# Supplementary material for: Protein design using structure-based residue preferences
Source: Nat Commun. 2024 Feb 22;15:1639. doi: 10.1038/s41467-024-45621-4 (PMC10884402; doi:10.1038/s41467-024-45621-4)
Supplement: Supplementary file 4 — Supplementary Dataset 1 [file 41467_2024_45621_MOESM4_ESM.xlsx]

## Sheet: Sheet1
Supplementary Dataset 1: Primers used in this study.
Primer ID	Sequence
700	TGCGGGATTGGCTGGCCAAGCGCGAANNNCGGCATGACNNNNNNCGCNNNNNNAGGCAGCTCTGG
701	CCAGAGCTGCCTNNNNNNGCGNNNNNNGTCATGCCGNNNTTCGCGCTTGGCCAGCCAATCCCGCA
704	AGACCGGAGCCCGTGGATNNNGACGCGTTGNNNAAGNNNNNNNNNCAAAAGCTGACGGAAGTCCCG
705	CGGGACTTCCGTCAGCTTTTGNNNNNNNNNCTTNNNCAACGCGTCNNNATCCACGGGCTCCGGTCT
141	GGAATTGTGAGCGGATAACAATTTC
142	CGAATTTCTTCTCTCATCCGCC
643	AATGATACGGCGACCACCGAGATCTACACTCTTTCCCTACACGACGCTCTTCCGATCTNNNNATGGCAAACGTGGAAAAAATGAGC
644	AATGATACGGCGACCACCGAGATCTACACTCTTTCCCTACACGACGCTCTTCCGATCTNNNNNATGGCAAACGTGGAAAAAATGAGC
645	AATGATACGGCGACCACCGAGATCTACACTCTTTCCCTACACGACGCTCTTCCGATCTNNNNNNATGGCAAACGTGGAAAAAATGAGC
648	CAAGCAGAAGACGGCATACGAGATGCATAGCGGTGACTGGAGTTCAGACGTGTGCTCTTCCGATCTCTAACGGCCATTCGGCGGGACTTC
649	CAAGCAGAAGACGGCATACGAGATTATAAAGAGTGACTGGAGTTCAGACGTGTGCTCTTCCGATCTCTAACGGCCATTCGGCGGGACTTC
650	CAAGCAGAAGACGGCATACGAGATTAACCTCGGTGACTGGAGTTCAGACGTGTGCTCTTCCGATCTCTAACGGCCATTCGGCGGGACTTC
651	CAAGCAGAAGACGGCATACGAGATATCCAGTCGTGACTGGAGTTCAGACGTGTGCTCTTCCGATCTCTAACGGCCATTCGGCGGGACTTC
654	CAAGCAGAAGACGGCATACGAGATATAAGTCGGTGACTGGAGTTCAGACGTGTGCTCTTCCGATCTCTAACGGCCATTCGGCGGGACTTC
655	CAAGCAGAAGACGGCATACGAGATCAAGTTTTGTGACTGGAGTTCAGACGTGTGCTCTTCCGATCTCTAACGGCCATTCGGCGGGACTTC
656	CAAGCAGAAGACGGCATACGAGATCCTACGTGGTGACTGGAGTTCAGACGTGTGCTCTTCCGATCTCTAACGGCCATTCGGCGGGACTTC
657	CAAGCAGAAGACGGCATACGAGATCGCAGAATGTGACTGGAGTTCAGACGTGTGCTCTTCCGATCTCTAACGGCCATTCGGCGGGACTTC
330	AAGCGAGATTGTGCGCGAAG
331	GGGACTTCCGTCAGCTTTTG
332	CAAAAGCTGACGGAAGTCCC
333	CTTCGCGCACAATCTCGCTT
