# Supplementary material for: Protein design using structure-based residue preferences
Source: Nat Commun. 2024 Feb 22;15:1639. doi: 10.1038/s41467-024-45621-4 (PMC10884402; doi:10.1038/s41467-024-45621-4)
Supplement: Supplementary file 5 — Supplementary Dataset 2 [file 41467_2024_45621_MOESM5_ESM.xlsx]

## Sheet: Sheet1
name	variant	ultramer sequence
v1	RDQRLLREAR	AAGCGAGATTGTGCGCGAAGCGGTGCGGGATTGGCTGGCCAAGCGCGAACGCCGGCATGACGATCAGCGCCGGCTGAGGCAGCTCTGGGATGAAGGCAAAGCAAGCGGGAGACCGGAGCCCGTGGATCTGGACGCGTTGCGAAAGGAAGCTCGGCAAAAGCTGACGGAAGTCCC
v2	MDVTMYKFSK	AAGCGAGATTGTGCGCGAAGCGGTGCGGGATTGGCTGGCCAAGCGCGAAATGCGGCATGACGATGTGCGCACCATGAGGCAGCTCTGGGATGAAGGCAAAGCAAGCGGGAGACCGGAGCCCGTGGATTATGACGCGTTGAAAAAGTTTAGCAAACAAAAGCTGACGGAAGTCCC
v3	KDMKLFDQAK	AAGCGAGATTGTGCGCGAAGCGGTGCGGGATTGGCTGGCCAAGCGCGAAAAACGGCATGACGATATGCGCAAACTGAGGCAGCTCTGGGATGAAGGCAAAGCAAGCGGGAGACCGGAGCCCGTGGATTTCGACGCGTTGGATAAGCAGGCTAAACAAAAGCTGACGGAAGTCCC
v4	KDLILFREAK	AAGCGAGATTGTGCGCGAAGCGGTGCGGGATTGGCTGGCCAAGCGCGAAAAACGGCATGACGATCTGCGCATTCTGAGGCAGCTCTGGGATGAAGGCAAAGCAAGCGGGAGACCGGAGCCCGTGGATTTCGACGCGTTGCGAAAGGAAGCTAAACAAAAGCTGACGGAAGTCCC
v5	QDINLFREAR	AAGCGAGATTGTGCGCGAAGCGGTGCGGGATTGGCTGGCCAAGCGCGAACAGCGGCATGACGATATCCGCAACCTGAGGCAGCTCTGGGATGAAGGCAAAGCAAGCGGGAGACCGGAGCCCGTGGATTTCGACGCGTTGCGAAAGGAAGCTCGGCAAAAGCTGACGGAAGTCCC
v6	VSVVYVTVTV	AAGCGAGATTGTGCGCGAAGCGGTGCGGGATTGGCTGGCCAAGCGCGAAGTGCGGCATGACAGCGTGCGCGTGTATAGGCAGCTCTGGGATGAAGGCAAAGCAAGCGGGAGACCGGAGCCCGTGGATGTGGACGCGTTGACCAAGGTGACCGTGCAAAAGCTGACGGAAGTCCC
v7	RDNRQIRRAR	AAGCGAGATTGTGCGCGAAGCGGTGCGGGATTGGCTGGCCAAGCGCGAACGCCGGCATGACGATAACCGCCGGCAGAGGCAGCTCTGGGATGAAGGCAAAGCAAGCGGGAGACCGGAGCCCGTGGATATTGACGCGTTGCGAAAGCGCGCTCGGCAAAAGCTGACGGAAGTCCC
v8	KDLLLFREAK	AAGCGAGATTGTGCGCGAAGCGGTGCGGGATTGGCTGGCCAAGCGCGAAAAACGGCATGACGATCTGCGCCTGCTGAGGCAGCTCTGGGATGAAGGCAAAGCAAGCGGGAGACCGGAGCCCGTGGATTTCGACGCGTTGCGAAAGGAAGCTAAACAAAAGCTGACGGAAGTCCC
v9	QDIELFREAE	AAGCGAGATTGTGCGCGAAGCGGTGCGGGATTGGCTGGCCAAGCGCGAACAGCGGCATGACGATATCCGCGAACTGAGGCAGCTCTGGGATGAAGGCAAAGCAAGCGGGAGACCGGAGCCCGTGGATTTCGACGCGTTGCGAAAGGAAGCTGAACAAAAGCTGACGGAAGTCCC
v10	TDVYSYMYSM	AAGCGAGATTGTGCGCGAAGCGGTGCGGGATTGGCTGGCCAAGCGCGAAACCCGGCATGACGATGTGCGCTATAGCAGGCAGCTCTGGGATGAAGGCAAAGCAAGCGGGAGACCGGAGCCCGTGGATTATGACGCGTTGATGAAGTATAGCATGCAAAAGCTGACGGAAGTCCC
v11	KDMKLFRQAK	AAGCGAGATTGTGCGCGAAGCGGTGCGGGATTGGCTGGCCAAGCGCGAAAAACGGCATGACGATATGCGCAAACTGAGGCAGCTCTGGGATGAAGGCAAAGCAAGCGGGAGACCGGAGCCCGTGGATTTCGACGCGTTGCGAAAGCAGGCTAAACAAAAGCTGACGGAAGTCCC
v12	MDVKLWKIAK	AAGCGAGATTGTGCGCGAAGCGGTGCGGGATTGGCTGGCCAAGCGCGAAATGCGGCATGACGATGTGCGCAAACTGAGGCAGCTCTGGGATGAAGGCAAAGCAAGCGGGAGACCGGAGCCCGTGGATTGGGACGCGTTGAAAAAGATTGCTAAACAAAAGCTGACGGAAGTCCC
v15	RDERLLREAR	AAGCGAGATTGTGCGCGAAGCGGTGCGGGATTGGCTGGCCAAGCGCGAACGCCGGCATGACGATGAACGCCGGCTGAGGCAGCTCTGGGATGAAGGCAAAGCAAGCGGGAGACCGGAGCCCGTGGATCTGGACGCGTTGCGAAAGGAAGCTCGGCAAAAGCTGACGGAAGTCCC
v16	MDVTMYKMCK	AAGCGAGATTGTGCGCGAAGCGGTGCGGGATTGGCTGGCCAAGCGCGAAATGCGGCATGACGATGTGCGCACCATGAGGCAGCTCTGGGATGAAGGCAAAGCAAGCGGGAGACCGGAGCCCGTGGATTATGACGCGTTGAAAAAGATGTGCAAACAAAAGCTGACGGAAGTCCC
v17	MDVFMYKKAK	AAGCGAGATTGTGCGCGAAGCGGTGCGGGATTGGCTGGCCAAGCGCGAAATGCGGCATGACGATGTGCGCTTTATGAGGCAGCTCTGGGATGAAGGCAAAGCAAGCGGGAGACCGGAGCCCGTGGATTATGACGCGTTGAAAAAGAAAGCTAAACAAAAGCTGACGGAAGTCCC
v18	KDMLLFRQAK	AAGCGAGATTGTGCGCGAAGCGGTGCGGGATTGGCTGGCCAAGCGCGAAAAACGGCATGACGATATGCGCCTGCTGAGGCAGCTCTGGGATGAAGGCAAAGCAAGCGGGAGACCGGAGCCCGTGGATTTCGACGCGTTGCGAAAGCAGGCTAAACAAAAGCTGACGGAAGTCCC
v19	KDTKLFKQAK	AAGCGAGATTGTGCGCGAAGCGGTGCGGGATTGGCTGGCCAAGCGCGAAAAACGGCATGACGATACCCGCAAACTGAGGCAGCTCTGGGATGAAGGCAAAGCAAGCGGGAGACCGGAGCCCGTGGATTTCGACGCGTTGAAAAAGCAGGCTAAACAAAAGCTGACGGAAGTCCC
