# Supplementary material for: Protein design using structure-based residue preferences
Source: Nat Commun. 2024 Feb 22;15:1639. doi: 10.1038/s41467-024-45621-4 (PMC10884402; doi:10.1038/s41467-024-45621-4)
Supplement: Supplementary file 7 — Source Data [file 41467_2024_45621_MOESM7_ESM.zip]

Archive with 74 entries (68 files):
- source/
- __MACOSX/._source
- source/.DS_Store
- __MACOSX/source/._.DS_Store
- source/fig3f/
- __MACOSX/source/._fig3f
- source/fig2j/
- __MACOSX/source/._fig2j
- source/fig4de/
- __MACOSX/source/._fig4de
- source/source_data_ding.xlsx
- __MACOSX/source/._source_data_ding.xlsx
- source/fig3c/
- __MACOSX/source/._fig3c
- source/fig3b/
- __MACOSX/source/._fig3b
- source/fig3f/coves_summary_statistics.csv
- __MACOSX/source/fig3f/._coves_summary_statistics.csv
- source/fig3f/esmif_summary_statistics.csv
- __MACOSX/source/fig3f/._esmif_summary_statistics.csv
- source/fig3f/evc_summary_statistics.csv
- __MACOSX/source/fig3f/._evc_summary_statistics.csv
- source/fig3f/pMPNN_summary_statistics.csv
- __MACOSX/source/fig3f/._pMPNN_summary_statistics.csv
- source/fig2j/df_pabp.csv
- __MACOSX/source/fig2j/._df_pabp.csv
- source/fig2j/df_grb2.csv
- __MACOSX/source/fig2j/._df_grb2.csv
- source/fig2j/df_gb1.csv
- __MACOSX/source/fig2j/._df_gb1.csv
- source/fig2j/df_aav.csv
- __MACOSX/source/fig2j/._df_aav.csv
- source/fig2j/at_3pos.csv
- __MACOSX/source/fig2j/._at_3pos.csv
- source/fig2j/df_at_10.csv
- __MACOSX/source/fig2j/._df_at_10.csv
- source/fig2j/df_gfp.csv
- __MACOSX/source/fig2j/._df_gfp.csv
- source/fig4de/df_esm_gfp_sampling.csv
- __MACOSX/source/fig4de/._df_esm_gfp_sampling.csv
- source/fig4de/df_pmpnn_gfp_sampling.csv
- __MACOSX/source/fig4de/._df_pmpnn_gfp_sampling.csv
- source/fig4de/df_coves_gfp_sampling.csv
- __MACOSX/source/fig4de/._df_coves_gfp_sampling.csv
- source/fig3c/P1160179.JPG
- __MACOSX/source/fig3c/._P1160179.JPG
- source/fig3c/.DS_Store
- __MACOSX/source/fig3c/._.DS_Store
- source/fig3c/P1160178.JPG
- __MACOSX/source/fig3c/._P1160178.JPG
- source/fig3c/P1160176.JPG
- __MACOSX/source/fig3c/._P1160176.JPG
- source/fig3c/P1160177.JPG
- __MACOSX/source/fig3c/._P1160177.JPG
- source/fig3c/P1160175.JPG
- __MACOSX/source/fig3c/._P1160175.JPG
- source/fig3c/P1160174.JPG
- __MACOSX/source/fig3c/._P1160174.JPG
- source/fig3c/P1160171.JPG
- __MACOSX/source/fig3c/._P1160171.JPG
- source/fig3c/P1160173.JPG
- __MACOSX/source/fig3c/._P1160173.JPG
- source/fig3c/P1160172.JPG
- __MACOSX/source/fig3c/._P1160172.JPG
- source/fig3b/df_all_aav.csv
- __MACOSX/source/fig3b/._df_all_aav.csv
- source/fig3b/df_10p_all.csv
- __MACOSX/source/fig3b/._df_10p_all.csv
- source/fig3b/df_all_gfp.csv
- __MACOSX/source/fig3b/._df_all_gfp.csv
- source/fig3b/df_mut_all_aa_merge.csv
- __MACOSX/source/fig3b/._df_mut_all_aa_merge.csv
- source/fig3b/df_all_grb2.csv
- __MACOSX/source/fig3b/._df_all_grb2.csv
