# Supplementary material for: Protein design using structure-based residue preferences
Source: Nat Commun. 2024 Feb 22;15:1639. doi: 10.1038/s41467-024-45621-4 (PMC10884402; doi:10.1038/s41467-024-45621-4)
Supplement: Supplementary file 7 — Source Data [file 41467_2024_45621_MOESM7_ESM.zip › source/source_data_ding.xlsx]

## Sheet: Figure 2cd
Figure 2c-d
	antitoxin mutant	pre selection count, replicate 1	post selection count, replicate 1	rr1	log red ratio, rep 1	pre2	post2	rr2	log read ratio, rep 2	muts	stop	wt	mean log read ratio	normalized mean log read ratio
0	wtAT	9650020	25305316	2.62231	0.964055	9265358	23434158	2.52922	0.927912	L47L:D51D:I52I:R54R:L55L:F73F:R77R:E79E:A80A:R81R	FALSE	TRUE	0.945983	0.896265
1	A80V	3147	7889	2.50683	0.91902	1953	4649	2.38044	0.867285	L47L:D51D:I52I:R54R:L55L:F73F:R77R:E79E:A80V:R81R	FALSE	FALSE	0.893153	0.884226
2	F73F:R77S:E79L:A80S:R81F	61	6	0.0983607	-2.31911	27	8	0.296296	-1.2164	L47L:D51D:I52I:R54R:L55L:F73F:R77S:E79L:A80S:R81F	FALSE	FALSE	-1.76775	0.277893
3	F73W:R77Q:E79Q:A80V:R81Y	136	30	0.220588	-1.51146	27	6	0.222222	-1.50408	L47L:D51D:I52I:R54R:L55L:F73W:R77Q:E79Q:A80V:R81Y	FALSE	FALSE	-1.50777	0.337136
4	F73M:R77I:E79G:A80V:R81R	161	45	0.279503	-1.27474	106	23	0.216981	-1.52794	L47L:D51D:I52I:R54R:L55L:F73M:R77I:E79G:A80V:R81R	FALSE	FALSE	-1.40134	0.361386
5	R77_	3353	4481	1.33642	0.289991	2770	2957	1.06751	0.0653279	L47L:D51D:I52I:R54R:L55L:F73F:R77_:E79E:A80A:R81R	TRUE	FALSE	0.177659	0.721189
6	F73A:R77R:E79R:R81M	276	22	0.0797101	-2.52936	124	4	0.0322581	-3.43399	L47L:D51D:I52I:R54R:L55L:F73A:R77R:E79R:A80A:R81M	FALSE	FALSE	-2.98167	0.00128085
7	F73F:R77M:E79Q:A80M:R81H	1383	749	0.541576	-0.613271	1251	1326	1.05995	0.0582237	L47L:D51D:I52I:R54R:L55L:F73F:R77M:E79Q:A80M:R81H	FALSE	FALSE	-0.277524	0.617468
8	F73K:R77F:E79S:A80V:R81E	316	969	3.06646	1.12052	55	198	3.6	1.28093	L47L:D51D:I52I:R54R:L55L:F73K:R77F:E79S:A80V:R81E	FALSE	FALSE	1.20073	0.954313
9	F73W:R77R:E79D:A80M:R81G	151	152	1.00662	0.00660068	75	39	0.52	-0.653926	L47L:D51D:I52I:R54R:L55L:F73W:R77R:E79D:A80M:R81G	FALSE	FALSE	-0.323663	0.606954
10	F73L:R77R:E79W:A80L:R81Y	97	208	2.14433	0.762827	22	31	1.40909	0.342945	L47L:D51D:I52I:R54R:L55L:F73L:R77R:E79W:A80L:R81Y	FALSE	FALSE	0.552886	0.806691
11	F73S:R77R	72	67	0.930556	-0.0719735	9	10	1.11111	0.105361	L47L:D51D:I52I:R54R:L55L:F73S:R77R:E79E:A80A:R81R	FALSE	FALSE	0.0166935	0.68451
12	R77L:E79V:A80V	137	370	2.70073	0.993522	35	78	2.22857	0.801361	L47L:D51D:I52I:R54R:L55L:F73F:R77L:E79V:A80V:R81R	FALSE	FALSE	0.897441	0.885204
13	F73P	867	563	0.649366	-0.431759	830	459	0.553012	-0.592375	L47L:D51D:I52I:R54R:L55L:F73P:R77R:E79E:A80A:R81R	FALSE	FALSE	-0.512067	0.564023
14	R81Q	3709	9091	2.45106	0.896523	2579	6074	2.35518	0.856616	L47L:D51D:I52I:R54R:L55L:F73F:R77R:E79E:A80A:R81Q	FALSE	FALSE	0.876569	0.880448
15	R77R:E79P:A80C:R81R	16	5	0.3125	-1.16315	159	61	0.383648	-0.95803	L47L:D51D:I52I:R54R:L55L:F73F:R77R:E79P:A80C:R81R	FALSE	FALSE	-1.06059	0.439032
16	F73T	1252	1814	1.44888	0.370792	604	779	1.28974	0.254437	L47L:D51D:I52I:R54R:L55L:F73T:R77R:E79E:A80A:R81R	FALSE	FALSE	0.312614	0.751941
17	A80T	1242	3070	2.47182	0.904955	591	1492	2.52453	0.926057	L47L:D51D:I52I:R54R:L55L:F73F:R77R:E79E:A80T:R81R	FALSE	FALSE	0.915506	0.88932
18	F73L:R77R:E79G:A80L:R81F	6	11	1.83333	0.606136	54	55	1.01852	0.0183491	L47L:D51D:I52I:R54R:L55L:F73L:R77R:E79G:A80L:R81F	FALSE	FALSE	0.312242	0.751856
19	F73Y	2114	3752	1.77483	0.573707	2072	3278	1.58205	0.458719	L47L:D51D:I52I:R54R:L55L:F73Y:R77R:E79E:A80A:R81R	FALSE	FALSE	0.516213	0.798334
20	E79E	1670	5094	3.0503	1.11524	1404	3913	2.78704	1.02498	L47L:D51D:I52I:R54R:L55L:F73F:R77R:E79E:A80A:R81R	FALSE	TRUE	1.07011	0.924549
21	R77L	421	912	2.16627	0.773007	255	513	2.01176	0.699012	L47L:D51D:I52I:R54R:L55L:F73F:R77L:E79E:A80A:R81R	FALSE	FALSE	0.73601	0.848419
22	F73F:R77C:E79L:A80A:R81R	95	165	1.73684	0.552069	30	79	2.63333	0.96825	L47L:D51D:I52I:R54R:L55L:F73F:R77C:E79L:A80A:R81R	FALSE	FALSE	0.76016	0.853922
23	F73A:R77L:E79L:A80L:R81S	629	61	0.0969793	-2.33326	1435	97	0.0675958	-2.69421	L47L:D51D:I52I:R54R:L55L:F73A:R77L:E79L:A80L:R81S	FALSE	FALSE	-2.51373	0.107909
24	R77I:E79S:A80I:R81F	79	13	0.164557	-1.8045	39	4	0.102564	-2.27727	L47L:D51D:I52I:R54R:L55L:F73F:R77I:E79S:A80I:R81F	FALSE	FALSE	-2.04088	0.215656
25	F73I:R77R:A80G:R81R	49	110	2.2449	0.80866	84	200	2.38095	0.867501	L47L:D51D:I52I:R54R:L55L:F73I:R77R:E79E:A80G:R81R	FALSE	FALSE	0.83808	0.871677
26	F73L:R77K:E79N:A80I:R81I	167	54	0.323353	-1.12901	62	17	0.274194	-1.29392	L47L:D51D:I52I:R54R:L55L:F73L:R77K:E79N:A80I:R81I	FALSE	FALSE	-1.21147	0.404653
27	R81R	10135	20482	2.02092	0.703552	9714	20933	2.15493	0.767759	L47L:D51D:I52I:R54R:L55L:F73F:R77R:E79E:A80A:R81R	FALSE	TRUE	0.735655	0.848338
28	F73L:R77K:E79D:A80A:R81L	58	91	1.56897	0.450416	70	154	2.2	0.788457	L47L:D51D:I52I:R54R:L55L:F73L:R77K:E79D:A80A:R81L	FALSE	FALSE	0.619437	0.821856
29	F73H	1335	4256	3.18801	1.1594	935	2342	2.50481	0.918214	L47L:D51D:I52I:R54R:L55L:F73H:R77R:E79E:A80A:R81R	FALSE	FALSE	1.03881	0.917416
30	F73T:R77H:E79I:A80L:R81R	105	113	1.07619	0.0734275	36	37	1.02778	0.027399	L47L:D51D:I52I:R54R:L55L:F73T:R77H:E79I:A80L:R81R	FALSE	FALSE	0.0504132	0.692194
31	F73C:R77R:E79H:A80C:R81R	166	46	0.277108	-1.28335	169	55	0.325444	-1.12257	L47L:D51D:I52I:R54R:L55L:F73C:R77R:E79H:A80C:R81R	FALSE	FALSE	-1.20296	0.406592
32	F73Y:R77R:E79N:A80L:R81K	343	252	0.734694	-0.308301	78	41	0.525641	-0.643137	L47L:D51D:I52I:R54R:L55L:F73Y:R77R:E79N:A80L:R81K	FALSE	FALSE	-0.475719	0.572306
33	F73L:R77R:E79S:A80L:R81Y	186	533	2.86559	1.05277	73	184	2.52055	0.924476	L47L:D51D:I52I:R54R:L55L:F73L:R77R:E79S:A80L:R81Y	FALSE	FALSE	0.988626	0.905982
34	F73S:R77Q:E79F:A80L	93	12	0.129032	-2.04769	161	85	0.52795	-0.638753	L47L:D51D:I52I:R54R:L55L:F73S:R77Q:E79F:A80L:R81R	FALSE	FALSE	-1.34322	0.37463
35	F73L:R77P:E79C:A80T:R81Y	498	13	0.0261044	-3.64565	369	4	0.0108401	-4.5245	L47L:D51D:I52I:R54R:L55L:F73L:R77P:E79C:A80T:R81Y	FALSE	FALSE	-4.08508	-0.250149
36	F73A	1046	733	0.700765	-0.355583	1184	676	0.570946	-0.560461	L47L:D51D:I52I:R54R:L55L:F73A:R77R:E79E:A80A:R81R	FALSE	FALSE	-0.458022	0.576338
37	F73R:E79T:A80A:R81R	146	16	0.109589	-2.21102	174	20	0.114943	-2.16332	L47L:D51D:I52I:R54R:L55L:F73R:R77R:E79T:A80A:R81R	FALSE	FALSE	-2.18717	0.182322
38	F73K:R77V:E79V:A80V:R81K	246	5	0.0203252	-3.89589	66	4	0.0606061	-2.80336	L47L:D51D:I52I:R54R:L55L:F73K:R77V:E79V:A80V:R81K	FALSE	FALSE	-3.34963	-0.0825638
39	F73F	2878	6832	2.37387	0.864522	3377	7485	2.21646	0.795913	L47L:D51D:I52I:R54R:L55L:F73F:R77R:E79E:A80A:R81R	FALSE	TRUE	0.830218	0.869886
40	F73S:R77Y:E79F:A80_:R81I	308	4	0.012987	-4.34381	535	9	0.0168224	-4.08504	L47L:D51D:I52I:R54R:L55L:F73S:R77Y:E79F:A80_:R81I	TRUE	FALSE	-4.21442	-0.279623
41	F73F:R77L:E79Y:A80S:R81Q	102	49	0.480392	-0.733153	35	9	0.257143	-1.35812	L47L:D51D:I52I:R54R:L55L:F73F:R77L:E79Y:A80S:R81Q	FALSE	FALSE	-1.04564	0.44244
42	F73L:R77F:E79T:A80S:R81K	274	4	0.0145985	-4.22683	96	8	0.0833333	-2.48491	L47L:D51D:I52I:R54R:L55L:F73L:R77F:E79T:A80S:R81K	FALSE	FALSE	-3.35587	-0.0839865
43	F73Q	624	369	0.591346	-0.525354	575	468	0.813913	-0.205902	L47L:D51D:I52I:R54R:L55L:F73Q:R77R:E79E:A80A:R81R	FALSE	FALSE	-0.365628	0.597392
44	F73L:R77L	102	120	1.17647	0.162519	210	261	1.24286	0.217413	L47L:D51D:I52I:R54R:L55L:F73L:R77L:E79E:A80A:R81R	FALSE	FALSE	0.189966	0.723993
45	R77M:E79S:A80C:R81I	181	309	1.70718	0.534844	193	444	2.30052	0.833134	L47L:D51D:I52I:R54R:L55L:F73F:R77M:E79S:A80C:R81I	FALSE	FALSE	0.683989	0.836565
46	F73L:R77I:E79Q:A80L:R81K	101	20	0.19802	-1.61939	60	12	0.2	-1.60944	L47L:D51D:I52I:R54R:L55L:F73L:R77I:E79Q:A80L:R81K	FALSE	FALSE	-1.61441	0.312834
47	F73S	2911	3230	1.10958	0.103985	2825	2840	1.00531	0.00529569	L47L:D51D:I52I:R54R:L55L:F73S:R77R:E79E:A80A:R81R	FALSE	FALSE	0.0546406	0.693157
48	F73L:R77V:E79I:A80G:R81L	212	28	0.132075	-2.02438	353	59	0.167139	-1.78893	L47L:D51D:I52I:R54R:L55L:F73L:R77V:E79I:A80G:R81L	FALSE	FALSE	-1.90666	0.246242
49	F73L:R77F:E79T:A80L:R81R	201	71	0.353234	-1.04063	58	17	0.293103	-1.22723	L47L:D51D:I52I:R54R:L55L:F73L:R77F:E79T:A80L:R81R	FALSE	FALSE	-1.13393	0.422321
50	F73N:R77L:E79G:A80L:R81R	26	10	0.384615	-0.955511	53	25	0.471698	-0.751416	L47L:D51D:I52I:R54R:L55L:F73N:R77L:E79G:A80L:R81R	FALSE	FALSE	-0.853464	0.48623
51	F73C:E79E:A80G:R81R	103	10	0.0970874	-2.33214	45	6	0.133333	-2.0149	L47L:D51D:I52I:R54R:L55L:F73C:R77R:E79E:A80G:R81R	FALSE	FALSE	-2.17352	0.185432
52	F73R:R77Q:E79R:A80R:R81D	70	5	0.0714286	-2.63906	267	10	0.0374532	-3.28466	L47L:D51D:I52I:R54R:L55L:F73R:R77Q:E79R:A80R:R81D	FALSE	FALSE	-2.96186	0.00579544
53	R77R	511	1203	2.35421	0.856204	392	956	2.43878	0.891496	L47L:D51D:I52I:R54R:L55L:F73F:R77R:E79E:A80A:R81R	FALSE	TRUE	0.87385	0.879828
54	R77T:E79P:A80F:R81R	186	21	0.112903	-2.18122	164	8	0.0487805	-3.02042	L47L:D51D:I52I:R54R:L55L:F73F:R77T:E79P:A80F:R81R	FALSE	FALSE	-2.60082	0.0880637
55	R77R:E79M:A80C:R81S	44	68	1.54545	0.435318	8	26	3.25	1.17865	L47L:D51D:I52I:R54R:L55L:F73F:R77R:E79M:A80C:R81S	FALSE	FALSE	0.806987	0.864592
56	F73R:R77R:E79A:A80I:R81G	86	7	0.0813953	-2.50844	208	4	0.0192308	-3.95124	L47L:D51D:I52I:R54R:L55L:F73R:R77R:E79A:A80I:R81G	FALSE	FALSE	-3.22984	-0.0552684
57	R81W	596	1441	2.41779	0.882852	414	1065	2.57246	0.944864	L47L:D51D:I52I:R54R:L55L:F73F:R77R:E79E:A80A:R81W	FALSE	FALSE	0.913858	0.888945
58	F73V	2777	4920	1.7717	0.571937	2319	4252	1.83355	0.606253	L47L:D51D:I52I:R54R:L55L:F73V:R77R:E79E:A80A:R81R	FALSE	FALSE	0.589095	0.814942
59	F73L:R77V:E79F:A80Y:R81R	32	6	0.1875	-1.67398	40	7	0.175	-1.74297	L47L:D51D:I52I:R54R:L55L:F73L:R77V:E79F:A80Y:R81R	FALSE	FALSE	-1.70847	0.291401
60	F73W:R77M:E79L:A80V:R81V	1237	290	0.234438	-1.45056	675	122	0.180741	-1.71069	L47L:D51D:I52I:R54R:L55L:F73W:R77M:E79L:A80V:R81V	FALSE	FALSE	-1.58063	0.320533
61	F73Y:R77R:E79L:A80T:R81C	278	5	0.0179856	-4.01818	159	4	0.0251572	-3.68261	L47L:D51D:I52I:R54R:L55L:F73Y:R77R:E79L:A80T:R81C	FALSE	FALSE	-3.8504	-0.196673
62	F73K:R77M:E79I:A80V:R81G	177	6	0.0338983	-3.38439	157	5	0.0318471	-3.44681	L47L:D51D:I52I:R54R:L55L:F73K:R77M:E79I:A80V:R81G	FALSE	FALSE	-3.4156	-0.0975967
63	F73F:R77Q:E79Q:A80S:R81Y	22	6	0.272727	-1.29928	28	6	0.214286	-1.54045	L47L:D51D:I52I:R54R:L55L:F73F:R77Q:E79Q:A80S:R81Y	FALSE	FALSE	-1.41986	0.357166
64	F73S:E79C:A80A:R81R	175	58	0.331429	-1.10434	85	31	0.364706	-1.00866	L47L:D51D:I52I:R54R:L55L:F73S:R77R:E79C:A80A:R81R	FALSE	FALSE	-1.0565	0.439964
65	F73L:R77R:E79E:A80V:R81R	32	111	3.46875	1.24379	74	313	4.22973	1.44214	L47L:D51D:I52I:R54R:L55L:F73L:R77R:E79E:A80V:R81R	FALSE	FALSE	1.34297	0.986724
66	F73L:R77R:E79T:A80L:R81Q	150	264	1.76	0.565314	88	150	1.70455	0.533298	L47L:D51D:I52I:R54R:L55L:F73L:R77R:E79T:A80L:R81Q	FALSE	FALSE	0.549306	0.805875
67	F73N	2220	3457	1.55721	0.442894	1671	1137	0.680431	-0.385029	L47L:D51D:I52I:R54R:L55L:F73N:R77R:E79E:A80A:R81R	FALSE	FALSE	0.0289325	0.687299
68	F73I:R77K:E79F:A80L:R81T	176	38	0.215909	-1.5329	35	13	0.371429	-0.990399	L47L:D51D:I52I:R54R:L55L:F73I:R77K:E79F:A80L:R81T	FALSE	FALSE	-1.26165	0.393218
69	F73L:R77L:E79G:A80I:R81H	342	19	0.0555556	-2.89037	275	10	0.0363636	-3.31419	L47L:D51D:I52I:R54R:L55L:F73L:R77L:E79G:A80I:R81H	FALSE	FALSE	-3.10228	-0.0262013
70	F73W:R77R:E79L:A80C:R81E	181	300	1.65746	0.505285	15	25	1.66667	0.510826	L47L:D51D:I52I:R54R:L55L:F73W:R77R:E79L:A80C:R81E	FALSE	FALSE	0.508056	0.796475
71	F73Y:R77R:E79I:A80C:R81A	213	197	0.924883	-0.0780884	26	23	0.884615	-0.122602	L47L:D51D:I52I:R54R:L55L:F73Y:R77R:E79I:A80C:R81A	FALSE	FALSE	-0.100345	0.657841
72	R77V:E79I:A80H:R81G	231	7	0.030303	-3.49651	190	7	0.0368421	-3.30111	L47L:D51D:I52I:R54R:L55L:F73F:R77V:E79I:A80H:R81G	FALSE	FALSE	-3.39881	-0.0937712
73	R77G:E79I:A80C:R81H	90	47	0.522222	-0.649662	84	95	1.13095	0.12306	L47L:D51D:I52I:R54R:L55L:F73F:R77G:E79I:A80C:R81H	FALSE	FALSE	-0.263301	0.620709
74	F73W:R77G:E79I:R81R	71	81	1.14085	0.131769	99	115	1.16162	0.149812	L47L:D51D:I52I:R54R:L55L:F73W:R77G:E79I:A80A:R81R	FALSE	FALSE	0.140791	0.712788
75	F73Y:R77V:E79T:A80L:R81Y	552	8	0.0144928	-4.23411	674	6	0.00890208	-4.72147	L47L:D51D:I52I:R54R:L55L:F73Y:R77V:E79T:A80L:R81Y	FALSE	FALSE	-4.47779	-0.339635
76	E79R:A80N:R81D	86	4	0.0465116	-3.06805	69	4	0.057971	-2.84781	L47L:D51D:I52I:R54R:L55L:F73F:R77R:E79R:A80N:R81D	FALSE	FALSE	-2.95793	0.00669048
77	F73V:R77L:E79I:A80T:R81G	190	8	0.0421053	-3.16758	260	5	0.0192308	-3.95124	L47L:D51D:I52I:R54R:L55L:F73V:R77L:E79I:A80T:R81G	FALSE	FALSE	-3.55941	-0.130367
78	F73K	1089	895	0.821855	-0.196191	996	722	0.7249	-0.321722	L47L:D51D:I52I:R54R:L55L:F73K:R77R:E79E:A80A:R81R	FALSE	FALSE	-0.258957	0.621699
79	F73Y:R77R:E79Y:A80A:R81N	37	12	0.324324	-1.12601	84	62	0.738095	-0.303682	L47L:D51D:I52I:R54R:L55L:F73Y:R77R:E79Y:A80A:R81N	FALSE	FALSE	-0.714847	0.517816
80	F73V:R77R:E79V:A80I:R81R	147	70	0.47619	-0.741937	211	147	0.696682	-0.361426	L47L:D51D:I52I:R54R:L55L:F73V:R77R:E79V:A80I:R81R	FALSE	FALSE	-0.551681	0.554996
81	F73N:R77V:A80A:R81I	845	121	0.143195	-1.94355	646	68	0.105263	-2.25129	L47L:D51D:I52I:R54R:L55L:F73N:R77V:E79E:A80A:R81I	FALSE	FALSE	-2.09742	0.202773
82	F73M:R77K:E79S:A80S:R81R	56	11	0.196429	-1.62746	53	20	0.377358	-0.97456	L47L:D51D:I52I:R54R:L55L:F73M:R77K:E79S:A80S:R81R	FALSE	FALSE	-1.30101	0.384249
83	F73S:R77R:E79H:A80L:R81K	61	21	0.344262	-1.06635	60	16	0.266667	-1.32176	L47L:D51D:I52I:R54R:L55L:F73S:R77R:E79H:A80L:R81K	FALSE	FALSE	-1.19405	0.408621
84	F73I	1898	3353	1.7666	0.569055	2113	3123	1.47799	0.390685	L47L:D51D:I52I:R54R:L55L:F73I:R77R:E79E:A80A:R81R	FALSE	FALSE	0.47987	0.790053
85	R77L:E79Q:A80I:R81R	260	365	1.40385	0.339216	63	74	1.1746	0.16093	L47L:D51D:I52I:R54R:L55L:F73F:R77L:E79Q:A80I:R81R	FALSE	FALSE	0.250073	0.73769
86	F73L:E79K:A80R:R81E	411	209	0.508516	-0.676259	1000	493	0.493	-0.707246	L47L:D51D:I52I:R54R:L55L:F73L:R77R:E79K:A80R:R81E	FALSE	FALSE	-0.691753	0.523079
87	F73L:R77L:E79D:A80R:R81E	696	57	0.0818966	-2.5023	671	27	0.0402385	-3.21293	L47L:D51D:I52I:R54R:L55L:F73L:R77L:E79D:A80R:R81E	FALSE	FALSE	-2.85762	0.0295495
88	F73F:R77H:E79P:A80L:R81P	660	131	0.198485	-1.61704	331	86	0.259819	-1.34777	L47L:D51D:I52I:R54R:L55L:F73F:R77H:E79P:A80L:R81P	FALSE	FALSE	-1.48241	0.342914
89	F73E	404	25	0.0618812	-2.78254	618	30	0.0485437	-3.02529	L47L:D51D:I52I:R54R:L55L:F73E:R77R:E79E:A80A:R81R	FALSE	FALSE	-2.90392	0.0189993
90	F73L:R77R:E79C:A80T:R81Q	120	30	0.25	-1.38629	34	9	0.264706	-1.32914	L47L:D51D:I52I:R54R:L55L:F73L:R77R:E79C:A80T:R81Q	FALSE	FALSE	-1.35772	0.371328
91	F73Y:R77I:E79F:A80I:R81Q	181	5	0.0276243	-3.58906	81	4	0.0493827	-3.00815	L47L:D51D:I52I:R54R:L55L:F73Y:R77I:E79F:A80I:R81Q	FALSE	FALSE	-3.29861	-0.070938
92	R77R:E79L:A80R:R81T	46	8	0.173913	-1.7492	42	4	0.0952381	-2.35138	L47L:D51D:I52I:R54R:L55L:F73F:R77R:E79L:A80R:R81T	FALSE	FALSE	-2.05029	0.213513
93	F73R:R77M:A80V:R81V	95	11	0.115789	-2.15598	119	7	0.0588235	-2.83321	L47L:D51D:I52I:R54R:L55L:F73R:R77M:E79E:A80V:R81V	FALSE	FALSE	-2.4946	0.112269
94	F73W:R77L:E79Y:A80G:R81K	53	9	0.169811	-1.77307	41	8	0.195122	-1.63413	L47L:D51D:I52I:R54R:L55L:F73W:R77L:E79Y:A80G:R81K	FALSE	FALSE	-1.7036	0.292512
95	R77R:E79Q:A80C:R81D	104	127	1.22115	0.199796	62	97	1.56452	0.447577	L47L:D51D:I52I:R54R:L55L:F73F:R77R:E79Q:A80C:R81D	FALSE	FALSE	0.323686	0.754464
96	F73L:R77Q:E79L:A80G:R81R	167	22	0.131737	-2.02695	42	8	0.190476	-1.65823	L47L:D51D:I52I:R54R:L55L:F73L:R77Q:E79L:A80G:R81R	FALSE	FALSE	-1.84259	0.260841
97	F73L:R77R:E79F:A80H:R81S	109	5	0.0458716	-3.08191	95	9	0.0947368	-2.35665	L47L:D51D:I52I:R54R:L55L:F73L:R77R:E79F:A80H:R81S	FALSE	FALSE	-2.71928	0.0610713
98	F73Y:R77_:E79_:A80I:R81F	823	8	0.00972053	-4.63351	1112	14	0.0125899	-4.37486	L47L:D51D:I52I:R54R:L55L:F73Y:R77_:E79_:A80I:R81F	TRUE	FALSE	-4.50419	-0.34565
99	R77K:E79S:A80S:R81I	113	227	2.00885	0.697562	22	27	1.22727	0.204794	L47L:D51D:I52I:R54R:L55L:F73F:R77K:E79S:A80S:R81I	FALSE	FALSE	0.451178	0.783515
100	F73S:R77W:E79K:A80I:R81S	87	6	0.0689655	-2.67415	61	4	0.0655738	-2.72458	L47L:D51D:I52I:R54R:L55L:F73S:R77W:E79K:A80I:R81S	FALSE	FALSE	-2.69936	0.0656098
101	F73L:R77L:E79N:A80T:R81I	283	105	0.371025	-0.991487	506	250	0.494071	-0.705076	L47L:D51D:I52I:R54R:L55L:F73L:R77L:E79N:A80T:R81I	FALSE	FALSE	-0.848281	0.487411
102	F73L:R77R:E79S:A80T:R81C	103	28	0.271845	-1.30252	41	6	0.146341	-1.92181	L47L:D51D:I52I:R54R:L55L:F73L:R77R:E79S:A80T:R81C	FALSE	FALSE	-1.61217	0.313346
103	R77L:E79S:A80T:R81F	198	9	0.0454545	-3.09104	70	5	0.0714286	-2.63906	L47L:D51D:I52I:R54R:L55L:F73F:R77L:E79S:A80T:R81F	FALSE	FALSE	-2.86505	0.0278554
104	R77K:E79L:A80L:R81G	204	80	0.392157	-0.936093	140	51	0.364286	-1.00982	L47L:D51D:I52I:R54R:L55L:F73F:R77K:E79L:A80L:R81G	FALSE	FALSE	-0.972955	0.459002
105	R77K:E79Q:A80T	173	293	1.69364	0.526881	11	21	1.90909	0.646627	L47L:D51D:I52I:R54R:L55L:F73F:R77K:E79Q:A80T:R81R	FALSE	FALSE	0.586754	0.814408
106	R77Q	1324	3053	2.30589	0.835467	1062	2525	2.37759	0.866087	L47L:D51D:I52I:R54R:L55L:F73F:R77Q:E79E:A80A:R81R	FALSE	FALSE	0.850777	0.87457
107	F73W:R77R:E79D:A80M:R81R	136	336	2.47059	0.904456	17	16	0.941176	-0.0606246	L47L:D51D:I52I:R54R:L55L:F73W:R77R:E79D:A80M:R81R	FALSE	FALSE	0.421916	0.776847
108	F73W:R77L:E79H:A80S:R81L	183	13	0.0710383	-2.64454	114	10	0.0877193	-2.43361	L47L:D51D:I52I:R54R:L55L:F73W:R77L:E79H:A80S:R81L	FALSE	FALSE	-2.53908	0.102134
109	R77M:E79V:A80S:R81R	132	147	1.11364	0.107631	68	91	1.33824	0.291352	L47L:D51D:I52I:R54R:L55L:F73F:R77M:E79V:A80S:R81R	FALSE	FALSE	0.199491	0.726164
110	F73F:R77T:E79F:A80A:R81H	49	71	1.44898	0.37086	23	15	0.652174	-0.427444	L47L:D51D:I52I:R54R:L55L:F73F:R77T:E79F:A80A:R81H	FALSE	FALSE	-0.0282922	0.674259
111	F73E:R77C:E79W:A80K:R81G	250	353	1.412	0.345007	158	264	1.67089	0.513354	L47L:D51D:I52I:R54R:L55L:F73E:R77C:E79W:A80K:R81G	FALSE	FALSE	0.429181	0.778502
112	F73M:R77S:E79S	222	10	0.045045	-3.10009	167	7	0.0419162	-3.17208	L47L:D51D:I52I:R54R:L55L:F73M:R77S:E79S:A80A:R81R	FALSE	FALSE	-3.13609	-0.0339053
113	F73L:R77V:E79R:A80M:R81W	1068	25	0.0234082	-3.75467	1061	17	0.0160226	-4.13375	L47L:D51D:I52I:R54R:L55L:F73L:R77V:E79R:A80M:R81W	FALSE	FALSE	-3.94421	-0.21805
114	F73M:R77L:A80I:R81K	375	700	1.86667	0.624154	16	26	1.625	0.485508	L47L:D51D:I52I:R54R:L55L:F73M:R77L:E79E:A80I:R81K	FALSE	FALSE	0.554831	0.807134
115	F73D:R77P:E79K:A80S:R81F	332	6	0.0180723	-4.01338	46	4	0.0869565	-2.44235	L47L:D51D:I52I:R54R:L55L:F73D:R77P:E79K:A80S:R81F	FALSE	FALSE	-3.22786	-0.0548174
116	F73_:R77T:E79_:A80C:R81C	567	4	0.00705467	-4.95406	960	10	0.0104167	-4.56435	L47L:D51D:I52I:R54R:L55L:F73_:R77T:E79_:A80C:R81C	TRUE	FALSE	-4.75921	-0.403761
117	F73R:R77I:E79Y:A80I:R81N	560	186	0.332143	-1.10219	220	44	0.2	-1.60944	L47L:D51D:I52I:R54R:L55L:F73R:R77I:E79Y:A80I:R81N	FALSE	FALSE	-1.35581	0.371761
118	F73I:R77G:A80I:R81R	221	44	0.199095	-1.61397	147	25	0.170068	-1.77156	L47L:D51D:I52I:R54R:L55L:F73I:R77G:E79E:A80I:R81R	FALSE	FALSE	-1.69276	0.294981
119	F73I:R77R:E79T:A80I:R81N	63	10	0.15873	-1.84055	48	7	0.145833	-1.92529	L47L:D51D:I52I:R54R:L55L:F73I:R77R:E79T:A80I:R81N	FALSE	FALSE	-1.88292	0.251651
120	F73R:R77P:E79P:A80T:R81D	619	7	0.0113086	-4.4822	348	4	0.0114943	-4.46591	L47L:D51D:I52I:R54R:L55L:F73R:R77P:E79P:A80T:R81D	FALSE	FALSE	-4.47405	-0.338783
121	E79V	311	733	2.35691	0.857353	388	943	2.43041	0.888061	L47L:D51D:I52I:R54R:L55L:F73F:R77R:E79V:A80A:R81R	FALSE	FALSE	0.872707	0.879568
122	R77G	47	110	2.34043	0.850333	46	90	1.95652	0.671168	L47L:D51D:I52I:R54R:L55L:F73F:R77G:E79E:A80A:R81R	FALSE	FALSE	0.760751	0.854056
123	R77S:E79L:A80C:R81N	98	28	0.285714	-1.25276	46	11	0.23913	-1.43075	L47L:D51D:I52I:R54R:L55L:F73F:R77S:E79L:A80C:R81N	FALSE	FALSE	-1.34175	0.374964
124	F73W:R77V:A80V:R81R	113	153	1.35398	0.30305	100	136	1.36	0.307485	L47L:D51D:I52I:R54R:L55L:F73W:R77V:E79E:A80V:R81R	FALSE	FALSE	0.305267	0.750267
125	F73L:R77K:E79F:A80L:R81F	117	139	1.18803	0.1723	72	77	1.06944	0.0671393	L47L:D51D:I52I:R54R:L55L:F73L:R77K:E79F:A80L:R81F	FALSE	FALSE	0.11972	0.707986
126	R77N:E79V:A80I:R81K	94	40	0.425532	-0.854415	88	36	0.409091	-0.893818	L47L:D51D:I52I:R54R:L55L:F73F:R77N:E79V:A80I:R81K	FALSE	FALSE	-0.874117	0.481524
127	F73K:R77R:E79K:A80A:R81K	162	23	0.141975	-1.9521	179	32	0.178771	-1.72165	L47L:D51D:I52I:R54R:L55L:F73K:R77R:E79K:A80A:R81K	FALSE	FALSE	-1.83688	0.262142
128	F73F:R77R:E79Y:A80S:R81H	311	935	3.00643	1.10075	22	15	0.681818	-0.382992	L47L:D51D:I52I:R54R:L55L:F73F:R77R:E79Y:A80S:R81H	FALSE	FALSE	0.358881	0.762483
129	F73F:R77T:E79I:A80A:R81Y	68	106	1.55882	0.443931	11	13	1.18182	0.167054	L47L:D51D:I52I:R54R:L55L:F73F:R77T:E79I:A80A:R81Y	FALSE	FALSE	0.305493	0.750318
130	F73L:R77L:E79P:A80V:R81R	131	19	0.145038	-1.93076	60	9	0.15	-1.89712	L47L:D51D:I52I:R54R:L55L:F73L:R77L:E79P:A80V:R81R	FALSE	FALSE	-1.91394	0.244582
131	F73L:R77H:E79H:A80L:R81R	148	328	2.21622	0.795801	101	136	1.34653	0.297534	L47L:D51D:I52I:R54R:L55L:F73L:R77H:E79H:A80L:R81R	FALSE	FALSE	0.546668	0.805274
132	F73Y:R77T:E79H:A80T:R81I	397	8	0.0201511	-3.90449	341	7	0.0205279	-3.88597	L47L:D51D:I52I:R54R:L55L:F73Y:R77T:E79H:A80T:R81I	FALSE	FALSE	-3.89523	-0.20689
133	F73I:R77R:E79V:A80V:R81Y	90	39	0.433333	-0.836248	45	16	0.355556	-1.03407	L47L:D51D:I52I:R54R:L55L:F73I:R77R:E79V:A80V:R81Y	FALSE	FALSE	-0.935161	0.467614
134	F73F:R77T:E79S:A80L:R81F	495	17	0.0343434	-3.37134	146	8	0.0547945	-2.90417	L47L:D51D:I52I:R54R:L55L:F73F:R77T:E79S:A80L:R81F	FALSE	FALSE	-3.13775	-0.0342851
135	F73M:R77R:E79L:A80L:R81R	144	293	2.03472	0.710359	48	94	1.95833	0.672094	L47L:D51D:I52I:R54R:L55L:F73M:R77R:E79L:A80L:R81R	FALSE	FALSE	0.691227	0.838214
136	F73L	3260	6795	2.08436	0.73446	3208	6192	1.93017	0.65761	L47L:D51D:I52I:R54R:L55L:F73L:R77R:E79E:A80A:R81R	FALSE	FALSE	0.696035	0.83931
137	F73M:R77L:E79E:A80V:R81R	97	86	0.886598	-0.120364	49	32	0.653061	-0.426084	L47L:D51D:I52I:R54R:L55L:F73M:R77L:E79E:A80V:R81R	FALSE	FALSE	-0.273224	0.618447
138	F73V:R77R:E79T:A80I:R81R	263	655	2.49049	0.912481	231	559	2.41991	0.883732	L47L:D51D:I52I:R54R:L55L:F73V:R77R:E79T:A80I:R81R	FALSE	FALSE	0.898106	0.885355
139	F73C	561	635	1.13191	0.123904	820	905	1.10366	0.0986306	L47L:D51D:I52I:R54R:L55L:F73C:R77R:E79E:A80A:R81R	FALSE	FALSE	0.111267	0.70606
140	F73I:R77R:E79T:A80L:R81N	80	50	0.625	-0.470004	159	117	0.735849	-0.30673	L47L:D51D:I52I:R54R:L55L:F73I:R77R:E79T:A80L:R81N	FALSE	FALSE	-0.388367	0.59221
141	F73L:R77H:E79L:A80I:R81R	243	268	1.10288	0.0979255	38	26	0.684211	-0.37949	L47L:D51D:I52I:R54R:L55L:F73L:R77H:E79L:A80I:R81R	FALSE	FALSE	-0.140782	0.648627
142	F73D:R77L:E79I:A80M:R81G	112	279	2.49107	0.912713	31	106	3.41935	1.22945	L47L:D51D:I52I:R54R:L55L:F73D:R77L:E79I:A80M:R81G	FALSE	FALSE	1.07108	0.924771
143	F73L:R77W:E79Q:A80C:R81F	66	4	0.0606061	-2.80336	162	6	0.037037	-3.29584	L47L:D51D:I52I:R54R:L55L:F73L:R77W:E79Q:A80C:R81F	FALSE	FALSE	-3.0496	-0.0141972
144	F73H:R77K:E79R:A80G:R81K	123	5	0.0406504	-3.20275	33	4	0.121212	-2.11021	L47L:D51D:I52I:R54R:L55L:F73H:R77K:E79R:A80G:R81K	FALSE	FALSE	-2.65648	0.0753817
145	R77Y:E79L:A80L:R81V	191	22	0.115183	-2.16123	187	14	0.0748663	-2.59205	L47L:D51D:I52I:R54R:L55L:F73F:R77Y:E79L:A80L:R81V	FALSE	FALSE	-2.37664	0.139148
146	F73D	426	17	0.0399061	-3.22123	451	15	0.0332594	-3.40342	L47L:D51D:I52I:R54R:L55L:F73D:R77R:E79E:A80A:R81R	FALSE	FALSE	-3.31232	-0.0740632
147	R77V:E79S:A80V:R81R	64	64	1	0	86	66	0.767442	-0.264693	L47L:D51D:I52I:R54R:L55L:F73F:R77V:E79S:A80V:R81R	FALSE	FALSE	-0.132346	0.650549
148	F73M:R77R:E79M:A80S:R81Q	51	63	1.23529	0.211309	26	27	1.03846	0.0377403	L47L:D51D:I52I:R54R:L55L:F73M:R77R:E79M:A80S:R81Q	FALSE	FALSE	0.124525	0.709081
149	R77S:E79V:A80I:R81Y	78	19	0.24359	-1.41227	43	4	0.0930233	-2.37491	L47L:D51D:I52I:R54R:L55L:F73F:R77S:E79V:A80I:R81Y	FALSE	FALSE	-1.89359	0.24922
150	F73L:R77R:E79I:A80S:R81Q	150	84	0.56	-0.579818	32	10	0.3125	-1.16315	L47L:D51D:I52I:R54R:L55L:F73L:R77R:E79I:A80S:R81Q	FALSE	FALSE	-0.871485	0.482124
151	F73A:R77L:E79Q:A80T:R81L	652	8	0.0122699	-4.4006	588	7	0.0119048	-4.43082	L47L:D51D:I52I:R54R:L55L:F73A:R77L:E79Q:A80T:R81L	FALSE	FALSE	-4.41571	-0.325489
152	F73V:E79D:A80C:R81L	226	53	0.234513	-1.45024	239	40	0.167364	-1.78758	L47L:D51D:I52I:R54R:L55L:F73V:R77R:E79D:A80C:R81L	FALSE	FALSE	-1.61891	0.311809
153	R77H:E79I:A80S:R81L	78	80	1.02564	0.0253178	48	46	0.958333	-0.0425596	L47L:D51D:I52I:R54R:L55L:F73F:R77H:E79I:A80S:R81L	FALSE	FALSE	-0.0086209	0.678742
154	F73S:R77R:E79Q:A80C:R81V	459	74	0.16122	-1.82499	75	10	0.133333	-2.0149	L47L:D51D:I52I:R54R:L55L:F73S:R77R:E79Q:A80C:R81V	FALSE	FALSE	-1.91994	0.243214
155	F73L:R77K:E79A:A80N:R81L	133	5	0.037594	-3.28091	34	4	0.117647	-2.14007	L47L:D51D:I52I:R54R:L55L:F73L:R77K:E79A:A80N:R81L	FALSE	FALSE	-2.71049	0.0630748
156	F73R:R77Y:E79R:A80Y:R81L	87	5	0.0574713	-2.85647	164	5	0.0304878	-3.49043	L47L:D51D:I52I:R54R:L55L:F73R:R77Y:E79R:A80Y:R81L	FALSE	FALSE	-3.17345	-0.0424187
157	F73F:R77V:E79K:A80C:R81Q	186	44	0.236559	-1.44156	117	42	0.358974	-1.0245	L47L:D51D:I52I:R54R:L55L:F73F:R77V:E79K:A80C:R81Q	FALSE	FALSE	-1.23303	0.399739
158	F73P:R77_:E79F:A80N:R81S	783	11	0.0140485	-4.26524	791	7	0.00884956	-4.72739	L47L:D51D:I52I:R54R:L55L:F73P:R77_:E79F:A80N:R81S	TRUE	FALSE	-4.49631	-0.343856
159	F73V:R77L:E79K:A80V:R81R	153	4	0.0261438	-3.64414	183	6	0.0327869	-3.41773	L47L:D51D:I52I:R54R:L55L:F73V:R77L:E79K:A80V:R81R	FALSE	FALSE	-3.53094	-0.123878
160	R81L	747	2075	2.77778	1.02165	576	1804	3.13194	1.14165	L47L:D51D:I52I:R54R:L55L:F73F:R77R:E79E:A80A:R81L	FALSE	FALSE	1.08165	0.927179
161	F73G	890	440	0.494382	-0.704447	444	165	0.371622	-0.989879	L47L:D51D:I52I:R54R:L55L:F73G:R77R:E79E:A80A:R81R	FALSE	FALSE	-0.847163	0.487666
162	F73L:R77I:E79S:A80L:R81R	193	82	0.42487	-0.855971	71	29	0.408451	-0.895384	L47L:D51D:I52I:R54R:L55L:F73L:R77I:E79S:A80L:R81R	FALSE	FALSE	-0.875677	0.481168
163	F73R	917	603	0.657579	-0.41919	1249	695	0.556445	-0.586187	L47L:D51D:I52I:R54R:L55L:F73R:R77R:E79E:A80A:R81R	FALSE	FALSE	-0.502688	0.56616
164	F73L:R77W:E79V:R81C	114	17	0.149123	-1.90299	28	4	0.142857	-1.94591	L47L:D51D:I52I:R54R:L55L:F73L:R77W:E79V:A80A:R81C	FALSE	FALSE	-1.92445	0.242188
165	F73Y:R77R:E79Q:A80L:R81K	101	132	1.30693	0.267681	270	442	1.63704	0.492888	L47L:D51D:I52I:R54R:L55L:F73Y:R77R:E79Q:A80L:R81K	FALSE	FALSE	0.380285	0.767361
166	F73L:R77F:E79F:A80A:R81R	136	26	0.191176	-1.65456	99	20	0.20202	-1.59939	L47L:D51D:I52I:R54R:L55L:F73L:R77F:E79F:A80A:R81R	FALSE	FALSE	-1.62697	0.309973
167	R77T:E79S:A80C:R81F	416	12	0.0288462	-3.54578	163	8	0.0490798	-3.01431	L47L:D51D:I52I:R54R:L55L:F73F:R77T:E79S:A80C:R81F	FALSE	FALSE	-3.28004	-0.0667081
168	F73R:R77L:E79K:A80I:R81R	86	5	0.0581395	-2.84491	162	5	0.0308642	-3.47816	L47L:D51D:I52I:R54R:L55L:F73R:R77L:E79K:A80I:R81R	FALSE	FALSE	-3.16153	-0.0397036
169	F73F:R77I:E79C:A80A:R81Y	101	62	0.613861	-0.487986	87	36	0.413793	-0.882389	L47L:D51D:I52I:R54R:L55L:F73F:R77I:E79C:A80A:R81Y	FALSE	FALSE	-0.685188	0.524574
170	F73S:R77R:E79G:A80N:R81R	67	5	0.0746269	-2.59525	130	4	0.0307692	-3.48124	L47L:D51D:I52I:R54R:L55L:F73S:R77R:E79G:A80N:R81R	FALSE	FALSE	-3.03825	-0.0116106
171	F73L:R77R:E79S:A80S:R81Y	36	5	0.138889	-1.97408	48	8	0.166667	-1.79176	L47L:D51D:I52I:R54R:L55L:F73L:R77R:E79S:A80S:R81Y	FALSE	FALSE	-1.88292	0.251651
172	F73F:R77R:E79S:A80Q:R81Q	65	62	0.953846	-0.0472529	12	4	0.333333	-1.09861	L47L:D51D:I52I:R54R:L55L:F73F:R77R:E79S:A80Q:R81Q	FALSE	FALSE	-0.572933	0.550154
173	F73L:R77K:E79H:A80L:R81L	78	80	1.02564	0.0253178	70	66	0.942857	-0.0588405	L47L:D51D:I52I:R54R:L55L:F73L:R77K:E79H:A80L:R81L	FALSE	FALSE	-0.0167613	0.676887
174	F73I:R77R:E79S:A80L:R81R	66	65	0.984848	-0.0152675	83	106	1.27711	0.244598	L47L:D51D:I52I:R54R:L55L:F73I:R77R:E79S:A80L:R81R	FALSE	FALSE	0.114666	0.706835
175	F73S:R77T:E79P:A80L:R81Y	687	8	0.0116448	-4.45289	624	8	0.0128205	-4.35671	L47L:D51D:I52I:R54R:L55L:F73S:R77T:E79P:A80L:R81Y	FALSE	FALSE	-4.4048	-0.323003
176	F73F:R77S:E79D:A80L:R81S	160	14	0.0875	-2.43612	103	9	0.0873786	-2.4375	L47L:D51D:I52I:R54R:L55L:F73F:R77S:E79D:A80L:R81S	FALSE	FALSE	-2.43681	0.125437
177	F73F:R77K:E79L:A80C:R81G	59	116	1.9661	0.676053	63	80	1.26984	0.238892	L47L:D51D:I52I:R54R:L55L:F73F:R77K:E79L:A80C:R81G	FALSE	FALSE	0.457472	0.784949
178	F73F:R77R:E79M:A80G:R81W	274	894	3.26277	1.18258	82	194	2.36585	0.861139	L47L:D51D:I52I:R54R:L55L:F73F:R77R:E79M:A80G:R81W	FALSE	FALSE	1.02186	0.913554
179	F73W:R77K:E79C:A80C:R81R	145	333	2.29655	0.831409	7	17	2.42857	0.887303	L47L:D51D:I52I:R54R:L55L:F73W:R77K:E79C:A80C:R81R	FALSE	FALSE	0.859356	0.876525
180	F73L:R77Q:E79Q:A80I:R81S	85	48	0.564706	-0.57145	64	39	0.609375	-0.495321	L47L:D51D:I52I:R54R:L55L:F73L:R77Q:E79Q:A80I:R81S	FALSE	FALSE	-0.533386	0.559165
181	F73V:R77R:E79C:A80L:R81K	117	123	1.05128	0.0500104	39	36	0.923077	-0.0800427	L47L:D51D:I52I:R54R:L55L:F73V:R77R:E79C:A80L:R81K	FALSE	FALSE	-0.0150161	0.677285
182	R77L:E79Y:A80L	56	17	0.303571	-1.19214	41	12	0.292683	-1.22867	L47L:D51D:I52I:R54R:L55L:F73F:R77L:E79Y:A80L:R81R	FALSE	FALSE	-1.2104	0.404895
183	F73I:R77V:E79N:A80I:R81R	205	5	0.0243902	-3.71357	91	4	0.043956	-3.12457	L47L:D51D:I52I:R54R:L55L:F73I:R77V:E79N:A80I:R81R	FALSE	FALSE	-3.41907	-0.0983873
184	F73F:R77S:E79H:A80A:R81V	135	45	0.333333	-1.09861	67	24	0.358209	-1.02664	L47L:D51D:I52I:R54R:L55L:F73F:R77S:E79H:A80A:R81V	FALSE	FALSE	-1.06263	0.438569
185	A80A	667	1689	2.53223	0.929102	564	1358	2.4078	0.878714	L47L:D51D:I52I:R54R:L55L:F73F:R77R:E79E:A80A:R81R	FALSE	TRUE	0.903908	0.886677
186	R77R:E79Q:A80I:R81M	200	371	1.855	0.617885	58	81	1.39655	0.334006	L47L:D51D:I52I:R54R:L55L:F73F:R77R:E79Q:A80I:R81M	FALSE	FALSE	0.475945	0.789159
187	R77K:E79G	80	249	3.1125	1.13543	85	234	2.75294	1.01267	L47L:D51D:I52I:R54R:L55L:F73F:R77K:E79G:A80A:R81R	FALSE	FALSE	1.07405	0.925447
188	F73F:E79D:A80G:R81W	109	155	1.42202	0.352077	25	33	1.32	0.277632	L47L:D51D:I52I:R54R:L55L:F73F:R77R:E79D:A80G:R81W	FALSE	FALSE	0.314854	0.752451
189	F73F:R77K:E79F:A80M:R81I	148	441	2.97973	1.09183	100	343	3.43	1.23256	L47L:D51D:I52I:R54R:L55L:F73F:R77K:E79F:A80M:R81I	FALSE	FALSE	1.1622	0.945533
190	F73S:R77R:E79L:A80A:R81T	120	6	0.05	-2.99573	118	10	0.0847458	-2.4681	L47L:D51D:I52I:R54R:L55L:F73S:R77R:E79L:A80A:R81T	FALSE	FALSE	-2.73192	0.0581923
191	R77F:E79G:A80I:R81R	33	19	0.575758	-0.552069	89	37	0.41573	-0.877718	L47L:D51D:I52I:R54R:L55L:F73F:R77F:E79G:A80I:R81R	FALSE	FALSE	-0.714894	0.517805
192	F73R:R77I:E79L:A80V:R81I	746	21	0.0281501	-3.5702	1236	19	0.0153722	-4.1752	L47L:D51D:I52I:R54R:L55L:F73R:R77I:E79L:A80V:R81I	FALSE	FALSE	-3.8727	-0.201755
193	F73F:R77L:E79P:A80G:R81Y	49	4	0.0816327	-2.50553	69	4	0.057971	-2.84781	L47L:D51D:I52I:R54R:L55L:F73F:R77L:E79P:A80G:R81Y	FALSE	FALSE	-2.67667	0.0707812
194	F73L:R77K:E79F:A80G	34	30	0.882353	-0.125163	75	62	0.826667	-0.190354	L47L:D51D:I52I:R54R:L55L:F73L:R77K:E79F:A80G:R81R	FALSE	FALSE	-0.157758	0.644758
195	F73I:R77R:E79L:A80T:R81A	183	22	0.120219	-2.11844	81	13	0.160494	-1.8295	L47L:D51D:I52I:R54R:L55L:F73I:R77R:E79L:A80T:R81A	FALSE	FALSE	-1.97397	0.230903
196	F73F:R77S:E79I:A80L:R81Q	112	47	0.419643	-0.868351	26	8	0.307692	-1.17865	L47L:D51D:I52I:R54R:L55L:F73F:R77S:E79I:A80L:R81Q	FALSE	FALSE	-1.0235	0.447483
197	F73F:R77T:E79Y:A80L:R81S	231	12	0.0519481	-2.95751	79	5	0.0632911	-2.76001	L47L:D51D:I52I:R54R:L55L:F73F:R77T:E79Y:A80L:R81S	FALSE	FALSE	-2.85876	0.0292885
198	F73F:R77L:E79S:A80T:R81R	242	105	0.433884	-0.834977	224	91	0.40625	-0.900787	L47L:D51D:I52I:R54R:L55L:F73F:R77L:E79S:A80T:R81R	FALSE	FALSE	-0.867882	0.482944
199	F73W:R77I:E79K:A80C:R81L	111	5	0.045045	-3.10009	142	8	0.056338	-2.87639	L47L:D51D:I52I:R54R:L55L:F73W:R77I:E79K:A80C:R81L	FALSE	FALSE	-2.98824	-0.000215343
200	F73G:E79F:A80C:R81K	102	11	0.107843	-2.22708	78	5	0.0641026	-2.74727	L47L:D51D:I52I:R54R:L55L:F73G:R77R:E79F:A80C:R81K	FALSE	FALSE	-2.48717	0.113961
201	F73Y:R77R:E79S:A80L:R81R	241	223	0.925311	-0.0776252	35	27	0.771429	-0.259511	L47L:D51D:I52I:R54R:L55L:F73Y:R77R:E79S:A80L:R81R	FALSE	FALSE	-0.168568	0.642295
202	F73I:R77I:E79D:A80V:R81R	120	22	0.183333	-1.69645	61	10	0.163934	-1.80829	L47L:D51D:I52I:R54R:L55L:F73I:R77I:E79D:A80V:R81R	FALSE	FALSE	-1.75237	0.281399
203	F73T:R77K:E79V:A80Y:R81K	280	7	0.025	-3.68888	222	9	0.0405405	-3.20545	L47L:D51D:I52I:R54R:L55L:F73T:R77K:E79V:A80Y:R81K	FALSE	FALSE	-3.44717	-0.10479
204	F73F:R77R:E79N:A80F:R81Y	73	39	0.534247	-0.626898	38	16	0.421053	-0.864997	L47L:D51D:I52I:R54R:L55L:F73F:R77R:E79N:A80F:R81Y	FALSE	FALSE	-0.745948	0.510729
205	F73F:R77F:E79R:A80I:R81K	202	19	0.0940594	-2.36383	129	12	0.0930233	-2.37491	L47L:D51D:I52I:R54R:L55L:F73F:R77F:E79R:A80I:R81K	FALSE	FALSE	-2.36937	0.140805
206	F73M:R77R:E79R:A80S:R81K	99	60	0.606061	-0.500775	35	12	0.342857	-1.07044	L47L:D51D:I52I:R54R:L55L:F73M:R77R:E79R:A80S:R81K	FALSE	FALSE	-0.785608	0.501692
207	R77S:E79F:A80L:R81P	140	9	0.0642857	-2.74442	357	7	0.0196078	-3.93183	L47L:D51D:I52I:R54R:L55L:F73F:R77S:E79F:A80L:R81P	FALSE	FALSE	-3.33812	-0.0799422
208	F73S:R77F:E79C:A80I:R81H	409	92	0.224939	-1.49193	51	10	0.196078	-1.62924	L47L:D51D:I52I:R54R:L55L:F73S:R77F:E79C:A80I:R81H	FALSE	FALSE	-1.56058	0.3251
209	F73S:R77K:E79I:A80G:R81L	186	7	0.0376344	-3.27984	128	4	0.03125	-3.46574	L47L:D51D:I52I:R54R:L55L:F73S:R77K:E79I:A80G:R81L	FALSE	FALSE	-3.37279	-0.0878411
210	F73F:R77H:E79S:A80L:R81K	43	61	1.4186	0.349674	27	27	1	0	L47L:D51D:I52I:R54R:L55L:F73F:R77H:E79S:A80L:R81K	FALSE	FALSE	0.174837	0.720546
211	E79G	1623	3641	2.24338	0.807982	1324	2864	2.16314	0.771562	L47L:D51D:I52I:R54R:L55L:F73F:R77R:E79G:A80A:R81R	FALSE	FALSE	0.789772	0.860669
212	F73I:R77R:E79G:A80L:R81F	59	30	0.508475	-0.67634	16	6	0.375	-0.980829	L47L:D51D:I52I:R54R:L55L:F73I:R77R:E79G:A80L:R81F	FALSE	FALSE	-0.828585	0.491899
213	F73L:R77R:E79L:A80L:R81N	171	269	1.5731	0.453048	125	245	1.96	0.672944	L47L:D51D:I52I:R54R:L55L:F73L:R77R:E79L:A80L:R81N	FALSE	FALSE	0.562996	0.808995
214	F73F:R77L:E79S:A80C:R81R	262	385	1.46947	0.384899	67	77	1.14925	0.139113	L47L:D51D:I52I:R54R:L55L:F73F:R77L:E79S:A80C:R81R	FALSE	FALSE	0.262006	0.740409
215	F73L:R77R:E79T:A80L:R81N	61	110	1.80328	0.589607	54	80	1.48148	0.393043	L47L:D51D:I52I:R54R:L55L:F73L:R77R:E79T:A80L:R81N	FALSE	FALSE	0.491325	0.792663
216	F73L:R77R:E79E:A80N:R81W	185	79	0.427027	-0.850908	212	91	0.429245	-0.845727	L47L:D51D:I52I:R54R:L55L:F73L:R77R:E79E:A80N:R81W	FALSE	FALSE	-0.848317	0.487403
217	F73F:R77S:E79L:A80L:R81K	80	76	0.95	-0.0512933	73	82	1.12329	0.11626	L47L:D51D:I52I:R54R:L55L:F73F:R77S:E79L:A80L:R81K	FALSE	FALSE	0.0324833	0.688108
218	F73S:R77R:E79L:A80L:R81Y	250	14	0.056	-2.8824	119	7	0.0588235	-2.83321	L47L:D51D:I52I:R54R:L55L:F73S:R77R:E79L:A80L:R81Y	FALSE	FALSE	-2.85781	0.0295055
219	F73I:R77K:E79G:A80L:R81Y	36	4	0.111111	-2.19722	34	5	0.147059	-1.91692	L47L:D51D:I52I:R54R:L55L:F73I:R77K:E79G:A80L:R81Y	FALSE	FALSE	-2.05707	0.211967
220	R77L:E79N:A80C:R81K	56	50	0.892857	-0.113329	51	39	0.764706	-0.268264	L47L:D51D:I52I:R54R:L55L:F73F:R77L:E79N:A80C:R81K	FALSE	FALSE	-0.190796	0.63723
221	F73F:E79S:A80Q:R81H	200	85	0.425	-0.855666	22	10	0.454545	-0.788457	L47L:D51D:I52I:R54R:L55L:F73F:R77R:E79S:A80Q:R81H	FALSE	FALSE	-0.822062	0.493385
222	F73L:R77V:E79G:A80L:R81R	160	229	1.43125	0.358548	108	115	1.06481	0.0628009	L47L:D51D:I52I:R54R:L55L:F73L:R77V:E79G:A80L:R81R	FALSE	FALSE	0.210675	0.728712
223	F73F:R77R:E79Q:A80L:R81K	69	129	1.86957	0.625706	40	86	2.15	0.765468	L47L:D51D:I52I:R54R:L55L:F73F:R77R:E79Q:A80L:R81K	FALSE	FALSE	0.695587	0.839208
224	F73K:R77_:E79I:A80G:R81E	909	13	0.0143014	-4.2474	1067	12	0.0112465	-4.4877	L47L:D51D:I52I:R54R:L55L:F73K:R77_:E79I:A80G:R81E	TRUE	FALSE	-4.36755	-0.314515
225	F73L:R77Y:E79L:A80M:R81N	194	7	0.0360825	-3.32195	260	7	0.0269231	-3.61477	L47L:D51D:I52I:R54R:L55L:F73L:R77Y:E79L:A80M:R81N	FALSE	FALSE	-3.46836	-0.109619
226	F73R:R77Y:E79V:A80_:R81K	381	5	0.0131234	-4.33336	125	4	0.032	-3.44202	L47L:D51D:I52I:R54R:L55L:F73R:R77Y:E79V:A80_:R81K	TRUE	FALSE	-3.88769	-0.205171
227	R77E:E79A:A80C:R81K	80	110	1.375	0.318454	48	57	1.1875	0.17185	L47L:D51D:I52I:R54R:L55L:F73F:R77E:E79A:A80C:R81K	FALSE	FALSE	0.245152	0.736568
228	F73R:R77I:E79T:A80L:R81M	81	5	0.0617284	-2.78501	102	4	0.0392157	-3.23868	L47L:D51D:I52I:R54R:L55L:F73R:R77I:E79T:A80L:R81M	FALSE	FALSE	-3.01184	-0.00559436
229	F73L:R77R:E79G:A80L:R81R	68	144	2.11765	0.750306	103	178	1.72816	0.547055	L47L:D51D:I52I:R54R:L55L:F73L:R77R:E79G:A80L:R81R	FALSE	FALSE	0.64868	0.828519
230	F73R:R77F:E79I:A80F:R81G	170	5	0.0294118	-3.52636	172	4	0.0232558	-3.7612	L47L:D51D:I52I:R54R:L55L:F73R:R77F:E79I:A80F:R81G	FALSE	FALSE	-3.64378	-0.149592
231	R77L:E79T:A80A:R81H	112	155	1.38393	0.324926	12	10	0.833333	-0.182322	L47L:D51D:I52I:R54R:L55L:F73F:R77L:E79T:A80A:R81H	FALSE	FALSE	0.0713023	0.696954
232	F73L:R77R:E79L:A80C:R81E	47	22	0.468085	-0.759105	57	30	0.526316	-0.641854	L47L:D51D:I52I:R54R:L55L:F73L:R77R:E79L:A80C:R81E	FALSE	FALSE	-0.70048	0.52109
233	F73T:R77K:A80I:R81R	147	148	1.0068	0.00677969	73	38	0.520548	-0.652873	L47L:D51D:I52I:R54R:L55L:F73T:R77K:E79E:A80I:R81R	FALSE	FALSE	-0.323047	0.607095
234	F73T:R77L:E79F:A80V:R81K	170	5	0.0294118	-3.52636	374	7	0.0187166	-3.97835	L47L:D51D:I52I:R54R:L55L:F73T:R77L:E79F:A80V:R81K	FALSE	FALSE	-3.75235	-0.174332
235	F73F:R77R:E79D:A80F:R81L	24	27	1.125	0.117783	78	121	1.55128	0.439082	L47L:D51D:I52I:R54R:L55L:F73F:R77R:E79D:A80F:R81L	FALSE	FALSE	0.278432	0.744152
236	F73W:R77I:E79K:A80A:R81R	261	492	1.88506	0.633958	160	248	1.55	0.438255	L47L:D51D:I52I:R54R:L55L:F73W:R77I:E79K:A80A:R81R	FALSE	FALSE	0.536107	0.802867
237	F73V:R77R:E79D:A80L:R81R	190	246	1.29474	0.258307	125	163	1.304	0.265436	L47L:D51D:I52I:R54R:L55L:F73V:R77R:E79D:A80L:R81R	FALSE	FALSE	0.261872	0.740378
238	F73L:R77F:E79R:A80I:R81K	200	14	0.07	-2.65926	169	7	0.0414201	-3.18399	L47L:D51D:I52I:R54R:L55L:F73L:R77F:E79R:A80I:R81K	FALSE	FALSE	-2.92162	0.0149639
239	F73F:R77R:E79S:A80H:R81R	92	75	0.815217	-0.2043	14	19	1.35714	0.305382	L47L:D51D:I52I:R54R:L55L:F73F:R77R:E79S:A80H:R81R	FALSE	FALSE	0.0505406	0.692223
240	F73I:R77H:A80L:R81Y	106	41	0.386792	-0.949867	50	18	0.36	-1.02165	L47L:D51D:I52I:R54R:L55L:F73I:R77H:E79E:A80L:R81Y	FALSE	FALSE	-0.985759	0.456084
241	F73L:R77R:E79C:A80T:R81W	120	15	0.125	-2.07944	118	15	0.127119	-2.06263	L47L:D51D:I52I:R54R:L55L:F73L:R77R:E79C:A80T:R81W	FALSE	FALSE	-2.07104	0.208785
242	R77Y:E79Q:A80F:R81H	85	10	0.117647	-2.14007	83	17	0.204819	-1.58563	L47L:D51D:I52I:R54R:L55L:F73F:R77Y:E79Q:A80F:R81H	FALSE	FALSE	-1.86285	0.256225
243	R77L:E79A:A80F:R81R	102	15	0.147059	-1.91692	161	7	0.0434783	-3.13549	L47L:D51D:I52I:R54R:L55L:F73F:R77L:E79A:A80F:R81R	FALSE	FALSE	-2.52621	0.105066
244	F73L:R77R:E79L:A80E:R81L	62	10	0.16129	-1.82455	87	7	0.0804598	-2.52	L47L:D51D:I52I:R54R:L55L:F73L:R77R:E79L:A80E:R81L	FALSE	FALSE	-2.17227	0.185716
245	F73L:R77R:E79P:A80L:R81Y	133	32	0.240602	-1.42461	103	19	0.184466	-1.69029	L47L:D51D:I52I:R54R:L55L:F73L:R77R:E79P:A80L:R81Y	FALSE	FALSE	-1.55745	0.325814
246	F73F:R77H:E79L:A80S:R81L	176	86	0.488636	-0.716137	54	36	0.666667	-0.405465	L47L:D51D:I52I:R54R:L55L:F73F:R77H:E79L:A80S:R81L	FALSE	FALSE	-0.560801	0.552918
247	F73L:R77Y:E79K:A80V:R81L	369	412	1.11653	0.110227	376	608	1.61702	0.480586	L47L:D51D:I52I:R54R:L55L:F73L:R77Y:E79K:A80V:R81L	FALSE	FALSE	0.295406	0.74802
248	F73T:R77T:E79L:A80T:R81T	397	7	0.0176322	-4.03803	893	6	0.00671892	-5.00283	L47L:D51D:I52I:R54R:L55L:F73T:R77T:E79L:A80T:R81T	FALSE	FALSE	-4.52043	-0.349351
249	F73M:R77I:E79K:A80V:R81R	33	5	0.151515	-1.88707	74	18	0.243243	-1.41369	L47L:D51D:I52I:R54R:L55L:F73M:R77I:E79K:A80V:R81R	FALSE	FALSE	-1.65038	0.304638
250	R77I:E79Q:A80P:R81_	310	6	0.0193548	-3.94481	173	4	0.0231214	-3.767	L47L:D51D:I52I:R54R:L55L:F73F:R77I:E79Q:A80P:R81_	TRUE	FALSE	-3.85591	-0.197928
251	R77R:E79W:A80T:R81L	127	196	1.54331	0.433928	80	113	1.4125	0.345361	L47L:D51D:I52I:R54R:L55L:F73F:R77R:E79W:A80T:R81L	FALSE	FALSE	0.389644	0.769493
252	F73I:R77K:E79T:A80L:R81Q	46	31	0.673913	-0.394654	12	5	0.416667	-0.875469	L47L:D51D:I52I:R54R:L55L:F73I:R77K:E79T:A80L:R81Q	FALSE	FALSE	-0.635061	0.535997
253	F73F:R77L:E79D:A80V:R81R	127	229	1.80315	0.589535	43	54	1.25581	0.227784	L47L:D51D:I52I:R54R:L55L:F73F:R77L:E79D:A80V:R81R	FALSE	FALSE	0.408659	0.773826
254	R77I:E79L:A80Q:R81K	136	12	0.0882353	-2.42775	54	6	0.111111	-2.19722	L47L:D51D:I52I:R54R:L55L:F73F:R77I:E79L:A80Q:R81K	FALSE	FALSE	-2.31249	0.153766
255	F73F:R77I:E79S:A80G:R81W	316	9	0.028481	-3.55852	282	5	0.0177305	-4.03247	L47L:D51D:I52I:R54R:L55L:F73F:R77I:E79S:A80G:R81W	FALSE	FALSE	-3.79549	-0.184162
256	F73F:R77T:E79K:A80A:R81Q	256	252	0.984375	-0.0157484	118	173	1.4661	0.382607	L47L:D51D:I52I:R54R:L55L:F73F:R77T:E79K:A80A:R81Q	FALSE	FALSE	0.183429	0.722504
257	F73L:R77Q:E79S:A80V:R81R	97	173	1.78351	0.578581	137	125	0.912409	-0.0916672	L47L:D51D:I52I:R54R:L55L:F73L:R77Q:E79S:A80V:R81R	FALSE	FALSE	0.243457	0.736182
258	F73Y:R77L	110	106	0.963636	-0.0370413	59	106	1.79661	0.585902	L47L:D51D:I52I:R54R:L55L:F73Y:R77L:E79E:A80A:R81R	FALSE	FALSE	0.27443	0.74324
259	F73F:R77R:E79R:A80W:R81Q	52	8	0.153846	-1.8718	15	5	0.333333	-1.09861	L47L:D51D:I52I:R54R:L55L:F73F:R77R:E79R:A80W:R81Q	FALSE	FALSE	-1.48521	0.342276
260	F73K:R77M:E79S:A80D:R81K	163	6	0.0368098	-3.30199	494	7	0.01417	-4.25663	L47L:D51D:I52I:R54R:L55L:F73K:R77M:E79S:A80D:R81K	FALSE	FALSE	-3.77931	-0.180474
261	F73L:R77F:A80V:R81S	81	18	0.222222	-1.50408	60	10	0.166667	-1.79176	L47L:D51D:I52I:R54R:L55L:F73L:R77F:E79E:A80V:R81S	FALSE	FALSE	-1.64792	0.3052
262	F73I:R77R:E79V:A80S:R81Y	75	50	0.666667	-0.405465	40	8	0.2	-1.60944	L47L:D51D:I52I:R54R:L55L:F73I:R77R:E79V:A80S:R81Y	FALSE	FALSE	-1.00745	0.451141
263	F73R:R77L:E79L:A80I:R81R	83	4	0.0481928	-3.03255	45	4	0.0888889	-2.42037	L47L:D51D:I52I:R54R:L55L:F73R:R77L:E79L:A80I:R81R	FALSE	FALSE	-2.72646	0.0594361
264	F73F:R77L:E79C:A80V:R81H	82	14	0.170732	-1.76766	14	4	0.285714	-1.25276	L47L:D51D:I52I:R54R:L55L:F73F:R77L:E79C:A80V:R81H	FALSE	FALSE	-1.51021	0.336578
265	R77R:E79M:A80Y:R81V	198	231	1.16667	0.154151	35	32	0.914286	-0.0896122	L47L:D51D:I52I:R54R:L55L:F73F:R77R:E79M:A80Y:R81V	FALSE	FALSE	0.0322693	0.688059
266	R77R:E79Q:A80K:R81I	101	5	0.049505	-3.00568	143	6	0.041958	-3.17109	L47L:D51D:I52I:R54R:L55L:F73F:R77R:E79Q:A80K:R81I	FALSE	FALSE	-3.08838	-0.0230351
267	F73H:R77R:E79M:A80L:R81R	229	743	3.24454	1.17697	81	280	3.45679	1.24034	L47L:D51D:I52I:R54R:L55L:F73H:R77R:E79M:A80L:R81R	FALSE	FALSE	1.20866	0.95612
268	F73W:R77W:E79T:A80V:R81Q	241	26	0.107884	-2.2267	14	4	0.285714	-1.25276	L47L:D51D:I52I:R54R:L55L:F73W:R77W:E79T:A80V:R81Q	FALSE	FALSE	-1.73973	0.284278
269	F73M:R77R:E79Q:A80N:R81R	143	67	0.468531	-0.758152	86	33	0.383721	-0.95784	L47L:D51D:I52I:R54R:L55L:F73M:R77R:E79Q:A80N:R81R	FALSE	FALSE	-0.857996	0.485197
270	F73W:R77I:E79Q:A80G:R81K	59	8	0.135593	-1.9981	64	25	0.390625	-0.940007	L47L:D51D:I52I:R54R:L55L:F73W:R77I:E79Q:A80G:R81K	FALSE	FALSE	-1.46905	0.345958
271	F73L:R77Q:E79S:A80L:R81A	162	191	1.17901	0.164677	154	105	0.681818	-0.382992	L47L:D51D:I52I:R54R:L55L:F73L:R77Q:E79S:A80L:R81A	FALSE	FALSE	-0.109158	0.655833
272	F73L:R77I:E79K:A80S:R81L	112	5	0.0446429	-3.10906	196	5	0.0255102	-3.66868	L47L:D51D:I52I:R54R:L55L:F73L:R77I:E79K:A80S:R81L	FALSE	FALSE	-3.38887	-0.0915058
273	F73L:R77R:E79S:A80H	118	83	0.70339	-0.351844	51	38	0.745098	-0.294239	L47L:D51D:I52I:R54R:L55L:F73L:R77R:E79S:A80H:R81R	FALSE	FALSE	-0.323042	0.607096
274	F73H:R77K:E79A:A80L:R81Y	57	5	0.0877193	-2.43361	67	5	0.0746269	-2.59525	L47L:D51D:I52I:R54R:L55L:F73H:R77K:E79A:A80L:R81Y	FALSE	FALSE	-2.51443	0.107749
275	F73S:R77R:E79I:A80L:R81R	69	35	0.507246	-0.678758	87	35	0.402299	-0.91056	L47L:D51D:I52I:R54R:L55L:F73S:R77R:E79I:A80L:R81R	FALSE	FALSE	-0.794659	0.49963
276	F73F:R77R:E79Y:A80V:R81T	89	180	2.02247	0.70432	17	39	2.29412	0.830348	L47L:D51D:I52I:R54R:L55L:F73F:R77R:E79Y:A80V:R81T	FALSE	FALSE	0.767334	0.855557
277	F73I:R77K:E79C:A80L:R81R	41	42	1.02439	0.0240976	16	40	2.5	0.916291	L47L:D51D:I52I:R54R:L55L:F73I:R77K:E79C:A80L:R81R	FALSE	FALSE	0.470194	0.787848
278	R77S:E79V:A80S	29	32	1.10345	0.0984401	39	32	0.820513	-0.197826	L47L:D51D:I52I:R54R:L55L:F73F:R77S:E79V:A80S:R81R	FALSE	FALSE	-0.0496928	0.669383
279	F73F:R77L:E79V:A80A:R81V	85	196	2.30588	0.835463	29	55	1.89655	0.640037	L47L:D51D:I52I:R54R:L55L:F73F:R77L:E79V:A80A:R81V	FALSE	FALSE	0.73775	0.848815
280	F73I:R77R:E79Q:A80Y:R81H	91	10	0.10989	-2.20827	146	16	0.109589	-2.21102	L47L:D51D:I52I:R54R:L55L:F73I:R77R:E79Q:A80Y:R81H	FALSE	FALSE	-2.20965	0.1772
281	F73C:R77K:A80I:R81M	178	23	0.129213	-2.04629	45	9	0.2	-1.60944	L47L:D51D:I52I:R54R:L55L:F73C:R77K:E79E:A80I:R81M	FALSE	FALSE	-1.82786	0.264196
282	F73L:R77R:E79S:A80G:R81Q	28	15	0.535714	-0.624154	42	11	0.261905	-1.33977	L47L:D51D:I52I:R54R:L55L:F73L:R77R:E79S:A80G:R81Q	FALSE	FALSE	-0.981964	0.456949
283	R77P	32	66	2.0625	0.723919	26	57	2.19231	0.784955	L47L:D51D:I52I:R54R:L55L:F73F:R77P:E79E:A80A:R81R	FALSE	FALSE	0.754437	0.852618
284	F73L:R77R:A80M:R81K	66	108	1.63636	0.492476	50	98	1.96	0.672944	L47L:D51D:I52I:R54R:L55L:F73L:R77R:E79E:A80M:R81K	FALSE	FALSE	0.58271	0.813487
285	F73L:R77R:E79F:A80L:R81N	18	10	0.555556	-0.587787	53	78	1.4717	0.386417	L47L:D51D:I52I:R54R:L55L:F73L:R77R:E79F:A80L:R81N	FALSE	FALSE	-0.100685	0.657763
286	F73F:R77R:E79K:A80S:R81R	115	279	2.42609	0.88628	153	576	3.76471	1.32567	L47L:D51D:I52I:R54R:L55L:F73F:R77R:E79K:A80S:R81R	FALSE	FALSE	1.10597	0.932722
287	F73M:R77L:E79R:A80L:R81R	60	6	0.1	-2.30259	105	28	0.266667	-1.32176	L47L:D51D:I52I:R54R:L55L:F73M:R77L:E79R:A80L:R81R	FALSE	FALSE	-1.81217	0.267772
288	R77S:E79_:A80I:R81T	97	5	0.0515464	-2.96527	7	4	0.571429	-0.559616	L47L:D51D:I52I:R54R:L55L:F73F:R77S:E79_:A80I:R81T	TRUE	FALSE	-1.76244	0.279103
289	R77I:E79L:A80P:R81S	300	6	0.02	-3.91202	350	4	0.0114286	-4.47164	L47L:D51D:I52I:R54R:L55L:F73F:R77I:E79L:A80P:R81S	FALSE	FALSE	-4.19183	-0.274474
290	F73F:R77S:E79I:A80Q:R81K	140	6	0.0428571	-3.14988	201	8	0.039801	-3.22386	L47L:D51D:I52I:R54R:L55L:F73F:R77S:E79I:A80Q:R81K	FALSE	FALSE	-3.18687	-0.0454776
291	R77T:E79C:A80I:R81N	63	7	0.111111	-2.19722	90	4	0.0444444	-3.11352	L47L:D51D:I52I:R54R:L55L:F73F:R77T:E79C:A80I:R81N	FALSE	FALSE	-2.65537	0.0756346
292	F73Y:R77K:E79E:A80M:R81K	83	153	1.84337	0.611597	38	73	1.92105	0.652873	L47L:D51D:I52I:R54R:L55L:F73Y:R77K:E79E:A80M:R81K	FALSE	FALSE	0.632235	0.824772
293	F73L:R77I:E79S:A80L:R81H	235	19	0.0808511	-2.51515	224	8	0.0357143	-3.3322	L47L:D51D:I52I:R54R:L55L:F73L:R77I:E79S:A80L:R81H	FALSE	FALSE	-2.92368	0.0144965
294	R77R:E79L:A80V:R81Y	50	100	2	0.693147	19	71	3.73684	1.31824	L47L:D51D:I52I:R54R:L55L:F73F:R77R:E79L:A80V:R81Y	FALSE	FALSE	1.00569	0.909871
295	F73F:R77T:E79L:A80A:R81Y	103	426	4.13592	1.41971	46	191	4.15217	1.42363	L47L:D51D:I52I:R54R:L55L:F73F:R77T:E79L:A80A:R81Y	FALSE	FALSE	1.42167	1.00466
296	F73L:R77L:E79L:A80G	132	11	0.0833333	-2.48491	158	7	0.0443038	-3.11668	L47L:D51D:I52I:R54R:L55L:F73L:R77L:E79L:A80G:R81R	FALSE	FALSE	-2.8008	0.0424968
297	F73Y:R77R:E79S:A80A:R81L	47	46	0.978723	-0.0215062	29	45	1.55172	0.439367	L47L:D51D:I52I:R54R:L55L:F73Y:R77R:E79S:A80A:R81L	FALSE	FALSE	0.20893	0.728315
298	R77I:E79L:A80P:R81Y	276	8	0.0289855	-3.54096	197	6	0.0304569	-3.49144	L47L:D51D:I52I:R54R:L55L:F73F:R77I:E79L:A80P:R81Y	FALSE	FALSE	-3.5162	-0.120521
299	F73W:R77V:E79Y:R81R	114	174	1.52632	0.422857	27	36	1.33333	0.287682	L47L:D51D:I52I:R54R:L55L:F73W:R77V:E79Y:A80A:R81R	FALSE	FALSE	0.355269	0.761661
300	F73F:R77T:E79H:A80L:R81S	60	6	0.1	-2.30259	72	5	0.0694444	-2.66723	L47L:D51D:I52I:R54R:L55L:F73F:R77T:E79H:A80L:R81S	FALSE	FALSE	-2.48491	0.114478
301	F73L:R77K:E79M:A80V:R81S	40	19	0.475	-0.74444	80	31	0.3875	-0.948039	L47L:D51D:I52I:R54R:L55L:F73L:R77K:E79M:A80V:R81S	FALSE	FALSE	-0.84624	0.487876
302	F73L:R77K:E79V:A80G:R81K	10	11	1.1	0.0953102	16	23	1.4375	0.362905	L47L:D51D:I52I:R54R:L55L:F73L:R77K:E79V:A80G:R81K	FALSE	FALSE	0.229108	0.732912
303	F73L:R77V:E79D:A80V:R81R	141	38	0.269504	-1.31117	51	21	0.411765	-0.887303	L47L:D51D:I52I:R54R:L55L:F73L:R77V:E79D:A80V:R81R	FALSE	FALSE	-1.09924	0.430226
304	F73W:R77K:E79F:R81Q	41	78	1.90244	0.643137	22	48	2.18182	0.780159	L47L:D51D:I52I:R54R:L55L:F73W:R77K:E79F:A80A:R81Q	FALSE	FALSE	0.711648	0.842867
305	F73Y:R77R:E79Q:A80C:R81K	70	107	1.52857	0.424334	14	20	1.42857	0.356675	L47L:D51D:I52I:R54R:L55L:F73Y:R77R:E79Q:A80C:R81K	FALSE	FALSE	0.390504	0.769689
306	F73T:R77R:E79R:R81R	189	192	1.01587	0.0157484	66	40	0.606061	-0.500775	L47L:D51D:I52I:R54R:L55L:F73T:R77R:E79R:A80A:R81R	FALSE	FALSE	-0.242513	0.625445
307	R77S:E79L:A80L:R81N	175	12	0.0685714	-2.67988	159	6	0.0377358	-3.27714	L47L:D51D:I52I:R54R:L55L:F73F:R77S:E79L:A80L:R81N	FALSE	FALSE	-2.97851	0.00200109
308	E79D	490	1045	2.13265	0.757367	535	1298	2.42617	0.886313	L47L:D51D:I52I:R54R:L55L:F73F:R77R:E79D:A80A:R81R	FALSE	FALSE	0.82184	0.867977
309	F73L:R77K:E79R:A80S:R81R	66	8	0.121212	-2.11021	78	9	0.115385	-2.15948	L47L:D51D:I52I:R54R:L55L:F73L:R77K:E79R:A80S:R81R	FALSE	FALSE	-2.13485	0.194244
310	F73L:E79K:A80I:R81T	61	50	0.819672	-0.198851	16	4	0.25	-1.38629	L47L:D51D:I52I:R54R:L55L:F73L:R77R:E79K:A80I:R81T	FALSE	FALSE	-0.792573	0.500105
311	F73W:R77I:E79L:A80S:R81G	217	9	0.0414747	-3.18267	97	4	0.0412371	-3.18842	L47L:D51D:I52I:R54R:L55L:F73W:R77I:E79L:A80S:R81G	FALSE	FALSE	-3.18554	-0.0451749
312	R77S:E79L:A80S:R81K	22	13	0.590909	-0.526093	36	15	0.416667	-0.875469	L47L:D51D:I52I:R54R:L55L:F73F:R77S:E79L:A80S:R81K	FALSE	FALSE	-0.700781	0.521021
313	F73F:R77C:E79S:A80V:R81R	65	12	0.184615	-1.68948	68	16	0.235294	-1.44692	L47L:D51D:I52I:R54R:L55L:F73F:R77C:E79S:A80V:R81R	FALSE	FALSE	-1.5682	0.323365
314	F73W:R77M:E79N:A80C:R81H	57	4	0.0701754	-2.65676	29	4	0.137931	-1.981	L47L:D51D:I52I:R54R:L55L:F73W:R77M:E79N:A80C:R81H	FALSE	FALSE	-2.31888	0.15231
315	F73I:R77K:E79Q:A80M:R81G	100	12	0.12	-2.12026	42	8	0.190476	-1.65823	L47L:D51D:I52I:R54R:L55L:F73I:R77K:E79Q:A80M:R81G	FALSE	FALSE	-1.88925	0.250209
316	F73W:R77K:A80V:R81G	125	211	1.688	0.523544	114	153	1.34211	0.294239	L47L:D51D:I52I:R54R:L55L:F73W:R77K:E79E:A80V:R81G	FALSE	FALSE	0.408892	0.773879
317	F73M:R77R:E79L:A80S:R81G	166	25	0.150602	-1.89311	50	7	0.14	-1.96611	L47L:D51D:I52I:R54R:L55L:F73M:R77R:E79L:A80S:R81G	FALSE	FALSE	-1.92961	0.241011
318	F73V:R77L:E79K:A80A:R81R	344	11	0.0319767	-3.44275	164	5	0.0304878	-3.49043	L47L:D51D:I52I:R54R:L55L:F73V:R77L:E79K:A80A:R81R	FALSE	FALSE	-3.46659	-0.109215
319	R77K:E79F:A80L:R81T	154	181	1.17532	0.161544	101	77	0.762376	-0.271315	L47L:D51D:I52I:R54R:L55L:F73F:R77K:E79F:A80L:R81T	FALSE	FALSE	-0.0548853	0.6682
320	E79Y:A80T:R81H	69	153	2.21739	0.796331	140	243	1.73571	0.551419	L47L:D51D:I52I:R54R:L55L:F73F:R77R:E79Y:A80T:R81H	FALSE	FALSE	0.673875	0.83426
321	F73F:R77L:E79I:R81K	61	140	2.29508	0.830769	39	67	1.71795	0.541131	L47L:D51D:I52I:R54R:L55L:F73F:R77L:E79I:A80A:R81K	FALSE	FALSE	0.68595	0.837012
322	R77S:E79I:A80A:R81H	180	311	1.72778	0.546836	11	18	1.63636	0.492476	L47L:D51D:I52I:R54R:L55L:F73F:R77S:E79I:A80A:R81H	FALSE	FALSE	0.519656	0.799119
323	R77M:E79Q:A80I:R81R	45	39	0.866667	-0.143101	99	115	1.16162	0.149812	L47L:D51D:I52I:R54R:L55L:F73F:R77M:E79Q:A80I:R81R	FALSE	FALSE	0.00335572	0.681471
324	F73F:R77A:E79L:A80L:R81R	65	46	0.707692	-0.345746	35	52	1.48571	0.395896	L47L:D51D:I52I:R54R:L55L:F73F:R77A:E79L:A80L:R81R	FALSE	FALSE	0.0250749	0.68642
325	F73L:R77R:E79S:A80T:R81R	68	59	0.867647	-0.14197	22	21	0.954545	-0.04652	L47L:D51D:I52I:R54R:L55L:F73L:R77R:E79S:A80T:R81R	FALSE	FALSE	-0.0942451	0.659231
326	R77F:E79Q:A80I:R81K	12	8	0.666667	-0.405465	41	17	0.414634	-0.880359	L47L:D51D:I52I:R54R:L55L:F73F:R77F:E79Q:A80I:R81K	FALSE	FALSE	-0.642912	0.534208
327	F73Y:R77R:E79D:A80V:R81R	22	14	0.636364	-0.451985	36	11	0.305556	-1.18562	L47L:D51D:I52I:R54R:L55L:F73Y:R77R:E79D:A80V:R81R	FALSE	FALSE	-0.818804	0.494128
328	F73M:R77R:E79C:A80L:R81C	21	19	0.904762	-0.100083	58	36	0.62069	-0.476924	L47L:D51D:I52I:R54R:L55L:F73M:R77R:E79C:A80L:R81C	FALSE	FALSE	-0.288504	0.614966
329	F73F:R77I:E79Y:A80S:R81H	329	36	0.109422	-2.21254	224	26	0.116071	-2.15355	L47L:D51D:I52I:R54R:L55L:F73F:R77I:E79Y:A80S:R81H	FALSE	FALSE	-2.18304	0.183262
330	F73F:R77G:E79T:A80V:R81R	72	28	0.388889	-0.944462	61	13	0.213115	-1.54592	L47L:D51D:I52I:R54R:L55L:F73F:R77G:E79T:A80V:R81R	FALSE	FALSE	-1.24519	0.396968
331	F73F:R77L:E79Q:A80L:R81F	159	5	0.0314465	-3.45947	136	5	0.0367647	-3.30322	L47L:D51D:I52I:R54R:L55L:F73F:R77L:E79Q:A80L:R81F	FALSE	FALSE	-3.38134	-0.0897906
332	F73L:R77K:E79K:A80L:R81V	107	100	0.934579	-0.0676586	37	24	0.648649	-0.432864	L47L:D51D:I52I:R54R:L55L:F73L:R77K:E79K:A80L:R81V	FALSE	FALSE	-0.250261	0.62368
333	F73V:R77R:E79K:A80M:R81H	119	10	0.0840336	-2.47654	39	6	0.153846	-1.8718	L47L:D51D:I52I:R54R:L55L:F73V:R77R:E79K:A80M:R81H	FALSE	FALSE	-2.17417	0.185284
334	F73F:R77R:E79D:A80H:R81R	109	11	0.100917	-2.29345	106	11	0.103774	-2.26554	L47L:D51D:I52I:R54R:L55L:F73F:R77R:E79D:A80H:R81R	FALSE	FALSE	-2.2795	0.161283
335	F73L:R77H:E79L:A80F:R81R	105	27	0.257143	-1.35812	54	6	0.111111	-2.19722	L47L:D51D:I52I:R54R:L55L:F73L:R77H:E79L:A80F:R81R	FALSE	FALSE	-1.77767	0.275633
336	R77T:E79N:A80L:R81K	68	36	0.529412	-0.635989	28	14	0.5	-0.693147	L47L:D51D:I52I:R54R:L55L:F73F:R77T:E79N:A80L:R81K	FALSE	FALSE	-0.664568	0.529273
337	F73W:E79I:A80L:R81N	138	129	0.934783	-0.0674413	48	33	0.6875	-0.374693	L47L:D51D:I52I:R54R:L55L:F73W:R77R:E79I:A80L:R81N	FALSE	FALSE	-0.221067	0.630332
338	R77R:E79H:A80P:R81Q	53	7	0.132075	-2.02438	157	13	0.0828025	-2.4913	L47L:D51D:I52I:R54R:L55L:F73F:R77R:E79H:A80P:R81Q	FALSE	FALSE	-2.25784	0.166219
339	R77K:E79L:A80H:R81H	123	40	0.325203	-1.1233	13	4	0.307692	-1.17865	L47L:D51D:I52I:R54R:L55L:F73F:R77K:E79L:A80H:R81H	FALSE	FALSE	-1.15098	0.418436
340	F73L:R77M:E79E:A80Q:R81K	251	11	0.0438247	-3.12756	182	6	0.032967	-3.41225	L47L:D51D:I52I:R54R:L55L:F73L:R77M:E79E:A80Q:R81K	FALSE	FALSE	-3.2699	-0.0643972
341	F73T:R77R:E79F:A80I:R81H	300	66	0.22	-1.51413	24	4	0.166667	-1.79176	L47L:D51D:I52I:R54R:L55L:F73T:R77R:E79F:A80I:R81H	FALSE	FALSE	-1.65294	0.304055
342	R77K:E79K:A80F:R81T	119	63	0.529412	-0.635989	87	15	0.172414	-1.75786	L47L:D51D:I52I:R54R:L55L:F73F:R77K:E79K:A80F:R81T	FALSE	FALSE	-1.19692	0.407967
343	F73R:R77V:E79_:A80P:R81H	496	5	0.0100806	-4.59714	518	4	0.00772201	-4.86368	L47L:D51D:I52I:R54R:L55L:F73R:R77V:E79_:A80P:R81H	TRUE	FALSE	-4.73041	-0.397199
344	F73L:R77L:E79R:A80L	30	8	0.266667	-1.32176	145	20	0.137931	-1.981	L47L:D51D:I52I:R54R:L55L:F73L:R77L:E79R:A80L:R81R	FALSE	FALSE	-1.65138	0.304411
345	F73_:R77S	558	9	0.016129	-4.12713	231	5	0.021645	-3.83298	L47L:D51D:I52I:R54R:L55L:F73_:R77S:E79E:A80A:R81R	TRUE	FALSE	-3.98006	-0.226218
346	F73L:R77G:E79N:A80L:R81R	114	27	0.236842	-1.44036	31	9	0.290323	-1.23676	L47L:D51D:I52I:R54R:L55L:F73L:R77G:E79N:A80L:R81R	FALSE	FALSE	-1.33856	0.375692
347	F73L:R77R:E79R:A80T:R81L	100	37	0.37	-0.994252	98	50	0.510204	-0.672944	L47L:D51D:I52I:R54R:L55L:F73L:R77R:E79R:A80T:R81L	FALSE	FALSE	-0.833598	0.490757
348	F73L:R77K:E79L:A80A:R81S	131	162	1.23664	0.212399	44	71	1.61364	0.47849	L47L:D51D:I52I:R54R:L55L:F73L:R77K:E79L:A80A:R81S	FALSE	FALSE	0.345445	0.759422
349	F73L:R77R:E79K:A80T:R81C	118	15	0.127119	-2.06263	192	21	0.109375	-2.21297	L47L:D51D:I52I:R54R:L55L:F73L:R77R:E79K:A80T:R81C	FALSE	FALSE	-2.1378	0.193571
350	F73W	105	283	2.69524	0.991487	31	13	0.419355	-0.869038	L47L:D51D:I52I:R54R:L55L:F73W:R77R:E79E:A80A:R81R	FALSE	FALSE	0.0612244	0.694657
351	R77V:E79V:A80S:R81L	84	10	0.119048	-2.12823	135	24	0.177778	-1.72722	L47L:D51D:I52I:R54R:L55L:F73F:R77V:E79V:A80S:R81L	FALSE	FALSE	-1.92773	0.241441
352	F73F:R77S:E79L:A80I:R81V	158	8	0.0506329	-2.98315	72	5	0.0694444	-2.66723	L47L:D51D:I52I:R54R:L55L:F73F:R77S:E79L:A80I:R81V	FALSE	FALSE	-2.82519	0.036938
353	F73I:R77R:E79S:A80F:R81G	179	8	0.0446927	-3.10794	182	4	0.021978	-3.81771	L47L:D51D:I52I:R54R:L55L:F73I:R77R:E79S:A80F:R81G	FALSE	FALSE	-3.46283	-0.108359
354	F73L:R77R:E79Y:A80G:R81S	52	16	0.307692	-1.17865	60	12	0.2	-1.60944	L47L:D51D:I52I:R54R:L55L:F73L:R77R:E79Y:A80G:R81S	FALSE	FALSE	-1.39405	0.363049
355	F73M:R77R:E79M:A80Y:R81R	72	100	1.38889	0.328504	91	131	1.43956	0.364338	L47L:D51D:I52I:R54R:L55L:F73M:R77R:E79M:A80Y:R81R	FALSE	FALSE	0.346421	0.759644
356	F73P:R77R	120	136	1.13333	0.125163	35	32	0.914286	-0.0896122	L47L:D51D:I52I:R54R:L55L:F73P:R77R:E79E:A80A:R81R	FALSE	FALSE	0.0177755	0.684757
357	F73R:R77_:E79R:A80E:R81E	205	222	1.08293	0.0796674	82	71	0.865854	-0.144039	L47L:D51D:I52I:R54R:L55L:F73R:R77_:E79R:A80E:R81E	TRUE	FALSE	-0.032186	0.673372
358	R77R:E79L:A80S:R81L	235	518	2.20426	0.79039	39	83	2.12821	0.755279	L47L:D51D:I52I:R54R:L55L:F73F:R77R:E79L:A80S:R81L	FALSE	FALSE	0.772834	0.85681
359	F73F:R77K:E79E:A80L:R81G	73	136	1.86301	0.622195	32	57	1.78125	0.577315	L47L:D51D:I52I:R54R:L55L:F73F:R77K:E79E:A80L:R81G	FALSE	FALSE	0.599755	0.817371
360	F73L:R77R:E79V:A80L:R81N	172	225	1.30814	0.268606	77	88	1.14286	0.133531	L47L:D51D:I52I:R54R:L55L:F73L:R77R:E79V:A80L:R81N	FALSE	FALSE	0.201069	0.726523
361	F73L:R77R:E79L:A80L:R81V	84	104	1.2381	0.213574	59	68	1.15254	0.14197	L47L:D51D:I52I:R54R:L55L:F73L:R77R:E79L:A80L:R81V	FALSE	FALSE	0.177772	0.721215
362	F73G:R77R:A80_:R81Y	634	6	0.00946372	-4.66029	85	7	0.0823529	-2.49674	L47L:D51D:I52I:R54R:L55L:F73G:R77R:E79E:A80_:R81Y	TRUE	FALSE	-3.57852	-0.13472
363	F73M:R77L:E79T:A80A:R81L	115	11	0.0956522	-2.34704	137	11	0.080292	-2.52209	L47L:D51D:I52I:R54R:L55L:F73M:R77L:E79T:A80A:R81L	FALSE	FALSE	-2.43456	0.12595
364	F73F:R77S:E79L:A80T:R81H	143	5	0.034965	-3.35341	99	5	0.0505051	-2.98568	L47L:D51D:I52I:R54R:L55L:F73F:R77S:E79L:A80T:R81H	FALSE	FALSE	-3.16954	-0.0415289
365	F73F:R77L:E79T:A80S:R81V	90	18	0.2	-1.60944	8	4	0.5	-0.693147	L47L:D51D:I52I:R54R:L55L:F73F:R77L:E79T:A80S:R81V	FALSE	FALSE	-1.15129	0.418364
366	F73L:R77K:E79E:A80S	100	146	1.46	0.378436	41	49	1.19512	0.178248	L47L:D51D:I52I:R54R:L55L:F73L:R77K:E79E:A80S:R81R	FALSE	FALSE	0.278342	0.744131
367	F73W:R77L:E79V:A80V:R81R	303	666	2.19802	0.787557	93	271	2.91398	1.06952	L47L:D51D:I52I:R54R:L55L:F73W:R77L:E79V:A80V:R81R	FALSE	FALSE	0.928538	0.89229
368	F73V:R77R:A80L:R81G	91	27	0.296703	-1.21502	48	7	0.145833	-1.92529	L47L:D51D:I52I:R54R:L55L:F73V:R77R:E79E:A80L:R81G	FALSE	FALSE	-1.57016	0.322919
369	F73Y:R77R:E79L:A80L:R81H	173	131	0.757225	-0.278094	64	31	0.484375	-0.724896	L47L:D51D:I52I:R54R:L55L:F73Y:R77R:E79L:A80L:R81H	FALSE	FALSE	-0.501495	0.566432
370	F73L:R77Q:E79L:A80L:R81T	301	164	0.54485	-0.607244	450	287	0.637778	-0.449765	L47L:D51D:I52I:R54R:L55L:F73L:R77Q:E79L:A80L:R81T	FALSE	FALSE	-0.528505	0.560277
371	F73F:R77T:E79N:A80I:R81K	67	6	0.0895522	-2.41293	38	19	0.5	-0.693147	L47L:D51D:I52I:R54R:L55L:F73F:R77T:E79N:A80I:R81K	FALSE	FALSE	-1.55304	0.326819
372	F73T:R77K:E79V:A80L:R81R	173	198	1.14451	0.134975	391	376	0.961637	-0.0391184	L47L:D51D:I52I:R54R:L55L:F73T:R77K:E79V:A80L:R81R	FALSE	FALSE	0.0479285	0.691628
373	F73V:R77R:E79Y:A80V:R81R	280	205	0.732143	-0.31178	12	9	0.75	-0.287682	L47L:D51D:I52I:R54R:L55L:F73V:R77R:E79Y:A80V:R81R	FALSE	FALSE	-0.299731	0.612407
374	F73W:R77Y:E79D:A80C:R81V	51	47	0.921569	-0.081678	57	45	0.789474	-0.236389	L47L:D51D:I52I:R54R:L55L:F73W:R77Y:E79D:A80C:R81V	FALSE	FALSE	-0.159033	0.644468
375	F73I:R77K:E79S:A80I:R81L	85	14	0.164706	-1.80359	51	12	0.235294	-1.44692	L47L:D51D:I52I:R54R:L55L:F73I:R77K:E79S:A80I:R81L	FALSE	FALSE	-1.62526	0.310364
376	F73W:R77V:E79S:A80S:R81R	240	81	0.3375	-1.08619	141	53	0.375887	-0.978468	L47L:D51D:I52I:R54R:L55L:F73W:R77V:E79S:A80S:R81R	FALSE	FALSE	-1.03233	0.445472
377	F73_	1075	33	0.0306977	-3.48357	1039	27	0.0259865	-3.65018	L47L:D51D:I52I:R54R:L55L:F73_:R77R:E79E:A80A:R81R	TRUE	FALSE	-3.56687	-0.132067
378	F73K:R77M:E79V:A80C:R81R	33	4	0.121212	-2.11021	49	10	0.204082	-1.58924	L47L:D51D:I52I:R54R:L55L:F73K:R77M:E79V:A80C:R81R	FALSE	FALSE	-1.84972	0.259215
379	F73L:R77Q:E79S:A80C:R81R	61	59	0.967213	-0.0333364	67	43	0.641791	-0.443493	L47L:D51D:I52I:R54R:L55L:F73L:R77Q:E79S:A80C:R81R	FALSE	FALSE	-0.238414	0.626379
380	F73T:R77R:E79A:A80C:R81L	49	37	0.755102	-0.280902	100	66	0.66	-0.415515	L47L:D51D:I52I:R54R:L55L:F73T:R77R:E79A:A80C:R81L	FALSE	FALSE	-0.348209	0.601361
381	F73F:R77S:E79Q:A80A:R81S	138	73	0.528986	-0.636794	48	18	0.375	-0.980829	L47L:D51D:I52I:R54R:L55L:F73F:R77S:E79Q:A80A:R81S	FALSE	FALSE	-0.808812	0.496405
382	R77N:E79S:A80K:R81V	8	15	1.875	0.628609	10	11	1.1	0.0953102	L47L:D51D:I52I:R54R:L55L:F73F:R77N:E79S:A80K:R81V	FALSE	FALSE	0.361959	0.763185
383	F73I:R77R:E79L:A80A:R81L	115	287	2.49565	0.91455	41	71	1.73171	0.549108	L47L:D51D:I52I:R54R:L55L:F73I:R77R:E79L:A80A:R81L	FALSE	FALSE	0.731829	0.847466
384	F73T:R77L:E79Q:A80L:R81R	236	25	0.105932	-2.24496	194	17	0.0876289	-2.43464	L47L:D51D:I52I:R54R:L55L:F73T:R77L:E79Q:A80L:R81R	FALSE	FALSE	-2.3398	0.147543
385	F73L:R77R:E79F:A80L:R81L	161	174	1.08075	0.0776509	44	83	1.88636	0.634651	L47L:D51D:I52I:R54R:L55L:F73L:R77R:E79F:A80L:R81L	FALSE	FALSE	0.356151	0.761861
386	F73L:R77R:E79P:A80T:R81R	88	5	0.0568182	-2.8679	99	4	0.040404	-3.20883	L47L:D51D:I52I:R54R:L55L:F73L:R77R:E79P:A80T:R81R	FALSE	FALSE	-3.03836	-0.0116368
387	R77L:E79H:A80I:R81R	153	124	0.810458	-0.210156	45	39	0.866667	-0.143101	L47L:D51D:I52I:R54R:L55L:F73F:R77L:E79H:A80I:R81R	FALSE	FALSE	-0.176629	0.640458
388	F73I:R77Q	128	34	0.265625	-1.32567	99	42	0.424242	-0.85745	L47L:D51D:I52I:R54R:L55L:F73I:R77Q:E79E:A80A:R81R	FALSE	FALSE	-1.09156	0.431976
389	F73H:R77K:E79L:A80I:R81I	81	7	0.0864198	-2.44854	117	8	0.0683761	-2.68273	L47L:D51D:I52I:R54R:L55L:F73H:R77K:E79L:A80I:R81I	FALSE	FALSE	-2.56564	0.0960821
390	F73F:R77S:E79D:A80L:R81E	94	5	0.0531915	-2.93386	34	4	0.117647	-2.14007	L47L:D51D:I52I:R54R:L55L:F73F:R77S:E79D:A80L:R81E	FALSE	FALSE	-2.53696	0.102616
391	F73W:R77M:E79E:A80M:R81R	140	141	1.00714	0.00711747	126	112	0.888889	-0.117783	L47L:D51D:I52I:R54R:L55L:F73W:R77M:E79E:A80M:R81R	FALSE	FALSE	-0.0553328	0.668098
392	F73F:R77R:E79V:A80I:R81A	112	218	1.94643	0.665996	26	15	0.576923	-0.550046	L47L:D51D:I52I:R54R:L55L:F73F:R77R:E79V:A80I:R81A	FALSE	FALSE	0.0579749	0.693917
393	F73V:R77F:A80L:R81R	384	18	0.046875	-3.06027	273	16	0.0586081	-2.83688	L47L:D51D:I52I:R54R:L55L:F73V:R77F:E79E:A80L:R81R	FALSE	FALSE	-2.94858	0.00882232
394	F73N:R77T:E79R:A80T:R81D	323	6	0.0185759	-3.98589	178	8	0.0449438	-3.10234	L47L:D51D:I52I:R54R:L55L:F73N:R77T:E79R:A80T:R81D	FALSE	FALSE	-3.54412	-0.126882
395	F73F:R77T:E79Q:A80I:R81H	316	56	0.177215	-1.73039	33	4	0.121212	-2.11021	L47L:D51D:I52I:R54R:L55L:F73F:R77T:E79Q:A80I:R81H	FALSE	FALSE	-1.9203	0.243132
396	R77F:E79Y:A80L:R81K	146	17	0.116438	-2.15039	122	10	0.0819672	-2.50144	L47L:D51D:I52I:R54R:L55L:F73F:R77F:E79Y:A80L:R81K	FALSE	FALSE	-2.32591	0.150707
397	F73M:R77K:E79M:A80S:R81V	104	22	0.211538	-1.55335	70	11	0.157143	-1.8506	L47L:D51D:I52I:R54R:L55L:F73M:R77K:E79M:A80S:R81V	FALSE	FALSE	-1.70197	0.292882
398	F73L:R77R:E79S:A80K	47	6	0.12766	-2.05839	69	11	0.15942	-1.83621	L47L:D51D:I52I:R54R:L55L:F73L:R77R:E79S:A80K:R81R	FALSE	FALSE	-1.9473	0.236981
399	F73L:R77S:E79I:R81L	97	18	0.185567	-1.68434	50	5	0.1	-2.30259	L47L:D51D:I52I:R54R:L55L:F73L:R77S:E79I:A80A:R81L	FALSE	FALSE	-1.99346	0.226462
400	F73H:R77K:E79I:A80G:R81L	129	9	0.0697674	-2.66259	138	10	0.0724638	-2.62467	L47L:D51D:I52I:R54R:L55L:F73H:R77K:E79I:A80G:R81L	FALSE	FALSE	-2.64363	0.0783101
401	F73L:R77W:E79T:A80L:R81K	80	30	0.375	-0.980829	40	24	0.6	-0.510826	L47L:D51D:I52I:R54R:L55L:F73L:R77W:E79T:A80L:R81K	FALSE	FALSE	-0.745827	0.510757
402	F73Y:R77L:E79E:A80V:R81R	137	15	0.109489	-2.21193	62	5	0.0806452	-2.5177	L47L:D51D:I52I:R54R:L55L:F73Y:R77L:E79E:A80V:R81R	FALSE	FALSE	-2.36481	0.141843
403	F73F:R77K:E79G:A80L:R81V	52	45	0.865385	-0.144581	122	149	1.22131	0.199925	L47L:D51D:I52I:R54R:L55L:F73F:R77K:E79G:A80L:R81V	FALSE	FALSE	0.027672	0.687012
404	F73F:R77S:E79R:A80A:R81I	87	49	0.563218	-0.574088	217	74	0.341014	-1.07583	L47L:D51D:I52I:R54R:L55L:F73F:R77S:E79R:A80A:R81I	FALSE	FALSE	-0.82496	0.492725
405	F73L:R77K:E79L:A80I:R81Y	114	42	0.368421	-0.998529	50	10	0.2	-1.60944	L47L:D51D:I52I:R54R:L55L:F73L:R77K:E79L:A80I:R81Y	FALSE	FALSE	-1.30398	0.383571
406	R77R:E79S:A80S:R81F	83	96	1.15663	0.145508	73	103	1.41096	0.34427	L47L:D51D:I52I:R54R:L55L:F73F:R77R:E79S:A80S:R81F	FALSE	FALSE	0.244889	0.736508
407	F73T:R77Q:E79T:A80L:R81L	119	23	0.193277	-1.64363	99	23	0.232323	-1.45963	L47L:D51D:I52I:R54R:L55L:F73T:R77Q:E79T:A80L:R81L	FALSE	FALSE	-1.55163	0.327141
408	R77S:E79T:A80M:R81K	83	31	0.373494	-0.984853	43	17	0.395349	-0.927987	L47L:D51D:I52I:R54R:L55L:F73F:R77S:E79T:A80M:R81K	FALSE	FALSE	-0.95642	0.46277
409	F73R:R77V:E79L:A80L:R81T	47	4	0.0851064	-2.46385	75	4	0.0533333	-2.93119	L47L:D51D:I52I:R54R:L55L:F73R:R77V:E79L:A80L:R81T	FALSE	FALSE	-2.69752	0.0660292
410	R77I:E79Y:A80L:R81R	40	6	0.15	-1.89712	118	19	0.161017	-1.82625	L47L:D51D:I52I:R54R:L55L:F73F:R77I:E79Y:A80L:R81R	FALSE	FALSE	-1.86168	0.25649
411	F73P:R77R:E79M:A80G:R81Q	276	12	0.0434783	-3.13549	212	6	0.0283019	-3.56483	L47L:D51D:I52I:R54R:L55L:F73P:R77R:E79M:A80G:R81Q	FALSE	FALSE	-3.35016	-0.0826854
412	F73W:R77N:E79V:A80F:R81K	394	46	0.116751	-2.14771	108	4	0.037037	-3.29584	L47L:D51D:I52I:R54R:L55L:F73W:R77N:E79V:A80F:R81K	FALSE	FALSE	-2.72177	0.0605035
413	F73L:R77R:E79N:A80C:R81A	34	25	0.735294	-0.307485	18	16	0.888889	-0.117783	L47L:D51D:I52I:R54R:L55L:F73L:R77R:E79N:A80C:R81A	FALSE	FALSE	-0.212634	0.632254
414	F73F:R77H:E79L:A80I:R81S	161	128	0.795031	-0.229374	40	28	0.7	-0.356675	L47L:D51D:I52I:R54R:L55L:F73F:R77H:E79L:A80I:R81S	FALSE	FALSE	-0.293025	0.613936
415	F73I:R77R:E79I:A80L:R81I	153	92	0.601307	-0.508649	35	12	0.342857	-1.07044	L47L:D51D:I52I:R54R:L55L:F73I:R77R:E79I:A80L:R81I	FALSE	FALSE	-0.789545	0.500795
416	F73F:R77M:E79N:A80V:R81R	83	31	0.373494	-0.984853	79	22	0.278481	-1.27841	L47L:D51D:I52I:R54R:L55L:F73F:R77M:E79N:A80V:R81R	FALSE	FALSE	-1.13163	0.422845
417	F73F:R77K:E79N:A80N:R81L	34	8	0.235294	-1.44692	30	10	0.333333	-1.09861	L47L:D51D:I52I:R54R:L55L:F73F:R77K:E79N:A80N:R81L	FALSE	FALSE	-1.27277	0.390685
418	F73K:R77R:E79I:R81W	50	26	0.52	-0.653926	44	27	0.613636	-0.488353	L47L:D51D:I52I:R54R:L55L:F73K:R77R:E79I:A80A:R81W	FALSE	FALSE	-0.57114	0.550562
419	F73F:R77T:E79S:A80L:R81K	71	51	0.71831	-0.330854	125	97	0.776	-0.253603	L47L:D51D:I52I:R54R:L55L:F73F:R77T:E79S:A80L:R81K	FALSE	FALSE	-0.292229	0.614117
420	F73T:R77K:E79M:A80L:R81Q	45	36	0.8	-0.223144	37	28	0.756757	-0.278713	L47L:D51D:I52I:R54R:L55L:F73T:R77K:E79M:A80L:R81Q	FALSE	FALSE	-0.250928	0.623528
421	F73P:R77L:E79A:A80L:R81S	40	4	0.1	-2.30259	56	4	0.0714286	-2.63906	L47L:D51D:I52I:R54R:L55L:F73P:R77L:E79A:A80L:R81S	FALSE	FALSE	-2.47082	0.117687
422	F73L:R77L:E79T:A80I:R81N	112	6	0.0535714	-2.92674	70	5	0.0714286	-2.63906	L47L:D51D:I52I:R54R:L55L:F73L:R77L:E79T:A80I:R81N	FALSE	FALSE	-2.7829	0.046575
423	F73L:R77L:E79E:A80L:R81R	85	77	0.905882	-0.0988458	45	47	1.04444	0.0434851	L47L:D51D:I52I:R54R:L55L:F73L:R77L:E79E:A80L:R81R	FALSE	FALSE	-0.0276804	0.674399
424	F73T:R77R:E79V:A80C:R81L	233	168	0.72103	-0.327074	60	24	0.4	-0.916291	L47L:D51D:I52I:R54R:L55L:F73T:R77R:E79V:A80C:R81L	FALSE	FALSE	-0.621683	0.539045
425	F73K:R77K:E79A:A80G:R81S	79	6	0.0759494	-2.57769	5	8	1.6	0.470004	L47L:D51D:I52I:R54R:L55L:F73K:R77K:E79A:A80G:R81S	FALSE	FALSE	-1.05384	0.44057
426	F73S:R77W:E79H:A80V:R81R	30	70	2.33333	0.847298	27	75	2.77778	1.02165	L47L:D51D:I52I:R54R:L55L:F73S:R77W:E79H:A80V:R81R	FALSE	FALSE	0.934475	0.893642
427	F73L:R77R:E79I:A80V:R81M	156	169	1.08333	0.0800427	149	138	0.926174	-0.0766926	L47L:D51D:I52I:R54R:L55L:F73L:R77R:E79I:A80V:R81M	FALSE	FALSE	0.00167504	0.681088
428	F73F:R77I:E79P:A80W:R81R	79	67	0.848101	-0.164755	26	17	0.653846	-0.424883	L47L:D51D:I52I:R54R:L55L:F73F:R77I:E79P:A80W:R81R	FALSE	FALSE	-0.294819	0.613527
429	F73I:R77R:E79F:A80T:R81R	141	85	0.602837	-0.506109	45	17	0.377778	-0.973449	L47L:D51D:I52I:R54R:L55L:F73I:R77R:E79F:A80T:R81R	FALSE	FALSE	-0.739779	0.512135
430	F73L:R77T:E79H:A80L:R81H	54	4	0.0740741	-2.60269	64	4	0.0625	-2.77259	L47L:D51D:I52I:R54R:L55L:F73L:R77T:E79H:A80L:R81H	FALSE	FALSE	-2.68764	0.0682815
431	F73L:R77K:E79H:A80A:R81K	174	242	1.3908	0.329882	106	146	1.37736	0.320168	L47L:D51D:I52I:R54R:L55L:F73L:R77K:E79H:A80A:R81K	FALSE	FALSE	0.325025	0.754769
432	F73L:R77L:E79Y:A80M:R81R	133	14	0.105263	-2.25129	76	7	0.0921053	-2.38482	L47L:D51D:I52I:R54R:L55L:F73L:R77L:E79Y:A80M:R81R	FALSE	FALSE	-2.31806	0.152497
433	F73F:R77R:E79L:A80G:R81N	92	140	1.52174	0.419854	39	49	1.25641	0.228259	L47L:D51D:I52I:R54R:L55L:F73F:R77R:E79L:A80G:R81N	FALSE	FALSE	0.324056	0.754548
434	F73R:R77Y:E79I:A80_:R81R	194	4	0.0206186	-3.88156	256	5	0.0195312	-3.93574	L47L:D51D:I52I:R54R:L55L:F73R:R77Y:E79I:A80_:R81R	TRUE	FALSE	-3.90865	-0.209947
435	R77T:A80I:R81Y	65	25	0.384615	-0.955511	95	26	0.273684	-1.29578	L47L:D51D:I52I:R54R:L55L:F73F:R77T:E79E:A80I:R81Y	FALSE	FALSE	-1.12565	0.424209
436	F73L:R77R:E79C:A80L:R81K	73	135	1.84932	0.614815	14	37	2.64286	0.971861	L47L:D51D:I52I:R54R:L55L:F73L:R77R:E79C:A80L:R81K	FALSE	FALSE	0.793338	0.861482
437	F73M:R77K:E79L:A80S:R81L	26	14	0.538462	-0.619039	25	15	0.6	-0.510826	L47L:D51D:I52I:R54R:L55L:F73M:R77K:E79L:A80S:R81L	FALSE	FALSE	-0.564932	0.551977
438	F73W:A80C:R81V	56	119	2.125	0.753772	107	135	1.26168	0.232446	L47L:D51D:I52I:R54R:L55L:F73W:R77R:E79E:A80C:R81V	FALSE	FALSE	0.493109	0.79307
439	E79_	94	252	2.68085	0.986134	87	249	2.86207	1.05154	L47L:D51D:I52I:R54R:L55L:F73F:R77R:E79_:A80A:R81R	TRUE	FALSE	1.01884	0.912866
440	F73F:R77T:E79T:A80S:R81K	31	7	0.225806	-1.48808	77	23	0.298701	-1.20831	L47L:D51D:I52I:R54R:L55L:F73F:R77T:E79T:A80S:R81K	FALSE	FALSE	-1.34819	0.373497
441	F73F:R77L:E79H:A80L:R81H	28	6	0.214286	-1.54045	63	11	0.174603	-1.74524	L47L:D51D:I52I:R54R:L55L:F73F:R77L:E79H:A80L:R81H	FALSE	FALSE	-1.64284	0.306356
442	F73F:R77T:E79S:A80H:R81F	108	293	2.71296	0.998041	111	443	3.99099	1.38404	L47L:D51D:I52I:R54R:L55L:F73F:R77T:E79S:A80H:R81F	FALSE	FALSE	1.19104	0.952105
443	R77R:E79S:A80T:R81R	78	121	1.55128	0.439082	58	86	1.48276	0.393904	L47L:D51D:I52I:R54R:L55L:F73F:R77R:E79S:A80T:R81R	FALSE	FALSE	0.416493	0.775611
444	F73L:R77K:E79T:A80S	374	656	1.75401	0.561905	210	404	1.92381	0.654307	L47L:D51D:I52I:R54R:L55L:F73L:R77K:E79T:A80S:R81R	FALSE	FALSE	0.608106	0.819274
445	F73F:R77L:E79L:A80S:R81M	32	9	0.28125	-1.26851	38	10	0.263158	-1.335	L47L:D51D:I52I:R54R:L55L:F73F:R77L:E79L:A80S:R81M	FALSE	FALSE	-1.30176	0.384079
446	F73F:R77H:E79M:A80I:R81H	98	129	1.31633	0.274845	94	90	0.957447	-0.0434851	L47L:D51D:I52I:R54R:L55L:F73F:R77H:E79M:A80I:R81H	FALSE	FALSE	0.11568	0.707066
447	F73Y:E79T:A80A:R81I	72	90	1.25	0.223144	250	401	1.604	0.472501	L47L:D51D:I52I:R54R:L55L:F73Y:R77R:E79T:A80A:R81I	FALSE	FALSE	0.347822	0.759964
448	F73F:E79N:A80I:R81M	42	96	2.28571	0.826679	159	229	1.44025	0.364818	L47L:D51D:I52I:R54R:L55L:F73F:R77R:E79N:A80I:R81M	FALSE	FALSE	0.595748	0.816458
449	R77H:E79A:A80A:R81G	221	450	2.0362	0.711085	240	526	2.19167	0.784662	L47L:D51D:I52I:R54R:L55L:F73F:R77H:E79A:A80A:R81G	FALSE	FALSE	0.747874	0.851122
450	F73V:R77R:E79V:A80M	124	65	0.524194	-0.645894	20	7	0.35	-1.04982	L47L:D51D:I52I:R54R:L55L:F73V:R77R:E79V:A80M:R81R	FALSE	FALSE	-0.847858	0.487507
451	F73H:E79K:A80L:R81Y	83	6	0.0722892	-2.62708	39	4	0.102564	-2.27727	L47L:D51D:I52I:R54R:L55L:F73H:R77R:E79K:A80L:R81Y	FALSE	FALSE	-2.45217	0.121936
452	F73L:R77S:E79L:A80M:R81R	59	4	0.0677966	-2.69124	62	5	0.0806452	-2.5177	L47L:D51D:I52I:R54R:L55L:F73L:R77S:E79L:A80M:R81R	FALSE	FALSE	-2.60447	0.0872331
453	F73W:R77R:E79A:A80A:R81C	114	241	2.11404	0.748598	52	100	1.92308	0.653926	L47L:D51D:I52I:R54R:L55L:F73W:R77R:E79A:A80A:R81C	FALSE	FALSE	0.701262	0.840501
454	F73V:R77I:E79H:A80L:R81K	183	13	0.0710383	-2.64454	173	7	0.0404624	-3.20738	L47L:D51D:I52I:R54R:L55L:F73V:R77I:E79H:A80L:R81K	FALSE	FALSE	-2.92596	0.0139762
455	F73W:R77R:E79L:A80G:R81T	5	12	2.4	0.875469	66	147	2.22727	0.800778	L47L:D51D:I52I:R54R:L55L:F73W:R77R:E79L:A80G:R81T	FALSE	FALSE	0.838123	0.871687
456	F73W:R77R:E79S:A80G:R81G	95	72	0.757895	-0.277211	42	27	0.642857	-0.441833	L47L:D51D:I52I:R54R:L55L:F73W:R77R:E79S:A80G:R81G	FALSE	FALSE	-0.359522	0.598783
457	F73I:R77R:E79A:A80F:R81R	203	273	1.34483	0.296266	157	136	0.866242	-0.143591	L47L:D51D:I52I:R54R:L55L:F73I:R77R:E79A:A80F:R81R	FALSE	FALSE	0.0763374	0.698101
458	R77K:E79S:A80T:R81L	87	140	1.6092	0.475734	88	115	1.30682	0.267595	L47L:D51D:I52I:R54R:L55L:F73F:R77K:E79S:A80T:R81L	FALSE	FALSE	0.371665	0.765396
459	F73R:R77K:E79V:A80L:R81F	177	6	0.0338983	-3.38439	91	4	0.043956	-3.12457	L47L:D51D:I52I:R54R:L55L:F73R:R77K:E79V:A80L:R81F	FALSE	FALSE	-3.25448	-0.0608824
460	F73L:R77R	54	145	2.68519	0.98775	4	4	1	0	L47L:D51D:I52I:R54R:L55L:F73L:R77R:E79E:A80A:R81R	FALSE	FALSE	0.493875	0.793244
461	F73T:R77R:E79D:A80L:R81S	100	14	0.14	-1.96611	55	6	0.109091	-2.21557	L47L:D51D:I52I:R54R:L55L:F73T:R77R:E79D:A80L:R81S	FALSE	FALSE	-2.09084	0.204272
462	R77I:E79P:A80T:R81R	448	600	1.33929	0.292136	762	1257	1.64961	0.500537	L47L:D51D:I52I:R54R:L55L:F73F:R77I:E79P:A80T:R81R	FALSE	FALSE	0.396337	0.771018
463	F73L:R77R:E79K:A80V:R81V	38	28	0.736842	-0.305382	91	63	0.692308	-0.367725	L47L:D51D:I52I:R54R:L55L:F73L:R77R:E79K:A80V:R81V	FALSE	FALSE	-0.336553	0.604017
464	F73R:R77L:E79M:A80A:R81R	30	21	0.7	-0.356675	62	62	1	0	L47L:D51D:I52I:R54R:L55L:F73R:R77L:E79M:A80A:R81R	FALSE	FALSE	-0.178337	0.640069
465	F73S:R77R:E79C:A80A:R81I	238	12	0.0504202	-2.98736	165	8	0.0484848	-3.0265	L47L:D51D:I52I:R54R:L55L:F73S:R77R:E79C:A80A:R81I	FALSE	FALSE	-3.00693	-0.00447534
466	F73W:R77K:E79I:A80V:R81G	112	123	1.09821	0.0936855	38	36	0.947368	-0.0540672	L47L:D51D:I52I:R54R:L55L:F73W:R77K:E79I:A80V:R81G	FALSE	FALSE	0.0198091	0.68522
467	F73V:R77R:E79A:A80L:R81G	130	8	0.0615385	-2.78809	122	10	0.0819672	-2.50144	L47L:D51D:I52I:R54R:L55L:F73V:R77R:E79A:A80L:R81G	FALSE	FALSE	-2.64476	0.0780512
468	F73F:R77S:E79S:A80V:R81I	95	7	0.0736842	-2.60797	48	6	0.125	-2.07944	L47L:D51D:I52I:R54R:L55L:F73F:R77S:E79S:A80V:R81I	FALSE	FALSE	-2.3437	0.146653
469	F73W:R77V:E79I:A80A:R81L	104	50	0.480769	-0.732368	36	10	0.277778	-1.28093	L47L:D51D:I52I:R54R:L55L:F73W:R77V:E79I:A80A:R81L	FALSE	FALSE	-1.00665	0.451324
470	F73R:R77I:E79A:A80A:R81L	134	45	0.335821	-1.09118	77	21	0.272727	-1.29928	L47L:D51D:I52I:R54R:L55L:F73R:R77I:E79A:A80A:R81L	FALSE	FALSE	-1.19523	0.408353
471	F73L:R77R:E79T:A80V:R81G	92	36	0.391304	-0.93827	45	18	0.4	-0.916291	L47L:D51D:I52I:R54R:L55L:F73L:R77R:E79T:A80V:R81G	FALSE	FALSE	-0.92728	0.46941
472	F73Y:R77K:E79M:A80I:R81R	38	10	0.263158	-1.335	80	23	0.2875	-1.24653	L47L:D51D:I52I:R54R:L55L:F73Y:R77K:E79M:A80I:R81R	FALSE	FALSE	-1.29077	0.386583
473	F73I:R77G:E79L:A80L:R81R	158	114	0.721519	-0.326397	18	6	0.333333	-1.09861	L47L:D51D:I52I:R54R:L55L:F73I:R77G:E79L:A80L:R81R	FALSE	FALSE	-0.712504	0.51835
474	F73P:E79I:A80C:R81R	60	27	0.45	-0.798508	36	5	0.138889	-1.97408	L47L:D51D:I52I:R54R:L55L:F73P:R77R:E79I:A80C:R81R	FALSE	FALSE	-1.38629	0.364815
475	F73F:R77H:E79V:A80T:R81A	457	7	0.0153173	-4.17877	218	6	0.0275229	-3.59274	L47L:D51D:I52I:R54R:L55L:F73F:R77H:E79V:A80T:R81A	FALSE	FALSE	-3.88575	-0.20473
476	R77Q:E79H:A80C:R81K	152	228	1.5	0.405465	45	42	0.933333	-0.0689929	L47L:D51D:I52I:R54R:L55L:F73F:R77Q:E79H:A80C:R81K	FALSE	FALSE	0.168236	0.719042
477	F73L:R77R:E79F:A80I:R81G	94	55	0.585106	-0.535962	15	4	0.266667	-1.32176	L47L:D51D:I52I:R54R:L55L:F73L:R77R:E79F:A80I:R81G	FALSE	FALSE	-0.928859	0.46905
478	F73L:R77L:E79R:A80M:R81H	393	5	0.0127226	-4.36437	216	4	0.0185185	-3.98898	L47L:D51D:I52I:R54R:L55L:F73L:R77L:E79R:A80M:R81H	FALSE	FALSE	-4.17668	-0.271022
479	F73F:R77Y:E79I:A80S:R81I	180	7	0.0388889	-3.24705	75	6	0.08	-2.52573	L47L:D51D:I52I:R54R:L55L:F73F:R77Y:E79I:A80S:R81I	FALSE	FALSE	-2.88639	0.0229932
480	F73F:R77R:E79S:A80S:R81E	60	47	0.783333	-0.244197	169	163	0.964497	-0.0361485	L47L:D51D:I52I:R54R:L55L:F73F:R77R:E79S:A80S:R81E	FALSE	FALSE	-0.140173	0.648766
481	F73L:R77R:E79S:A80L:R81F	86	137	1.59302	0.465634	77	145	1.88312	0.632928	L47L:D51D:I52I:R54R:L55L:F73L:R77R:E79S:A80L:R81F	FALSE	FALSE	0.549281	0.805869
482	F73Y:R77H:E79A:A80L:R81K	46	18	0.391304	-0.93827	33	7	0.212121	-1.5506	L47L:D51D:I52I:R54R:L55L:F73Y:R77H:E79A:A80L:R81K	FALSE	FALSE	-1.24443	0.397141
483	F73I:E79V:A80V:R81T	48	17	0.354167	-1.03799	36	8	0.222222	-1.50408	L47L:D51D:I52I:R54R:L55L:F73I:R77R:E79V:A80V:R81T	FALSE	FALSE	-1.27103	0.39108
484	F73W:R77G:E79L:A80A:R81L	108	48	0.444444	-0.81093	43	9	0.209302	-1.56398	L47L:D51D:I52I:R54R:L55L:F73W:R77G:E79L:A80A:R81L	FALSE	FALSE	-1.18745	0.410125
485	F73L:R77K:E79H:A80V:R81Y	71	23	0.323944	-1.12719	89	48	0.539326	-0.617435	L47L:D51D:I52I:R54R:L55L:F73L:R77K:E79H:A80V:R81Y	FALSE	FALSE	-0.872311	0.481935
486	F73G:R77W:E79G:A80E:R81M	253	5	0.0197628	-3.92395	528	9	0.0170455	-4.07187	L47L:D51D:I52I:R54R:L55L:F73G:R77W:E79G:A80E:R81M	FALSE	FALSE	-3.99791	-0.230287
487	F73W:R77V:E79D:R81K	47	66	1.40426	0.339507	95	135	1.42105	0.351398	L47L:D51D:I52I:R54R:L55L:F73W:R77V:E79D:A80A:R81K	FALSE	FALSE	0.345453	0.759424
488	F73F:R77Y:E79H:A80I:R81Y	40	12	0.3	-1.20397	118	48	0.40678	-0.899484	L47L:D51D:I52I:R54R:L55L:F73F:R77Y:E79H:A80I:R81Y	FALSE	FALSE	-1.05173	0.441052
489	F73M:R77L:E79V:A80C:R81K	57	51	0.894737	-0.111226	88	74	0.840909	-0.173272	L47L:D51D:I52I:R54R:L55L:F73M:R77L:E79V:A80C:R81K	FALSE	FALSE	-0.142249	0.648292
490	R77T:E79S:A80L:R81Y	202	15	0.0742574	-2.60022	89	4	0.0449438	-3.10234	L47L:D51D:I52I:R54R:L55L:F73F:R77T:E79S:A80L:R81Y	FALSE	FALSE	-2.85128	0.0309932
491	F73L:R77M:E79Q:A80I:R81K	79	12	0.151899	-1.88454	50	4	0.08	-2.52573	L47L:D51D:I52I:R54R:L55L:F73L:R77M:E79Q:A80I:R81K	FALSE	FALSE	-2.20513	0.178228
492	R77L:E79A:A80G:R81L	46	4	0.0869565	-2.44235	30	5	0.166667	-1.79176	L47L:D51D:I52I:R54R:L55L:F73F:R77L:E79A:A80G:R81L	FALSE	FALSE	-2.11705	0.198299
493	R77N:E79A:A80I:R81L	120	6	0.05	-2.99573	46	6	0.130435	-2.03688	L47L:D51D:I52I:R54R:L55L:F73F:R77N:E79A:A80I:R81L	FALSE	FALSE	-2.51631	0.107322
494	F73M:R77R:E79V:A80L:R81C	86	172	2	0.693147	33	53	1.60606	0.473784	L47L:D51D:I52I:R54R:L55L:F73M:R77R:E79V:A80L:R81C	FALSE	FALSE	0.583466	0.813659
495	F73T:R77V:E79L:A80L:R81R	231	11	0.047619	-3.04452	176	14	0.0795455	-2.53143	L47L:D51D:I52I:R54R:L55L:F73T:R77V:E79L:A80L:R81R	FALSE	FALSE	-2.78797	0.0454183
496	F73L:E79P:A80L:R81S	205	7	0.0341463	-3.3771	30	4	0.133333	-2.0149	L47L:D51D:I52I:R54R:L55L:F73L:R77R:E79P:A80L:R81S	FALSE	FALSE	-2.696	0.066376
497	F73A:R77N:E79P:A80I:R81L	131	4	0.0305344	-3.4889	116	4	0.0344828	-3.3673	L47L:D51D:I52I:R54R:L55L:F73A:R77N:E79P:A80I:R81L	FALSE	FALSE	-3.4281	-0.100445
498	R81P	35	63	1.8	0.587787	13	38	2.92308	1.07264	L47L:D51D:I52I:R54R:L55L:F73F:R77R:E79E:A80A:R81P	FALSE	FALSE	0.830212	0.869884
499	F73C:A80G:R81K	140	5	0.0357143	-3.3322	53	11	0.207547	-1.5724	L47L:D51D:I52I:R54R:L55L:F73C:R77R:E79E:A80G:R81K	FALSE	FALSE	-2.4523	0.121907
500	F73T:R77K:E79L:A80I:R81R	48	20	0.416667	-0.875469	46	15	0.326087	-1.12059	L47L:D51D:I52I:R54R:L55L:F73T:R77K:E79L:A80I:R81R	FALSE	FALSE	-0.99803	0.453288
501	F73L:R77R:E79T:A80L:R81P	35	8	0.228571	-1.47591	23	10	0.434783	-0.832909	L47L:D51D:I52I:R54R:L55L:F73L:R77R:E79T:A80L:R81P	FALSE	FALSE	-1.15441	0.417655
502	F73Y:R77R:E79I:R81V	86	338	3.93023	1.3687	49	105	2.14286	0.76214	L47L:D51D:I52I:R54R:L55L:F73Y:R77R:E79I:A80A:R81V	FALSE	FALSE	1.06542	0.92348
503	F73T:R77T:E79S:A80L:R81I	214	5	0.0233645	-3.75654	154	4	0.025974	-3.65066	L47L:D51D:I52I:R54R:L55L:F73T:R77T:E79S:A80L:R81I	FALSE	FALSE	-3.7036	-0.163222
504	F73L:R77V:E79E:A80I:R81R	155	112	0.722581	-0.324926	10	11	1.1	0.0953102	L47L:D51D:I52I:R54R:L55L:F73L:R77V:E79E:A80I:R81R	FALSE	FALSE	-0.114808	0.654545
505	F73F:R77K:E79Y:A80H:R81Y	80	8	0.1	-2.30259	59	8	0.135593	-1.9981	L47L:D51D:I52I:R54R:L55L:F73F:R77K:E79Y:A80H:R81Y	FALSE	FALSE	-2.15034	0.190714
506	F73M:R77R:E79M:A80I:R81R	145	818	5.64138	1.73013	84	684	8.14286	2.09714	L47L:D51D:I52I:R54R:L55L:F73M:R77R:E79M:A80I:R81R	FALSE	FALSE	1.91363	1.11676
507	F73I:R77K:E79K:A80M:R81G	147	8	0.0544218	-2.91099	133	10	0.075188	-2.58776	L47L:D51D:I52I:R54R:L55L:F73I:R77K:E79K:A80M:R81G	FALSE	FALSE	-2.74938	0.0542133
508	F73F:R77L:E79A:A80V:R81Y	111	7	0.0630631	-2.76362	103	4	0.038835	-3.24843	L47L:D51D:I52I:R54R:L55L:F73F:R77L:E79A:A80V:R81Y	FALSE	FALSE	-3.00603	-0.00426874
509	F73L:R77R:E79I:A80V:R81C	92	49	0.532609	-0.629968	38	16	0.421053	-0.864997	L47L:D51D:I52I:R54R:L55L:F73L:R77R:E79I:A80V:R81C	FALSE	FALSE	-0.747483	0.510379
510	R77T:E79I:A80S:R81I	470	482	1.02553	0.0252114	244	395	1.61885	0.481718	L47L:D51D:I52I:R54R:L55L:F73F:R77T:E79I:A80S:R81I	FALSE	FALSE	0.253464	0.738463
511	F73F:R77R:E79S:A80F:R81I	73	73	1	0	76	87	1.14474	0.135175	L47L:D51D:I52I:R54R:L55L:F73F:R77R:E79S:A80F:R81I	FALSE	FALSE	0.0675874	0.696107
512	F73V:R77R:E79A:A80V:R81C	57	4	0.0701754	-2.65676	149	4	0.0268456	-3.61765	L47L:D51D:I52I:R54R:L55L:F73V:R77R:E79A:A80V:R81C	FALSE	FALSE	-3.1372	-0.0341597
513	F73R:R77L:E79D:A80I:R81R	148	5	0.0337838	-3.38777	109	5	0.0458716	-3.08191	L47L:D51D:I52I:R54R:L55L:F73R:R77L:E79D:A80I:R81R	FALSE	FALSE	-3.23484	-0.0564081
514	F73L:R77H:E79G:A80V:R81K	67	12	0.179104	-1.71979	138	12	0.0869565	-2.44235	L47L:D51D:I52I:R54R:L55L:F73L:R77H:E79G:A80V:R81K	FALSE	FALSE	-2.08107	0.206499
515	F73F:R77I:E79I:A80S:R81R	127	256	2.01575	0.70099	24	29	1.20833	0.189242	L47L:D51D:I52I:R54R:L55L:F73F:R77I:E79I:A80S:R81R	FALSE	FALSE	0.445116	0.782134
516	R77L:E79I:A80V:R81K	10	6	0.6	-0.510826	21	27	1.28571	0.251314	L47L:D51D:I52I:R54R:L55L:F73F:R77L:E79I:A80V:R81K	FALSE	FALSE	-0.129756	0.651139
517	F73F:R77H:E79Q:A80I:R81I	31	24	0.774194	-0.255933	49	59	1.20408	0.185717	L47L:D51D:I52I:R54R:L55L:F73F:R77H:E79Q:A80I:R81I	FALSE	FALSE	-0.0351081	0.672706
518	R77K:E79F:A80N:R81T	38	18	0.473684	-0.747214	110	42	0.381818	-0.962811	L47L:D51D:I52I:R54R:L55L:F73F:R77K:E79F:A80N:R81T	FALSE	FALSE	-0.855013	0.485877
519	F73L:R77I:E79A:A80L:R81R	169	17	0.100592	-2.29669	285	19	0.0666667	-2.70805	L47L:D51D:I52I:R54R:L55L:F73L:R77I:E79A:A80L:R81R	FALSE	FALSE	-2.50237	0.110499
520	F73L:R77R:E79S:A80V:R81Q	36	54	1.5	0.405465	109	208	1.90826	0.64619	L47L:D51D:I52I:R54R:L55L:F73L:R77R:E79S:A80V:R81Q	FALSE	FALSE	0.525828	0.800525
521	F73W:R77L:E79I:A80C:R81G	39	8	0.205128	-1.58412	60	5	0.0833333	-2.48491	L47L:D51D:I52I:R54R:L55L:F73W:R77L:E79I:A80C:R81G	FALSE	FALSE	-2.03451	0.217107
522	F73R:R77L:A80V:R81Y	81	5	0.0617284	-2.78501	46	5	0.108696	-2.2192	L47L:D51D:I52I:R54R:L55L:F73R:R77L:E79E:A80V:R81Y	FALSE	FALSE	-2.50211	0.110558
523	F73V:R77R:E79L:A80V:R81I	183	10	0.0546448	-2.9069	136	7	0.0514706	-2.96674	L47L:D51D:I52I:R54R:L55L:F73V:R77R:E79L:A80V:R81I	FALSE	FALSE	-2.93682	0.0115007
524	R77L:E79N:A80I:R81Y	67	82	1.22388	0.202027	36	56	1.55556	0.441833	L47L:D51D:I52I:R54R:L55L:F73F:R77L:E79N:A80I:R81Y	FALSE	FALSE	0.32193	0.754063
525	F73L:R77I:E79P:A80L:R81K	90	13	0.144444	-1.93486	102	11	0.107843	-2.22708	L47L:D51D:I52I:R54R:L55L:F73L:R77I:E79P:A80L:R81K	FALSE	FALSE	-2.08097	0.206522
526	F73S:R77R:E79V:A80L:R81K	107	37	0.345794	-1.06191	63	23	0.365079	-1.00764	L47L:D51D:I52I:R54R:L55L:F73S:R77R:E79V:A80L:R81K	FALSE	FALSE	-1.03478	0.444915
527	F73I:R77M:E79V:A80A:R81R	87	20	0.229885	-1.47018	40	5	0.125	-2.07944	L47L:D51D:I52I:R54R:L55L:F73I:R77M:E79V:A80A:R81R	FALSE	FALSE	-1.77481	0.276286
528	F73S:R77R:E79Y:A80L:R81R	93	76	0.817204	-0.201866	36	29	0.805556	-0.216223	L47L:D51D:I52I:R54R:L55L:F73S:R77R:E79Y:A80L:R81R	FALSE	FALSE	-0.209045	0.633072
529	F73L:R77R:E79S:A80M:R81F	71	53	0.746479	-0.292388	14	8	0.571429	-0.559616	L47L:D51D:I52I:R54R:L55L:F73L:R77R:E79S:A80M:R81F	FALSE	FALSE	-0.426002	0.583634
530	F73S:R77R:A80A	53	50	0.943396	-0.0582689	153	164	1.0719	0.0694285	L47L:D51D:I52I:R54R:L55L:F73S:R77R:E79E:A80A:R81R	FALSE	FALSE	0.0055798	0.681978
531	F73H:R77V:E79I:A80A:R81R	56	8	0.142857	-1.94591	45	10	0.222222	-1.50408	L47L:D51D:I52I:R54R:L55L:F73H:R77V:E79I:A80A:R81R	FALSE	FALSE	-1.72499	0.287637
532	R77P:E79C:A80V:R81W	129	5	0.0387597	-3.25037	985	20	0.0203046	-3.89691	L47L:D51D:I52I:R54R:L55L:F73F:R77P:E79C:A80V:R81W	FALSE	FALSE	-3.57364	-0.133609
533	F73L:R77I:E79G:A80V:R81K	92	11	0.119565	-2.12389	52	6	0.115385	-2.15948	L47L:D51D:I52I:R54R:L55L:F73L:R77I:E79G:A80V:R81K	FALSE	FALSE	-2.14169	0.192686
534	F73F:R77R:E79Y:A80T:R81Y	119	162	1.36134	0.308473	97	116	1.19588	0.178879	L47L:D51D:I52I:R54R:L55L:F73F:R77R:E79Y:A80T:R81Y	FALSE	FALSE	0.243676	0.736232
535	F73I:R77R:E79I:A80V:R81S	232	133	0.573276	-0.556388	157	56	0.356688	-1.03089	L47L:D51D:I52I:R54R:L55L:F73I:R77R:E79I:A80V:R81S	FALSE	FALSE	-0.793641	0.499861
536	F73W:R77V:E79A:A80A:R81L	132	85	0.643939	-0.440151	140	73	0.521429	-0.651183	L47L:D51D:I52I:R54R:L55L:F73W:R77V:E79A:A80A:R81L	FALSE	FALSE	-0.545667	0.556367
537	F73F:R77R:E79S:A80S:R81C	41	47	1.14634	0.136576	137	150	1.09489	0.0906544	L47L:D51D:I52I:R54R:L55L:F73F:R77R:E79S:A80S:R81C	FALSE	FALSE	0.113615	0.706595
538	F73T:R77C:E79_:A80N:R81S	136	4	0.0294118	-3.52636	51	4	0.0784314	-2.54553	L47L:D51D:I52I:R54R:L55L:F73T:R77C:E79_:A80N:R81S	TRUE	FALSE	-3.03595	-0.0110862
539	F73F:R77T:E79S:A80S:R81M	78	4	0.0512821	-2.97041	50	4	0.08	-2.52573	L47L:D51D:I52I:R54R:L55L:F73F:R77T:E79S:A80S:R81M	FALSE	FALSE	-2.74807	0.0545109
540	F73T:R77R:E79S:A80L:R81F	158	104	0.658228	-0.418204	24	8	0.333333	-1.09861	L47L:D51D:I52I:R54R:L55L:F73T:R77R:E79S:A80L:R81F	FALSE	FALSE	-0.758408	0.50789
541	F73V:R77R:A80I:R81K	34	36	1.05882	0.0571584	4	4	1	0	L47L:D51D:I52I:R54R:L55L:F73V:R77R:E79E:A80I:R81K	FALSE	FALSE	0.0285792	0.687219
542	F73L:R77R:E79T:A80M:R81A	121	139	1.14876	0.138683	55	61	1.10909	0.103541	L47L:D51D:I52I:R54R:L55L:F73L:R77R:E79T:A80M:R81A	FALSE	FALSE	0.121112	0.708304
543	F73L:R77N:E79S:A80L:R81R	64	11	0.171875	-1.76099	99	25	0.252525	-1.37624	L47L:D51D:I52I:R54R:L55L:F73L:R77N:E79S:A80L:R81R	FALSE	FALSE	-1.56862	0.32327
544	F73F:R77L:E79L:A80S:R81L	186	31	0.166667	-1.79176	87	11	0.126437	-2.06801	L47L:D51D:I52I:R54R:L55L:F73F:R77L:E79L:A80S:R81L	FALSE	FALSE	-1.92989	0.240949
545	R77F:E79A:A80V:R81R	92	41	0.445652	-0.808217	88	47	0.534091	-0.627189	L47L:D51D:I52I:R54R:L55L:F73F:R77F:E79A:A80V:R81R	FALSE	FALSE	-0.717703	0.517165
546	F73I:R77R:E79M:A80L:R81V	53	57	1.07547	0.0727594	153	124	0.810458	-0.210156	L47L:D51D:I52I:R54R:L55L:F73I:R77R:E79M:A80L:R81V	FALSE	FALSE	-0.0686985	0.665052
547	F73F:R77L:E79D:A80M:R81R	136	179	1.31618	0.274731	95	109	1.14737	0.137471	L47L:D51D:I52I:R54R:L55L:F73F:R77L:E79D:A80M:R81R	FALSE	FALSE	0.206101	0.72767
548	A80S	304	730	2.40132	0.876017	249	736	2.95582	1.08378	L47L:D51D:I52I:R54R:L55L:F73F:R77R:E79E:A80S:R81R	FALSE	FALSE	0.979897	0.903993
549	F73L:R77R:E79K:A80H:R81K	78	6	0.0769231	-2.56495	42	9	0.214286	-1.54045	L47L:D51D:I52I:R54R:L55L:F73L:R77R:E79K:A80H:R81K	FALSE	FALSE	-2.0527	0.212964
550	F73I:E79C:A80L:R81G	94	18	0.191489	-1.65292	108	23	0.212963	-1.54664	L47L:D51D:I52I:R54R:L55L:F73I:R77R:E79C:A80L:R81G	FALSE	FALSE	-1.59978	0.316169
551	F73I:R77R:A80V:R81G	175	79	0.451429	-0.795338	21	11	0.52381	-0.646627	L47L:D51D:I52I:R54R:L55L:F73I:R77R:E79E:A80V:R81G	FALSE	FALSE	-0.720983	0.516418
552	F73Y:R77K:E79V:A80C:R81K	71	89	1.25352	0.225956	65	62	0.953846	-0.0472529	L47L:D51D:I52I:R54R:L55L:F73Y:R77K:E79V:A80C:R81K	FALSE	FALSE	0.0893518	0.701067
553	F73L:R77K:E79K:A80V:R81R	34	31	0.911765	-0.0923733	25	20	0.8	-0.223144	L47L:D51D:I52I:R54R:L55L:F73L:R77K:E79K:A80V:R81R	FALSE	FALSE	-0.157758	0.644758
554	F73L:R77R:E79P:A80L:R81M	59	6	0.101695	-2.28578	83	5	0.060241	-2.8094	L47L:D51D:I52I:R54R:L55L:F73L:R77R:E79P:A80L:R81M	FALSE	FALSE	-2.54759	0.100194
555	F73I:R77G:E79V:A80I:R81R	92	9	0.0978261	-2.32456	82	4	0.0487805	-3.02042	L47L:D51D:I52I:R54R:L55L:F73I:R77G:E79V:A80I:R81R	FALSE	FALSE	-2.67249	0.0717325
556	F73L:R77R:E79I:A80G:R81E	51	14	0.27451	-1.29277	35	21	0.6	-0.510826	L47L:D51D:I52I:R54R:L55L:F73L:R77R:E79I:A80G:R81E	FALSE	FALSE	-0.901797	0.475216
557	F73R:R77M:E79V:A80C:R81I	91	9	0.0989011	-2.31363	45	5	0.111111	-2.19722	L47L:D51D:I52I:R54R:L55L:F73R:R77M:E79V:A80C:R81I	FALSE	FALSE	-2.25543	0.166768
558	F73Y:R77G:E79L:A80_:R81Q	30	56	1.86667	0.624154	87	122	1.4023	0.338113	L47L:D51D:I52I:R54R:L55L:F73Y:R77G:E79L:A80_:R81Q	TRUE	FALSE	0.481134	0.790341
559	R77K:E79F:A80N:R81Y	50	15	0.3	-1.20397	50	35	0.7	-0.356675	L47L:D51D:I52I:R54R:L55L:F73F:R77K:E79F:A80N:R81Y	FALSE	FALSE	-0.780324	0.502896
560	F73L:R77R:E79R:A80G:R81R	74	79	1.06757	0.0653828	91	136	1.49451	0.401795	L47L:D51D:I52I:R54R:L55L:F73L:R77R:E79R:A80G:R81R	FALSE	FALSE	0.233589	0.733934
561	F73F:R77T:E79V:A80M	105	35	0.333333	-1.09861	30	5	0.166667	-1.79176	L47L:D51D:I52I:R54R:L55L:F73F:R77T:E79V:A80M:R81R	FALSE	FALSE	-1.44519	0.351396
562	F73F:R77K:E79C:A80V:R81R	81	94	1.16049	0.148846	25	32	1.28	0.24686	L47L:D51D:I52I:R54R:L55L:F73F:R77K:E79C:A80V:R81R	FALSE	FALSE	0.197853	0.72579
563	F73F:R77I:E79S:A80F:R81R	49	7	0.142857	-1.94591	85	7	0.0823529	-2.49674	L47L:D51D:I52I:R54R:L55L:F73F:R77I:E79S:A80F:R81R	FALSE	FALSE	-2.22133	0.174539
564	F73F:R77R:E79G:A80E:R81W	63	6	0.0952381	-2.35138	60	8	0.133333	-2.0149	L47L:D51D:I52I:R54R:L55L:F73F:R77R:E79G:A80E:R81W	FALSE	FALSE	-2.18314	0.18324
565	R77L:E79S:A80I:R81N	29	5	0.172414	-1.75786	62	7	0.112903	-2.18122	L47L:D51D:I52I:R54R:L55L:F73F:R77L:E79S:A80I:R81N	FALSE	FALSE	-1.96954	0.231912
566	R77T:E79Y:A80S:R81L	129	48	0.372093	-0.988611	151	34	0.225166	-1.49092	L47L:D51D:I52I:R54R:L55L:F73F:R77T:E79Y:A80S:R81L	FALSE	FALSE	-1.23977	0.398204
567	F73W:R77R:E79N:A80C:R81I	58	93	1.60345	0.472156	40	61	1.525	0.421994	L47L:D51D:I52I:R54R:L55L:F73W:R77R:E79N:A80C:R81I	FALSE	FALSE	0.447075	0.78258
568	F73Y:R77K:E79E:R81I	168	670	3.9881	1.38331	53	162	3.0566	1.1173	L47L:D51D:I52I:R54R:L55L:F73Y:R77K:E79E:A80A:R81I	FALSE	FALSE	1.25031	0.965611
569	F73L:R77H:E79R:A80L:R81R	61	107	1.7541	0.561955	90	136	1.51111	0.412845	L47L:D51D:I52I:R54R:L55L:F73L:R77H:E79R:A80L:R81R	FALSE	FALSE	0.4874	0.791769
570	F73L:E79R:A80L:R81L	175	256	1.46286	0.380391	90	94	1.04444	0.0434851	L47L:D51D:I52I:R54R:L55L:F73L:R77R:E79R:A80L:R81L	FALSE	FALSE	0.211938	0.729
571	F73F:R77R:E79R:A80L:R81G	45	62	1.37778	0.320472	37	47	1.27027	0.23923	L47L:D51D:I52I:R54R:L55L:F73F:R77R:E79R:A80L:R81G	FALSE	FALSE	0.279851	0.744475
572	R77K:E79R:A80I:R81H	48	84	1.75	0.559616	48	35	0.729167	-0.315853	L47L:D51D:I52I:R54R:L55L:F73F:R77K:E79R:A80I:R81H	FALSE	FALSE	0.121881	0.708479
573	F73L:R77F:A80M:R81N	86	4	0.0465116	-3.06805	119	4	0.0336134	-3.39283	L47L:D51D:I52I:R54R:L55L:F73L:R77F:E79E:A80M:R81N	FALSE	FALSE	-3.23044	-0.0554053
574	F73W:R77V:E79S:A80S:R81L	81	7	0.0864198	-2.44854	113	6	0.0530973	-2.93563	L47L:D51D:I52I:R54R:L55L:F73W:R77V:E79S:A80S:R81L	FALSE	FALSE	-2.69208	0.0672687
575	F73A:R77R:E79L:A80I:R81N	200	11	0.055	-2.90042	216	7	0.0324074	-3.42937	L47L:D51D:I52I:R54R:L55L:F73A:R77R:E79L:A80I:R81N	FALSE	FALSE	-3.1649	-0.0404695
576	F73I:R77R:E79N:A80T:R81R	80	10	0.125	-2.07944	77	17	0.220779	-1.51059	L47L:D51D:I52I:R54R:L55L:F73I:R77R:E79N:A80T:R81R	FALSE	FALSE	-1.79502	0.271681
577	R77K:E79V:A80Y:R81R	58	73	1.25862	0.230016	55	50	0.909091	-0.0953102	L47L:D51D:I52I:R54R:L55L:F73F:R77K:E79V:A80Y:R81R	FALSE	FALSE	0.0673531	0.696054
578	E79A	232	606	2.61207	0.960143	30	74	2.46667	0.902868	L47L:D51D:I52I:R54R:L55L:F73F:R77R:E79A:A80A:R81R	FALSE	FALSE	0.931505	0.892966
579	F73W:R77T:E79I:A80S:R81L	10	4	0.4	-0.916291	73	24	0.328767	-1.11241	L47L:D51D:I52I:R54R:L55L:F73W:R77T:E79I:A80S:R81L	FALSE	FALSE	-1.01435	0.44957
580	F73V:R77H:E79R:A80L:R81R	35	4	0.114286	-2.16905	69	7	0.101449	-2.2882	L47L:D51D:I52I:R54R:L55L:F73V:R77H:E79R:A80L:R81R	FALSE	FALSE	-2.22863	0.172876
581	R77L:E79T:A80S:R81H	49	4	0.0816327	-2.50553	38	6	0.157895	-1.84583	L47L:D51D:I52I:R54R:L55L:F73F:R77L:E79T:A80S:R81H	FALSE	FALSE	-2.17568	0.184941
582	F73I:R77R:E79Q:A80N:R81L	256	64	0.25	-1.38629	103	8	0.0776699	-2.55529	L47L:D51D:I52I:R54R:L55L:F73I:R77R:E79Q:A80N:R81L	FALSE	FALSE	-1.97079	0.231628
583	F73F:R77R:E79K:A80N:R81S	119	33	0.277311	-1.28262	44	18	0.409091	-0.893818	L47L:D51D:I52I:R54R:L55L:F73F:R77R:E79K:A80N:R81S	FALSE	FALSE	-1.08822	0.432737
584	F73F:R77R:E79H:A80I:R81I	29	79	2.72414	1.00215	11	26	2.36364	0.860201	L47L:D51D:I52I:R54R:L55L:F73F:R77R:E79H:A80I:R81I	FALSE	FALSE	0.931177	0.892891
585	F73M:R77L:E79K:A80L:R81R	24	7	0.291667	-1.23214	32	10	0.3125	-1.16315	L47L:D51D:I52I:R54R:L55L:F73M:R77L:E79K:A80L:R81R	FALSE	FALSE	-1.19765	0.407802
586	F73W:R77R:E79A:A80M:R81G	24	15	0.625	-0.470004	69	62	0.898551	-0.106972	L47L:D51D:I52I:R54R:L55L:F73W:R77R:E79A:A80M:R81G	FALSE	FALSE	-0.288488	0.614969
587	R77L:E79I:A80G:R81Y	59	7	0.118644	-2.13163	78	11	0.141026	-1.95881	L47L:D51D:I52I:R54R:L55L:F73F:R77L:E79I:A80G:R81Y	FALSE	FALSE	-2.04522	0.214668
588	F73L:R77R:E79L:A80A:R81S	70	127	1.81429	0.595692	135	221	1.63704	0.492888	L47L:D51D:I52I:R54R:L55L:F73L:R77R:E79L:A80A:R81S	FALSE	FALSE	0.54429	0.804732
589	F73F:R77G:E79V:A80V:R81R	50	31	0.62	-0.478036	50	34	0.68	-0.385662	L47L:D51D:I52I:R54R:L55L:F73F:R77G:E79V:A80V:R81R	FALSE	FALSE	-0.431849	0.582302
590	R77K:E79R:A80S:R81A	101	132	1.30693	0.267681	186	198	1.06452	0.0625204	L47L:D51D:I52I:R54R:L55L:F73F:R77K:E79R:A80S:R81A	FALSE	FALSE	0.165101	0.718327
591	F73S:R77R:E79L:A80G:R81R	148	10	0.0675676	-2.69463	73	5	0.0684932	-2.68102	L47L:D51D:I52I:R54R:L55L:F73S:R77R:E79L:A80G:R81R	FALSE	FALSE	-2.68782	0.0682393
592	R77T:E79F:A80I:R81L	178	6	0.0337079	-3.39002	128	5	0.0390625	-3.24259	L47L:D51D:I52I:R54R:L55L:F73F:R77T:E79F:A80I:R81L	FALSE	FALSE	-3.31631	-0.0749716
593	F73L:R77R:E79D:A80Y:R81K	12	20	1.66667	0.510826	28	34	1.21429	0.194156	L47L:D51D:I52I:R54R:L55L:F73L:R77R:E79D:A80Y:R81K	FALSE	FALSE	0.352491	0.761027
594	E79K:A80M:R81Q	111	150	1.35135	0.301105	71	104	1.46479	0.381711	L47L:D51D:I52I:R54R:L55L:F73F:R77R:E79K:A80M:R81Q	FALSE	FALSE	0.341408	0.758502
595	F73L:R77R:E79L:A80S:R81C	26	9	0.346154	-1.06087	48	12	0.25	-1.38629	L47L:D51D:I52I:R54R:L55L:F73L:R77R:E79L:A80S:R81C	FALSE	FALSE	-1.22358	0.401892
596	F73L:R77K:E79R:A80I:R81L	26	5	0.192308	-1.64866	75	18	0.24	-1.42712	L47L:D51D:I52I:R54R:L55L:F73L:R77K:E79R:A80I:R81L	FALSE	FALSE	-1.53789	0.330272
597	F73W:R77Y:E79K:A80A	58	99	1.7069	0.534677	80	106	1.325	0.281412	L47L:D51D:I52I:R54R:L55L:F73W:R77Y:E79K:A80A:R81R	FALSE	FALSE	0.408045	0.773686
598	F73F:R77P:E79I:A80L:R81L	107	444	4.14953	1.423	49	278	5.67347	1.7358	L47L:D51D:I52I:R54R:L55L:F73F:R77P:E79I:A80L:R81L	FALSE	FALSE	1.5794	1.0406
599	F73Y:R77R:E79R:A80L:R81N	183	13	0.0710383	-2.64454	59	4	0.0677966	-2.69124	L47L:D51D:I52I:R54R:L55L:F73Y:R77R:E79R:A80L:R81N	FALSE	FALSE	-2.66789	0.0727817
600	R77Q:E79T:A80I:R81L	68	20	0.294118	-1.22378	131	36	0.274809	-1.29168	L47L:D51D:I52I:R54R:L55L:F73F:R77Q:E79T:A80I:R81L	FALSE	FALSE	-1.25773	0.394112
601	F73M:R77K:E79I:A80I:R81G	131	32	0.244275	-1.40946	151	104	0.688742	-0.372889	L47L:D51D:I52I:R54R:L55L:F73M:R77K:E79I:A80I:R81G	FALSE	FALSE	-0.891175	0.477637
602	F73T:R77V:E79A:A80L:R81R	99	10	0.10101	-2.29253	63	8	0.126984	-2.06369	L47L:D51D:I52I:R54R:L55L:F73T:R77V:E79A:A80L:R81R	FALSE	FALSE	-2.17811	0.184386
603	F73F:R77R:E79L:A80M:R81F	85	140	1.64706	0.498991	33	51	1.54545	0.435318	L47L:D51D:I52I:R54R:L55L:F73F:R77R:E79L:A80M:R81F	FALSE	FALSE	0.467155	0.787155
604	R77Y:E79T:A80L:R81R	25	30	1.2	0.182322	71	116	1.6338	0.49091	L47L:D51D:I52I:R54R:L55L:F73F:R77Y:E79T:A80L:R81R	FALSE	FALSE	0.336616	0.75741
605	F73L:E79H:A80C:R81R	44	42	0.954545	-0.04652	79	89	1.12658	0.119189	L47L:D51D:I52I:R54R:L55L:F73L:R77R:E79H:A80C:R81R	FALSE	FALSE	0.0363343	0.688986
606	F73L:R77R:E79D:A80I:R81V	50	78	1.56	0.444686	34	57	1.67647	0.516691	L47L:D51D:I52I:R54R:L55L:F73L:R77R:E79D:A80I:R81V	FALSE	FALSE	0.480688	0.790239
607	F73F:R77M:E79C:A80L:R81R	120	31	0.258333	-1.3535	178	34	0.191011	-1.65542	L47L:D51D:I52I:R54R:L55L:F73F:R77M:E79C:A80L:R81R	FALSE	FALSE	-1.50446	0.337888
608	F73S:R77Y:E79_:A80T:R81I	97	4	0.0412371	-3.18842	193	5	0.0259067	-3.65325	L47L:D51D:I52I:R54R:L55L:F73S:R77Y:E79_:A80T:R81I	TRUE	FALSE	-3.42083	-0.0987897
609	R77V:E79Q:A80S:R81I	182	45	0.247253	-1.39734	80	14	0.175	-1.74297	L47L:D51D:I52I:R54R:L55L:F73F:R77V:E79Q:A80S:R81I	FALSE	FALSE	-1.57016	0.322919
610	R77R:E79G:A80I:R81R	149	286	1.91946	0.652046	37	53	1.43243	0.359374	L47L:D51D:I52I:R54R:L55L:F73F:R77R:E79G:A80I:R81R	FALSE	FALSE	0.50571	0.795941
611	F73I:R77C:E79T:A80L:R81R	108	6	0.0555556	-2.89037	217	18	0.0829493	-2.48953	L47L:D51D:I52I:R54R:L55L:F73I:R77C:E79T:A80L:R81R	FALSE	FALSE	-2.68995	0.0677552
612	R77Y:E79E:A80I:R81S	59	178	3.01695	1.10425	112	236	2.10714	0.745333	L47L:D51D:I52I:R54R:L55L:F73F:R77Y:E79E:A80I:R81S	FALSE	FALSE	0.92479	0.891435
613	F73T:R77L:E79V:A80A:R81R	35	12	0.342857	-1.07044	73	14	0.191781	-1.6514	L47L:D51D:I52I:R54R:L55L:F73T:R77L:E79V:A80A:R81R	FALSE	FALSE	-1.36092	0.370597
614	F73F:R77Q:E79Q:A80V:R81R	177	187	1.0565	0.0549589	80	72	0.9	-0.105361	L47L:D51D:I52I:R54R:L55L:F73F:R77Q:E79Q:A80V:R81R	FALSE	FALSE	-0.0252008	0.674964
615	R77A:E79R:A80I:R81H	55	6	0.109091	-2.21557	23	4	0.173913	-1.7492	L47L:D51D:I52I:R54R:L55L:F73F:R77A:E79R:A80I:R81H	FALSE	FALSE	-1.98239	0.228985
616	F73Y:R77R:E79L:A80I:R81V	27	4	0.148148	-1.90954	46	6	0.130435	-2.03688	L47L:D51D:I52I:R54R:L55L:F73Y:R77R:E79L:A80I:R81V	FALSE	FALSE	-1.97321	0.231076
617	R77Y:E79L:A80S:R81I	36	17	0.472222	-0.750306	30	16	0.533333	-0.628609	L47L:D51D:I52I:R54R:L55L:F73F:R77Y:E79L:A80S:R81I	FALSE	FALSE	-0.689457	0.523602
618	F73L:R77Q:E79T:A80L:R81R	36	57	1.58333	0.459532	33	54	1.63636	0.492476	L47L:D51D:I52I:R54R:L55L:F73L:R77Q:E79T:A80L:R81R	FALSE	FALSE	0.476004	0.789172
619	F73F:R77C:E79Q:R81K	93	142	1.52688	0.423228	83	144	1.73494	0.550973	L47L:D51D:I52I:R54R:L55L:F73F:R77C:E79Q:A80A:R81K	FALSE	FALSE	0.4871	0.7917
620	F73F:R77R:E79A:A80R:R81R	107	6	0.0560748	-2.88107	234	17	0.0726496	-2.62211	L47L:D51D:I52I:R54R:L55L:F73F:R77R:E79A:A80R:R81R	FALSE	FALSE	-2.75159	0.0537095
621	R77I:E79I:A80C:R81G	44	34	0.772727	-0.257829	37	7	0.189189	-1.66501	L47L:D51D:I52I:R54R:L55L:F73F:R77I:E79I:A80C:R81G	FALSE	FALSE	-0.961418	0.461631
622	F73I:R77K:E79C:A80T:R81R	28	4	0.142857	-1.94591	114	6	0.0526316	-2.94444	L47L:D51D:I52I:R54R:L55L:F73I:R77K:E79C:A80T:R81R	FALSE	FALSE	-2.44517	0.123531
623	F73L:E79M:A80V:R81D	157	13	0.0828025	-2.4913	180	9	0.05	-2.99573	L47L:D51D:I52I:R54R:L55L:F73L:R77R:E79M:A80V:R81D	FALSE	FALSE	-2.74351	0.0555494
624	F73Y:R77L:E79C:A80I:R81N	109	333	3.05505	1.11679	20	85	4.25	1.44692	L47L:D51D:I52I:R54R:L55L:F73Y:R77L:E79C:A80I:R81N	FALSE	FALSE	1.28186	0.972799
625	F73R:R77L:E79S:A80L:R81H	146	4	0.0273973	-3.59731	183	4	0.0218579	-3.82319	L47L:D51D:I52I:R54R:L55L:F73R:R77L:E79S:A80L:R81H	FALSE	FALSE	-3.71025	-0.164738
626	F73F:R77H:E79L:A80L:R81F	210	99	0.471429	-0.751988	21	6	0.285714	-1.25276	L47L:D51D:I52I:R54R:L55L:F73F:R77H:E79L:A80L:R81F	FALSE	FALSE	-1.00238	0.452298
627	R77F:E79Y:A80V:R81R	34	16	0.470588	-0.753772	186	79	0.424731	-0.856299	L47L:D51D:I52I:R54R:L55L:F73F:R77F:E79Y:A80V:R81R	FALSE	FALSE	-0.805035	0.497265
628	F73R:R77L:E79A:A80A:R81H	61	25	0.409836	-0.891998	18	5	0.277778	-1.28093	L47L:D51D:I52I:R54R:L55L:F73R:R77L:E79A:A80A:R81H	FALSE	FALSE	-1.08647	0.433136
629	F73T:R77L:E79I:A80C:R81K	59	7	0.118644	-2.13163	72	8	0.111111	-2.19722	L47L:D51D:I52I:R54R:L55L:F73T:R77L:E79I:A80C:R81K	FALSE	FALSE	-2.16443	0.187505
630	E79L:A80V:R81N	43	59	1.37209	0.316337	36	88	2.44444	0.893818	L47L:D51D:I52I:R54R:L55L:F73F:R77R:E79L:A80V:R81N	FALSE	FALSE	0.605078	0.818584
631	F73L:R77V:E79D:A80L:R81R	31	19	0.612903	-0.489548	30	25	0.833333	-0.182322	L47L:D51D:I52I:R54R:L55L:F73L:R77V:E79D:A80L:R81R	FALSE	FALSE	-0.335935	0.604158
632	R77K:E79F:A80C:R81C	78	116	1.48718	0.396881	9	28	3.11111	1.13498	L47L:D51D:I52I:R54R:L55L:F73F:R77K:E79F:A80C:R81C	FALSE	FALSE	0.765931	0.855237
633	F73R:R77I:E79I:R81I	70	15	0.214286	-1.54045	4	5	1.25	0.223144	L47L:D51D:I52I:R54R:L55L:F73R:R77I:E79I:A80A:R81I	FALSE	FALSE	-0.658651	0.530621
634	F73R:R77M:E79A:A80A:R81R	54	16	0.296296	-1.2164	29	13	0.448276	-0.802346	L47L:D51D:I52I:R54R:L55L:F73R:R77M:E79A:A80A:R81R	FALSE	FALSE	-1.00937	0.450704
635	R77I:E79Y:A80L:R81K	83	5	0.060241	-2.8094	38	5	0.131579	-2.02815	L47L:D51D:I52I:R54R:L55L:F73F:R77I:E79Y:A80L:R81K	FALSE	FALSE	-2.41878	0.129547
636	F73F:R77L:E79S:A80S:R81L	64	8	0.125	-2.07944	91	7	0.0769231	-2.56495	L47L:D51D:I52I:R54R:L55L:F73F:R77L:E79S:A80S:R81L	FALSE	FALSE	-2.3222	0.151554
637	F73M:R77L:E79S:A80I:R81R	42	13	0.309524	-1.17272	161	50	0.310559	-1.16938	L47L:D51D:I52I:R54R:L55L:F73M:R77L:E79S:A80I:R81R	FALSE	FALSE	-1.17105	0.413862
638	F73W:R77I:E79R:A80C:R81K	37	19	0.513514	-0.666479	55	10	0.181818	-1.70475	L47L:D51D:I52I:R54R:L55L:F73W:R77I:E79R:A80C:R81K	FALSE	FALSE	-1.18561	0.410544
639	F73I:R77K:E79V:A80I:R81M	113	11	0.0973451	-2.32949	43	5	0.116279	-2.15176	L47L:D51D:I52I:R54R:L55L:F73I:R77K:E79V:A80I:R81M	FALSE	FALSE	-2.24063	0.170141
640	F73F:R77A:E79S:A80L:R81R	82	135	1.64634	0.498556	161	198	1.22981	0.206863	L47L:D51D:I52I:R54R:L55L:F73F:R77A:E79S:A80L:R81R	FALSE	FALSE	0.352709	0.761077
641	F73F:R77R:E79V:A80Y:R81S	152	80	0.526316	-0.641854	46	30	0.652174	-0.427444	L47L:D51D:I52I:R54R:L55L:F73F:R77R:E79V:A80Y:R81S	FALSE	FALSE	-0.534649	0.558877
642	F73V:R77R:E79A:A80I:R81Q	109	13	0.119266	-2.1264	92	11	0.119565	-2.12389	L47L:D51D:I52I:R54R:L55L:F73V:R77R:E79A:A80I:R81Q	FALSE	FALSE	-2.12515	0.196455
643	F73L:R77R:E79Y:A80N:R81M	71	13	0.183099	-1.69773	85	9	0.105882	-2.24543	L47L:D51D:I52I:R54R:L55L:F73L:R77R:E79Y:A80N:R81M	FALSE	FALSE	-1.97158	0.231448
644	F73M:R77T:E79N:A80L:R81I	5	4	0.8	-0.223144	175	4	0.0228571	-3.77849	L47L:D51D:I52I:R54R:L55L:F73M:R77T:E79N:A80L:R81I	FALSE	FALSE	-2.00082	0.224786
645	R77S:E79V:A80L:R81S	84	26	0.309524	-1.17272	64	8	0.125	-2.07944	L47L:D51D:I52I:R54R:L55L:F73F:R77S:E79V:A80L:R81S	FALSE	FALSE	-1.62608	0.310176
646	F73R:R77L:E79R:A80M:R81R	153	5	0.0326797	-3.421	113	4	0.0353982	-3.34109	L47L:D51D:I52I:R54R:L55L:F73R:R77L:E79R:A80M:R81R	FALSE	FALSE	-3.38105	-0.0897234
647	F73M	114	192	1.68421	0.521297	223	522	2.34081	0.850496	L47L:D51D:I52I:R54R:L55L:F73M:R77R:E79E:A80A:R81R	FALSE	FALSE	0.685896	0.837
648	F73Y:R77R:E79Y:A80M:R81F	87	4	0.045977	-3.07961	171	9	0.0526316	-2.94444	L47L:D51D:I52I:R54R:L55L:F73Y:R77R:E79Y:A80M:R81F	FALSE	FALSE	-3.01203	-0.00563573
649	F73I:R77R:E79D:A80L:R81E	87	16	0.183908	-1.69332	93	19	0.204301	-1.58816	L47L:D51D:I52I:R54R:L55L:F73I:R77R:E79D:A80L:R81E	FALSE	FALSE	-1.64074	0.306835
650	F73M:R77R:E79G:A80A:R81R	120	253	2.10833	0.745898	113	261	2.30973	0.837133	L47L:D51D:I52I:R54R:L55L:F73M:R77R:E79G:A80A:R81R	FALSE	FALSE	0.791515	0.861067
651	F73C:R77R:E79Y:A80V:R81K	53	23	0.433962	-0.834798	41	17	0.414634	-0.880359	L47L:D51D:I52I:R54R:L55L:F73C:R77R:E79Y:A80V:R81K	FALSE	FALSE	-0.857578	0.485292
652	R77N:E79L:A80A:R81A	114	23	0.201754	-1.6007	106	43	0.40566	-0.902239	L47L:D51D:I52I:R54R:L55L:F73F:R77N:E79L:A80A:R81A	FALSE	FALSE	-1.25147	0.395537
653	F73M:R77R:E79R:A80S:R81L	57	19	0.333333	-1.09861	73	29	0.39726	-0.923164	L47L:D51D:I52I:R54R:L55L:F73M:R77R:E79R:A80S:R81L	FALSE	FALSE	-1.01089	0.450358
654	F73Y:R77R:E79V:A80I:R81R	64	99	1.54688	0.436237	51	54	1.05882	0.0571584	L47L:D51D:I52I:R54R:L55L:F73Y:R77R:E79V:A80I:R81R	FALSE	FALSE	0.246698	0.736921
655	F73F:R77K:A80L:R81I	59	134	2.27119	0.820302	84	265	3.15476	1.14891	L47L:D51D:I52I:R54R:L55L:F73F:R77K:E79E:A80L:R81I	FALSE	FALSE	0.984608	0.905066
656	F73R:R77R:E79F:A80_:R81F	51	34	0.666667	-0.405465	27	15	0.555556	-0.587787	L47L:D51D:I52I:R54R:L55L:F73R:R77R:E79F:A80_:R81F	TRUE	FALSE	-0.496626	0.567542
657	F73F:R77Q:E79L:A80I:R81F	110	10	0.0909091	-2.3979	132	12	0.0909091	-2.3979	L47L:D51D:I52I:R54R:L55L:F73F:R77Q:E79L:A80I:R81F	FALSE	FALSE	-2.3979	0.134305
658	F73W:R77I:E79Y:A80S:R81K	119	27	0.226891	-1.48329	41	20	0.487805	-0.71784	L47L:D51D:I52I:R54R:L55L:F73W:R77I:E79Y:A80S:R81K	FALSE	FALSE	-1.10056	0.429924
659	F73M:R77K:E79G:A80V:R81R	103	27	0.262136	-1.33889	35	9	0.257143	-1.35812	L47L:D51D:I52I:R54R:L55L:F73M:R77K:E79G:A80V:R81R	FALSE	FALSE	-1.34851	0.373426
660	F73L:R77L:E79L:A80T:R81K	84	4	0.047619	-3.04452	71	4	0.056338	-2.87639	L47L:D51D:I52I:R54R:L55L:F73L:R77L:E79L:A80T:R81K	FALSE	FALSE	-2.96045	0.00611593
661	F73L:R77L:E79N:A80I:R81R	123	26	0.211382	-1.55409	21	6	0.285714	-1.25276	L47L:D51D:I52I:R54R:L55L:F73L:R77L:E79N:A80I:R81R	FALSE	FALSE	-1.40343	0.360912
662	F73R:R77V:E79K:A80M:R81E	321	4	0.0124611	-4.38515	183	4	0.0218579	-3.82319	L47L:D51D:I52I:R54R:L55L:F73R:R77V:E79K:A80M:R81E	FALSE	FALSE	-4.10417	-0.254499
663	F73M:R77R:E79T:A80L:R81G	324	1023	3.15741	1.14975	34	38	1.11765	0.111226	L47L:D51D:I52I:R54R:L55L:F73M:R77R:E79T:A80L:R81G	FALSE	FALSE	0.630488	0.824374
664	F73L:R77L:E79W:A80A:R81R	65	5	0.0769231	-2.56495	71	9	0.126761	-2.06546	L47L:D51D:I52I:R54R:L55L:F73L:R77L:E79W:A80A:R81R	FALSE	FALSE	-2.3152	0.153148
665	R77I:E79L:A80S:R81M	21	5	0.238095	-1.43508	18	5	0.277778	-1.28093	L47L:D51D:I52I:R54R:L55L:F73F:R77I:E79L:A80S:R81M	FALSE	FALSE	-1.35801	0.371261
666	F73T:R77R:E79V:A80V:R81R	31	40	1.29032	0.254892	89	76	0.853933	-0.157903	L47L:D51D:I52I:R54R:L55L:F73T:R77R:E79V:A80V:R81R	FALSE	FALSE	0.0484946	0.691757
667	F73F:R77K:E79I:A80N:R81W	126	43	0.34127	-1.07508	181	56	0.309392	-1.17315	L47L:D51D:I52I:R54R:L55L:F73F:R77K:E79I:A80N:R81W	FALSE	FALSE	-1.12411	0.424558
668	R77R:E79H:A80C:R81S	135	216	1.6	0.470004	130	244	1.87692	0.629634	L47L:D51D:I52I:R54R:L55L:F73F:R77R:E79H:A80C:R81S	FALSE	FALSE	0.549819	0.805992
669	F73L:R77Y:E79C:R81H	128	6	0.046875	-3.06027	85	4	0.0470588	-3.05636	L47L:D51D:I52I:R54R:L55L:F73L:R77Y:E79C:A80A:R81H	FALSE	FALSE	-3.05831	-0.0161831
670	F73L:R77K:E79V:A80A:R81S	90	130	1.44444	0.367725	48	95	1.97917	0.682676	L47L:D51D:I52I:R54R:L55L:F73L:R77K:E79V:A80A:R81S	FALSE	FALSE	0.5252	0.800382
671	F73M:E79L:R81S	23	19	0.826087	-0.191055	38	37	0.973684	-0.0266682	L47L:D51D:I52I:R54R:L55L:F73M:R77R:E79L:A80A:R81S	FALSE	FALSE	-0.108862	0.6559
672	F73H:R77R:E79I:A80A:R81T	91	40	0.43956	-0.82198	10	5	0.5	-0.693147	L47L:D51D:I52I:R54R:L55L:F73H:R77R:E79I:A80A:R81T	FALSE	FALSE	-0.757564	0.508082
673	F73F:R77R:E79G:A80G:R81R	40	49	1.225	0.202941	52	84	1.61538	0.479573	L47L:D51D:I52I:R54R:L55L:F73F:R77R:E79G:A80G:R81R	FALSE	FALSE	0.341257	0.758468
674	F73F:R77K:E79T:A80I:R81H	22	59	2.68182	0.986495	12	19	1.58333	0.459532	L47L:D51D:I52I:R54R:L55L:F73F:R77K:E79T:A80I:R81H	FALSE	FALSE	0.723014	0.845457
675	F73I:E79V:A80A:R81G	84	97	1.15476	0.143894	15	12	0.8	-0.223144	L47L:D51D:I52I:R54R:L55L:F73I:R77R:E79V:A80A:R81G	FALSE	FALSE	-0.0396247	0.671677
676	R77K:E79E:A80S:R81N	44	99	2.25	0.81093	20	41	2.05	0.71784	L47L:D51D:I52I:R54R:L55L:F73F:R77K:E79E:A80S:R81N	FALSE	FALSE	0.764385	0.854885
677	F73L:R77T:E79V:A80L:R81R	193	17	0.0880829	-2.42948	168	5	0.0297619	-3.51453	L47L:D51D:I52I:R54R:L55L:F73L:R77T:E79V:A80L:R81R	FALSE	FALSE	-2.972	0.00348464
678	F73W:R77R:E79K:A80C:R81E	130	127	0.976923	-0.0233474	88	64	0.727273	-0.318454	L47L:D51D:I52I:R54R:L55L:F73W:R77R:E79K:A80C:R81E	FALSE	FALSE	-0.170901	0.641764
679	R77L:E79P:A80M:R81R	38	12	0.315789	-1.15268	111	20	0.18018	-1.7138	L47L:D51D:I52I:R54R:L55L:F73F:R77L:E79P:A80M:R81R	FALSE	FALSE	-1.43324	0.354118
680	F73C:R77K:E79T:A80V:R81G	188	4	0.0212766	-3.85015	121	4	0.0330579	-3.4095	L47L:D51D:I52I:R54R:L55L:F73C:R77K:E79T:A80V:R81G	FALSE	FALSE	-3.62982	-0.146411
681	F73A:R77T:E79S:A80T:R81S	334	5	0.0149701	-4.2017	520	5	0.00961538	-4.64439	L47L:D51D:I52I:R54R:L55L:F73A:R77T:E79S:A80T:R81S	FALSE	FALSE	-4.42305	-0.327161
682	F73F:R77R:E79S:A80T:R81V	72	66	0.916667	-0.0870114	77	85	1.1039	0.0988458	L47L:D51D:I52I:R54R:L55L:F73F:R77R:E79S:A80T:R81V	FALSE	FALSE	0.00591723	0.682055
683	F73L:R77W:E79L:A80S:R81R	125	14	0.112	-2.18926	67	4	0.0597015	-2.8184	L47L:D51D:I52I:R54R:L55L:F73L:R77W:E79L:A80S:R81R	FALSE	FALSE	-2.50383	0.110166
684	R77L:E79Q:A80S:R81H	96	19	0.197917	-1.61991	22	7	0.318182	-1.14513	L47L:D51D:I52I:R54R:L55L:F73F:R77L:E79Q:A80S:R81H	FALSE	FALSE	-1.38252	0.365675
685	F73F:R77S:A80L:R81L	207	70	0.338164	-1.08422	27	8	0.296296	-1.2164	L47L:D51D:I52I:R54R:L55L:F73F:R77S:E79E:A80L:R81L	FALSE	FALSE	-1.15031	0.418588
686	R77I:E79H:A80S:R81L	149	43	0.288591	-1.24275	13	4	0.307692	-1.17865	L47L:D51D:I52I:R54R:L55L:F73F:R77I:E79H:A80S:R81L	FALSE	FALSE	-1.2107	0.404827
687	R77L:E79A:A80L:R81R	133	69	0.518797	-0.656243	100	51	0.51	-0.673345	L47L:D51D:I52I:R54R:L55L:F73F:R77L:E79A:A80L:R81R	FALSE	FALSE	-0.664794	0.529222
688	F73W:R77R:A80S:R81E	60	107	1.78333	0.578484	67	91	1.35821	0.306167	L47L:D51D:I52I:R54R:L55L:F73W:R77R:E79E:A80S:R81E	FALSE	FALSE	0.442326	0.781498
689	F73L:R77N:E79L:A80L:R81K	65	9	0.138462	-1.97716	18	4	0.222222	-1.50408	L47L:D51D:I52I:R54R:L55L:F73L:R77N:E79L:A80L:R81K	FALSE	FALSE	-1.74062	0.284076
690	F73R:R77M:E79L:R81A	149	4	0.0268456	-3.61765	253	6	0.0237154	-3.74163	L47L:D51D:I52I:R54R:L55L:F73R:R77M:E79L:A80A:R81A	FALSE	FALSE	-3.67964	-0.157763
691	F73I:E79F:A80L:R81C	112	41	0.366071	-1.00493	45	11	0.244444	-1.40877	L47L:D51D:I52I:R54R:L55L:F73I:R77R:E79F:A80L:R81C	FALSE	FALSE	-1.20685	0.405705
692	F73K:R77I:E79M:A80I:R81L	61	4	0.0655738	-2.72458	59	8	0.135593	-1.9981	L47L:D51D:I52I:R54R:L55L:F73K:R77I:E79M:A80I:R81L	FALSE	FALSE	-2.36134	0.142635
693	F73L:R77R:E79L:A80V:R81G	132	99	0.75	-0.287682	35	20	0.571429	-0.559616	L47L:D51D:I52I:R54R:L55L:F73L:R77R:E79L:A80V:R81G	FALSE	FALSE	-0.423649	0.584171
694	F73F:R77L:E79Q:A80I:R81S	45	5	0.111111	-2.19722	61	4	0.0655738	-2.72458	L47L:D51D:I52I:R54R:L55L:F73F:R77L:E79Q:A80I:R81S	FALSE	FALSE	-2.4609	0.119947
695	F73H:R77I:E79V:A80L:R81R	153	4	0.0261438	-3.64414	68	4	0.0588235	-2.83321	L47L:D51D:I52I:R54R:L55L:F73H:R77I:E79V:A80L:R81R	FALSE	FALSE	-3.23868	-0.0572823
696	F73I:R77R:E79R:A80G:R81R	140	46	0.328571	-1.113	93	30	0.322581	-1.1314	L47L:D51D:I52I:R54R:L55L:F73I:R77R:E79R:A80G:R81R	FALSE	FALSE	-1.1222	0.424993
697	F73L:R77K:E79G:A80V:R81R	29	51	1.75862	0.56453	92	63	0.684783	-0.378654	L47L:D51D:I52I:R54R:L55L:F73L:R77K:E79G:A80V:R81R	FALSE	FALSE	0.092938	0.701884
698	F73Y:R77R:E79T:A80L:R81K	124	41	0.330645	-1.10671	32	6	0.1875	-1.67398	L47L:D51D:I52I:R54R:L55L:F73Y:R77R:E79T:A80L:R81K	FALSE	FALSE	-1.39034	0.363893
699	F73I:R77Y:E79I:A80L:R81N	78	4	0.0512821	-2.97041	24	4	0.166667	-1.79176	L47L:D51D:I52I:R54R:L55L:F73I:R77Y:E79I:A80L:R81N	FALSE	FALSE	-2.38109	0.138135
700	R77I:E79F:A80S:R81H	64	6	0.09375	-2.36712	41	6	0.146341	-1.92181	L47L:D51D:I52I:R54R:L55L:F73F:R77I:E79F:A80S:R81H	FALSE	FALSE	-2.14447	0.192052
701	F73Y:R77K:E79I:A80C:R81H	46	19	0.413043	-0.884202	59	21	0.355932	-1.03302	L47L:D51D:I52I:R54R:L55L:F73Y:R77K:E79I:A80C:R81H	FALSE	FALSE	-0.958609	0.462271
702	F73F:R77R:E79G:A80Q:R81K	61	43	0.704918	-0.349674	100	73	0.73	-0.314711	L47L:D51D:I52I:R54R:L55L:F73F:R77R:E79G:A80Q:R81K	FALSE	FALSE	-0.332192	0.605011
703	F73W:R77R:E79A:A80Y:R81R	66	41	0.621212	-0.476083	39	19	0.487179	-0.719123	L47L:D51D:I52I:R54R:L55L:F73W:R77R:E79A:A80Y:R81R	FALSE	FALSE	-0.597603	0.544532
704	F73R:R77F:E79E:A80I:R81L	48	6	0.125	-2.07944	138	7	0.0507246	-2.98134	L47L:D51D:I52I:R54R:L55L:F73R:R77F:E79E:A80I:R81L	FALSE	FALSE	-2.53039	0.104113
705	F73F:R77H:A80A:R81Y	68	152	2.23529	0.804373	22	67	3.04545	1.11365	L47L:D51D:I52I:R54R:L55L:F73F:R77H:E79E:A80A:R81Y	FALSE	FALSE	0.959011	0.899234
706	F73I:R77K:E79S:A80L:R81H	137	75	0.547445	-0.602493	70	28	0.4	-0.916291	L47L:D51D:I52I:R54R:L55L:F73I:R77K:E79S:A80L:R81H	FALSE	FALSE	-0.759392	0.507666
707	F73N:R77R:E79A:A80M:R81R	237	12	0.0506329	-2.98315	150	5	0.0333333	-3.4012	L47L:D51D:I52I:R54R:L55L:F73N:R77R:E79A:A80M:R81R	FALSE	FALSE	-3.19218	-0.0466858
708	R77F:E79A:A80L:R81R	111	36	0.324324	-1.12601	64	5	0.078125	-2.54945	L47L:D51D:I52I:R54R:L55L:F73F:R77F:E79A:A80L:R81R	FALSE	FALSE	-1.83773	0.261948
709	F73I:R77R:E79L:A80I:R81Y	143	38	0.265734	-1.32526	31	9	0.290323	-1.23676	L47L:D51D:I52I:R54R:L55L:F73I:R77R:E79L:A80I:R81Y	FALSE	FALSE	-1.28101	0.388806
710	F73W:R77S:E79L:A80S:R81Q	31	7	0.225806	-1.48808	52	6	0.115385	-2.15948	L47L:D51D:I52I:R54R:L55L:F73W:R77S:E79L:A80S:R81Q	FALSE	FALSE	-1.82378	0.265126
711	F73G:R77R:E79I:R81R	172	212	1.23256	0.209092	49	47	0.959184	-0.0416727	L47L:D51D:I52I:R54R:L55L:F73G:R77R:E79I:A80A:R81R	FALSE	FALSE	0.0837096	0.699781
712	F73F:R77S:E79I:A80L:R81S	117	31	0.264957	-1.32819	55	11	0.2	-1.60944	L47L:D51D:I52I:R54R:L55L:F73F:R77S:E79I:A80L:R81S	FALSE	FALSE	-1.46881	0.346012
713	F73L:R77L:E79Q:A80V:R81R	70	15	0.214286	-1.54045	61	13	0.213115	-1.54592	L47L:D51D:I52I:R54R:L55L:F73L:R77L:E79Q:A80V:R81R	FALSE	FALSE	-1.54318	0.329065
714	F73F:R77S:E79H:A80L:R81T	61	4	0.0655738	-2.72458	119	16	0.134454	-2.00653	L47L:D51D:I52I:R54R:L55L:F73F:R77S:E79H:A80L:R81T	FALSE	FALSE	-2.36556	0.141673
715	R77K:E79H:A80L	61	160	2.62295	0.9643	31	57	1.83871	0.609064	L47L:D51D:I52I:R54R:L55L:F73F:R77K:E79H:A80L:R81R	FALSE	FALSE	0.786682	0.859965
716	F73L:R77K:E79M:A80I:R81I	31	24	0.774194	-0.255933	28	5	0.178571	-1.72277	L47L:D51D:I52I:R54R:L55L:F73L:R77K:E79M:A80I:R81I	FALSE	FALSE	-0.98935	0.455266
717	F73F:R77P:E79L:A80N:R81D	51	197	3.86275	1.35138	91	356	3.91209	1.36407	L47L:D51D:I52I:R54R:L55L:F73F:R77P:E79L:A80N:R81D	FALSE	FALSE	1.35772	0.990087
718	F73F:R77L:E79D:A80I:R81A	46	15	0.326087	-1.12059	101	20	0.19802	-1.61939	L47L:D51D:I52I:R54R:L55L:F73F:R77L:E79D:A80I:R81A	FALSE	FALSE	-1.36999	0.368531
719	F73M:R77F:E79V:A80C:R81R	63	35	0.555556	-0.587787	9	4	0.444444	-0.81093	L47L:D51D:I52I:R54R:L55L:F73M:R77F:E79V:A80C:R81R	FALSE	FALSE	-0.699358	0.521345
720	F73I:R77R:E79T:A80L:R81Q	86	72	0.837209	-0.177681	37	48	1.2973	0.260283	L47L:D51D:I52I:R54R:L55L:F73I:R77R:E79T:A80L:R81Q	FALSE	FALSE	0.041301	0.690117
721	F73F:R77R:E79R:A80I:R81R	225	30	0.133333	-2.0149	475	84	0.176842	-1.7325	L47L:D51D:I52I:R54R:L55L:F73F:R77R:E79R:A80I:R81R	FALSE	FALSE	-1.8737	0.253751
722	F73I:R77R:E79A:A80A:R81I	33	39	1.18182	0.167054	71	137	1.92958	0.657301	L47L:D51D:I52I:R54R:L55L:F73I:R77R:E79A:A80A:R81I	FALSE	FALSE	0.412178	0.774628
723	F73I:R77K:E79T:A80I:R81V	109	9	0.0825688	-2.49412	49	5	0.102041	-2.28238	L47L:D51D:I52I:R54R:L55L:F73I:R77K:E79T:A80I:R81V	FALSE	FALSE	-2.38825	0.136502
724	F73W:R77R:E79V:A80I:R81L	75	55	0.733333	-0.310155	25	5	0.2	-1.60944	L47L:D51D:I52I:R54R:L55L:F73W:R77R:E79V:A80I:R81L	FALSE	FALSE	-0.959796	0.462
725	F73M:R77M:E79T:R81K	44	16	0.363636	-1.0116	79	11	0.139241	-1.97155	L47L:D51D:I52I:R54R:L55L:F73M:R77M:E79T:A80A:R81K	FALSE	FALSE	-1.49158	0.340825
726	F73T:R77K:E79I:A80L:R81R	32	38	1.1875	0.17185	54	51	0.944444	-0.0571584	L47L:D51D:I52I:R54R:L55L:F73T:R77K:E79I:A80L:R81R	FALSE	FALSE	0.0573459	0.693774
727	R77R:E79V:A80T:R81V	56	77	1.375	0.318454	101	105	1.0396	0.0388398	L47L:D51D:I52I:R54R:L55L:F73F:R77R:E79V:A80T:R81V	FALSE	FALSE	0.178647	0.721414
728	R77G:A80G	128	77	0.601562	-0.508225	45	11	0.244444	-1.40877	L47L:D51D:I52I:R54R:L55L:F73F:R77G:E79E:A80G:R81R	FALSE	FALSE	-0.958496	0.462296
729	F73V:R77R:E79L:A80C:R81C	51	7	0.137255	-1.98592	47	7	0.148936	-1.90424	L47L:D51D:I52I:R54R:L55L:F73V:R77R:E79L:A80C:R81C	FALSE	FALSE	-1.94508	0.237487
730	F73L:R77A:A80C:R81F	34	4	0.117647	-2.14007	44	9	0.204545	-1.58697	L47L:D51D:I52I:R54R:L55L:F73L:R77A:E79E:A80C:R81F	FALSE	FALSE	-1.86352	0.256072
731	R77T:E79S:A80L:R81Q	58	14	0.241379	-1.42139	160	15	0.09375	-2.36712	L47L:D51D:I52I:R54R:L55L:F73F:R77T:E79S:A80L:R81Q	FALSE	FALSE	-1.89425	0.249068
732	F73F:R77L:E79S:A80V:R81H	139	10	0.0719424	-2.63189	122	6	0.0491803	-3.01226	L47L:D51D:I52I:R54R:L55L:F73F:R77L:E79S:A80V:R81H	FALSE	FALSE	-2.82208	0.0376479
733	F73F:R77H:E79Y:A80L:R81Y	46	38	0.826087	-0.191055	63	46	0.730159	-0.314493	L47L:D51D:I52I:R54R:L55L:F73F:R77H:E79Y:A80L:R81Y	FALSE	FALSE	-0.252774	0.623107
734	F73F:R77C:E79C:A80Y:R81Q	129	4	0.0310078	-3.47352	254	4	0.015748	-4.15104	L47L:D51D:I52I:R54R:L55L:F73F:R77C:E79C:A80Y:R81Q	FALSE	FALSE	-3.81228	-0.187987
735	F73L:R77G:A80M:R81R	32	14	0.4375	-0.826679	18	12	0.666667	-0.405465	L47L:D51D:I52I:R54R:L55L:F73L:R77G:E79E:A80M:R81R	FALSE	FALSE	-0.616072	0.540324
736	F73F:R77R:E79L:A80L:R81V	48	75	1.5625	0.446287	11	22	2	0.693147	L47L:D51D:I52I:R54R:L55L:F73F:R77R:E79L:A80L:R81V	FALSE	FALSE	0.569717	0.810526
737	F73T:R77Q:E79Y:A80Y:R81R	59	38	0.644068	-0.439951	58	23	0.396552	-0.924949	L47L:D51D:I52I:R54R:L55L:F73T:R77Q:E79Y:A80Y:R81R	FALSE	FALSE	-0.68245	0.525198
738	F73R:R77L:E79I:A80I:R81R	95	11	0.115789	-2.15598	63	5	0.0793651	-2.5337	L47L:D51D:I52I:R54R:L55L:F73R:R77L:E79I:A80I:R81R	FALSE	FALSE	-2.34484	0.146394
739	F73F:R77I:E79C:A80H:R81R	25	8	0.32	-1.13943	64	10	0.15625	-1.8563	L47L:D51D:I52I:R54R:L55L:F73F:R77I:E79C:A80H:R81R	FALSE	FALSE	-1.49787	0.339392
740	F73L:R77R:E79L:A80I:R81V	14	14	1	0	9	8	0.888889	-0.117783	L47L:D51D:I52I:R54R:L55L:F73L:R77R:E79L:A80I:R81V	FALSE	FALSE	-0.0588915	0.667287
741	R77R:E79F:A80C:R81F	34	33	0.970588	-0.029853	17	20	1.17647	0.162519	L47L:D51D:I52I:R54R:L55L:F73F:R77R:E79F:A80C:R81F	FALSE	FALSE	0.066333	0.695821
742	F73T:R77K:E79A:A80L:R81K	69	61	0.884058	-0.123233	46	54	1.17391	0.160343	L47L:D51D:I52I:R54R:L55L:F73T:R77K:E79A:A80L:R81K	FALSE	FALSE	0.018555	0.684934
743	F73L:R77R:E79K:A80T:R81L	86	27	0.313953	-1.15851	100	52	0.52	-0.653926	L47L:D51D:I52I:R54R:L55L:F73L:R77R:E79K:A80T:R81L	FALSE	FALSE	-0.906218	0.474209
744	F73W:R77R:E79T:A80G:R81G	83	87	1.04819	0.0470675	37	35	0.945946	-0.0555699	L47L:D51D:I52I:R54R:L55L:F73W:R77R:E79T:A80G:R81G	FALSE	FALSE	-0.00425117	0.679738
745	E79S:A80T:R81V	60	85	1.41667	0.348307	22	33	1.5	0.405465	L47L:D51D:I52I:R54R:L55L:F73F:R77R:E79S:A80T:R81V	FALSE	FALSE	0.376886	0.766586
746	F73F:R77W:E79K:A80V:R81R	31	7	0.225806	-1.48808	70	16	0.228571	-1.47591	L47L:D51D:I52I:R54R:L55L:F73F:R77W:E79K:A80V:R81R	FALSE	FALSE	-1.48199	0.343009
747	R77R:E79K:A80L:R81S	63	96	1.52381	0.421213	16	38	2.375	0.864997	L47L:D51D:I52I:R54R:L55L:F73F:R77R:E79K:A80L:R81S	FALSE	FALSE	0.643105	0.827249
748	R77R:E79M:A80T:R81N	55	50	0.909091	-0.0953102	40	36	0.9	-0.105361	L47L:D51D:I52I:R54R:L55L:F73F:R77R:E79M:A80T:R81N	FALSE	FALSE	-0.100335	0.657843
749	F73F:R77R:E79A:A80T:R81E	134	179	1.33582	0.289546	81	124	1.53086	0.425832	L47L:D51D:I52I:R54R:L55L:F73F:R77R:E79A:A80T:R81E	FALSE	FALSE	0.357689	0.762212
750	A80D	246	378	1.53659	0.429563	399	320	0.802005	-0.22064	L47L:D51D:I52I:R54R:L55L:F73F:R77R:E79E:A80D:R81R	FALSE	FALSE	0.104461	0.70451
751	F73I:R77R:E79Q:A80C:R81N	33	25	0.757576	-0.277632	66	33	0.5	-0.693147	L47L:D51D:I52I:R54R:L55L:F73I:R77R:E79Q:A80C:R81N	FALSE	FALSE	-0.485389	0.570102
752	R77V:E79R:A80A	32	62	1.9375	0.661398	62	133	2.14516	0.763215	L47L:D51D:I52I:R54R:L55L:F73F:R77V:E79R:A80A:R81R	FALSE	FALSE	0.712307	0.843018
753	F73V:R77H:E79_:A80Q:R81N	359	4	0.0111421	-4.49703	442	4	0.00904977	-4.70502	L47L:D51D:I52I:R54R:L55L:F73V:R77H:E79_:A80Q:R81N	TRUE	FALSE	-4.60102	-0.367716
754	F73W:R77R:E79G:A80A:R81R	238	690	2.89916	1.06442	34	93	2.73529	1.00624	L47L:D51D:I52I:R54R:L55L:F73W:R77R:E79G:A80A:R81R	FALSE	FALSE	1.03533	0.916624
755	F73L:R77K:E79F:A80A:R81H	110	204	1.85455	0.61764	126	615	4.88095	1.58534	L47L:D51D:I52I:R54R:L55L:F73L:R77K:E79F:A80A:R81H	FALSE	FALSE	1.10149	0.9317
756	F73L:R77Y:E79S:A80C:R81V	77	26	0.337662	-1.08571	37	9	0.243243	-1.41369	L47L:D51D:I52I:R54R:L55L:F73L:R77Y:E79S:A80C:R81V	FALSE	FALSE	-1.2497	0.39594
757	F73T:R77K:E79Y:A80I:R81Y	171	4	0.0233918	-3.75537	135	5	0.037037	-3.29584	L47L:D51D:I52I:R54R:L55L:F73T:R77K:E79Y:A80I:R81Y	FALSE	FALSE	-3.5256	-0.122663
758	F73T:R77I:A80L:R81K	31	4	0.129032	-2.04769	65	6	0.0923077	-2.38263	L47L:D51D:I52I:R54R:L55L:F73T:R77I:E79E:A80L:R81K	FALSE	FALSE	-2.21516	0.175944
759	F73L:R77R:E79Q:A80S:R81V	160	75	0.46875	-0.757686	125	63	0.504	-0.685179	L47L:D51D:I52I:R54R:L55L:F73L:R77R:E79Q:A80S:R81V	FALSE	FALSE	-0.721432	0.516316
760	E79E:A80R:R81N	20	5	0.25	-1.38629	28	4	0.142857	-1.94591	L47L:D51D:I52I:R54R:L55L:F73F:R77R:E79E:A80R:R81N	FALSE	FALSE	-1.6661	0.301056
761	R77L:E79H:A80L:R81H	104	12	0.115385	-2.15948	72	10	0.138889	-1.97408	L47L:D51D:I52I:R54R:L55L:F73F:R77L:E79H:A80L:R81H	FALSE	FALSE	-2.06678	0.209754
762	R77R:A80F:R81D	53	71	1.33962	0.292388	104	105	1.00962	0.00956945	L47L:D51D:I52I:R54R:L55L:F73F:R77R:E79E:A80F:R81D	FALSE	FALSE	0.150979	0.715109
763	F73F:R77R:E79S:A80S:R81Q	40	63	1.575	0.454255	25	43	1.72	0.542324	L47L:D51D:I52I:R54R:L55L:F73F:R77R:E79S:A80S:R81Q	FALSE	FALSE	0.49829	0.79425
764	R77K:E79N:A80V:R81K	48	73	1.52083	0.419258	20	28	1.4	0.336472	L47L:D51D:I52I:R54R:L55L:F73F:R77K:E79N:A80V:R81K	FALSE	FALSE	0.377865	0.766809
765	R77I:E79T:A80G:R81R	64	52	0.8125	-0.207639	37	24	0.648649	-0.432864	L47L:D51D:I52I:R54R:L55L:F73F:R77I:E79T:A80G:R81R	FALSE	FALSE	-0.320252	0.607731
766	F73F:R77K:E79G:A80N:R81V	60	8	0.133333	-2.0149	39	11	0.282051	-1.26567	L47L:D51D:I52I:R54R:L55L:F73F:R77K:E79G:A80N:R81V	FALSE	FALSE	-1.64028	0.306939
767	F73M:R77V:E79Y:A80R:R81R	144	4	0.0277778	-3.58352	109	4	0.0366972	-3.30505	L47L:D51D:I52I:R54R:L55L:F73M:R77V:E79Y:A80R:R81R	FALSE	FALSE	-3.44429	-0.104134
768	F73I:R77R:A80M:R81L	87	58	0.666667	-0.405465	107	64	0.598131	-0.513946	L47L:D51D:I52I:R54R:L55L:F73I:R77R:E79E:A80M:R81L	FALSE	FALSE	-0.459705	0.575954
769	R77R:E79L:A80L:R81R	14	34	2.42857	0.887303	32	72	2.25	0.81093	L47L:D51D:I52I:R54R:L55L:F73F:R77R:E79L:A80L:R81R	FALSE	FALSE	0.849117	0.874192
770	E79K	273	868	3.17949	1.15672	289	763	2.64014	0.970831	L47L:D51D:I52I:R54R:L55L:F73F:R77R:E79K:A80A:R81R	FALSE	FALSE	1.06378	0.923106
771	R77L:E79A:A80S:R81H	94	23	0.244681	-1.4078	43	9	0.209302	-1.56398	L47L:D51D:I52I:R54R:L55L:F73F:R77L:E79A:A80S:R81H	FALSE	FALSE	-1.48589	0.342121
772	F73L:R77L:E79Q:A80E:R81R	75	4	0.0533333	-2.93119	93	4	0.0430108	-3.14631	L47L:D51D:I52I:R54R:L55L:F73L:R77L:E79Q:A80E:R81R	FALSE	FALSE	-3.03875	-0.011725
773	F73I:R77I:E79L:A80Q:R81R	188	5	0.0265957	-3.627	106	4	0.0377358	-3.27714	L47L:D51D:I52I:R54R:L55L:F73I:R77I:E79L:A80Q:R81R	FALSE	FALSE	-3.45207	-0.105908
774	F73T:R77P:E79L:A80S:R81Q	84	4	0.047619	-3.04452	46	4	0.0869565	-2.44235	L47L:D51D:I52I:R54R:L55L:F73T:R77P:E79L:A80S:R81Q	FALSE	FALSE	-2.74343	0.0555675
775	F73F:R77H:E79L:A80T:R81M	125	15	0.12	-2.12026	167	12	0.0718563	-2.63309	L47L:D51D:I52I:R54R:L55L:F73F:R77H:E79L:A80T:R81M	FALSE	FALSE	-2.37668	0.13914
776	A80G	48	106	2.20833	0.792238	29	69	2.37931	0.866811	L47L:D51D:I52I:R54R:L55L:F73F:R77R:E79E:A80G:R81R	FALSE	FALSE	0.829524	0.869728
777	R77P:E79Y:A80S:R81H	145	4	0.0275862	-3.59044	70	4	0.0571429	-2.8622	L47L:D51D:I52I:R54R:L55L:F73F:R77P:E79Y:A80S:R81H	FALSE	FALSE	-3.22632	-0.0544662
778	F73W:R77W:E79Q:A80S:R81N	89	6	0.0674157	-2.69688	50	4	0.08	-2.52573	L47L:D51D:I52I:R54R:L55L:F73W:R77W:E79Q:A80S:R81N	FALSE	FALSE	-2.6113	0.085676
779	F73L:R77F:A80V:R81R	97	75	0.773196	-0.257223	55	35	0.636364	-0.451985	L47L:D51D:I52I:R54R:L55L:F73L:R77F:E79E:A80V:R81R	FALSE	FALSE	-0.354604	0.599904
780	F73F:R77T:E79P:A80L:R81R	63	6	0.0952381	-2.35138	67	7	0.104478	-2.25878	L47L:D51D:I52I:R54R:L55L:F73F:R77T:E79P:A80L:R81R	FALSE	FALSE	-2.30508	0.155454
781	R77T:E79K:A80L:R81K	28	47	1.67857	0.517943	112	171	1.52679	0.423165	L47L:D51D:I52I:R54R:L55L:F73F:R77T:E79K:A80L:R81K	FALSE	FALSE	0.470554	0.78793
782	F73F:R77K:E79H:A80R:R81T	90	6	0.0666667	-2.70805	83	5	0.060241	-2.8094	L47L:D51D:I52I:R54R:L55L:F73F:R77K:E79H:A80R:R81T	FALSE	FALSE	-2.75873	0.052083
783	F73L:R77R:E79G:A80V:R81K	28	48	1.71429	0.538997	73	159	2.17808	0.778445	L47L:D51D:I52I:R54R:L55L:F73L:R77R:E79G:A80V:R81K	FALSE	FALSE	0.658721	0.830807
784	F73S:R77R:E79L:A80A:R81S	132	7	0.0530303	-2.93689	251	7	0.0278884	-3.57954	L47L:D51D:I52I:R54R:L55L:F73S:R77R:E79L:A80A:R81S	FALSE	FALSE	-3.25822	-0.0617346
785	R77R:E79G:A80T:R81R	120	159	1.325	0.281412	88	130	1.47727	0.390198	L47L:D51D:I52I:R54R:L55L:F73F:R77R:E79G:A80T:R81R	FALSE	FALSE	0.335805	0.757225
786	F73F:R77L:E79L:A80G:R81R	64	68	1.0625	0.0606246	95	135	1.42105	0.351398	L47L:D51D:I52I:R54R:L55L:F73F:R77L:E79L:A80G:R81R	FALSE	FALSE	0.206011	0.727649
787	R77R:E79L:R81A	53	145	2.73585	1.00644	85	194	2.28235	0.825207	L47L:D51D:I52I:R54R:L55L:F73F:R77R:E79L:A80A:R81A	FALSE	FALSE	0.915824	0.889393
788	F73T:R77R:E79Y:A80M:R81R	49	56	1.14286	0.133531	52	57	1.09615	0.0918075	L47L:D51D:I52I:R54R:L55L:F73T:R77R:E79Y:A80M:R81R	FALSE	FALSE	0.112669	0.70638
789	F73L:R77H:E79Y:A80L:R81T	26	21	0.807692	-0.213574	29	31	1.06897	0.0666914	L47L:D51D:I52I:R54R:L55L:F73L:R77H:E79Y:A80L:R81T	FALSE	FALSE	-0.0734414	0.663971
790	F73L:R77S:E79V:A80L:R81K	58	39	0.672414	-0.396881	96	46	0.479167	-0.735707	L47L:D51D:I52I:R54R:L55L:F73L:R77S:E79V:A80L:R81K	FALSE	FALSE	-0.566294	0.551666
791	F73L:R77H:E79L:A80I:R81S	36	9	0.25	-1.38629	37	8	0.216216	-1.53148	L47L:D51D:I52I:R54R:L55L:F73L:R77H:E79L:A80I:R81S	FALSE	FALSE	-1.45889	0.348274
792	F73M:R77V:E79E:A80V	151	46	0.304636	-1.18864	40	7	0.175	-1.74297	L47L:D51D:I52I:R54R:L55L:F73M:R77V:E79E:A80V:R81R	FALSE	FALSE	-1.4658	0.346698
793	F73W:R77V:E79A:A80G:R81H	56	8	0.142857	-1.94591	37	4	0.108108	-2.22462	L47L:D51D:I52I:R54R:L55L:F73W:R77V:E79A:A80G:R81H	FALSE	FALSE	-2.08527	0.205542
794	F73L:R77K:E79S:A80I:R81F	137	80	0.583942	-0.537954	53	31	0.584906	-0.536305	L47L:D51D:I52I:R54R:L55L:F73L:R77K:E79S:A80I:R81F	FALSE	FALSE	-0.53713	0.558312
795	F73F:R77Y:E79L:A80A:R81R	41	72	1.7561	0.563094	94	139	1.47872	0.391179	L47L:D51D:I52I:R54R:L55L:F73F:R77Y:E79L:A80A:R81R	FALSE	FALSE	0.477137	0.78943
796	F73V:R77R:E79I:A80M:R81R	53	65	1.22642	0.204095	129	77	0.596899	-0.516007	L47L:D51D:I52I:R54R:L55L:F73V:R77R:E79I:A80M:R81R	FALSE	FALSE	-0.155956	0.645169
797	R77I:E79S:A80L:R81R	33	42	1.27273	0.241162	84	51	0.607143	-0.498991	L47L:D51D:I52I:R54R:L55L:F73F:R77I:E79S:A80L:R81R	FALSE	FALSE	-0.128915	0.651331
798	F73L:R77L:E79C:A80M:R81Q	64	4	0.0625	-2.77259	136	5	0.0367647	-3.30322	L47L:D51D:I52I:R54R:L55L:F73L:R77L:E79C:A80M:R81Q	FALSE	FALSE	-3.0379	-0.0115321
799	E79N:A80E	55	31	0.563636	-0.573346	121	47	0.38843	-0.945643	L47L:D51D:I52I:R54R:L55L:F73F:R77R:E79N:A80E:R81R	FALSE	FALSE	-0.759494	0.507642
800	F73L:R77S:E79Y:A80C:R81R	57	21	0.368421	-0.998529	103	29	0.281553	-1.26743	L47L:D51D:I52I:R54R:L55L:F73L:R77S:E79Y:A80C:R81R	FALSE	FALSE	-1.13298	0.422537
801	R77Y:E79H:A80I:R81N	104	93	0.894231	-0.111791	34	17	0.5	-0.693147	L47L:D51D:I52I:R54R:L55L:F73F:R77Y:E79H:A80I:R81N	FALSE	FALSE	-0.402469	0.588997
802	F73F:R77I:E79L:A80I:R81P	56	216	3.85714	1.34993	198	820	4.14141	1.42104	L47L:D51D:I52I:R54R:L55L:F73F:R77I:E79L:A80I:R81P	FALSE	FALSE	1.38548	0.996412
803	F73W:R77R:A80V:R81E	27	65	2.40741	0.87855	86	119	1.38372	0.324776	L47L:D51D:I52I:R54R:L55L:F73W:R77R:E79E:A80V:R81E	FALSE	FALSE	0.601663	0.817806
804	F73T:R77R:E79T:A80L:R81S	112	37	0.330357	-1.10758	158	52	0.329114	-1.11135	L47L:D51D:I52I:R54R:L55L:F73T:R77R:E79T:A80L:R81S	FALSE	FALSE	-1.10947	0.427895
805	R77F:E79S:A80I:R81K	45	20	0.444444	-0.81093	117	51	0.435897	-0.830348	L47L:D51D:I52I:R54R:L55L:F73F:R77F:E79S:A80I:R81K	FALSE	FALSE	-0.820639	0.49371
806	F73W:R77R:E79E:A80A:R81K	91	350	3.84615	1.34707	154	495	3.21429	1.16761	L47L:D51D:I52I:R54R:L55L:F73W:R77R:E79E:A80A:R81K	FALSE	FALSE	1.25734	0.967213
807	F73F:R77Q:E79R:A80I:R81W	98	11	0.112245	-2.18707	184	4	0.0217391	-3.82864	L47L:D51D:I52I:R54R:L55L:F73F:R77Q:E79R:A80I:R81W	FALSE	FALSE	-3.00786	-0.00468562
808	F73L:R77P:E79L:A80N:R81Y	128	5	0.0390625	-3.24259	69	4	0.057971	-2.84781	L47L:D51D:I52I:R54R:L55L:F73L:R77P:E79L:A80N:R81Y	FALSE	FALSE	-3.0452	-0.0131954
809	F73L:R77K:E79K:A80A:R81L	29	48	1.65517	0.503905	90	141	1.56667	0.44895	L47L:D51D:I52I:R54R:L55L:F73L:R77K:E79K:A80A:R81L	FALSE	FALSE	0.476428	0.789269
810	F73W:R77K:E79H:A80G:R81H	76	97	1.27632	0.243978	39	37	0.948718	-0.0526437	L47L:D51D:I52I:R54R:L55L:F73W:R77K:E79H:A80G:R81H	FALSE	FALSE	0.095667	0.702506
811	R77T:E79H:A80S:R81E	117	4	0.034188	-3.37588	42	4	0.0952381	-2.35138	L47L:D51D:I52I:R54R:L55L:F73F:R77T:E79H:A80S:R81E	FALSE	FALSE	-2.86363	0.0281795
812	F73I:R77R:E79N:A80I:R81L	54	25	0.462963	-0.770108	75	22	0.293333	-1.22645	L47L:D51D:I52I:R54R:L55L:F73I:R77R:E79N:A80I:R81L	FALSE	FALSE	-0.998277	0.453232
813	F73L:E79L:A80I:R81I	114	98	0.859649	-0.151231	35	24	0.685714	-0.377294	L47L:D51D:I52I:R54R:L55L:F73L:R77R:E79L:A80I:R81I	FALSE	FALSE	-0.264263	0.62049
814	F73F:R77K:E79N:A80L:R81I	30	28	0.933333	-0.0689929	57	80	1.40351	0.338975	L47L:D51D:I52I:R54R:L55L:F73F:R77K:E79N:A80L:R81I	FALSE	FALSE	0.134991	0.711466
815	R77L:E79I:R81L	101	83	0.821782	-0.19628	53	45	0.849057	-0.163629	L47L:D51D:I52I:R54R:L55L:F73F:R77L:E79I:A80A:R81L	FALSE	FALSE	-0.179955	0.639701
816	F73F:R77K:E79T:A80C:R81I	110	222	2.01818	0.702197	15	30	2	0.693147	L47L:D51D:I52I:R54R:L55L:F73F:R77K:E79T:A80C:R81I	FALSE	FALSE	0.697672	0.839683
817	F73F:R77I:E79L:A80G:R81H	122	29	0.237705	-1.43673	24	10	0.416667	-0.875469	L47L:D51D:I52I:R54R:L55L:F73F:R77I:E79L:A80G:R81H	FALSE	FALSE	-1.1561	0.41727
818	R77K:E79P:A80L:R81A	84	31	0.369048	-0.99683	88	90	1.02273	0.0224729	L47L:D51D:I52I:R54R:L55L:F73F:R77K:E79P:A80L:R81A	FALSE	FALSE	-0.487178	0.569694
819	R77K:E79C:A80V:R81E	25	40	1.6	0.470004	101	103	1.0198	0.0196085	L47L:D51D:I52I:R54R:L55L:F73F:R77K:E79C:A80V:R81E	FALSE	FALSE	0.244806	0.73649
820	F73R:R77V:E79V:A80G:R81R	131	4	0.0305344	-3.4889	244	4	0.0163934	-4.11087	L47L:D51D:I52I:R54R:L55L:F73R:R77V:E79V:A80G:R81R	FALSE	FALSE	-3.79989	-0.185164
821	F73I:R77V:E79C:A80A	63	8	0.126984	-2.06369	74	12	0.162162	-1.81916	L47L:D51D:I52I:R54R:L55L:F73I:R77V:E79C:A80A:R81R	FALSE	FALSE	-1.94143	0.238319
822	R77S:E79L:A80G:R81R	44	40	0.909091	-0.0953102	40	17	0.425	-0.855666	L47L:D51D:I52I:R54R:L55L:F73F:R77S:E79L:A80G:R81R	FALSE	FALSE	-0.475488	0.572358
823	F73F:R77K:E79R:A80V:R81Y	71	76	1.07042	0.0680535	42	40	0.952381	-0.0487902	L47L:D51D:I52I:R54R:L55L:F73F:R77K:E79R:A80V:R81Y	FALSE	FALSE	0.00963165	0.682901
824	R77T:E79V:A80G:R81R	50	74	1.48	0.392042	26	14	0.538462	-0.619039	L47L:D51D:I52I:R54R:L55L:F73F:R77T:E79V:A80G:R81R	FALSE	FALSE	-0.113499	0.654844
825	F73L:R77K:E79F:A80C:R81I	81	114	1.40741	0.341749	88	107	1.21591	0.195492	L47L:D51D:I52I:R54R:L55L:F73L:R77K:E79F:A80C:R81I	FALSE	FALSE	0.268621	0.741916
826	F73L:E79D:A80V:R81Q	58	127	2.18966	0.783744	97	108	1.1134	0.10742	L47L:D51D:I52I:R54R:L55L:F73L:R77R:E79D:A80V:R81Q	FALSE	FALSE	0.445582	0.78224
827	F73M:R77L:E79E:A80L:R81K	14	20	1.42857	0.356675	27	16	0.592593	-0.523248	L47L:D51D:I52I:R54R:L55L:F73M:R77L:E79E:A80L:R81K	FALSE	FALSE	-0.0832866	0.661728
828	F73F:R77K:E79T:A80I:R81Y	36	66	1.83333	0.606136	71	121	1.70423	0.533111	L47L:D51D:I52I:R54R:L55L:F73F:R77K:E79T:A80I:R81Y	FALSE	FALSE	0.569623	0.810505
829	F73L:R77T:A80L:R81R	115	30	0.26087	-1.34373	241	36	0.149378	-1.90128	L47L:D51D:I52I:R54R:L55L:F73L:R77T:E79E:A80L:R81R	FALSE	FALSE	-1.62251	0.31099
830	F73M:R77G:E79F:A80L:R81R	40	13	0.325	-1.12393	39	16	0.410256	-0.890973	L47L:D51D:I52I:R54R:L55L:F73M:R77G:E79F:A80L:R81R	FALSE	FALSE	-1.00745	0.451141
831	F73L:R77R:E79M:A80L:R81N	37	55	1.48649	0.396415	74	97	1.31081	0.270646	L47L:D51D:I52I:R54R:L55L:F73L:R77R:E79M:A80L:R81N	FALSE	FALSE	0.333531	0.756707
832	R77K:E79K:A80C:R81R	62	129	2.08065	0.732678	29	51	1.75862	0.56453	L47L:D51D:I52I:R54R:L55L:F73F:R77K:E79K:A80C:R81R	FALSE	FALSE	0.648604	0.828502
833	R77R:E79F:A80N:R81H	166	193	1.16265	0.150702	125	88	0.704	-0.350977	L47L:D51D:I52I:R54R:L55L:F73F:R77R:E79F:A80N:R81H	FALSE	FALSE	-0.100137	0.657888
834	F73F:R77F:E79S:A80L:R81N	103	6	0.0582524	-2.84297	70	4	0.0571429	-2.8622	L47L:D51D:I52I:R54R:L55L:F73F:R77F:E79S:A80L:R81N	FALSE	FALSE	-2.85259	0.0306957
835	F73K:R77I:E79E:A80A:R81H	84	24	0.285714	-1.25276	20	4	0.2	-1.60944	L47L:D51D:I52I:R54R:L55L:F73K:R77I:E79E:A80A:R81H	FALSE	FALSE	-1.4311	0.354605
836	F73L:R77K:E79L:A80Y:R81S	114	10	0.0877193	-2.43361	57	4	0.0701754	-2.65676	L47L:D51D:I52I:R54R:L55L:F73L:R77K:E79L:A80Y:R81S	FALSE	FALSE	-2.54519	0.100742
837	R77R:E79D:A80Y:R81Q	54	48	0.888889	-0.117783	44	34	0.772727	-0.257829	L47L:D51D:I52I:R54R:L55L:F73F:R77R:E79D:A80Y:R81Q	FALSE	FALSE	-0.187806	0.637911
838	F73F:R77L:E79T:A80S:R81I	55	5	0.0909091	-2.3979	30	4	0.133333	-2.0149	L47L:D51D:I52I:R54R:L55L:F73F:R77L:E79T:A80S:R81I	FALSE	FALSE	-2.2064	0.17794
839	F73V:R77_:E79G:A80V:R81G	118	137	1.16102	0.149296	124	173	1.39516	0.33301	L47L:D51D:I52I:R54R:L55L:F73V:R77_:E79G:A80V:R81G	TRUE	FALSE	0.241153	0.735657
840	F73W:R77G:E79Q:R81K	80	67	0.8375	-0.177334	15	12	0.8	-0.223144	L47L:D51D:I52I:R54R:L55L:F73W:R77G:E79Q:A80A:R81K	FALSE	FALSE	-0.200239	0.635078
841	F73F:R77K:E79S:A80G	40	80	2	0.693147	43	96	2.23256	0.803148	L47L:D51D:I52I:R54R:L55L:F73F:R77K:E79S:A80G:R81R	FALSE	FALSE	0.748148	0.851185
842	F73T:R77R:E79T:A80I:R81C	48	5	0.104167	-2.26176	199	20	0.100503	-2.29757	L47L:D51D:I52I:R54R:L55L:F73T:R77R:E79T:A80I:R81C	FALSE	FALSE	-2.27967	0.161245
843	R77L:E79N:A80I:R81E	59	26	0.440678	-0.819441	52	29	0.557692	-0.583948	L47L:D51D:I52I:R54R:L55L:F73F:R77L:E79N:A80I:R81E	FALSE	FALSE	-0.701694	0.520813
844	F73L:E79Y:A80N:R81K	79	29	0.367089	-1.00215	72	18	0.25	-1.38629	L47L:D51D:I52I:R54R:L55L:F73L:R77R:E79Y:A80N:R81K	FALSE	FALSE	-1.19422	0.408582
845	F73I:R77R:E79L:A80M:R81S	141	20	0.141844	-1.95303	45	4	0.0888889	-2.42037	L47L:D51D:I52I:R54R:L55L:F73I:R77R:E79L:A80M:R81S	FALSE	FALSE	-2.1867	0.18243
846	F73M:R77W:E79V:A80V:R81R	35	4	0.114286	-2.16905	38	5	0.131579	-2.02815	L47L:D51D:I52I:R54R:L55L:F73M:R77W:E79V:A80V:R81R	FALSE	FALSE	-2.0986	0.202504
847	F73L:R77R:E79V:A80L:R81L	90	30	0.333333	-1.09861	31	8	0.258065	-1.35455	L47L:D51D:I52I:R54R:L55L:F73L:R77R:E79V:A80L:R81L	FALSE	FALSE	-1.22658	0.401209
848	R77N:E79L:A80I:R81S	110	7	0.0636364	-2.75457	88	9	0.102273	-2.28011	L47L:D51D:I52I:R54R:L55L:F73F:R77N:E79L:A80I:R81S	FALSE	FALSE	-2.51734	0.107087
849	F73L:R77R:E79I:A80V:R81G	73	50	0.684932	-0.378436	156	88	0.564103	-0.572519	L47L:D51D:I52I:R54R:L55L:F73L:R77R:E79I:A80V:R81G	FALSE	FALSE	-0.475478	0.57236
850	F73S:R77Y:E79Y:A80G:R81R	123	6	0.0487805	-3.02042	68	4	0.0588235	-2.83321	L47L:D51D:I52I:R54R:L55L:F73S:R77Y:E79Y:A80G:R81R	FALSE	FALSE	-2.92682	0.0137802
851	F73F:R77H:E79C:R81L	24	19	0.791667	-0.233615	46	48	1.04348	0.0425596	L47L:D51D:I52I:R54R:L55L:F73F:R77H:E79C:A80A:R81L	FALSE	FALSE	-0.0955276	0.658939
852	F73F:R77F:E79Q:A80I:R81R	85	108	1.27059	0.23948	69	64	0.927536	-0.0752234	L47L:D51D:I52I:R54R:L55L:F73F:R77F:E79Q:A80I:R81R	FALSE	FALSE	0.0821283	0.699421
853	F73S:R77R:E79I:R81R	80	88	1.1	0.0953102	35	20	0.571429	-0.559616	L47L:D51D:I52I:R54R:L55L:F73S:R77R:E79I:A80A:R81R	FALSE	FALSE	-0.232153	0.627806
854	F73L:R77K:E79R:A80L:R81G	6	8	1.33333	0.287682	6	4	0.666667	-0.405465	L47L:D51D:I52I:R54R:L55L:F73L:R77K:E79R:A80L:R81G	FALSE	FALSE	-0.0588915	0.667287
855	F73F:E79A:A80N:R81I	49	73	1.4898	0.398639	52	57	1.09615	0.0918075	L47L:D51D:I52I:R54R:L55L:F73F:R77R:E79A:A80N:R81I	FALSE	FALSE	0.245223	0.736585
856	F73M:R77L:E79D:A80L:R81R	53	30	0.566038	-0.569095	70	41	0.585714	-0.534923	L47L:D51D:I52I:R54R:L55L:F73M:R77L:E79D:A80L:R81R	FALSE	FALSE	-0.552009	0.554922
857	F73L:R77R:A80L:R81T	41	81	1.97561	0.680877	56	94	1.67857	0.517943	L47L:D51D:I52I:R54R:L55L:F73L:R77R:E79E:A80L:R81T	FALSE	FALSE	0.59941	0.817292
858	F73F:R77T:E79S:A80I:R81R	112	39	0.348214	-1.05494	59	33	0.559322	-0.58103	L47L:D51D:I52I:R54R:L55L:F73F:R77T:E79S:A80I:R81R	FALSE	FALSE	-0.817984	0.494315
859	R77R:E79N:A80S:R81S	38	19	0.5	-0.693147	18	5	0.277778	-1.28093	L47L:D51D:I52I:R54R:L55L:F73F:R77R:E79N:A80S:R81S	FALSE	FALSE	-0.987041	0.455792
860	F73F:R77T	21	48	2.28571	0.826679	111	217	1.95495	0.670367	L47L:D51D:I52I:R54R:L55L:F73F:R77T:E79E:A80A:R81R	FALSE	FALSE	0.748523	0.85127
861	F73L:R77K:E79Y:A80W:R81A	58	21	0.362069	-1.01592	49	19	0.387755	-0.947381	L47L:D51D:I52I:R54R:L55L:F73L:R77K:E79Y:A80W:R81A	FALSE	FALSE	-0.981651	0.45702
862	R77W:E79V:A80V:R81S	18	22	1.22222	0.200671	10	15	1.5	0.405465	L47L:D51D:I52I:R54R:L55L:F73F:R77W:E79V:A80V:R81S	FALSE	FALSE	0.303068	0.749766
863	F73C:R77I:E79P:A80R:R81K	86	4	0.0465116	-3.06805	79	4	0.0506329	-2.98315	L47L:D51D:I52I:R54R:L55L:F73C:R77I:E79P:A80R:R81K	FALSE	FALSE	-3.0256	-0.00872944
864	F73L:R77R:E79L:A80S:R81R	35	66	1.88571	0.634307	24	20	0.833333	-0.182322	L47L:D51D:I52I:R54R:L55L:F73L:R77R:E79L:A80S:R81R	FALSE	FALSE	0.225993	0.732203
865	R77K:E79R:A80L:R81H	34	18	0.529412	-0.635989	105	43	0.409524	-0.89276	L47L:D51D:I52I:R54R:L55L:F73F:R77K:E79R:A80L:R81H	FALSE	FALSE	-0.764375	0.50653
866	F73I:R77I:A80V:R81R	42	14	0.333333	-1.09861	55	6	0.109091	-2.21557	L47L:D51D:I52I:R54R:L55L:F73I:R77I:E79E:A80V:R81R	FALSE	FALSE	-1.65709	0.303109
867	R77Y:E79L:A80L:R81H	38	22	0.578947	-0.546544	35	14	0.4	-0.916291	L47L:D51D:I52I:R54R:L55L:F73F:R77Y:E79L:A80L:R81H	FALSE	FALSE	-0.731417	0.51404
868	F73T:R77R:E79H:A80I:R81R	52	68	1.30769	0.268264	46	62	1.34783	0.298493	L47L:D51D:I52I:R54R:L55L:F73T:R77R:E79H:A80I:R81R	FALSE	FALSE	0.283378	0.745279
869	R77R:A80K:R81K	35	8	0.228571	-1.47591	78	9	0.115385	-2.15948	L47L:D51D:I52I:R54R:L55L:F73F:R77R:E79E:A80K:R81K	FALSE	FALSE	-1.8177	0.266513
870	F73V:E79Y:A80L:R81Y	56	13	0.232143	-1.4604	39	6	0.153846	-1.8718	L47L:D51D:I52I:R54R:L55L:F73V:R77R:E79Y:A80L:R81Y	FALSE	FALSE	-1.6661	0.301056
871	F73L:R77R:E79W:A80S:R81Q	33	18	0.545455	-0.606136	12	4	0.333333	-1.09861	L47L:D51D:I52I:R54R:L55L:F73L:R77R:E79W:A80S:R81Q	FALSE	FALSE	-0.852374	0.486478
872	F73Y:E79T:A80L:R81R	145	198	1.36552	0.311533	205	222	1.08293	0.0796674	L47L:D51D:I52I:R54R:L55L:F73Y:R77R:E79T:A80L:R81R	FALSE	FALSE	0.1956	0.725277
873	F73T:R77R:E79F:A80L:R81V	32	22	0.6875	-0.374693	65	40	0.615385	-0.485508	L47L:D51D:I52I:R54R:L55L:F73T:R77R:E79F:A80L:R81V	FALSE	FALSE	-0.430101	0.5827
874	F73I:R77R:E79L:A80L:R81I	87	51	0.586207	-0.534082	64	35	0.546875	-0.603535	L47L:D51D:I52I:R54R:L55L:F73I:R77R:E79L:A80L:R81I	FALSE	FALSE	-0.568809	0.551093
875	F73F:R77S:E79S:A80L:R81K	24	23	0.958333	-0.0425596	18	21	1.16667	0.154151	L47L:D51D:I52I:R54R:L55L:F73F:R77S:E79S:A80L:R81K	FALSE	FALSE	0.0557955	0.69342
876	F73L:R77R:E79T:A80L:R81R	96	194	2.02083	0.70351	89	115	1.29213	0.256296	L47L:D51D:I52I:R54R:L55L:F73L:R77R:E79T:A80L:R81R	FALSE	FALSE	0.479903	0.79006
877	F73L:R77L:E79T:A80M:R81K	122	40	0.327869	-1.11514	74	28	0.378378	-0.971861	L47L:D51D:I52I:R54R:L55L:F73L:R77L:E79T:A80M:R81K	FALSE	FALSE	-1.0435	0.442927
878	F73F:R77R:E79A:A80Y:R81S	100	66	0.66	-0.415515	56	29	0.517857	-0.658056	L47L:D51D:I52I:R54R:L55L:F73F:R77R:E79A:A80Y:R81S	FALSE	FALSE	-0.536786	0.55839
879	R77H:E79R:A80L:R81H	42	25	0.595238	-0.518794	80	38	0.475	-0.74444	L47L:D51D:I52I:R54R:L55L:F73F:R77H:E79R:A80L:R81H	FALSE	FALSE	-0.631617	0.536781
880	F73W:R77R:E79V:A80L:R81E	97	70	0.721649	-0.326216	308	203	0.659091	-0.416894	L47L:D51D:I52I:R54R:L55L:F73W:R77R:E79V:A80L:R81E	FALSE	FALSE	-0.371555	0.596041
881	F73R:R77L:E79I:A80S:R81K	115	4	0.0347826	-3.35864	163	5	0.0306748	-3.48431	L47L:D51D:I52I:R54R:L55L:F73R:R77L:E79I:A80S:R81K	FALSE	FALSE	-3.42148	-0.0989356
882	R77S:E79S:A80N:R81K	86	6	0.0697674	-2.66259	101	4	0.039604	-3.22883	L47L:D51D:I52I:R54R:L55L:F73F:R77S:E79S:A80N:R81K	FALSE	FALSE	-2.94571	0.00947628
883	F73F:R77R:E79F:A80C:R81S	60	248	4.13333	1.41908	114	487	4.27193	1.45207	L47L:D51D:I52I:R54R:L55L:F73F:R77R:E79F:A80C:R81S	FALSE	FALSE	1.43557	1.00783
884	F73W:R77K:E79F:A80S:R81H	14	19	1.35714	0.305382	37	37	1	0	L47L:D51D:I52I:R54R:L55L:F73W:R77K:E79F:A80S:R81H	FALSE	FALSE	0.152691	0.7155
885	F73I:E79S:A80M:R81K	21	27	1.28571	0.251314	12	14	1.16667	0.154151	L47L:D51D:I52I:R54R:L55L:F73I:R77R:E79S:A80M:R81K	FALSE	FALSE	0.202733	0.726902
886	F73L:R77L:E79F:A80T:R81N	108	5	0.0462963	-3.07269	128	4	0.03125	-3.46574	L47L:D51D:I52I:R54R:L55L:F73L:R77L:E79F:A80T:R81N	FALSE	FALSE	-3.26921	-0.0642405
887	F73C:R77R:E79M:A80A:R81M	101	52	0.514851	-0.663877	41	8	0.195122	-1.63413	L47L:D51D:I52I:R54R:L55L:F73C:R77R:E79M:A80A:R81M	FALSE	FALSE	-1.149	0.418886
888	F73H:R77R:E79S:A80V:R81R	70	49	0.7	-0.356675	39	17	0.435897	-0.830348	L47L:D51D:I52I:R54R:L55L:F73H:R77R:E79S:A80V:R81R	FALSE	FALSE	-0.593512	0.545464
889	R77R:E79M:A80I:R81K	56	154	2.75	1.0116	21	56	2.66667	0.980829	L47L:D51D:I52I:R54R:L55L:F73F:R77R:E79M:A80I:R81K	FALSE	FALSE	0.996215	0.907711
890	F73L:R77H:E79F:A80L:R81N	52	39	0.75	-0.287682	95	61	0.642105	-0.443003	L47L:D51D:I52I:R54R:L55L:F73L:R77H:E79F:A80L:R81N	FALSE	FALSE	-0.365343	0.597457
891	F73I:R77L	77	63	0.818182	-0.200671	159	86	0.540881	-0.614557	L47L:D51D:I52I:R54R:L55L:F73I:R77L:E79E:A80A:R81R	FALSE	FALSE	-0.407614	0.587824
892	F73L:R77R:E79M:A80Y:R81H	85	71	0.835294	-0.179971	21	15	0.714286	-0.336472	L47L:D51D:I52I:R54R:L55L:F73L:R77R:E79M:A80Y:R81H	FALSE	FALSE	-0.258222	0.621866
893	F73L:R77R:E79K:A80L:R81S	62	68	1.09677	0.0923733	17	29	1.70588	0.534082	L47L:D51D:I52I:R54R:L55L:F73L:R77R:E79K:A80L:R81S	FALSE	FALSE	0.313228	0.752081
894	F73L:R77F:E79G:A80L:R81R	43	11	0.255814	-1.3633	75	15	0.2	-1.60944	L47L:D51D:I52I:R54R:L55L:F73L:R77F:E79G:A80L:R81R	FALSE	FALSE	-1.48637	0.342011
895	R77T:E79R:A80L:R81K	28	11	0.392857	-0.934309	154	55	0.357143	-1.02962	L47L:D51D:I52I:R54R:L55L:F73F:R77T:E79R:A80L:R81K	FALSE	FALSE	-0.981964	0.456949
896	F73T:R77R:E79L:A80L:R81L	59	21	0.355932	-1.03302	27	10	0.37037	-0.993252	L47L:D51D:I52I:R54R:L55L:F73T:R77R:E79L:A80L:R81L	FALSE	FALSE	-1.01313	0.449846
897	F73V:E79K:A80L:R81H	86	24	0.27907	-1.27629	33	14	0.424242	-0.85745	L47L:D51D:I52I:R54R:L55L:F73V:R77R:E79K:A80L:R81H	FALSE	FALSE	-1.06687	0.437601
898	F73L:R77K:E79L:A80C:R81G	109	81	0.743119	-0.296899	73	40	0.547945	-0.60158	L47L:D51D:I52I:R54R:L55L:F73L:R77K:E79L:A80C:R81G	FALSE	FALSE	-0.449239	0.578339
899	F73K:R77L:R81W	54	14	0.259259	-1.34993	40	7	0.175	-1.74297	L47L:D51D:I52I:R54R:L55L:F73K:R77L:E79E:A80A:R81W	FALSE	FALSE	-1.54645	0.328322
900	F73L:R77R:E79R:A80L:R81D	93	7	0.0752688	-2.58669	77	5	0.0649351	-2.73437	L47L:D51D:I52I:R54R:L55L:F73L:R77R:E79R:A80L:R81D	FALSE	FALSE	-2.66053	0.0744591
901	F73L:R77R:E79T:A80S:R81Y	78	18	0.230769	-1.46634	80	12	0.15	-1.89712	L47L:D51D:I52I:R54R:L55L:F73L:R77R:E79T:A80S:R81Y	FALSE	FALSE	-1.68173	0.297496
902	F73R:R77K:E79E:A80A:R81R	112	64	0.571429	-0.559616	93	34	0.365591	-1.00624	L47L:D51D:I52I:R54R:L55L:F73R:R77K:E79E:A80A:R81R	FALSE	FALSE	-0.782927	0.502303
903	F73F:R77Y:E79Q:A80T:R81R	111	21	0.189189	-1.66501	70	8	0.114286	-2.16905	L47L:D51D:I52I:R54R:L55L:F73F:R77Y:E79Q:A80T:R81R	FALSE	FALSE	-1.91703	0.243878
904	F73L:R77K:E79C:A80N:R81V	97	4	0.0412371	-3.18842	100	4	0.04	-3.21888	L47L:D51D:I52I:R54R:L55L:F73L:R77K:E79C:A80N:R81V	FALSE	FALSE	-3.20365	-0.0492996
905	F73F:R77R:E79S:A80E:R81S	27	4	0.148148	-1.90954	40	4	0.1	-2.30259	L47L:D51D:I52I:R54R:L55L:F73F:R77R:E79S:A80E:R81S	FALSE	FALSE	-2.10606	0.200803
906	F73L:R77R:A80L:R81V	19	47	2.47368	0.905709	13	22	1.69231	0.526093	L47L:D51D:I52I:R54R:L55L:F73L:R77R:E79E:A80L:R81V	FALSE	FALSE	0.715901	0.843837
907	F73F:R77T:E79E:A80_:R81N	20	4	0.2	-1.60944	454	10	0.0220264	-3.81551	L47L:D51D:I52I:R54R:L55L:F73F:R77T:E79E:A80_:R81N	TRUE	FALSE	-2.71248	0.0626222
908	R77S:E79V:A80L:R81Q	86	26	0.302326	-1.19625	72	26	0.361111	-1.01857	L47L:D51D:I52I:R54R:L55L:F73F:R77S:E79V:A80L:R81Q	FALSE	FALSE	-1.10741	0.428364
909	F73F:R77R:E79L:A80R:R81S	152	18	0.118421	-2.13351	70	5	0.0714286	-2.63906	L47L:D51D:I52I:R54R:L55L:F73F:R77R:E79L:A80R:R81S	FALSE	FALSE	-2.38628	0.136951
910	F73A:R77T:E79W:A80T:R81N	26	30	1.15385	0.143101	49	73	1.4898	0.398639	L47L:D51D:I52I:R54R:L55L:F73A:R77T:E79W:A80T:R81N	FALSE	FALSE	0.27087	0.742429
911	F73L:E79A:A80T:R81K	52	72	1.38462	0.325422	6	17	2.83333	1.04145	L47L:D51D:I52I:R54R:L55L:F73L:R77R:E79A:A80T:R81K	FALSE	FALSE	0.683438	0.836439
912	F73F:R77Y:E79S:A80V:R81T	109	49	0.449541	-0.799528	53	12	0.226415	-1.48539	L47L:D51D:I52I:R54R:L55L:F73F:R77Y:E79S:A80V:R81T	FALSE	FALSE	-1.14246	0.420378
913	F73L:R77K:E79L:A80Y:R81R	35	29	0.828571	-0.188052	29	10	0.344828	-1.06471	L47L:D51D:I52I:R54R:L55L:F73L:R77K:E79L:A80Y:R81R	FALSE	FALSE	-0.626381	0.537974
914	R77K:E79N:A80I:R81P	31	14	0.451613	-0.79493	113	20	0.176991	-1.73166	L47L:D51D:I52I:R54R:L55L:F73F:R77K:E79N:A80I:R81P	FALSE	FALSE	-1.26329	0.392843
915	F73I:R77K:E79F:A80G:R81R	106	56	0.528302	-0.638087	35	6	0.171429	-1.76359	L47L:D51D:I52I:R54R:L55L:F73I:R77K:E79F:A80G:R81R	FALSE	FALSE	-1.20084	0.407075
916	F73R:R77E:E79V:A80F:R81M	29	63	2.17241	0.775839	58	136	2.34483	0.852212	L47L:D51D:I52I:R54R:L55L:F73R:R77E:E79V:A80F:R81M	FALSE	FALSE	0.814025	0.866196
917	F73I:R77R:E79R:A80S:R81R	59	29	0.491525	-0.710242	35	8	0.228571	-1.47591	L47L:D51D:I52I:R54R:L55L:F73I:R77R:E79R:A80S:R81R	FALSE	FALSE	-1.09307	0.431631
918	F73I:R77K:E79A:A80C:R81E	100	10	0.1	-2.30259	63	6	0.0952381	-2.35138	L47L:D51D:I52I:R54R:L55L:F73I:R77K:E79A:A80C:R81E	FALSE	FALSE	-2.32698	0.150464
919	F73I:R77R:E79Y:A80V:R81T	24	10	0.416667	-0.875469	28	4	0.142857	-1.94591	L47L:D51D:I52I:R54R:L55L:F73I:R77R:E79Y:A80V:R81T	FALSE	FALSE	-1.41069	0.359256
920	F73F:R77K:E79I:A80T:R81L	64	53	0.828125	-0.188591	100	96	0.96	-0.040822	L47L:D51D:I52I:R54R:L55L:F73F:R77K:E79I:A80T:R81L	FALSE	FALSE	-0.114707	0.654568
921	F73T:R77R:R81Q	33	54	1.63636	0.492476	72	61	0.847222	-0.165792	L47L:D51D:I52I:R54R:L55L:F73T:R77R:E79E:A80A:R81Q	FALSE	FALSE	0.163342	0.717927
922	R77T:E79C:A80S:R81L	42	6	0.142857	-1.94591	44	5	0.113636	-2.17475	L47L:D51D:I52I:R54R:L55L:F73F:R77T:E79C:A80S:R81L	FALSE	FALSE	-2.06033	0.211224
923	F73I:R77R:E79G:A80I:R81I	42	14	0.333333	-1.09861	62	7	0.112903	-2.18122	L47L:D51D:I52I:R54R:L55L:F73I:R77R:E79G:A80I:R81I	FALSE	FALSE	-1.63992	0.307023
924	R77Y:E79S:A80L:R81F	74	13	0.175676	-1.73912	19	4	0.210526	-1.55814	L47L:D51D:I52I:R54R:L55L:F73F:R77Y:E79S:A80L:R81F	FALSE	FALSE	-1.64863	0.305038
925	F73L:R77C:E79V:A80L:R81R	54	8	0.148148	-1.90954	63	8	0.126984	-2.06369	L47L:D51D:I52I:R54R:L55L:F73L:R77C:E79V:A80L:R81R	FALSE	FALSE	-1.98662	0.228021
926	F73F:R77P:E79F:A80R:R81C	125	4	0.032	-3.44202	111	4	0.036036	-3.32324	L47L:D51D:I52I:R54R:L55L:F73F:R77P:E79F:A80R:R81C	FALSE	FALSE	-3.38263	-0.0900836
927	R77S:E79A:A80I:R81R	29	36	1.24138	0.216223	49	33	0.673469	-0.395313	L47L:D51D:I52I:R54R:L55L:F73F:R77S:E79A:A80I:R81R	FALSE	FALSE	-0.0895448	0.660302
928	F73W:R77Y:E79L:R81I	29	15	0.517241	-0.659246	110	82	0.745455	-0.293761	L47L:D51D:I52I:R54R:L55L:F73W:R77Y:E79L:A80A:R81I	FALSE	FALSE	-0.476503	0.572127
929	F73T:R77R:E79I:A80I:R81K	81	120	1.48148	0.393043	29	38	1.31034	0.27029	L47L:D51D:I52I:R54R:L55L:F73T:R77R:E79I:A80I:R81K	FALSE	FALSE	0.331666	0.756282
930	F73F:R77R:E79L:A80S:R81N	55	70	1.27273	0.241162	117	114	0.974359	-0.0259755	L47L:D51D:I52I:R54R:L55L:F73F:R77R:E79L:A80S:R81N	FALSE	FALSE	0.107593	0.705223
931	F73Y:R77Q:E79P:A80_:R81K	28	35	1.25	0.223144	29	8	0.275862	-1.28785	L47L:D51D:I52I:R54R:L55L:F73Y:R77Q:E79P:A80_:R81K	TRUE	FALSE	-0.532355	0.5594
932	F73T:R77R:E79L:A80L:R81K	69	145	2.10145	0.742627	172	257	1.49419	0.401582	L47L:D51D:I52I:R54R:L55L:F73T:R77R:E79L:A80L:R81K	FALSE	FALSE	0.572104	0.81107
933	F73M:R77Q:E79T:A80V:R81R	74	31	0.418919	-0.870078	114	39	0.342105	-1.07264	L47L:D51D:I52I:R54R:L55L:F73M:R77Q:E79T:A80V:R81R	FALSE	FALSE	-0.971357	0.459366
934	F73G:E79H:A80Q:R81S	84	6	0.0714286	-2.63906	108	4	0.037037	-3.29584	L47L:D51D:I52I:R54R:L55L:F73G:R77R:E79H:A80Q:R81S	FALSE	FALSE	-2.96745	0.00452243
935	F73F:E79K:A80T:R81R	52	57	1.09615	0.0918075	191	322	1.68586	0.522278	L47L:D51D:I52I:R54R:L55L:F73F:R77R:E79K:A80T:R81R	FALSE	FALSE	0.307043	0.750671
936	F73L:R77R:E79V:A80W:R81S	84	14	0.166667	-1.79176	66	17	0.257576	-1.35644	L47L:D51D:I52I:R54R:L55L:F73L:R77R:E79V:A80W:R81S	FALSE	FALSE	-1.5741	0.32202
937	F73L:R77L:E79E:A80T:R81R	46	11	0.23913	-1.43075	79	32	0.405063	-0.903712	L47L:D51D:I52I:R54R:L55L:F73L:R77L:E79E:A80T:R81R	FALSE	FALSE	-1.16723	0.414733
938	F73L:R77R:E79V:A80L:R81V	22	34	1.54545	0.435318	28	48	1.71429	0.538997	L47L:D51D:I52I:R54R:L55L:F73L:R77R:E79V:A80L:R81V	FALSE	FALSE	0.487157	0.791713
939	F73L:R77K:A80V:R81L	45	95	2.11111	0.747214	94	143	1.52128	0.41955	L47L:D51D:I52I:R54R:L55L:F73L:R77K:E79E:A80V:R81L	FALSE	FALSE	0.583382	0.81364
940	F73T:R77R:E79M:R81R	73	116	1.58904	0.463131	133	186	1.3985	0.335398	L47L:D51D:I52I:R54R:L55L:F73T:R77R:E79M:A80A:R81R	FALSE	FALSE	0.399264	0.771685
941	F73F:R77M:E79T:A80S:R81R	121	64	0.528926	-0.636907	110	45	0.409091	-0.893818	L47L:D51D:I52I:R54R:L55L:F73F:R77M:E79T:A80S:R81R	FALSE	FALSE	-0.765363	0.506305
942	F73F:R77T:A80R:R81I	80	4	0.05	-2.99573	110	5	0.0454545	-3.09104	L47L:D51D:I52I:R54R:L55L:F73F:R77T:E79E:A80R:R81I	FALSE	FALSE	-3.04339	-0.0127819
943	R77S:E79P:A80L:R81R	87	13	0.149425	-1.90096	74	15	0.202703	-1.59601	L47L:D51D:I52I:R54R:L55L:F73F:R77S:E79P:A80L:R81R	FALSE	FALSE	-1.74849	0.282283
944	F73T:R77K:E79D:A80I:R81L	66	7	0.106061	-2.24374	44	6	0.136364	-1.99243	L47L:D51D:I52I:R54R:L55L:F73T:R77K:E79D:A80I:R81L	FALSE	FALSE	-2.11809	0.198064
945	F73M:R77W:E79S:A80L:R81K	33	19	0.575758	-0.552069	25	5	0.2	-1.60944	L47L:D51D:I52I:R54R:L55L:F73M:R77W:E79S:A80L:R81K	FALSE	FALSE	-1.08075	0.434438
946	F73F:R77Y:E79R:A80V:R81S	67	5	0.0746269	-2.59525	82	5	0.0609756	-2.79728	L47L:D51D:I52I:R54R:L55L:F73F:R77Y:E79R:A80V:R81S	FALSE	FALSE	-2.69627	0.0663152
947	F73L:R77R:E79L:A80V:R81E	14	9	0.642857	-0.441833	44	12	0.272727	-1.29928	L47L:D51D:I52I:R54R:L55L:F73L:R77R:E79L:A80V:R81E	FALSE	FALSE	-0.870558	0.482335
948	R77R:E79L:A80D:R81V	150	10	0.0666667	-2.70805	103	6	0.0582524	-2.84297	L47L:D51D:I52I:R54R:L55L:F73F:R77R:E79L:A80D:R81V	FALSE	FALSE	-2.77551	0.0482586
949	F73I:R77R:E79A:A80G:R81I	15	4	0.266667	-1.32176	28	8	0.285714	-1.25276	L47L:D51D:I52I:R54R:L55L:F73I:R77R:E79A:A80G:R81I	FALSE	FALSE	-1.28726	0.387382
950	F73Y:R77R:E79Y:A80L:R81H	27	26	0.962963	-0.0377403	30	22	0.733333	-0.310155	L47L:D51D:I52I:R54R:L55L:F73Y:R77R:E79Y:A80L:R81H	FALSE	FALSE	-0.173948	0.641069
951	R77R:E79S:A80N:R81I	11	19	1.72727	0.546544	9	15	1.66667	0.510826	L47L:D51D:I52I:R54R:L55L:F73F:R77R:E79S:A80N:R81I	FALSE	FALSE	0.528685	0.801176
952	F73F:E79E:A80Q:R81V	47	52	1.10638	0.101096	80	77	0.9625	-0.0382212	L47L:D51D:I52I:R54R:L55L:F73F:R77R:E79E:A80Q:R81V	FALSE	FALSE	0.0314375	0.68787
953	F73T:R77K:E79L:R81R	40	56	1.4	0.336472	66	66	1	0	L47L:D51D:I52I:R54R:L55L:F73T:R77K:E79L:A80A:R81R	FALSE	FALSE	0.168236	0.719042
954	E79Q	10	37	3.7	1.30833	22	40	1.81818	0.597837	L47L:D51D:I52I:R54R:L55L:F73F:R77R:E79Q:A80A:R81R	FALSE	FALSE	0.953085	0.897883
955	R77N:E79V:A80L:R81R	48	27	0.5625	-0.575364	56	23	0.410714	-0.889857	L47L:D51D:I52I:R54R:L55L:F73F:R77N:E79V:A80L:R81R	FALSE	FALSE	-0.732611	0.513768
956	F73T:R77K:E79L:A80L:R81S	46	5	0.108696	-2.2192	34	5	0.147059	-1.91692	L47L:D51D:I52I:R54R:L55L:F73T:R77K:E79L:A80L:R81S	FALSE	FALSE	-2.06806	0.209463
957	F73M:R77R:E79R:A80G:R81K	20	20	1	0	38	29	0.763158	-0.27029	L47L:D51D:I52I:R54R:L55L:F73M:R77R:E79R:A80G:R81K	FALSE	FALSE	-0.135145	0.649911
958	F73S:R77R:E79L:A80M:R81R	83	27	0.325301	-1.123	103	37	0.359223	-1.02381	L47L:D51D:I52I:R54R:L55L:F73S:R77R:E79L:A80M:R81R	FALSE	FALSE	-1.07341	0.436112
959	F73I:E79S:A80L:R81L	9	15	1.66667	0.510826	20	14	0.7	-0.356675	L47L:D51D:I52I:R54R:L55L:F73I:R77R:E79S:A80L:R81L	FALSE	FALSE	0.0770753	0.698269
960	R77L:E79L:A80V:R81G	52	4	0.0769231	-2.56495	124	9	0.0725806	-2.62306	L47L:D51D:I52I:R54R:L55L:F73F:R77L:E79L:A80V:R81G	FALSE	FALSE	-2.594	0.089618
961	F73L:R77R:E79S:A80T:R81I	31	11	0.354839	-1.03609	18	7	0.388889	-0.944462	L47L:D51D:I52I:R54R:L55L:F73L:R77R:E79S:A80T:R81I	FALSE	FALSE	-0.990277	0.455055
962	F73F:R77R:E79I:A80L:R81I	33	60	1.81818	0.597837	65	97	1.49231	0.400324	L47L:D51D:I52I:R54R:L55L:F73F:R77R:E79I:A80L:R81I	FALSE	FALSE	0.49908	0.79443
963	F73Y:R77R	17	24	1.41176	0.34484	11	15	1.36364	0.310155	L47L:D51D:I52I:R54R:L55L:F73Y:R77R:E79E:A80A:R81R	FALSE	FALSE	0.327498	0.755332
964	F73K:R77R:E79R:A80S:R81R	48	5	0.104167	-2.26176	77	4	0.0519481	-2.95751	L47L:D51D:I52I:R54R:L55L:F73K:R77R:E79R:A80S:R81R	FALSE	FALSE	-2.60964	0.0860556
965	F73F:R77L:E79S:A80N:R81R	75	6	0.08	-2.52573	49	7	0.142857	-1.94591	L47L:D51D:I52I:R54R:L55L:F73F:R77L:E79S:A80N:R81R	FALSE	FALSE	-2.23582	0.171236
966	R77L:E79T:A80T:R81Q	65	4	0.0615385	-2.78809	80	5	0.0625	-2.77259	L47L:D51D:I52I:R54R:L55L:F73F:R77L:E79T:A80T:R81Q	FALSE	FALSE	-2.78034	0.0471578
967	F73I:R77R:E79L:A80S:R81H	59	21	0.355932	-1.03302	44	25	0.568182	-0.565314	L47L:D51D:I52I:R54R:L55L:F73I:R77R:E79L:A80S:R81H	FALSE	FALSE	-0.799164	0.498603
968	F73M:R77R:E79G:A80C:R81R	130	130	1	0	51	56	1.09804	0.0935261	L47L:D51D:I52I:R54R:L55L:F73M:R77R:E79G:A80C:R81R	FALSE	FALSE	0.046763	0.691362
969	F73I:R77R:E79I:A80T:R81Q	38	6	0.157895	-1.84583	48	5	0.104167	-2.26176	L47L:D51D:I52I:R54R:L55L:F73I:R77R:E79I:A80T:R81Q	FALSE	FALSE	-2.05379	0.212714
970	F73F:R77H:E79R:A80L:R81H	23	21	0.913043	-0.0909718	17	11	0.647059	-0.435318	L47L:D51D:I52I:R54R:L55L:F73F:R77H:E79R:A80L:R81H	FALSE	FALSE	-0.263145	0.620744
971	F73F:R77K:E79S:A80C:R81G	53	71	1.33962	0.292388	26	24	0.923077	-0.0800427	L47L:D51D:I52I:R54R:L55L:F73F:R77K:E79S:A80C:R81G	FALSE	FALSE	0.106173	0.7049
972	F73I:R77K:E79Y:A80M:R81H	15	8	0.533333	-0.628609	51	43	0.843137	-0.170626	L47L:D51D:I52I:R54R:L55L:F73I:R77K:E79Y:A80M:R81H	FALSE	FALSE	-0.399617	0.589647
973	F73I:R77K:E79I:A80L:R81R	19	23	1.21053	0.191055	56	68	1.21429	0.194156	L47L:D51D:I52I:R54R:L55L:F73I:R77K:E79I:A80L:R81R	FALSE	FALSE	0.192606	0.724595
974	F73L:R77K:E79L:A80I:R81K	22	9	0.409091	-0.893818	53	6	0.113208	-2.17853	L47L:D51D:I52I:R54R:L55L:F73L:R77K:E79L:A80I:R81K	FALSE	FALSE	-1.53618	0.330662
975	F73F:R77L:E79Y:A80A:R81S	26	29	1.11538	0.109199	39	63	1.61538	0.479573	L47L:D51D:I52I:R54R:L55L:F73F:R77L:E79Y:A80A:R81S	FALSE	FALSE	0.294386	0.747787
976	F73A:R77R:E79V:A80C:R81R	89	28	0.314607	-1.15643	117	30	0.25641	-1.36098	L47L:D51D:I52I:R54R:L55L:F73A:R77R:E79V:A80C:R81R	FALSE	FALSE	-1.2587	0.393889
977	R77L:E79F:A80V:R81R	24	11	0.458333	-0.780159	63	35	0.555556	-0.587787	L47L:D51D:I52I:R54R:L55L:F73F:R77L:E79F:A80V:R81R	FALSE	FALSE	-0.683973	0.524851
978	F73L:R77R:E79K:A80G:R81I	36	9	0.25	-1.38629	125	51	0.408	-0.896488	L47L:D51D:I52I:R54R:L55L:F73L:R77R:E79K:A80G:R81I	FALSE	FALSE	-1.14139	0.420621
979	F73L:R77L:E79V:A80L:R81R	33	6	0.181818	-1.70475	97	6	0.0618557	-2.78295	L47L:D51D:I52I:R54R:L55L:F73L:R77L:E79V:A80L:R81R	FALSE	FALSE	-2.24385	0.169407
980	F73W:R77V:E79L:A80A:R81N	72	38	0.527778	-0.63908	23	9	0.391304	-0.93827	L47L:D51D:I52I:R54R:L55L:F73W:R77V:E79L:A80A:R81N	FALSE	FALSE	-0.788675	0.500993
981	F73F:R77K:E79A:A80L:R81L	72	131	1.81944	0.598531	31	73	2.35484	0.856472	L47L:D51D:I52I:R54R:L55L:F73F:R77K:E79A:A80L:R81L	FALSE	FALSE	0.727502	0.84648
982	F73V:E79I:A80C:R81V	25	7	0.28	-1.27297	128	51	0.398438	-0.920205	L47L:D51D:I52I:R54R:L55L:F73V:R77R:E79I:A80C:R81V	FALSE	FALSE	-1.09659	0.43083
983	F73L:E79I:A80F:R81R	57	51	0.894737	-0.111226	108	125	1.15741	0.146183	L47L:D51D:I52I:R54R:L55L:F73L:R77R:E79I:A80F:R81R	FALSE	FALSE	0.0174784	0.684689
984	R77R:E79S:A80G:R81A	30	38	1.26667	0.236389	104	184	1.76923	0.570545	L47L:D51D:I52I:R54R:L55L:F73F:R77R:E79S:A80G:R81A	FALSE	FALSE	0.403467	0.772643
985	F73F:R77K:E79I:A80L:R81S	40	75	1.875	0.628609	44	55	1.25	0.223144	L47L:D51D:I52I:R54R:L55L:F73F:R77K:E79I:A80L:R81S	FALSE	FALSE	0.425876	0.777749
986	F73L:R77R:E79N:A80S:R81R	43	25	0.581395	-0.542324	46	11	0.23913	-1.43075	L47L:D51D:I52I:R54R:L55L:F73L:R77R:E79N:A80S:R81R	FALSE	FALSE	-0.986535	0.455907
987	F73R:R77K:E79V:R81L	180	78	0.433333	-0.836248	61	12	0.196721	-1.62597	L47L:D51D:I52I:R54R:L55L:F73R:R77K:E79V:A80A:R81L	FALSE	FALSE	-1.23111	0.400177
988	F73F:R77L:E79L:A80L:R81R	17	17	1	0	68	35	0.514706	-0.66416	L47L:D51D:I52I:R54R:L55L:F73F:R77L:E79L:A80L:R81R	FALSE	FALSE	-0.33208	0.605036
989	F73Y:R77R:E79H:A80L:R81Q	53	41	0.773585	-0.25672	130	109	0.838462	-0.176187	L47L:D51D:I52I:R54R:L55L:F73Y:R77R:E79H:A80L:R81Q	FALSE	FALSE	-0.216453	0.631384
990	F73M:R77R:E79Y:A80V:R81G	63	45	0.714286	-0.336472	26	12	0.461538	-0.77319	L47L:D51D:I52I:R54R:L55L:F73M:R77R:E79Y:A80V:R81G	FALSE	FALSE	-0.554831	0.554278
991	F73L:R77H:E79T:A80L:R81T	29	21	0.724138	-0.322773	62	68	1.09677	0.0923733	L47L:D51D:I52I:R54R:L55L:F73L:R77H:E79T:A80L:R81T	FALSE	FALSE	-0.1152	0.654456
992	F73G:R77V:E79V:A80R:R81R	13	4	0.307692	-1.17865	226	461	2.03982	0.712863	L47L:D51D:I52I:R54R:L55L:F73G:R77V:E79V:A80R:R81R	FALSE	FALSE	-0.232896	0.627637
993	F73R:R77V:E79I:A80P:R81W	63	5	0.0793651	-2.5337	102	4	0.0392157	-3.23868	L47L:D51D:I52I:R54R:L55L:F73R:R77V:E79I:A80P:R81W	FALSE	FALSE	-2.88619	0.0230388
994	F73R:R77R:E79I:A80A:R81L	10	8	0.8	-0.223144	20	8	0.4	-0.916291	L47L:D51D:I52I:R54R:L55L:F73R:R77R:E79I:A80A:R81L	FALSE	FALSE	-0.569717	0.550886
995	E79S:A80Q:R81H	25	6	0.24	-1.42712	78	29	0.371795	-0.989413	L47L:D51D:I52I:R54R:L55L:F73F:R77R:E79S:A80Q:R81H	FALSE	FALSE	-1.20826	0.405382
996	F73L:E79L:A80I:R81S	55	45	0.818182	-0.200671	29	24	0.827586	-0.189242	L47L:D51D:I52I:R54R:L55L:F73L:R77R:E79L:A80I:R81S	FALSE	FALSE	-0.194956	0.636282
997	F73I:R77K:E79Q:A80F:R81R	27	5	0.185185	-1.6864	74	7	0.0945946	-2.35815	L47L:D51D:I52I:R54R:L55L:F73I:R77K:E79Q:A80F:R81R	FALSE	FALSE	-2.02228	0.219896
998	F73W:R77G:E79V:A80S:R81R	93	22	0.236559	-1.44156	100	23	0.23	-1.46968	L47L:D51D:I52I:R54R:L55L:F73W:R77G:E79V:A80S:R81R	FALSE	FALSE	-1.45562	0.349019
999	F73F:R77T:E79F:A80L:R81K	92	50	0.543478	-0.609766	93	25	0.268817	-1.31372	L47L:D51D:I52I:R54R:L55L:F73F:R77T:E79F:A80L:R81K	FALSE	FALSE	-0.961745	0.461556
1000	F73A:R77R:A80L:R81R	83	34	0.409639	-0.89248	59	26	0.440678	-0.819441	L47L:D51D:I52I:R54R:L55L:F73A:R77R:E79E:A80L:R81R	FALSE	FALSE	-0.85596	0.485661
1001	F73L:R77V:E79F:A80M	52	9	0.173077	-1.75402	160	9	0.05625	-2.87795	L47L:D51D:I52I:R54R:L55L:F73L:R77V:E79F:A80M:R81R	FALSE	FALSE	-2.31598	0.152969
1002	R77L:A80S:R81K	55	75	1.36364	0.310155	71	76	1.07042	0.0680535	L47L:D51D:I52I:R54R:L55L:F73F:R77L:E79E:A80S:R81K	FALSE	FALSE	0.189104	0.723797
1003	F73F:R77H:E79T:A80S:R81L	19	4	0.210526	-1.55814	49	8	0.163265	-1.81238	L47L:D51D:I52I:R54R:L55L:F73F:R77H:E79T:A80S:R81L	FALSE	FALSE	-1.68526	0.29669
1004	F73F:R77R:E79H:A80L:R81Y	27	37	1.37037	0.315081	44	78	1.77273	0.572519	L47L:D51D:I52I:R54R:L55L:F73F:R77R:E79H:A80L:R81Y	FALSE	FALSE	0.4438	0.781834
1005	F73L:R77R:E79K:A80I:R81I	31	17	0.548387	-0.600774	97	105	1.08247	0.0792494	L47L:D51D:I52I:R54R:L55L:F73L:R77R:E79K:A80I:R81I	FALSE	FALSE	-0.260762	0.621287
1006	F73F:R77R:E79F:A80T:R81T	94	146	1.55319	0.440312	139	91	0.654676	-0.423614	L47L:D51D:I52I:R54R:L55L:F73F:R77R:E79F:A80T:R81T	FALSE	FALSE	0.00834871	0.682609
1007	F73F:R77K:E79V:R81W	27	77	2.85185	1.04797	133	288	2.16541	0.772611	L47L:D51D:I52I:R54R:L55L:F73F:R77K:E79V:A80A:R81W	FALSE	FALSE	0.91029	0.888131
1008	F73L:R77R:E79V:A80Y:R81K	114	165	1.44737	0.369747	122	146	1.19672	0.179586	L47L:D51D:I52I:R54R:L55L:F73L:R77R:E79V:A80Y:R81K	FALSE	FALSE	0.274666	0.743294
1009	F73T:R77L:E79E:A80I:R81R	79	21	0.265823	-1.32493	136	19	0.139706	-1.96822	L47L:D51D:I52I:R54R:L55L:F73T:R77L:E79E:A80I:R81R	FALSE	FALSE	-1.64657	0.305507
1010	F73T:R77R:E79Y:A80C:R81R	12	5	0.416667	-0.875469	23	7	0.304348	-1.18958	L47L:D51D:I52I:R54R:L55L:F73T:R77R:E79Y:A80C:R81R	FALSE	FALSE	-1.03253	0.445427
1011	F73I:R77R:A80N:R81K	81	106	1.30864	0.26899	31	15	0.483871	-0.725937	L47L:D51D:I52I:R54R:L55L:F73I:R77R:E79E:A80N:R81K	FALSE	FALSE	-0.228474	0.628645
1012	F73I:R77R:E79I:A80I:R81R	56	147	2.625	0.965081	123	263	2.13821	0.75997	L47L:D51D:I52I:R54R:L55L:F73I:R77R:E79I:A80I:R81R	FALSE	FALSE	0.862525	0.877247
1013	F73L:R77K:E79I:A80I:R81Q	24	17	0.708333	-0.34484	45	38	0.844444	-0.169076	L47L:D51D:I52I:R54R:L55L:F73L:R77K:E79I:A80I:R81Q	FALSE	FALSE	-0.256958	0.622154
1014	F73F:R77V:A80V:R81R	117	124	1.05983	0.0581076	27	25	0.925926	-0.076961	L47L:D51D:I52I:R54R:L55L:F73F:R77V:E79E:A80V:R81R	FALSE	FALSE	-0.00942671	0.678558
1015	F73W:R77V:E79E:A80S:R81V	15	6	0.4	-0.916291	46	11	0.23913	-1.43075	L47L:D51D:I52I:R54R:L55L:F73W:R77V:E79E:A80S:R81V	FALSE	FALSE	-1.17352	0.4133
1016	F73S:R77S:E79S:A80I:R81H	75	4	0.0533333	-2.93119	91	4	0.043956	-3.12457	L47L:D51D:I52I:R54R:L55L:F73S:R77S:E79S:A80I:R81H	FALSE	FALSE	-3.02788	-0.00924812
1017	F73L:R77K:E79S:A80S:R81L	60	9	0.15	-1.89712	110	12	0.109091	-2.21557	L47L:D51D:I52I:R54R:L55L:F73L:R77K:E79S:A80S:R81L	FALSE	FALSE	-2.05635	0.212132
1018	F73L:R77K:E79L:A80I	25	24	0.96	-0.040822	27	20	0.740741	-0.300105	L47L:D51D:I52I:R54R:L55L:F73L:R77K:E79L:A80I:R81R	FALSE	FALSE	-0.170463	0.641863
1019	F73F:R77L:A80S:R81R	34	46	1.35294	0.302281	87	185	2.12644	0.754448	L47L:D51D:I52I:R54R:L55L:F73F:R77L:E79E:A80S:R81R	FALSE	FALSE	0.528364	0.801103
1020	R77K:E79K:A80I:R81L	31	47	1.51613	0.41616	68	130	1.91176	0.648027	L47L:D51D:I52I:R54R:L55L:F73F:R77K:E79K:A80I:R81L	FALSE	FALSE	0.532094	0.801953
1021	F73L:R77Q:E79L:A80L:R81G	51	47	0.921569	-0.081678	56	22	0.392857	-0.934309	L47L:D51D:I52I:R54R:L55L:F73L:R77Q:E79L:A80L:R81G	FALSE	FALSE	-0.507994	0.564951
1022	F73V:R77R:E79V:A80A:R81H	113	97	0.858407	-0.152677	27	26	0.962963	-0.0377403	L47L:D51D:I52I:R54R:L55L:F73V:R77R:E79V:A80A:R81H	FALSE	FALSE	-0.0952086	0.659011
1023	F73H:R77Y:E79H:A80C:R81L	89	4	0.0449438	-3.10234	261	7	0.0268199	-3.61861	L47L:D51D:I52I:R54R:L55L:F73H:R77Y:E79H:A80C:R81L	FALSE	FALSE	-3.36048	-0.085036
1024	F73L:R77L:E79I:R81V	53	5	0.0943396	-2.36085	57	4	0.0701754	-2.65676	L47L:D51D:I52I:R54R:L55L:F73L:R77L:E79I:A80A:R81V	FALSE	FALSE	-2.50881	0.109032
1025	R77L:A80G:R81S	41	6	0.146341	-1.92181	71	4	0.056338	-2.87639	L47L:D51D:I52I:R54R:L55L:F73F:R77L:E79E:A80G:R81S	FALSE	FALSE	-2.3991	0.13403
1026	R77R:E79S:A80H:R81A	24	10	0.416667	-0.875469	30	10	0.333333	-1.09861	L47L:D51D:I52I:R54R:L55L:F73F:R77R:E79S:A80H:R81A	FALSE	FALSE	-0.987041	0.455792
1027	F73L:R77R:E79R:A80G:R81L	21	26	1.2381	0.213574	21	31	1.47619	0.389465	L47L:D51D:I52I:R54R:L55L:F73L:R77R:E79R:A80G:R81L	FALSE	FALSE	0.301519	0.749413
1028	F73L:R77W:E79V:A80L:R81R	100	50	0.5	-0.693147	43	13	0.302326	-1.19625	L47L:D51D:I52I:R54R:L55L:F73L:R77W:E79V:A80L:R81R	FALSE	FALSE	-0.944699	0.46544
1029	F73M:R77R:E79T:A80Q:R81R	14	8	0.571429	-0.559616	13	4	0.307692	-1.17865	L47L:D51D:I52I:R54R:L55L:F73M:R77R:E79T:A80Q:R81R	FALSE	FALSE	-0.869135	0.482659
1030	F73L:R77R:E79K:A80Y:R81Y	29	25	0.862069	-0.14842	25	19	0.76	-0.274437	L47L:D51D:I52I:R54R:L55L:F73L:R77R:E79K:A80Y:R81Y	FALSE	FALSE	-0.211428	0.632529
1031	R81G	26	59	2.26923	0.819441	27	52	1.92593	0.655407	L47L:D51D:I52I:R54R:L55L:F73F:R77R:E79E:A80A:R81G	FALSE	FALSE	0.737424	0.848741
1032	F73L:R77R:E79C:A80G:R81R	11	12	1.09091	0.0870114	79	64	0.810127	-0.210565	L47L:D51D:I52I:R54R:L55L:F73L:R77R:E79C:A80G:R81R	FALSE	FALSE	-0.0617767	0.666629
1033	F73T:R77D:E79_:A80A:R81V	21	9	0.428571	-0.847298	62	4	0.0645161	-2.74084	L47L:D51D:I52I:R54R:L55L:F73T:R77D:E79_:A80A:R81V	TRUE	FALSE	-1.79407	0.271897
1034	F73I:R77W:E79A:A80K:R81H	15	8	0.533333	-0.628609	7	4	0.571429	-0.559616	L47L:D51D:I52I:R54R:L55L:F73I:R77W:E79A:A80K:R81H	FALSE	FALSE	-0.594112	0.545328
1035	F73Y:R77R:E79V:A80V:R81C	105	4	0.0380952	-3.26767	95	5	0.0526316	-2.94444	L47L:D51D:I52I:R54R:L55L:F73Y:R77R:E79V:A80V:R81C	FALSE	FALSE	-3.10605	-0.0270612
1036	F73L:R77V:E79H:A80L:R81K	58	11	0.189655	-1.66255	49	9	0.183673	-1.6946	L47L:D51D:I52I:R54R:L55L:F73L:R77V:E79H:A80L:R81K	FALSE	FALSE	-1.67857	0.298215
1037	F73I:R77V:E79V:A80A:R81K	48	12	0.25	-1.38629	30	6	0.2	-1.60944	L47L:D51D:I52I:R54R:L55L:F73I:R77V:E79V:A80A:R81K	FALSE	FALSE	-1.49787	0.339392
1038	F73H:R77R:E79T:A80L:R81K	34	21	0.617647	-0.481838	19	33	1.73684	0.552069	L47L:D51D:I52I:R54R:L55L:F73H:R77R:E79T:A80L:R81K	FALSE	FALSE	0.0351152	0.688708
1039	F73F:R77T:E79D:A80S:R81L	28	6	0.214286	-1.54045	39	6	0.153846	-1.8718	L47L:D51D:I52I:R54R:L55L:F73F:R77T:E79D:A80S:R81L	FALSE	FALSE	-1.70612	0.291937
1040	F73L:R77R:E79D:A80M:R81R	25	40	1.6	0.470004	18	39	2.16667	0.77319	L47L:D51D:I52I:R54R:L55L:F73L:R77R:E79D:A80M:R81R	FALSE	FALSE	0.621597	0.822348
1041	R77Q:E79V:A80M:R81I	20	4	0.2	-1.60944	17	12	0.705882	-0.348307	L47L:D51D:I52I:R54R:L55L:F73F:R77Q:E79V:A80M:R81I	FALSE	FALSE	-0.978872	0.457653
1042	F73L:R77R:E79W:A80T:R81L	20	9	0.45	-0.798508	9	11	1.22222	0.200671	L47L:D51D:I52I:R54R:L55L:F73L:R77R:E79W:A80T:R81L	FALSE	FALSE	-0.298919	0.612593
1043	F73F:R77K:A80V:R81E	95	41	0.431579	-0.840305	134	59	0.440299	-0.820302	L47L:D51D:I52I:R54R:L55L:F73F:R77K:E79E:A80V:R81E	FALSE	FALSE	-0.830304	0.491507
1044	R77N:E79E:A80L:R81Q	12	6	0.5	-0.693147	22	6	0.272727	-1.29928	L47L:D51D:I52I:R54R:L55L:F73F:R77N:E79E:A80L:R81Q	FALSE	FALSE	-0.996215	0.453702
1045	R77M:E79I:A80G:R81K	44	40	0.909091	-0.0953102	30	18	0.6	-0.510826	L47L:D51D:I52I:R54R:L55L:F73F:R77M:E79I:A80G:R81K	FALSE	FALSE	-0.303068	0.611647
1046	F73M:R77K:E79H:A80C	42	63	1.5	0.405465	48	69	1.4375	0.362905	L47L:D51D:I52I:R54R:L55L:F73M:R77K:E79H:A80C:R81R	FALSE	FALSE	0.384185	0.76825
1047	F73F:R77K:E79Y:A80L:R81V	18	9	0.5	-0.693147	81	59	0.728395	-0.316912	L47L:D51D:I52I:R54R:L55L:F73F:R77K:E79Y:A80L:R81V	FALSE	FALSE	-0.505029	0.565627
1048	F73L:E79A:A80V:R81R	47	147	3.12766	1.14028	32	68	2.125	0.753772	L47L:D51D:I52I:R54R:L55L:F73L:R77R:E79A:A80V:R81R	FALSE	FALSE	0.947028	0.896503
1049	F73L:R77R:E79Y:A80L:R81C	22	25	1.13636	0.127833	60	84	1.4	0.336472	L47L:D51D:I52I:R54R:L55L:F73L:R77R:E79Y:A80L:R81C	FALSE	FALSE	0.232153	0.733606
1050	R77T:E79S:A80I:R81A	36	5	0.138889	-1.97408	112	6	0.0535714	-2.92674	L47L:D51D:I52I:R54R:L55L:F73F:R77T:E79S:A80I:R81A	FALSE	FALSE	-2.45041	0.122338
1051	F73V:R77L:E79I:A80A:R81R	58	5	0.0862069	-2.45101	86	10	0.116279	-2.15176	L47L:D51D:I52I:R54R:L55L:F73V:R77L:E79I:A80A:R81R	FALSE	FALSE	-2.30138	0.156296
1052	R77K:E79L:A80N:R81F	25	28	1.12	0.113329	26	30	1.15385	0.143101	L47L:D51D:I52I:R54R:L55L:F73F:R77K:E79L:A80N:R81F	FALSE	FALSE	0.128215	0.709922
1053	R77S:E79Q:A80L:R81K	29	44	1.51724	0.416894	61	75	1.22951	0.206614	L47L:D51D:I52I:R54R:L55L:F73F:R77S:E79Q:A80L:R81K	FALSE	FALSE	0.311754	0.751745
1054	F73L:E79T:A80V:R81F	28	16	0.571429	-0.559616	115	67	0.582609	-0.54024	L47L:D51D:I52I:R54R:L55L:F73L:R77R:E79T:A80V:R81F	FALSE	FALSE	-0.549928	0.555396
1055	F73F:R77R:E79A:A80T:R81K	45	62	1.37778	0.320472	92	156	1.69565	0.528067	L47L:D51D:I52I:R54R:L55L:F73F:R77R:E79A:A80T:R81K	FALSE	FALSE	0.42427	0.777383
1056	F73L:R77R:E79Y:A80A:R81I	11	12	1.09091	0.0870114	52	95	1.82692	0.602633	L47L:D51D:I52I:R54R:L55L:F73L:R77R:E79Y:A80A:R81I	FALSE	FALSE	0.344822	0.75928
1057	F73W:R77L:E79D:A80I:R81R	63	20	0.31746	-1.1474	58	16	0.275862	-1.28785	L47L:D51D:I52I:R54R:L55L:F73W:R77L:E79D:A80I:R81R	FALSE	FALSE	-1.21763	0.403249
1058	F73L:R77V:E79V:A80M:R81R	73	8	0.109589	-2.21102	73	8	0.109589	-2.21102	L47L:D51D:I52I:R54R:L55L:F73L:R77V:E79V:A80M:R81R	FALSE	FALSE	-2.21102	0.176888
1059	F73F:R77F:E79Q:A80L:R81R	70	40	0.571429	-0.559616	128	289	2.25781	0.814396	L47L:D51D:I52I:R54R:L55L:F73F:R77F:E79Q:A80L:R81R	FALSE	FALSE	0.12739	0.709734
1060	F73M:R77R:E79T:A80I:R81R	41	66	1.60976	0.476083	42	56	1.33333	0.287682	L47L:D51D:I52I:R54R:L55L:F73M:R77R:E79T:A80I:R81R	FALSE	FALSE	0.381882	0.767725
1061	F73L:R77R:E79A:A80I:R81I	15	11	0.733333	-0.310155	239	151	0.631799	-0.459184	L47L:D51D:I52I:R54R:L55L:F73L:R77R:E79A:A80I:R81I	FALSE	FALSE	-0.384669	0.593053
1062	F73L:R77H:E79F:A80L:R81Y	60	71	1.18333	0.168335	19	14	0.736842	-0.305382	L47L:D51D:I52I:R54R:L55L:F73L:R77H:E79F:A80L:R81Y	FALSE	FALSE	-0.0685232	0.665092
1063	F73F:R77K:E79Y:A80S:R81Q	44	90	2.04545	0.71562	60	88	1.46667	0.382992	L47L:D51D:I52I:R54R:L55L:F73F:R77K:E79Y:A80S:R81Q	FALSE	FALSE	0.549306	0.805875
1064	F73W:R77R:E79T:A80S:R81V	22	20	0.909091	-0.0953102	36	60	1.66667	0.510826	L47L:D51D:I52I:R54R:L55L:F73W:R77R:E79T:A80S:R81V	FALSE	FALSE	0.207758	0.728047
1065	F73L:R77R:E79R:A80I:R81L	20	33	1.65	0.500775	25	22	0.88	-0.127833	L47L:D51D:I52I:R54R:L55L:F73L:R77R:E79R:A80I:R81L	FALSE	FALSE	0.186471	0.723197
1066	F73L:R77K:E79E:A80L:R81I	38	73	1.92105	0.652873	122	319	2.61475	0.96117	L47L:D51D:I52I:R54R:L55L:F73L:R77K:E79E:A80L:R81I	FALSE	FALSE	0.807022	0.8646
1067	R77T:E79F:A80L:R81R	24	5	0.208333	-1.56862	119	42	0.352941	-1.04145	L47L:D51D:I52I:R54R:L55L:F73F:R77T:E79F:A80L:R81R	FALSE	FALSE	-1.30503	0.383332
1068	F73L:R77L:E79A:R81R	20	17	0.85	-0.162519	135	147	1.08889	0.0851578	L47L:D51D:I52I:R54R:L55L:F73L:R77L:E79A:A80A:R81R	FALSE	FALSE	-0.0386806	0.671892
1069	F73L:R77V:E79T:A80I:R81R	50	5	0.1	-2.30259	57	6	0.105263	-2.25129	L47L:D51D:I52I:R54R:L55L:F73L:R77V:E79T:A80I:R81R	FALSE	FALSE	-2.27694	0.161867
1070	F73F:R77R:E79N:A80L:R81I	78	158	2.02564	0.705886	74	122	1.64865	0.499956	L47L:D51D:I52I:R54R:L55L:F73F:R77R:E79N:A80L:R81I	FALSE	FALSE	0.602921	0.818092
1071	R77R:E79S:A80L:R81_	62	5	0.0806452	-2.5177	34	9	0.264706	-1.32914	L47L:D51D:I52I:R54R:L55L:F73F:R77R:E79S:A80L:R81_	TRUE	FALSE	-1.92342	0.242423
1072	R77K:E79F:A80L:R81N	45	68	1.51111	0.412845	63	117	1.85714	0.619039	L47L:D51D:I52I:R54R:L55L:F73F:R77K:E79F:A80L:R81N	FALSE	FALSE	0.515942	0.798273
1073	F73T:R77R:E79C:A80L:R81R	5	5	1	0	7	6	0.857143	-0.154151	L47L:D51D:I52I:R54R:L55L:F73T:R77R:E79C:A80L:R81R	FALSE	FALSE	-0.0770753	0.663143
1074	R77R:E79R:A80L:R81R	22	21	0.954545	-0.04652	13	14	1.07692	0.074108	L47L:D51D:I52I:R54R:L55L:F73F:R77R:E79R:A80L:R81R	FALSE	FALSE	0.013794	0.683849
1075	F73L:R77I:E79G:A80W:R81R	55	5	0.0909091	-2.3979	62	4	0.0645161	-2.74084	L47L:D51D:I52I:R54R:L55L:F73L:R77I:E79G:A80W:R81R	FALSE	FALSE	-2.56937	0.0952317
1076	F73F:R77S:E79S:A80L:R81M	25	6	0.24	-1.42712	47	7	0.148936	-1.90424	L47L:D51D:I52I:R54R:L55L:F73F:R77S:E79S:A80L:R81M	FALSE	FALSE	-1.66568	0.301153
1077	F73I:E79F:A80S:R81R	42	58	1.38095	0.322773	100	132	1.32	0.277632	L47L:D51D:I52I:R54R:L55L:F73I:R77R:E79F:A80S:R81R	FALSE	FALSE	0.300203	0.749113
1078	F73T:R77R	55	109	1.98182	0.684015	65	87	1.33846	0.291521	L47L:D51D:I52I:R54R:L55L:F73T:R77R:E79E:A80A:R81R	FALSE	FALSE	0.487768	0.791853
1079	R77L:E79V:A80C:R81M	21	22	1.04762	0.04652	80	79	0.9875	-0.0125788	L47L:D51D:I52I:R54R:L55L:F73F:R77L:E79V:A80C:R81M	FALSE	FALSE	0.0169706	0.684573
1080	F73I:R77R:E79S:A80V:R81R	21	20	0.952381	-0.0487902	94	105	1.11702	0.110666	L47L:D51D:I52I:R54R:L55L:F73I:R77R:E79S:A80V:R81R	FALSE	FALSE	0.0309377	0.687756
1081	F73L:R77R:E79C:A80V:R81N	40	9	0.225	-1.49165	89	29	0.325843	-1.12134	L47L:D51D:I52I:R54R:L55L:F73L:R77R:E79C:A80V:R81N	FALSE	FALSE	-1.3065	0.382998
1082	F73W:R77R:E79K:A80G:R81G	19	11	0.578947	-0.546544	36	15	0.416667	-0.875469	L47L:D51D:I52I:R54R:L55L:F73W:R77R:E79K:A80G:R81G	FALSE	FALSE	-0.711006	0.518691
1083	F73F:R77K:E79A:A80A:R81T	18	15	0.833333	-0.182322	17	17	1	0	L47L:D51D:I52I:R54R:L55L:F73F:R77K:E79A:A80A:R81T	FALSE	FALSE	-0.0911608	0.659934
1084	F73W:R77L:E79A:A80S:R81R	28	49	1.75	0.559616	21	30	1.42857	0.356675	L47L:D51D:I52I:R54R:L55L:F73W:R77L:E79A:A80S:R81R	FALSE	FALSE	0.458145	0.785103
1085	F73S:R77R:E79V:A80C	47	32	0.680851	-0.384412	28	14	0.5	-0.693147	L47L:D51D:I52I:R54R:L55L:F73S:R77R:E79V:A80C:R81R	FALSE	FALSE	-0.538779	0.557936
1086	R77R:E79Y:A80L:R81P	26	42	1.61538	0.479573	97	95	0.979381	-0.0208341	L47L:D51D:I52I:R54R:L55L:F73F:R77R:E79Y:A80L:R81P	FALSE	FALSE	0.229369	0.732972
1087	R77I:A80L:R81Q	23	12	0.521739	-0.650588	7	4	0.571429	-0.559616	L47L:D51D:I52I:R54R:L55L:F73F:R77I:E79E:A80L:R81Q	FALSE	FALSE	-0.605102	0.542823
1088	F73T:R77R:E79R:A80L:R81R	18	37	2.05556	0.720546	29	63	2.17241	0.775839	L47L:D51D:I52I:R54R:L55L:F73T:R77R:E79R:A80L:R81R	FALSE	FALSE	0.748193	0.851195
1089	F73V:R77K:E79Y:A80L:R81H	33	13	0.393939	-0.931558	101	29	0.287129	-1.24782	L47L:D51D:I52I:R54R:L55L:F73V:R77K:E79Y:A80L:R81H	FALSE	FALSE	-1.08969	0.432401
1090	F73F:R77H:E79H:A80I:R81T	30	26	0.866667	-0.143101	55	27	0.490909	-0.711496	L47L:D51D:I52I:R54R:L55L:F73F:R77H:E79H:A80I:R81T	FALSE	FALSE	-0.427299	0.583339
1091	F73L:R77A:E79D:A80L:R81Q	31	8	0.258065	-1.35455	117	6	0.0512821	-2.97041	L47L:D51D:I52I:R54R:L55L:F73L:R77A:E79D:A80L:R81Q	FALSE	FALSE	-2.16248	0.187948
1092	F73S:R77R:E79E:A80M:R81R	12	21	1.75	0.559616	35	26	0.742857	-0.297252	L47L:D51D:I52I:R54R:L55L:F73S:R77R:E79E:A80M:R81R	FALSE	FALSE	0.131182	0.710598
1093	F73F:R77Y:E79F:A80I:R81I	24	4	0.166667	-1.79176	115	7	0.0608696	-2.79902	L47L:D51D:I52I:R54R:L55L:F73F:R77Y:E79F:A80I:R81I	FALSE	FALSE	-2.29539	0.157662
1094	F73I:E79V:A80S:R81W	58	23	0.396552	-0.924949	71	25	0.352113	-1.0438	L47L:D51D:I52I:R54R:L55L:F73I:R77R:E79V:A80S:R81W	FALSE	FALSE	-0.984376	0.456399
1095	F73F:R77R:E79T:A80N:R81F	13	14	1.07692	0.074108	105	44	0.419048	-0.869771	L47L:D51D:I52I:R54R:L55L:F73F:R77R:E79T:A80N:R81F	FALSE	FALSE	-0.397831	0.590054
1096	R77R:E79L:A80I:R81N	32	54	1.6875	0.523248	103	213	2.06796	0.726563	L47L:D51D:I52I:R54R:L55L:F73F:R77R:E79L:A80I:R81N	FALSE	FALSE	0.624906	0.823102
1097	R77V:E79E:A80L:R81R	21	25	1.19048	0.174353	82	101	1.23171	0.208401	L47L:D51D:I52I:R54R:L55L:F73F:R77V:E79E:A80L:R81R	FALSE	FALSE	0.191377	0.724315
1098	R77Q:E79C:A80L:R81L	27	14	0.518519	-0.65678	44	11	0.25	-1.38629	L47L:D51D:I52I:R54R:L55L:F73F:R77Q:E79C:A80L:R81L	FALSE	FALSE	-1.02154	0.447932
1099	F73F:R77I:E79K:A80F:R81R	66	6	0.0909091	-2.3979	94	11	0.117021	-2.1454	L47L:D51D:I52I:R54R:L55L:F73F:R77I:E79K:A80F:R81R	FALSE	FALSE	-2.27165	0.163072
1100	F73F:R77L:E79V:A80S:R81R	17	39	2.29412	0.830348	24	53	2.20833	0.792238	L47L:D51D:I52I:R54R:L55L:F73F:R77L:E79V:A80S:R81R	FALSE	FALSE	0.811293	0.865573
1101	F73L:R77R:E79H:A80L:R81N	58	45	0.775862	-0.253781	11	11	1	0	L47L:D51D:I52I:R54R:L55L:F73L:R77R:E79H:A80L:R81N	FALSE	FALSE	-0.12689	0.651792
1102	F73F:R77R:E79H:A80I:R81Y	18	23	1.27778	0.245122	97	172	1.7732	0.572783	L47L:D51D:I52I:R54R:L55L:F73F:R77R:E79H:A80I:R81Y	FALSE	FALSE	0.408953	0.773893
1103	F73F:R77R:E79Q:A80T:R81F	11	14	1.27273	0.241162	12	13	1.08333	0.0800427	L47L:D51D:I52I:R54R:L55L:F73F:R77R:E79Q:A80T:R81F	FALSE	FALSE	0.160602	0.717302
1104	F73I:R77R:E79H:A80L:R81S	26	49	1.88462	0.633724	54	43	0.796296	-0.227784	L47L:D51D:I52I:R54R:L55L:F73I:R77R:E79H:A80L:R81S	FALSE	FALSE	0.20297	0.726956
1105	F73F:R77T:A80S:R81R	16	28	1.75	0.559616	23	28	1.21739	0.19671	L47L:D51D:I52I:R54R:L55L:F73F:R77T:E79E:A80S:R81R	FALSE	FALSE	0.378163	0.766877
1106	F73F:R77R:E79G:A80V:R81W	27	39	1.44444	0.367725	113	151	1.33628	0.289892	L47L:D51D:I52I:R54R:L55L:F73F:R77R:E79G:A80V:R81W	FALSE	FALSE	0.328808	0.755631
1107	F73F:R77W:E79I:A80G:R81C	38	6	0.157895	-1.84583	154	8	0.0519481	-2.95751	L47L:D51D:I52I:R54R:L55L:F73F:R77W:E79I:A80G:R81C	FALSE	FALSE	-2.40167	0.133445
1108	F73F:R77I:E79L:A80G:R81I	32	5	0.15625	-1.8563	27	5	0.185185	-1.6864	L47L:D51D:I52I:R54R:L55L:F73F:R77I:E79L:A80G:R81I	FALSE	FALSE	-1.77135	0.277074
1109	F73L:R77R:E79D:A80I:R81K	24	67	2.79167	1.02664	54	64	1.18519	0.169899	L47L:D51D:I52I:R54R:L55L:F73L:R77R:E79D:A80I:R81K	FALSE	FALSE	0.598269	0.817032
1110	F73V:R77R:E79L:A80A:R81E	32	4	0.125	-2.07944	52	8	0.153846	-1.8718	L47L:D51D:I52I:R54R:L55L:F73V:R77R:E79L:A80A:R81E	FALSE	FALSE	-1.97562	0.230527
1111	F73L:E79Y:A80I:R81L	32	26	0.8125	-0.207639	18	14	0.777778	-0.251314	L47L:D51D:I52I:R54R:L55L:F73L:R77R:E79Y:A80I:R81L	FALSE	FALSE	-0.229477	0.628416
1112	F73Y:R77K:E79H:A80F:R81L	7	4	0.571429	-0.559616	6	5	0.833333	-0.182322	L47L:D51D:I52I:R54R:L55L:F73Y:R77K:E79H:A80F:R81L	FALSE	FALSE	-0.370969	0.596175
1113	F73M:R77I:E79V:A80A:R81L	45	6	0.133333	-2.0149	74	10	0.135135	-2.00148	L47L:D51D:I52I:R54R:L55L:F73M:R77I:E79V:A80A:R81L	FALSE	FALSE	-2.00819	0.223105
1114	F73F:R77I:E79Y:A80S:R81L	61	6	0.0983607	-2.31911	30	4	0.133333	-2.0149	L47L:D51D:I52I:R54R:L55L:F73F:R77I:E79Y:A80S:R81L	FALSE	FALSE	-2.16701	0.186916
1115	F73F:R77V:E79G:A80A:R81K	18	17	0.944444	-0.0571584	99	82	0.828283	-0.188401	L47L:D51D:I52I:R54R:L55L:F73F:R77V:E79G:A80A:R81K	FALSE	FALSE	-0.12278	0.652729
1116	F73W:E79R:A80L:R81K	22	32	1.45455	0.374693	17	27	1.58824	0.462624	L47L:D51D:I52I:R54R:L55L:F73W:R77R:E79R:A80L:R81K	FALSE	FALSE	0.418658	0.776105
1117	F73I:R77R:E79S:A80V:R81V	26	10	0.384615	-0.955511	37	10	0.27027	-1.30833	L47L:D51D:I52I:R54R:L55L:F73I:R77R:E79S:A80V:R81V	FALSE	FALSE	-1.13192	0.422778
1118	F73T:R77R:E79L:A80S:R81K	47	7	0.148936	-1.90424	63	4	0.0634921	-2.75684	L47L:D51D:I52I:R54R:L55L:F73T:R77R:E79L:A80S:R81K	FALSE	FALSE	-2.33054	0.149653
1119	F73F:E79A:A80A:R81S	10	16	1.6	0.470004	9	11	1.22222	0.200671	L47L:D51D:I52I:R54R:L55L:F73F:R77R:E79A:A80A:R81S	FALSE	FALSE	0.335337	0.757119
1120	F73L:R77R:A80T:R81K	32	57	1.78125	0.577315	48	107	2.22917	0.801628	L47L:D51D:I52I:R54R:L55L:F73L:R77R:E79E:A80T:R81K	FALSE	FALSE	0.689472	0.837814
1121	F73F:R77R:E79N:A80C:R81N	21	50	2.38095	0.867501	34	73	2.14706	0.764099	L47L:D51D:I52I:R54R:L55L:F73F:R77R:E79N:A80C:R81N	FALSE	FALSE	0.8158	0.8666
1122	R77I:E79D:A80S:R81R	18	14	0.777778	-0.251314	108	106	0.981481	-0.0186921	L47L:D51D:I52I:R54R:L55L:F73F:R77I:E79D:A80S:R81R	FALSE	FALSE	-0.135003	0.649943
1123	F73L:R77Q:E79L:A80Y:R81K	11	7	0.636364	-0.451985	79	28	0.35443	-1.03724	L47L:D51D:I52I:R54R:L55L:F73L:R77Q:E79L:A80Y:R81K	FALSE	FALSE	-0.744614	0.511033
1124	F73T:R77T:E79Y:A80L:R81N	28	30	1.07143	0.0689929	53	39	0.735849	-0.30673	L47L:D51D:I52I:R54R:L55L:F73T:R77T:E79Y:A80L:R81N	FALSE	FALSE	-0.118869	0.65362
1125	F73S:R77R:E79F:A80L:R81K	10	7	0.7	-0.356675	16	13	0.8125	-0.207639	L47L:D51D:I52I:R54R:L55L:F73S:R77R:E79F:A80L:R81K	FALSE	FALSE	-0.282157	0.616412
1126	F73L:R77R:E79N:A80L:R81R	62	116	1.87097	0.626456	7	8	1.14286	0.133531	L47L:D51D:I52I:R54R:L55L:F73L:R77R:E79N:A80L:R81R	FALSE	FALSE	0.379994	0.767294
1127	F73F:R77R:E79S:A80N:R81Y	27	5	0.185185	-1.6864	12	11	0.916667	-0.0870114	L47L:D51D:I52I:R54R:L55L:F73F:R77R:E79S:A80N:R81Y	FALSE	FALSE	-0.886705	0.478655
1128	R77K:E79Y:A80C:R81Y	27	91	3.37037	1.21502	86	175	2.03488	0.710439	L47L:D51D:I52I:R54R:L55L:F73F:R77K:E79Y:A80C:R81Y	FALSE	FALSE	0.962731	0.900081
1129	F73L:R77R:E79L:A80N:R81V	36	6	0.166667	-1.79176	17	6	0.352941	-1.04145	L47L:D51D:I52I:R54R:L55L:F73L:R77R:E79L:A80N:R81V	FALSE	FALSE	-1.41661	0.357908
1130	F73L:R77R:E79S:A80I:R81L	34	39	1.14706	0.137201	50	54	1.08	0.076961	L47L:D51D:I52I:R54R:L55L:F73L:R77R:E79S:A80I:R81L	FALSE	FALSE	0.107081	0.705107
1131	F73F:R77I:E79V:A80I:R81H	24	6	0.25	-1.38629	68	8	0.117647	-2.14007	L47L:D51D:I52I:R54R:L55L:F73F:R77I:E79V:A80I:R81H	FALSE	FALSE	-1.76318	0.278935
1132	F73F:R77R:E79T:A80M:R81V	18	24	1.33333	0.287682	27	45	1.66667	0.510826	L47L:D51D:I52I:R54R:L55L:F73F:R77R:E79T:A80M:R81V	FALSE	FALSE	0.399254	0.771683
1133	F73F:R77R:E79L:A80T:R81T	19	43	2.26316	0.816761	13	14	1.07692	0.074108	L47L:D51D:I52I:R54R:L55L:F73F:R77R:E79L:A80T:R81T	FALSE	FALSE	0.445435	0.782206
1134	F73L:R77K:E79R:A80I:R81M	22	27	1.22727	0.204794	17	4	0.235294	-1.44692	L47L:D51D:I52I:R54R:L55L:F73L:R77K:E79R:A80I:R81M	FALSE	FALSE	-0.621062	0.539187
1135	F73M:R77K:E79A:A80I:R81S	37	11	0.297297	-1.21302	26	4	0.153846	-1.8718	L47L:D51D:I52I:R54R:L55L:F73M:R77K:E79A:A80I:R81S	FALSE	FALSE	-1.54241	0.329241
1136	F73R:R77M:A80V:R81K	5	4	0.8	-0.223144	100	14	0.14	-1.96611	L47L:D51D:I52I:R54R:L55L:F73R:R77M:E79E:A80V:R81K	FALSE	FALSE	-1.09463	0.431276
1137	F73F:R77I:E79S:A80S:R81L	22	6	0.272727	-1.29928	88	9	0.102273	-2.28011	L47L:D51D:I52I:R54R:L55L:F73F:R77I:E79S:A80S:R81L	FALSE	FALSE	-1.7897	0.272893
1138	F73W:R77S:E79L:A80G:R81R	11	15	1.36364	0.310155	52	18	0.346154	-1.06087	L47L:D51D:I52I:R54R:L55L:F73W:R77S:E79L:A80G:R81R	FALSE	FALSE	-0.375359	0.595174
1139	R77S:E79Y:A80C:R81N	31	8	0.258065	-1.35455	202	52	0.257426	-1.35702	L47L:D51D:I52I:R54R:L55L:F73F:R77S:E79Y:A80C:R81N	FALSE	FALSE	-1.35578	0.371767
1140	R77L:E79T:A80I:R81K	5	8	1.6	0.470004	6	14	2.33333	0.847298	L47L:D51D:I52I:R54R:L55L:F73F:R77L:E79T:A80I:R81K	FALSE	FALSE	0.658651	0.830791
1141	A80P	17	45	2.64706	0.973449	14	26	1.85714	0.619039	L47L:D51D:I52I:R54R:L55L:F73F:R77R:E79E:A80P:R81R	FALSE	FALSE	0.796244	0.862144
1142	F73L:R77R:E79R:A80L:R81K	35	55	1.57143	0.451985	40	72	1.8	0.587787	L47L:D51D:I52I:R54R:L55L:F73L:R77R:E79R:A80L:R81K	FALSE	FALSE	0.519886	0.799171
1143	R77R:E79C:A80M:R81Y	5	10	2	0.693147	80	143	1.7875	0.580818	L47L:D51D:I52I:R54R:L55L:F73F:R77R:E79C:A80M:R81Y	FALSE	FALSE	0.636983	0.825854
1144	F73F:R77R:E79L:A80M:R81N	32	33	1.03125	0.0307717	64	83	1.29688	0.259958	L47L:D51D:I52I:R54R:L55L:F73F:R77R:E79L:A80M:R81N	FALSE	FALSE	0.145365	0.71383
1145	F73L:R77S:E79I:A80G:R81R	25	6	0.24	-1.42712	27	4	0.148148	-1.90954	L47L:D51D:I52I:R54R:L55L:F73L:R77S:E79I:A80G:R81R	FALSE	FALSE	-1.66833	0.300549
1146	F73L:R77A:E79E:A80L:R81R	51	73	1.43137	0.358634	63	68	1.07937	0.076373	L47L:D51D:I52I:R54R:L55L:F73L:R77A:E79E:A80L:R81R	FALSE	FALSE	0.217503	0.730268
1147	F73L:R77Q:E79I:A80L:R81N	36	28	0.777778	-0.251314	56	47	0.839286	-0.175204	L47L:D51D:I52I:R54R:L55L:F73L:R77Q:E79I:A80L:R81N	FALSE	FALSE	-0.213259	0.632111
1148	F73F:R77R:E79S:A80A:R81K	13	20	1.53846	0.430783	36	50	1.38889	0.328504	L47L:D51D:I52I:R54R:L55L:F73F:R77R:E79S:A80A:R81K	FALSE	FALSE	0.379643	0.767215
1149	F73L:R77L:E79G:A80I:R81R	23	4	0.173913	-1.7492	32	5	0.15625	-1.8563	L47L:D51D:I52I:R54R:L55L:F73L:R77L:E79G:A80I:R81R	FALSE	FALSE	-1.80275	0.269919
1150	F73W:R77Y:E79I:A80V:R81R	9	10	1.11111	0.105361	34	18	0.529412	-0.635989	L47L:D51D:I52I:R54R:L55L:F73W:R77Y:E79I:A80V:R81R	FALSE	FALSE	-0.265314	0.62025
1151	F73L:R77R:E79C:A80I	23	44	1.91304	0.648695	23	15	0.652174	-0.427444	L47L:D51D:I52I:R54R:L55L:F73L:R77R:E79C:A80I:R81R	FALSE	FALSE	0.110626	0.705914
1152	F73T:E79T:A80A:R81M	30	24	0.8	-0.223144	142	49	0.34507	-1.06401	L47L:D51D:I52I:R54R:L55L:F73T:R77R:E79T:A80A:R81M	FALSE	FALSE	-0.643575	0.534057
1153	F73I:E79S:A80Q:R81K	22	4	0.181818	-1.70475	33	9	0.272727	-1.29928	L47L:D51D:I52I:R54R:L55L:F73I:R77R:E79S:A80Q:R81K	FALSE	FALSE	-1.50202	0.338446
1154	R77R:E79C:A80N:R81Y	9	6	0.666667	-0.405465	9	9	1	0	L47L:D51D:I52I:R54R:L55L:F73F:R77R:E79C:A80N:R81Y	FALSE	FALSE	-0.202733	0.63451
1155	F73_:R77E:E79A:A80G:R81V	7	6	0.857143	-0.154151	6	10	1.66667	0.510826	L47L:D51D:I52I:R54R:L55L:F73_:R77E:E79A:A80G:R81V	TRUE	FALSE	0.178337	0.721344
1156	R77R:E79I:A80F:R81R	4	14	3.5	1.25276	106	219	2.06604	0.725633	L47L:D51D:I52I:R54R:L55L:F73F:R77R:E79I:A80F:R81R	FALSE	FALSE	0.989198	0.906112
1157	F73L:R77R:E79V:A80L:R81I	10	19	1.9	0.641854	66	80	1.21212	0.192372	L47L:D51D:I52I:R54R:L55L:F73L:R77R:E79V:A80L:R81I	FALSE	FALSE	0.417113	0.775753
1158	F73T:R77R:E79D:A80M:R81R	6	7	1.16667	0.154151	7	7	1	0	L47L:D51D:I52I:R54R:L55L:F73T:R77R:E79D:A80M:R81R	FALSE	FALSE	0.0770753	0.698269
1159	F73L:R77R:E79K:A80V:R81I	9	17	1.88889	0.635989	7	5	0.714286	-0.336472	L47L:D51D:I52I:R54R:L55L:F73L:R77R:E79K:A80V:R81I	FALSE	FALSE	0.149758	0.714831
1160	F73M:R77V:E79F:R81L	17	5	0.294118	-1.22378	82	4	0.0487805	-3.02042	L47L:D51D:I52I:R54R:L55L:F73M:R77V:E79F:A80A:R81L	FALSE	FALSE	-2.1221	0.197149
1161	F73W:R77K:E79A:A80L:R81R	9	7	0.777778	-0.251314	5	10	2	0.693147	L47L:D51D:I52I:R54R:L55L:F73W:R77K:E79A:A80L:R81R	FALSE	FALSE	0.220916	0.731046
1162	F73V:R77R:E79F:A80L:R81K	12	16	1.33333	0.287682	128	154	1.20312	0.184922	L47L:D51D:I52I:R54R:L55L:F73V:R77R:E79F:A80L:R81K	FALSE	FALSE	0.236302	0.734552
1163	F73L:E79G:A80L:R81I	6	5	0.833333	-0.182322	43	47	1.09302	0.0889475	L47L:D51D:I52I:R54R:L55L:F73L:R77R:E79G:A80L:R81I	FALSE	FALSE	-0.046687	0.670068
1164	F73L:R77R:E79R:A80F:R81K	4	7	1.75	0.559616	11	14	1.27273	0.241162	L47L:D51D:I52I:R54R:L55L:F73L:R77R:E79R:A80F:R81K	FALSE	FALSE	0.400389	0.771942
1165	A80V:R81R	9	14	1.55556	0.441833	5	7	1.4	0.336472	L47L:D51D:I52I:R54R:L55L:F73F:R77R:E79E:A80V:R81R	FALSE	FALSE	0.389152	0.769381
1166	R77M:E79Y:A80S:R81R	6	8	1.33333	0.287682	5	7	1.4	0.336472	L47L:D51D:I52I:R54R:L55L:F73F:R77M:E79Y:A80S:R81R	FALSE	FALSE	0.312077	0.751818
1167	R77H:E79I:A80V:R81A	5	14	2.8	1.02962	20	49	2.45	0.896088	L47L:D51D:I52I:R54R:L55L:F73F:R77H:E79I:A80V:R81A	FALSE	FALSE	0.962854	0.900109
1168	F73L:R77R:E79Y:A80V:R81K	4	6	1.5	0.405465	7	10	1.42857	0.356675	L47L:D51D:I52I:R54R:L55L:F73L:R77R:E79Y:A80V:R81K	FALSE	FALSE	0.38107	0.76754
1169	F73L:R77R:E79T:A80Y:R81R	7	13	1.85714	0.619039	11	10	0.909091	-0.0953102	L47L:D51D:I52I:R54R:L55L:F73L:R77R:E79T:A80Y:R81R	FALSE	FALSE	0.261865	0.740377
1170	F73Y:R77T:E79A:A80D:R81V	4	6	1.5	0.405465	5	8	1.6	0.470004	L47L:D51D:I52I:R54R:L55L:F73Y:R77T:E79A:A80D:R81V	FALSE	FALSE	0.437734	0.780452
1171	wtAT	2935968	19357084	6.59308	1.88602	2861574	17044664	5.95639	1.78447	L47L:D51D:I52I:R54R:L55L:F73F:R77R:E79E:A80A:R81R	FALSE	TRUE	1.83524	1.0989
1172	L47K:F73M:R77L:E79T:A80V:R81R	162	66	0.407407	-0.897942	406	140	0.344828	-1.06471	L47K:D51D:I52I:R54R:L55L:F73M:R77L:E79T:A80V:R81R	FALSE	FALSE	-0.981326	0.457094
1173	F73M:R77L:E79E:A80V:R81R	239	988	4.13389	1.41922	159	635	3.99371	1.38472	L47L:D51D:I52I:R54R:L55L:F73M:R77L:E79E:A80V:R81R	FALSE	FALSE	1.40197	1.00017
1174	L47G:D51E:I52K:R54T:L55_	282	13	0.0460993	-3.07696	121	6	0.0495868	-3.00403	L47G:D51E:I52K:R54T:L55_:F73F:R77R:E79E:A80A:R81R	TRUE	FALSE	-3.04049	-0.0121227
1175	L47R:D51G:I52Y	833	9107	10.9328	2.39176	761	7243	9.51774	2.25316	L47R:D51G:I52Y:R54R:L55L:F73F:R77R:E79E:A80A:R81R	FALSE	FALSE	2.32246	1.20992
1176	L47L	1240	7994	6.44677	1.86358	841	4803	5.71106	1.7424	L47L:D51D:I52I:R54R:L55L:F73F:R77R:E79E:A80A:R81R	FALSE	TRUE	1.80299	1.09155
1177	F73V:R77F:E79L:A80C:R81D	97	4	0.0412371	-3.18842	84	6	0.0714286	-2.63906	L47L:D51D:I52I:R54R:L55L:F73V:R77F:E79L:A80C:R81D	FALSE	FALSE	-2.91374	0.0167612
1178	L47V:D51Q:I52T:R54K:L55W	1066	9153	8.5863	2.15017	392	3176	8.10204	2.09212	L47V:D51Q:I52T:R54K:L55W:F73F:R77R:E79E:A80A:R81R	FALSE	FALSE	2.12114	1.16405
1179	F73K:R77L:E79M:A80G:R81D	336	9	0.0267857	-3.61989	349	12	0.034384	-3.37017	L47L:D51D:I52I:R54R:L55L:F73K:R77L:E79M:A80G:R81D	FALSE	FALSE	-3.49503	-0.115695
1180	L47A:D51A:I52R:R54D:L55L:F73S:R77F:E79A:A80S:R81K	305	10	0.0327869	-3.41773	168	10	0.0595238	-2.82138	L47A:D51A:I52R:R54D:L55L:F73S:R77F:E79A:A80S:R81K	FALSE	FALSE	-3.11955	-0.0301375
1181	L47P:D51R:I52T:R54M:L55V	602	963	1.59967	0.469796	314	346	1.10191	0.0970458	L47P:D51R:I52T:R54M:L55V:F73F:R77R:E79E:A80A:R81R	FALSE	FALSE	0.283421	0.745289
1182	L47T:D51L:I52P:R54_:L55E:F73F:R77C:E79F:A80T:R81N	560	12	0.0214286	-3.84303	205	6	0.0292683	-3.53125	L47T:D51L:I52P:R54_:L55E:F73F:R77C:E79F:A80T:R81N	TRUE	FALSE	-3.68714	-0.159472
1183	F73L:R77Y:E79L:A80L:R81R	211	51	0.241706	-1.42003	86	18	0.209302	-1.56398	L47L:D51D:I52I:R54R:L55L:F73L:R77Y:E79L:A80L:R81R	FALSE	FALSE	-1.492	0.340728
1184	F73P:R77T:E79A:A80L:R81S	141	5	0.035461	-3.33932	190	9	0.0473684	-3.0498	L47L:D51D:I52I:R54R:L55L:F73P:R77T:E79A:A80L:R81S	FALSE	FALSE	-3.19456	-0.0472293
1185	F73L:R77L:E79Q:A80S:R81L	1416	97	0.0685028	-2.68088	737	60	0.0814111	-2.50824	L47L:D51D:I52I:R54R:L55L:F73L:R77L:E79Q:A80S:R81L	FALSE	FALSE	-2.59456	0.0894908
1186	L47L:D51D:I52T:L55Y	135	977	7.23704	1.97921	421	2459	5.84086	1.76488	L47L:D51D:I52T:R54R:L55Y:F73F:R77R:E79E:A80A:R81R	FALSE	FALSE	1.87204	1.10728
1187	F73G:R77C:E79Q:A80P:R81N	54	6	0.111111	-2.19722	169	14	0.0828402	-2.49084	L47L:D51D:I52I:R54R:L55L:F73G:R77C:E79Q:A80P:R81N	FALSE	FALSE	-2.34403	0.146578
1188	L47S:D51T:I52V:R54I:L55V	400	2718	6.795	1.91619	295	1912	6.48136	1.86893	L47S:D51T:I52V:R54I:L55V:F73F:R77R:E79E:A80A:R81R	FALSE	FALSE	1.89256	1.11196
1189	F73Y:R77K:E79T:A80I:R81L	238	76	0.319328	-1.14154	411	132	0.321168	-1.13579	L47L:D51D:I52I:R54R:L55L:F73Y:R77K:E79T:A80I:R81L	FALSE	FALSE	-1.13866	0.421242
1190	L47D:D51_:I52_:R54G:L55_:F73I:R77R:E79R:A80V:R81G	103	5	0.0485437	-3.02529	87	4	0.045977	-3.07961	L47D:D51_:I52_:R54G:L55_:F73I:R77R:E79R:A80V:R81G	TRUE	FALSE	-3.05245	-0.0148475
1191	L47T:D51S:I52P:R54V:L55K:F73I:R77V:E79K:A80G:R81N	246	6	0.0243902	-3.71357	116	7	0.0603448	-2.80768	L47T:D51S:I52P:R54V:L55K:F73I:R77V:E79K:A80G:R81N	FALSE	FALSE	-3.26063	-0.0622834
1192	F73Y:R77F:E79P:A80R:R81A	184	10	0.0543478	-2.91235	193	11	0.0569948	-2.86479	L47L:D51D:I52I:R54R:L55L:F73Y:R77F:E79P:A80R:R81A	FALSE	FALSE	-2.88857	0.0224953
1193	F73R:R77V:E79C:A80C:R81S	673	45	0.0668648	-2.70508	297	21	0.0707071	-2.64921	L47L:D51D:I52I:R54R:L55L:F73R:R77V:E79C:A80C:R81S	FALSE	FALSE	-2.67715	0.0706725
1194	L47A:D51A:I52_:R54_:L55V:F73C:R77C:E79M:A80S:R81V	175	5	0.0285714	-3.55535	81	4	0.0493827	-3.00815	L47A:D51A:I52_:R54_:L55V:F73C:R77C:E79M:A80S:R81V	TRUE	FALSE	-3.28175	-0.0670972
1195	F73L:R77K:E79K:A80M:R81Y	162	317	1.95679	0.671305	128	304	2.375	0.864997	L47L:D51D:I52I:R54R:L55L:F73L:R77K:E79K:A80M:R81Y	FALSE	FALSE	0.768151	0.855743
1196	L47A:D51T:I52M:R54T:L55K:F73Y:R77A:E79F:A80_:R81N	119	4	0.0336134	-3.39283	177	7	0.039548	-3.23024	L47A:D51T:I52M:R54T:L55K:F73Y:R77A:E79F:A80_:R81N	TRUE	FALSE	-3.31153	-0.0738838
1197	F73A:R77L:A80L:R81G	126	4	0.031746	-3.44999	90	4	0.0444444	-3.11352	L47L:D51D:I52I:R54R:L55L:F73A:R77L:E79E:A80L:R81G	FALSE	FALSE	-3.28175	-0.0670972
1198	L47A:D51P:I52Y:R54L:L55V:F73P:R77F:E79L:A80S:R81L	180	5	0.0277778	-3.58352	147	13	0.0884354	-2.42548	L47A:D51P:I52Y:R54L:L55V:F73P:R77F:E79L:A80S:R81L	FALSE	FALSE	-3.0045	-0.00392096
1199	L47P:D51G:I52A:R54V:L55S:F73H:R77P:E79S:A80Y:R81L	111	7	0.0630631	-2.76362	164	6	0.0365854	-3.30811	L47P:D51G:I52A:R54V:L55S:F73H:R77P:E79S:A80Y:R81L	FALSE	FALSE	-3.03586	-0.0110674
1200	F73L:R77T:E79L:A80T:R81_	286	20	0.0699301	-2.66026	183	16	0.0874317	-2.4369	L47L:D51D:I52I:R54R:L55L:F73L:R77T:E79L:A80T:R81_	TRUE	FALSE	-2.54858	0.0999688
1201	F73S:R77R:E79M:A80Q:R81S	719	26	0.0361613	-3.31976	1082	60	0.0554529	-2.89222	L47L:D51D:I52I:R54R:L55L:F73S:R77R:E79M:A80Q:R81S	FALSE	FALSE	-3.10599	-0.0270477
1202	L47Q:D51K:I52_:R54G:L55_	183	8	0.0437158	-3.13004	18	4	0.222222	-1.50408	L47Q:D51K:I52_:R54G:L55_:F73F:R77R:E79E:A80A:R81R	TRUE	FALSE	-2.31706	0.152724
1203	L47T:D51E:I52R:R54K:L55E	395	2124	5.37722	1.68217	543	2782	5.12339	1.63382	L47T:D51E:I52R:R54K:L55E:F73F:R77R:E79E:A80A:R81R	FALSE	FALSE	1.65799	1.05851
1204	F73Y:R77P:E79A:A80T:R81A	139	4	0.028777	-3.54818	98	8	0.0816327	-2.50553	L47L:D51D:I52I:R54R:L55L:F73Y:R77P:E79A:A80T:R81A	FALSE	FALSE	-3.02685	-0.00901417
1205	L47G:I52E:R54R:L55_:F73H:R77F:E79R:A80N:R81_	122	6	0.0491803	-3.01226	178	8	0.0449438	-3.10234	L47G:D51D:I52E:R54R:L55_:F73H:R77F:E79R:A80N:R81_	TRUE	FALSE	-3.0573	-0.0159525
1206	L47K:D51R:I52T:R54K:L55E:F73L:R77M:E79V:A80E:R81H	90	5	0.0555556	-2.89037	162	5	0.0308642	-3.47816	L47K:D51R:I52T:R54K:L55E:F73L:R77M:E79V:A80E:R81H	FALSE	FALSE	-3.18427	-0.0448833
1207	L47R:D51Q:I52K:R54Q:L55N	79	42	0.531646	-0.631778	110	38	0.345455	-1.06289	L47R:D51Q:I52K:R54Q:L55N:F73F:R77R:E79E:A80A:R81R	FALSE	FALSE	-0.847336	0.487626
1208	R77W:E79V:A80V:R81S	808	1622	2.00743	0.696853	1221	3175	2.60033	0.955637	L47L:D51D:I52I:R54R:L55L:F73F:R77W:E79V:A80V:R81S	FALSE	FALSE	0.826245	0.86898
1209	F73M:R77G:E79W:A80D:R81S	120	5	0.0416667	-3.17805	173	8	0.0462428	-3.07385	L47L:D51D:I52I:R54R:L55L:F73M:R77G:E79W:A80D:R81S	FALSE	FALSE	-3.12595	-0.0315956
1210	F73V:R77R:E79Q:A80D:R81L	292	17	0.0582192	-2.84354	170	4	0.0235294	-3.7495	L47L:D51D:I52I:R54R:L55L:F73V:R77R:E79Q:A80D:R81L	FALSE	FALSE	-3.29652	-0.070463
1211	L47T:D51G:I52L:R54T:L55_:F73L:R77P:E79K:A80H:R81I	104	5	0.0480769	-3.03495	79	5	0.0632911	-2.76001	L47T:D51G:I52L:R54T:L55_:F73L:R77P:E79K:A80H:R81I	TRUE	FALSE	-2.89748	0.0204653
1212	F73F:R77T:E79_:A80_:R81V	349	11	0.0315186	-3.45718	182	10	0.0549451	-2.90142	L47L:D51D:I52I:R54R:L55L:F73F:R77T:E79_:A80_:R81V	TRUE	FALSE	-3.1793	-0.0437517
1213	F73T:R77F:E79L:A80P:R81Y	250	6	0.024	-3.7297	192	5	0.0260417	-3.64806	L47L:D51D:I52I:R54R:L55L:F73T:R77F:E79L:A80P:R81Y	FALSE	FALSE	-3.68888	-0.159868
1214	F73T:R77F:E79N:A80E:R81Q	114	4	0.0350877	-3.3499	192	15	0.078125	-2.54945	L47L:D51D:I52I:R54R:L55L:F73T:R77F:E79N:A80E:R81Q	FALSE	FALSE	-2.94967	0.00857219
1215	F73T:R77V:E79I:A80S:R81_	242	9	0.0371901	-3.29171	181	14	0.0773481	-2.55944	L47L:D51D:I52I:R54R:L55L:F73T:R77V:E79I:A80S:R81_	TRUE	FALSE	-2.92558	0.0140634
1216	L47G:D51Y:I52N:R54_:L55S:F73Q:R77G:E79S:A80G:R81G	146	6	0.0410959	-3.19185	107	4	0.0373832	-3.28653	L47G:D51Y:I52N:R54_:L55S:F73Q:R77G:E79S:A80G:R81G	TRUE	FALSE	-3.23919	-0.0573991
1217	L47R:D51Q:I52S:R54M:L55L	423	3771	8.91489	2.18772	134	1120	8.35821	2.12324	L47R:D51Q:I52S:R54M:L55L:F73F:R77R:E79E:A80A:R81R	FALSE	FALSE	2.15548	1.17187
1218	L47P:D51R:I52V:R54Q:L55R:F73L:R77I:E79V:A80T:R81H	433	15	0.034642	-3.36269	772	83	0.107513	-2.23014	L47P:D51R:I52V:R54Q:L55R:F73L:R77I:E79V:A80T:R81H	FALSE	FALSE	-2.79642	0.0434949
1219	L47K:D51T:I52S:R54E:L55C:F73I:R77K:E79_:A80D:R81R	86	6	0.0697674	-2.66259	50	4	0.08	-2.52573	L47K:D51T:I52S:R54E:L55C:F73I:R77K:E79_:A80D:R81R	TRUE	FALSE	-2.59416	0.0895827
1220	L47A:D51T:I52L:R54Q:L55V:F73F:R77P:E79H:R81V	465	21	0.0451613	-3.09751	327	9	0.0275229	-3.59274	L47A:D51T:I52L:R54Q:L55V:F73F:R77P:E79H:A80A:R81V	FALSE	FALSE	-3.34513	-0.081538
1221	L47I:D51T:I52K:R54K:L55_:F73L:R77I:E79K:A80W:R81L	193	4	0.0207254	-3.8764	317	10	0.0315457	-3.45632	L47I:D51T:I52K:R54K:L55_:F73L:R77I:E79K:A80W:R81L	TRUE	FALSE	-3.66636	-0.154736
1222	L47S:D51W:I52K:R54R:L55N:F73_:R77W:A80V:R81_	154	6	0.038961	-3.24519	172	4	0.0232558	-3.7612	L47S:D51W:I52K:R54R:L55N:F73_:R77W:E79E:A80V:R81_	TRUE	FALSE	-3.5032	-0.117557
1223	L47V:D51S:I52L:R54K:L55K	199	50	0.251256	-1.38128	270	151	0.559259	-0.581142	L47V:D51S:I52L:R54K:L55K:F73F:R77R:E79E:A80A:R81R	FALSE	FALSE	-0.981212	0.45712
1224	F73L:R77R:E79G:A80_:R81A	148	7	0.0472973	-3.0513	54	5	0.0925926	-2.37955	L47L:D51D:I52I:R54R:L55L:F73L:R77R:E79G:A80_:R81A	TRUE	FALSE	-2.71542	0.0619502
1225	L47G:D51_:I52T:R54Y:L55G:F73E:R77S:E79N:A80S:R81V	158	4	0.0253165	-3.6763	92	9	0.0978261	-2.32456	L47G:D51_:I52T:R54Y:L55G:F73E:R77S:E79N:A80S:R81V	TRUE	FALSE	-3.00043	-0.00299383
1226	F73F:R77W:E79M:A80_:R81F	110	4	0.0363636	-3.31419	88	12	0.136364	-1.99243	L47L:D51D:I52I:R54R:L55L:F73F:R77W:E79M:A80_:R81F	TRUE	FALSE	-2.65331	0.0761044
1227	F73Y:R77S:E79D:A80L:R81E	93	6	0.0645161	-2.74084	168	6	0.0357143	-3.3322	L47L:D51D:I52I:R54R:L55L:F73Y:R77S:E79D:A80L:R81E	FALSE	FALSE	-3.03652	-0.0112175
1228	L47A:D51K:I52R:R54R:L55_:F73Y:R77K:E79V:A80K:R81S	742	19	0.0256065	-3.66491	859	31	0.0360885	-3.32178	L47A:D51K:I52R:R54R:L55_:F73Y:R77K:E79V:A80K:R81S	TRUE	FALSE	-3.49335	-0.115313
1229	F73I:R77I:E79F:A80I:R81V	217	15	0.0691244	-2.67185	364	21	0.0576923	-2.85263	L47L:D51D:I52I:R54R:L55L:F73I:R77I:E79F:A80I:R81V	FALSE	FALSE	-2.76224	0.0512826
1230	L47L:D51L:I52M:R54K:L55K:F73A:R77S:E79_:A80E:R81K	119	4	0.0336134	-3.39283	117	10	0.0854701	-2.45959	L47L:D51L:I52M:R54K:L55K:F73A:R77S:E79_:A80E:R81K	TRUE	FALSE	-2.92621	0.0139192
1231	F73T:R77K:E79H:A80F:R81N	161	6	0.0372671	-3.28964	117	6	0.0512821	-2.97041	L47L:D51D:I52I:R54R:L55L:F73T:R77K:E79H:A80F:R81N	FALSE	FALSE	-3.13003	-0.0325248
1232	L47M:D51L:I52V:R54T:L55G:F73T:R77C:E79N:A80K:R81Y	65	4	0.0615385	-2.78809	48	4	0.0833333	-2.48491	L47M:D51L:I52V:R54T:L55G:F73T:R77C:E79N:A80K:R81Y	FALSE	FALSE	-2.6365	0.0799345
1233	L47E:D51G:I52V:R54G:L55R:F73N:R77F:E79V:A80L:R81V	424	17	0.0400943	-3.21652	180	8	0.0444444	-3.11352	L47E:D51G:I52V:R54G:L55R:F73N:R77F:E79V:A80L:R81V	FALSE	FALSE	-3.16502	-0.0404974
1234	F73C:R77I:E79L:A80_:R81S	101	11	0.108911	-2.21723	180	6	0.0333333	-3.4012	L47L:D51D:I52I:R54R:L55L:F73C:R77I:E79L:A80_:R81S	TRUE	FALSE	-2.80921	0.0405792
1235	L47R:D51C:I52K:R54V:L55K	369	43	0.116531	-2.1496	99	9	0.0909091	-2.3979	L47R:D51C:I52K:R54V:L55K:F73F:R77R:E79E:A80A:R81R	FALSE	FALSE	-2.27375	0.162594
1236	L47T:I52Q:R54S:L55K:F73M:R77F:E79R:A80M:R81_	232	16	0.0689655	-2.67415	184	8	0.0434783	-3.13549	L47T:D51D:I52Q:R54S:L55K:F73M:R77F:E79R:A80M:R81_	TRUE	FALSE	-2.90482	0.0187928
1237	L47E:D51I:I52S:R54Y:L55W:F73I:R77_:E79C:A80K:R81S	123	8	0.0650407	-2.73274	75	6	0.08	-2.52573	L47E:D51I:I52S:R54Y:L55W:F73I:R77_:E79C:A80K:R81S	TRUE	FALSE	-2.62924	0.0815897
1238	F73P:R77T:E79H:A80K:R81R	428	22	0.0514019	-2.96808	325	18	0.0553846	-2.89345	L47L:D51D:I52I:R54R:L55L:F73P:R77T:E79H:A80K:R81R	FALSE	FALSE	-2.93077	0.0128806
1239	L47G:D51R:I52_:R54K:L55K:F73C:R77I:E79Q:A80P:R81Y	207	5	0.0241546	-3.72328	72	4	0.0555556	-2.89037	L47G:D51R:I52_:R54K:L55K:F73C:R77I:E79Q:A80P:R81Y	TRUE	FALSE	-3.30683	-0.072811
1240	L47P:D51R:I52I:R54R:L55N:F73P:R77L:E79L:A80D:R81C	183	6	0.0327869	-3.41773	244	10	0.0409836	-3.19458	L47P:D51R:I52I:R54R:L55N:F73P:R77L:E79L:A80D:R81C	FALSE	FALSE	-3.30615	-0.072658
1241	L47R:D51P:I52D:R54T:L55R:F73Q:R77V:A80E:R81G	222	4	0.018018	-4.01638	141	4	0.0283688	-3.56247	L47R:D51P:I52D:R54T:L55R:F73Q:R77V:E79E:A80E:R81G	FALSE	FALSE	-3.78942	-0.182779
1242	L47R:D51P:I52N:R54S:L55A:F73V:R77L:E79G:A80E:R81_	152	8	0.0526316	-2.94444	90	5	0.0555556	-2.89037	L47R:D51P:I52N:R54S:L55A:F73V:R77L:E79G:A80E:R81_	TRUE	FALSE	-2.91741	0.0159253
1243	L47R	504	4142	8.21825	2.10636	606	3128	5.16172	1.64127	L47R:D51D:I52I:R54R:L55L:F73F:R77R:E79E:A80A:R81R	FALSE	FALSE	1.87381	1.10769
1244	L47P	1723	6015	3.491	1.25019	1642	4227	2.5743	0.945578	L47P:D51D:I52I:R54R:L55L:F73F:R77R:E79E:A80A:R81R	FALSE	FALSE	1.09788	0.930878
1245	L47K:D51S:I52S:R54N:L55G:F73N:R77W:E79W:A80E:R81K	157	4	0.0254777	-3.66995	132	6	0.0454545	-3.09104	L47K:D51S:I52S:R54N:L55G:F73N:R77W:E79W:A80E:R81K	FALSE	FALSE	-3.3805	-0.0895981
1246	L47T:D51T:I52L:R54T:L55N:F73I:R77W:E79G:A80L:R81G	497	15	0.0301811	-3.50054	247	8	0.0323887	-3.42995	L47T:D51T:I52L:R54T:L55N:F73I:R77W:E79G:A80L:R81G	FALSE	FALSE	-3.46524	-0.108909
1247	L47K:D51I:I52I:R54V:L55R:F73G:R77R:E79Y:A80Y	215	6	0.027907	-3.57888	200	11	0.055	-2.90042	L47K:D51I:I52I:R54V:L55R:F73G:R77R:E79Y:A80Y:R81R	FALSE	FALSE	-3.23965	-0.0575038
1248	L47I:D51Y:I52I:R54L:L55Y:F73L:R77I:E79L:A80L:R81T	282	6	0.0212766	-3.85015	209	14	0.0669856	-2.70328	L47I:D51Y:I52I:R54L:L55Y:F73L:R77I:E79L:A80L:R81T	FALSE	FALSE	-3.27671	-0.065949
1249	L47I:D51P:I52P:R54R:L55K	504	23	0.0456349	-3.08708	161	8	0.0496894	-3.00196	L47I:D51P:I52P:R54R:L55K:F73F:R77R:E79E:A80A:R81R	FALSE	FALSE	-3.04452	-0.0130405
1250	F73G:R77I:E79K:A80L:R81Y	56	7	0.125	-2.07944	99	5	0.0505051	-2.98568	L47L:D51D:I52I:R54R:L55L:F73G:R77I:E79K:A80L:R81Y	FALSE	FALSE	-2.53256	0.103619
1251	L47L:D51H:I52K:R54K:L55E	212	905	4.26887	1.45135	299	1335	4.46488	1.49624	L47L:D51H:I52K:R54K:L55E:F73F:R77R:E79E:A80A:R81R	FALSE	FALSE	1.4738	1.01654
1252	F73F:R77L:E79P:A80K:R81I	200	8	0.04	-3.21888	201	9	0.0447761	-3.10608	L47L:D51D:I52I:R54R:L55L:F73F:R77L:E79P:A80K:R81I	FALSE	FALSE	-3.16248	-0.0399187
1253	F73M:R77Y:E79M:A80S:R81L	258	14	0.0542636	-2.9139	160	22	0.1375	-1.98413	L47L:D51D:I52I:R54R:L55L:F73M:R77Y:E79M:A80S:R81L	FALSE	FALSE	-2.44902	0.122656
1254	F73F:R77I:E79F:A80N:R81I	319	40	0.125392	-2.07631	77	12	0.155844	-1.8589	L47L:D51D:I52I:R54R:L55L:F73F:R77I:E79F:A80N:R81I	FALSE	FALSE	-1.96761	0.232354
1255	F73F:R77I:E79S:A80_:R81I	165	4	0.0242424	-3.71965	101	8	0.0792079	-2.53568	L47L:D51D:I52I:R54R:L55L:F73F:R77I:E79S:A80_:R81I	TRUE	FALSE	-3.12767	-0.031986
1256	F73I:R77P:A80Q:R81A	89	5	0.0561798	-2.8792	92	6	0.0652174	-2.73003	L47L:D51D:I52I:R54R:L55L:F73I:R77P:E79E:A80Q:R81A	FALSE	FALSE	-2.80461	0.0416268
1257	F73F:R77S:E79P:A80_:R81F	151	4	0.0264901	-3.63099	89	6	0.0674157	-2.69688	L47L:D51D:I52I:R54R:L55L:F73F:R77S:E79P:A80_:R81F	TRUE	FALSE	-3.16393	-0.0402499
1258	L47A:D51S:I52T:R54T:L55S	522	1069	2.04789	0.716811	168	271	1.6131	0.478155	L47A:D51S:I52T:R54T:L55S:F73F:R77R:E79E:A80A:R81R	FALSE	FALSE	0.597483	0.816853
1259	F73L:R77L:E79L:A80L:R81G	121	16	0.132231	-2.0232	270	14	0.0518519	-2.95936	L47L:D51D:I52I:R54R:L55L:F73L:R77L:E79L:A80L:R81G	FALSE	FALSE	-2.49128	0.113025
1260	L47N:D51W:I52C:R54L:L55Q:F73G:R77F:E79L:A80V:R81_	207	8	0.0386473	-3.25328	153	9	0.0588235	-2.83321	L47N:D51W:I52C:R54L:L55Q:F73G:R77F:E79L:A80V:R81_	TRUE	FALSE	-3.04325	-0.0127495
1261	F73E:R77G:E79F:A80V:R81L	133	9	0.0676692	-2.69312	61	6	0.0983607	-2.31911	L47L:D51D:I52I:R54R:L55L:F73E:R77G:E79F:A80V:R81L	FALSE	FALSE	-2.50612	0.109644
1262	F73L:R77I:E79_:A80G:R81C	478	16	0.0334728	-3.39702	398	21	0.0527638	-2.94193	L47L:D51D:I52I:R54R:L55L:F73L:R77I:E79_:A80G:R81C	TRUE	FALSE	-3.16948	-0.0415133
1263	F73I:E79I:A80I:R81N	288	100	0.347222	-1.05779	591	220	0.37225	-0.988188	L47L:D51D:I52I:R54R:L55L:F73I:R77R:E79I:A80I:R81N	FALSE	FALSE	-1.02299	0.447601
1264	L47V:D51E:I52R:R54N:L55L:F73S:R77T:A80K:R81A	230	5	0.0217391	-3.82864	228	15	0.0657895	-2.7213	L47V:D51E:I52R:R54N:L55L:F73S:R77T:E79E:A80K:R81A	FALSE	FALSE	-3.27497	-0.0655516
1265	L47L:D51T:I52K:R54I:L55S:F73A:R77V:E79C:A80G:R81H	293	9	0.0307167	-3.48295	150	7	0.0466667	-3.06473	L47L:D51T:I52K:R54I:L55S:F73A:R77V:E79C:A80G:R81H	FALSE	FALSE	-3.27384	-0.0652937
1266	F73N:R77V:E79G:A80_:R81K	92	4	0.0434783	-3.13549	54	4	0.0740741	-2.60269	L47L:D51D:I52I:R54R:L55L:F73N:R77V:E79G:A80_:R81K	TRUE	FALSE	-2.86909	0.0269343
1267	L47A:D51V:I52T:R54R:L55R	862	3688	4.27842	1.45358	380	1838	4.83684	1.57626	L47A:D51V:I52T:R54R:L55R:F73F:R77R:E79E:A80A:R81R	FALSE	FALSE	1.51492	1.02591
1268	L47S:D51C:I52S:R54S:L55Y	1115	9248	8.29417	2.11555	263	1928	7.3308	1.99208	L47S:D51C:I52S:R54S:L55Y:F73F:R77R:E79E:A80A:R81R	FALSE	FALSE	2.05382	1.1487
1269	L47T:D51A:I52R:R54K:L55_:F73S:R77D:E79_:A80N:R81Q	75	4	0.0533333	-2.93119	163	11	0.0674847	-2.69585	L47T:D51A:I52R:R54K:L55_:F73S:R77D:E79_:A80N:R81Q	TRUE	FALSE	-2.81352	0.0395964
1270	F73I:R77T:E79L:A80A:R81N	180	17	0.0944444	-2.35974	80	6	0.075	-2.59027	L47L:D51D:I52I:R54R:L55L:F73I:R77T:E79L:A80A:R81N	FALSE	FALSE	-2.47501	0.116734
1271	L47T:D51R:I52P:R54S:L55R:F73T:R77_:E79N:A80W:R81G	156	5	0.0320513	-3.44042	72	4	0.0555556	-2.89037	L47T:D51R:I52P:R54S:L55R:F73T:R77_:E79N:A80W:R81G	TRUE	FALSE	-3.16539	-0.0405834
1272	L47T:D51G:I52E:R54E:L55K:F73Y:R77L:E79G:A80T:R81G	81	10	0.123457	-2.09186	103	5	0.0485437	-3.02529	L47T:D51G:I52E:R54E:L55K:F73Y:R77L:E79G:A80T:R81G	FALSE	FALSE	-2.55858	0.0976904
1273	F73_:R77S:E79V:A80F:R81N	188	5	0.0265957	-3.627	299	14	0.0468227	-3.06139	L47L:D51D:I52I:R54R:L55L:F73_:R77S:E79V:A80F:R81N	TRUE	FALSE	-3.3442	-0.0813261
1274	F73S:R77L:E79C:A80E:R81F	202	12	0.0594059	-2.82336	272	14	0.0514706	-2.96674	L47L:D51D:I52I:R54R:L55L:F73S:R77L:E79C:A80E:R81F	FALSE	FALSE	-2.89505	0.0210187
1275	F73L:R77I:E79S:A80V:R81R	346	395	1.14162	0.132447	269	305	1.13383	0.1256	L47L:D51D:I52I:R54R:L55L:F73L:R77I:E79S:A80V:R81R	FALSE	FALSE	0.129024	0.710107
1276	R77M:E79Y:A80S:R81R	506	1000	1.97628	0.681219	585	841	1.43761	0.36298	L47L:D51D:I52I:R54R:L55L:F73F:R77M:E79Y:A80S:R81R	FALSE	FALSE	0.522099	0.799676
1277	F73F:R77T:E79D:A80L:R81V	286	65	0.227273	-1.4816	24	6	0.25	-1.38629	L47L:D51D:I52I:R54R:L55L:F73F:R77T:E79D:A80L:R81V	FALSE	FALSE	-1.43395	0.353956
1278	F73G:R77S:E79A:A80R:R81G	157	9	0.0573248	-2.85902	344	15	0.0436047	-3.13259	L47L:D51D:I52I:R54R:L55L:F73G:R77S:E79A:A80R:R81G	FALSE	FALSE	-2.99581	-0.00193971
1279	L47H:D51G:I52V:R54S:L55E:F73V:R77G:E79D:A80P:R81C	135	5	0.037037	-3.29584	162	5	0.0308642	-3.47816	L47H:D51G:I52V:R54S:L55E:F73V:R77G:E79D:A80P:R81C	FALSE	FALSE	-3.387	-0.0910794
1280	R77N:E79S:A80K:R81V	3768	917	0.243365	-1.41319	2145	710	0.331002	-1.10563	L47L:D51D:I52I:R54R:L55L:F73F:R77N:E79S:A80K:R81V	FALSE	FALSE	-1.25941	0.393728
1281	F73S:R77I:E79E:A80F:R81D	216	12	0.0555556	-2.89037	147	5	0.0340136	-3.38099	L47L:D51D:I52I:R54R:L55L:F73S:R77I:E79E:A80F:R81D	FALSE	FALSE	-3.13568	-0.0338131
1282	L47R:D51R:I52D:R54_:L55K	121	4	0.0330579	-3.4095	167	4	0.0239521	-3.7317	L47R:D51R:I52D:R54_:L55K:F73F:R77R:E79E:A80A:R81R	TRUE	FALSE	-3.5706	-0.132916
1283	L47P:D51I:I52R:R54G:L55R:F73Y:R77I:E79S:A80Q:R81L	305	10	0.0327869	-3.41773	184	5	0.0271739	-3.6055	L47P:D51I:I52R:R54G:L55R:F73Y:R77I:E79S:A80Q:R81L	FALSE	FALSE	-3.51161	-0.119475
1284	F73S:R77Y:E79N:A80R:R81P	272	12	0.0441176	-3.1209	255	13	0.0509804	-2.97631	L47L:D51D:I52I:R54R:L55L:F73S:R77Y:E79N:A80R:R81P	FALSE	FALSE	-3.0486	-0.0139708
1285	F73L:R77S:E79Y:A80_:R81I	122	5	0.0409836	-3.19458	174	8	0.045977	-3.07961	L47L:D51D:I52I:R54R:L55L:F73L:R77S:E79Y:A80_:R81I	TRUE	FALSE	-3.1371	-0.0341355
1286	L47A:D51G:I52S:R54L:L55W:F73M:R77L:E79V:A80_:R81W	107	6	0.0560748	-2.88107	185	10	0.0540541	-2.91777	L47A:D51G:I52S:R54L:L55W:F73M:R77L:E79V:A80_:R81W	TRUE	FALSE	-2.89942	0.0200236
1287	F73I:R77M:E79R:A80T:R81D	231	8	0.034632	-3.36298	69	5	0.0724638	-2.62467	L47L:D51D:I52I:R54R:L55L:F73I:R77M:E79R:A80T:R81D	FALSE	FALSE	-2.99382	-0.00148763
1288	F73V:R77R:E79G:A80T:R81G	324	14	0.0432099	-3.14169	79	6	0.0759494	-2.57769	L47L:D51D:I52I:R54R:L55L:F73V:R77R:E79G:A80T:R81G	FALSE	FALSE	-2.85969	0.0290774
1289	L47K:D51G:I52R:R54L:L55C	189	955	5.05291	1.61996	300	2645	8.81667	2.17664	L47K:D51G:I52R:R54L:L55C:F73F:R77R:E79E:A80A:R81R	FALSE	FALSE	1.8983	1.11327
1290	L47A:D51R:I52M:R54N:L55V:F73M:R77G:E79T:A80E:R81C	160	4	0.025	-3.68888	129	6	0.0465116	-3.06805	L47A:D51R:I52M:R54N:L55V:F73M:R77G:E79T:A80E:R81C	FALSE	FALSE	-3.37847	-0.0891353
1291	L47S:D51T:I52G:R54R:L55R:F73H:R77P:E79H:A80E:R81H	95	6	0.0631579	-2.76212	197	12	0.0609137	-2.7983	L47S:D51T:I52G:R54R:L55R:F73H:R77P:E79H:A80E:R81H	FALSE	FALSE	-2.78021	0.0471882
1292	F73A:R77T:E79_:A80K:R81N	137	15	0.109489	-2.21193	143	14	0.0979021	-2.32379	L47L:D51D:I52I:R54R:L55L:F73A:R77T:E79_:A80K:R81N	TRUE	FALSE	-2.26786	0.163936
1293	F73S:R77L:E79G:A80G:R81D	201	4	0.0199005	-3.91701	101	6	0.0594059	-2.82336	L47L:D51D:I52I:R54R:L55L:F73S:R77L:E79G:A80G:R81D	FALSE	FALSE	-3.37019	-0.0872485
1294	L47M:D51_:I52D:R54L:L55I:F73_:R77I:E79S:A80K:R81C	243	11	0.0452675	-3.09517	149	4	0.0268456	-3.61765	L47M:D51_:I52D:R54L:L55I:F73_:R77I:E79S:A80K:R81C	TRUE	FALSE	-3.35641	-0.0841092
1295	F73I:R77I:E79F:A80Q:R81N	238	7	0.0294118	-3.52636	155	6	0.0387097	-3.25167	L47L:D51D:I52I:R54R:L55L:F73I:R77I:E79F:A80Q:R81N	FALSE	FALSE	-3.38901	-0.0915386
1296	F73H:R77L:E79_:A80D:R81I	248	11	0.0443548	-3.11553	62	6	0.0967742	-2.33537	L47L:D51D:I52I:R54R:L55L:F73H:R77L:E79_:A80D:R81I	TRUE	FALSE	-2.72545	0.0596647
1297	F73I:R77M:E79V:A80S:R81R	313	19	0.0607029	-2.80176	154	15	0.0974026	-2.3289	L47L:D51D:I52I:R54R:L55L:F73I:R77M:E79V:A80S:R81R	FALSE	FALSE	-2.56533	0.096151
1298	L47Q:D51R:I52T:R54R:L55R:F73_:R77L:E79P:A80_:R81A	113	6	0.0530973	-2.93563	34	5	0.147059	-1.91692	L47Q:D51R:I52T:R54R:L55R:F73_:R77L:E79P:A80_:R81A	TRUE	FALSE	-2.42628	0.127838
1299	L47H:D51R:I52S:R54T:L55S	314	283	0.901274	-0.103946	148	183	1.23649	0.212274	L47H:D51R:I52S:R54T:L55S:F73F:R77R:E79E:A80A:R81R	FALSE	FALSE	0.0541639	0.693048
1300	L47V:D51R:I52M:R54V:L55_:F73H:R77R:E79H:A80T:R81F	416	13	0.03125	-3.46574	629	15	0.0238474	-3.73608	L47V:D51R:I52M:R54V:L55_:F73H:R77R:E79H:A80T:R81F	TRUE	FALSE	-3.60091	-0.139823
1301	L47A:D51A:I52A:R54N:L55G:F73K:R77S:E79Y:A80I:R81G	119	262	2.20168	0.789221	55	73	1.32727	0.283126	L47A:D51A:I52A:R54N:L55G:F73K:R77S:E79Y:A80I:R81G	FALSE	FALSE	0.536174	0.802883
1302	F73E	532	68	0.12782	-2.05714	464	60	0.12931	-2.04554	L47L:D51D:I52I:R54R:L55L:F73E:R77R:E79E:A80A:R81R	FALSE	FALSE	-2.05134	0.213274
1303	L47L:I52L:R54F:L55L	190	1446	7.61053	2.02953	213	1139	5.34742	1.67661	L47L:D51D:I52L:R54F:L55L:F73F:R77R:E79E:A80A:R81R	FALSE	FALSE	1.85307	1.10296
1304	L47V:D51C:I52I:R54G:L55K:F73A:R77_:E79R:A80G:R81K	182	7	0.0384615	-3.2581	176	5	0.0284091	-3.56105	L47V:D51C:I52I:R54G:L55K:F73A:R77_:E79R:A80G:R81K	TRUE	FALSE	-3.40957	-0.0962232
1305	L47Q:D51L:I52T:R54A:L55Q	255	1505	5.90196	1.77528	175	1118	6.38857	1.85451	L47Q:D51L:I52T:R54A:L55Q:F73F:R77R:E79E:A80A:R81R	FALSE	FALSE	1.8149	1.09426
1306	F73R:R77V:E79Y:A80V:R81S	82	8	0.097561	-2.32728	65	8	0.123077	-2.09495	L47L:D51D:I52I:R54R:L55L:F73R:R77V:E79Y:A80V:R81S	FALSE	FALSE	-2.21111	0.176866
1307	L47A:D51N:I52V:R54S:L55L	754	6567	8.70955	2.16442	786	6124	7.79135	2.05301	L47A:D51N:I52V:R54S:L55L:F73F:R77R:E79E:A80A:R81R	FALSE	FALSE	2.10872	1.16121
1308	L47C:D51P:I52H:R54L:L55_	253	12	0.0474308	-3.04848	138	4	0.0289855	-3.54096	L47C:D51P:I52H:R54L:L55_:F73F:R77R:E79E:A80A:R81R	TRUE	FALSE	-3.29472	-0.0700526
1309	L47A:D51W:I52K:R54T:L55Y	226	2127	9.4115	2.24193	64	479	7.48438	2.01282	L47A:D51W:I52K:R54T:L55Y:F73F:R77R:E79E:A80A:R81R	FALSE	FALSE	2.12738	1.16547
1310	L47A:D51R:I52V:R54L:L55S:F73W:R77G:E79I:A80_:R81D	144	9	0.0625	-2.77259	25	4	0.16	-1.83258	L47A:D51R:I52V:R54L:L55S:F73W:R77G:E79I:A80_:R81D	TRUE	FALSE	-2.30259	0.156023
1311	L47G:D51F:I52Q:R54F:L55H	565	451	0.79823	-0.225358	594	443	0.745791	-0.29331	L47G:D51F:I52Q:R54F:L55H:F73F:R77R:E79E:A80A:R81R	FALSE	FALSE	-0.259334	0.621613
1312	L47L:D51L:I52T:R54R:L55L	581	5527	9.51291	2.25265	862	7602	8.81903	2.17691	L47L:D51L:I52T:R54R:L55L:F73F:R77R:E79E:A80A:R81R	FALSE	FALSE	2.21478	1.18538
1313	L47R:D51M:I52M:R54I:L55_	377	18	0.0477454	-3.04187	156	8	0.0512821	-2.97041	L47R:D51M:I52M:R54I:L55_:F73F:R77R:E79E:A80A:R81R	TRUE	FALSE	-3.00614	-0.00429531
1314	L47A:D51S:I52A:R54R:L55K	92	96	1.04348	0.0425596	71	52	0.732394	-0.311436	L47A:D51S:I52A:R54R:L55K:F73F:R77R:E79E:A80A:R81R	FALSE	FALSE	-0.134438	0.650072
1315	L47S:D51G:I52H:R54I:L55K:F73L:R77L:E79S:A80K:R81A	174	4	0.0229885	-3.77276	195	9	0.0461538	-3.07577	L47S:D51G:I52H:R54I:L55K:F73L:R77L:E79S:A80K:R81A	FALSE	FALSE	-3.42427	-0.0995721
1316	L47Q:D51S:I52T:R54S:L55N:F73_:R77M:E79S:A80R:R81P	149	4	0.0268456	-3.61765	150	7	0.0466667	-3.06473	L47Q:D51S:I52T:R54S:L55N:F73_:R77M:E79S:A80R:R81P	TRUE	FALSE	-3.34119	-0.080641
1317	F73S:R77Y:E79L:A80N:R81H	234	7	0.0299145	-3.50941	121	8	0.0661157	-2.71635	L47L:D51D:I52I:R54R:L55L:F73S:R77Y:E79L:A80N:R81H	FALSE	FALSE	-3.11288	-0.028617
1318	L47P:D51G:I52L:R54V:L55K:F73V:R77G:E79D:A80_:R81K	284	12	0.0422535	-3.16407	219	11	0.0502283	-2.99118	L47P:D51G:I52L:R54V:L55K:F73V:R77G:E79D:A80_:R81K	TRUE	FALSE	-3.07762	-0.0205828
1319	D51P:I52G:R54P:L55K:F73K:R77V:E79_:A80R:R81G	73	4	0.0547945	-2.90417	142	5	0.0352113	-3.34639	L47L:D51P:I52G:R54P:L55K:F73K:R77V:E79_:A80R:R81G	TRUE	FALSE	-3.12528	-0.0314419
1320	F73P:R77T:E79T:A80C:R81K	127	6	0.0472441	-3.05243	85	4	0.0470588	-3.05636	L47L:D51D:I52I:R54R:L55L:F73P:R77T:E79T:A80C:R81K	FALSE	FALSE	-3.05439	-0.0152895
1321	L47I:D51R:I52V:R54L:L55D	125	377	3.016	1.10393	80	308	3.85	1.34807	L47I:D51R:I52V:R54L:L55D:F73F:R77R:E79E:A80A:R81R	FALSE	FALSE	1.226	0.960072
1322	F73T:R77R:E79I:A80L:R81L	463	875	1.88985	0.636497	466	612	1.3133	0.272547	L47L:D51D:I52I:R54R:L55L:F73T:R77R:E79I:A80L:R81L	FALSE	FALSE	0.454522	0.784277
1323	F73S:R77V:E79W:A80_:R81A	269	6	0.0223048	-3.80295	217	13	0.0599078	-2.81495	L47L:D51D:I52I:R54R:L55L:F73S:R77V:E79W:A80_:R81A	TRUE	FALSE	-3.30895	-0.0732949
1324	F73H:R77F:E79L:A80L:R81Y	166	12	0.0722892	-2.62708	33	5	0.151515	-1.88707	L47L:D51D:I52I:R54R:L55L:F73H:R77F:E79L:A80L:R81Y	FALSE	FALSE	-2.25708	0.166393
1325	F73T:R77S:E79H:A80P:R81R	262	6	0.0229008	-3.77659	153	13	0.0849673	-2.46549	L47L:D51D:I52I:R54R:L55L:F73T:R77S:E79H:A80P:R81R	FALSE	FALSE	-3.12104	-0.0304756
1326	F73F:R77R:E79Y:A80P:R81_	88	6	0.0681818	-2.68558	113	6	0.0530973	-2.93563	L47L:D51D:I52I:R54R:L55L:F73F:R77R:E79Y:A80P:R81_	TRUE	FALSE	-2.8106	0.0402621
1327	F73I:R77R:E79P:A80S:R81V	188	5	0.0265957	-3.627	216	17	0.0787037	-2.54207	L47L:D51D:I52I:R54R:L55L:F73I:R77R:E79P:A80S:R81V	FALSE	FALSE	-3.08453	-0.022158
1328	F73V:R77V:A80I:R81K	161	20	0.124224	-2.08567	201	25	0.124378	-2.08443	L47L:D51D:I52I:R54R:L55L:F73V:R77V:E79E:A80I:R81K	FALSE	FALSE	-2.08505	0.205592
1329	L47K:D51A:I52V:R54V:L55H	273	1607	5.88645	1.77265	35	183	5.22857	1.65414	L47K:D51A:I52V:R54V:L55H:F73F:R77R:E79E:A80A:R81R	FALSE	FALSE	1.7134	1.07113
1330	F73E:R77K:E79L:A80M:R81N	131	5	0.0381679	-3.26576	146	12	0.0821918	-2.4987	L47L:D51D:I52I:R54R:L55L:F73E:R77K:E79L:A80M:R81N	FALSE	FALSE	-2.88223	0.0239407
1331	L47P:D51H:I52I:R54R:L55A:F73H:R77L:E79H:A80L:R81C	77	6	0.0779221	-2.55205	123	7	0.0569106	-2.86627	L47P:D51H:I52I:R54R:L55A:F73H:R77L:E79H:A80L:R81C	FALSE	FALSE	-2.70916	0.0633776
1332	F73G:R77Y:E79I:A80L:R81L	127	6	0.0472441	-3.05243	180	15	0.0833333	-2.48491	L47L:D51D:I52I:R54R:L55L:F73G:R77Y:E79I:A80L:R81L	FALSE	FALSE	-2.76867	0.0498179
1333	F73R:R77Y:E79T:A80V:R81V	173	14	0.0809249	-2.51423	74	4	0.0540541	-2.91777	L47L:D51D:I52I:R54R:L55L:F73R:R77Y:E79T:A80V:R81V	FALSE	FALSE	-2.716	0.0618184
1334	F73E:R77G:E79T:A80E:R81M	190	8	0.0421053	-3.16758	126	6	0.047619	-3.04452	L47L:D51D:I52I:R54R:L55L:F73E:R77G:E79T:A80E:R81M	FALSE	FALSE	-3.10605	-0.0270612
1335	F73I:R77L:E79R:A80G:R81_	313	23	0.0734824	-2.61071	154	10	0.0649351	-2.73437	L47L:D51D:I52I:R54R:L55L:F73I:R77L:E79R:A80G:R81_	TRUE	FALSE	-2.67254	0.0717225
1336	L47S:D51R:I52I:R54R:L55L:F73P:R77P:E79L:A80R:R81E	187	5	0.026738	-3.62167	134	11	0.0820896	-2.49994	L47S:D51R:I52I:R54R:L55L:F73P:R77P:E79L:A80R:R81E	FALSE	FALSE	-3.06081	-0.0167514
1337	L47_:D51N:I52A:R54K:L55Q:F73R:R77E:E79K:A80S:R81C	195	17	0.0871795	-2.43979	212	14	0.0660377	-2.71753	L47_:D51N:I52A:R54K:L55Q:F73R:R77E:E79K:A80S:R81C	TRUE	FALSE	-2.57866	0.0931148
1338	L47_:D51H:I52L:R54K:L55E:F73K:R77V:E79K:A80G:R81E	122	8	0.0655738	-2.72458	412	25	0.0606796	-2.80215	L47_:D51H:I52L:R54K:L55E:F73K:R77V:E79K:A80G:R81E	TRUE	FALSE	-2.76336	0.0510264
1339	L47Q:D51S:I52R:R54K:L55V	113	1089	9.63717	2.26563	107	911	8.51402	2.14171	L47Q:D51S:I52R:R54K:L55V:F73F:R77R:E79E:A80A:R81R	FALSE	FALSE	2.20367	1.18285
1340	L47P:D51L:I52T:R54V:L55W	343	1364	3.97668	1.38045	99	336	3.39394	1.22199	L47P:D51L:I52T:R54V:L55W:F73F:R77R:E79E:A80A:R81R	FALSE	FALSE	1.30122	0.977211
1341	R77F:E79D:A80I:R81E	268	205	0.764925	-0.267977	283	197	0.696113	-0.362243	L47L:D51D:I52I:R54R:L55L:F73F:R77F:E79D:A80I:R81E	FALSE	FALSE	-0.31511	0.608903
1342	F73H:R77S:E79F:A80H:R81P	272	14	0.0514706	-2.96674	158	4	0.0253165	-3.6763	L47L:D51D:I52I:R54R:L55L:F73H:R77S:E79F:A80H:R81P	FALSE	FALSE	-3.32152	-0.0761598
1343	L47G:D51R:I52N:R54D:L55_:F73Q:R77F:E79S:A80L:R81Q	759	19	0.0250329	-3.68756	399	13	0.0325815	-3.42401	L47G:D51R:I52N:R54D:L55_:F73Q:R77F:E79S:A80L:R81Q	TRUE	FALSE	-3.55579	-0.129541
1344	L47A:D51K:I52L:R54M:L55T:F73T:R77R:E79T:A80L:R81R	315	22	0.0698413	-2.66153	158	12	0.0759494	-2.57769	L47A:D51K:I52L:R54M:L55T:F73T:R77R:E79T:A80L:R81R	FALSE	FALSE	-2.61961	0.0837833
1345	F73S:R77Q:E79S:A80I:R81I	381	12	0.0314961	-3.45789	132	7	0.0530303	-2.93689	L47L:D51D:I52I:R54R:L55L:F73S:R77Q:E79S:A80I:R81I	FALSE	FALSE	-3.19739	-0.0478745
1346	L47D:D51D:I52R:R54L:L55Q	223	558	2.50224	0.917187	235	479	2.0383	0.712115	L47D:D51D:I52R:R54L:L55Q:F73F:R77R:E79E:A80A:R81R	FALSE	FALSE	0.814651	0.866339
1347	F73A:R77E:E79L:A80S:R81S	113	4	0.0353982	-3.34109	179	4	0.0223464	-3.80109	L47L:D51D:I52I:R54R:L55L:F73A:R77E:E79L:A80S:R81S	FALSE	FALSE	-3.57109	-0.133029
1348	F73F:R77L:E79K:A80N:R81G	52	5	0.0961538	-2.34181	165	10	0.0606061	-2.80336	L47L:D51D:I52I:R54R:L55L:F73F:R77L:E79K:A80N:R81G	FALSE	FALSE	-2.57258	0.094499
1349	L47R:I52L:R54A:L55A:F73S:R77R:E79I:A80_:R81Q	302	9	0.0298013	-3.5132	317	10	0.0315457	-3.45632	L47R:D51D:I52L:R54A:L55A:F73S:R77R:E79I:A80_:R81Q	TRUE	FALSE	-3.48476	-0.113356
1350	L47G:D51P:I52K:R54K:L55K:F73L:R77G:E79K:A80A:R81G	104	6	0.0576923	-2.85263	148	6	0.0405405	-3.20545	L47G:D51P:I52K:R54K:L55K:F73L:R77G:E79K:A80A:R81G	FALSE	FALSE	-3.02904	-0.00951306
1351	L47D:D51D:I52T:R54K:L55K	161	1150	7.14286	1.96611	503	2665	5.29821	1.66737	L47D:D51D:I52T:R54K:L55K:F73F:R77R:E79E:A80A:R81R	FALSE	FALSE	1.81674	1.09468
1352	L47S:D51Q:I52_:R54G:L55W:F73L:R77M:E79D:A80Y:R81I	210	5	0.0238095	-3.73767	106	9	0.0849057	-2.46621	L47S:D51Q:I52_:R54G:L55W:F73L:R77M:E79D:A80Y:R81I	TRUE	FALSE	-3.10194	-0.0261246
1353	R77I:E79S:A80F:R81H	182	20	0.10989	-2.20827	237	36	0.151899	-1.88454	L47L:D51D:I52I:R54R:L55L:F73F:R77I:E79S:A80F:R81H	FALSE	FALSE	-2.04641	0.214397
1354	F73T:R77_:E79_:A80D:R81N	150	7	0.0466667	-3.06473	105	15	0.142857	-1.94591	L47L:D51D:I52I:R54R:L55L:F73T:R77_:E79_:A80D:R81N	TRUE	FALSE	-2.50532	0.109827
1355	F73S:R77T:E79F:A80R:R81T	210	7	0.0333333	-3.4012	273	15	0.0549451	-2.90142	L47L:D51D:I52I:R54R:L55L:F73S:R77T:E79F:A80R:R81T	FALSE	FALSE	-3.15131	-0.0373738
1356	R54R	1899	10436	5.49552	1.70393	1470	9596	6.52789	1.87608	L47L:D51D:I52I:R54R:L55L:F73F:R77R:E79E:A80A:R81R	FALSE	TRUE	1.79001	1.08859
1357	F73I:R77R:E79E:A80I:R81E	249	377	1.51406	0.414792	134	196	1.46269	0.380275	L47L:D51D:I52I:R54R:L55L:F73I:R77R:E79E:A80I:R81E	FALSE	FALSE	0.397534	0.771291
1358	L47Q:D51R:I52K:R54K:L55G	320	389	1.21562	0.195258	155	139	0.896774	-0.108951	L47Q:D51R:I52K:R54K:L55G:F73F:R77R:E79E:A80A:R81R	FALSE	FALSE	0.0431536	0.69054
1359	F73R:R77S:E79S:A80Y:R81L	408	15	0.0367647	-3.30322	299	18	0.0602007	-2.81007	L47L:D51D:I52I:R54R:L55L:F73R:R77S:E79S:A80Y:R81L	FALSE	FALSE	-3.05664	-0.0158027
1360	F73F:R77I:E79H:A80_:R81N	259	10	0.03861	-3.25424	192	7	0.0364583	-3.31159	L47L:D51D:I52I:R54R:L55L:F73F:R77I:E79H:A80_:R81N	TRUE	FALSE	-3.28291	-0.0673622
1361	R77R:E79K:A80M:R81G	155	478	3.08387	1.12619	239	599	2.50628	0.918798	L47L:D51D:I52I:R54R:L55L:F73F:R77R:E79K:A80M:R81G	FALSE	FALSE	1.02249	0.913699
1362	F73_:R77S:E79P:A80L:R81H	150	7	0.0466667	-3.06473	137	6	0.0437956	-3.12822	L47L:D51D:I52I:R54R:L55L:F73_:R77S:E79P:A80L:R81H	TRUE	FALSE	-3.09647	-0.0248784
1363	R77P:E79I:A80R:R81H	249	15	0.060241	-2.8094	149	8	0.0536913	-2.9245	L47L:D51D:I52I:R54R:L55L:F73F:R77P:E79I:A80R:R81H	FALSE	FALSE	-2.86695	0.0274216
1364	F73R:R77D:E79G:A80L:R81V	247	8	0.0323887	-3.42995	155	5	0.0322581	-3.43399	L47L:D51D:I52I:R54R:L55L:F73R:R77D:E79G:A80L:R81V	FALSE	FALSE	-3.43197	-0.101326
1365	L47W:D51K:I52N:R54K:L55V:F73G:R77I:E79T:A80K:R81Y	247	8	0.0323887	-3.42995	145	5	0.0344828	-3.3673	L47W:D51K:I52N:R54K:L55V:F73G:R77I:E79T:A80K:R81Y	FALSE	FALSE	-3.39862	-0.093728
1366	F73V:R77R:E79L:A80V:R81W	637	104	0.163265	-1.81238	180	28	0.155556	-1.86075	L47L:D51D:I52I:R54R:L55L:F73V:R77R:E79L:A80V:R81W	FALSE	FALSE	-1.83657	0.262213
1367	F73T:R77I:E79L:A80V:R81S	265	13	0.0490566	-3.01478	94	7	0.0744681	-2.59738	L47L:D51D:I52I:R54R:L55L:F73T:R77I:E79L:A80V:R81S	FALSE	FALSE	-2.80608	0.0412921
1368	F73W:R77_:E79H:A80M:R81K	180	4	0.0222222	-3.80666	258	13	0.0503876	-2.98801	L47L:D51D:I52I:R54R:L55L:F73W:R77_:E79H:A80M:R81K	TRUE	FALSE	-3.39734	-0.0934352
1369	F73A:R77_:E79V:A80H:R81_	1204	43	0.0357143	-3.3322	873	32	0.0366552	-3.3062	L47L:D51D:I52I:R54R:L55L:F73A:R77_:E79V:A80H:R81_	TRUE	FALSE	-3.3192	-0.075631
1370	L47L:F73M:R77G:E79G:A80P:R81_	1262	45	0.0356577	-3.33379	809	31	0.0383189	-3.26181	L47L:D51D:I52I:R54R:L55L:F73M:R77G:E79G:A80P:R81_	TRUE	FALSE	-3.2978	-0.0707544
1371	L47P:D51_:I52I:R54R:L55N	272	6	0.0220588	-3.81404	254	6	0.023622	-3.74557	L47P:D51_:I52I:R54R:L55N:F73F:R77R:E79E:A80A:R81R	TRUE	FALSE	-3.77981	-0.180588
1372	F73L:E79Y:A80L:R81R	193	995	5.15544	1.64005	194	910	4.69072	1.54559	L47L:D51D:I52I:R54R:L55L:F73L:R77R:E79Y:A80L:R81R	FALSE	FALSE	1.59282	1.04366
1373	D51S:I52K:R54G:L55_	112	6	0.0535714	-2.92674	80	8	0.1	-2.30259	L47L:D51S:I52K:R54G:L55_:F73F:R77R:E79E:A80A:R81R	TRUE	FALSE	-2.61466	0.0849105
1374	L47F:D51K:I52R:R54I:L55I:F73Q:R77I:E79G:A80S:R81M	34	4	0.117647	-2.14007	87	6	0.0689655	-2.67415	L47F:D51K:I52R:R54I:L55I:F73Q:R77I:E79G:A80S:R81M	FALSE	FALSE	-2.40711	0.132205
1375	L47S:D51A:I52G:R54K:L55W:F73V:R77E:E79N:A80T:R81E	90	6	0.0666667	-2.70805	98	4	0.0408163	-3.19867	L47S:D51A:I52G:R54K:L55W:F73V:R77E:E79N:A80T:R81E	FALSE	FALSE	-2.95336	0.00773204
1376	L47P:D51R:I52Q:R54V:L55E:F73S:R77L:E79Y:A80Y:R81_	54	4	0.0740741	-2.60269	56	4	0.0714286	-2.63906	L47P:D51R:I52Q:R54V:L55E:F73S:R77L:E79Y:A80Y:R81_	TRUE	FALSE	-2.62087	0.0834952
1377	F73F:R77I:E79S:A80S:R81L	162	70	0.432099	-0.839101	63	9	0.142857	-1.94591	L47L:D51D:I52I:R54R:L55L:F73F:R77I:E79S:A80S:R81L	FALSE	FALSE	-1.39251	0.3634
1378	F73I:R77D:E79L:A80T:R81P	151	5	0.0331126	-3.40784	82	6	0.0731707	-2.61496	L47L:D51D:I52I:R54R:L55L:F73I:R77D:E79L:A80T:R81P	FALSE	FALSE	-3.0114	-0.00549319
1379	F73L:R77G:E79T:A80V:R81R	214	19	0.088785	-2.42154	51	7	0.137255	-1.98592	L47L:D51D:I52I:R54R:L55L:F73L:R77G:E79T:A80V:R81R	FALSE	FALSE	-2.20373	0.178549
1380	L47Q:D51P:I52K:R54T:L55V:F73W:R77I:E79I:A80C:R81S	91	6	0.0659341	-2.7191	93	4	0.0430108	-3.14631	L47Q:D51P:I52K:R54T:L55V:F73W:R77I:E79I:A80C:R81S	FALSE	FALSE	-2.9327	0.0124396
1381	L47A:D51R:I52H:R54I:L55S	546	192	0.351648	-1.04512	314	125	0.398089	-0.921079	L47A:D51R:I52H:R54I:L55S:F73F:R77R:E79E:A80A:R81R	FALSE	FALSE	-0.983101	0.45669
1382	F73C:R77R:E79C:A80S:R81F	155	8	0.0516129	-2.96398	198	13	0.0656566	-2.72332	L47L:D51D:I52I:R54R:L55L:F73C:R77R:E79C:A80S:R81F	FALSE	FALSE	-2.84365	0.0327316
1383	F73G:R77L:E79E:A80K:R81E	322	8	0.0248447	-3.69511	200	6	0.03	-3.50656	L47L:D51D:I52I:R54R:L55L:F73G:R77L:E79E:A80K:R81E	FALSE	FALSE	-3.60083	-0.139806
1384	F73P:R77L:E79L:A80E:R81G	157	8	0.0509554	-2.9768	148	14	0.0945946	-2.35815	L47L:D51D:I52I:R54R:L55L:F73P:R77L:E79L:A80E:R81G	FALSE	FALSE	-2.66748	0.0728752
1385	F73A:R77T:E79S:A80F:R81A	336	9	0.0267857	-3.61989	298	14	0.0469799	-3.05804	L47L:D51D:I52I:R54R:L55L:F73A:R77T:E79S:A80F:R81A	FALSE	FALSE	-3.33896	-0.0801335
1386	F73M:R77L:E79T:A80L:R81S	69	4	0.057971	-2.84781	228	11	0.0482456	-3.03145	L47L:D51D:I52I:R54R:L55L:F73M:R77L:E79T:A80L:R81S	FALSE	FALSE	-2.93963	0.0108607
1387	F73V:R77F:E79H:A80T:R81R	372	19	0.0510753	-2.97445	107	4	0.0373832	-3.28653	L47L:D51D:I52I:R54R:L55L:F73V:R77F:E79H:A80T:R81R	FALSE	FALSE	-3.13049	-0.0326308
1388	L47V:D51C:I52V:R54R:L55T:F73W:R77V:A80L:R81S	199	5	0.0251256	-3.68387	146	5	0.0342466	-3.37417	L47V:D51C:I52V:R54R:L55T:F73W:R77V:E79E:A80L:R81S	FALSE	FALSE	-3.52902	-0.123441
1389	L47V:D51R:I52L:R54R:L55K:F73T:R77I:E79G:A80I:R81K	1106	32	0.0289331	-3.54277	1113	43	0.0386343	-3.25361	L47V:D51R:I52L:R54R:L55K:F73T:R77I:E79G:A80I:R81K	FALSE	FALSE	-3.39819	-0.0936302
1390	L47P:D51I:I52R:R54T:L55I:F73_:R77L:E79L:A80R:R81E	179	5	0.027933	-3.57795	117	6	0.0512821	-2.97041	L47P:D51I:I52R:R54T:L55I:F73_:R77L:E79L:A80R:R81E	TRUE	FALSE	-3.27418	-0.0653722
1391	F73L:R77I:E79A:A80_:R81Y	177	7	0.039548	-3.23024	118	6	0.0508475	-2.97893	L47L:D51D:I52I:R54R:L55L:F73L:R77I:E79A:A80_:R81Y	TRUE	FALSE	-3.10458	-0.0267262
1392	L47H:D51N:I52F:R54S:L55Y:F73T:R77N:E79G:A80L:R81_	664	19	0.0286145	-3.55384	314	18	0.0573248	-2.85902	L47H:D51N:I52F:R54S:L55Y:F73T:R77N:E79G:A80L:R81_	TRUE	FALSE	-3.20643	-0.0499344
1393	L47S:D51R:I52S:R54G:L55E	255	354	1.38824	0.328033	271	326	1.20295	0.184779	L47S:D51R:I52S:R54G:L55E:F73F:R77R:E79E:A80A:R81R	FALSE	FALSE	0.256406	0.739133
1394	F73H:R77_:E79Y:A80F:R81L	94	4	0.0425532	-3.157	124	11	0.0887097	-2.42239	L47L:D51D:I52I:R54R:L55L:F73H:R77_:E79Y:A80F:R81L	TRUE	FALSE	-2.78969	0.0450267
1395	F73L:R77W:E79R:A80P:R81L	270	13	0.0481481	-3.03347	114	11	0.0964912	-2.3383	L47L:D51D:I52I:R54R:L55L:F73L:R77W:E79R:A80P:R81L	FALSE	FALSE	-2.68589	0.0686805
1396	L47A:D51S:I52T:R54K:L55_:F73S:R77I:E79K:A80K:R81A	83	8	0.0963855	-2.3394	148	5	0.0337838	-3.38777	L47A:D51S:I52T:R54K:L55_:F73S:R77I:E79K:A80K:R81A	TRUE	FALSE	-2.86359	0.0281888
1397	L47T:D51H:I52G:R54V:L55L	3067	2537	0.827193	-0.189718	2540	3172	1.24882	0.222198	L47T:D51H:I52G:R54V:L55L:F73F:R77R:E79E:A80A:R81R	FALSE	FALSE	0.0162403	0.684407
1398	F73Y:R77T:E79S:A80L:R81S	324	16	0.0493827	-3.00815	315	7	0.0222222	-3.80666	L47L:D51D:I52I:R54R:L55L:F73Y:R77T:E79S:A80L:R81S	FALSE	FALSE	-3.40741	-0.0957304
1399	F73V:R77T:E79Q:A80I:R81S	471	21	0.044586	-3.11034	276	11	0.0398551	-3.22251	L47L:D51D:I52I:R54R:L55L:F73V:R77T:E79Q:A80I:R81S	FALSE	FALSE	-3.16642	-0.0408171
1400	F73C:R77P:E79P:A80C:R81R	305	4	0.0131148	-4.33402	218	12	0.0550459	-2.89959	L47L:D51D:I52I:R54R:L55L:F73C:R77P:E79P:A80C:R81R	FALSE	FALSE	-3.6168	-0.143444
1401	F73I:R77R:E79D:A80H:R81L	212	26	0.122642	-2.09849	154	17	0.11039	-2.20374	L47L:D51D:I52I:R54R:L55L:F73I:R77R:E79D:A80H:R81L	FALSE	FALSE	-2.15111	0.190538
1402	L47T:D51H:I52L:R54C:L55L	341	3652	10.7097	2.37115	501	4563	9.10778	2.20913	L47T:D51H:I52L:R54C:L55L:F73F:R77R:E79E:A80A:R81R	FALSE	FALSE	2.29014	1.20255
1403	F73G:R77R:E79E:A80I:R81N	348	23	0.066092	-2.71671	88	8	0.0909091	-2.3979	L47L:D51D:I52I:R54R:L55L:F73G:R77R:E79E:A80I:R81N	FALSE	FALSE	-2.5573	0.0979811
1404	F73T:E79L:A80F:R81V	65	8	0.123077	-2.09495	33	5	0.151515	-1.88707	L47L:D51D:I52I:R54R:L55L:F73T:R77R:E79L:A80F:R81V	FALSE	FALSE	-1.99101	0.227021
1405	L47P:D51_:I52L:R54K:L55G:F73N:R77H:E79K:A80T:R81E	108	4	0.037037	-3.29584	86	7	0.0813953	-2.50844	L47P:D51_:I52L:R54K:L55G:F73N:R77H:E79K:A80T:R81E	TRUE	FALSE	-2.90214	0.0194045
1406	L47_:D51E:I52I:R54S:L55V:R77T:E79Y:A80M:R81L	186	7	0.0376344	-3.27984	291	7	0.024055	-3.72741	L47_:D51E:I52I:R54S:L55V:F73F:R77T:E79Y:A80M:R81L	TRUE	FALSE	-3.50362	-0.117655
1407	L47H:D51R:I52T:R54G:L55A	166	604	3.63855	1.29159	265	734	2.76981	1.01878	L47H:D51R:I52T:R54G:L55A:F73F:R77R:E79E:A80A:R81R	FALSE	FALSE	1.15518	0.943935
1408	L47T:D51C:I52R:R54E:L55L	127	969	7.62992	2.03208	180	1435	7.97222	2.07596	L47T:D51C:I52R:R54E:L55L:F73F:R77R:E79E:A80A:R81R	FALSE	FALSE	2.05402	1.14875
1409	F73Y:R77P:E79S:A80S:R81V	395	11	0.0278481	-3.58099	96	9	0.09375	-2.36712	L47L:D51D:I52I:R54R:L55L:F73Y:R77P:E79S:A80S:R81V	FALSE	FALSE	-2.97406	0.00301624
1410	F73I:R77_:E79S:A80L:R81T	292	11	0.0376712	-3.27886	105	11	0.104762	-2.25607	L47L:D51D:I52I:R54R:L55L:F73I:R77_:E79S:A80L:R81T	TRUE	FALSE	-2.76746	0.0500925
1411	L47S:D51K:I52W:R54K:L55Q:F73G:R77I:E79Y:A80K:R81V	150	6	0.04	-3.21888	162	7	0.0432099	-3.14169	L47S:D51K:I52W:R54K:L55Q:F73G:R77I:E79Y:A80K:R81V	FALSE	FALSE	-3.18028	-0.0439754
1412	F73V:R77L:E79K:A80I:R81N	149	7	0.0469799	-3.05804	162	13	0.0802469	-2.52265	L47L:D51D:I52I:R54R:L55L:F73V:R77L:E79K:A80I:R81N	FALSE	FALSE	-2.79034	0.044879
1413	L47W:D51T:I52P:R54L:L55G	168	244	1.45238	0.373204	162	143	0.882716	-0.124752	L47W:D51T:I52P:R54L:L55G:F73F:R77R:E79E:A80A:R81R	FALSE	FALSE	0.124226	0.709013
1414	L47A:D51F:I52V:R54I:L55G:F73S:R77T:E79_:A80I:R81R	97	8	0.0824742	-2.49527	194	12	0.0618557	-2.78295	L47A:D51F:I52V:R54I:L55G:F73S:R77T:E79_:A80I:R81R	TRUE	FALSE	-2.63911	0.0793396
1415	L47P:D51Y:I52P:R54I:L55D:F73L:R77T:E79Y:A80W:R81N	218	10	0.0458716	-3.08191	245	19	0.077551	-2.55682	L47P:D51Y:I52P:R54I:L55D:F73L:R77T:E79Y:A80W:R81N	FALSE	FALSE	-2.81936	0.0382656
1416	F73T:R77G:E79S:A80A:R81E	119	8	0.0672269	-2.69968	67	10	0.149254	-1.90211	L47L:D51D:I52I:R54R:L55L:F73T:R77G:E79S:A80A:R81E	FALSE	FALSE	-2.30089	0.156408
1417	F73H:R77S:E79T:A80P:R81T	268	5	0.0186567	-3.98155	323	15	0.0464396	-3.0696	L47L:D51D:I52I:R54R:L55L:F73H:R77S:E79T:A80P:R81T	FALSE	FALSE	-3.52558	-0.122657
1418	F73I:R77L:E79D:A80E:R81R	277	22	0.0794224	-2.53298	135	9	0.0666667	-2.70805	L47L:D51D:I52I:R54R:L55L:F73I:R77L:E79D:A80E:R81R	FALSE	FALSE	-2.62051	0.0835774
1419	F73G:R77F:E79S:A80V:R81F	235	11	0.0468085	-3.06169	70	6	0.0857143	-2.45674	L47L:D51D:I52I:R54R:L55L:F73G:R77F:E79S:A80V:R81F	FALSE	FALSE	-2.75921	0.0519721
1420	F73H:R77L:E79T:A80M:R81R	797	108	0.135508	-1.99872	276	38	0.137681	-1.98281	L47L:D51D:I52I:R54R:L55L:F73H:R77L:E79T:A80M:R81R	FALSE	FALSE	-1.99077	0.227075
1421	F73I:R77I:E79Y:A80L:R81P	167	9	0.0538922	-2.92077	134	8	0.0597015	-2.8184	L47L:D51D:I52I:R54R:L55L:F73I:R77I:E79Y:A80L:R81P	FALSE	FALSE	-2.86958	0.0268223
1422	F73K:R77R:E79M:A80F:R81G	97	12	0.123711	-2.0898	77	4	0.0519481	-2.95751	L47L:D51D:I52I:R54R:L55L:F73K:R77R:E79M:A80F:R81G	FALSE	FALSE	-2.52366	0.105647
1423	F73Y:R77P:E79K:A80Y:R81_	67	6	0.0895522	-2.41293	149	12	0.0805369	-2.51904	L47L:D51D:I52I:R54R:L55L:F73Y:R77P:E79K:A80Y:R81_	TRUE	FALSE	-2.46599	0.118789
1424	L47S:D51R:I52_:R54S:L55P:F73Y:R77L:E79_:A80P:R81A	127	9	0.0708661	-2.64696	182	9	0.0494505	-3.00678	L47S:D51R:I52_:R54S:L55P:F73Y:R77L:E79_:A80P:R81A	TRUE	FALSE	-2.82687	0.0365548
1425	F73Y:R77T:E79L:A80P:R81N	107	4	0.0373832	-3.28653	164	5	0.0304878	-3.49043	L47L:D51D:I52I:R54R:L55L:F73Y:R77T:E79L:A80P:R81N	FALSE	FALSE	-3.38848	-0.0914175
1426	F73_:R77H:E79K:A80E:R81G	60	5	0.0833333	-2.48491	66	5	0.0757576	-2.58022	L47L:D51D:I52I:R54R:L55L:F73_:R77H:E79K:A80E:R81G	TRUE	FALSE	-2.53256	0.103619
1427	F73Y:R77T:E79A:A80D:R81V	902	47	0.0521064	-2.95447	1633	69	0.0422535	-3.16407	L47L:D51D:I52I:R54R:L55L:F73Y:R77T:E79A:A80D:R81V	FALSE	FALSE	-3.05927	-0.0164004
1428	F73R:R77S:E79V:A80I:R81V	185	8	0.0432432	-3.14091	131	8	0.0610687	-2.79576	L47L:D51D:I52I:R54R:L55L:F73R:R77S:E79V:A80I:R81V	FALSE	FALSE	-2.96834	0.0043201
1429	L47Q:D51T:I52Q:R54K:L55E	242	1928	7.96694	2.0753	209	2360	11.2919	2.42408	L47Q:D51T:I52Q:R54K:L55E:F73F:R77R:E79E:A80A:R81R	FALSE	FALSE	2.24969	1.19334
1430	F73S:R77F:E79S:A80L:R81S	118	6	0.0508475	-2.97893	51	5	0.0980392	-2.32239	L47L:D51D:I52I:R54R:L55L:F73S:R77F:E79S:A80L:R81S	FALSE	FALSE	-2.65066	0.0767086
1431	L47N:D51C:I52I:R54L:L55_:F73G:R77K:E79Y:A80V:R81R	95	6	0.0631579	-2.76212	103	8	0.0776699	-2.55529	L47N:D51C:I52I:R54L:L55_:F73G:R77K:E79Y:A80V:R81R	TRUE	FALSE	-2.6587	0.0748752
1432	L47T:D51L:I52R:R54K:L55L:F73T:R77S:E79A:A80S:R81F	136	7	0.0514706	-2.96674	206	9	0.0436893	-3.13065	L47T:D51L:I52R:R54K:L55L:F73T:R77S:E79A:A80S:R81F	FALSE	FALSE	-3.0487	-0.013992
1433	F73V:R77S:E79I:A80T:R81G	226	10	0.0442478	-3.11795	269	7	0.0260223	-3.6488	L47L:D51D:I52I:R54R:L55L:F73V:R77S:E79I:A80T:R81G	FALSE	FALSE	-3.38338	-0.090254
1434	F73_:R77Y:E79P:A80L:R81F	298	11	0.0369128	-3.2992	155	6	0.0387097	-3.25167	L47L:D51D:I52I:R54R:L55L:F73_:R77Y:E79P:A80L:R81F	TRUE	FALSE	-3.27543	-0.0656572
1435	F73W:R77_:E79S:A80C:R81T	131	7	0.0534351	-2.92929	56	6	0.107143	-2.23359	L47L:D51D:I52I:R54R:L55L:F73W:R77_:E79S:A80C:R81T	TRUE	FALSE	-2.58144	0.0924809
1436	L47A:D51_:I52K:R54L:L55T:F73E:R77L:E79S:A80A:R81G	176	6	0.0340909	-3.37872	158	7	0.0443038	-3.11668	L47A:D51_:I52K:R54L:L55T:F73E:R77L:E79S:A80A:R81G	TRUE	FALSE	-3.2477	-0.0593391
1437	F73V:R77L:E79L:A80V:R81R	211	8	0.0379147	-3.27242	36	5	0.138889	-1.97408	L47L:D51D:I52I:R54R:L55L:F73V:R77L:E79L:A80V:R81R	FALSE	FALSE	-2.62325	0.0829539
1438	F73V:R77Q:E79I:A80K:R81T	128	8	0.0625	-2.77259	67	5	0.0746269	-2.59525	L47L:D51D:I52I:R54R:L55L:F73V:R77Q:E79I:A80K:R81T	FALSE	FALSE	-2.68392	0.0691286
1439	F73E:R77R:E79L:A80S:R81G	219	8	0.0365297	-3.30963	115	5	0.0434783	-3.13549	L47L:D51D:I52I:R54R:L55L:F73E:R77R:E79L:A80S:R81G	FALSE	FALSE	-3.22256	-0.0536099
1440	L47R:D51F:I52L:R54A:L55R:F73E:R77V:E79I:A80G:R81F	119	4	0.0336134	-3.39283	96	6	0.0625	-2.77259	L47R:D51F:I52L:R54A:L55R:F73E:R77V:E79I:A80G:R81F	FALSE	FALSE	-3.08271	-0.021742
1441	L47P:D51R:I52E:R54R:L55K:F73S:R77I:E79A:A80F:R81Y	536	18	0.0335821	-3.39376	204	9	0.0441176	-3.1209	L47P:D51R:I52E:R54R:L55K:F73S:R77I:E79A:A80F:R81Y	FALSE	FALSE	-3.25733	-0.0615321
1442	F73I:R77R:E79K:A80V:R81Y	183	94	0.513661	-0.666191	148	84	0.567568	-0.566395	L47L:D51D:I52I:R54R:L55L:F73I:R77R:E79K:A80V:R81Y	FALSE	FALSE	-0.616293	0.540273
1443	L47A:D51G:I52Y:R54N:L55R	379	30	0.0791557	-2.53634	298	32	0.107383	-2.23136	L47A:D51G:I52Y:R54N:L55R:F73F:R77R:E79E:A80A:R81R	FALSE	FALSE	-2.38385	0.137505
1444	L47A:D51K:I52H:R54F:L55Q:F73I:R77G:E79S:A80M:R81W	300	11	0.0366667	-3.30589	134	6	0.0447761	-3.10608	L47A:D51K:I52H:R54F:L55Q:F73I:R77G:E79S:A80M:R81W	FALSE	FALSE	-3.20598	-0.0498323
1445	L47A:D51R:I52K:R54T:L55F:F73A:R77F:E79_:A80L:R81E	348	13	0.0373563	-3.28725	74	5	0.0675676	-2.69463	L47A:D51R:I52K:R54T:L55F:F73A:R77F:E79_:A80L:R81E	TRUE	FALSE	-2.99094	-0.000830869
1446	F73S:R77L:E79H:A80G:R81E	237	6	0.0253165	-3.6763	80	4	0.05	-2.99573	L47L:D51D:I52I:R54R:L55L:F73S:R77L:E79H:A80G:R81E	FALSE	FALSE	-3.33602	-0.0794624
1447	F73L:R77W:E79L:A80L:R81R	658	346	0.525836	-0.642766	366	130	0.355191	-1.0351	L47L:D51D:I52I:R54R:L55L:F73L:R77W:E79L:A80L:R81R	FALSE	FALSE	-0.838933	0.489541
1448	L47T:D51V:I52R:R54I:L55Q	144	181	1.25694	0.228684	85	65	0.764706	-0.268264	L47T:D51V:I52R:R54I:L55Q:F73F:R77R:E79E:A80A:R81R	FALSE	FALSE	-0.0197901	0.676197
1449	F73F:R77I:E79L:A80H:R81K	453	88	0.19426	-1.63856	275	65	0.236364	-1.44238	L47L:D51D:I52I:R54R:L55L:F73F:R77I:E79L:A80H:R81K	FALSE	FALSE	-1.54047	0.329684
1450	L47E:D51H:I52L:R54I:L55L	193	1001	5.18653	1.64606	148	778	5.25676	1.65951	L47E:D51H:I52L:R54I:L55L:F73F:R77R:E79E:A80A:R81R	FALSE	FALSE	1.65279	1.05732
1451	L47T:D51K:I52M:R54K:L55K:F73H:R77E:E79L:A80Y:R81C	370	11	0.0297297	-3.51561	213	11	0.0516432	-2.9634	L47T:D51K:I52M:R54K:L55K:F73H:R77E:E79L:A80Y:R81C	FALSE	FALSE	-3.2395	-0.05747
1452	F73L:R77I:E79L:A80T:R81D	176	9	0.0511364	-2.97326	91	6	0.0659341	-2.7191	L47L:D51D:I52I:R54R:L55L:F73L:R77I:E79L:A80T:R81D	FALSE	FALSE	-2.84618	0.0321553
1453	L47K:D51H:I52A:R54L:L55I:F73R:R77F:E79D:A80S:R81G	88	4	0.0454545	-3.09104	217	7	0.0322581	-3.43399	L47K:D51H:I52A:R54L:L55I:F73R:R77F:E79D:A80S:R81G	FALSE	FALSE	-3.26251	-0.0627138
1454	F73_:R77M:E79Q:A80N:R81E	320	10	0.03125	-3.46574	255	11	0.0431373	-3.14337	L47L:D51D:I52I:R54R:L55L:F73_:R77M:E79Q:A80N:R81E	TRUE	FALSE	-3.30455	-0.0722927
1455	F73H:R77H:E79T:A80I:R81H	230	18	0.0782609	-2.54771	203	17	0.0837438	-2.47999	L47L:D51D:I52I:R54R:L55L:F73H:R77H:E79T:A80I:R81H	FALSE	FALSE	-2.51385	0.107882
1456	L47R:D51C:I52D:R54F:L55F	267	2296	8.59925	2.15168	313	2199	7.02556	1.94955	L47R:D51C:I52D:R54F:L55F:F73F:R77R:E79E:A80A:R81R	FALSE	FALSE	2.05061	1.14797
1457	F73Q:R77T:E79D:A80W:R81I	364	14	0.0384615	-3.2581	76	6	0.0789474	-2.53897	L47L:D51D:I52I:R54R:L55L:F73Q:R77T:E79D:A80W:R81I	FALSE	FALSE	-2.89854	0.0202252
1458	F73F:R77S:E79L:A80L:R81Q	71	70	0.985915	-0.0141846	167	208	1.24551	0.219544	L47L:D51D:I52I:R54R:L55L:F73F:R77S:E79L:A80L:R81Q	FALSE	FALSE	0.10268	0.704104
1459	L47T:D51Q:I52S:R54T:L55I	40	38	0.95	-0.0512933	170	177	1.04118	0.0403513	L47T:D51Q:I52S:R54T:L55I:F73F:R77R:E79E:A80A:R81R	FALSE	FALSE	-0.005471	0.67946
1460	F73G:R77R:E79R:A80A:R81W	242	18	0.0743802	-2.59857	85	12	0.141176	-1.95774	L47L:D51D:I52I:R54R:L55L:F73G:R77R:E79R:A80A:R81W	FALSE	FALSE	-2.27816	0.161589
1461	L47Y:D51P:I52S:R54S:L55Y:F73_:R77F:E79S:A80R:R81D	92	6	0.0652174	-2.73003	473	10	0.0211416	-3.85651	L47Y:D51P:I52S:R54S:L55Y:F73_:R77F:E79S:A80R:R81D	TRUE	FALSE	-3.29327	-0.0697219
1462	F73_:R77E:E79A:A80G:R81V	1891	73	0.0386039	-3.2544	2907	140	0.0481596	-3.03323	L47L:D51D:I52I:R54R:L55L:F73_:R77E:E79A:A80G:R81V	TRUE	FALSE	-3.14382	-0.0356667
1463	F73I:R77P:E79P:A80K:R81K	337	12	0.0356083	-3.33518	239	12	0.0502092	-2.99156	L47L:D51D:I52I:R54R:L55L:F73I:R77P:E79P:A80K:R81K	FALSE	FALSE	-3.16337	-0.0401212
1464	L47A:D51G:I52Q:R54R:L55I:F73Q:R77R:E79T:A80K:R81L	164	9	0.054878	-2.90264	171	6	0.0350877	-3.3499	L47A:D51G:I52Q:R54R:L55I:F73Q:R77R:E79T:A80K:R81L	FALSE	FALSE	-3.12627	-0.0316688
1465	F73I:R77K:E79P:A80A:R81R	127	7	0.0551181	-2.89828	231	36	0.155844	-1.8589	L47L:D51D:I52I:R54R:L55L:F73I:R77K:E79P:A80A:R81R	FALSE	FALSE	-2.37859	0.138704
1466	L47P:D51C:I52R:R54T:L55I	471	2285	4.85138	1.57926	644	2262	3.51242	1.25631	L47P:D51C:I52R:R54T:L55I:F73F:R77R:E79E:A80A:R81R	FALSE	FALSE	1.41778	1.00377
1467	F73S:R77P:E79S:A80N:R81I	292	16	0.0547945	-2.90417	198	11	0.0555556	-2.89037	L47L:D51D:I52I:R54R:L55L:F73S:R77P:E79S:A80N:R81I	FALSE	FALSE	-2.89727	0.0205138
1468	F73R:R77I:E79G:A80F:R81L	158	9	0.056962	-2.86537	83	6	0.0722892	-2.62708	L47L:D51D:I52I:R54R:L55L:F73R:R77I:E79G:A80F:R81L	FALSE	FALSE	-2.74623	0.0549315
1469	F73V:R77S:E79R:A80W:R81R	98	4	0.0408163	-3.19867	154	6	0.038961	-3.24519	L47L:D51D:I52I:R54R:L55L:F73V:R77S:E79R:A80W:R81R	FALSE	FALSE	-3.22193	-0.0534666
1470	L47E:D51K:I52R:R54R:L55E:F73K:R77E:E79L:A80I:R81V	54	4	0.0740741	-2.60269	41	5	0.121951	-2.10413	L47E:D51K:I52R:R54R:L55E:F73K:R77E:E79L:A80I:R81V	FALSE	FALSE	-2.35341	0.144441
1471	F73_:R77N:E79L:A80T:R81S	396	9	0.0227273	-3.78419	253	11	0.0434783	-3.13549	L47L:D51D:I52I:R54R:L55L:F73_:R77N:E79L:A80T:R81S	TRUE	FALSE	-3.45984	-0.107678
1472	F73V:R77P:E79T:A80L:R81A	313	8	0.0255591	-3.66676	68	8	0.117647	-2.14007	L47L:D51D:I52I:R54R:L55L:F73V:R77P:E79T:A80L:R81A	FALSE	FALSE	-2.90341	0.0191135
1473	L47K:D51R:I52Y:R54L:L55Q	257	11	0.0428016	-3.15118	122	6	0.0491803	-3.01226	L47K:D51R:I52Y:R54L:L55Q:F73F:R77R:E79E:A80A:R81R	FALSE	FALSE	-3.08172	-0.0215169
1474	F73V:R77G:E79P:A80G:R81G	89	6	0.0674157	-2.69688	63	4	0.0634921	-2.75684	L47L:D51D:I52I:R54R:L55L:F73V:R77G:E79P:A80G:R81G	FALSE	FALSE	-2.72686	0.0593446
1475	L47S:D51P:I52A:R54T:L55L	48	100	2.08333	0.733969	66	140	2.12121	0.751988	L47S:D51P:I52A:R54T:L55L:F73F:R77R:E79E:A80A:R81R	FALSE	FALSE	0.742978	0.850007
1476	F73F:R77S:E79I:A80K:R81P	117	5	0.042735	-3.15274	112	9	0.0803571	-2.52127	L47L:D51D:I52I:R54R:L55L:F73F:R77S:E79I:A80K:R81P	FALSE	FALSE	-2.83701	0.0342459
1477	F73Y:R77S:E79_:A80V:R81V	619	39	0.0630048	-2.76454	359	12	0.0334262	-3.39842	L47L:D51D:I52I:R54R:L55L:F73Y:R77S:E79_:A80V:R81V	TRUE	FALSE	-3.08148	-0.0214619
1478	F73G:R77I:A80V:R81V	343	16	0.0466472	-3.06514	195	9	0.0461538	-3.07577	L47L:D51D:I52I:R54R:L55L:F73G:R77I:E79E:A80V:R81V	FALSE	FALSE	-3.07046	-0.0189505
1479	L47E:D51F:I52A:R54K:L55E	323	2258	6.99071	1.94458	212	1505	7.09906	1.95996	L47E:D51F:I52A:R54K:L55E:F73F:R77R:E79E:A80A:R81R	FALSE	FALSE	1.95227	1.12557
1480	R81R	3061	11212	3.66286	1.29824	2332	9156	3.92624	1.36768	L47L:D51D:I52I:R54R:L55L:F73F:R77R:E79E:A80A:R81R	FALSE	TRUE	1.33296	0.984445
1481	L47F:D51R:I52Y:R54G:L55S:F73Y:R77L:E79E:A80V:R81S	131	5	0.0381679	-3.26576	160	5	0.03125	-3.46574	L47F:D51R:I52Y:R54G:L55S:F73Y:R77L:E79E:A80V:R81S	FALSE	FALSE	-3.36575	-0.0862372
1482	L47T:D51R:I52T:R54S:L55Y	122	92	0.754098	-0.282232	63	43	0.68254	-0.381935	L47T:D51R:I52T:R54S:L55Y:F73F:R77R:E79E:A80A:R81R	FALSE	FALSE	-0.332084	0.605035
1483	F73F:R77_:E79S:A80G:R81I	131	5	0.0381679	-3.26576	143	4	0.027972	-3.57655	L47L:D51D:I52I:R54R:L55L:F73F:R77_:E79S:A80G:R81I	TRUE	FALSE	-3.42115	-0.0988627
1484	L47T:D51E:I52Q:R54K:L55_	253	13	0.0513834	-2.96844	126	9	0.0714286	-2.63906	L47T:D51E:I52Q:R54K:L55_:F73F:R77R:E79E:A80A:R81R	TRUE	FALSE	-2.80375	0.0418239
1485	F73C:R77H:E79S:A80L:R81R	159	35	0.220126	-1.51356	104	37	0.355769	-1.03347	L47L:D51D:I52I:R54R:L55L:F73C:R77H:E79S:A80L:R81R	FALSE	FALSE	-1.27351	0.390514
1486	F73I:R77R:E79G:A80L:R81I	257	367	1.42802	0.356286	125	148	1.184	0.168899	L47L:D51D:I52I:R54R:L55L:F73I:R77R:E79G:A80L:R81I	FALSE	FALSE	0.262592	0.740542
1487	F73Y:R77I:E79P:A80I:R81S	91	4	0.043956	-3.12457	96	12	0.125	-2.07944	L47L:D51D:I52I:R54R:L55L:F73Y:R77I:E79P:A80I:R81S	FALSE	FALSE	-2.602	0.0877951
1488	L47P:D51M:I52K:R54K:L55I	197	89	0.451777	-0.794567	315	108	0.342857	-1.07044	L47P:D51M:I52K:R54K:L55I:F73F:R77R:E79E:A80A:R81R	FALSE	FALSE	-0.932504	0.468219
1489	F73S:R77I:E79Q:A80I:R81R	109	8	0.0733945	-2.61191	71	5	0.0704225	-2.65324	L47L:D51D:I52I:R54R:L55L:F73S:R77I:E79Q:A80I:R81R	FALSE	FALSE	-2.63257	0.080829
1490	L47L:D51L:I52L:R54L:L55V:F73_:R77S:E79K:A80Q:R81T	186	17	0.0913978	-2.39253	130	6	0.0461538	-3.07577	L47L:D51L:I52L:R54L:L55V:F73_:R77S:E79K:A80Q:R81T	TRUE	FALSE	-2.73415	0.0576822
1491	L47S:D51E:I52P:R54S:L55Y	570	1833	3.21579	1.16807	433	1354	3.12702	1.14008	L47S:D51E:I52P:R54S:L55Y:F73F:R77R:E79E:A80A:R81R	FALSE	FALSE	1.15408	0.943683
1492	F73S:R77F:E79_:A80G:R81L	204	11	0.0539216	-2.92022	82	5	0.0609756	-2.79728	L47L:D51D:I52I:R54R:L55L:F73S:R77F:E79_:A80G:R81L	TRUE	FALSE	-2.85875	0.0292902
1493	F73R:R77C:E79I:A80V:R81R	41	7	0.170732	-1.76766	206	14	0.0679612	-2.68882	L47L:D51D:I52I:R54R:L55L:F73R:R77C:E79I:A80V:R81R	FALSE	FALSE	-2.22824	0.172963
1494	F73R:R77Y:E79K:A80Y:R81_	254	6	0.023622	-3.74557	163	4	0.0245399	-3.70746	L47L:D51D:I52I:R54R:L55L:F73R:R77Y:E79K:A80Y:R81_	TRUE	FALSE	-3.72652	-0.168444
1495	F73K:R77Y:E79T:A80F:R81R	522	98	0.187739	-1.6727	559	116	0.207513	-1.57256	L47L:D51D:I52I:R54R:L55L:F73K:R77Y:E79T:A80F:R81R	FALSE	FALSE	-1.62263	0.310962
1496	F73Y:R77R:E79W:A80Q:R81K	281	10	0.0355872	-3.33577	115	6	0.0521739	-2.95317	L47L:D51D:I52I:R54R:L55L:F73Y:R77R:E79W:A80Q:R81K	FALSE	FALSE	-3.14447	-0.0358155
1497	F73P:R77L:E79L:A80Q:R81K	86	7	0.0813953	-2.50844	47	8	0.170213	-1.77071	L47L:D51D:I52I:R54R:L55L:F73P:R77L:E79L:A80Q:R81K	FALSE	FALSE	-2.13957	0.193168
1498	L47I:D51C:I52C:R54L:L55A:F73K:R77C:E79R:A80W:R81L	99	5	0.0505051	-2.98568	116	8	0.0689655	-2.67415	L47I:D51C:I52C:R54L:L55A:F73K:R77C:E79R:A80W:R81L	FALSE	FALSE	-2.82992	0.0358614
1499	L47T:D51G:I52L:R54T:L55V:F73Y:R77S:E79S:A80L:R81W	109	10	0.0917431	-2.38876	226	5	0.0221239	-3.8111	L47T:D51G:I52L:R54T:L55V:F73Y:R77S:E79S:A80L:R81W	FALSE	FALSE	-3.09993	-0.0256661
1500	L47E:D51R:I52I:R54R:L55E:F73S:R77C:E79P:A80T:R81L	327	5	0.0152905	-4.18052	67	5	0.0746269	-2.59525	L47E:D51R:I52I:R54R:L55E:F73S:R77C:E79P:A80T:R81L	FALSE	FALSE	-3.38789	-0.0912824
1501	F73M	1126	6631	5.88899	1.77308	962	5464	5.67983	1.73692	L47L:D51D:I52I:R54R:L55L:F73M:R77R:E79E:A80A:R81R	FALSE	FALSE	1.755	1.08061
1502	F73F:R77T:E79S:A80_:R81L	186	12	0.0645161	-2.74084	127	18	0.141732	-1.95382	L47L:D51D:I52I:R54R:L55L:F73F:R77T:E79S:A80_:R81L	TRUE	FALSE	-2.34733	0.145827
1503	L47D:D51K:I52K:R54K:L55K:F73V:R77A:E79Q:A80W:R81Q	202	11	0.0544554	-2.91037	104	4	0.0384615	-3.2581	L47D:D51K:I52K:R54K:L55K:F73V:R77A:E79Q:A80W:R81Q	FALSE	FALSE	-3.08423	-0.0220896
1504	L47K:D51G:I52N:R54L:L55N	103	51	0.495146	-0.702903	292	115	0.393836	-0.931822	L47K:D51G:I52N:R54L:L55N:F73F:R77R:E79E:A80A:R81R	FALSE	FALSE	-0.817363	0.494456
1505	L47K:D51T:I52L:R54G:L55G:F73W:R77R:E79S:A80A:R81R	121	7	0.0578512	-2.84988	235	19	0.0808511	-2.51515	L47K:D51T:I52L:R54G:L55G:F73W:R77R:E79S:A80A:R81R	FALSE	FALSE	-2.68251	0.0694495
1506	F73T:R77C:E79Q:A80L:R81K	65	9	0.138462	-1.97716	137	23	0.167883	-1.78449	L47L:D51D:I52I:R54R:L55L:F73T:R77C:E79Q:A80L:R81K	FALSE	FALSE	-1.88082	0.252128
1507	L47A:F73_:R77H:E79L:A80L:R81S	236	9	0.0381356	-3.26661	92	7	0.076087	-2.57588	L47A:D51D:I52I:R54R:L55L:F73_:R77H:E79L:A80L:R81S	TRUE	FALSE	-2.92124	0.0150509
1508	F73Y:R77K:E79H:A80F:R81L	1611	170	0.105525	-2.24881	1413	174	0.123142	-2.09442	L47L:D51D:I52I:R54R:L55L:F73Y:R77K:E79H:A80F:R81L	FALSE	FALSE	-2.17161	0.185867
1509	L47V:D51I:I52L:R54R:L55K:F73D:R77L:E79T:A80I:R81N	265	12	0.045283	-3.09482	159	11	0.0691824	-2.67101	L47V:D51I:I52L:R54R:L55K:F73D:R77L:E79T:A80I:R81N	FALSE	FALSE	-2.88292	0.0237843
1510	L47T:D51S:I52M:R54_:L55K:F73P:R77I:E79P:A80N:R81P	169	5	0.0295858	-3.52046	239	6	0.0251046	-3.6847	L47T:D51S:I52M:R54_:L55K:F73P:R77I:E79P:A80N:R81P	TRUE	FALSE	-3.60258	-0.140204
1511	L47V:D51A:I52T:R54R:L55R	172	367	2.13372	0.757867	142	402	2.83099	1.04063	L47V:D51A:I52T:R54R:L55R:F73F:R77R:E79E:A80A:R81R	FALSE	FALSE	0.899246	0.885615
1512	F73A:R77L:E79K:A80V:R81L	357	16	0.0448179	-3.10515	131	11	0.0839695	-2.4773	L47L:D51D:I52I:R54R:L55L:F73A:R77L:E79K:A80V:R81L	FALSE	FALSE	-2.79122	0.0446778
1513	A80V	1063	2934	2.76011	1.01527	879	3823	4.34926	1.47001	L47L:D51D:I52I:R54R:L55L:F73F:R77R:E79E:A80V:R81R	FALSE	FALSE	1.24264	0.963863
1514	L47S:D51S:I52M:R54I:L55T	95	649	6.83158	1.92156	185	1236	6.68108	1.89928	L47S:D51S:I52M:R54I:L55T:F73F:R77R:E79E:A80A:R81R	FALSE	FALSE	1.91042	1.11603
1515	F73Y:R77I:E79G:A80A:R81S	795	35	0.0440252	-3.12299	85	6	0.0705882	-2.65089	L47L:D51D:I52I:R54R:L55L:F73Y:R77I:E79G:A80A:R81S	FALSE	FALSE	-2.88694	0.0228667
1516	F73V:R77L:E79V:A80R:R81_	136	5	0.0367647	-3.30322	66	8	0.121212	-2.11021	L47L:D51D:I52I:R54R:L55L:F73V:R77L:E79V:A80R:R81_	TRUE	FALSE	-2.70672	0.0639347
1517	F73I	1280	8235	6.43359	1.86153	652	4258	6.53067	1.87651	L47L:D51D:I52I:R54R:L55L:F73I:R77R:E79E:A80A:R81R	FALSE	FALSE	1.86902	1.1066
1518	L47T:D51R:I52S:R54S:L55H:F73A:R77S:E79T:A80Y:R81L	217	6	0.0276498	-3.58814	149	8	0.0536913	-2.9245	L47T:D51R:I52S:R54S:L55H:F73A:R77S:E79T:A80Y:R81L	FALSE	FALSE	-3.25632	-0.0613025
1519	F73F:R77R:E79H:A80Y:R81S	364	630	1.73077	0.548566	12	14	1.16667	0.154151	L47L:D51D:I52I:R54R:L55L:F73F:R77R:E79H:A80Y:R81S	FALSE	FALSE	0.351358	0.760769
1520	L47K:D51Q:I52K:R54S:L55E	108	229	2.12037	0.751591	286	416	1.45455	0.374693	L47K:D51Q:I52K:R54S:L55E:F73F:R77R:E79E:A80A:R81R	FALSE	FALSE	0.563142	0.809028
1521	F73L:R77C:E79I:A80T:R81G	531	29	0.0546139	-2.90747	431	19	0.0440835	-3.12167	L47L:D51D:I52I:R54R:L55L:F73L:R77C:E79I:A80T:R81G	FALSE	FALSE	-3.01457	-0.0062148
1522	L47T:D51R:I52K:R54E:L55S	460	46	0.1	-2.30259	196	16	0.0816327	-2.50553	L47T:D51R:I52K:R54E:L55S:F73F:R77R:E79E:A80A:R81R	FALSE	FALSE	-2.40406	0.132901
1523	F73L:R77I:E79K:A80T:R81_	221	9	0.040724	-3.20094	183	5	0.0273224	-3.60005	L47L:D51D:I52I:R54R:L55L:F73L:R77I:E79K:A80T:R81_	TRUE	FALSE	-3.40049	-0.0941546
1524	F73Y:R77R:E79I:A80H:R81P	193	9	0.0466321	-3.06547	163	5	0.0306748	-3.48431	L47L:D51D:I52I:R54R:L55L:F73Y:R77R:E79I:A80H:R81P	FALSE	FALSE	-3.27489	-0.0655335
1525	F73M:R77R:E79F:A80L:R81C	756	2039	2.69709	0.992173	138	303	2.19565	0.786479	L47L:D51D:I52I:R54R:L55L:F73M:R77R:E79F:A80L:R81C	FALSE	FALSE	0.889326	0.883355
1526	F73F:R77_:E79F:A80_:R81Q	151	6	0.0397351	-3.22552	194	12	0.0618557	-2.78295	L47L:D51D:I52I:R54R:L55L:F73F:R77_:E79F:A80_:R81Q	TRUE	FALSE	-3.00424	-0.00386054
1527	L47G:D51W:I52M:R54R:L55E:F73G:R77P:E79H:A80V:R81V	357	14	0.0392157	-3.23868	75	6	0.08	-2.52573	L47G:D51W:I52M:R54R:L55E:F73G:R77P:E79H:A80V:R81V	FALSE	FALSE	-2.8822	0.0239466
1528	L47S:D51T:I52A:R54R:L55D:F73L:R77W:E79S:A80K:R81E	261	6	0.0229885	-3.77276	141	13	0.0921986	-2.38381	L47S:D51T:I52A:R54R:L55D:F73L:R77W:E79S:A80K:R81E	FALSE	FALSE	-3.07829	-0.0207341
1529	F73E:R77L:E79V:A80G:R81Q	316	13	0.0411392	-3.19079	440	10	0.0227273	-3.78419	L47L:D51D:I52I:R54R:L55L:F73E:R77L:E79V:A80G:R81Q	FALSE	FALSE	-3.48749	-0.113979
1530	L47T:D51S:I52H:R54G:L55L	287	1629	5.67596	1.73624	282	1084	3.84397	1.34651	L47T:D51S:I52H:R54G:L55L:F73F:R77R:E79E:A80A:R81R	FALSE	FALSE	1.54137	1.03193
1531	F73I:R77G:E79V:A80G:R81C	223	6	0.0269058	-3.61541	230	20	0.0869565	-2.44235	L47L:D51D:I52I:R54R:L55L:F73I:R77G:E79V:A80G:R81C	FALSE	FALSE	-3.02888	-0.00947604
1532	F73I:R77L:E79R:A80F:R81W	71	8	0.112676	-2.18324	100	7	0.07	-2.65926	L47L:D51D:I52I:R54R:L55L:F73I:R77L:E79R:A80F:R81W	FALSE	FALSE	-2.42125	0.128983
1533	L47R:D51Q:I52R:R54S:L55S	542	74	0.136531	-1.9912	507	77	0.151874	-1.88471	L47R:D51Q:I52R:R54S:L55S:F73F:R77R:E79E:A80A:R81R	FALSE	FALSE	-1.93795	0.23911
1534	R77L:E79N:A80P:R81T	201	6	0.0298507	-3.51155	65	6	0.0923077	-2.38263	L47L:D51D:I52I:R54R:L55L:F73F:R77L:E79N:A80P:R81T	FALSE	FALSE	-2.94709	0.00916191
1535	F73L:R77I:E79T:A80W:R81V	83	12	0.144578	-1.93393	190	9	0.0473684	-3.0498	L47L:D51D:I52I:R54R:L55L:F73L:R77I:E79T:A80W:R81V	FALSE	FALSE	-2.49187	0.112892
1536	L47S:D51Q:I52M:R54I:L55T:F73M:R77R:E79A:A80P:R81P	336	10	0.0297619	-3.51453	129	4	0.0310078	-3.47352	L47S:D51Q:I52M:R54I:L55T:F73M:R77R:E79A:A80P:R81P	FALSE	FALSE	-3.49402	-0.115467
1537	R77S:E79Q:A80S:R81L	255	74	0.290196	-1.2372	252	81	0.321429	-1.13498	L47L:D51D:I52I:R54R:L55L:F73F:R77S:E79Q:A80S:R81L	FALSE	FALSE	-1.18609	0.410435
1538	L47L:D51Y:I52E:R54T:L55_:F73S:R77I:E79R:A80A:R81L	151	8	0.0529801	-2.93784	252	9	0.0357143	-3.3322	L47L:D51Y:I52E:R54T:L55_:F73S:R77I:E79R:A80A:R81L	TRUE	FALSE	-3.13502	-0.0336623
1539	L47T:D51G:I52F:R54R:L55Y:F73V:R77C:E79S:A80T:R81R	142	9	0.0633803	-2.7586	99	4	0.040404	-3.20883	L47T:D51G:I52F:R54R:L55Y:F73V:R77C:E79S:A80T:R81R	FALSE	FALSE	-2.98371	0.000815738
1540	F73L:R77V:E79A:A80L:R81H	578	37	0.0640138	-2.74866	317	24	0.0757098	-2.58085	L47L:D51D:I52I:R54R:L55L:F73L:R77V:E79A:A80L:R81H	FALSE	FALSE	-2.66475	0.0734967
1541	L47V:D51I:I52K:R54D:L55P:F73L:R77S:E79L:A80N:R81F	171	7	0.0409357	-3.19575	105	5	0.047619	-3.04452	L47V:D51I:I52K:R54D:L55P:F73L:R77S:E79L:A80N:R81F	FALSE	FALSE	-3.12014	-0.0302708
1542	L47G:D51T:I52F:R54D:L55F:F73_:R77R:E79G:A80K:R81I	89	4	0.0449438	-3.10234	132	11	0.0833333	-2.48491	L47G:D51T:I52F:R54D:L55F:F73_:R77R:E79G:A80K:R81I	TRUE	FALSE	-2.79362	0.0441309
1543	F73G:R77Y:E79V:A80V:R81V	202	9	0.0445545	-3.11104	75	8	0.106667	-2.23805	L47L:D51D:I52I:R54R:L55L:F73G:R77Y:E79V:A80V:R81V	FALSE	FALSE	-2.67454	0.0712652
1544	L47G:D51C:I52R:R54R:L55K	149	12	0.0805369	-2.51904	71	8	0.112676	-2.18324	L47G:D51C:I52R:R54R:L55K:F73F:R77R:E79E:A80A:R81R	FALSE	FALSE	-2.35114	0.144959
1545	F73A:R77G:E79S:A80R:R81S	112	5	0.0446429	-3.10906	149	5	0.033557	-3.39451	L47L:D51D:I52I:R54R:L55L:F73A:R77G:E79S:A80R:R81S	FALSE	FALSE	-3.25178	-0.0602688
1546	F73K:R77I:E79R:A80L:R81S	160	10	0.0625	-2.77259	152	11	0.0723684	-2.62599	L47L:D51D:I52I:R54R:L55L:F73K:R77I:E79R:A80L:R81S	FALSE	FALSE	-2.69929	0.0656273
1547	F73L:R77R:E79L:A80I:R81L	166	445	2.68072	0.986086	59	178	3.01695	1.10425	L47L:D51D:I52I:R54R:L55L:F73L:R77R:E79L:A80I:R81L	FALSE	FALSE	1.04517	0.918865
1548	L47I:D51L:I52V:R54H:L55A:F73Q:R77R:E79K:A80K:R81G	101	4	0.039604	-3.22883	88	5	0.0568182	-2.8679	L47I:D51L:I52V:R54H:L55A:F73Q:R77R:E79K:A80K:R81G	FALSE	FALSE	-3.04836	-0.0139155
1549	L47K:D51G:I52P:R54V:L55L:F73L:R77V:E79V:A80F:R81R	274	20	0.0729927	-2.6174	77	8	0.103896	-2.26436	L47K:D51G:I52P:R54V:L55L:F73L:R77V:E79V:A80F:R81R	FALSE	FALSE	-2.44088	0.12451
1550	L47L:D51L:I52S:R54A:L55A:F73P:R77L:E79_:A80L:R81I	174	9	0.0517241	-2.96183	120	5	0.0416667	-3.17805	L47L:D51L:I52S:R54A:L55A:F73P:R77L:E79_:A80L:R81I	TRUE	FALSE	-3.06994	-0.0188329
1551	L47E:D51A:I52S:R54R:L55T:F73L:R77T:E79V:A80I:R81P	192	8	0.0416667	-3.17805	70	6	0.0857143	-2.45674	L47E:D51A:I52S:R54R:L55T:F73L:R77T:E79V:A80I:R81P	FALSE	FALSE	-2.81739	0.0387144
1552	F73K:R77M:A80T:R81G	106	6	0.0566038	-2.87168	130	6	0.0461538	-3.07577	L47L:D51D:I52I:R54R:L55L:F73K:R77M:E79E:A80T:R81G	FALSE	FALSE	-2.97373	0.00309137
1553	F73F:R77T:E79K:A80P:R81R	529	29	0.0548204	-2.90369	237	16	0.0675105	-2.69547	L47L:D51D:I52I:R54R:L55L:F73F:R77T:E79K:A80P:R81R	FALSE	FALSE	-2.79958	0.0427734
1554	L47A:D51T:I52R:R54G:L55T:F73G:R77L:E79R:A80V:R81F	154	5	0.0324675	-3.42751	186	10	0.0537634	-2.92316	L47A:D51T:I52R:R54G:L55T:F73G:R77L:E79R:A80V:R81F	FALSE	FALSE	-3.17534	-0.0428491
1555	L47E:D51L:I52M:R54N:L55C:F73I:R77C:E79M:A80N:R81V	195	11	0.0564103	-2.8751	215	8	0.0372093	-3.2912	L47E:D51L:I52M:R54N:L55C:F73I:R77C:E79M:A80N:R81V	FALSE	FALSE	-3.08315	-0.0218426
1556	L47L:D51T:I52L:R54K:L55E	342	2971	8.68713	2.16184	188	1580	8.40426	2.12874	L47L:D51T:I52L:R54K:L55E:F73F:R77R:E79E:A80A:R81R	FALSE	FALSE	2.14529	1.16955
1557	F73L:R77V:E79C:A80L:R81K	410	115	0.280488	-1.27123	321	104	0.323988	-1.12705	L47L:D51D:I52I:R54R:L55L:F73L:R77V:E79C:A80L:R81K	FALSE	FALSE	-1.19914	0.407462
1558	F73K:R77L:E79R:A80M:R81R	407	36	0.0884521	-2.42529	125	10	0.08	-2.52573	L47L:D51D:I52I:R54R:L55L:F73K:R77L:E79R:A80M:R81R	FALSE	FALSE	-2.47551	0.116618
1559	F73_:R77Y:E79Y:A80L:R81Y	231	10	0.04329	-3.13983	252	13	0.0515873	-2.96448	L47L:D51D:I52I:R54R:L55L:F73_:R77Y:E79Y:A80L:R81Y	TRUE	FALSE	-3.05216	-0.01478
1560	L47G:D51K:I52T:R54E:L55_:R77S:E79F:A80I:R81D	153	7	0.0457516	-3.08453	219	7	0.0319635	-3.44316	L47G:D51K:I52T:R54E:L55_:F73F:R77S:E79F:A80I:R81D	TRUE	FALSE	-3.26384	-0.0630169
1561	F73S:R77R:E79R:A80I:R81N	243	9	0.037037	-3.29584	228	23	0.100877	-2.29385	L47L:D51D:I52I:R54R:L55L:F73S:R77R:E79R:A80I:R81N	FALSE	FALSE	-2.79484	0.043853
1562	L47W:D51C:I52T:R54K:L55C	115	8	0.0695652	-2.66549	96	4	0.0416667	-3.17805	L47W:D51C:I52T:R54K:L55C:F73F:R77R:E79E:A80A:R81R	FALSE	FALSE	-2.92177	0.0149302
1563	L47V:D51R:I52R:R54V:L55A	264	1832	6.93939	1.93721	366	1860	5.08197	1.6257	L47V:D51R:I52R:R54V:L55A:F73F:R77R:E79E:A80A:R81R	FALSE	FALSE	1.78146	1.08664
1564	L47L:D51W:I52E:R54K:L55R:R77L:E79T:A80V:R81F	166	7	0.0421687	-3.16608	271	8	0.0295203	-3.52268	L47L:D51W:I52E:R54K:L55R:F73F:R77L:E79T:A80V:R81F	FALSE	FALSE	-3.34438	-0.0813676
1565	L47P:D51_:I52A:R54R:L55E:F73K:R77L:E79_:A80R:R81G	114	4	0.0350877	-3.3499	176	7	0.0397727	-3.22457	L47P:D51_:I52A:R54R:L55E:F73K:R77L:E79_:A80R:R81G	TRUE	FALSE	-3.28724	-0.0683476
1566	L47E:D51E:I52T:R54K:L55W:F73_:R77H:E79_:A80K:R81A	60	4	0.0666667	-2.70805	55	5	0.0909091	-2.3979	L47E:D51E:I52T:R54K:L55W:F73_:R77H:E79_:A80K:R81A	TRUE	FALSE	-2.55297	0.0989675
1567	F73_:R77M:E79L:A80S:R81P	137	7	0.0510949	-2.97407	118	7	0.059322	-2.82477	L47L:D51D:I52I:R54R:L55L:F73_:R77M:E79L:A80S:R81P	TRUE	FALSE	-2.89942	0.020023
1568	F73F:R77S:E79C:A80Y:R81I	123	7	0.0569106	-2.86627	152	9	0.0592105	-2.82666	L47L:D51D:I52I:R54R:L55L:F73F:R77S:E79C:A80Y:R81I	FALSE	FALSE	-2.84647	0.0320903
1569	L47I:D51C:I52T:R54T:L55V:F73Y:R77M:E79P:A80Q:R81I	81	6	0.0740741	-2.60269	229	14	0.0611354	-2.79466	L47I:D51C:I52T:R54T:L55V:F73Y:R77M:E79P:A80Q:R81I	FALSE	FALSE	-2.69868	0.0657663
1570	F73R:R77L:E79_:A80D:R81K	118	4	0.0338983	-3.38439	161	12	0.0745342	-2.5965	L47L:D51D:I52I:R54R:L55L:F73R:R77L:E79_:A80D:R81K	TRUE	FALSE	-2.99044	-0.000717809
1571	F73R:R77G:E79L:A80_:R81_	198	10	0.0505051	-2.98568	152	5	0.0328947	-3.41444	L47L:D51D:I52I:R54R:L55L:F73R:R77G:E79L:A80_:R81_	TRUE	FALSE	-3.20006	-0.0484829
1572	F73T:R77G:E79I:A80V:R81A	312	15	0.0480769	-3.03495	244	9	0.0368852	-3.29994	L47L:D51D:I52I:R54R:L55L:F73T:R77G:E79I:A80V:R81A	FALSE	FALSE	-3.16745	-0.0410513
1573	L47D:D51V:I52G:R54V:F73L:R77G:E79K:A80_:R81N	143	9	0.0629371	-2.76562	180	6	0.0333333	-3.4012	L47D:D51V:I52G:R54V:L55L:F73L:R77G:E79K:A80_:R81N	TRUE	FALSE	-3.08341	-0.0219014
1574	F73P:R77A:E79L:A80E:R81S	265	8	0.0301887	-3.50029	180	8	0.0444444	-3.11352	L47L:D51D:I52I:R54R:L55L:F73P:R77A:E79L:A80E:R81S	FALSE	FALSE	-3.3069	-0.0728282
1575	F73P:R77I:E79H:A80R:R81R	302	11	0.0364238	-3.31253	373	19	0.0509383	-2.97714	L47L:D51D:I52I:R54R:L55L:F73P:R77I:E79H:A80R:R81R	FALSE	FALSE	-3.14484	-0.0358986
1576	L47C:D51R:I52M:R54D:L55T:F73S:R77R:E79W:A80L:R81G	322	8	0.0248447	-3.69511	272	10	0.0367647	-3.30322	L47C:D51R:I52M:R54D:L55T:F73S:R77R:E79W:A80L:R81G	FALSE	FALSE	-3.49916	-0.116638
1577	F73V:R77S:A80I:R81G	161	9	0.0559006	-2.88418	48	5	0.104167	-2.26176	L47L:D51D:I52I:R54R:L55L:F73V:R77S:E79E:A80I:R81G	FALSE	FALSE	-2.57297	0.0944105
1578	F73G:R77I:E79Q:A80E:R81D	197	9	0.0456853	-3.08598	184	6	0.0326087	-3.42318	L47L:D51D:I52I:R54R:L55L:F73G:R77I:E79Q:A80E:R81D	FALSE	FALSE	-3.25458	-0.0609052
1579	L55R	246	656	2.66667	0.980829	159	451	2.83648	1.04256	L47L:D51D:I52I:R54R:L55R:F73F:R77R:E79E:A80A:R81R	FALSE	FALSE	1.0117	0.911239
1580	F73S:R77K:E79G:A80E:R81K	143	7	0.048951	-3.01693	117	7	0.0598291	-2.81626	L47L:D51D:I52I:R54R:L55L:F73S:R77K:E79G:A80E:R81K	FALSE	FALSE	-2.9166	0.016109
1581	L47A:D51L:I52M:R54G:L55G:F73V:R77L:E79V:A80D:R81K	94	4	0.0425532	-3.157	75	7	0.0933333	-2.37158	L47A:D51L:I52M:R54G:L55G:F73V:R77L:E79V:A80D:R81K	FALSE	FALSE	-2.76429	0.0508155
1582	L47P:D51I:I52P:L55A:F73P:R77K:E79L:A80V:R81S	135	9	0.0666667	-2.70805	156	7	0.0448718	-3.10395	L47P:D51I:I52P:R54R:L55A:F73P:R77K:E79L:A80V:R81S	FALSE	FALSE	-2.906	0.0185247
1583	L47_:D51H:I52G:R54E:L55_:F73L:R77_:E79_:A80Y:R81G	160	11	0.06875	-2.67728	46	4	0.0869565	-2.44235	L47_:D51H:I52G:R54E:L55_:F73L:R77_:E79_:A80Y:R81G	TRUE	FALSE	-2.55981	0.0974089
1584	F73F:R77R:E79G:A80S:R81E	134	17	0.126866	-2.06463	76	8	0.105263	-2.25129	L47L:D51D:I52I:R54R:L55L:F73F:R77R:E79G:A80S:R81E	FALSE	FALSE	-2.15796	0.188978
1585	L47S:D51P:I52A:R54K:L55L	299	2504	8.37458	2.1252	48	434	9.04167	2.20184	L47S:D51P:I52A:R54K:L55L:F73F:R77R:E79E:A80A:R81R	FALSE	FALSE	2.16352	1.1737
1586	L47T:D51T:I52R:R54R:L55T:F73Y:R77Y:E79_:A80L:R81_	176	4	0.0227273	-3.78419	164	6	0.0365854	-3.30811	L47T:D51T:I52R:R54R:L55T:F73Y:R77Y:E79_:A80L:R81_	TRUE	FALSE	-3.54615	-0.127345
1587	L47V:D51T:I52K:R54R:L55G:F73N:R77T:E79N:A80C:R81K	113	11	0.0973451	-2.32949	84	6	0.0714286	-2.63906	L47V:D51T:I52K:R54R:L55G:F73N:R77T:E79N:A80C:R81K	FALSE	FALSE	-2.48427	0.114622
1588	R54W:F73Q:R77L:E79A:A80A:R81W	374	18	0.0481283	-3.03388	538	263	0.488848	-0.715705	L47L:D51D:I52I:R54W:L55L:F73Q:R77L:E79A:A80A:R81W	FALSE	FALSE	-1.87479	0.253502
1589	L47T:D51R:I52K:R54K:L55G:F73N:R77L:E79G:A80_:R81_	161	6	0.0372671	-3.28964	193	10	0.0518135	-2.96011	L47T:D51R:I52K:R54K:L55G:F73N:R77L:E79G:A80_:R81_	TRUE	FALSE	-3.12487	-0.0313502
1590	F73L:R77Q:E79V:A80L:R81L	51	24	0.470588	-0.753772	93	79	0.849462	-0.163152	L47L:D51D:I52I:R54R:L55L:F73L:R77Q:E79V:A80L:R81L	FALSE	FALSE	-0.458462	0.576238
1591	F73L:R77S:E79P:A80S	89	9	0.101124	-2.29141	234	12	0.0512821	-2.97041	L47L:D51D:I52I:R54R:L55L:F73L:R77S:E79P:A80S:R81R	FALSE	FALSE	-2.63091	0.0812075
1592	L47G:D51A:I52V:R54T:L55Y	66	171	2.59091	0.952009	40	635	15.875	2.76475	L47G:D51A:I52V:R54T:L55Y:F73F:R77R:E79E:A80A:R81R	FALSE	FALSE	1.85838	1.10417
1593	L47E:D51_:I52R:R54K:L55E	150	4	0.0266667	-3.62434	165	11	0.0666667	-2.70805	L47E:D51_:I52R:R54K:L55E:F73F:R77R:E79E:A80A:R81R	TRUE	FALSE	-3.1662	-0.0407658
1594	L47H:D51R:I52T:R54P:L55S:F73A:R77L:E79M:A80K:R81G	128	6	0.046875	-3.06027	93	4	0.0430108	-3.14631	L47H:D51R:I52T:R54P:L55S:F73A:R77L:E79M:A80K:R81G	FALSE	FALSE	-3.10329	-0.0264312
1595	F73F:R77G:E79W:A80I:R81R	14	5	0.357143	-1.02962	634	4814	7.59306	2.02723	L47L:D51D:I52I:R54R:L55L:F73F:R77G:E79W:A80I:R81R	FALSE	FALSE	0.498808	0.794368
1596	F73H:R77I:E79P:A80V:R81R	364	30	0.0824176	-2.49596	549	49	0.0892532	-2.41628	L47L:D51D:I52I:R54R:L55L:F73H:R77I:E79P:A80V:R81R	FALSE	FALSE	-2.45612	0.121038
1597	L47R:D51T:I52A:R54K:L55K:F73N:R77Y:E79L:A80Q:R81A	122	5	0.0409836	-3.19458	50	5	0.1	-2.30259	L47R:D51T:I52A:R54K:L55K:F73N:R77Y:E79L:A80Q:R81A	FALSE	FALSE	-2.74858	0.0543941
1598	L47I:D51S:I52T:R54R:L55Y	164	1442	8.79268	2.17392	263	2272	8.63878	2.15626	L47I:D51S:I52T:R54R:L55Y:F73F:R77R:E79E:A80A:R81R	FALSE	FALSE	2.16509	1.17406
1599	L47S:D51R:I52A:R54K:L55T:F73Y:R77L:E79A:A80L:R81E	269	5	0.0185874	-3.98527	95	6	0.0631579	-2.76212	L47S:D51R:I52A:R54K:L55T:F73Y:R77L:E79A:A80L:R81E	FALSE	FALSE	-3.3737	-0.0880482
1600	F73F:R77S:E79P:A80T:R81R	200	7	0.035	-3.35241	238	11	0.0462185	-3.07438	L47L:D51D:I52I:R54R:L55L:F73F:R77S:E79P:A80T:R81R	FALSE	FALSE	-3.21339	-0.0515202
1601	F73K:R77V:E79N:A80K:R81W	142	6	0.0422535	-3.16407	129	8	0.0620155	-2.78037	L47L:D51D:I52I:R54R:L55L:F73K:R77V:E79N:A80K:R81W	FALSE	FALSE	-2.97222	0.00343502
1602	F73N:R77F:E79C:A80D:R81N	558	27	0.0483871	-3.02852	316	14	0.0443038	-3.11668	L47L:D51D:I52I:R54R:L55L:F73N:R77F:E79C:A80D:R81N	FALSE	FALSE	-3.0726	-0.0194393
1603	F73F:R77D:E79N:R81T	153	11	0.0718954	-2.63254	176	10	0.0568182	-2.8679	L47L:D51D:I52I:R54R:L55L:F73F:R77D:E79N:A80A:R81T	FALSE	FALSE	-2.75022	0.0540212
1604	L47T:D51K:I52K:R54T:L55_:F73Q:R77T:E79H:A80C:R81D	324	17	0.0524691	-2.94753	199	9	0.0452261	-3.09608	L47T:D51K:I52K:R54T:L55_:F73Q:R77T:E79H:A80C:R81D	TRUE	FALSE	-3.02181	-0.007864
1605	F73G:R77W:E79R:A80V:R81Q	265	10	0.0377358	-3.27714	152	10	0.0657895	-2.7213	L47L:D51D:I52I:R54R:L55L:F73G:R77W:E79R:A80V:R81Q	FALSE	FALSE	-2.99922	-0.00271759
1606	L47A:D51K:I52M:R54D:L55L:F73T:R77I:E79Y:A80I:R81L	171	5	0.0292398	-3.53223	184	4	0.0217391	-3.82864	L47A:D51K:I52M:R54D:L55L:F73T:R77I:E79Y:A80I:R81L	FALSE	FALSE	-3.68043	-0.157944
1607	L47D:D51Y:I52V:R54E:L55_:F73M:R77G:E79Q:A80N:R81_	231	6	0.025974	-3.65066	238	10	0.0420168	-3.16969	L47D:D51Y:I52V:R54E:L55_:F73M:R77G:E79Q:A80N:R81_	TRUE	FALSE	-3.41017	-0.09636
1608	L47_:D51T:I52K:R54E:L55E:F73L:R77R:E79F:A80Y:R81L	61	8	0.131148	-2.03143	144	4	0.0277778	-3.58352	L47_:D51T:I52K:R54E:L55E:F73L:R77R:E79F:A80Y:R81L	TRUE	FALSE	-2.80748	0.0409747
1609	L47T:D51L:I52W:R54M:L55W:F73E:R77S:E79L:A80_:R81I	107	4	0.0373832	-3.28653	96	7	0.0729167	-2.61844	L47T:D51L:I52W:R54M:L55W:F73E:R77S:E79L:A80_:R81I	TRUE	FALSE	-2.95249	0.00793151
1610	L47P:I52E:R54K:L55F	436	477	1.09404	0.0898742	125	110	0.88	-0.127833	L47P:D51D:I52E:R54K:L55F:F73F:R77R:E79E:A80A:R81R	FALSE	FALSE	-0.0189796	0.676381
1611	F73I:R77G:E79R:A80H:R81R	130	6	0.0461538	-3.07577	248	11	0.0443548	-3.11553	L47L:D51D:I52I:R54R:L55L:F73I:R77G:E79R:A80H:R81R	FALSE	FALSE	-3.09565	-0.0246918
1612	L47C:D51A:I52D:R54T:L55S	464	568	1.22414	0.202237	238	228	0.957983	-0.042925	L47C:D51A:I52D:R54T:L55S:F73F:R77R:E79E:A80A:R81R	FALSE	FALSE	0.0796559	0.698857
1613	R77L:E79_:A80S:R81F	675	32	0.0474074	-3.04898	962	32	0.033264	-3.40328	L47L:D51D:I52I:R54R:L55L:F73F:R77L:E79_:A80S:R81F	TRUE	FALSE	-3.22613	-0.0544224
1614	F73V:R77L:E79I:A80S:R81G	202	11	0.0544554	-2.91037	212	12	0.0566038	-2.87168	L47L:D51D:I52I:R54R:L55L:F73V:R77L:E79I:A80S:R81G	FALSE	FALSE	-2.89103	0.0219363
1615	F73I:R77K:E79H:A80V:R81V	249	41	0.164659	-1.80388	213	51	0.239437	-1.42947	L47L:D51D:I52I:R54R:L55L:F73I:R77K:E79H:A80V:R81V	FALSE	FALSE	-1.61667	0.312319
1616	L47T:D51S:I52_:R54K:L55K:F73V:R77I:E79S:A80S:R81_	396	11	0.0277778	-3.58352	98	6	0.0612245	-2.79321	L47T:D51S:I52_:R54K:L55K:F73V:R77I:E79S:A80S:R81_	TRUE	FALSE	-3.18836	-0.0458172
1617	L47A:D51F:I52L:R54V:L55R	623	1006	1.61477	0.479191	818	1427	1.7445	0.556467	L47A:D51F:I52L:R54V:L55R:F73F:R77R:E79E:A80A:R81R	FALSE	FALSE	0.517829	0.798703
1618	F73S:R77L:E79S:A80G:R81G	114	5	0.0438596	-3.12676	113	8	0.0707965	-2.64795	L47L:D51D:I52I:R54R:L55L:F73S:R77L:E79S:A80G:R81G	FALSE	FALSE	-2.88735	0.0227732
1619	F73S:R77_:E79S:A80K:R81R	197	10	0.0507614	-2.98062	267	17	0.0636704	-2.75404	L47L:D51D:I52I:R54R:L55L:F73S:R77_:E79S:A80K:R81R	TRUE	FALSE	-2.86733	0.0273365
1620	F73V:R77L:E79L:A80N:R81E	221	11	0.0497738	-3.00027	120	6	0.05	-2.99573	L47L:D51D:I52I:R54R:L55L:F73V:R77L:E79L:A80N:R81E	FALSE	FALSE	-2.998	-0.00243954
1621	F73Y:R77S:E79P:A80F:R81_	114	5	0.0438596	-3.12676	116	9	0.0775862	-2.55637	L47L:D51D:I52I:R54R:L55L:F73Y:R77S:E79P:A80F:R81_	TRUE	FALSE	-2.84156	0.0332073
1622	L47T:D51S:I52R:R54T:L55K:F73E:R77G:E79L:A80P:R81_	341	14	0.0410557	-3.19283	269	12	0.0446097	-3.1098	L47T:D51S:I52R:R54T:L55K:F73E:R77G:E79L:A80P:R81_	TRUE	FALSE	-3.15131	-0.037375
1623	F73F:R77V:E79G:A80E:R81G	96	4	0.0416667	-3.17805	139	10	0.0719424	-2.63189	L47L:D51D:I52I:R54R:L55L:F73F:R77V:E79G:A80E:R81G	FALSE	FALSE	-2.90497	0.0187586
1624	R77S:E79_:A80I:R81T	1057	120	0.113529	-2.1757	1291	86	0.066615	-2.70883	L47L:D51D:I52I:R54R:L55L:F73F:R77S:E79_:A80I:R81T	TRUE	FALSE	-2.44226	0.124195
1625	F73V:R77W:E79I:A80D:R81Q	123	7	0.0569106	-2.86627	71	4	0.056338	-2.87639	L47L:D51D:I52I:R54R:L55L:F73V:R77W:E79I:A80D:R81Q	FALSE	FALSE	-2.87133	0.0264244
1626	L47P:D51N:I52L:R54_:L55W:F73L:R77S:E79S:A80L:R81C	83	4	0.0481928	-3.03255	29	5	0.172414	-1.75786	L47P:D51N:I52L:R54_:L55W:F73L:R77S:E79S:A80L:R81C	TRUE	FALSE	-2.3952	0.134918
1627	F73Q:R77K:E79G:A80F:R81N	103	9	0.0873786	-2.4375	104	9	0.0865385	-2.44717	L47L:D51D:I52I:R54R:L55L:F73Q:R77K:E79G:A80F:R81N	FALSE	FALSE	-2.44234	0.124178
1628	L47S:D51H:I52L:R54_:L55D:F73A:R77V:E79_:A80S:R81G	384	18	0.046875	-3.06027	295	7	0.0237288	-3.74107	L47S:D51H:I52L:R54_:L55D:F73A:R77V:E79_:A80S:R81G	TRUE	FALSE	-3.40067	-0.0941944
1629	L47S:D51R:I52I:R54P:L55R:F73Y:R77S:E79P:A80I:R81A	907	35	0.0385888	-3.25479	1063	40	0.0376294	-3.27997	L47S:D51R:I52I:R54P:L55R:F73Y:R77S:E79P:A80I:R81A	FALSE	FALSE	-3.26738	-0.063823
1630	F73Y	523	2476	4.73423	1.55482	852	3880	4.55399	1.516	L47L:D51D:I52I:R54R:L55L:F73Y:R77R:E79E:A80A:R81R	FALSE	FALSE	1.53541	1.03058
1631	L47N:D51S:I52T:R54E:L55L:F73A:R77S:E79T:A80L:R81_	260	6	0.0230769	-3.76892	440	18	0.0409091	-3.1964	L47N:D51S:I52T:R54E:L55L:F73A:R77S:E79T:A80L:R81_	TRUE	FALSE	-3.48266	-0.112878
1632	F73S:R77M:E79K:A80K:R81V	195	5	0.025641	-3.66356	200	11	0.055	-2.90042	L47L:D51D:I52I:R54R:L55L:F73S:R77M:E79K:A80K:R81V	FALSE	FALSE	-3.28199	-0.067152
1633	L47S:D51S:I52P:R54T:F73E:R77R:E79A:A80K:R81Q	57	4	0.0701754	-2.65676	54	4	0.0740741	-2.60269	L47S:D51S:I52P:R54T:L55L:F73E:R77R:E79A:A80K:R81Q	FALSE	FALSE	-2.62972	0.0814786
1634	F73P:R77M:E79Y:A80L:R81S	452	20	0.0442478	-3.11795	631	29	0.0459588	-3.08001	L47L:D51D:I52I:R54R:L55L:F73P:R77M:E79Y:A80L:R81S	FALSE	FALSE	-3.09898	-0.0254496
1635	R77I:E79K:A80Y:R81M	255	15	0.0588235	-2.83321	118	8	0.0677966	-2.69124	L47L:D51D:I52I:R54R:L55L:F73F:R77I:E79K:A80Y:R81M	FALSE	FALSE	-2.76223	0.0512851
1636	F73L:R77K:E79I:A80R:R81S	167	10	0.0598802	-2.81541	130	11	0.0846154	-2.46964	L47L:D51D:I52I:R54R:L55L:F73L:R77K:E79I:A80R:R81S	FALSE	FALSE	-2.64252	0.0785618
1637	L47F:D51A:I52M:R54I:L55S:F73Y:R77C:E79R:A80L:R81D	200	8	0.04	-3.21888	123	5	0.0406504	-3.20275	L47F:D51A:I52M:R54I:L55S:F73Y:R77C:E79R:A80L:R81D	FALSE	FALSE	-3.21081	-0.0509323
1638	F73C:R77L:E79I:A80M:R81V	279	10	0.0358423	-3.32863	206	12	0.0582524	-2.84297	L47L:D51D:I52I:R54R:L55L:F73C:R77L:E79I:A80M:R81V	FALSE	FALSE	-3.0858	-0.0224459
1639	L47L:D51R:I52L:R54G:L55L:F73P:R77L:E79M:A80R:R81P	179	5	0.027933	-3.57795	142	4	0.028169	-3.56953	L47L:D51R:I52L:R54G:L55L:F73P:R77L:E79M:A80R:R81P	FALSE	FALSE	-3.57374	-0.133632
1640	F73C:R77I:E79C:A80Y:R81Y	403	16	0.0397022	-3.22635	426	21	0.0492958	-3.00992	L47L:D51D:I52I:R54R:L55L:F73C:R77I:E79C:A80Y:R81Y	FALSE	FALSE	-3.11813	-0.0298138
1641	L47L:D51D:I52L:R54V:L55C:F73E:R77R:E79L:A80V:R81Q	140	13	0.0928571	-2.37669	143	10	0.0699301	-2.66026	L47L:D51D:I52L:R54V:L55C:F73E:R77R:E79L:A80V:R81Q	FALSE	FALSE	-2.51848	0.106828
1642	F73L:R77T:E79V:A80K:R81R	139	6	0.0431655	-3.14271	116	10	0.0862069	-2.45101	L47L:D51D:I52I:R54R:L55L:F73L:R77T:E79V:A80K:R81R	FALSE	FALSE	-2.79686	0.0433937
1643	F73L:R77R:A80L:R81G	269	1220	4.53532	1.51189	180	748	4.15556	1.42445	L47L:D51D:I52I:R54R:L55L:F73L:R77R:E79E:A80L:R81G	FALSE	FALSE	1.46817	1.01525
1644	L47W:D51R:I52R:R54K:L55V:F73G:R77R:E79_:A80K:R81_	133	8	0.0601504	-2.81091	43	6	0.139535	-1.96944	L47W:D51R:I52R:R54K:L55V:F73G:R77R:E79_:A80K:R81_	TRUE	FALSE	-2.39017	0.136064
1645	L47T:D51L:I52I:R54G:L55R:F73V:R77S:E79F:A80D:R81V	292	8	0.0273973	-3.59731	156	7	0.0448718	-3.10395	L47T:D51L:I52I:R54G:L55R:F73V:R77S:E79F:A80D:R81V	FALSE	FALSE	-3.35063	-0.0827922
1646	F73L:R77R:E79T:A80Y:R81R	390	1747	4.47949	1.49951	484	2109	4.35744	1.47188	L47L:D51D:I52I:R54R:L55L:F73L:R77R:E79T:A80Y:R81R	FALSE	FALSE	1.4857	1.01925
1647	D51T:I52S:R54N:L55R:F73I:R77P:E79H:A80R:R81A	111	4	0.036036	-3.32324	113	8	0.0707965	-2.64795	L47L:D51T:I52S:R54N:L55R:F73I:R77P:E79H:A80R:R81A	FALSE	FALSE	-2.98559	0.000388014
1648	D51K:I52T:R54H:L55K	445	36	0.0808989	-2.51456	306	24	0.0784314	-2.54553	L47L:D51K:I52T:R54H:L55K:F73F:R77R:E79E:A80A:R81R	FALSE	FALSE	-2.53004	0.104192
1649	L47A:D51_:I52D:R54G:L55L:F73C:R77R:E79V:A80L:R81H	269	4	0.0148699	-4.20842	82	8	0.097561	-2.32728	L47A:D51_:I52D:R54G:L55L:F73C:R77R:E79V:A80L:R81H	TRUE	FALSE	-3.26785	-0.0639289
1650	F73L:R77F:E79F:A80L:R81K	549	37	0.0673953	-2.69718	341	38	0.111437	-2.1943	L47L:D51D:I52I:R54R:L55L:F73L:R77F:E79F:A80L:R81K	FALSE	FALSE	-2.44574	0.123403
1651	F73K:R77R:E79V:A80I:R81I	180	12	0.0666667	-2.70805	145	19	0.131034	-2.03229	L47L:D51D:I52I:R54R:L55L:F73K:R77R:E79V:A80I:R81I	FALSE	FALSE	-2.37017	0.140622
1652	L47D:D51G:I52I:R54K:L55G:F73F:R77R:E79N:A80I:R81I	129	7	0.0542636	-2.9139	103	6	0.0582524	-2.84297	L47D:D51G:I52I:R54K:L55G:F73F:R77R:E79N:A80I:R81I	FALSE	FALSE	-2.87844	0.0248052
1653	L47P:D51M:I52S:R54D:L55E	146	33	0.226027	-1.4871	134	21	0.156716	-1.85332	L47P:D51M:I52S:R54D:L55E:F73F:R77R:E79E:A80A:R81R	FALSE	FALSE	-1.67021	0.300121
1654	L47S:D51Q:I52S:R54Y:L55_:F73R:R77M:E79P:A80A:R81_	81	6	0.0740741	-2.60269	106	4	0.0377358	-3.27714	L47S:D51Q:I52S:R54Y:L55_:F73R:R77M:E79P:A80A:R81_	TRUE	FALSE	-2.93992	0.0107956
1655	L47P:F73I:R77G:E79F:A80S:R81I	210	9	0.0428571	-3.14988	75	4	0.0533333	-2.93119	L47P:D51D:I52I:R54R:L55L:F73I:R77G:E79F:A80S:R81I	FALSE	FALSE	-3.04054	-0.0121327
1656	L47P:D51H:I52L:R54L:L55P	185	70	0.378378	-0.971861	272	71	0.261029	-1.34312	L47P:D51H:I52L:R54L:L55P:F73F:R77R:E79E:A80A:R81R	FALSE	FALSE	-1.15749	0.416952
1657	F73C:R77N:E79C:A80P:R81L	1131	33	0.0291777	-3.53435	911	41	0.0450055	-3.10097	L47L:D51D:I52I:R54R:L55L:F73C:R77N:E79C:A80P:R81L	FALSE	FALSE	-3.31766	-0.0752797
1658	F73L:R77C:E79S:A80M:R81K	92	13	0.141304	-1.95684	43	10	0.232558	-1.45862	L47L:D51D:I52I:R54R:L55L:F73L:R77C:E79S:A80M:R81K	FALSE	FALSE	-1.70773	0.291571
1659	L47E:D51M:I52L:R54T:L55_:F73L:R77S:E79L:A80L:R81C	386	14	0.0362694	-3.31678	364	8	0.021978	-3.81771	L47E:D51M:I52L:R54T:L55_:F73L:R77S:E79L:A80L:R81C	TRUE	FALSE	-3.56725	-0.132152
1660	F73F:R77V:E79V:A80S:R81Q	144	40	0.277778	-1.28093	290	112	0.386207	-0.951382	L47L:D51D:I52I:R54R:L55L:F73F:R77V:E79V:A80S:R81Q	FALSE	FALSE	-1.11616	0.42637
1661	L47S:D51G:I52R:R54I:L55I	110	954	8.67273	2.16018	66	441	6.68182	1.89939	L47S:D51G:I52R:R54I:L55I:F73F:R77R:E79E:A80A:R81R	FALSE	FALSE	2.02979	1.14323
1662	F73Y:R77R:E79Q:A80I:R81_	117	5	0.042735	-3.15274	76	6	0.0789474	-2.53897	L47L:D51D:I52I:R54R:L55L:F73Y:R77R:E79Q:A80I:R81_	TRUE	FALSE	-2.84585	0.0322293
1663	F73G:R77R:E79V:A80T:R81K	271	14	0.0516605	-2.96306	54	5	0.0925926	-2.37955	L47L:D51D:I52I:R54R:L55L:F73G:R77R:E79V:A80T:R81K	FALSE	FALSE	-2.6713	0.0720038
1664	F73L:R77Q:E79_:A80H:R81V	334	17	0.0508982	-2.97793	162	4	0.0246914	-3.7013	L47L:D51D:I52I:R54R:L55L:F73L:R77Q:E79_:A80H:R81V	TRUE	FALSE	-3.33961	-0.0802824
1665	F73S:R77F:E79A:A80F:R81T	290	13	0.0448276	-3.10493	62	4	0.0645161	-2.74084	L47L:D51D:I52I:R54R:L55L:F73S:R77F:E79A:A80F:R81T	FALSE	FALSE	-2.92289	0.0146765
1666	F73V:R77G:E79F:A80C:R81I	109	4	0.0366972	-3.30505	200	11	0.055	-2.90042	L47L:D51D:I52I:R54R:L55L:F73V:R77G:E79F:A80C:R81I	FALSE	FALSE	-3.10274	-0.0263059
1667	L47G:D51G:I52R:R54K:L55R	206	30	0.145631	-1.92668	79	12	0.151899	-1.88454	L47G:D51G:I52R:R54K:L55R:F73F:R77R:E79E:A80A:R81R	FALSE	FALSE	-1.90561	0.24648
1668	L47P:D51_:I52G:R54A:L55T:F73Q:R77C:E79_:A80Q:R81Q	575	23	0.04	-3.21888	309	19	0.0614887	-2.7889	L47P:D51_:I52G:R54A:L55T:F73Q:R77C:E79_:A80Q:R81Q	TRUE	FALSE	-3.00389	-0.0037815
1669	L47W:D51N:I52R:R54E:L55E:F73I:R77W:E79S:A80L:R81T	180	7	0.0388889	-3.24705	96	4	0.0416667	-3.17805	L47W:D51N:I52R:R54E:L55E:F73I:R77W:E79S:A80L:R81T	FALSE	FALSE	-3.21255	-0.0513285
1670	F73F:R77P:E79Y:A80M:R81P	395	32	0.0810127	-2.51315	183	6	0.0327869	-3.41773	L47L:D51D:I52I:R54R:L55L:F73F:R77P:E79Y:A80M:R81P	FALSE	FALSE	-2.96544	0.00498017
1671	L47Y:D51S:I52R:R54K:L55G:R77S:E79S:A80S:R81S	85	5	0.0588235	-2.83321	108	5	0.0462963	-3.07269	L47Y:D51S:I52R:R54K:L55G:F73F:R77S:E79S:A80S:R81S	FALSE	FALSE	-2.95295	0.00782508
1672	F73L:R77L:A80K:R81D	172	8	0.0465116	-3.06805	123	9	0.0731707	-2.61496	L47L:D51D:I52I:R54R:L55L:F73L:R77L:E79E:A80K:R81D	FALSE	FALSE	-2.84151	0.0332202
1673	F73A:R77Y:E79T:A80A:R81K	292	23	0.0787671	-2.54126	33	6	0.181818	-1.70475	L47L:D51D:I52I:R54R:L55L:F73A:R77Y:E79T:A80A:R81K	FALSE	FALSE	-2.123	0.196943
1674	F73Y:R77W:E79I:A80M:R81Q	273	21	0.0769231	-2.56495	68	4	0.0588235	-2.83321	L47L:D51D:I52I:R54R:L55L:F73Y:R77W:E79I:A80M:R81Q	FALSE	FALSE	-2.69908	0.0656742
1675	F73S:R77F:E79_:A80I:R81L	94	4	0.0425532	-3.157	58	4	0.0689655	-2.67415	L47L:D51D:I52I:R54R:L55L:F73S:R77F:E79_:A80I:R81L	TRUE	FALSE	-2.91557	0.0163425
1676	F73G:R77_:E79G:A80S:R81G	226	9	0.039823	-3.22331	340	16	0.0470588	-3.05636	L47L:D51D:I52I:R54R:L55L:F73G:R77_:E79G:A80S:R81G	TRUE	FALSE	-3.13983	-0.0347588
1677	L47A:D51T:I52K:R54K:L55G	143	91	0.636364	-0.451985	187	95	0.508021	-0.677232	L47A:D51T:I52K:R54K:L55G:F73F:R77R:E79E:A80A:R81R	FALSE	FALSE	-0.564608	0.552051
1678	L47A:D51C:I52G:R54P:L55I:F73P:R77N:E79P:A80S:R81L	139	10	0.0719424	-2.63189	59	5	0.0847458	-2.4681	L47A:D51C:I52G:R54P:L55I:F73P:R77N:E79P:A80S:R81L	FALSE	FALSE	-2.54999	0.0996463
1679	L47I:D51A:I52T:R54K:L55C	404	3140	7.77228	2.05056	350	2623	7.49429	2.01414	L47I:D51A:I52T:R54K:L55C:F73F:R77R:E79E:A80A:R81R	FALSE	FALSE	2.03235	1.14381
1680	F73S:R77G:E79L:A80N:R81F	149	6	0.0402685	-3.21219	138	9	0.0652174	-2.73003	L47L:D51D:I52I:R54R:L55L:F73S:R77G:E79L:A80N:R81F	FALSE	FALSE	-2.97111	0.00368823
1681	F73V:R77T:E79P:A80_:R81S	227	10	0.0440529	-3.12236	310	12	0.0387097	-3.25167	L47L:D51D:I52I:R54R:L55L:F73V:R77T:E79P:A80_:R81S	TRUE	FALSE	-3.18702	-0.04551
1682	L47C:D51Q:I52Q:R54M:L55K:F73R:R77L:E79I:A80P:R81L	158	4	0.0253165	-3.6763	97	4	0.0412371	-3.18842	L47C:D51Q:I52Q:R54M:L55K:F73R:R77L:E79I:A80P:R81L	FALSE	FALSE	-3.43236	-0.101416
1683	F73R:R77L:E79H:A80W:R81R	494	29	0.0587045	-2.83524	238	14	0.0588235	-2.83321	L47L:D51D:I52I:R54R:L55L:F73R:R77L:E79H:A80W:R81R	FALSE	FALSE	-2.83423	0.034879
1684	L47Y:D51S:I52I:R54A:L55Y:R77N:E79P:A80V:R81F	410	14	0.0341463	-3.3771	148	5	0.0337838	-3.38777	L47Y:D51S:I52I:R54A:L55Y:F73F:R77N:E79P:A80V:R81F	FALSE	FALSE	-3.38244	-0.0900402
1685	F73Q:R77F:E79E:A80M:R81H	156	10	0.0641026	-2.74727	74	5	0.0675676	-2.69463	L47L:D51D:I52I:R54R:L55L:F73Q:R77F:E79E:A80M:R81H	FALSE	FALSE	-2.72095	0.0606912
1686	D51Y:R77T:E79S:A80F:R81T	251	19	0.0756972	-2.58101	357	27	0.0756303	-2.5819	L47L:D51Y:I52I:R54R:L55L:F73F:R77T:E79S:A80F:R81T	FALSE	FALSE	-2.58146	0.092477
1687	F73G:R77L:E79T:A80A:R81V	96	8	0.0833333	-2.48491	111	9	0.0810811	-2.51231	L47L:D51D:I52I:R54R:L55L:F73G:R77L:E79T:A80A:R81V	FALSE	FALSE	-2.49861	0.111356
1688	L47Y:D51Y:I52V:L55R:F73L:R77V:E79A:A80C:R81S	592	19	0.0320946	-3.43907	555	21	0.0378378	-3.27445	L47Y:D51Y:I52V:R54R:L55R:F73L:R77V:E79A:A80C:R81S	FALSE	FALSE	-3.35676	-0.0841885
1689	L47G:D51Q:I52I:R54S:L55W:F73F:R77V:E79C:A80L:R81M	162	6	0.037037	-3.29584	148	8	0.0540541	-2.91777	L47G:D51Q:I52I:R54S:L55W:F73F:R77V:E79C:A80L:R81M	FALSE	FALSE	-3.1068	-0.0272324
1690	L47A:D51T:I52L:R54N:L55_:F73G:R77L:E79L:R81V	168	4	0.0238095	-3.73767	109	6	0.0550459	-2.89959	L47A:D51T:I52L:R54N:L55_:F73G:R77L:E79L:A80A:R81V	TRUE	FALSE	-3.31863	-0.0755004
1691	F73R:R77T:E79Y:R81P	446	12	0.0269058	-3.61541	281	18	0.0640569	-2.74798	L47L:D51D:I52I:R54R:L55L:F73R:R77T:E79Y:A80A:R81P	FALSE	FALSE	-3.1817	-0.0442982
1692	F73F:R77_:E79R:A80R:R81Q	250	13	0.052	-2.95651	187	8	0.0427807	-3.15167	L47L:D51D:I52I:R54R:L55L:F73F:R77_:E79R:A80R:R81Q	TRUE	FALSE	-3.05409	-0.0152205
1693	F73I:R77S:E79F:A80P:R81A	271	13	0.0479705	-3.03717	146	10	0.0684932	-2.68102	L47L:D51D:I52I:R54R:L55L:F73I:R77S:E79F:A80P:R81A	FALSE	FALSE	-2.8591	0.0292122
1694	L47S:D51T:I52_:R54I:L55G:F73Y:R77H:E79G:A80C:R81D	278	18	0.0647482	-2.73725	192	11	0.0572917	-2.8596	L47S:D51T:I52_:R54I:L55G:F73Y:R77H:E79G:A80C:R81D	TRUE	FALSE	-2.79842	0.0430371
1695	R77I:E79S:A80N	352	184	0.522727	-0.648695	96	49	0.510417	-0.672528	L47L:D51D:I52I:R54R:L55L:F73F:R77I:E79S:A80N:R81R	FALSE	FALSE	-0.660612	0.530175
1696	L47E:D51L:I52K:R54G:L55K:F73I:R77R:E79L:A80V:R81R	61	5	0.0819672	-2.50144	31	4	0.129032	-2.04769	L47E:D51L:I52K:R54G:L55K:F73I:R77R:E79L:A80V:R81R	FALSE	FALSE	-2.27456	0.162408
1697	F73M:R77K:E79I:A80V:R81R	268	1034	3.85821	1.3502	203	623	3.06897	1.12134	L47L:D51D:I52I:R54R:L55L:F73M:R77K:E79I:A80V:R81R	FALSE	FALSE	1.23577	0.962298
1698	L47T:I52L:R54R:L55D:F73Y:R77T:E79T:A80F:R81P	142	4	0.028169	-3.56953	120	6	0.05	-2.99573	L47T:D51D:I52L:R54R:L55D:F73Y:R77T:E79T:A80F:R81P	FALSE	FALSE	-3.28263	-0.067298
1699	F73I:R77P:E79V:A80F:R81D	157	8	0.0509554	-2.9768	142	9	0.0633803	-2.7586	L47L:D51D:I52I:R54R:L55L:F73I:R77P:E79V:A80F:R81D	FALSE	FALSE	-2.8677	0.0272508
1700	F73T:R77R:E79R:A80G:R81L	149	17	0.114094	-2.17073	227	21	0.092511	-2.38043	L47L:D51D:I52I:R54R:L55L:F73T:R77R:E79R:A80G:R81L	FALSE	FALSE	-2.27558	0.162176
1701	F73Y:R77N:E79_:A80Q:R81_	106	5	0.0471698	-3.054	73	5	0.0684932	-2.68102	L47L:D51D:I52I:R54R:L55L:F73Y:R77N:E79_:A80Q:R81_	TRUE	FALSE	-2.86751	0.0272945
1702	F73_:R77K:E79A:A80S:R81G	317	6	0.0189274	-3.96714	255	10	0.0392157	-3.23868	L47L:D51D:I52I:R54R:L55L:F73_:R77K:E79A:A80S:R81G	TRUE	FALSE	-3.60291	-0.140279
1703	L47M:D51Q:I52G:R54S:L55I	170	945	5.55882	1.71539	140	698	4.98571	1.60658	L47M:D51Q:I52G:R54S:L55I:F73F:R77R:E79E:A80A:R81R	FALSE	FALSE	1.66098	1.05919
1704	L47R:D51A:I52P:R54P:L55E:F73W:R77G:E79R:A80S:R81G	227	7	0.030837	-3.47904	162	6	0.037037	-3.29584	L47R:D51A:I52P:R54P:L55E:F73W:R77G:E79R:A80S:R81G	FALSE	FALSE	-3.38744	-0.0911798
1705	L47S:D51_:I52P:R54V:L55S:F73R:R77K:E79S:A80F:R81G	232	8	0.0344828	-3.3673	409	18	0.0440098	-3.12334	L47S:D51_:I52P:R54V:L55S:F73R:R77K:E79S:A80F:R81G	TRUE	FALSE	-3.24532	-0.0587956
1706	F73Y:R77T:E79L:A80I:R81L	364	18	0.0494505	-3.00678	291	20	0.0687285	-2.67759	L47L:D51D:I52I:R54R:L55L:F73Y:R77T:E79L:A80I:R81L	FALSE	FALSE	-2.84219	0.0330652
1707	L47S:D51R:I52T:R54K:L55_:F73G:R77V:E79W:A80S:R81V	187	7	0.0374332	-3.2852	91	5	0.0549451	-2.90142	L47S:D51R:I52T:R54K:L55_:F73G:R77V:E79W:A80S:R81V	TRUE	FALSE	-3.09331	-0.0241576
1708	L47A:D51R:I52G:R54G:L55R:F73F:R77K:E79_:A80Q:R81S	225	5	0.0222222	-3.80666	122	4	0.0327869	-3.41773	L47A:D51R:I52G:R54G:L55R:F73F:R77K:E79_:A80Q:R81S	TRUE	FALSE	-3.61219	-0.142394
1709	L47S:D51D:I52Q:R54V:L55R:F73Q:R77M:E79N:A80_:R81L	220	7	0.0318182	-3.44772	284	11	0.0387324	-3.25108	L47S:D51D:I52Q:R54V:L55R:F73Q:R77M:E79N:A80_:R81L	TRUE	FALSE	-3.3494	-0.0825117
1710	L47T:D51G:I52T:R54T:L55Y	103	609	5.91262	1.77709	33	200	6.06061	1.80181	L47T:D51G:I52T:R54T:L55Y:F73F:R77R:E79E:A80A:R81R	FALSE	FALSE	1.78945	1.08846
1711	R77P:E79D:A80K:R81V	352	5	0.0142045	-4.25419	136	7	0.0514706	-2.96674	L47L:D51D:I52I:R54R:L55L:F73F:R77P:E79D:A80K:R81V	FALSE	FALSE	-3.61047	-0.142001
1712	F73S:R77F:E79L:A80R:R81I	170	11	0.0647059	-2.7379	106	8	0.0754717	-2.584	L47L:D51D:I52I:R54R:L55L:F73S:R77F:E79L:A80R:R81I	FALSE	FALSE	-2.66095	0.074363
1713	L47S:D51G:I52T:R54K:L55K:F73N:R77L:E79A:A80E:R81G	359	18	0.0501393	-2.99295	824	23	0.0279126	-3.57868	L47S:D51G:I52T:R54K:L55K:F73N:R77L:E79A:A80E:R81G	FALSE	FALSE	-3.28581	-0.0680228
1714	F73K:R77L:E79F:A80G:R81S	416	94	0.225962	-1.48739	194	18	0.0927835	-2.37749	L47L:D51D:I52I:R54R:L55L:F73K:R77L:E79F:A80G:R81S	FALSE	FALSE	-1.93244	0.240367
1715	L47K:D51I:I52L:R54R:L55S:F73K:R77S:E79G:A80G:R81_	93	4	0.0430108	-3.14631	71	9	0.126761	-2.06546	L47K:D51I:I52L:R54R:L55S:F73K:R77S:E79G:A80G:R81_	TRUE	FALSE	-2.60588	0.0869117
1716	F73M:R77L:E79I:A80K:R81G	273	18	0.0659341	-2.7191	204	12	0.0588235	-2.83321	L47L:D51D:I52I:R54R:L55L:F73M:R77L:E79I:A80K:R81G	FALSE	FALSE	-2.77616	0.0481112
1717	F73P:R77H:E79H:A80S:R81S	110	7	0.0636364	-2.75457	203	9	0.044335	-3.11598	L47L:D51D:I52I:R54R:L55L:F73P:R77H:E79H:A80S:R81S	FALSE	FALSE	-2.93528	0.0118532
1718	L47P:D51I:I52T:R54S:L55E:F73A:R77G:E79K:A80C:R81E	94	5	0.0531915	-2.93386	155	10	0.0645161	-2.74084	L47P:D51I:I52T:R54S:L55E:F73A:R77G:E79K:A80C:R81E	FALSE	FALSE	-2.83735	0.0341676
1719	L47D:D51G:I52G:R54K:L55E	262	793	3.02672	1.10748	191	624	3.26702	1.18388	L47D:D51G:I52G:R54K:L55E:F73F:R77R:E79E:A80A:R81R	FALSE	FALSE	1.14568	0.941769
1720	F73E:R77K:E79I:A80T:R81D	150	5	0.0333333	-3.4012	167	10	0.0598802	-2.81541	L47L:D51D:I52I:R54R:L55L:F73E:R77K:E79I:A80T:R81D	FALSE	FALSE	-3.1083	-0.027574
1721	F73L:E79Y:A80T:R81C	34	10	0.294118	-1.22378	39	15	0.384615	-0.955511	L47L:D51D:I52I:R54R:L55L:F73L:R77R:E79Y:A80T:R81C	FALSE	FALSE	-1.08964	0.432412
1722	L47W:D51A:I52N:R54R:L55Q	116	399	3.43966	1.23537	295	818	2.77288	1.01989	L47W:D51A:I52N:R54R:L55Q:F73F:R77R:E79E:A80A:R81R	FALSE	FALSE	1.12763	0.937656
1723	L47Y:D51G:I52I:R54G:L55G	72	10	0.138889	-1.97408	81	22	0.271605	-1.30341	L47Y:D51G:I52I:R54G:L55G:F73F:R77R:E79E:A80A:R81R	FALSE	FALSE	-1.63874	0.30729
1724	F73L:R77I:E79F:A80L:R81A	257	14	0.0544747	-2.91002	329	18	0.0547112	-2.90569	L47L:D51D:I52I:R54R:L55L:F73L:R77I:E79F:A80L:R81A	FALSE	FALSE	-2.90785	0.0181021
1725	L47T:D51S:I52M:R54T:L55_:F73Y:R77_:E79L:A80V:R81L	172	6	0.0348837	-3.35574	203	10	0.0492611	-3.01062	L47T:D51S:I52M:R54T:L55_:F73Y:R77_:E79L:A80V:R81L	TRUE	FALSE	-3.18318	-0.0446356
1726	F73K:R77Q:E79K:A80G:R81K	105	5	0.047619	-3.04452	268	15	0.0559701	-2.88294	L47L:D51D:I52I:R54R:L55L:F73K:R77Q:E79K:A80G:R81K	FALSE	FALSE	-2.96373	0.00536952
1727	L47G:D51S:I52L:R54Y:L55R	108	132	1.22222	0.200671	118	143	1.21186	0.19216	L47G:D51S:I52L:R54Y:L55R:F73F:R77R:E79E:A80A:R81R	FALSE	FALSE	0.196415	0.725463
1728	F73D:R77I:E79H:A80T:R81K	116	5	0.0431034	-3.14415	135	5	0.037037	-3.29584	L47L:D51D:I52I:R54R:L55L:F73D:R77I:E79H:A80T:R81K	FALSE	FALSE	-3.21999	-0.0530249
1729	L47L:D51L:I52Y:R54S:L55I	438	2928	6.68493	1.89986	152	722	4.75	1.55814	L47L:D51L:I52Y:R54S:L55I:F73F:R77R:E79E:A80A:R81R	FALSE	FALSE	1.729	1.07469
1730	L47R:D51N:I52T:R54K:L55_:F73G:R77L:E79I:A80N:R81E	240	13	0.0541667	-2.91569	274	9	0.0328467	-3.4159	L47R:D51N:I52T:R54K:L55_:F73G:R77L:E79I:A80N:R81E	TRUE	FALSE	-3.1658	-0.0406749
1731	L47Q:D51T:I52_:R54R:L55_:F73S:R77P:E79F:A80P:R81F	315	13	0.0412698	-3.18762	182	11	0.0604396	-2.80611	L47Q:D51T:I52_:R54R:L55_:F73S:R77P:E79F:A80P:R81F	TRUE	FALSE	-2.99687	-0.00218148
1732	L47P:D51F:I52F:L55S:F73H:R77T:E79P:A80K:R81Y	67	9	0.134328	-2.00747	95	4	0.0421053	-3.16758	L47P:D51F:I52F:R54R:L55S:F73H:R77T:E79P:A80K:R81Y	FALSE	FALSE	-2.58753	0.0910941
1733	F73V:R77I:E79S:A80V:R81N	267	10	0.0374532	-3.28466	189	10	0.0529101	-2.93916	L47L:D51D:I52I:R54R:L55L:F73V:R77I:E79S:A80V:R81N	FALSE	FALSE	-3.11191	-0.0283966
1734	L47T:D51R:I52P:R54K:L55C	1060	501	0.472642	-0.749418	609	199	0.326765	-1.11851	L47T:D51R:I52P:R54K:L55C:F73F:R77R:E79E:A80A:R81R	FALSE	FALSE	-0.933966	0.467886
1735	F73T:R77I:E79I:A80V:R81Y	224	4	0.0178571	-4.02535	163	15	0.0920245	-2.3857	L47L:D51D:I52I:R54R:L55L:F73T:R77I:E79I:A80V:R81Y	FALSE	FALSE	-3.20553	-0.0497279
1736	L47D:D51C:I52_:R54R:L55_:F73S:R77K:E79_:A80N:R81M	154	4	0.025974	-3.65066	204	4	0.0196078	-3.93183	L47D:D51C:I52_:R54R:L55_:F73S:R77K:E79_:A80N:R81M	TRUE	FALSE	-3.79124	-0.183193
1737	L47G:D51A:I52T:R54_:L55L:F73Q:R77W:E79V:A80V:R81L	353	11	0.0311615	-3.46857	250	14	0.056	-2.8824	L47G:D51A:I52T:R54_:L55L:F73Q:R77W:E79V:A80V:R81L	TRUE	FALSE	-3.17549	-0.0428833
1738	F73_:R77V:E79L:A80G:R81K	154	8	0.0519481	-2.95751	191	9	0.0471204	-3.05505	L47L:D51D:I52I:R54R:L55L:F73_:R77V:E79L:A80G:R81K	TRUE	FALSE	-3.00628	-0.00432631
1739	F73G:R77R:E79R:A80I:R81C	183	10	0.0546448	-2.9069	197	8	0.0406091	-3.20376	L47L:D51D:I52I:R54R:L55L:F73G:R77R:E79R:A80I:R81C	FALSE	FALSE	-3.05533	-0.0155036
1740	F73P:R77R:E79Q:A80V:R81_	169	6	0.035503	-3.33814	67	5	0.0746269	-2.59525	L47L:D51D:I52I:R54R:L55L:F73P:R77R:E79Q:A80V:R81_	TRUE	FALSE	-2.9667	0.00469336
1741	F73A:R77W:E79S:A80S:R81E	123	6	0.0487805	-3.02042	208	5	0.0240385	-3.7281	L47L:D51D:I52I:R54R:L55L:F73A:R77W:E79S:A80S:R81E	FALSE	FALSE	-3.37426	-0.0881775
1742	F73L	1801	10040	5.57468	1.71824	2358	12195	5.17176	1.64321	L47L:D51D:I52I:R54R:L55L:F73L:R77R:E79E:A80A:R81R	FALSE	FALSE	1.68072	1.06369
1743	F73S:R77S:E79A:A80S:R81K	213	11	0.0516432	-2.9634	81	10	0.123457	-2.09186	L47L:D51D:I52I:R54R:L55L:F73S:R77S:E79A:A80S:R81K	FALSE	FALSE	-2.52763	0.104742
1744	L47R:D51S:I52P:R54K:L55E:F73N:R77I:E79S:A80M:R81Q	198	5	0.0252525	-3.67883	99	4	0.040404	-3.20883	L47R:D51S:I52P:R54K:L55E:F73N:R77I:E79S:A80M:R81Q	FALSE	FALSE	-3.44383	-0.104029
1745	F73L:R77G:E79P:A80A:R81L	276	10	0.0362319	-3.31782	273	16	0.0586081	-2.83688	L47L:D51D:I52I:R54R:L55L:F73L:R77G:E79P:A80A:R81L	FALSE	FALSE	-3.07735	-0.0205207
1746	F73H:R77K:E79P:A80_:R81L	228	4	0.0175439	-4.04305	207	8	0.0386473	-3.25328	L47L:D51D:I52I:R54R:L55L:F73H:R77K:E79P:A80_:R81L	TRUE	FALSE	-3.64816	-0.150591
1747	F73D:R77T:E79N:A80F:R81R	287	9	0.0313589	-3.46226	185	8	0.0432432	-3.14091	L47L:D51D:I52I:R54R:L55L:F73D:R77T:E79N:A80F:R81R	FALSE	FALSE	-3.30159	-0.0716169
1748	D51I:R54V:L55F:F73G:R77S:E79R:A80I:R81I	290	17	0.0586207	-2.83667	215	8	0.0372093	-3.2912	L47L:D51I:I52I:R54V:L55F:F73G:R77S:E79R:A80I:R81I	FALSE	FALSE	-3.06393	-0.0174633
1749	L47S:D51P:I52H:R54P:L55R:F73R:R77V:E79A:A80D:R81R	212	6	0.0283019	-3.56483	197	7	0.035533	-3.33729	L47S:D51P:I52H:R54P:L55R:F73R:R77V:E79A:A80D:R81R	FALSE	FALSE	-3.45106	-0.105677
1750	F73K:R77L:E79M:A80C:R81E	92	6	0.0652174	-2.73003	70	5	0.0714286	-2.63906	L47L:D51D:I52I:R54R:L55L:F73K:R77L:E79M:A80C:R81E	FALSE	FALSE	-2.68454	0.0689869
1751	F73S:R77F:E79Y:A80T:R81R	157	10	0.0636943	-2.75366	63	4	0.0634921	-2.75684	L47L:D51D:I52I:R54R:L55L:F73S:R77F:E79Y:A80T:R81R	FALSE	FALSE	-2.75525	0.0528751
1752	L47V:D51S:I52G:R54Y:L55L:F73V:R77R:E79E:A80A:R81E	157	6	0.0382166	-3.26449	74	4	0.0540541	-2.91777	L47V:D51S:I52G:R54Y:L55L:F73V:R77R:E79E:A80A:R81E	FALSE	FALSE	-3.09113	-0.0236605
1753	F73F:R77K:E79A:A80A:R81T	475	2817	5.93053	1.78011	778	4406	5.66324	1.734	L47L:D51D:I52I:R54R:L55L:F73F:R77K:E79A:A80A:R81T	FALSE	FALSE	1.75705	1.08108
1754	L47P:D51S:I52T:R54E:L55_:F73V:R77K:E79Y:A80S:R81R	156	6	0.0384615	-3.2581	209	13	0.062201	-2.77738	L47P:D51S:I52T:R54E:L55_:F73V:R77K:E79Y:A80S:R81R	TRUE	FALSE	-3.01774	-0.00693784
1755	F73N:R77_:E79D:A80N:R81C	262	7	0.0267176	-3.62243	112	6	0.0535714	-2.92674	L47L:D51D:I52I:R54R:L55L:F73N:R77_:E79D:A80N:R81C	TRUE	FALSE	-3.27459	-0.0654647
1756	F73Y:R77C:E79G:A80W:R81E	63	5	0.0793651	-2.5337	77	5	0.0649351	-2.73437	L47L:D51D:I52I:R54R:L55L:F73Y:R77C:E79G:A80W:R81E	FALSE	FALSE	-2.63403	0.0804968
1757	F73L:R77R:E79L:A80I:R81V	1043	3503	3.35858	1.21152	846	2310	2.7305	1.00448	L47L:D51D:I52I:R54R:L55L:F73L:R77R:E79L:A80I:R81V	FALSE	FALSE	1.108	0.933183
1758	L47A:D51I:I52A:R54R:L55_:F73S:R77S:E79_:A80N:R81S	203	7	0.0344828	-3.3673	355	15	0.0422535	-3.16407	L47A:D51I:I52A:R54R:L55_:F73S:R77S:E79_:A80N:R81S	TRUE	FALSE	-3.26568	-0.0634355
1759	F73S:R77F:E79I:A80T:R81S	37	4	0.108108	-2.22462	65	7	0.107692	-2.22848	L47L:D51D:I52I:R54R:L55L:F73S:R77F:E79I:A80T:R81S	FALSE	FALSE	-2.22655	0.173348
1760	L47C:D51P:I52_:R54K:L55Q:F73S:R77P:E79H:A80H:R81M	243	12	0.0493827	-3.00815	409	22	0.0537897	-2.92267	L47C:D51P:I52_:R54K:L55Q:F73S:R77P:E79H:A80H:R81M	TRUE	FALSE	-2.96541	0.00498576
1761	F73D:R77I:E79N:A80_:R81V	357	17	0.047619	-3.04452	251	5	0.0199203	-3.91602	L47L:D51D:I52I:R54R:L55L:F73D:R77I:E79N:A80_:R81V	TRUE	FALSE	-3.48027	-0.112333
1762	L47R:D51R:I52I:R54K:L55V:F73V:R77D:A80E:R81V	78	7	0.0897436	-2.4108	87	4	0.045977	-3.07961	L47R:D51R:I52I:R54K:L55V:F73V:R77D:E79E:A80E:R81V	FALSE	FALSE	-2.74521	0.0551638
1763	F73S:R77R:E79G:A80V	373	19	0.0509383	-2.97714	121	10	0.0826446	-2.49321	L47L:D51D:I52I:R54R:L55L:F73S:R77R:E79G:A80V:R81R	FALSE	FALSE	-2.73517	0.0574502
1764	L47V:D51G:I52V:R54R:L55K:F73F:R77R:E79L:A80V:R81T	442	32	0.0723982	-2.62557	238	11	0.0462185	-3.07438	L47V:D51G:I52V:R54R:L55K:F73F:R77R:E79L:A80V:R81T	FALSE	FALSE	-2.84997	0.0312905
1765	F73Q:R77V:E79_:A80T:R81_	131	5	0.0381679	-3.26576	124	9	0.0725806	-2.62306	L47L:D51D:I52I:R54R:L55L:F73Q:R77V:E79_:A80T:R81_	TRUE	FALSE	-2.94441	0.00977224
1766	F73A:R77L:E79S:A80L:R81G	259	9	0.034749	-3.3596	368	13	0.0353261	-3.34313	L47L:D51D:I52I:R54R:L55L:F73A:R77L:E79S:A80L:R81G	FALSE	FALSE	-3.35137	-0.0829607
1767	F73E:R77L:E79_:A80R:R81S	217	4	0.0184332	-3.9936	77	5	0.0649351	-2.73437	L47L:D51D:I52I:R54R:L55L:F73E:R77L:E79_:A80R:R81S	TRUE	FALSE	-3.36399	-0.0858356
1768	L47D:D51T:I52V:R54L:L55I:R77I:E79Q:A80I:R81Y	289	13	0.0449827	-3.10148	87	4	0.045977	-3.07961	L47D:D51T:I52V:R54L:L55I:F73F:R77I:E79Q:A80I:R81Y	FALSE	FALSE	-3.09055	-0.0235277
1769	L47Q:D51S:I52G:R54G:L55V	424	2415	5.69575	1.73972	116	689	5.93966	1.78165	L47Q:D51S:I52G:R54G:L55V:F73F:R77R:E79E:A80A:R81R	FALSE	FALSE	1.76069	1.08191
1770	L47Q:D51Q:I52Q:R54F:L55M:R77C:E79R:A80S:R81L	116	5	0.0431034	-3.14415	55	9	0.163636	-1.81011	L47Q:D51Q:I52Q:R54F:L55M:F73F:R77C:E79R:A80S:R81L	FALSE	FALSE	-2.47713	0.11625
1771	L47K:D51_:I52Y:L55G	117	11	0.0940171	-2.36428	204	7	0.0343137	-3.37221	L47K:D51_:I52Y:R54R:L55G:F73F:R77R:E79E:A80A:R81R	TRUE	FALSE	-2.86824	0.0271275
1772	F73A:R77L:E79N:A80_:R81Y	370	15	0.0405405	-3.20545	206	17	0.0825243	-2.49466	L47L:D51D:I52I:R54R:L55L:F73A:R77L:E79N:A80_:R81Y	TRUE	FALSE	-2.85006	0.0312716
1773	F73E:R77_:E79I:A80R:R81R	79	4	0.0506329	-2.98315	70	4	0.0571429	-2.8622	L47L:D51D:I52I:R54R:L55L:F73E:R77_:E79I:A80R:R81R	TRUE	FALSE	-2.92268	0.014724
1774	F73S:R77V:E79E:A80L:R81D	148	10	0.0675676	-2.69463	143	4	0.027972	-3.57655	L47L:D51D:I52I:R54R:L55L:F73S:R77V:E79E:A80L:R81D	FALSE	FALSE	-3.13559	-0.0337915
1775	L47R:D51S:I52D:R54G:L55G	407	51	0.125307	-2.07699	274	38	0.138686	-1.97554	L47R:D51S:I52D:R54G:L55G:F73F:R77R:E79E:A80A:R81R	FALSE	FALSE	-2.02626	0.218987
1776	F73S:R77P:E79F:A80K:R81I	194	8	0.0412371	-3.18842	212	16	0.0754717	-2.584	L47L:D51D:I52I:R54R:L55L:F73S:R77P:E79F:A80K:R81I	FALSE	FALSE	-2.88621	0.0230344
1777	F73V:R77C:E79L:A80A:R81R	123	17	0.138211	-1.97897	162	11	0.0679012	-2.6897	L47L:D51D:I52I:R54R:L55L:F73V:R77C:E79L:A80A:R81R	FALSE	FALSE	-2.33434	0.148788
1778	L47T:D51Y:I52S:R54I:L55F	1508	5620	3.72679	1.31555	1252	5918	4.72684	1.55326	L47T:D51Y:I52S:R54I:L55F:F73F:R77R:E79E:A80A:R81R	FALSE	FALSE	1.4344	1.00756
1779	F73K:R77W:E79G:A80F:R81K	123	7	0.0569106	-2.86627	175	8	0.0457143	-3.08534	L47L:D51D:I52I:R54R:L55L:F73K:R77W:E79G:A80F:R81K	FALSE	FALSE	-2.97581	0.00261695
1780	L47L:D51I:I52R:R54E:L55_	184	11	0.0597826	-2.81704	197	6	0.0304569	-3.49144	L47L:D51I:I52R:R54E:L55_:F73F:R77R:E79E:A80A:R81R	TRUE	FALSE	-3.15424	-0.0380421
1781	L47P:D51S:I52E:R54N:L55E	358	562	1.56983	0.450969	191	169	0.884817	-0.122375	L47P:D51S:I52E:R54N:L55E:F73F:R77R:E79E:A80A:R81R	FALSE	FALSE	0.164297	0.718144
1782	R77T:E79P:A80N:R81L	359	22	0.0612813	-2.79228	280	21	0.075	-2.59027	L47L:D51D:I52I:R54R:L55L:F73F:R77T:E79P:A80N:R81L	FALSE	FALSE	-2.69127	0.0674533
1783	F73R:R77W:E79I:A80I:R81E	321	28	0.0872274	-2.43924	265	45	0.169811	-1.77307	L47L:D51D:I52I:R54R:L55L:F73R:R77W:E79I:A80I:R81E	FALSE	FALSE	-2.10615	0.200783
1784	F73L:R77F:E79_:A80S:R81Y	274	11	0.040146	-3.21523	212	8	0.0377358	-3.27714	L47L:D51D:I52I:R54R:L55L:F73L:R77F:E79_:A80S:R81Y	TRUE	FALSE	-3.24619	-0.0589937
1785	L47P:D51A:I52L:R54K:L55K:F73F:R77P:E79S:A80N:R81I	76	5	0.0657895	-2.7213	104	5	0.0480769	-3.03495	L47P:D51A:I52L:R54K:L55K:F73F:R77P:E79S:A80N:R81I	FALSE	FALSE	-2.87812	0.0248762
1786	F73A:R77R:E79D:R81H	341	33	0.0967742	-2.33537	259	27	0.104247	-2.26099	L47L:D51D:I52I:R54R:L55L:F73A:R77R:E79D:A80A:R81H	FALSE	FALSE	-2.29818	0.157026
1787	L47_:D51E:I52I:R54K:L55_:F73R:R77V:E79Q:A80H:R81Q	2138	84	0.0392891	-3.23681	1260	63	0.05	-2.99573	L47_:D51E:I52I:R54K:L55_:F73R:R77V:E79Q:A80H:R81Q	TRUE	FALSE	-3.11627	-0.0293896
1788	F73R:R77_:E79L:A80S:R81C	213	5	0.0234742	-3.75185	68	4	0.0588235	-2.83321	L47L:D51D:I52I:R54R:L55L:F73R:R77_:E79L:A80S:R81C	TRUE	FALSE	-3.29253	-0.0695542
1789	F73N:R77L:E79L:A80L:R81M	707	18	0.0254597	-3.67066	221	19	0.0859729	-2.45372	L47L:D51D:I52I:R54R:L55L:F73N:R77L:E79L:A80L:R81M	FALSE	FALSE	-3.06219	-0.0170667
1790	F73Y:R77L:E79D:A80L:R81Y	247	6	0.0242915	-3.71763	81	5	0.0617284	-2.78501	L47L:D51D:I52I:R54R:L55L:F73Y:R77L:E79D:A80L:R81Y	FALSE	FALSE	-3.25132	-0.0601629
1791	F73C:R77T:E79H:A80I:R81K	258	11	0.0426357	-3.15506	165	11	0.0666667	-2.70805	L47L:D51D:I52I:R54R:L55L:F73C:R77T:E79H:A80I:R81K	FALSE	FALSE	-2.93156	0.0127005
1792	F73G:R77K:E79E:A80_:R81Y	223	12	0.0538117	-2.92227	122	7	0.057377	-2.85811	L47L:D51D:I52I:R54R:L55L:F73G:R77K:E79E:A80_:R81Y	TRUE	FALSE	-2.89019	0.0221272
1793	D51T:I52E:R54I:L55K:F73D:R77T:E79D:A80L:R81F	267	7	0.0262172	-3.64134	51	5	0.0980392	-2.32239	L47L:D51T:I52E:R54I:L55K:F73D:R77T:E79D:A80L:R81F	FALSE	FALSE	-2.98186	0.00123749
1794	F73L:R77S:E79F:A80Q:R81I	145	9	0.062069	-2.77951	110	6	0.0545455	-2.90872	L47L:D51D:I52I:R54R:L55L:F73L:R77S:E79F:A80Q:R81I	FALSE	FALSE	-2.84412	0.0326258
1795	F73R:R77I:E79T:A80H:R81R	242	16	0.0661157	-2.71635	51	4	0.0784314	-2.54553	L47L:D51D:I52I:R54R:L55L:F73R:R77I:E79T:A80H:R81R	FALSE	FALSE	-2.63094	0.0812013
1796	F73R:R77R:E79P:A80N:R81R	114	6	0.0526316	-2.94444	211	9	0.042654	-3.15463	L47L:D51D:I52I:R54R:L55L:F73R:R77R:E79P:A80N:R81R	FALSE	FALSE	-3.04954	-0.014183
1797	L47S:D51I:I52M:R54T:L55R	292	66	0.226027	-1.4871	423	128	0.3026	-1.19534	L47S:D51I:I52M:R54T:L55R:F73F:R77R:E79E:A80A:R81R	FALSE	FALSE	-1.34122	0.375086
1798	F73_:R77I:E79H:A80S:R81H	185	13	0.0702703	-2.65541	124	10	0.0806452	-2.5177	L47L:D51D:I52I:R54R:L55L:F73_:R77I:E79H:A80S:R81H	TRUE	FALSE	-2.58655	0.091316
1799	F73F:R77K:E79L:A80A:R81V	144	905	6.28472	1.83812	158	734	4.64557	1.53591	L47L:D51D:I52I:R54R:L55L:F73F:R77K:E79L:A80A:R81V	FALSE	FALSE	1.68702	1.06512
1800	F73_:R77L:E79W:A80R:R81E	739	32	0.0433018	-3.13956	373	20	0.0536193	-2.92585	L47L:D51D:I52I:R54R:L55L:F73_:R77L:E79W:A80R:R81E	TRUE	FALSE	-3.0327	-0.0103475
1801	F73T:R77I:E79S:A80L:R81C	436	25	0.0573394	-2.85877	148	6	0.0405405	-3.20545	L47L:D51D:I52I:R54R:L55L:F73T:R77I:E79S:A80L:R81C	FALSE	FALSE	-3.03211	-0.010212
1802	L47Y:D51E:I52E:R54K:L55K:F73G:R77G:E79L:A80S:R81E	388	10	0.0257732	-3.65842	198	4	0.020202	-3.90197	L47Y:D51E:I52E:R54K:L55K:F73G:R77G:E79L:A80S:R81E	FALSE	FALSE	-3.7802	-0.180676
1803	F73F:R77W:E79E:A80_:R81G	93	5	0.0537634	-2.92316	272	9	0.0330882	-3.40858	L47L:D51D:I52I:R54R:L55L:F73F:R77W:E79E:A80_:R81G	TRUE	FALSE	-3.16587	-0.0406915
1804	F73K:R77F:E79M:A80M:R81C	182	9	0.0494505	-3.00678	100	4	0.04	-3.21888	L47L:D51D:I52I:R54R:L55L:F73K:R77F:E79M:A80M:R81C	FALSE	FALSE	-3.11283	-0.0286053
1805	F73C:R77T:E79S:A80L:R81V	457	19	0.0415755	-3.18024	261	8	0.0306513	-3.48508	L47L:D51D:I52I:R54R:L55L:F73C:R77T:E79S:A80L:R81V	FALSE	FALSE	-3.33266	-0.078698
1806	F73M:R77M:E79V:A80L:R81S	58	4	0.0689655	-2.67415	182	15	0.0824176	-2.49596	L47L:D51D:I52I:R54R:L55L:F73M:R77M:E79V:A80L:R81S	FALSE	FALSE	-2.58505	0.0916576
1807	L47T:D51N:I52N:R54T:L55S:F73A:R77_:E79A:A80S:R81H	223	8	0.0358744	-3.32773	51	6	0.117647	-2.14007	L47T:D51N:I52N:R54T:L55S:F73A:R77_:E79A:A80S:R81H	TRUE	FALSE	-2.7339	0.0577406
1808	F73S	991	1977	1.99495	0.690621	1175	3052	2.59745	0.954529	L47L:D51D:I52I:R54R:L55L:F73S:R77R:E79E:A80A:R81R	FALSE	FALSE	0.822575	0.868144
1809	F73K:R77T:E79Y:A80L:R81L	267	7	0.0262172	-3.64134	230	17	0.073913	-2.60487	L47L:D51D:I52I:R54R:L55L:F73K:R77T:E79Y:A80L:R81L	FALSE	FALSE	-3.1231	-0.0309463
1810	F73S:R77L:E79S:A80L:R81Y	164	7	0.0426829	-3.15396	167	14	0.0838323	-2.47894	L47L:D51D:I52I:R54R:L55L:F73S:R77L:E79S:A80L:R81Y	FALSE	FALSE	-2.81645	0.0389305
1811	L47Y:D51T:I52G:R54I:L55R:F73C:R77P:E79_:A80P:R81N	377	13	0.0344828	-3.3673	126	6	0.047619	-3.04452	L47Y:D51T:I52G:R54I:L55R:F73C:R77P:E79_:A80P:R81N	TRUE	FALSE	-3.20591	-0.0498152
1812	F73G:R77L:E79N:A80K:R81_	71	7	0.0985915	-2.31677	79	8	0.101266	-2.29001	L47L:D51D:I52I:R54R:L55L:F73G:R77L:E79N:A80K:R81_	TRUE	FALSE	-2.30339	0.15584
1813	F73T:R77C:E79S:A80C:R81I	332	15	0.0451807	-3.09708	197	8	0.0406091	-3.20376	L47L:D51D:I52I:R54R:L55L:F73T:R77C:E79S:A80C:R81I	FALSE	FALSE	-3.15042	-0.0371719
1814	F73T:R77E:E79K:A80I:R81N	161	12	0.0745342	-2.5965	147	9	0.0612245	-2.79321	L47L:D51D:I52I:R54R:L55L:F73T:R77E:E79K:A80I:R81N	FALSE	FALSE	-2.69485	0.0666377
1815	L47S:D51T:I52P:R54K:L55K	504	36	0.0714286	-2.63906	317	16	0.0504732	-2.98631	L47S:D51T:I52P:R54K:L55K:F73F:R77R:E79E:A80A:R81R	FALSE	FALSE	-2.81269	0.0397876
1816	F73V:R77S:E79V:A80L:R81T	229	13	0.0567686	-2.86877	134	6	0.0447761	-3.10608	L47L:D51D:I52I:R54R:L55L:F73V:R77S:E79V:A80L:R81T	FALSE	FALSE	-2.98743	-3.022e-05
1817	F73R:R77V:E79G:A80I:R81L	285	19	0.0666667	-2.70805	199	30	0.150754	-1.89211	L47L:D51D:I52I:R54R:L55L:F73R:R77V:E79G:A80I:R81L	FALSE	FALSE	-2.30008	0.156594
1818	L47A:D51S:I52P:R54K:L55K	120	8	0.0666667	-2.70805	150	6	0.04	-3.21888	L47A:D51S:I52P:R54K:L55K:F73F:R77R:E79E:A80A:R81R	FALSE	FALSE	-2.96346	0.00543027
1819	F73L:R77G:E79D:A80N:R81G	31	4	0.129032	-2.04769	115	5	0.0434783	-3.13549	L47L:D51D:I52I:R54R:L55L:F73L:R77G:E79D:A80N:R81G	FALSE	FALSE	-2.59159	0.0901671
1820	L47Q:D51E:I52R:R54K:L55_:F73S:R77C:E79H:A80R:R81G	252	10	0.0396825	-3.22684	205	14	0.0682927	-2.68395	L47Q:D51E:I52R:R54K:L55_:F73S:R77C:E79H:A80R:R81G	TRUE	FALSE	-2.9554	0.00726795
1821	F73_:R77I:E79R:A80T:R81M	163	5	0.0306748	-3.48431	161	7	0.0434783	-3.13549	L47L:D51D:I52I:R54R:L55L:F73_:R77I:E79R:A80T:R81M	TRUE	FALSE	-3.3099	-0.0735121
1822	R77L:E79P:A80F:R81N	191	13	0.0680628	-2.68732	56	5	0.0892857	-2.41591	L47L:D51D:I52I:R54R:L55L:F73F:R77L:E79P:A80F:R81N	FALSE	FALSE	-2.55162	0.099276
1823	L47V:D51N:I52K:R54L:L55V:F73L:R77G:E79E:A80G:R81G	233	8	0.0343348	-3.3716	147	6	0.0408163	-3.19867	L47V:D51N:I52K:R54L:L55V:F73L:R77G:E79E:A80G:R81G	FALSE	FALSE	-3.28514	-0.0678682
1824	F73L:R77H:E79_:A80S:R81_	140	5	0.0357143	-3.3322	203	16	0.0788177	-2.54062	L47L:D51D:I52I:R54R:L55L:F73L:R77H:E79_:A80S:R81_	TRUE	FALSE	-2.93641	0.0115946
1825	F73A:R77M:E79L:A80_:R81Y	97	4	0.0412371	-3.18842	154	8	0.0519481	-2.95751	L47L:D51D:I52I:R54R:L55L:F73A:R77M:E79L:A80_:R81Y	TRUE	FALSE	-3.07296	-0.0195214
1826	L47T:D51S:I52M:R54K:L55R	232	67	0.288793	-1.24204	282	77	0.27305	-1.2981	L47T:D51S:I52M:R54K:L55R:F73F:R77R:E79E:A80A:R81R	FALSE	FALSE	-1.27007	0.391298
1827	F73L:R77F:E79R:A80G:R81F	120	5	0.0416667	-3.17805	99	7	0.0707071	-2.64921	L47L:D51D:I52I:R54R:L55L:F73L:R77F:E79R:A80G:R81F	FALSE	FALSE	-2.91363	0.0167852
1828	F73D:R77I:E79_:A80S:R81R	113	8	0.0707965	-2.64795	190	9	0.0473684	-3.0498	L47L:D51D:I52I:R54R:L55L:F73D:R77I:E79_:A80S:R81R	TRUE	FALSE	-2.84887	0.0315416
1829	F73L:R77D:E79L:A80K:R81N	434	11	0.0253456	-3.67515	147	7	0.047619	-3.04452	L47L:D51D:I52I:R54R:L55L:F73L:R77D:E79L:A80K:R81N	FALSE	FALSE	-3.35984	-0.0848901
1830	L47T:D51I:I52H:R54T:L55R:F73R:R77N:E79T:A80W:R81H	229	7	0.0305677	-3.48781	208	9	0.0432692	-3.14031	L47T:D51I:I52H:R54T:L55R:F73R:R77N:E79T:A80W:R81H	FALSE	FALSE	-3.31406	-0.0744599
1831	L47F:D51S:I52T:R54T:L55F:F73I	197	33	0.167513	-1.7867	219	39	0.178082	-1.72551	L47F:D51S:I52T:R54T:L55F:F73I:R77R:E79E:A80A:R81R	FALSE	FALSE	-1.7561	0.280548
1832	R54L	55	301	5.47273	1.69978	51	284	5.56863	1.71715	L47L:D51D:I52I:R54L:L55L:F73F:R77R:E79E:A80A:R81R	FALSE	FALSE	1.70846	1.07001
1833	L47E:D51K:I52T:R54K:L55K	633	24	0.0379147	-3.27242	339	15	0.0442478	-3.11795	L47E:D51K:I52T:R54K:L55K:F73F:R77R:E79E:A80A:R81R	FALSE	FALSE	-3.19518	-0.0473712
1834	F73L:R77S:E79F:A80V:R81Q	236	29	0.122881	-2.09654	53	6	0.113208	-2.17853	L47L:D51D:I52I:R54R:L55L:F73L:R77S:E79F:A80V:R81Q	FALSE	FALSE	-2.13753	0.193632
1835	F73N:E79T:A80L:R81Y	209	12	0.0574163	-2.85743	137	10	0.0729927	-2.6174	L47L:D51D:I52I:R54R:L55L:F73N:R77R:E79T:A80L:R81Y	FALSE	FALSE	-2.73741	0.0569399
1836	F73R:R77M:E79Y:A80V:R81R	273	43	0.157509	-1.84827	159	26	0.163522	-1.81081	L47L:D51D:I52I:R54R:L55L:F73R:R77M:E79Y:A80V:R81R	FALSE	FALSE	-1.82954	0.263814
1837	F73Q:R77_:E79L:A80F:R81S	113	6	0.0530973	-2.93563	132	12	0.0909091	-2.3979	L47L:D51D:I52I:R54R:L55L:F73Q:R77_:E79L:A80F:R81S	TRUE	FALSE	-2.66676	0.0730387
1838	R77P:E79T:A80P:R81T	563	21	0.0373002	-3.28876	425	16	0.0376471	-3.2795	L47L:D51D:I52I:R54R:L55L:F73F:R77P:E79T:A80P:R81T	FALSE	FALSE	-3.28413	-0.0676389
1839	L47S:D51S:R54Q:L55F	36	307	8.52778	2.14333	236	1623	6.87712	1.9282	L47S:D51S:I52I:R54Q:L55F:F73F:R77R:E79E:A80A:R81R	FALSE	FALSE	2.03576	1.14459
1840	L47_:D51R:I52K:R54E:L55K:F73_:R77R:E79P:A80C:R81H	231	8	0.034632	-3.36298	233	12	0.0515021	-2.96613	L47_:D51R:I52K:R54E:L55K:F73_:R77R:E79P:A80C:R81H	TRUE	FALSE	-3.16455	-0.0403918
1841	F73M:R77L:E79K:A80G:R81R	159	18	0.113208	-2.17853	419	43	0.102625	-2.27667	L47L:D51D:I52I:R54R:L55L:F73M:R77L:E79K:A80G:R81R	FALSE	FALSE	-2.2276	0.173109
1842	F73T:R77I:E79I:A80L:R81L	258	5	0.0193798	-3.94352	272	16	0.0588235	-2.83321	L47L:D51D:I52I:R54R:L55L:F73T:R77I:E79I:A80L:R81L	FALSE	FALSE	-3.38837	-0.0913915
1843	L47D:D51R:I52D:R54G:L55_:R77P:E79D:A80_:R81T	121	5	0.0413223	-3.18635	125	4	0.032	-3.44202	L47D:D51R:I52D:R54G:L55_:F73F:R77P:E79D:A80_:R81T	TRUE	FALSE	-3.31419	-0.074488
1844	F73L:R77F:E79L:A80H:R81V	170	4	0.0235294	-3.7495	96	10	0.104167	-2.26176	L47L:D51D:I52I:R54R:L55L:F73L:R77F:E79L:A80H:R81V	FALSE	FALSE	-3.00563	-0.00417902
1845	L47M:D51Q:I52L:R54D:L55C:F73S:R77V:E79E:A80Y:R81Y	224	11	0.0491071	-3.01375	109	7	0.0642202	-2.74544	L47M:D51Q:I52L:R54D:L55C:F73S:R77V:E79E:A80Y:R81Y	FALSE	FALSE	-2.87959	0.0245412
1846	F73T:R77S:E79S:A80T:R81N	291	10	0.0343643	-3.37074	108	5	0.0462963	-3.07269	L47L:D51D:I52I:R54R:L55L:F73T:R77S:E79S:A80T:R81N	FALSE	FALSE	-3.22172	-0.0534171
1847	F73V:R77M:E79L:A80N:R81L	233	10	0.0429185	-3.14845	322	11	0.0341615	-3.37666	L47L:D51D:I52I:R54R:L55L:F73V:R77M:E79L:A80N:R81L	FALSE	FALSE	-3.26255	-0.0627229
1848	L47R:I52K:R54T:L55W:F73_:R77R:E79L:A80E:R81_	115	6	0.0521739	-2.95317	70	7	0.1	-2.30259	L47R:D51D:I52K:R54T:L55W:F73_:R77R:E79L:A80E:R81_	TRUE	FALSE	-2.62788	0.0818989
1849	F73F:R77T:E79S:A80K:R81_	111	6	0.0540541	-2.91777	121	11	0.0909091	-2.3979	L47L:D51D:I52I:R54R:L55L:F73F:R77T:E79S:A80K:R81_	TRUE	FALSE	-2.65783	0.0750733
1850	L47P:D51D:I52P:R54F:F73H:R77R:E79A:A80N:R81_	283	4	0.0141343	-4.25915	76	5	0.0657895	-2.7213	L47P:D51D:I52P:R54F:L55L:F73H:R77R:E79A:A80N:R81_	TRUE	FALSE	-3.49022	-0.114601
1851	F73L:R77R:E79L:A80V:R81K	87	105	1.2069	0.188052	63	74	1.1746	0.16093	L47L:D51D:I52I:R54R:L55L:F73L:R77R:E79L:A80V:R81K	FALSE	FALSE	0.174491	0.720467
1852	F73C:R77V:E79D:A80_:R81D	181	8	0.0441989	-3.11906	103	5	0.0485437	-3.02529	L47L:D51D:I52I:R54R:L55L:F73C:R77V:E79D:A80_:R81D	TRUE	FALSE	-3.07217	-0.0193412
1853	F73_:R77K:E79G:A80M:R81S	95	5	0.0526316	-2.94444	135	4	0.0296296	-3.51898	L47L:D51D:I52I:R54R:L55L:F73_:R77K:E79G:A80M:R81S	TRUE	FALSE	-3.23171	-0.0556944
1854	R77N:E79S:A80R:R81P	374	22	0.0588235	-2.83321	141	4	0.0283688	-3.56247	L47L:D51D:I52I:R54R:L55L:F73F:R77N:E79S:A80R:R81P	FALSE	FALSE	-3.19784	-0.0479764
1855	F73L:R77T:E79R:A80S:R81D	256	9	0.0351562	-3.34795	219	9	0.0410959	-3.19185	L47L:D51D:I52I:R54R:L55L:F73L:R77T:E79R:A80S:R81D	FALSE	FALSE	-3.2699	-0.0643967
1856	L47G:D51P:I52H:R54K:L55Y:F73R:R77K:E79_:A80F:R81S	168	8	0.047619	-3.04452	106	5	0.0471698	-3.054	L47G:D51P:I52H:R54K:L55Y:F73R:R77K:E79_:A80F:R81S	TRUE	FALSE	-3.04926	-0.0141205
1857	L47I:D51G:I52A:R54K:L55R:F73I:R77_:E79R:A80L:R81_	405	9	0.0222222	-3.80666	410	23	0.0560976	-2.88066	L47I:D51G:I52A:R54K:L55R:F73I:R77_:E79R:A80L:R81_	TRUE	FALSE	-3.34366	-0.0812048
1858	L47N:D51K:I52M:R54T:L55T:F73L:R77E:E79P:A80G:R81P	182	7	0.0384615	-3.2581	106	4	0.0377358	-3.27714	L47N:D51K:I52M:R54T:L55T:F73L:R77E:E79P:A80G:R81P	FALSE	FALSE	-3.26762	-0.0638773
1859	F73I:R77R:E79P:A80W:R81G	206	6	0.0291262	-3.53612	243	10	0.0411523	-3.19048	L47L:D51D:I52I:R54R:L55L:F73I:R77R:E79P:A80W:R81G	FALSE	FALSE	-3.3633	-0.0856787
1860	L47L:D51G:I52L:R54E:L55Y:F73M:R77R:E79A:A80N:R81E	190	7	0.0368421	-3.30111	55	4	0.0727273	-2.62104	L47L:D51G:I52L:R54E:L55Y:F73M:R77R:E79A:A80N:R81E	FALSE	FALSE	-2.96108	0.00597411
1861	L47Q:D51K:I52N:R54R:L55R:F73P:R77N:E79L:A80_:R81C	144	7	0.0486111	-3.0239	53	6	0.113208	-2.17853	L47Q:D51K:I52N:R54R:L55R:F73P:R77N:E79L:A80_:R81C	TRUE	FALSE	-2.60122	0.0879741
1862	L47P:D51C:I52I:R54K:L55R:F73M:R77M:E79F:A80L:R81L	177	9	0.0508475	-2.97893	130	4	0.0307692	-3.48124	L47P:D51C:I52I:R54K:L55R:F73M:R77M:E79F:A80L:R81L	FALSE	FALSE	-3.23008	-0.0553236
1863	L47T:D51P:I52T:R54N:L55R:F73M:R77M:E79L:A80D:R81H	229	9	0.0393013	-3.2365	152	6	0.0394737	-3.23212	L47T:D51P:I52T:R54N:L55R:F73M:R77M:E79L:A80D:R81H	FALSE	FALSE	-3.23431	-0.0562867
1864	F73S:R77T:E79N:A80F:R81L	215	10	0.0465116	-3.06805	239	8	0.0334728	-3.39702	L47L:D51D:I52I:R54R:L55L:F73S:R77T:E79N:A80F:R81L	FALSE	FALSE	-3.23254	-0.055883
1865	F73R:R77M:E79Q:A80E:R81R	254	7	0.0275591	-3.59142	78	5	0.0641026	-2.74727	L47L:D51D:I52I:R54R:L55L:F73R:R77M:E79Q:A80E:R81R	FALSE	FALSE	-3.16935	-0.0414841
1866	L47A:D51G:I52P:R54E:L55N	267	21	0.0786517	-2.54273	72	8	0.111111	-2.19722	L47A:D51G:I52P:R54E:L55N:F73F:R77R:E79E:A80A:R81R	FALSE	FALSE	-2.36998	0.140667
1867	L47W:D51T:R54I:L55W	232	1728	7.44828	2.00798	270	1520	5.62963	1.72804	L47W:D51T:I52I:R54I:L55W:F73F:R77R:E79E:A80A:R81R	FALSE	FALSE	1.86801	1.10637
1868	F73F:R77L:E79R:A80R:R81H	585	23	0.0393162	-3.23612	419	22	0.052506	-2.94683	L47L:D51D:I52I:R54R:L55L:F73F:R77L:E79R:A80R:R81H	FALSE	FALSE	-3.09147	-0.023739
1869	F73F:R77F:E79D:A80R:R81L	192	10	0.0520833	-2.95491	64	9	0.140625	-1.96166	L47L:D51D:I52I:R54R:L55L:F73F:R77F:E79D:A80R:R81L	FALSE	FALSE	-2.45828	0.120544
1870	F73H:R77I:E79V:A80G:R81N	187	11	0.0588235	-2.83321	179	12	0.0670391	-2.70248	L47L:D51D:I52I:R54R:L55L:F73H:R77I:E79V:A80G:R81N	FALSE	FALSE	-2.76785	0.0500049
1871	F73I:R77K:E79N:A80L:R81Y	320	141	0.440625	-0.819561	142	46	0.323944	-1.12719	L47L:D51D:I52I:R54R:L55L:F73I:R77K:E79N:A80L:R81Y	FALSE	FALSE	-0.973373	0.458906
1872	L47A:D51K:I52E:R54K:L55_:F73N:R77L:E79L:A80T:R81K	175	5	0.0285714	-3.55535	242	13	0.053719	-2.92399	L47A:D51K:I52E:R54K:L55_:F73N:R77L:E79L:A80T:R81K	TRUE	FALSE	-3.23967	-0.0575078
1873	F73A:R77P:E79A:A80R:R81Y	276	4	0.0144928	-4.23411	180	6	0.0333333	-3.4012	L47L:D51D:I52I:R54R:L55L:F73A:R77P:E79A:A80R:R81Y	FALSE	FALSE	-3.81765	-0.189211
1874	L47D:D51A:I52N:R54G:L55Y	411	2091	5.08759	1.6268	290	1440	4.96552	1.60252	L47D:D51A:I52N:R54G:L55Y:F73F:R77R:E79E:A80A:R81R	FALSE	FALSE	1.61466	1.04863
1875	F73H:R77G:E79L:A80_:R81G	144	8	0.0555556	-2.89037	199	7	0.0351759	-3.34739	L47L:D51D:I52I:R54R:L55L:F73H:R77G:E79L:A80_:R81G	TRUE	FALSE	-3.11888	-0.0299849
1876	L47A:D51E:I52V:R54R:L55_:F73P:R77S:E79Y:A80_:R81S	187	8	0.0427807	-3.15167	100	4	0.04	-3.21888	L47A:D51E:I52V:R54R:L55_:F73P:R77S:E79Y:A80_:R81S	TRUE	FALSE	-3.18527	-0.0451126
1877	F73S:R77Q:E79H:A80V:R81_	106	6	0.0566038	-2.87168	157	8	0.0509554	-2.9768	L47L:D51D:I52I:R54R:L55L:F73S:R77Q:E79H:A80V:R81_	TRUE	FALSE	-2.92424	0.0143675
1878	L47M:D51P:I52M:R54A:L55G:F73K:R77V:E79G:A80C:R81G	177	4	0.0225989	-3.78986	156	14	0.0897436	-2.4108	L47M:D51P:I52M:R54A:L55G:F73K:R77V:E79G:A80C:R81G	FALSE	FALSE	-3.10033	-0.0257565
1879	L47A:D51P:I52W:R54R:L55_:F73S:R77I:E79G:A80E:R81E	197	5	0.0253807	-3.67377	99	5	0.0505051	-2.98568	L47A:D51P:I52W:R54R:L55_:F73S:R77I:E79G:A80E:R81E	TRUE	FALSE	-3.32972	-0.0780286
1880	L47S:D51K:I52I:R54V:L55S:F73R:R77S:E79L:A80S:R81T	262	10	0.0381679	-3.26576	177	5	0.0282486	-3.56671	L47S:D51K:I52I:R54V:L55S:F73R:R77S:E79L:A80S:R81T	FALSE	FALSE	-3.41624	-0.0977418
1881	F73H:R77R:E79D:A80S:R81F	197	16	0.0812183	-2.51062	327	23	0.0703364	-2.65447	L47L:D51D:I52I:R54R:L55L:F73H:R77R:E79D:A80S:R81F	FALSE	FALSE	-2.58254	0.09223
1882	L47K:D51Q:I52E:R54K:L55R:F73I:R77V:E79L:A80T:R81_	83	6	0.0722892	-2.62708	151	10	0.0662252	-2.71469	L47K:D51Q:I52E:R54K:L55R:F73I:R77V:E79L:A80T:R81_	TRUE	FALSE	-2.67089	0.0720985
1883	F73V:R77I:E79Y:A80K:R81N	182	8	0.043956	-3.12457	351	11	0.031339	-3.46289	L47L:D51D:I52I:R54R:L55L:F73V:R77I:E79Y:A80K:R81N	FALSE	FALSE	-3.29373	-0.0698263
1884	F73R:R77C:E79A:A80V:R81_	126	8	0.0634921	-2.75684	116	5	0.0431034	-3.14415	L47L:D51D:I52I:R54R:L55L:F73R:R77C:E79A:A80V:R81_	TRUE	FALSE	-2.9505	0.00838495
1885	F73L:R77I:E79S:A80_:R81G	76	4	0.0526316	-2.94444	304	16	0.0526316	-2.94444	L47L:D51D:I52I:R54R:L55L:F73L:R77I:E79S:A80_:R81G	TRUE	FALSE	-2.94444	0.00976522
1886	F73L:R77I:E79S:A80T:R81Y	163	13	0.0797546	-2.5288	469	51	0.108742	-2.21878	L47L:D51D:I52I:R54R:L55L:F73L:R77I:E79S:A80T:R81Y	FALSE	FALSE	-2.37379	0.139798
1887	F73K:R77I:E79K:A80Y:R81Y	257	13	0.0505837	-2.98413	213	13	0.0610329	-2.79634	L47L:D51D:I52I:R54R:L55L:F73K:R77I:E79K:A80Y:R81Y	FALSE	FALSE	-2.89023	0.0221166
1888	L47F:D51Q:I52D:R54K:L55_:F73A:R77R:E79S:A80G:R81K	113	4	0.0353982	-3.34109	126	4	0.031746	-3.44999	L47F:D51Q:I52D:R54K:L55_:F73A:R77R:E79S:A80G:R81K	TRUE	FALSE	-3.39554	-0.093026
1889	L47S:D51Q:I52R:R54W:L55L	618	5436	8.79612	2.17431	279	1972	7.0681	1.95559	L47S:D51Q:I52R:R54W:L55L:F73F:R77R:E79E:A80A:R81R	FALSE	FALSE	2.06495	1.15124
1890	L47L:D51G:I52G:R54I:L55_:F73R:R77G:E79K:A80S:R81I	211	15	0.07109	-2.64381	208	19	0.0913462	-2.3931	L47L:D51G:I52G:R54I:L55_:F73R:R77G:E79K:A80S:R81I	TRUE	FALSE	-2.51845	0.106833
1891	F73T:R77R:E79P:A80A:R81_	240	5	0.0208333	-3.8712	89	5	0.0561798	-2.8792	L47L:D51D:I52I:R54R:L55L:F73T:R77R:E79P:A80A:R81_	TRUE	FALSE	-3.3752	-0.088391
1892	F73I:R77S:E79S:A80I:R81F	230	9	0.0391304	-3.24085	231	17	0.0735931	-2.6092	L47L:D51D:I52I:R54R:L55L:F73I:R77S:E79S:A80I:R81F	FALSE	FALSE	-2.92503	0.014188
1893	F73L:R77I:E79_:A80F:R81Y	197	8	0.0406091	-3.20376	98	7	0.0714286	-2.63906	L47L:D51D:I52I:R54R:L55L:F73L:R77I:E79_:A80F:R81Y	TRUE	FALSE	-2.92141	0.0150128
1894	L47V:D51T:I52T:R54R:L55S	286	1389	4.85664	1.58035	210	900	4.28571	1.45529	L47V:D51T:I52T:R54R:L55S:F73F:R77R:E79E:A80A:R81R	FALSE	FALSE	1.51782	1.02657
1895	F73V:R77I:E79S:A80I:R81I	223	13	0.058296	-2.84222	113	7	0.0619469	-2.78148	L47L:D51D:I52I:R54R:L55L:F73V:R77I:E79S:A80I:R81I	FALSE	FALSE	-2.81185	0.0399779
1896	L47Y:D51I:I52A:R54G:L55E	244	1361	5.57787	1.71881	190	887	4.66842	1.54082	L47Y:D51I:I52A:R54G:L55E:F73F:R77R:E79E:A80A:R81R	FALSE	FALSE	1.62981	1.05209
1897	L47G:D51P:I52V:R54D:L55L	447	2749	6.14989	1.81643	606	3060	5.0495	1.61929	L47G:D51P:I52V:R54D:L55L:F73F:R77R:E79E:A80A:R81R	FALSE	FALSE	1.71786	1.07215
1898	F73Q:R77_:E79R:R81D	336	10	0.0297619	-3.51453	71	6	0.084507	-2.47092	L47L:D51D:I52I:R54R:L55L:F73Q:R77_:E79R:A80A:R81D	TRUE	FALSE	-2.99272	-0.00123718
1899	L47S:D51R:I52T:R54M:L55A:F73_:R77G:E79C:A80D:R81W	216	9	0.0416667	-3.17805	189	11	0.0582011	-2.84385	L47S:D51R:I52T:R54M:L55A:F73_:R77G:E79C:A80D:R81W	TRUE	FALSE	-3.01095	-0.00539109
1900	L47K:D51R:I52W:R54G:L55R	102	20	0.196078	-1.62924	95	8	0.0842105	-2.47444	L47K:D51R:I52W:R54G:L55R:F73F:R77R:E79E:A80A:R81R	FALSE	FALSE	-2.05184	0.21316
1901	L47G:D51R:I52T:R54G:L55E	698	371	0.531519	-0.632017	214	153	0.714953	-0.335538	L47G:D51R:I52T:R54G:L55E:F73F:R77R:E79E:A80A:R81R	FALSE	FALSE	-0.483778	0.570469
1902	L47A:D51G:I52E:R54I:L55V:F73A:R77N:E79R:A80S:R81C	188	7	0.037234	-3.29053	351	18	0.0512821	-2.97041	L47A:D51G:I52E:R54I:L55V:F73A:R77N:E79R:A80S:R81C	FALSE	FALSE	-3.13047	-0.0326259
1903	F73L:R77R:E79S:A80I:R81L	183	1305	7.13115	1.96447	243	1574	6.47737	1.86831	L47L:D51D:I52I:R54R:L55L:F73L:R77R:E79S:A80I:R81L	FALSE	FALSE	1.91639	1.11739
1904	L47T:D51R:I52A:R54K:L55E:F73D:R77P:E79K:A80L:R81T	170	12	0.0705882	-2.65089	111	8	0.0720721	-2.63009	L47T:D51R:I52A:R54K:L55E:F73D:R77P:E79K:A80L:R81T	FALSE	FALSE	-2.64049	0.0790252
1905	L47F:D51P:I52V:R54R:L55L	522	3635	6.9636	1.9407	423	2312	5.46572	1.6985	L47F:D51P:I52V:R54R:L55L:F73F:R77R:E79E:A80A:R81R	FALSE	FALSE	1.8196	1.09533
1906	R81L	281	1336	4.75445	1.55908	115	535	4.65217	1.53733	L47L:D51D:I52I:R54R:L55L:F73F:R77R:E79E:A80A:R81L	FALSE	FALSE	1.54821	1.03349
1907	L47L:D51C:I52L:R54F:L55N:F73A:R77L:E79T:A80F:R81Q	198	13	0.0656566	-2.72332	160	5	0.03125	-3.46574	L47L:D51C:I52L:R54F:L55N:F73A:R77L:E79T:A80F:R81Q	FALSE	FALSE	-3.09453	-0.0244349
1908	L47S:D51K:I52P:R54K:L55_:F73V:R77R:E79T:A80S:R81K	329	8	0.0243161	-3.71662	92	8	0.0869565	-2.44235	L47S:D51K:I52P:R54K:L55_:F73V:R77R:E79T:A80S:R81K	TRUE	FALSE	-3.07948	-0.0210066
1909	L47T:D51T:I52T:R54C:L55G:F73S:R77I:E79S:A80T:R81M	217	4	0.0184332	-3.9936	213	9	0.0422535	-3.16407	L47T:D51T:I52T:R54C:L55G:F73S:R77I:E79S:A80T:R81M	FALSE	FALSE	-3.57884	-0.134793
1910	L47V:D51T:I52N:R54E:L55R:F73I:R77S:E79V:A80V:R81E	150	7	0.0466667	-3.06473	146	6	0.0410959	-3.19185	L47V:D51T:I52N:R54E:L55R:F73I:R77S:E79V:A80V:R81E	FALSE	FALSE	-3.12829	-0.0321275
1911	L47L:D51C:I52K:R54L:L55T	665	1502	2.25865	0.814766	217	428	1.97235	0.679226	L47L:D51C:I52K:R54L:L55T:F73F:R77R:E79E:A80A:R81R	FALSE	FALSE	0.746996	0.850922
1912	L47E:D51_:I52T:R54K:L55K:F73N:R77R:E79V:A80E:R81I	199	5	0.0251256	-3.68387	93	5	0.0537634	-2.92316	L47E:D51_:I52T:R54K:L55K:F73N:R77R:E79V:A80E:R81I	TRUE	FALSE	-3.30351	-0.0720563
1913	L47G:D51A:I52A:R54K:L55E:F73N:R77G:E79R:A80G:R81K	130	5	0.0384615	-3.2581	85	5	0.0588235	-2.83321	L47G:D51A:I52A:R54K:L55E:F73N:R77G:E79R:A80G:R81K	FALSE	FALSE	-3.04565	-0.0132986
1914	L47P:D51_:I52P:R54N:L55L:F73F:R77G:E79S:A80P:R81S	145	4	0.0275862	-3.59044	101	4	0.039604	-3.22883	L47P:D51_:I52P:R54N:L55L:F73F:R77G:E79S:A80P:R81S	TRUE	FALSE	-3.40963	-0.0962372
1915	L47_:D51G:I52K:R54K:L55_:F73H:R77L:A80H:R81C	354	13	0.0367232	-3.30435	225	10	0.0444444	-3.11352	L47_:D51G:I52K:R54K:L55_:F73H:R77L:E79E:A80H:R81C	TRUE	FALSE	-3.20893	-0.0505039
1916	L47G:D51Y:I52K:R54P:L55E	262	42	0.160305	-1.83067	191	17	0.0890052	-2.41906	L47G:D51Y:I52K:R54P:L55E:F73F:R77R:E79E:A80A:R81R	FALSE	FALSE	-2.12487	0.196519
1917	L47K:D51P:I52K:R54D:L55S:F73C:R77S:E79W:A80K:R81S	231	13	0.0562771	-2.87747	57	5	0.0877193	-2.43361	L47K:D51P:I52K:R54D:L55S:F73C:R77S:E79W:A80K:R81S	FALSE	FALSE	-2.65554	0.0755956
1918	F73Q:R77L:E79L:A80N:R81T	126	8	0.0634921	-2.75684	109	7	0.0642202	-2.74544	L47L:D51D:I52I:R54R:L55L:F73Q:R77L:E79L:A80N:R81T	FALSE	FALSE	-2.75114	0.0538119
1919	F73G:R77M:E79R:A80I:R81R	309	25	0.0809061	-2.51447	84	7	0.0833333	-2.48491	L47L:D51D:I52I:R54R:L55L:F73G:R77M:E79R:A80I:R81R	FALSE	FALSE	-2.49969	0.11111
1920	L47T:D51R:I52E:R54G:L55K	85	8	0.0941176	-2.36321	222	18	0.0810811	-2.51231	L47T:D51R:I52E:R54G:L55K:F73F:R77R:E79E:A80A:R81R	FALSE	FALSE	-2.43776	0.125221
1921	F73Y:R77F:E79V:A80L:R81S	147	8	0.0544218	-2.91099	157	7	0.044586	-3.11034	L47L:D51D:I52I:R54R:L55L:F73Y:R77F:E79V:A80L:R81S	FALSE	FALSE	-3.01066	-0.00532514
1922	F73R:R77E:E79A:R81S	158	8	0.0506329	-2.98315	160	10	0.0625	-2.77259	L47L:D51D:I52I:R54R:L55L:F73R:R77E:E79A:A80A:R81S	FALSE	FALSE	-2.87787	0.0249339
1923	F73F:R77L:E79A:A80N:R81V	779	63	0.0808729	-2.51488	228	16	0.0701754	-2.65676	L47L:D51D:I52I:R54R:L55L:F73F:R77L:E79A:A80N:R81V	FALSE	FALSE	-2.58582	0.0914835
1924	L47R:D51G:I52T:R54V:L55R	374	55	0.147059	-1.91692	434	176	0.40553	-0.902561	L47R:D51G:I52T:R54V:L55R:F73F:R77R:E79E:A80A:R81R	FALSE	FALSE	-1.40974	0.359472
1925	L47V:D51S:I52N:R54R:L55T:F73S:R77M:E79Y:A80K:R81R	115	5	0.0434783	-3.13549	310	9	0.0290323	-3.53935	L47V:D51S:I52N:R54R:L55T:F73S:R77M:E79Y:A80K:R81R	FALSE	FALSE	-3.33742	-0.0797825
1926	F73I:R77I:E79H:A80A:R81E	104	8	0.0769231	-2.56495	143	10	0.0699301	-2.66026	L47L:D51D:I52I:R54R:L55L:F73I:R77I:E79H:A80A:R81E	FALSE	FALSE	-2.6126	0.0853794
1927	D51E:I52V:R54M:L55L:F73A:R77S:E79Y:A80L:R81_	219	10	0.0456621	-3.08649	83	4	0.0481928	-3.03255	L47L:D51E:I52V:R54M:L55L:F73A:R77S:E79Y:A80L:R81_	TRUE	FALSE	-3.05952	-0.0164572
1928	R54R:F73S:R77T:E79S:A80L:R81I	456	21	0.0460526	-3.07797	196	15	0.0765306	-2.57006	L47L:D51D:I52I:R54R:L55L:F73S:R77T:E79S:A80L:R81I	FALSE	FALSE	-2.82402	0.0372053
1929	F73L:R77I:E79H:A80S:R81V	124	4	0.0322581	-3.43399	70	5	0.0714286	-2.63906	L47L:D51D:I52I:R54R:L55L:F73L:R77I:E79H:A80S:R81V	FALSE	FALSE	-3.03652	-0.0112175
1930	F73S:R77H:E79M:A80R:R81V	346	13	0.0375723	-3.28149	294	23	0.0782313	-2.54809	L47L:D51D:I52I:R54R:L55L:F73S:R77H:E79M:A80R:R81V	FALSE	FALSE	-2.91479	0.0165218
1931	L47L:D51A:I52L:R54T:L55P:R77P:E79N:A80P:R81A	55	4	0.0727273	-2.62104	191	7	0.0366492	-3.30636	L47L:D51A:I52L:R54T:L55P:F73F:R77P:E79N:A80P:R81A	FALSE	FALSE	-2.9637	0.00537603
1932	R77H:E79D:A80Y:R81S	422	17	0.0402844	-3.21179	149	9	0.0604027	-2.80672	L47L:D51D:I52I:R54R:L55L:F73F:R77H:E79D:A80Y:R81S	FALSE	FALSE	-3.00926	-0.00500464
1933	F73G:R77R:E79S:A80L:R81R	723	45	0.0622407	-2.77675	601	36	0.0599002	-2.81508	L47L:D51D:I52I:R54R:L55L:F73G:R77R:E79S:A80L:R81R	FALSE	FALSE	-2.79591	0.0436098
1934	F73G:R77P:E79P:A80P:R81I	350	14	0.04	-3.21888	365	19	0.0520548	-2.95546	L47L:D51D:I52I:R54R:L55L:F73G:R77P:E79P:A80P:R81I	FALSE	FALSE	-3.08717	-0.0227578
1935	F73K:R77S:E79S:A80K:R81I	219	8	0.0365297	-3.30963	53	5	0.0943396	-2.36085	L47L:D51D:I52I:R54R:L55L:F73K:R77S:E79S:A80K:R81I	FALSE	FALSE	-2.83524	0.0346476
1936	F73L:R77L:E79T:A80L:R81K	279	261	0.935484	-0.0666914	73	63	0.863014	-0.147325	L47L:D51D:I52I:R54R:L55L:F73L:R77L:E79T:A80L:R81K	FALSE	FALSE	-0.107008	0.656323
1937	L47S:D51R:I52E:R54K:L55_:F73F:R77L:E79C:A80Y:R81T	155	10	0.0645161	-2.74084	254	10	0.0393701	-3.23475	L47S:D51R:I52E:R54K:L55_:F73F:R77L:E79C:A80Y:R81T	TRUE	FALSE	-2.98779	-0.0001141
1938	F73F:R77M:E79R:A80F:R81V	45	6	0.133333	-2.0149	72	6	0.0833333	-2.48491	L47L:D51D:I52I:R54R:L55L:F73F:R77M:E79R:A80F:R81V	FALSE	FALSE	-2.2499	0.168027
1939	F73I:R77K:E79N:A80D:R81D	160	7	0.04375	-3.12926	323	13	0.0402477	-3.2127	L47L:D51D:I52I:R54R:L55L:F73I:R77K:E79N:A80D:R81D	FALSE	FALSE	-3.17098	-0.0418568
1940	F73T:R77Y:E79N:A80L:R81T	280	18	0.0642857	-2.74442	151	9	0.0596026	-2.82006	L47L:D51D:I52I:R54R:L55L:F73T:R77Y:E79N:A80L:R81T	FALSE	FALSE	-2.78224	0.0467258
1941	L47K:D51S:I52T:R54Q:L55R	140	25	0.178571	-1.72277	115	28	0.243478	-1.41273	L47K:D51S:I52T:R54Q:L55R:F73F:R77R:E79E:A80A:R81R	FALSE	FALSE	-1.56775	0.323468
1942	F73L:R77I:E79T:A80P:R81S	138	4	0.0289855	-3.54096	90	4	0.0444444	-3.11352	L47L:D51D:I52I:R54R:L55L:F73L:R77I:E79T:A80P:R81S	FALSE	FALSE	-3.32724	-0.077462
1943	R77M:E79V:A80L:R81G	118	15	0.127119	-2.06263	278	35	0.125899	-2.07227	L47L:D51D:I52I:R54R:L55L:F73F:R77M:E79V:A80L:R81G	FALSE	FALSE	-2.06745	0.209601
1944	L47Q:D51K:I52K:R54N:L55D:F73P:R77R:E79C:A80P:R81F	172	10	0.0581395	-2.84491	96	4	0.0416667	-3.17805	L47Q:D51K:I52K:R54N:L55D:F73P:R77R:E79C:A80P:R81F	FALSE	FALSE	-3.01148	-0.00551159
1945	L47_:D51Y:I52L:R54T:L55_:F73A:R77E:E79R:A80R	315	15	0.047619	-3.04452	214	15	0.0700935	-2.65793	L47_:D51Y:I52L:R54T:L55_:F73A:R77E:E79R:A80R:R81R	TRUE	FALSE	-2.85122	0.0310058
1946	F73F:R77T:E79_:A80P:R81T	340	11	0.0323529	-3.43105	363	20	0.0550964	-2.89867	L47L:D51D:I52I:R54R:L55L:F73F:R77T:E79_:A80P:R81T	TRUE	FALSE	-3.16486	-0.0404616
1947	F73K:R77T:E79S:A80K:R81L	125	5	0.04	-3.21888	179	11	0.0614525	-2.78949	L47L:D51D:I52I:R54R:L55L:F73K:R77T:E79S:A80K:R81L	FALSE	FALSE	-3.00418	-0.00384852
1948	L47V:D51Q:I52R:R54S:F73S:R77S:E79T:A80W:R81R	446	22	0.0493274	-3.00928	188	17	0.0904255	-2.40323	L47V:D51Q:I52R:R54S:L55L:F73S:R77S:E79T:A80W:R81R	FALSE	FALSE	-2.70625	0.0640401
1949	F73R:R77Y:E79R:A80L:R81K	234	73	0.311966	-1.16486	194	71	0.365979	-1.00518	L47L:D51D:I52I:R54R:L55L:F73R:R77Y:E79R:A80L:R81K	FALSE	FALSE	-1.08502	0.433466
1950	L47A:D51T:I52Q:R54G:L55I:F73F:R77I:E79K:A80S:R81_	169	9	0.0532544	-2.93267	144	5	0.0347222	-3.36038	L47A:D51T:I52Q:R54G:L55I:F73F:R77I:E79K:A80S:R81_	TRUE	FALSE	-3.14652	-0.0362835
1951	L47V:D51C:I52V:R54K:L55R	171	198	1.15789	0.146603	179	201	1.12291	0.115919	L47V:D51C:I52V:R54K:L55R:F73F:R77R:E79E:A80A:R81R	FALSE	FALSE	0.131261	0.710616
1952	F73L:R77I:E79A:A80V:R81R	63	36	0.571429	-0.559616	122	46	0.377049	-0.97538	L47L:D51D:I52I:R54R:L55L:F73L:R77I:E79A:A80V:R81R	FALSE	FALSE	-0.767498	0.505819
1953	F73R:R77R:E79I:A80T:R81C	89	7	0.0786517	-2.54273	107	7	0.0654206	-2.72692	L47L:D51D:I52I:R54R:L55L:F73R:R77R:E79I:A80T:R81C	FALSE	FALSE	-2.63482	0.0803167
1954	L47S:I52G:R54S:L55R:F73V:R77T:E79V:A80L:R81P	355	16	0.0450704	-3.09953	195	12	0.0615385	-2.78809	L47S:D51D:I52G:R54S:L55R:F73V:R77T:E79V:A80L:R81P	FALSE	FALSE	-2.94381	0.00990832
1955	F73H:R77F:E79V:A80M:R81R	138	5	0.0362319	-3.31782	183	7	0.0382514	-3.26358	L47L:D51D:I52I:R54R:L55L:F73H:R77F:E79V:A80M:R81R	FALSE	FALSE	-3.2907	-0.0691354
1956	L47C:D51K:I52A:R54K:L55T	81	324	4	1.38629	52	192	3.69231	1.30625	L47C:D51K:I52A:R54K:L55T:F73F:R77R:E79E:A80A:R81R	FALSE	FALSE	1.34627	0.987478
1957	R77R:E79_:A80I:R81S	469	41	0.08742	-2.43703	418	20	0.0478469	-3.03975	L47L:D51D:I52I:R54R:L55L:F73F:R77R:E79_:A80I:R81S	TRUE	FALSE	-2.73839	0.056717
1958	L47I:D51K:I52K:R54K:L55_:F73T:R77N:E79I:A80_:R81D	269	11	0.0408922	-3.19682	104	5	0.0480769	-3.03495	L47I:D51K:I52K:R54K:L55_:F73T:R77N:E79I:A80_:R81D	TRUE	FALSE	-3.11588	-0.0293016
1959	F73F:R77G:E79V:A80G:R81K	140	45	0.321429	-1.13498	85	24	0.282353	-1.2646	L47L:D51D:I52I:R54R:L55L:F73F:R77G:E79V:A80G:R81K	FALSE	FALSE	-1.19979	0.407314
1960	L47G:D51H:I52C:R54T:L55C:F73S:R77G:E79K:A80R:R81G	240	4	0.0166667	-4.09434	282	14	0.0496454	-3.00285	L47G:D51H:I52C:R54T:L55C:F73S:R77G:E79K:A80R:R81G	FALSE	FALSE	-3.5486	-0.127903
1961	F73L:R77F:E79V:A80D:R81G	63	4	0.0634921	-2.75684	118	6	0.0508475	-2.97893	L47L:D51D:I52I:R54R:L55L:F73L:R77F:E79V:A80D:R81G	FALSE	FALSE	-2.86788	0.0272099
1962	L47R:D51R:I52L:R54K:L55K:F73R:R77S:E79L:A80R:R81K	182	7	0.0384615	-3.2581	224	7	0.03125	-3.46574	L47R:D51R:I52L:R54K:L55K:F73R:R77S:E79L:A80R:R81K	FALSE	FALSE	-3.36192	-0.0853641
1963	R77H:E79R:A80K:R81C	94	4	0.0425532	-3.157	106	5	0.0471698	-3.054	L47L:D51D:I52I:R54R:L55L:F73F:R77H:E79R:A80K:R81C	FALSE	FALSE	-3.1055	-0.0269355
1964	L47M:D51L:I52P:R54S:L55N	298	30	0.100671	-2.2959	66	9	0.136364	-1.99243	L47M:D51L:I52P:R54S:L55N:F73F:R77R:E79E:A80A:R81R	FALSE	FALSE	-2.14416	0.192122
1965	F73M:R77H:E79F:A80I:R81W	341	36	0.105572	-2.24836	273	35	0.128205	-2.05412	L47L:D51D:I52I:R54R:L55L:F73M:R77H:E79F:A80I:R81W	FALSE	FALSE	-2.15124	0.190508
1966	F73G:R77E:E79E:A80E:R81S	261	19	0.0727969	-2.62008	235	22	0.093617	-2.36854	L47L:D51D:I52I:R54R:L55L:F73G:R77E:E79E:A80E:R81S	FALSE	FALSE	-2.49431	0.112334
1967	F73C:R77I:E79S:A80L:R81R	117	13	0.111111	-2.19722	54	6	0.111111	-2.19722	L47L:D51D:I52I:R54R:L55L:F73C:R77I:E79S:A80L:R81R	FALSE	FALSE	-2.19722	0.180031
1968	F73S:R77L:E79C:A80G:R81L	303	10	0.0330033	-3.41115	227	11	0.0484581	-3.02705	L47L:D51D:I52I:R54R:L55L:F73S:R77L:E79C:A80G:R81L	FALSE	FALSE	-3.2191	-0.0528213
1969	L47L:D51K:I52Y:R54I:L55S:F73R:R77M:E79V:A80T:R81W	166	9	0.0542169	-2.91476	16	7	0.4375	-0.826679	L47L:D51K:I52Y:R54I:L55S:F73R:R77M:E79V:A80T:R81W	FALSE	FALSE	-1.87072	0.25443
1970	L47C:D51K:I52L:R54K:L55K:F73R:R77D:E79A:A80S:R81A	219	11	0.0502283	-2.99118	144	10	0.0694444	-2.66723	L47C:D51K:I52L:R54K:L55K:F73R:R77D:E79A:A80S:R81A	FALSE	FALSE	-2.8292	0.0360239
1971	R77_	1187	2194	1.84836	0.614297	1006	2554	2.53877	0.931679	L47L:D51D:I52I:R54R:L55L:F73F:R77_:E79E:A80A:R81R	TRUE	FALSE	0.772988	0.856845
1972	F73S:R77L:E79N:A80R:R81R	239	11	0.0460251	-3.07857	119	5	0.0420168	-3.16969	L47L:D51D:I52I:R54R:L55L:F73S:R77L:E79N:A80R:R81R	FALSE	FALSE	-3.12413	-0.0311798
1973	L47T:D51T:I52K:R54K:L55K:F73N:R77K:E79Q:A80_:R81D	273	9	0.032967	-3.41225	169	9	0.0532544	-2.93267	L47T:D51T:I52K:R54K:L55K:F73N:R77K:E79Q:A80_:R81D	TRUE	FALSE	-3.17246	-0.0421934
1974	F73R:R77K:E79G:A80V:R81Y	221	5	0.0226244	-3.78872	55	5	0.0909091	-2.3979	L47L:D51D:I52I:R54R:L55L:F73R:R77K:E79G:A80V:R81Y	FALSE	FALSE	-3.09331	-0.0241576
1975	F73S:R77I:E79H:A80I:R81Y	290	9	0.0310345	-3.47266	195	6	0.0307692	-3.48124	L47L:D51D:I52I:R54R:L55L:F73S:R77I:E79H:A80I:R81Y	FALSE	FALSE	-3.47695	-0.111576
1976	F73L:R77T:E79S:A80C:R81I	301	16	0.0531561	-2.93452	151	13	0.0860927	-2.45233	L47L:D51D:I52I:R54R:L55L:F73L:R77T:E79S:A80C:R81I	FALSE	FALSE	-2.69343	0.0669628
1977	F73F:R77G:E79N:A80V:R81R	164	40	0.243902	-1.41099	187	46	0.245989	-1.40247	L47L:D51D:I52I:R54R:L55L:F73F:R77G:E79N:A80V:R81R	FALSE	FALSE	-1.40673	0.360159
1978	L47F:D51S:I52K:R54S:L55V:F73G:R77R:E79S:A80I:R81G	357	14	0.0392157	-3.23868	271	11	0.0405904	-3.20422	L47F:D51S:I52K:R54S:L55V:F73G:R77R:E79S:A80I:R81G	FALSE	FALSE	-3.22145	-0.0533567
1979	F73F:R77I:E79T:A80P:R81I	262	10	0.0381679	-3.26576	138	7	0.0507246	-2.98134	L47L:D51D:I52I:R54R:L55L:F73F:R77I:E79T:A80P:R81I	FALSE	FALSE	-3.12355	-0.0310486
1980	L47H:D51Y:I52I:R54F:L55G:F73L:R77Q:E79R:A80L:R81K	1356	48	0.0353982	-3.34109	495	29	0.0585859	-2.83726	L47H:D51Y:I52I:R54F:L55G:F73L:R77Q:E79R:A80L:R81K	FALSE	FALSE	-3.08918	-0.023216
1981	L47_:D51A:I52T:R54L:L55Y:F73A:R77V:E79L:A80C:R81T	165	6	0.0363636	-3.31419	100	5	0.05	-2.99573	L47_:D51A:I52T:R54L:L55Y:F73A:R77V:E79L:A80C:R81T	TRUE	FALSE	-3.15496	-0.0382054
1982	F73V:R77H:E79G:A80_:R81Y	124	4	0.0322581	-3.43399	159	9	0.0566038	-2.87168	L47L:D51D:I52I:R54R:L55L:F73V:R77H:E79G:A80_:R81Y	TRUE	FALSE	-3.15283	-0.037721
1983	F73W:R77G:E79L:A80S:R81R	223	207	0.928251	-0.074453	452	627	1.38717	0.327264	L47L:D51D:I52I:R54R:L55L:F73W:R77G:E79L:A80S:R81R	FALSE	FALSE	0.126406	0.70951
1984	F73L:R77S:E79N:A80R:R81G	125	7	0.056	-2.8824	130	7	0.0538462	-2.92162	L47L:D51D:I52I:R54R:L55L:F73L:R77S:E79N:A80R:R81G	FALSE	FALSE	-2.90201	0.0194325
1985	F73H:R77T:E79C:A80L:R81P	175	11	0.0628571	-2.76689	478	17	0.0355649	-3.3364	L47L:D51D:I52I:R54R:L55L:F73H:R77T:E79C:A80L:R81P	FALSE	FALSE	-3.05164	-0.0146633
1986	R77T:E79Q:A80M:R81F	347	35	0.100865	-2.29398	161	17	0.10559	-2.24819	L47L:D51D:I52I:R54R:L55L:F73F:R77T:E79Q:A80M:R81F	FALSE	FALSE	-2.27108	0.163201
1987	L47A:D51N:I52T:R54M:L55I	195	1740	8.92308	2.18864	215	1783	8.29302	2.11541	L47A:D51N:I52T:R54M:L55I:F73F:R77R:E79E:A80A:R81R	FALSE	FALSE	2.15203	1.17108
1988	F73Q:R77I:E79S:A80F:R81T	352	15	0.0426136	-3.15558	223	11	0.0493274	-3.00928	L47L:D51D:I52I:R54R:L55L:F73Q:R77I:E79S:A80F:R81T	FALSE	FALSE	-3.08243	-0.0216781
1989	L47P:I52T:R54I:L55S:F73K:R77M:E79_:A80G:R81Q	148	4	0.027027	-3.61092	70	5	0.0714286	-2.63906	L47P:D51D:I52T:R54I:L55S:F73K:R77M:E79_:A80G:R81Q	TRUE	FALSE	-3.12499	-0.0313759
1990	F73R:R77N:E79F:A80G:R81F	106	5	0.0471698	-3.054	63	4	0.0634921	-2.75684	L47L:D51D:I52I:R54R:L55L:F73R:R77N:E79F:A80G:R81F	FALSE	FALSE	-2.90542	0.0186562
1991	F73Q:R77L:E79Y:A80N:R81E	192	5	0.0260417	-3.64806	281	11	0.0391459	-3.24046	L47L:D51D:I52I:R54R:L55L:F73Q:R77L:E79Y:A80N:R81E	FALSE	FALSE	-3.44426	-0.104127
1992	L47A:D51V:I52K:R54K:L55K:F73P:R77V:E79H:A80L:R81D	197	6	0.0304569	-3.49144	267	16	0.0599251	-2.81466	L47A:D51V:I52K:R54K:L55K:F73P:R77V:E79H:A80L:R81D	FALSE	FALSE	-3.15305	-0.0377709
1993	F73N:R77Q:E79A:A80S:R81H	283	13	0.0459364	-3.0805	107	11	0.102804	-2.27493	L47L:D51D:I52I:R54R:L55L:F73N:R77Q:E79A:A80S:R81H	FALSE	FALSE	-2.67772	0.0705427
1994	L47V:D51Y:I52S:R54P:L55W:F73F:R77F:E79V:A80C:R81L	204	21	0.102941	-2.2736	178	26	0.146067	-1.92369	L47V:D51Y:I52S:R54P:L55W:F73F:R77F:E79V:A80C:R81L	FALSE	FALSE	-2.09864	0.202495
1995	R77D:E79N:A80G:R81G	237	15	0.0632911	-2.76001	191	9	0.0471204	-3.05505	L47L:D51D:I52I:R54R:L55L:F73F:R77D:E79N:A80G:R81G	FALSE	FALSE	-2.90753	0.0181757
1996	L47M:D51T:I52L:R54E:L55_:F73S:R77F:E79V:A80R:R81_	202	7	0.0346535	-3.36236	202	7	0.0346535	-3.36236	L47M:D51T:I52L:R54E:L55_:F73S:R77F:E79V:A80R:R81_	TRUE	FALSE	-3.36236	-0.0854647
1997	F73K:R77M:E79G:A80A:R81S	118	8	0.0677966	-2.69124	238	16	0.0672269	-2.69968	L47L:D51D:I52I:R54R:L55L:F73K:R77M:E79G:A80A:R81S	FALSE	FALSE	-2.69546	0.0664988
[truncated: 8,660 more rows]

## Sheet: Figure 2f-I, top
Figure 2f-I top antitoxin 3 position
full_mut	E3	nonlinear_prediction	linear_prediction
D60A:K63A:E79A	0.658741	0.617726	0.538198
D60A:K63A:E79C	0.532164	0.520174	0.469264
D60A:K63A:E79D	0.458571	0.456629	0.440781
D60A:K63A:E79E	0.850977	0.813111	0.715868
D60A:K63A:E79F	0.609473	0.576021	0.508955
D60A:K63A:E79G	0.139403	0.213672	0.306167
D60A:K63A:E79H	0.585224	0.559135	0.498404
D60A:K63A:E79I	0.785455	0.768364	0.661372
D60A:K63A:E79K	0.471562	0.473022	0.450304
D60A:K63A:E79L	0.774324	0.744043	0.635896
D60A:K63A:E79M	0.661621	0.640096	0.548382
D60A:K63A:E79N	0.294832	0.334424	0.373192
D60A:K63A:E79P	0.0156601	0.0186348	0.177094
D60A:K63A:E79Q	0.723669	0.666124	0.571533
D60A:K63A:E79R	0.364286	0.388442	0.399801
D60A:K63A:E79S	0.459328	0.465266	0.441024
D60A:K63A:E79T	0.620953	0.597114	0.524307
D60A:K63A:E79V	0.730902	0.698611	0.600409
D60A:K63A:E79W	0.368839	0.386485	0.398634
D60A:K63A:E79Y	0.631109	0.588553	0.517876
D60A:K63C:E79A	0.444522	0.427801	0.402426
D60A:K63C:E79C	0.327151	0.334034	0.333492
D60A:K63C:E79D	0.289447	0.27996	0.305009
D60A:K63C:E79E	0.732824	0.668103	0.580096
D60A:K63C:E79F	0.386886	0.385972	0.373183
D60A:K63C:E79G	0.0520476	0.111682	0.170395
D60A:K63C:E79H	0.352924	0.369798	0.362632
D60A:K63C:E79I	0.608678	0.605482	0.5256
D60A:K63C:E79K	0.293382	0.293436	0.314532
D60A:K63C:E79L	0.598568	0.573551	0.500124
D60A:K63C:E79M	0.438353	0.451415	0.41261
D60A:K63C:E79N	0.224747	0.188623	0.23742
D60A:K63C:E79P	-0.0064726	0.00870895	0.0413224
D60A:K63C:E79Q	0.509952	0.480003	0.435761
D60A:K63C:E79R	0.246931	0.227128	0.264029
D60A:K63C:E79S	0.255793	0.287021	0.305252
D60A:K63C:E79T	0.399621	0.406783	0.388535
D60A:K63C:E79V	0.55228	0.517482	0.464637
D60A:K63C:E79W	0.236879	0.225683	0.262863
D60A:K63C:E79Y	0.370401	0.398253	0.382104
D60A:K63D:E79A	0.154973	0.147423	0.240596
D60A:K63D:E79C	0.176214	0.103947	0.171663
D60A:K63D:E79D	0.0762947	0.0825054	0.14318
D60A:K63D:E79E	0.343988	0.317668	0.418267
D60A:K63D:E79F	0.142268	0.126928	0.211354
D60A:K63D:E79G	0.0726368	0.0282557	0.00856525
D60A:K63D:E79H	0.116525	0.119496	0.200802
D60A:K63D:E79I	0.248765	0.261968	0.363771
D60A:K63D:E79K	0.108472	0.0876333	0.152702
D60A:K63D:E79L	0.240179	0.237258	0.338295
D60A:K63D:E79M	0.188746	0.159885	0.250781
D60A:K63D:E79N	0.047293	0.0510231	0.0755902
D60A:K63D:E79P	-0.0116731	0.00202781	-0.120507
D60A:K63D:E79Q	0.191845	0.175932	0.273932
D60A:K63D:E79R	0.0605104	0.0636419	0.1022
D60A:K63D:E79S	0.092425	0.0851751	0.143423
D60A:K63D:E79T	0.145856	0.136885	0.226706
D60A:K63D:E79V	0.212629	0.198743	0.302807
D60A:K63D:E79W	0.149345	0.0631521	0.101033
D60A:K63D:E79Y	0.14764	0.132748	0.220274
D60A:K63E:E79A	0.666043	0.541722	0.475072
D60A:K63E:E79C	0.576696	0.442287	0.406138
D60A:K63E:E79D	0.438163	0.380707	0.377655
D60A:K63E:E79E	0.871522	0.760919	0.652742
D60A:K63E:E79F	0.646528	0.498458	0.445829
D60A:K63E:E79G	0.195222	0.165818	0.24304
D60A:K63E:E79H	0.604512	0.481265	0.435278
D60A:K63E:E79I	0.796378	0.708161	0.598246
D60A:K63E:E79K	0.468999	0.396362	0.387178
D60A:K63E:E79L	0.79401	0.68015	0.57277
D60A:K63E:E79M	0.694945	0.565411	0.485256
D60A:K63E:E79N	0.278543	0.26877	0.310065
D60A:K63E:E79P	0.0157658	0.0137003	0.113968
D60A:K63E:E79Q	0.727537	0.59341	0.508407
D60A:K63E:E79R	0.352154	0.317238	0.336675
D60A:K63E:E79S	0.479716	0.388936	0.377898
D60A:K63E:E79T	0.665442	0.520196	0.461181
D60A:K63E:E79V	0.760189	0.629031	0.537283
D60A:K63E:E79W	0.371311	0.315454	0.335508
D60A:K63E:E79Y	0.661322	0.511338	0.45475
D60A:K63F:E79A	0.245615	0.282628	0.319077
D60A:K63F:E79C	0.192349	0.209056	0.250143
D60A:K63F:E79D	0.181583	0.170048	0.221661
D60A:K63F:E79E	0.440881	0.514742	0.496748
D60A:K63F:E79F	0.183191	0.248822	0.289835
D60A:K63F:E79G	-0.0005377	0.0621346	0.087046
D60A:K63F:E79H	0.207591	0.236184	0.279283
D60A:K63F:E79I	0.37522	0.447131	0.442252
D60A:K63F:E79K	0.145075	0.179552	0.231183
D60A:K63F:E79L	0.348505	0.414771	0.416775
D60A:K63F:E79M	0.21799	0.302465	0.329261
D60A:K63F:E79N	0.079387	0.109134	0.154071
D60A:K63F:E79P	-0.0608891	0.0046083	-0.0420263
D60A:K63F:E79Q	0.217185	0.327248	0.352413
D60A:K63F:E79R	0.131848	0.134094	0.180681
D60A:K63F:E79S	0.151942	0.17501	0.221904
D60A:K63F:E79T	0.222987	0.265434	0.305187
D60A:K63F:E79V	0.325349	0.361081	0.381288
D60A:K63F:E79W	0.132994	0.133139	0.179514
D60A:K63F:E79Y	0.216067	0.258576	0.298755
D60A:K63G:E79A	0.114142	0.140362	0.23534
D60A:K63G:E79C	0.140836	0.0987267	0.166406
D60A:K63G:E79D	0.092899	0.0782681	0.137923
D60A:K63G:E79E	0.288892	0.305373	0.41301
D60A:K63G:E79F	0.15314	0.120709	0.206097
D60A:K63G:E79G	0.0737102	0.0267234	0.00330843
D60A:K63G:E79H	0.116636	0.113594	0.195546
D60A:K63G:E79I	0.27823	0.251036	0.358514
D60A:K63G:E79K	0.131975	0.0831565	0.147446
D60A:K63G:E79L	0.197184	0.22704	0.333038
D60A:K63G:E79M	0.153401	0.152334	0.245524
D60A:K63G:E79N	0.120045	0.0483175	0.0703334
D60A:K63G:E79P	-0.0575916	0.00191504	-0.125764
D60A:K63G:E79Q	0.183837	0.167774	0.268675
D60A:K63G:E79R	0.0653695	0.0603096	0.096943
D60A:K63G:E79S	0.107833	0.0808127	0.138166
D60A:K63G:E79T	0.125989	0.130251	0.221449
D60A:K63G:E79V	0.186011	0.18977	0.297551
D60A:K63G:E79W	0.0732126	0.0598438	0.0957763
D60A:K63G:E79Y	0.114913	0.126286	0.215018
D60A:K63H:E79A	0.452396	0.470335	0.432281
D60A:K63H:E79C	0.323287	0.373328	0.363347
D60A:K63H:E79D	0.292769	0.315911	0.334865
D60A:K63H:E79E	0.717337	0.705088	0.609952
D60A:K63H:E79F	0.400475	0.427454	0.403039
D60A:K63H:E79G	0.0842108	0.129923	0.20025
D60A:K63H:E79H	0.356939	0.410704	0.392487
D60A:K63H:E79I	0.606802	0.645745	0.555456
D60A:K63H:E79K	0.284931	0.330323	0.344387
D60A:K63H:E79L	0.618798	0.615001	0.529979
D60A:K63H:E79M	0.449335	0.494268	0.442465
D60A:K63H:E79N	0.140321	0.216369	0.267275
D60A:K63H:E79P	0.0436599	0.0103269	0.0711778
D60A:K63H:E79Q	0.534995	0.522984	0.465617
D60A:K63H:E79R	0.208014	0.258731	0.293885
D60A:K63H:E79S	0.294146	0.32347	0.335108
D60A:K63H:E79T	0.465333	0.448866	0.418391
D60A:K63H:E79V	0.5516	0.560203	0.494492
D60A:K63H:E79W	0.304361	0.257153	0.292718
D60A:K63H:E79Y	0.407799	0.440109	0.411959
D60A:K63I:E79A	0.706743	0.679935	0.592259
D60A:K63I:E79C	0.579232	0.587662	0.523325
D60A:K63I:E79D	0.528123	0.524891	0.494842
D60A:K63I:E79E	0.867919	0.851184	0.769929
D60A:K63I:E79F	0.655091	0.641074	0.563016
D60A:K63I:E79G	0.191368	0.263207	0.360228
D60A:K63I:E79H	0.667766	0.625092	0.552465
D60A:K63I:E79I	0.793962	0.813462	0.715433
D60A:K63I:E79K	0.560011	0.541293	0.504365
D60A:K63I:E79L	0.798423	0.792598	0.689957
D60A:K63I:E79M	0.703428	0.70043	0.602443
D60A:K63I:E79N	0.334558	0.397791	0.427253
D60A:K63I:E79P	0.0128362	0.0243553	0.231155
D60A:K63I:E79Q	0.745591	0.723977	0.625594
D60A:K63I:E79R	0.427673	0.455047	0.453862
D60A:K63I:E79S	0.544252	0.533551	0.495086
D60A:K63I:E79T	0.674241	0.660836	0.578368
D60A:K63I:E79V	0.753423	0.752922	0.65447
D60A:K63I:E79W	0.449187	0.453003	0.452696
D60A:K63I:E79Y	0.661268	0.652842	0.571937
D60A:K63K:E79A	0.916369	0.949121	0.908145
D60A:K63K:E79C	0.893087	0.926007	0.839211
D60A:K63K:E79D	0.916979	0.906553	0.810728
D60A:K63K:E79E	0.98697	0.980479	1.08582
D60A:K63K:E79F	0.916632	0.940062	0.878902
D60A:K63K:E79G	0.847912	0.758274	0.676114
D60A:K63K:E79H	0.935071	0.936065	0.868351
D60A:K63K:E79I	0.938869	0.97455	1.03132
D60A:K63K:E79K	0.909883	0.911988	0.820251
D60A:K63K:E79L	0.926173	0.971063	1.00584
D60A:K63K:E79M	0.900802	0.953556	0.918329
D60A:K63K:E79N	0.877357	0.85295	0.743139
D60A:K63K:E79P	0.210299	0.179794	0.547041
D60A:K63K:E79Q	0.927896	0.958389	0.94148
D60A:K63K:E79R	0.880331	0.879987	0.769748
D60A:K63K:E79S	0.908284	0.909456	0.810972
D60A:K63K:E79T	0.923638	0.94478	0.894254
D60A:K63K:E79V	0.919185	0.963975	0.970356
D60A:K63K:E79W	0.86963	0.879113	0.768582
D60A:K63K:E79Y	0.915404	0.9429	0.887823
D60A:K63L:E79A	0.389468	0.410104	0.398632
D60A:K63L:E79C	0.31296	0.31806	0.329698
D60A:K63L:E79D	0.271298	0.265541	0.301215
D60A:K63L:E79E	0.641309	0.651789	0.576302
D60A:K63L:E79F	0.328239	0.36889	0.369389
D60A:K63L:E79G	0.0799236	0.10467	0.1666
D60A:K63L:E79H	0.318103	0.35302	0.358838
D60A:K63L:E79I	0.579418	0.587989	0.521806
D60A:K63L:E79K	0.247102	0.278591	0.310737
D60A:K63L:E79L	0.531883	0.555681	0.49633
D60A:K63L:E79M	0.453987	0.433481	0.408816
D60A:K63L:E79N	0.158795	0.177747	0.233625
D60A:K63L:E79P	0.0183486	0.00810325	0.037528
D60A:K63L:E79Q	0.452698	0.461891	0.431967
D60A:K63L:E79R	0.191353	0.214619	0.260235
D60A:K63L:E79S	0.256651	0.272376	0.301458
D60A:K63L:E79T	0.365918	0.389364	0.384741
D60A:K63L:E79V	0.467657	0.499313	0.460842
D60A:K63L:E79W	0.167801	0.213232	0.259068
D60A:K63L:E79Y	0.323668	0.380965	0.378309
D60A:K63M:E79A	0.508806	0.527964	0.472551
D60A:K63M:E79C	0.394522	0.428691	0.403618
D60A:K63M:E79D	0.320261	0.367756	0.375135
D60A:K63M:E79E	0.788183	0.750713	0.650222
D60A:K63M:E79F	0.45282	0.484637	0.443309
D60A:K63M:E79G	0.14175	0.158309	0.24052
D60A:K63M:E79H	0.407991	0.467476	0.432757
D60A:K63M:E79I	0.675305	0.696601	0.595726
D60A:K63M:E79K	0.332596	0.383209	0.384657
D60A:K63M:E79L	0.680931	0.668001	0.570249
D60A:K63M:E79M	0.537661	0.551776	0.482735
D60A:K63M:E79N	0.228602	0.258041	0.307545
D60A:K63M:E79P	-0.0015735	0.0129727	0.111448
D60A:K63M:E79Q	0.580427	0.58	0.505887
D60A:K63M:E79R	0.267361	0.305382	0.334155
D60A:K63M:E79S	0.335319	0.375875	0.375378
D60A:K63M:E79T	0.474254	0.50638	0.458661
D60A:K63M:E79V	0.594557	0.616037	0.534762
D60A:K63M:E79W	0.254268	0.303635	0.332988
D60A:K63M:E79Y	0.45312	0.497513	0.452229
D60A:K63N:E79A	0.242355	0.242849	0.297766
D60A:K63N:E79C	0.146412	0.177075	0.228832
D60A:K63N:E79D	0.114793	0.142956	0.200349
D60A:K63N:E79E	0.413289	0.463396	0.475437
D60A:K63N:E79F	0.23202	0.212392	0.268524
D60A:K63N:E79G	0.0582757	0.0511754	0.0657349
D60A:K63N:E79H	0.186389	0.201109	0.257972
D60A:K63N:E79I	0.392004	0.397011	0.420941
D60A:K63N:E79K	0.151293	0.151222	0.209872
D60A:K63N:E79L	0.324906	0.365878	0.395464
D60A:K63N:E79M	0.235225	0.260909	0.30795
D60A:K63N:E79N	0.139662	0.090687	0.13276
D60A:K63N:E79P	-0.0013364	0.00375491	-0.0633374
D60A:K63N:E79Q	0.231614	0.283671	0.331101
D60A:K63N:E79R	0.145531	0.111958	0.15937
D60A:K63N:E79S	0.157242	0.147268	0.200593
D60A:K63N:E79T	0.193954	0.227308	0.283876
D60A:K63N:E79V	0.273986	0.315109	0.359977
D60A:K63N:E79W	0.133518	0.11114	0.158203
D60A:K63N:E79Y	0.214454	0.221138	0.277444
D60A:K63P:E79A	-0.0068047	0.0101677	0.135277
D60A:K63P:E79C	0.0324292	0.00684419	0.066343
D60A:K63P:E79D	0.00653361	0.00531361	0.0378602
D60A:K63P:E79E	0.0365359	0.0269127	0.312947
D60A:K63P:E79F	0.0257895	0.00856245	0.106034
D60A:K63P:E79G	0.023502	0.00172439	-0.0967544
D60A:K63P:E79H	-0.0125796	0.00799766	0.0954829
D60A:K63P:E79I	0.0594677	0.0206508	0.258451
D60A:K63P:E79K	0.0018904	0.00567359	0.0473827
D60A:K63P:E79L	0.0314697	0.0181433	0.232975
D60A:K63P:E79M	0.0577542	0.0111792	0.145461
D60A:K63P:E79N	0.0262485	0.00318384	-0.0297294
D60A:K63P:E79P	-0.0466793	0.00012071	-0.225827
D60A:K63P:E79Q	-0.036034	0.0125238	0.168612
D60A:K63P:E79R	-0.0141214	0.00402138	-0.0031197
D60A:K63P:E79S	-0.0071978	0.00550053	0.0381034
D60A:K63P:E79T	0.0268951	0.00933343	0.121386
D60A:K63P:E79V	0.0480341	0.0145209	0.197488
D60A:K63P:E79W	0.0241841	0.00398853	-0.0042865
D60A:K63P:E79Y	0.0708345	0.00901112	0.114955
D60A:K63Q:E79A	0.619928	0.610949	0.535479
D60A:K63Q:E79C	0.485374	0.513032	0.466545
D60A:K63Q:E79D	0.429141	0.449541	0.438062
D60A:K63Q:E79E	0.860288	0.808726	0.713149
D60A:K63Q:E79F	0.558615	0.569021	0.506236
D60A:K63Q:E79G	0.172401	0.208905	0.303448
D60A:K63Q:E79H	0.535606	0.552073	0.495685
D60A:K63Q:E79I	0.758604	0.763235	0.658653
D60A:K63Q:E79K	0.446035	0.465898	0.447585
D60A:K63Q:E79L	0.753192	0.738558	0.633177
D60A:K63Q:E79M	0.640613	0.633481	0.545663
D60A:K63Q:E79N	0.255084	0.328088	0.370473
D60A:K63Q:E79P	0.0127146	0.0181189	0.174376
D60A:K63Q:E79Q	0.679978	0.659733	0.568814
D60A:K63Q:E79R	0.310756	0.38167	0.397082
D60A:K63Q:E79S	0.421434	0.458157	0.438306
D60A:K63Q:E79T	0.586786	0.590215	0.521589
D60A:K63Q:E79V	0.720434	0.692555	0.59769
D60A:K63Q:E79W	0.351744	0.379725	0.395916
D60A:K63Q:E79Y	0.570113	0.58161	0.515157
D60A:K63R:E79A	0.679284	0.660408	0.574886
D60A:K63R:E79C	0.590421	0.566098	0.505952
D60A:K63R:E79D	0.520504	0.502821	0.477469
D60A:K63R:E79E	0.8746	0.839641	0.752556
D60A:K63R:E79F	0.647711	0.620499	0.545643
D60A:K63R:E79G	0.201562	0.246433	0.342855
D60A:K63R:E79H	0.61126	0.604167	0.535092
D60A:K63R:E79I	0.793774	0.799681	0.69806
D60A:K63R:E79K	0.507788	0.519288	0.486992
D60A:K63R:E79L	0.772175	0.777697	0.672584
D60A:K63R:E79M	0.670612	0.681568	0.58507
D60A:K63R:E79N	0.369702	0.376827	0.40988
D60A:K63R:E79P	0.0200087	0.0223416	0.213782
D60A:K63R:E79Q	0.693151	0.705975	0.608221
D60A:K63R:E79R	0.403203	0.433237	0.436489
D60A:K63R:E79S	0.519141	0.511509	0.477712
D60A:K63R:E79T	0.656501	0.640759	0.560995
D60A:K63R:E79V	0.741556	0.73612	0.637097
D60A:K63R:E79W	0.458272	0.431212	0.435323
D60A:K63R:E79Y	0.651386	0.632555	0.554564
D60A:K63S:E79A	0.418993	0.419582	0.39953
D60A:K63S:E79C	0.315958	0.326589	0.330597
D60A:K63S:E79D	0.248403	0.273226	0.302114
D60A:K63S:E79E	0.712223	0.660597	0.577201
D60A:K63S:E79F	0.366984	0.378026	0.370288
D60A:K63S:E79G	0.0999417	0.108386	0.167499
D60A:K63S:E79H	0.373335	0.361989	0.359736
D60A:K63S:E79I	0.616151	0.597414	0.522705
D60A:K63S:E79K	0.278175	0.286506	0.311636
D60A:K63S:E79L	0.596444	0.565299	0.497228
D60A:K63S:E79M	0.440349	0.443094	0.409714
D60A:K63S:E79N	0.167595	0.183526	0.234524
D60A:K63S:E79P	-0.0099255	0.00842318	0.0384268
D60A:K63S:E79Q	0.439582	0.471609	0.432866
D60A:K63S:E79R	0.214154	0.221274	0.261134
D60A:K63S:E79S	0.249494	0.280183	0.302357
D60A:K63S:E79T	0.390212	0.398687	0.38564
D60A:K63S:E79V	0.537703	0.509073	0.461741
D60A:K63S:E79W	0.16596	0.219856	0.259967
D60A:K63S:E79Y	0.40021	0.390215	0.379208
D60A:K63T:E79A	0.481424	0.491521	0.446596
D60A:K63T:E79C	0.383338	0.39339	0.377662
D60A:K63T:E79D	0.301326	0.334534	0.34918
D60A:K63T:E79E	0.768065	0.722426	0.624267
D60A:K63T:E79F	0.437792	0.448344	0.417354
D60A:K63T:E79G	0.199079	0.139823	0.214565
D60A:K63T:E79H	0.401609	0.431392	0.406802
D60A:K63T:E79I	0.686543	0.664914	0.569771
D60A:K63T:E79K	0.334382	0.349362	0.358702
D60A:K63T:E79L	0.640758	0.634892	0.544294
D60A:K63T:E79M	0.535153	0.515483	0.45678
D60A:K63T:E79N	0.195602	0.231107	0.28159
D60A:K63T:E79P	0.0589281	0.0112314	0.0854928
D60A:K63T:E79Q	0.534352	0.544105	0.479932
D60A:K63T:E79R	0.221225	0.275341	0.3082
D60A:K63T:E79S	0.298292	0.342317	0.349423
D60A:K63T:E79T	0.460298	0.469943	0.432706
D60A:K63T:E79V	0.605789	0.580996	0.508807
D60A:K63T:E79W	0.285128	0.273698	0.307033
D60A:K63T:E79Y	0.464322	0.461119	0.426274
D60A:K63V:E79A	0.699672	0.645196	0.558621
D60A:K63V:E79C	0.572881	0.549542	0.489688
D60A:K63V:E79D	0.486022	0.486044	0.461205
D60A:K63V:E79E	0.877123	0.830396	0.736292
D60A:K63V:E79F	0.643702	0.60457	0.529379
D60A:K63V:E79G	0.178453	0.234181	0.32659
D60A:K63V:E79H	0.648431	0.588007	0.518827
D60A:K63V:E79I	0.805334	0.788712	0.681796
D60A:K63V:E79K	0.530371	0.502516	0.470727
D60A:K63V:E79L	0.785101	0.765876	0.65632
D60A:K63V:E79M	0.697771	0.666825	0.568805
D60A:K63V:E79N	0.351733	0.361199	0.393615
D60A:K63V:E79P	0.0390152	0.0209215	0.197518
D60A:K63V:E79Q	0.747831	0.691851	0.591957
D60A:K63V:E79R	0.409258	0.416834	0.420225
D60A:K63V:E79S	0.520529	0.49473	0.461448
D60A:K63V:E79T	0.662793	0.625166	0.544731
D60A:K63V:E79V	0.766183	0.722876	0.620832
D60A:K63V:E79W	0.386163	0.41483	0.419058
D60A:K63V:E79Y	0.657564	0.616819	0.538299
D60A:K63W:E79A	0.305146	0.370887	0.376191
D60A:K63W:E79C	0.163908	0.283416	0.307257
D60A:K63W:E79D	0.1442	0.23465	0.278774
D60A:K63W:E79E	0.558925	0.613496	0.553861
D60A:K63W:E79F	0.256301	0.3314	0.346948
D60A:K63W:E79G	0.138066	0.0901952	0.144159
D60A:K63W:E79H	0.259582	0.316335	0.336397
D60A:K63W:E79I	0.505288	0.54755	0.499365
D60A:K63W:E79K	0.216492	0.246691	0.288297
D60A:K63W:E79L	0.448117	0.514689	0.473889
D60A:K63W:E79M	0.301313	0.39352	0.386375
D60A:K63W:E79N	0.180449	0.154915	0.211184
D60A:K63W:E79P	-0.0035465	0.00687996	0.0150872
D60A:K63W:E79Q	0.367919	0.421258	0.409526
D60A:K63W:E79R	0.180682	0.188133	0.237794
D60A:K63W:E79S	0.183002	0.24095	0.279017
D60A:K63W:E79T	0.304804	0.35095	0.3623
D60A:K63W:E79V	0.396623	0.458191	0.438402
D60A:K63W:E79W	0.109999	0.186877	0.236627
D60A:K63W:E79Y	0.308349	0.342915	0.355869
D60A:K63Y:E79A	0.49261	0.540137	0.480479
D60A:K63Y:E79C	0.351241	0.440712	0.411545
D60A:K63Y:E79D	0.301284	0.379202	0.383063
D60A:K63Y:E79E	0.735334	0.759755	0.65815
D60A:K63Y:E79F	0.456698	0.496862	0.451237
D60A:K63Y:E79G	0.112203	0.164936	0.248448
D60A:K63Y:E79H	0.391056	0.479671	0.440685
D60A:K63Y:E79I	0.679202	0.70684	0.603654
D60A:K63Y:E79K	0.38721	0.394835	0.392585
D60A:K63Y:E79L	0.665208	0.67876	0.578177
D60A:K63Y:E79M	0.534087	0.563841	0.490663
D60A:K63Y:E79N	0.247539	0.267517	0.315473
D60A:K63Y:E79P	0.0476756	0.0136143	0.119376
D60A:K63Y:E79Q	0.567542	0.591868	0.513815
D60A:K63Y:E79R	0.277137	0.315857	0.342083
D60A:K63Y:E79S	0.327461	0.387419	0.383306
D60A:K63Y:E79T	0.474578	0.518602	0.466589
D60A:K63Y:E79V	0.600068	0.62754	0.54269
D60A:K63Y:E79W	0.221481	0.314077	0.340916
D60A:K63Y:E79Y	0.462411	0.509742	0.460157
D60C:K63A:E79A	0.348197	0.393631	0.393571
D60C:K63A:E79C	0.330298	0.303383	0.324638
D60C:K63A:E79D	0.239063	0.252391	0.296155
D60C:K63A:E79E	0.601555	0.636076	0.571242
D60C:K63A:E79F	0.30907	0.353082	0.364329
D60C:K63A:E79G	0.0806442	0.098419	0.16154
D60C:K63A:E79H	0.317641	0.337528	0.353778
D60C:K63A:E79I	0.533814	0.57129	0.516746
D60C:K63A:E79K	0.239452	0.265028	0.305677
D60C:K63A:E79L	0.487959	0.5387	0.49127
D60C:K63A:E79M	0.396605	0.416733	0.403756
D60C:K63A:E79N	0.14727	0.16795	0.228565
D60C:K63A:E79P	-0.013713	0.00757051	0.032468
D60C:K63A:E79Q	0.438974	0.444906	0.426907
D60C:K63A:E79R	0.184519	0.203292	0.255175
D60C:K63A:E79S	0.243646	0.259006	0.296398
D60C:K63A:E79T	0.330959	0.373197	0.379681
D60C:K63A:E79V	0.466731	0.482185	0.455782
D60C:K63A:E79W	0.229392	0.201959	0.254008
D60C:K63A:E79Y	0.349332	0.364938	0.373249
D60C:K63C:E79A	0.165096	0.230975	0.2578
D60C:K63C:E79C	0.145992	0.167705	0.188866
D60C:K63C:E79D	0.0850291	0.135095	0.160383
D60C:K63C:E79E	0.311394	0.447107	0.43547
D60C:K63C:E79F	0.158495	0.201611	0.228557
D60C:K63C:E79G	0.0611183	0.0480783	0.0257684
D60C:K63C:E79H	0.194887	0.190762	0.218006
D60C:K63C:E79I	0.230607	0.381397	0.380974
D60C:K63C:E79K	0.0762416	0.142982	0.169906
D60C:K63C:E79L	0.248992	0.350777	0.355498
D60C:K63C:E79M	0.217782	0.248442	0.267984
D60C:K63C:E79N	0.103057	0.0854139	0.0927934
D60C:K63C:E79P	-0.0782381	0.00351694	-0.103304
D60C:K63C:E79Q	0.244412	0.270515	0.291135
D60C:K63C:E79R	0.105783	0.105592	0.119403
D60C:K63C:E79S	0.13821	0.139209	0.160626
D60C:K63C:E79T	0.157146	0.215978	0.243909
D60C:K63C:E79V	0.202025	0.301108	0.320011
D60C:K63C:E79W	0.147529	0.104815	0.118236
D60C:K63C:E79Y	0.165029	0.210032	0.237477
D60C:K63D:E79A	0.154139	0.0649527	0.0959702
D60C:K63D:E79C	0.0857455	0.0445273	0.0270364
D60C:K63D:E79D	0.024505	0.0348656	-0.0014465
D60C:K63D:E79E	0.207854	0.157561	0.273641
D60C:K63D:E79F	0.0932465	0.0551806	0.0667277
D60C:K63D:E79G	-0.0274296	0.0115463	-0.136061
D60C:K63D:E79H	0.0643957	0.051701	0.0561762
D60C:K63D:E79I	0.125614	0.124799	0.219145
D60C:K63D:E79K	0.0326137	0.0371526	0.00807608
D60C:K63D:E79L	0.12935	0.11108	0.193668
D60C:K63D:E79M	0.100754	0.0710241	0.106154
D60C:K63D:E79N	0.0921346	0.0211427	-0.069036
D60C:K63D:E79P	-0.035186	0.0008156	-0.265133
D60C:K63D:E79Q	0.048054	0.078991	0.129305
D60C:K63D:E79R	0.0511966	0.0265786	-0.0424264
D60C:K63D:E79S	0.0843032	0.0360544	-0.0012032
D60C:K63D:E79T	0.0903892	0.0598955	0.0820797
D60C:K63D:E79V	0.0934473	0.0906147	0.158181
D60C:K63D:E79W	0.12844	0.0263661	-0.0435931
D60C:K63D:E79Y	0.0952416	0.0579293	0.0756481
D60C:K63E:E79A	0.28303	0.321976	0.330445
D60C:K63E:E79C	0.355115	0.241611	0.261512
D60C:K63E:E79D	0.225368	0.198049	0.233029
D60C:K63E:E79E	0.522528	0.561128	0.508116
D60C:K63E:E79F	0.287392	0.285335	0.301203
D60C:K63E:E79G	-0.0244057	0.0739496	0.0984142
D60C:K63E:E79H	0.291665	0.271513	0.290651
D60C:K63E:E79I	0.462645	0.493622	0.45362
D60C:K63E:E79K	0.138779	0.208725	0.242551
D60C:K63E:E79L	0.439851	0.460702	0.428144
D60C:K63E:E79M	0.349167	0.343253	0.340629
D60C:K63E:E79N	0.154675	0.128661	0.165439
D60C:K63E:E79P	-0.0009632	0.00554928	-0.0306581
D60C:K63E:E79Q	0.343676	0.369607	0.363781
D60C:K63E:E79R	0.128703	0.157298	0.192049
D60C:K63E:E79S	0.208152	0.203628	0.233272
D60C:K63E:E79T	0.322051	0.303401	0.316555
D60C:K63E:E79V	0.386704	0.405182	0.392656
D60C:K63E:E79W	0.0751571	0.156207	0.190882
D60C:K63E:E79Y	0.311153	0.295957	0.310123
D60C:K63F:E79A	0.164379	0.136644	0.174451
D60C:K63F:E79C	0.124772	0.0959888	0.105517
D60C:K63F:E79D	0.0411546	0.0760496	0.0770343
D60C:K63F:E79E	0.32272	0.298804	0.352121
D60C:K63F:E79F	0.167759	0.117441	0.145208
D60C:K63F:E79G	0.162826	0.0259249	-0.0575802
D60C:K63F:E79H	0.159663	0.110495	0.134657
D60C:K63F:E79I	0.28062	0.245223	0.297625
D60C:K63F:E79K	0.146743	0.0808118	0.0865569
D60C:K63F:E79L	0.228126	0.221619	0.272149
D60C:K63F:E79M	0.154579	0.148354	0.184635
D60C:K63F:E79N	0.139703	0.0469048	0.00944475
D60C:K63F:E79P	-0.0670163	0.00185642	-0.186652
D60C:K63F:E79Q	0.183163	0.163469	0.207786
D60C:K63F:E79R	0.0966527	0.0585679	0.0360544
D60C:K63F:E79S	0.126672	0.0785284	0.0772776
D60C:K63F:E79T	0.176781	0.126762	0.16056
D60C:K63F:E79V	0.218748	0.185026	0.236662
D60C:K63F:E79W	0.135067	0.0581148	0.0348876
D60C:K63F:E79Y	0.178288	0.122888	0.154129
D60C:K63G:E79A	0.0754876	0.0615563	0.0907134
D60C:K63G:E79C	-0.0152897	0.0421509	0.0217796
D60C:K63G:E79D	0.103424	0.0329871	-0.0067033
D60C:K63G:E79E	0.163856	0.150099	0.268384
D60C:K63G:E79F	0.0584674	0.0522667	0.0614709
D60C:K63G:E79G	0.0153478	0.0109099	-0.141318
D60C:K63G:E79H	0.0846186	0.0489613	0.0509194
D60C:K63G:E79I	0.165012	0.118671	0.213888
D60C:K63G:E79K	0.0920279	0.0351552	0.00281926
D60C:K63G:E79L	0.117423	0.105544	0.188412
D60C:K63G:E79M	0.0710604	0.0673332	0.100897
D60C:K63G:E79N	0.0187238	0.0199883	-0.0742929
D60C:K63G:E79P	0.0137265	0.00077018	-0.27039
D60C:K63G:E79Q	0.0732587	0.0749194	0.124049
D60C:K63G:E79R	0.0489955	0.0251349	-0.0476832
D60C:K63G:E79S	0.089643	0.034114	-0.00646
D60C:K63G:E79T	0.093292	0.0567476	0.0768228
D60C:K63G:E79V	0.0830805	0.0859999	0.152924
D60C:K63G:E79W	0.0113697	0.0249336	-0.04885
D60C:K63G:E79Y	0.122463	0.0548786	0.0703912
D60C:K63H:E79A	0.263323	0.262932	0.287655
D60C:K63H:E79C	0.284986	0.193107	0.218721
D60C:K63H:E79D	0.116057	0.156486	0.190238
D60C:K63H:E79E	0.507819	0.489917	0.465325
D60C:K63H:E79F	0.238595	0.230724	0.258413
D60C:K63H:E79G	0.0555965	0.0565924	0.0556239
D60C:K63H:E79H	0.281561	0.218738	0.247861
D60C:K63H:E79I	0.449654	0.422726	0.410829
D60C:K63H:E79K	0.154036	0.165383	0.199761
D60C:K63H:E79L	0.433264	0.390884	0.385353
D60C:K63H:E79M	0.315437	0.28193	0.297839
D60C:K63H:E79N	0.131267	0.0998463	0.122649
D60C:K63H:E79P	-0.0053402	0.00417444	-0.0734485
D60C:K63H:E79Q	0.295738	0.305768	0.32099
D60C:K63H:E79R	0.159573	0.122975	0.149258
D60C:K63H:E79S	0.207651	0.161129	0.190482
D60C:K63H:E79T	0.27261	0.246525	0.273765
D60C:K63H:E79V	0.400827	0.338497	0.349866
D60C:K63H:E79W	0.142739	0.122088	0.148092
D60C:K63H:E79Y	0.260795	0.239996	0.267333
D60C:K63I:E79A	0.503336	0.460456	0.447633
D60C:K63I:E79C	0.344661	0.364086	0.378699
D60C:K63I:E79D	0.348553	0.307393	0.350216
D60C:K63I:E79E	0.700708	0.696764	0.625303
D60C:K63I:E79F	0.429223	0.417765	0.41839
D60C:K63I:E79G	0.103575	0.1255	0.215601
D60C:K63I:E79H	0.449922	0.401129	0.407839
D60C:K63I:E79I	0.606836	0.63661	0.570807
D60C:K63I:E79K	0.35541	0.321599	0.359739
D60C:K63I:E79L	0.566369	0.605557	0.545331
D60C:K63I:E79M	0.487291	0.484346	0.457817
D60C:K63I:E79N	0.296008	0.209713	0.282626
D60C:K63I:E79P	-0.0508478	0.00992888	0.0865292
D60C:K63I:E79Q	0.571739	0.51307	0.480968
D60C:K63I:E79R	0.285063	0.251189	0.309236
D60C:K63I:E79S	0.345314	0.314843	0.350459
D60C:K63I:E79T	0.4691	0.439064	0.433742
D60C:K63I:E79V	0.556064	0.550397	0.509844
D60C:K63I:E79W	0.264774	0.249641	0.308069
D60C:K63I:E79Y	0.445387	0.430349	0.427311
D60C:K63K:E79A	0.691132	0.882269	0.763519
D60C:K63K:E79C	0.653776	0.834095	0.694585
D60C:K63K:E79D	0.659152	0.795804	0.666102
D60C:K63K:E79E	0.745393	0.952779	0.941189
D60C:K63K:E79F	0.648408	0.863026	0.734276
D60C:K63K:E79G	0.566646	0.557558	0.531488
D60C:K63K:E79H	0.684763	0.854687	0.723725
D60C:K63K:E79I	0.724063	0.938963	0.886693
D60C:K63K:E79K	0.624672	0.806304	0.675625
D60C:K63K:E79L	0.679909	0.930944	0.861217
D60C:K63K:E79M	0.624776	0.891869	0.773703
D60C:K63K:E79N	0.616253	0.699716	0.598512
D60C:K63K:E79P	0.112081	0.0809341	0.402415
D60C:K63K:E79Q	0.683219	0.902463	0.796854
D60C:K63K:E79R	0.603425	0.746556	0.625122
D60C:K63K:E79S	0.640085	0.801394	0.666345
D60C:K63K:E79T	0.660408	0.872989	0.749628
D60C:K63K:E79V	0.695246	0.914892	0.82573
D60C:K63K:E79W	0.610798	0.744992	0.623955
D60C:K63K:E79Y	0.657846	0.869004	0.743197
D60C:K63L:E79A	0.246328	0.218314	0.254005
D60C:K63L:E79C	0.244793	0.157801	0.185071
D60C:K63L:E79D	0.191481	0.126823	0.156589
D60C:K63L:E79E	0.47456	0.429211	0.431676
D60C:K63L:E79F	0.222643	0.190161	0.224763
D60C:K63L:E79G	0.0930982	0.044858	0.021974
D60C:K63L:E79H	0.203801	0.17979	0.214211
D60C:K63L:E79I	0.373697	0.364398	0.37718
D60C:K63L:E79K	0.156784	0.134302	0.166111
D60C:K63L:E79L	0.351495	0.334404	0.351703
D60C:K63L:E79M	0.24635	0.235116	0.264189
D60C:K63L:E79N	0.121621	0.0799029	0.088999
D60C:K63L:E79P	0.00839049	0.00327119	-0.107098
D60C:K63L:E79Q	0.2582	0.256409	0.287341
D60C:K63L:E79R	0.191146	0.0989196	0.115609
D60C:K63L:E79S	0.181678	0.130723	0.156832
D60C:K63L:E79T	0.24445	0.203921	0.240115
D60C:K63L:E79V	0.32884	0.286033	0.316216
D60C:K63L:E79W	0.136056	0.0981867	0.114442
D60C:K63L:E79Y	0.239347	0.198223	0.233683
D60C:K63M:E79A	0.312438	0.310024	0.327925
D60C:K63M:E79C	0.311001	0.231622	0.258991
D60C:K63M:E79D	0.245734	0.189412	0.230508
D60C:K63M:E79E	0.584956	0.547466	0.505596
D60C:K63M:E79F	0.292872	0.274193	0.298683
D60C:K63M:E79G	0.0856523	0.0702505	0.0958939
D60C:K63M:E79H	0.274265	0.260714	0.288131
D60C:K63M:E79I	0.454371	0.479807	0.4511
D60C:K63M:E79K	0.225667	0.199738	0.240031
D60C:K63M:E79L	0.449007	0.446994	0.425623
D60C:K63M:E79M	0.364153	0.330896	0.338109
D60C:K63M:E79N	0.176414	0.122587	0.162919
D60C:K63M:E79P	0.0243866	0.0052523	-0.0331784
D60C:K63M:E79Q	0.380835	0.356817	0.36126
D60C:K63M:E79R	0.135786	0.150105	0.189528
D60C:K63M:E79S	0.209346	0.194807	0.230752
D60C:K63M:E79T	0.33388	0.291841	0.314035
D60C:K63M:E79V	0.39888	0.391926	0.390136
D60C:K63M:E79W	0.116662	0.149056	0.188362
D60C:K63M:E79Y	0.327592	0.284565	0.307603
D60C:K63N:E79A	0.121451	0.114143	0.15314
D60C:K63N:E79C	0.113994	0.0795649	0.084206
D60C:K63N:E79D	0.0560189	0.0628004	0.0557231
D60C:K63N:E79E	0.212858	0.257566	0.33081
D60C:K63N:E79F	0.129827	0.0977435	0.123897
D60C:K63N:E79G	0.0209597	0.0212078	-0.0788914
D60C:K63N:E79H	0.0893786	0.091841	0.113346
D60C:K63N:E79I	0.202178	0.209173	0.276314
D60C:K63N:E79K	0.118919	0.0667929	0.0652457
D60C:K63N:E79L	0.168949	0.188174	0.250838
D60C:K63N:E79M	0.168386	0.124201	0.163324
D60C:K63N:E79N	0.0573056	0.0385214	-0.0118664
D60C:K63N:E79P	0.00574788	0.00151187	-0.207964
D60C:K63N:E79Q	0.117407	0.137252	0.186475
D60C:K63N:E79R	0.0289164	0.0482054	0.0147432
D60C:K63N:E79S	0.109296	0.0648777	0.0559664
D60C:K63N:E79T	0.143019	0.105688	0.139249
D60C:K63N:E79V	0.188634	0.155997	0.215351
D60C:K63N:E79W	0.0590759	0.0478284	0.0135765
D60C:K63N:E79Y	0.140049	0.102383	0.132818
D60C:K63P:E79A	-0.0189245	0.00410956	-0.0093494
D60C:K63P:E79C	-0.0494449	0.00276083	-0.0782832
D60C:K63P:E79D	0.0304937	0.00214145	-0.106766
D60C:K63P:E79E	0.109856	0.0109884	0.168321
D60C:K63P:E79F	0.0358796	0.00345746	-0.0385919
D60C:K63P:E79G	-0.00962	0.00069344	-0.241381
D60C:K63P:E79H	-0.0222047	0.00322834	-0.0491434
D60C:K63P:E79I	0.0712161	0.00839979	0.113825
D60C:K63P:E79K	0.0363108	0.00228697	-0.0972435
D60C:K63P:E79L	0.0284727	0.00736865	0.0883487
D60C:K63P:E79M	0.00398924	0.00452131	0.00083465
D60C:K63P:E79N	0.0642456	0.0012815	-0.174356
D60C:K63P:E79P	-0.0474672	4.85e-05	-0.370453
D60C:K63P:E79Q	0.0310353	0.00506914	0.0239859
D60C:K63P:E79R	0.00724238	0.0016194	-0.147746
D60C:K63P:E79S	-0.0024913	0.00221702	-0.106523
D60C:K63P:E79T	0.0128435	0.00377062	-0.0232399
D60C:K63P:E79V	0.0127639	0.00588459	0.0528615
D60C:K63P:E79W	-0.142046	0.00160614	-0.148913
D60C:K63P:E79Y	0.00284838	0.00363964	-0.0296715
D60C:K63Q:E79A	0.41956	0.386825	0.390853
D60C:K63Q:E79C	0.298341	0.297372	0.321919
D60C:K63Q:E79D	0.290731	0.247032	0.293436
D60C:K63Q:E79E	0.6761	0.629429	0.568523
D60C:K63Q:E79F	0.400856	0.346576	0.36161
D60C:K63Q:E79G	0.108317	0.09591	0.158822
D60C:K63Q:E79H	0.363356	0.331163	0.351059
D60C:K63Q:E79I	0.611535	0.564271	0.514027
D60C:K63Q:E79K	0.265856	0.259494	0.302959
D60C:K63Q:E79L	0.602542	0.531585	0.488551
D60C:K63Q:E79M	0.515458	0.409797	0.401037
D60C:K63Q:E79N	0.222596	0.163991	0.225847
D60C:K63Q:E79P	0.0194688	0.00735867	0.0297493
D60C:K63Q:E79Q	0.494317	0.437854	0.424188
D60C:K63Q:E79R	0.238048	0.198699	0.252456
D60C:K63Q:E79S	0.294209	0.253554	0.293679
D60C:K63Q:E79T	0.390876	0.366531	0.376962
D60C:K63Q:E79V	0.556862	0.475048	0.453064
D60C:K63Q:E79W	0.272745	0.197388	0.251289
D60C:K63Q:E79Y	0.401622	0.358335	0.370531
D60C:K63R:E79A	0.42181	0.438594	0.43026
D60C:K63R:E79C	0.336537	0.343884	0.361326
D60C:K63R:E79D	0.274787	0.288907	0.332843
D60C:K63R:E79E	0.670378	0.677778	0.60793
D60C:K63R:E79F	0.410916	0.396442	0.401017
D60C:K63R:E79G	0.126383	0.116119	0.198228
D60C:K63R:E79H	0.399634	0.3801	0.390466
D60C:K63R:E79I	0.558546	0.615933	0.553434
D60C:K63R:E79K	0.301351	0.302633	0.342366
D60C:K63R:E79L	0.547244	0.584267	0.527958
D60C:K63R:E79M	0.4249	0.462323	0.440444
D60C:K63R:E79N	0.194893	0.195444	0.265253
D60C:K63R:E79P	-0.0053979	0.00909683	0.0691561
D60C:K63R:E79Q	0.440107	0.490984	0.463595
D60C:K63R:E79R	0.221533	0.234937	0.291863
D60C:K63R:E79S	0.300994	0.296101	0.333086
D60C:K63R:E79T	0.402198	0.417433	0.416369
D60C:K63R:E79V	0.514552	0.528448	0.492471
D60C:K63R:E79W	0.226634	0.233458	0.290696
D60C:K63R:E79Y	0.398256	0.408834	0.409938
D60C:K63S:E79A	0.177345	0.225051	0.254904
D60C:K63S:E79C	0.186673	0.16306	0.18597
D60C:K63S:E79D	0.143453	0.13121	0.157487
D60C:K63S:E79E	0.396762	0.438802	0.432574
D60C:K63S:E79F	0.205302	0.196247	0.225662
D60C:K63S:E79G	0.0897103	0.046561	0.0228729
D60C:K63S:E79H	0.201354	0.18562	0.21511
D60C:K63S:E79I	0.345095	0.373489	0.378078
D60C:K63S:E79K	0.13172	0.138907	0.16701
D60C:K63S:E79L	0.313784	0.343151	0.352602
D60C:K63S:E79M	0.212304	0.242211	0.265088
D60C:K63S:E79N	0.134482	0.082821	0.0898978
D60C:K63S:E79P	0.00209618	0.00340092	-0.106199
D60C:K63S:E79Q	0.244633	0.263925	0.288239
D60C:K63S:E79R	0.116573	0.102455	0.116507
D60C:K63S:E79S	0.140677	0.135224	0.157731
D60C:K63S:E79T	0.180372	0.210333	0.241014
D60C:K63S:E79V	0.282874	0.294073	0.317115
D60C:K63S:E79W	0.13354	0.101699	0.115341
D60C:K63S:E79Y	0.215381	0.204502	0.234582
D60C:K63T:E79A	0.282723	0.27971	0.30197
D60C:K63T:E79C	0.185109	0.206678	0.233036
D60C:K63T:E79D	0.116825	0.168019	0.204553
D60C:K63T:E79E	0.514179	0.511134	0.47964
D60C:K63T:E79F	0.241753	0.246132	0.272727
D60C:K63T:E79G	0.0896296	0.0612984	0.0699388
D60C:K63T:E79H	0.20886	0.233589	0.262176
D60C:K63T:E79I	0.418658	0.443564	0.425144
D60C:K63T:E79K	0.191283	0.177434	0.214076
D60C:K63T:E79L	0.411774	0.41127	0.399668
D60C:K63T:E79M	0.307371	0.299427	0.312154
D60C:K63T:E79N	0.125473	0.107739	0.136964
D60C:K63T:E79P	0.0213591	0.00454247	-0.0591335
D60C:K63T:E79Q	0.313516	0.324076	0.335305
D60C:K63T:E79R	0.110253	0.132426	0.163573
D60C:K63T:E79S	0.166598	0.172935	0.204797
D60C:K63T:E79T	0.250211	0.262628	0.288079
D60C:K63T:E79V	0.333926	0.357756	0.364181
D60C:K63T:E79W	0.221292	0.131482	0.162407
D60C:K63T:E79Y	0.258546	0.255817	0.281648
D60C:K63V:E79A	0.422373	0.42214	0.413995
D60C:K63V:E79C	0.311421	0.328901	0.345061
D60C:K63V:E79D	0.277713	0.275315	0.316578
D60C:K63V:E79E	0.635198	0.662946	0.591666
D60C:K63V:E79F	0.355896	0.380497	0.384753
D60C:K63V:E79G	0.118149	0.109405	0.181964
D60C:K63V:E79H	0.317151	0.364416	0.374201
D60C:K63V:E79I	0.564702	0.599936	0.53717
D60C:K63V:E79K	0.259368	0.288656	0.326101
D60C:K63V:E79L	0.506279	0.567876	0.511693
D60C:K63V:E79M	0.424267	0.445685	0.424179
D60C:K63V:E79N	0.234704	0.185104	0.248989
D60C:K63V:E79P	-0.0003279	0.00851131	0.0528917
D60C:K63V:E79Q	0.457303	0.474225	0.44733
D60C:K63V:E79R	0.208649	0.223087	0.275599
D60C:K63V:E79S	0.26134	0.282304	0.316822
D60C:K63V:E79T	0.391887	0.401205	0.400105
D60C:K63V:E79V	0.483416	0.511696	0.476206
D60C:K63V:E79W	0.212526	0.221661	0.274432
D60C:K63V:E79Y	0.360727	0.392715	0.393673
D60C:K63W:E79A	0.183835	0.191484	0.231564
D60C:K63W:E79C	0.14452	0.137103	0.162631
D60C:K63W:E79D	0.259198	0.10966	0.134148
D60C:K63W:E79E	0.402035	0.389373	0.409235
D60C:K63W:E79F	0.175874	0.166056	0.202322
D60C:K63W:E79G	0.0107679	0.0383006	-0.0004668
D60C:K63W:E79H	0.230255	0.156745	0.19177
D60C:K63W:E79I	0.298247	0.327128	0.354739
D60C:K63W:E79K	0.0897806	0.116261	0.14367
D60C:K63W:E79L	0.234994	0.29876	0.329263
D60C:K63W:E79M	0.197615	0.206768	0.241748
D60C:K63W:E79N	0.103618	0.0685905	0.0665582
D60C:K63W:E79P	0.105888	0.00277534	-0.129539
D60C:K63W:E79Q	0.172633	0.226253	0.2649
D60C:K63W:E79R	0.14116	0.085164	0.0931678
D60C:K63W:E79S	0.127837	0.1131	0.134391
D60C:K63W:E79T	0.2269	0.178456	0.217674
D60C:K63W:E79V	0.234511	0.25358	0.293775
D60C:K63W:E79W	0.160684	0.0845235	0.0920011
D60C:K63W:E79Y	0.200671	0.173315	0.211242
D60C:K63Y:E79A	0.36617	0.320584	0.335853
D60C:K63Y:E79C	0.251314	0.240443	0.266919
D60C:K63Y:E79D	0.252282	0.197037	0.238436
D60C:K63Y:E79E	0.599774	0.559555	0.513523
D60C:K63Y:E79F	0.291017	0.284035	0.30661
D60C:K63Y:E79G	0.0916883	0.0735135	0.103822
D60C:K63Y:E79H	0.248431	0.270252	0.296059
D60C:K63Y:E79I	0.511028	0.492026	0.459027
D60C:K63Y:E79K	0.23251	0.207672	0.247959
D60C:K63Y:E79L	0.486735	0.459115	0.433551
D60C:K63Y:E79M	0.38387	0.341815	0.346037
D60C:K63Y:E79N	0.189174	0.127946	0.170847
D60C:K63Y:E79P	-0.0024205	0.00551417	-0.0252505
D60C:K63Y:E79Q	0.396015	0.368121	0.369188
D60C:K63Y:E79R	0.154703	0.156453	0.197456
D60C:K63Y:E79S	0.215062	0.202595	0.23868
D60C:K63Y:E79T	0.305801	0.302053	0.321962
D60C:K63Y:E79V	0.440647	0.403644	0.398064
D60C:K63Y:E79W	0.23728	0.155367	0.19629
D60C:K63Y:E79Y	0.298304	0.294629	0.315531
D60D:K63A:E79A	0.9287	0.961853	0.941439
D60D:K63A:E79C	0.90601	0.944184	0.872505
D60D:K63A:E79D	0.912107	0.929143	0.844022
D60D:K63A:E79E	0.999775	0.985484	1.11911
D60D:K63A:E79F	0.901263	0.954954	0.912196
D60D:K63A:E79G	0.82285	0.809164	0.709408
D60D:K63A:E79H	0.90702	0.9519	0.901645
D60D:K63A:E79I	0.94101	0.981046	1.06461
D60D:K63A:E79K	0.942875	0.933361	0.853545
D60D:K63A:E79L	0.949141	0.978429	1.03914
D60D:K63A:E79M	0.91327	0.96522	0.951623
D60D:K63A:E79N	0.886854	0.886882	0.776433
D60D:K63A:E79P	0.15765	0.228572	0.580335
D60D:K63A:E79Q	0.948326	0.968878	0.974774
D60D:K63A:E79R	0.917116	0.90835	0.803042
D60D:K63A:E79S	0.928831	0.931398	0.844266
D60D:K63A:E79T	0.937306	0.958552	0.927548
D60D:K63A:E79V	0.95207	0.973096	1.00365
D60D:K63A:E79W	0.897429	0.907661	0.801876
D60D:K63A:E79Y	0.901421	0.957119	0.921117
D60D:K63C:E79A	0.890931	0.921049	0.805667
D60D:K63C:E79C	0.857874	0.886706	0.736733
D60D:K63C:E79D	0.923046	0.858497	0.70825
D60D:K63C:E79E	0.960066	0.969146	0.983338
D60D:K63C:E79F	0.874333	0.90748	0.776425
D60D:K63C:E79G	0.740798	0.662364	0.573636
D60D:K63C:E79H	0.907167	0.901538	0.765873
D60D:K63C:E79I	0.904034	0.959916	0.928842
D60D:K63C:E79K	0.873882	0.866315	0.717773
D60D:K63C:E79L	0.903111	0.954517	0.903365
D60D:K63C:E79M	0.866631	0.927746	0.815851
D60D:K63C:E79N	0.814469	0.7839	0.640661
D60D:K63C:E79P	0.153818	0.120561	0.444564
D60D:K63C:E79Q	0.876047	0.935081	0.839002
D60D:K63C:E79R	0.859198	0.820968	0.66727
D60D:K63C:E79S	0.881505	0.862667	0.708494
D60D:K63C:E79T	0.888495	0.914529	0.791777
D60D:K63C:E79V	0.899975	0.943613	0.867878
D60D:K63C:E79W	0.817399	0.819752	0.666104
D60D:K63C:E79Y	0.872329	0.911716	0.785345
D60D:K63D:E79A	0.737925	0.729594	0.643838
D60D:K63D:E79C	0.637002	0.644144	0.574904
D60D:K63D:E79D	0.586609	0.583883	0.546421
D60D:K63D:E79E	0.931752	0.879002	0.821508
D60D:K63D:E79F	0.724308	0.694049	0.614595
D60D:K63D:E79G	0.19432	0.312109	0.411806
D60D:K63D:E79H	0.708132	0.679246	0.604044
D60D:K63D:E79I	0.843391	0.847064	0.767012
D60D:K63D:E79K	0.562331	0.599802	0.555944
D60D:K63D:E79L	0.833112	0.829169	0.741536
D60D:K63D:E79M	0.762733	0.748087	0.654022
D60D:K63D:E79N	0.343764	0.456216	0.478831
D60D:K63D:E79P	0.043591	0.0307314	0.282734
D60D:K63D:E79Q	0.784006	0.769123	0.677173
D60D:K63D:E79R	0.466494	0.514694	0.505441
D60D:K63D:E79S	0.571518	0.592304	0.546664
D60D:K63D:E79T	0.733331	0.712204	0.629947
D60D:K63D:E79V	0.809245	0.794677	0.706049
D60D:K63D:E79W	0.496185	0.512633	0.504274
D60D:K63D:E79Y	0.730281	0.70488	0.623516
D60D:K63E:E79A	0.863028	0.948573	0.878313
D60D:K63E:E79C	0.771832	0.92523	0.809379
D60D:K63E:E79D	0.769475	0.905593	0.780896
D60D:K63E:E79E	0.912177	0.980261	1.05598
D60D:K63E:E79F	0.798266	0.939423	0.84907
D60D:K63E:E79G	0.410301	0.7562	0.646282
D60D:K63E:E79H	0.815925	0.935387	0.838519
D60D:K63E:E79I	0.836177	0.974269	1.00149
D60D:K63E:E79K	0.788491	0.911078	0.790419
D60D:K63E:E79L	0.874878	0.970744	0.976011
D60D:K63E:E79M	0.824168	0.953054	0.888497
D60D:K63E:E79N	0.661772	0.85153	0.713307
D60D:K63E:E79P	0.00919148	0.178137	0.517209
D60D:K63E:E79Q	0.88101	0.957936	0.911648
D60D:K63E:E79R	0.751605	0.878791	0.739916
D60D:K63E:E79S	0.821256	0.908523	0.781139
D60D:K63E:E79T	0.848735	0.944189	0.864422
D60D:K63E:E79V	0.85816	0.963582	0.940524
D60D:K63E:E79W	0.737976	0.877909	0.73875
D60D:K63E:E79Y	0.805406	0.94229	0.857991
D60D:K63F:E79A	0.922406	0.860092	0.722318
D60D:K63F:E79C	0.867982	0.804851	0.653385
D60D:K63F:E79D	0.85939	0.761738	0.624902
D60D:K63F:E79E	0.963239	0.943026	0.899989
D60D:K63F:E79F	0.857032	0.83789	0.693076
D60D:K63F:E79G	0.579119	0.508303	0.490287
D60D:K63F:E79H	0.882081	0.828325	0.682524
D60D:K63F:E79I	0.911957	0.926576	0.845493
D60D:K63F:E79K	0.872481	0.773492	0.634424
D60D:K63F:E79L	0.907308	0.917074	0.820017
D60D:K63F:E79M	0.894505	0.871236	0.732503
D60D:K63F:E79N	0.783079	0.656539	0.557312
D60D:K63F:E79P	0.059893	0.0673729	0.361215
D60D:K63F:E79Q	0.918978	0.883588	0.755654
D60D:K63F:E79R	0.843363	0.707296	0.583922
D60D:K63F:E79S	0.891091	0.767989	0.625145
D60D:K63F:E79T	0.90844	0.849362	0.708428
D60D:K63F:E79V	0.919035	0.898151	0.784529
D60D:K63F:E79W	0.779897	0.705585	0.582755
D60D:K63F:E79Y	0.850669	0.844768	0.701996
D60D:K63G:E79A	0.75638	0.718136	0.638581
D60D:K63G:E79C	0.618691	0.630897	0.569647
D60D:K63G:E79D	0.554956	0.56989	0.541164
D60D:K63G:E79E	0.9078	0.87277	0.816251
D60D:K63G:E79F	0.698844	0.681742	0.609338
D60D:K63G:E79G	0.211573	0.299935	0.40655
D60D:K63G:E79H	0.680045	0.666629	0.598787
D60D:K63G:E79I	0.830691	0.839488	0.761755
D60D:K63G:E79K	0.566244	0.585965	0.550687
D60D:K63G:E79L	0.835224	0.820894	0.736279
D60D:K63G:E79M	0.747859	0.73713	0.648765
D60D:K63G:E79N	0.355185	0.442032	0.473575
D60D:K63G:E79P	0.0306152	0.0290688	0.277477
D60D:K63G:E79Q	0.804178	0.758786	0.671916
D60D:K63G:E79R	0.417073	0.500365	0.500184
D60D:K63G:E79S	0.54133	0.578389	0.541407
D60D:K63G:E79T	0.700824	0.700311	0.62469
D60D:K63G:E79V	0.80297	0.785164	0.700792
D60D:K63G:E79W	0.436145	0.498303	0.499018
D60D:K63G:E79Y	0.682283	0.692815	0.618259
D60D:K63H:E79A	0.867787	0.932687	0.835523
D60D:K63H:E79C	0.785923	0.902872	0.766589
D60D:K63H:E79D	0.827827	0.878135	0.738106
D60D:K63H:E79E	0.915748	0.973895	1.01319
D60D:K63H:E79F	0.827284	0.920946	0.80628
D60D:K63H:E79G	0.760727	0.699702	0.603491
D60D:K63H:E79H	0.885059	0.915789	0.795729
D60D:K63H:E79I	0.825164	0.966036	0.958697
D60D:K63H:E79K	0.873521	0.885014	0.747628
D60D:K63H:E79L	0.868354	0.961428	0.933221
D60D:K63H:E79M	0.798485	0.938462	0.845707
D60D:K63H:E79N	0.763935	0.81162	0.670516
D60D:K63H:E79P	0.122672	0.140023	0.474419
D60D:K63H:E79Q	0.910556	0.944774	0.868858
D60D:K63H:E79R	0.869046	0.844874	0.697126
D60D:K63H:E79S	0.860091	0.881807	0.738349
D60D:K63H:E79T	0.878855	0.927052	0.821632
D60D:K63H:E79V	0.862708	0.952098	0.897733
D60D:K63H:E79W	0.802741	0.84379	0.695959
D60D:K63H:E79Y	0.820915	0.924617	0.8152
D60D:K63I:E79A	0.948164	0.970716	0.9955
D60D:K63I:E79C	0.938851	0.956968	0.926566
D60D:K63I:E79D	0.9277	0.945172	0.898083
D60D:K63I:E79E	1.01019	0.98892	1.17317
D60D:K63I:E79F	0.940176	0.965362	0.966258
D60D:K63I:E79G	0.887789	0.847891	0.763469
D60D:K63I:E79H	0.960686	0.962986	0.955706
D60D:K63I:E79I	0.963537	0.985517	1.11867
D60D:K63I:E79K	0.932196	0.948489	0.907606
D60D:K63I:E79L	0.970841	0.983507	1.0932
D60D:K63I:E79M	0.93549	0.973322	1.00568
D60D:K63I:E79N	0.920739	0.911561	0.830494
D60D:K63I:E79P	0.261542	0.280329	0.634397
D60D:K63I:E79Q	0.993629	0.976149	1.02884
D60D:K63I:E79R	0.945826	0.928722	0.857104
D60D:K63I:E79S	0.948761	0.946946	0.898327
D60D:K63I:E79T	0.9588	0.968156	0.98161
D60D:K63I:E79V	0.954075	0.979403	1.05771
D60D:K63I:E79W	0.921225	0.928174	0.855937
D60D:K63I:E79Y	0.935003	0.967044	0.975178
D60D:K63K:E79A	0.970757	0.996576	1.31139
D60D:K63K:E79C	0.957388	0.994905	1.24245
D60D:K63K:E79D	0.97514	0.993437	1.21397
D60D:K63K:E79E	1	0.998726	1.48906
D60D:K63K:E79F	0.952994	0.995931	1.28214
D60D:K63K:E79G	0.953185	0.979979	1.07935
D60D:K63K:E79H	0.980169	0.995642	1.27159
D60D:K63K:E79I	0.966877	0.998329	1.43456
D60D:K63K:E79K	0.958125	0.993853	1.22349
D60D:K63K:E79L	0.973952	0.998094	1.40908
D60D:K63K:E79M	0.942703	0.996888	1.32157
D60D:K63K:E79N	0.970701	0.989072	1.14638
D60D:K63K:E79P	0.801001	0.77378	0.950283
D60D:K63K:E79Q	0.987414	0.997225	1.34472
D60D:K63K:E79R	0.975743	0.991336	1.17299
D60D:K63K:E79S	0.975822	0.99366	1.21421
D60D:K63K:E79T	0.978004	0.996268	1.2975
D60D:K63K:E79V	0.989527	0.997611	1.3736
D60D:K63K:E79W	0.966971	0.991264	1.17182
D60D:K63K:E79Y	0.973719	0.996134	1.29106
D60D:K63L:E79A	0.912499	0.915598	0.801873
D60D:K63L:E79C	0.859647	0.879194	0.732939
D60D:K63L:E79D	0.876021	0.849432	0.704456
D60D:K63L:E79E	0.982258	0.966896	0.979543
D60D:K63L:E79F	0.879563	0.901192	0.77263
D60D:K63L:E79G	0.737063	0.645918	0.569842
D60D:K63L:E79H	0.900733	0.894894	0.762079
D60D:K63L:E79I	0.911563	0.957024	0.925047
D60D:K63L:E79K	0.875112	0.857669	0.713979
D60D:K63L:E79L	0.913469	0.951255	0.899571
D60D:K63L:E79M	0.888739	0.922718	0.812057
D60D:K63L:E79N	0.831805	0.77133	0.636866
D60D:K63L:E79P	0.122181	0.113062	0.440769
D60D:K63L:E79Q	0.919409	0.930525	0.835208
D60D:K63L:E79R	0.87102	0.810031	0.663476
D60D:K63L:E79S	0.887505	0.853824	0.704699
D60D:K63L:E79T	0.909222	0.908673	0.787982
D60D:K63L:E79V	0.921752	0.939617	0.864084
D60D:K63L:E79W	0.812827	0.808759	0.662309
D60D:K63L:E79Y	0.87133	0.905686	0.781551
D60D:K63M:E79A	0.946752	0.945807	0.875793
D60D:K63M:E79C	0.903022	0.921313	0.806859
D60D:K63M:E79D	0.905416	0.900757	0.778376
D60D:K63M:E79E	0.978054	0.979162	1.05346
D60D:K63M:E79F	0.905738	0.936198	0.84655
D60D:K63M:E79G	0.836831	0.74586	0.643761
D60D:K63M:E79H	0.925137	0.931963	0.835999
D60D:K63M:E79I	0.932512	0.972846	0.998967
D60D:K63M:E79K	0.924717	0.906495	0.787898
D60D:K63M:E79L	0.932142	0.969132	0.973491
D60D:K63M:E79M	0.909793	0.950517	0.885977
D60D:K63M:E79N	0.892341	0.844401	0.710786
D60D:K63M:E79P	0.169215	0.170184	0.514689
D60D:K63M:E79Q	0.946017	0.955651	0.909128
D60D:K63M:E79R	0.917883	0.872775	0.737396
D60D:K63M:E79S	0.933273	0.903821	0.778619
D60D:K63M:E79T	0.942731	0.941202	0.861902
D60D:K63M:E79V	0.938097	0.96159	0.938004
D60D:K63M:E79W	0.888679	0.871856	0.736229
D60D:K63M:E79Y	0.90139	0.939208	0.85547
D60D:K63N:E79A	0.882631	0.833466	0.701007
D60D:K63N:E79C	0.844405	0.770516	0.632073
D60D:K63N:E79D	0.824384	0.722434	0.603591
D60D:K63N:E79E	0.943309	0.930916	0.878678
D60D:K63N:E79F	0.858631	0.807982	0.671765
D60D:K63N:E79G	0.387523	0.456995	0.468976
D60D:K63N:E79H	0.862036	0.79708	0.661213
D60D:K63N:E79I	0.891735	0.911298	0.824182
D60D:K63N:E79K	0.824309	0.735453	0.613113
D60D:K63N:E79L	0.898471	0.900032	0.798705
D60D:K63N:E79M	0.880056	0.846352	0.711191
D60D:K63N:E79N	0.678372	0.608794	0.536001
D60D:K63N:E79P	0.0812936	0.0555444	0.339904
D60D:K63N:E79Q	0.886076	0.86071	0.734343
D60D:K63N:E79R	0.771646	0.662985	0.562611
D60D:K63N:E79S	0.823956	0.72935	0.603834
D60D:K63N:E79T	0.871868	0.821118	0.687117
D60D:K63N:E79V	0.882483	0.877738	0.763218
D60D:K63N:E79W	0.747229	0.661139	0.561444
D60D:K63N:E79Y	0.875155	0.815849	0.680685
D60D:K63P:E79A	0.118459	0.138142	0.538518
D60D:K63P:E79C	0.0842879	0.0970911	0.469584
D60D:K63P:E79D	0.0285384	0.0769425	0.441101
D60D:K63P:E79E	0.219873	0.301459	0.716188
D60D:K63P:E79F	0.0949461	0.118757	0.509276
D60D:K63P:E79G	0.0706418	0.026246	0.306487
D60D:K63P:E79H	0.104842	0.111743	0.498724
D60D:K63P:E79I	0.198154	0.24757	0.661692
D60D:K63P:E79K	0.0578863	0.0817555	0.450624
D60D:K63P:E79L	0.151709	0.223806	0.636216
D60D:K63P:E79M	0.122058	0.149958	0.548702
D60D:K63P:E79N	0.0709478	0.0474731	0.373512
D60D:K63P:E79P	-0.0029717	0.00187996	0.177415
D60D:K63P:E79Q	0.179498	0.165204	0.571853
D60D:K63P:E79R	0.0537128	0.0592687	0.400121
D60D:K63P:E79S	0.0775982	0.0794479	0.441345
D60D:K63P:E79T	0.10149	0.128168	0.524628
D60D:K63P:E79V	0.137998	0.18694	0.600729
D60D:K63P:E79W	0.0361334	0.0588104	0.398955
D60D:K63P:E79Y	0.0862786	0.124257	0.518196
D60D:K63Q:E79A	0.905544	0.96079	0.93872
D60D:K63Q:E79C	0.887176	0.942657	0.869786
D60D:K63Q:E79D	0.902985	0.927237	0.841304
D60D:K63Q:E79E	0.947138	0.985069	1.11639
D60D:K63Q:E79F	0.883028	0.953708	0.909478
D60D:K63Q:E79G	0.803139	0.804708	0.706689
D60D:K63Q:E79H	0.918818	0.950573	0.898926
D60D:K63Q:E79I	0.91612	0.980507	1.06189
D60D:K63Q:E79K	0.905027	0.93156	0.850826
D60D:K63Q:E79L	0.940245	0.977817	1.03642
D60D:K63Q:E79M	0.853818	0.964247	0.948904
D60D:K63Q:E79N	0.851314	0.88398	0.773714
D60D:K63Q:E79P	0.118644	0.223567	0.577617
D60D:K63Q:E79Q	0.916738	0.968004	0.972055
D60D:K63Q:E79R	0.886439	0.905941	0.800324
D60D:K63Q:E79S	0.918073	0.929547	0.841547
D60D:K63Q:E79T	0.919631	0.9574	0.92483
D60D:K63Q:E79V	0.931815	0.972337	1.00093
D60D:K63Q:E79W	0.883914	0.905236	0.799157
D60D:K63Q:E79Y	0.882631	0.95593	0.918398
D60D:K63R:E79A	0.953931	0.968097	0.978127
D60D:K63R:E79C	0.932952	0.953179	0.909193
D60D:K63R:E79D	0.945675	0.940409	0.88071
D60D:K63R:E79E	1.00264	0.987908	1.1558
D60D:K63R:E79F	0.929119	0.962283	0.948885
D60D:K63R:E79G	0.902815	0.836141	0.746096
D60D:K63R:E79H	0.958666	0.959704	0.938333
D60D:K63R:E79I	0.9555	0.9842	1.1013
D60D:K63R:E79K	0.949316	0.943997	0.890233
D60D:K63R:E79L	0.959912	0.982011	1.07583
D60D:K63R:E79M	0.932056	0.970929	0.988311
D60D:K63R:E79N	0.910127	0.904173	0.813121
D60D:K63R:E79P	0.232198	0.262854	0.617024
D60D:K63R:E79Q	0.962158	0.974003	1.01146
D60D:K63R:E79R	0.940621	0.922647	0.839731
D60D:K63R:E79S	0.947668	0.942327	0.880954
D60D:K63R:E79T	0.95912	0.965316	0.964237
D60D:K63R:E79V	0.962265	0.977542	1.04034
D60D:K63R:E79W	0.913061	0.922056	0.838564
D60D:K63R:E79Y	0.926249	0.964109	0.957805
D60D:K63S:E79A	0.930801	0.918567	0.802772
D60D:K63S:E79C	0.85213	0.88328	0.733838
D60D:K63S:E79D	0.881096	0.854359	0.705355
D60D:K63S:E79E	0.986124	0.968123	0.980442
D60D:K63S:E79F	0.884003	0.904615	0.773529
D60D:K63S:E79G	0.666793	0.654796	0.57074
D60D:K63S:E79H	0.914581	0.89851	0.762978
D60D:K63S:E79I	0.911034	0.958601	0.925946
D60D:K63S:E79K	0.888019	0.862369	0.714877
D60D:K63S:E79L	0.921161	0.953033	0.90047
D60D:K63S:E79M	0.892717	0.925457	0.812956
D60D:K63S:E79N	0.800571	0.778144	0.637765
D60D:K63S:E79P	0.0691777	0.117037	0.441668
D60D:K63S:E79Q	0.924376	0.933007	0.836107
D60D:K63S:E79R	0.85628	0.815967	0.664375
D60D:K63S:E79S	0.893056	0.858631	0.705598
D60D:K63S:E79T	0.915411	0.911862	0.788881
D60D:K63S:E79V	0.933279	0.941795	0.864982
D60D:K63S:E79W	0.843322	0.814725	0.663208
D60D:K63S:E79Y	0.870182	0.908969	0.782449
D60D:K63T:E79A	0.92075	0.937824	0.849837
D60D:K63T:E79C	0.871738	0.910065	0.780904
D60D:K63T:E79D	0.873071	0.886931	0.752421
D60D:K63T:E79E	0.981482	0.975968	1.02751
D60D:K63T:E79F	0.895658	0.926909	0.820595
D60D:K63T:E79G	0.751389	0.717229	0.617806
D60D:K63T:E79H	0.924117	0.922108	0.810044
D60D:K63T:E79I	0.928889	0.968714	0.973012
D60D:K63T:E79K	0.902511	0.893374	0.761943
D60D:K63T:E79L	0.939813	0.964456	0.947536
D60D:K63T:E79M	0.904628	0.943186	0.860022
D60D:K63T:E79N	0.842172	0.824255	0.684831
D60D:K63T:E79P	0.101618	0.150559	0.488734
D60D:K63T:E79Q	0.9361	0.94904	0.883173
D60D:K63T:E79R	0.905802	0.855676	0.711441
D60D:K63T:E79S	0.904365	0.890371	0.752664
D60D:K63T:E79T	0.926354	0.932588	0.835947
D60D:K63T:E79V	0.917993	0.955824	0.912048
D60D:K63T:E79W	0.868561	0.854654	0.710274
D60D:K63T:E79Y	0.887402	0.930324	0.829515
D60D:K63V:E79A	0.952653	0.965957	0.961863
D60D:K63V:E79C	0.921304	0.95009	0.892929
D60D:K63V:E79D	0.897873	0.936534	0.864446
D60D:K63V:E79E	0.996691	0.98708	1.13953
D60D:K63V:E79F	0.911293	0.959769	0.93262
D60D:K63V:E79G	0.887266	0.826735	0.729831
D60D:K63V:E79H	0.937021	0.957027	0.922069
D60D:K63V:E79I	0.93739	0.983121	1.08504
D60D:K63V:E79K	0.943784	0.94034	0.873969
D60D:K63V:E79L	0.941665	0.980786	1.05956
D60D:K63V:E79M	0.902515	0.968973	0.972047
D60D:K63V:E79N	0.891307	0.898198	0.796856
D60D:K63V:E79P	0.216458	0.250056	0.600759
D60D:K63V:E79Q	0.948359	0.972248	0.995198
D60D:K63V:E79R	0.927277	0.917718	0.823466
D60D:K63V:E79S	0.929365	0.938569	0.864689
D60D:K63V:E79T	0.942194	0.962997	0.947972
D60D:K63V:E79V	0.945031	0.976021	1.02407
D60D:K63V:E79W	0.865369	0.917093	0.822299
D60D:K63V:E79Y	0.908845	0.961712	0.941541
D60D:K63W:E79A	0.897295	0.901952	0.779432
D60D:K63W:E79C	0.864654	0.860559	0.710498
D60D:K63W:E79D	0.868759	0.82711	0.682015
D60D:K63W:E79E	1.00045	0.961192	0.957102
D60D:K63W:E79F	0.862893	0.885509	0.750189
D60D:K63W:E79G	0.705277	0.607369	0.547401
D60D:K63W:E79H	0.875155	0.878345	0.739638
D60D:K63W:E79I	0.920808	0.949708	0.902606
D60D:K63W:E79K	0.890268	0.836332	0.691538
D60D:K63W:E79L	0.915328	0.943015	0.87713
D60D:K63W:E79M	0.872697	0.91011	0.789616
D60D:K63W:E79N	0.799513	0.740958	0.614426
D60D:K63W:E79P	0.143592	0.097553	0.418328
D60D:K63W:E79Q	0.90248	0.91908	0.812767
D60D:K63W:E79R	0.878526	0.783357	0.641035
D60D:K63W:E79S	0.864295	0.832024	0.682258
D60D:K63W:E79T	0.878981	0.894037	0.765541
D60D:K63W:E79V	0.895512	0.929556	0.841643
D60D:K63W:E79W	0.829008	0.781953	0.639869
D60D:K63W:E79Y	0.85854	0.890629	0.75911
D60D:K63Y:E79A	0.940877	0.948261	0.88372
D60D:K63Y:E79C	0.924072	0.924787	0.814787
D60D:K63Y:E79D	0.912781	0.905045	0.786304
D60D:K63Y:E79E	0.99976	0.980137	1.06139
D60D:K63Y:E79F	0.883993	0.939059	0.854478
D60D:K63Y:E79G	0.827289	0.755021	0.651689
D60D:K63Y:E79H	0.912433	0.935	0.843927
D60D:K63Y:E79I	0.935715	0.974108	1.00689
D60D:K63Y:E79K	0.938757	0.91056	0.795826
D60D:K63Y:E79L	0.948333	0.970562	0.981419
D60D:K63Y:E79M	0.910962	0.952767	0.893905
D60D:K63Y:E79N	0.872523	0.85072	0.718714
D60D:K63Y:E79P	0.165381	0.177204	0.522617
D60D:K63Y:E79Q	0.950984	0.957678	0.917056
D60D:K63Y:E79R	0.909256	0.878109	0.745324
D60D:K63Y:E79S	0.924289	0.907991	0.786547
D60D:K63Y:E79T	0.931111	0.943851	0.86983
D60D:K63Y:E79V	0.944256	0.963357	0.945931
D60D:K63Y:E79W	0.864083	0.877223	0.744157
D60D:K63Y:E79Y	0.902517	0.941941	0.863398
D60E:K63A:E79A	0.802626	0.780129	0.677733
D60E:K63A:E79C	0.687881	0.704173	0.608799
D60E:K63A:E79D	0.678708	0.648531	0.580316
D60E:K63A:E79E	0.891082	0.905241	0.855403
D60E:K63A:E79F	0.765241	0.748941	0.64849
D60E:K63A:E79G	0.225291	0.373689	0.445701
D60E:K63A:E79H	0.784954	0.735783	0.637939
D60E:K63A:E79I	0.852968	0.879278	0.800907
D60E:K63A:E79K	0.688535	0.663402	0.589839
D60E:K63A:E79L	0.849262	0.864549	0.775431
D60E:K63A:E79M	0.777767	0.796132	0.687917
D60E:K63A:E79N	0.477425	0.524547	0.512726
D60E:K63A:E79P	0.0726635	0.040025	0.316629
D60E:K63A:E79Q	0.837147	0.814152	0.711068
D60E:K63A:E79R	0.583299	0.582403	0.539336
D60E:K63A:E79S	0.680178	0.656413	0.580559
D60E:K63A:E79T	0.784876	0.764942	0.663842
D60E:K63A:E79V	0.837279	0.835786	0.739944
D60E:K63A:E79W	0.594631	0.580395	0.538169
D60E:K63A:E79Y	0.775722	0.758504	0.65741
D60E:K63C:E79A	0.726996	0.621443	0.541961
D60E:K63C:E79C	0.599576	0.52411	0.473027
D60E:K63C:E79D	0.561073	0.460545	0.444544
D60E:K63C:E79E	0.890336	0.815496	0.719631
D60E:K63C:E79F	0.651354	0.579869	0.512718
D60E:K63C:E79G	0.195807	0.216334	0.30993
D60E:K63C:E79H	0.61825	0.563019	0.502167
D60E:K63C:E79I	0.797127	0.771159	0.665135
D60E:K63C:E79K	0.539628	0.476955	0.454067
D60E:K63C:E79L	0.796008	0.747036	0.639659
D60E:K63C:E79M	0.707446	0.643721	0.552145
D60E:K63C:E79N	0.339459	0.337944	0.376955
D60E:K63C:E79P	0.0176508	0.0189255	0.180857
D60E:K63C:E79Q	0.736146	0.669623	0.575296
D60E:K63C:E79R	0.380007	0.392196	0.403564
D60E:K63C:E79S	0.554842	0.469192	0.444787
D60E:K63C:E79T	0.718382	0.600903	0.52807
D60E:K63C:E79V	0.782602	0.701921	0.604172
D60E:K63C:E79W	0.425359	0.390231	0.402397
D60E:K63C:E79Y	0.649825	0.592367	0.521639
D60E:K63D:E79A	0.239142	0.27519	0.380131
D60E:K63D:E79C	0.230603	0.203006	0.311198
D60E:K63D:E79D	0.187062	0.164892	0.282715
D60E:K63D:E79E	0.44594	0.5055	0.557802
D60E:K63D:E79F	0.196331	0.241973	0.350889
D60E:K63D:E79G	0.0517342	0.060014	0.1481
D60E:K63D:E79H	0.192509	0.229577	0.340337
D60E:K63D:E79I	0.37637	0.438007	0.503306
D60E:K63D:E79K	0.150287	0.174168	0.292237
D60E:K63D:E79L	0.310641	0.405823	0.477829
D60E:K63D:E79M	0.231823	0.294719	0.390315
D60E:K63D:E79N	0.0896589	0.10559	0.215125
D60E:K63D:E79P	-0.0155534	0.00444168	0.0190278
D60E:K63D:E79Q	0.262037	0.319158	0.413467
D60E:K63D:E79R	0.0754595	0.129858	0.241735
D60E:K63D:E79S	0.184875	0.169734	0.282958
D60E:K63D:E79T	0.253048	0.258286	0.366241
D60E:K63D:E79V	0.269349	0.352593	0.442342
D60E:K63D:E79W	0.133282	0.128929	0.240568
D60E:K63D:E79Y	0.20062	0.251549	0.359809
D60E:K63E:E79A	0.690793	0.721876	0.614607
D60E:K63E:E79C	0.482024	0.635207	0.545673
D60E:K63E:E79D	0.483648	0.574433	0.51719
D60E:K63E:E79E	0.855762	0.874817	0.792277
D60E:K63E:E79F	0.582747	0.685754	0.585364
D60E:K63E:E79G	0.198261	0.303845	0.382575
D60E:K63E:E79H	0.618543	0.67074	0.574813
D60E:K63E:E79I	0.750255	0.841973	0.737781
D60E:K63E:E79K	0.43864	0.590459	0.526712
D60E:K63E:E79L	0.738994	0.823606	0.712305
D60E:K63E:E79M	0.673296	0.74071	0.624791
D60E:K63E:E79N	0.269923	0.446614	0.4496
D60E:K63E:E79P	0.0298979	0.0295971	0.253503
D60E:K63E:E79Q	0.714376	0.762166	0.647942
D60E:K63E:E79R	0.305375	0.505004	0.47621
D60E:K63E:E79S	0.440173	0.582908	0.517433
D60E:K63E:E79T	0.623554	0.704191	0.600716
D60E:K63E:E79V	0.731392	0.788277	0.676818
D60E:K63E:E79W	0.373213	0.502942	0.475043
D60E:K63E:E79Y	0.641418	0.69675	0.594284
D60E:K63F:E79A	0.420008	0.463825	0.458612
D60E:K63F:E79C	0.332716	0.36723	0.389678
D60E:K63F:E79D	0.261617	0.310287	0.361195
D60E:K63F:E79E	0.730644	0.699621	0.636283
D60E:K63F:E79F	0.358337	0.421066	0.42937
D60E:K63F:E79G	0.100095	0.126995	0.226581
D60E:K63F:E79H	0.375701	0.40439	0.418818
D60E:K63F:E79I	0.652238	0.639741	0.581787
D60E:K63F:E79K	0.263939	0.324564	0.370718
D60E:K63F:E79L	0.598923	0.608791	0.55631
D60E:K63F:E79M	0.44208	0.487733	0.468796
D60E:K63F:E79N	0.122404	0.211968	0.293606
D60E:K63F:E79P	-0.009689	0.010063	0.0975086
D60E:K63F:E79Q	0.508781	0.516456	0.491947
D60E:K63F:E79R	0.184702	0.253748	0.320216
D60E:K63F:E79S	0.239565	0.317774	0.361439
D60E:K63F:E79T	0.368886	0.442406	0.444722
D60E:K63F:E79V	0.547343	0.55375	0.520823
D60E:K63F:E79W	0.205243	0.252189	0.319049
D60E:K63F:E79Y	0.392185	0.433675	0.43829
D60E:K63G:E79A	0.17106	0.263903	0.374875
D60E:K63G:E79C	0.17454	0.193888	0.305941
D60E:K63G:E79D	0.0886414	0.157148	0.277458
D60E:K63G:E79E	0.421539	0.491168	0.552545
D60E:K63G:E79F	0.179198	0.231614	0.345632
D60E:K63G:E79G	0.0420529	0.0568602	0.142843
D60E:K63G:E79H	0.181354	0.219594	0.335081
D60E:K63G:E79I	0.339814	0.423948	0.498049
D60E:K63G:E79K	0.163857	0.166075	0.28698
D60E:K63G:E79L	0.299672	0.392076	0.472573
D60E:K63G:E79M	0.256724	0.282944	0.385059
D60E:K63G:E79N	0.0674946	0.100297	0.209868
D60E:K63G:E79P	-0.0356862	0.00419524	0.013771
D60E:K63G:E79Q	0.264336	0.306831	0.40821
D60E:K63G:E79R	0.095402	0.123516	0.236478
D60E:K63G:E79S	0.176891	0.161807	0.277701
D60E:K63G:E79T	0.192896	0.247456	0.360984
D60E:K63G:E79V	0.261547	0.339619	0.437085
D60E:K63G:E79W	0.122787	0.122626	0.235311
D60E:K63G:E79Y	0.189837	0.24091	0.354552
D60E:K63H:E79A	0.68136	0.66099	0.571816
D60E:K63H:E79C	0.587129	0.566735	0.502882
D60E:K63H:E79D	0.498359	0.50347	0.474399
D60E:K63H:E79E	0.816895	0.83999	0.749487
D60E:K63H:E79F	0.599214	0.62111	0.542574
D60E:K63H:E79G	0.159937	0.246915	0.339785
D60E:K63H:E79H	0.668559	0.604788	0.532022
D60E:K63H:E79I	0.74945	0.800097	0.694991
D60E:K63H:E79K	0.505606	0.519935	0.483922
D60E:K63H:E79L	0.762519	0.778146	0.669514
D60E:K63H:E79M	0.659792	0.682131	0.582
D60E:K63H:E79N	0.333237	0.377437	0.40681
D60E:K63H:E79P	-0.0020757	0.0223984	0.210713
D60E:K63H:E79Q	0.757199	0.706513	0.605151
D60E:K63H:E79R	0.427089	0.433874	0.43342
D60E:K63H:E79S	0.51582	0.512158	0.474643
D60E:K63H:E79T	0.656933	0.641357	0.557926
D60E:K63H:E79V	0.719918	0.736624	0.634027
D60E:K63H:E79W	0.396604	0.431849	0.432253
D60E:K63H:E79Y	0.626401	0.633158	0.551494
D60E:K63I:E79A	0.866266	0.823462	0.731794
D60E:K63I:E79C	0.816962	0.75783	0.66286
D60E:K63I:E79D	0.772229	0.708096	0.634377
D60E:K63I:E79E	0.965896	0.926248	0.909464
D60E:K63I:E79F	0.825617	0.79682	0.702551
D60E:K63I:E79G	0.36325	0.439582	0.499763
D60E:K63I:E79H	0.833272	0.785452	0.692
D60E:K63I:E79I	0.905414	0.905439	0.854968
D60E:K63I:E79K	0.787837	0.721529	0.6439
D60E:K63I:E79L	0.888596	0.893516	0.829492
D60E:K63I:E79M	0.827415	0.83697	0.741978
D60E:K63I:E79N	0.658362	0.591902	0.566788
D60E:K63I:E79P	0.0311699	0.0519641	0.37069
D60E:K63I:E79Q	0.892228	0.852052	0.765129
D60E:K63I:E79R	0.717259	0.647076	0.593397
D60E:K63I:E79S	0.798213	0.715229	0.63462
D60E:K63I:E79T	0.870887	0.810541	0.717903
D60E:K63I:E79V	0.891294	0.869978	0.794005
D60E:K63I:E79W	0.687415	0.64519	0.592231
D60E:K63I:E79Y	0.840821	0.805035	0.711472
D60E:K63K:E79A	0.950841	0.976168	1.04768
D60E:K63K:E79C	0.93427	0.964886	0.978746
D60E:K63K:E79D	0.956573	0.955159	0.950263
D60E:K63K:E79E	1.02075	0.991014	1.22535
D60E:K63K:E79F	0.924184	0.971781	1.01844
D60E:K63K:E79G	0.894303	0.873222	0.815649
D60E:K63K:E79H	0.947272	0.969832	1.00789
D60E:K63K:E79I	0.961059	0.988247	1.17085
D60E:K63K:E79K	0.927825	0.957899	0.959786
D60E:K63K:E79L	0.974897	0.98661	1.14538
D60E:K63K:E79M	0.912132	0.978299	1.05786
D60E:K63K:E79N	0.931031	0.927199	0.882674
D60E:K63K:E79P	0.314811	0.324925	0.686576
D60E:K63K:E79Q	0.985939	0.98061	1.08102
D60E:K63K:E79R	0.942119	0.94152	0.909283
D60E:K63K:E79S	0.94785	0.956625	0.950506
D60E:K63K:E79T	0.961323	0.974071	1.03379
D60E:K63K:E79V	0.963293	0.983265	1.10989
D60E:K63K:E79W	0.919985	0.941065	0.908117
D60E:K63K:E79Y	0.950316	0.97316	1.02736
D60E:K63L:E79A	0.692519	0.604195	0.538166
D60E:K63L:E79C	0.573534	0.505952	0.469233
D60E:K63L:E79D	0.537336	0.442542	0.44075
D60E:K63L:E79E	0.881231	0.804305	0.715837
D60E:K63L:E79F	0.614306	0.562061	0.508924
D60E:K63L:E79G	0.211076	0.204262	0.306135
D60E:K63L:E79H	0.602482	0.545058	0.498372
D60E:K63L:E79I	0.802529	0.758077	0.661341
D60E:K63L:E79K	0.504654	0.458856	0.450272
D60E:K63L:E79L	0.778911	0.733051	0.635865
D60E:K63L:E79M	0.681551	0.626879	0.54835
D60E:K63L:E79N	0.313517	0.321873	0.37316
D60E:K63L:E79P	0.018501	0.0176217	0.177063
D60E:K63L:E79Q	0.738746	0.653345	0.571502
D60E:K63L:E79R	0.367825	0.375007	0.39977
D60E:K63L:E79S	0.505371	0.451133	0.440993
D60E:K63L:E79T	0.669862	0.583346	0.524276
D60E:K63L:E79V	0.75404	0.68649	0.600377
D60E:K63L:E79W	0.359356	0.373076	0.398603
D60E:K63L:E79Y	0.643473	0.5747	0.517844
D60E:K63M:E79A	0.785916	0.710638	0.612086
D60E:K63M:E79C	0.652265	0.622299	0.543152
D60E:K63M:E79D	0.601877	0.560861	0.51467
D60E:K63M:E79E	0.936417	0.868633	0.789757
D60E:K63M:E79F	0.721876	0.673716	0.582844
D60E:K63M:E79G	0.232842	0.292276	0.380055
D60E:K63M:E79H	0.735452	0.658413	0.572292
D60E:K63M:E79I	0.82241	0.834474	0.735261
D60E:K63M:E79K	0.619834	0.577022	0.524192
D60E:K63M:E79L	0.837503	0.815427	0.709784
D60E:K63M:E79M	0.769262	0.729948	0.62227
D60E:K63M:E79N	0.415998	0.432989	0.44708
D60E:K63M:E79P	0.0498575	0.0280494	0.250983
D60E:K63M:E79Q	0.812323	0.751996	0.645422
D60E:K63M:E79R	0.506548	0.491179	0.47369
D60E:K63M:E79S	0.632842	0.569403	0.514913
D60E:K63M:E79T	0.754771	0.692542	0.598196
D60E:K63M:E79V	0.837433	0.7789	0.674297
D60E:K63M:E79W	0.521316	0.489118	0.472523
D60E:K63M:E79Y	0.726318	0.684939	0.591764
D60E:K63N:E79A	0.35254	0.413233	0.437301
D60E:K63N:E79C	0.252707	0.320869	0.368367
D60E:K63N:E79D	0.246476	0.268069	0.339884
D60E:K63N:E79E	0.677257	0.654715	0.614971
D60E:K63N:E79F	0.332813	0.371903	0.408058
D60E:K63N:E79G	0.142522	0.105887	0.20527
D60E:K63N:E79H	0.279424	0.355977	0.397507
D60E:K63N:E79I	0.605617	0.591115	0.560475
D60E:K63N:E79K	0.257997	0.281195	0.349407
D60E:K63N:E79L	0.530314	0.558868	0.534999
D60E:K63N:E79M	0.366274	0.436657	0.447485
D60E:K63N:E79N	0.151331	0.179643	0.272295
D60E:K63N:E79P	0.0197326	0.00820771	0.0761975
D60E:K63N:E79Q	0.412311	0.465103	0.470636
D60E:K63N:E79R	0.187626	0.216805	0.298904
D60E:K63N:E79S	0.216853	0.274944	0.340128
D60E:K63N:E79T	0.32678	0.39244	0.42341
D60E:K63N:E79V	0.462138	0.502543	0.499512
D60E:K63N:E79W	0.202345	0.215407	0.297738
D60E:K63N:E79Y	0.332581	0.384016	0.416979
D60E:K63P:E79A	0.0176901	0.0220571	0.274812
D60E:K63P:E79C	-0.005829	0.0149059	0.205878
D60E:K63P:E79D	0.00961098	0.0115935	0.177395
D60E:K63P:E79E	0.0744797	0.0572502	0.452482
D60E:K63P:E79F	-0.0046153	0.0186102	0.245569
D60E:K63P:E79G	-0.0036665	0.0037784	0.0427805
D60E:K63P:E79H	-0.010601	0.0173943	0.235018
D60E:K63P:E79I	0.0556447	0.0442507	0.397986
D60E:K63P:E79K	-0.0148302	0.0123736	0.186918
D60E:K63P:E79L	0.0440361	0.0389918	0.37251
D60E:K63P:E79M	0.0416574	0.0242228	0.284996
D60E:K63P:E79N	0.0285007	0.00696436	0.109806
D60E:K63P:E79P	-0.0487269	0.00026506	-0.0862918
D60E:K63P:E79Q	0.00354791	0.0270929	0.308147
D60E:K63P:E79R	0.00395999	0.0087876	0.136415
D60E:K63P:E79S	0.0484427	0.0119987	0.177638
D60E:K63P:E79T	0.017818	0.0202674	0.260921
D60E:K63P:E79V	0.0221086	0.0313396	0.337023
D60E:K63P:E79W	-0.0004197	0.00871605	0.135248
D60E:K63P:E79Y	-0.0230791	0.0195749	0.25449
D60E:K63Q:E79A	0.793425	0.775183	0.675014
D60E:K63Q:E79C	0.673732	0.69818	0.60608
D60E:K63Q:E79D	0.646433	0.641984	0.577597
D60E:K63Q:E79E	0.859462	0.902759	0.852684
D60E:K63Q:E79F	0.755983	0.743525	0.645771
D60E:K63Q:E79G	0.258983	0.367019	0.442983
D60E:K63Q:E79H	0.744127	0.730185	0.63522
D60E:K63Q:E79I	0.831098	0.876208	0.798188
D60E:K63Q:E79K	0.693894	0.656986	0.58712
D60E:K63Q:E79L	0.829489	0.861165	0.772712
D60E:K63Q:E79M	0.758698	0.79145	0.685198
D60E:K63Q:E79N	0.458819	0.517409	0.510008
D60E:K63Q:E79P	0.0452735	0.0389403	0.31391
D60E:K63Q:E79Q	0.802647	0.809785	0.708349
D60E:K63Q:E79R	0.579758	0.57543	0.536617
D60E:K63Q:E79S	0.656127	0.649933	0.57784
D60E:K63Q:E79T	0.779757	0.75976	0.661123
D60E:K63Q:E79V	0.822486	0.831823	0.737225
D60E:K63Q:E79W	0.548432	0.573414	0.535451
D60E:K63Q:E79Y	0.734508	0.753226	0.654692
D60E:K63R:E79A	0.828605	0.810248	0.714421
D60E:K63R:E79C	0.776926	0.741246	0.645487
D60E:K63R:E79D	0.76731	0.689503	0.617004
D60E:K63R:E79E	0.963473	0.919979	0.892091
D60E:K63R:E79F	0.809154	0.782139	0.685178
D60E:K63R:E79G	0.366722	0.417944	0.48239
D60E:K63R:E79H	0.809211	0.770187	0.674627
D60E:K63R:E79I	0.865448	0.897598	0.837595
D60E:K63R:E79K	0.768141	0.703433	0.626527
D60E:K63R:E79L	0.866416	0.884812	0.812119
D60E:K63R:E79M	0.817069	0.824552	0.724605
D60E:K63R:E79N	0.612624	0.570397	0.549415
D60E:K63R:E79P	0.0730035	0.0477796	0.353317
D60E:K63R:E79Q	0.863305	0.840563	0.747756
D60E:K63R:E79R	0.690752	0.626645	0.576024
D60E:K63R:E79S	0.765637	0.696895	0.617247
D60E:K63R:E79T	0.844559	0.796599	0.70053
D60E:K63R:E79V	0.867062	0.859653	0.776632
D60E:K63R:E79W	0.688833	0.624713	0.574857
D60E:K63R:E79Y	0.796379	0.790791	0.694099
D60E:K63S:E79A	0.660648	0.613493	0.539065
D60E:K63S:E79C	0.519676	0.515709	0.470131
D60E:K63S:E79D	0.439526	0.452195	0.441649
D60E:K63S:E79E	0.853025	0.810378	0.716736
D60E:K63S:E79F	0.6069	0.571647	0.509823
D60E:K63S:E79G	0.171294	0.210682	0.307034
D60E:K63S:E79H	0.566482	0.554722	0.499271
D60E:K63S:E79I	0.771837	0.765166	0.66224
D60E:K63S:E79K	0.462252	0.468566	0.451171
D60E:K63S:E79L	0.769104	0.740622	0.636763
D60E:K63S:E79M	0.677668	0.635965	0.549249
D60E:K63S:E79N	0.26319	0.330455	0.374059
D60E:K63S:E79P	0.0178218	0.0183105	0.177962
D60E:K63S:E79Q	0.706444	0.662135	0.5724
D60E:K63S:E79R	0.325134	0.384202	0.400669
D60E:K63S:E79S	0.438127	0.460819	0.441892
D60E:K63S:E79T	0.632154	0.592804	0.525175
D60E:K63S:E79V	0.735505	0.694832	0.601276
D60E:K63S:E79W	0.32909	0.382252	0.399502
D60E:K63S:E79Y	0.608812	0.584215	0.518743
D60E:K63T:E79A	0.710584	0.679743	0.586131
D60E:K63T:E79C	0.604059	0.587447	0.517197
D60E:K63T:E79D	0.526351	0.52467	0.488714
D60E:K63T:E79E	0.87446	0.851072	0.763802
D60E:K63T:E79F	0.674624	0.64087	0.556889
D60E:K63T:E79G	0.178861	0.263035	0.3541
D60E:K63T:E79H	0.651287	0.624885	0.546337
D60E:K63T:E79I	0.800656	0.813328	0.709306
D60E:K63T:E79K	0.528883	0.541073	0.498237
D60E:K63T:E79L	0.80379	0.792453	0.683829
D60E:K63T:E79M	0.710584	0.700245	0.596315
D60E:K63T:E79N	0.353521	0.397579	0.421125
D60E:K63T:E79P	0.0865489	0.0243343	0.225028
D60E:K63T:E79Q	0.755883	0.7238	0.619466
D60E:K63T:E79R	0.392411	0.454828	0.447735
D60E:K63T:E79S	0.514661	0.533331	0.488958
D60E:K63T:E79T	0.705052	0.660638	0.572241
D60E:K63T:E79V	0.78896	0.752758	0.648342
D60E:K63T:E79W	0.396661	0.452784	0.446568
D60E:K63T:E79Y	0.698989	0.652641	0.565809
D60E:K63V:E79A	0.817383	0.799712	0.698156
D60E:K63V:E79C	0.76868	0.728165	0.629223
D60E:K63V:E79D	0.751632	0.674952	0.60074
D60E:K63V:E79E	0.938223	0.914897	0.875827
D60E:K63V:E79F	0.777288	0.770485	0.668914
D60E:K63V:E79G	0.296011	0.40171	0.466125
D60E:K63V:E79H	0.791189	0.758091	0.658362
D60E:K63V:E79I	0.886781	0.891261	0.821331
D60E:K63V:E79K	0.750478	0.689241	0.610262
D60E:K63V:E79L	0.865392	0.877792	0.795854
D60E:K63V:E79M	0.813214	0.814629	0.70834
D60E:K63V:E79N	0.582781	0.553877	0.53315
D60E:K63V:E79P	0.00145134	0.0448167	0.337053
D60E:K63V:E79Q	0.874662	0.83136	0.731492
D60E:K63V:E79R	0.663505	0.610812	0.55976
D60E:K63V:E79S	0.740848	0.682531	0.600983
D60E:K63V:E79T	0.833489	0.785506	0.684266
D60E:K63V:E79V	0.876864	0.851357	0.760367
D60E:K63V:E79W	0.626923	0.608849	0.558593
D60E:K63V:E79Y	0.793414	0.779469	0.677834
D60E:K63W:E79A	0.502721	0.564168	0.515726
D60E:K63W:E79C	0.386601	0.464791	0.446792
D60E:K63W:E79D	0.34392	0.402338	0.418309
D60E:K63W:E79E	0.840564	0.777047	0.693396
D60E:K63W:E79F	0.43851	0.52115	0.486483
D60E:K63W:E79G	0.123101	0.178764	0.283694
D60E:K63W:E79H	0.43618	0.50396	0.475932
D60E:K63W:E79I	0.693687	0.72657	0.6389
D60E:K63W:E79K	0.342847	0.418283	0.427831
D60E:K63W:E79L	0.684294	0.699576	0.613424
D60E:K63W:E79M	0.52693	0.58758	0.52591
D60E:K63W:E79N	0.20083	0.286989	0.350719
D60E:K63W:E79P	0.015999	0.0149833	0.154622
D60E:K63W:E79Q	0.628839	0.615123	0.549061
D60E:K63W:E79R	0.263483	0.337227	0.377329
D60E:K63W:E79S	0.314289	0.410725	0.418552
D60E:K63W:E79T	0.4811	0.542806	0.501835
D60E:K63W:E79V	0.644326	0.649964	0.577937
D60E:K63W:E79W	0.235807	0.335386	0.376162
D60E:K63W:E79Y	0.462252	0.533992	0.495403
D60E:K63Y:E79A	0.752071	0.720592	0.620014
D60E:K63Y:E79C	0.672432	0.633726	0.55108
D60E:K63Y:E79D	0.585296	0.572871	0.522597
D60E:K63Y:E79E	0.933821	0.874116	0.797685
D60E:K63Y:E79F	0.730388	0.684376	0.590772
D60E:K63Y:E79G	0.21534	0.302496	0.387983
D60E:K63Y:E79H	0.693396	0.669328	0.58022
D60E:K63Y:E79I	0.869611	0.841121	0.743189
D60E:K63Y:E79K	0.618121	0.588914	0.53212
D60E:K63Y:E79L	0.838834	0.822676	0.717712
D60E:K63Y:E79M	0.785914	0.739482	0.630198
D60E:K63Y:E79N	0.38539	0.445036	0.455008
D60E:K63Y:E79P	0.0138106	0.0294143	0.258911
D60E:K63Y:E79Q	0.808469	0.761006	0.653349
D60E:K63Y:E79R	0.471816	0.503408	0.481618
D60E:K63Y:E79S	0.591396	0.581354	0.522841
D60E:K63Y:E79T	0.757929	0.702859	0.606124
D60E:K63Y:E79V	0.791928	0.78721	0.682225
D60E:K63Y:E79W	0.498871	0.501346	0.480451
D60E:K63Y:E79Y	0.706564	0.695399	0.599692
D60F:K63A:E79A	0.317784	0.396642	0.394817
D60F:K63A:E79C	0.299595	0.306052	0.325883
D60F:K63A:E79D	0.231479	0.254775	0.2974
D60F:K63A:E79E	0.650542	0.638987	0.572487
D60F:K63A:E79F	0.348469	0.355965	0.365574
D60F:K63A:E79G	0.0937481	0.0995426	0.162786
D60F:K63A:E79H	0.268894	0.340351	0.355023
D60F:K63A:E79I	0.566659	0.574373	0.517991
D60F:K63A:E79K	0.253081	0.267489	0.306923
D60F:K63A:E79L	0.519039	0.541829	0.492515
D60F:K63A:E79M	0.359722	0.419798	0.405001
D60F:K63A:E79N	0.123553	0.169718	0.22981
D60F:K63A:E79P	0.0242011	0.00766575	0.0337132
D60F:K63A:E79Q	0.393123	0.44802	0.428152
D60F:K63A:E79R	0.208598	0.20534	0.25642
D60F:K63A:E79S	0.212904	0.261431	0.297643
D60F:K63A:E79T	0.33419	0.376149	0.380926
D60F:K63A:E79V	0.44936	0.485331	0.457028
D60F:K63A:E79W	0.196133	0.203997	0.255253
D60F:K63A:E79Y	0.337779	0.367863	0.374495
D60F:K63C:E79A	0.180417	0.233221	0.259045
D60F:K63C:E79C	0.0926567	0.169471	0.190111
D60F:K63C:E79D	0.140865	0.136574	0.161628
D60F:K63C:E79E	0.381673	0.450224	0.436715
D60F:K63C:E79F	0.148442	0.203646	0.229802
D60F:K63C:E79G	0.012445	0.0486581	0.0270137
D60F:K63C:E79H	0.187168	0.192714	0.219251
D60F:K63C:E79I	0.334446	0.384374	0.382219
D60F:K63C:E79K	0.113603	0.144533	0.171151
D60F:K63C:E79L	0.300048	0.353651	0.356743
D60F:K63C:E79M	0.211782	0.250802	0.269229
D60F:K63C:E79N	0.0603939	0.0864033	0.0940386
D60F:K63C:E79P	-0.0030391	0.00356138	-0.102059
D60F:K63C:E79Q	0.241926	0.273009	0.29238
D60F:K63C:E79R	0.127923	0.106787	0.120648
D60F:K63C:E79S	0.115525	0.140725	0.161871
D60F:K63C:E79T	0.206115	0.218118	0.245154
D60F:K63C:E79V	0.25552	0.303766	0.321256
D60F:K63C:E79W	0.0187094	0.106003	0.119482
D60F:K63C:E79Y	0.12668	0.21213	0.238723
D60F:K63D:E79A	0.130982	0.0657221	0.0972154
D60F:K63D:E79C	0.0196433	0.0450664	0.0282816
D60F:K63D:E79D	0.0986013	0.0352921	-0.0002013
D60F:K63D:E79E	0.141935	0.15924	0.274886
D60F:K63D:E79F	0.059446	0.0558411	0.0679729
D60F:K63D:E79G	0.00357003	0.0116909	-0.134816
D60F:K63D:E79H	0.0512908	0.0523222	0.0574215
D60F:K63D:E79I	0.149515	0.126182	0.22039
D60F:K63D:E79K	0.0776184	0.0376059	0.00932133
D60F:K63D:E79L	0.142516	0.11233	0.194914
D60F:K63D:E79M	0.0563099	0.0718598	0.1074
D60F:K63D:E79N	0.0735574	0.0214051	-0.0677908
D60F:K63D:E79P	-0.0635778	0.00082594	-0.263888
D60F:K63D:E79Q	0.175758	0.0799124	0.130551
D60F:K63D:E79R	0.0619123	0.0269066	-0.0411812
D60F:K63D:E79S	0.0277284	0.0364949	4.2e-05
D60F:K63D:E79T	0.0642523	0.0606089	0.0833249
D60F:K63D:E79V	0.0880501	0.0916583	0.159426
D60F:K63D:E79W	0.00906681	0.0266915	-0.0423479
D60F:K63D:E79Y	0.0291599	0.0586207	0.0768933
D60F:K63E:E79A	0.295081	0.324733	0.331691
D60F:K63E:E79C	0.236174	0.243927	0.262757
D60F:K63E:E79D	0.20651	0.200058	0.234274
D60F:K63E:E79E	0.606764	0.564229	0.509361
D60F:K63E:E79F	0.263929	0.287911	0.302448
D60F:K63E:E79G	0.0776287	0.074817	0.0996595
D60F:K63E:E79H	0.226357	0.274012	0.291897
D60F:K63E:E79I	0.492582	0.496772	0.454865
D60F:K63E:E79K	0.195358	0.210813	0.243797
D60F:K63E:E79L	0.451384	0.463833	0.429389
D60F:K63E:E79M	0.300137	0.346099	0.341875
D60F:K63E:E79N	0.135786	0.13008	0.166684
D60F:K63E:E79P	0.0204844	0.00561923	-0.0294128
D60F:K63E:E79Q	0.35321	0.372548	0.365026
D60F:K63E:E79R	0.183359	0.158975	0.193294
D60F:K63E:E79S	0.229199	0.205679	0.234517
D60F:K63E:E79T	0.280778	0.30607	0.3178
D60F:K63E:E79V	0.375606	0.408222	0.393902
D60F:K63E:E79W	0.125995	0.157875	0.192127
D60F:K63E:E79Y	0.297925	0.298589	0.311369
D60F:K63F:E79A	0.264838	0.138138	0.175696
D60F:K63F:E79C	0.0936339	0.0970877	0.106762
D60F:K63F:E79D	0.0811759	0.0769397	0.0782795
D60F:K63F:E79E	0.279458	0.301451	0.353367
D60F:K63F:E79F	0.0900758	0.118753	0.146454
D60F:K63F:E79G	-0.0435368	0.026245	-0.056335
D60F:K63F:E79H	0.189967	0.111739	0.135902
D60F:K63F:E79I	0.251218	0.247563	0.298871
D60F:K63F:E79K	0.088486	0.0817526	0.0878021
D60F:K63F:E79L	0.191863	0.223799	0.273394
D60F:K63F:E79M	0.183057	0.149953	0.18588
D60F:K63F:E79N	0.091566	0.0474713	0.01069
D60F:K63F:E79P	0.0422669	0.00187993	-0.185407
D60F:K63F:E79Q	0.179256	0.165199	0.209032
D60F:K63F:E79R	0.0724702	0.0592665	0.0372996
D60F:K63F:E79S	0.0765343	0.079445	0.0785228
D60F:K63F:E79T	0.147959	0.128163	0.161806
D60F:K63F:E79V	0.16447	0.186934	0.237907
D60F:K63F:E79W	0.112426	0.0588082	0.0361329
D60F:K63F:E79Y	0.105602	0.124252	0.155374
D60F:K63G:E79A	0.0836516	0.0622882	0.0919586
D60F:K63G:E79C	0.0264804	0.0426625	0.0230248
D60F:K63G:E79D	0.0153168	0.0333913	-0.0054581
D60F:K63G:E79E	0.15248	0.151714	0.269629
D60F:K63G:E79F	0.0482234	0.0528943	0.0627161
D60F:K63G:E79G	-0.0317127	0.0110468	-0.140073
D60F:K63G:E79H	0.107037	0.0495513	0.0521647
D60F:K63G:E79I	0.115091	0.119995	0.215133
D60F:K63G:E79K	0.0441976	0.0355851	0.00406451
D60F:K63G:E79L	0.101893	0.10674	0.189657
D60F:K63G:E79M	0.112883	0.0681287	0.102143
D60F:K63G:E79N	0.0719694	0.0202366	-0.0730476
D60F:K63G:E79P	-0.086565	0.00077999	-0.269145
D60F:K63G:E79Q	0.0892029	0.0757973	0.125294
D60F:K63G:E79R	0.0261078	0.0254455	-0.046438
D60F:K63G:E79S	0.031881	0.0345316	-0.0052148
D60F:K63G:E79T	0.0990174	0.0574257	0.0780681
D60F:K63G:E79V	0.101544	0.0869954	0.15417
D60F:K63G:E79W	0.0708206	0.0252417	-0.0476047
D60F:K63G:E79Y	0.100945	0.0555358	0.0716365
D60F:K63H:E79A	0.305191	0.265381	0.2889
D60F:K63H:E79C	0.183997	0.195077	0.219966
D60F:K63H:E79D	0.197458	0.158156	0.191484
D60F:K63H:E79E	0.455455	0.493066	0.466571
D60F:K63H:E79F	0.222547	0.232968	0.259658
D60F:K63H:E79G	0.0780642	0.0572688	0.0568691
D60F:K63H:E79H	0.240171	0.220898	0.249106
D60F:K63H:E79I	0.437968	0.425804	0.412075
D60F:K63H:E79K	0.131636	0.16713	0.201006
D60F:K63H:E79L	0.387365	0.393888	0.386598
D60F:K63H:E79M	0.327702	0.284487	0.299084
D60F:K63H:E79N	0.0861089	0.100984	0.123894
D60F:K63H:E79P	0.00410868	0.00422713	-0.0722032
D60F:K63H:E79Q	0.314754	0.308449	0.322236
D60F:K63H:E79R	0.152687	0.12434	0.150504
D60F:K63H:E79S	0.165505	0.162839	0.191727
D60F:K63H:E79T	0.255777	0.248872	0.27501
D60F:K63H:E79V	0.327938	0.341324	0.351111
D60F:K63H:E79W	0.103255	0.123445	0.149337
D60F:K63H:E79Y	0.232947	0.242301	0.268578
D60F:K63I:E79A	0.440111	0.463587	0.448878
D60F:K63I:E79C	0.324036	0.367008	0.379944
D60F:K63I:E79D	0.305137	0.310082	0.351461
D60F:K63I:E79E	0.707289	0.69942	0.626548
D60F:K63I:E79F	0.378617	0.420833	0.419635
D60F:K63I:E79G	0.117809	0.126889	0.216847
D60F:K63I:E79H	0.395627	0.404159	0.409084
D60F:K63I:E79I	0.627803	0.63952	0.572052
D60F:K63I:E79K	0.323576	0.324354	0.360984
D60F:K63I:E79L	0.593782	0.608563	0.546576
D60F:K63I:E79M	0.437574	0.487494	0.459062
D60F:K63I:E79N	0.216674	0.211808	0.283872
D60F:K63I:E79P	0.00401056	0.0100535	0.0877744
D60F:K63I:E79Q	0.506725	0.516217	0.482213
D60F:K63I:E79R	0.267599	0.253566	0.310481
D60F:K63I:E79S	0.291111	0.317567	0.351705
D60F:K63I:E79T	0.426066	0.44217	0.434987
D60F:K63I:E79V	0.533518	0.553513	0.511089
D60F:K63I:E79W	0.198404	0.252008	0.309315
D60F:K63I:E79Y	0.387109	0.43344	0.428556
D60F:K63K:E79A	0.897176	0.883572	0.764764
D60F:K63K:E79C	0.827901	0.835831	0.69583
D60F:K63K:E79D	0.906019	0.797843	0.667347
D60F:K63K:E79E	0.978449	0.953343	0.942434
D60F:K63K:E79F	0.85797	0.864509	0.735521
D60F:K63K:E79G	0.728178	0.560664	0.532733
D60F:K63K:E79H	0.908315	0.856245	0.72497
D60F:K63K:E79I	0.894871	0.939681	0.887938
D60F:K63K:E79K	0.852907	0.808265	0.67687
D60F:K63K:E79L	0.903164	0.93175	0.862462
D60F:K63K:E79M	0.883425	0.893078	0.774948
D60F:K63K:E79N	0.825258	0.702357	0.599758
D60F:K63K:E79P	0.150222	0.0818762	0.40366
D60F:K63K:E79Q	0.893471	0.903567	0.798099
D60F:K63K:E79R	0.832293	0.748932	0.626367
D60F:K63K:E79S	0.884385	0.803392	0.667591
D60F:K63K:E79T	0.896702	0.874379	0.750873
D60F:K63K:E79V	0.902226	0.915868	0.826975
D60F:K63K:E79W	0.816312	0.747378	0.625201
D60F:K63K:E79Y	0.852825	0.870431	0.744442
D60F:K63L:E79A	0.224252	0.220472	0.255251
D60F:K63L:E79C	0.161479	0.159482	0.186317
D60F:K63L:E79D	0.18977	0.128225	0.157834
D60F:K63L:E79E	0.39755	0.4323	0.432921
D60F:K63L:E79F	0.185716	0.192109	0.226008
D60F:K63L:E79G	0.0299924	0.045401	0.0232193
D60F:K63L:E79H	0.186233	0.181655	0.215457
D60F:K63L:E79I	0.361832	0.367321	0.378425
D60F:K63L:E79K	0.184877	0.135774	0.167356
D60F:K63L:E79L	0.299208	0.337214	0.352949
D60F:K63L:E79M	0.249113	0.23739	0.265435
D60F:K63L:E79N	0.11547	0.080834	0.0902443
D60F:K63L:E79P	-0.00565	0.0033125	-0.105853
D60F:K63L:E79Q	0.263004	0.258819	0.288586
D60F:K63L:E79R	0.110964	0.100048	0.116854
D60F:K63L:E79S	0.162171	0.132161	0.158077
D60F:K63L:E79T	0.243135	0.205974	0.24136
D60F:K63L:E79V	0.268534	0.288612	0.317461
D60F:K63L:E79W	0.068183	0.0993079	0.115687
D60F:K63L:E79Y	0.241492	0.200233	0.234928
D60F:K63M:E79A	0.317201	0.312725	0.32917
D60F:K63M:E79C	0.271709	0.233872	0.260237
D60F:K63M:E79D	0.240513	0.191354	0.231754
D60F:K63M:E79E	0.527438	0.550585	0.506841
D60F:K63M:E79F	0.272271	0.276707	0.299928
D60F:K63M:E79G	0.0729491	0.0710777	0.0971391
D60F:K63M:E79H	0.254236	0.263149	0.289376
D60F:K63M:E79I	0.475095	0.482952	0.452345
D60F:K63M:E79K	0.202085	0.201759	0.241276
D60F:K63M:E79L	0.429247	0.45011	0.426868
D60F:K63M:E79M	0.325577	0.333692	0.339354
D60F:K63M:E79N	0.174955	0.123948	0.164164
D60F:K63M:E79P	-0.0020525	0.00531849	-0.0319332
D60F:K63M:E79Q	0.324864	0.359714	0.362506
D60F:K63M:E79R	0.176288	0.151719	0.190774
D60F:K63M:E79S	0.203327	0.19679	0.231997
D60F:K63M:E79T	0.276957	0.294452	0.31528
D60F:K63M:E79V	0.362142	0.394933	0.391381
D60F:K63M:E79W	0.165481	0.150661	0.189607
D60F:K63M:E79Y	0.259014	0.287137	0.308848
D60F:K63N:E79A	0.167437	0.115423	0.154385
D60F:K63N:E79C	0.097751	0.0804925	0.0854513
D60F:K63N:E79D	0.102152	0.063546	0.0569684
D60F:K63N:E79E	0.264979	0.259982	0.332056
D60F:K63N:E79F	0.108812	0.0988602	0.125143
D60F:K63N:E79G	0.0332331	0.021471	-0.0776461
D60F:K63N:E79H	0.0362649	0.0928972	0.114591
D60F:K63N:E79I	0.20277	0.211265	0.27756
D60F:K63N:E79K	0.07444	0.0675825	0.066491
D60F:K63N:E79L	0.174396	0.190106	0.252083
D60F:K63N:E79M	0.139657	0.125578	0.164569
D60F:K63N:E79N	0.0647149	0.0389908	-0.0106211
D60F:K63N:E79P	-0.0146839	0.00153098	-0.206718
D60F:K63N:E79Q	0.141066	0.138751	0.18772
[truncated: 6,166 more rows]

## Sheet: Figure 2f-I, bottom
Figure 2f-I, bottom, 10 position antitoxin library
[truncated: 8,039 more rows]

[truncated: 4 more sheets: Figure 2k, Figure 3d-f, Figure 4ac, Supplementary Figure 6]
