# Supplementary material for: Protein design using structure-based residue preferences
Source: Nat Commun. 2024 Feb 22;15:1639. doi: 10.1038/s41467-024-45621-4 (PMC10884402; doi:10.1038/s41467-024-45621-4)
Supplement: Supplementary file 7 — Source Data [file 41467_2024_45621_MOESM7_ESM.zip › source/fig3f/coves_summary_statistics.csv]

	mean_hamming_between_samples	mean_hamming_to_wt	fraction_predicted_alive
0	1.4551724137931035	1.6	1.0
1	1.4965517241379311	1.7333333333333334	1.0
2	1.3379310344827586	1.4333333333333333	1.0
3	1.3241379310344827	1.4666666666666666	1.0
4	1.4551724137931035	1.7333333333333334	1.0
5	1.547126436781609	1.8333333333333333	1.0
6	1.2804597701149425	1.4333333333333333	1.0
7	1.3885057471264368	1.5666666666666667	1.0
8	1.547126436781609	1.7333333333333334	1.0
9	1.393103448275862	1.5333333333333334	1.0
10	3.8551724137931034	3.6333333333333333	1.0
11	3.239080459770115	3.3	1.0
12	3.7724137931034485	3.566666666666667	1.0
13	3.7908045977011495	4.033333333333333	1.0
14	3.5195402298850573	3.9	1.0
15	3.7448275862068967	3.8	1.0
16	3.496551724137931	3.7666666666666666	1.0
17	3.225287356321839	3.033333333333333	1.0
18	3.696551724137931	4.0	1.0
19	3.2942528735632184	3.3333333333333335	1.0
20	4.257471264367816	4.5	0.8666666666666667
21	4.264367816091954	4.033333333333333	0.8333333333333334
22	3.618390804597701	3.8	0.9666666666666667
23	4.287356321839081	4.3	0.9333333333333333
24	4.92183908045977	4.5	0.9333333333333333
25	4.758620689655173	4.666666666666667	0.9333333333333333
26	3.413793103448276	3.2	1.0
27	4.455172413793103	4.3	0.9666666666666667
28	3.3379310344827586	3.2666666666666666	0.9666666666666667
29	3.2942528735632184	3.533333333333333	0.9666666666666667
30	5.314942528735632	5.533333333333333	0.9666666666666667
31	4.749425287356321	4.033333333333333	1.0
32	5.105747126436782	4.766666666666667	0.9666666666666667
33	5.781609195402299	5.033333333333333	0.8666666666666667
34	5.241379310344827	4.666666666666667	0.9666666666666667
35	5.657471264367816	5.533333333333333	0.8333333333333334
36	5.388505747126437	5.166666666666667	0.8666666666666667
37	5.402298850574713	4.9	0.9
38	5.659770114942528	5.2	0.9333333333333333
39	4.960919540229885	4.2	0.9666666666666667
40	6.197701149425288	4.7	0.7
41	6.303448275862069	5.033333333333333	0.7
42	6.570114942528735	5.233333333333333	0.7
43	7.149425287356322	6.033333333333333	0.7
44	6.2827586206896555	4.966666666666667	0.7333333333333333
45	6.563218390804598	5.466666666666667	0.6333333333333333
46	6.227586206896552	5.0	0.7666666666666667
47	6.924137931034482	5.733333333333333	0.6333333333333333
48	6.305747126436781	5.066666666666666	0.8
49	6.464367816091954	5.333333333333333	0.6666666666666666
50	7.696551724137931	6.333333333333333	0.5666666666666667
51	7.475862068965517	6.566666666666666	0.5333333333333333
52	7.875862068965517	6.633333333333334	0.43333333333333335
53	8.020689655172413	7.266666666666667	0.4666666666666667
54	7.832183908045977	6.566666666666666	0.5
55	7.271264367816092	6.466666666666667	0.5333333333333333
56	7.039080459770115	5.366666666666666	0.6
57	7.1402298850574715	5.8	0.6666666666666666
58	7.00919540229885	6.366666666666666	0.5666666666666667
59	7.232183908045977	6.533333333333333	0.5333333333333333
60	7.924137931034482	6.6	0.4666666666666667
61	7.627586206896551	6.2	0.5
62	7.190804597701149	6.6	0.5
63	7.99080459770115	6.966666666666667	0.5
64	8.025287356321838	6.8	0.4
65	8.082758620689654	7.1	0.3333333333333333
66	7.560919540229885	6.266666666666667	0.43333333333333335
67	7.924137931034482	6.9	0.5333333333333333
68	8.089655172413794	6.866666666666666	0.43333333333333335
69	7.685057471264368	6.133333333333334	0.43333333333333335
70	8.432183908045976	7.733333333333333	0.4
71	7.480459770114942	6.366666666666666	0.5
72	8.15632183908046	6.933333333333334	0.43333333333333335
73	7.137931034482759	5.633333333333334	0.6
74	7.694252873563219	6.566666666666666	0.4666666666666667
75	8.149425287356323	6.9	0.36666666666666664
76	8.050574712643678	6.766666666666667	0.43333333333333335
77	7.8068965517241375	6.433333333333334	0.43333333333333335
78	7.88735632183908	7.233333333333333	0.5
79	7.802298850574712	6.333333333333333	0.6666666666666666
80	8.296551724137931	7.033333333333333	0.5
81	8.342528735632184	7.3	0.3
82	8.255172413793103	7.433333333333334	0.3333333333333333
83	8.160919540229886	6.8	0.5
84	8.163218390804598	6.8	0.3333333333333333
85	7.829885057471264	6.7	0.5
86	8.301149425287356	7.133333333333334	0.43333333333333335
87	8.418390804597701	7.0	0.3333333333333333
88	7.31264367816092	5.833333333333333	0.6666666666666666
89	8.4	7.166666666666667	0.3333333333333333
90	8.36551724137931	7.1	0.36666666666666664
91	8.436781609195402	7.333333333333333	0.26666666666666666
92	8.50344827586207	7.233333333333333	0.26666666666666666
93	8.082758620689654	6.866666666666666	0.26666666666666666
94	8.0183908045977	7.2	0.4666666666666667
95	8.2	7.533333333333333	0.3333333333333333
96	8.47816091954023	7.1	0.3333333333333333
97	8.49655172413793	7.766666666666667	0.3
98	8.742528735632185	7.833333333333333	0.23333333333333334
99	8.059770114942529	7.0	0.36666666666666664
100	8.882758620689655	7.766666666666667	0.06666666666666667
101	8.9816091954023	8.5	0.03333333333333333
102	8.827586206896552	7.533333333333333	0.06666666666666667
103	8.811494252873564	7.566666666666666	0.1
104	8.967816091954022	8.3	0.03333333333333333
105	9.004597701149425	7.933333333333334	0.0
106	8.829885057471264	7.6	0.13333333333333333
107	8.99080459770115	8.333333333333334	0.03333333333333333
108	8.581609195402299	7.2	0.03333333333333333
109	8.703448275862069	7.833333333333333	0.03333333333333333
110	9.14022988505747	8.833333333333334	0.03333333333333333
111	9.236781609195402	8.366666666666667	0.0
112	9.209195402298851	8.233333333333333	0.03333333333333333
113	9.16551724137931	8.2	0.03333333333333333
114	8.91264367816092	8.566666666666666	0.0
115	8.910344827586206	7.833333333333333	0.03333333333333333
116	9.006896551724138	8.566666666666666	0.03333333333333333
117	9.059770114942529	8.7	0.06666666666666667
118	8.83448275862069	7.833333333333333	0.03333333333333333
119	9.133333333333333	8.4	0.03333333333333333
