# Supplementary material for: Protein design using structure-based residue preferences
Source: Nat Commun. 2024 Feb 22;15:1639. doi: 10.1038/s41467-024-45621-4 (PMC10884402; doi:10.1038/s41467-024-45621-4)
Supplement: Supplementary file 7 — Source Data [file 41467_2024_45621_MOESM7_ESM.zip › source/fig3f/esmif_summary_statistics.csv]

	mean_hamming_between_samples	mean_hamming_to_wt	fraction_predicted_alive
0	3.7563218390804596	3.3333333333333335	1.0
1	3.708045977011494	3.2333333333333334	1.0
2	3.7471264367816093	3.3	1.0
3	3.613793103448276	3.3333333333333335	1.0
4	3.5977011494252875	3.3666666666666667	1.0
5	3.696551724137931	3.2666666666666666	1.0
6	3.6022988505747127	3.1333333333333333	1.0
7	3.3609195402298853	3.1	1.0
8	3.7103448275862068	3.1	1.0
9	3.802298850574713	3.3666666666666667	1.0
10	5.04367816091954	4.566666666666666	0.9333333333333333
11	5.066666666666666	4.4	0.9333333333333333
12	4.88735632183908	4.033333333333333	0.9
13	5.386206896551724	4.266666666666667	0.8333333333333334
14	5.220689655172414	4.3	0.9333333333333333
15	5.12183908045977	4.366666666666666	0.9333333333333333
16	5.062068965517241	4.4	1.0
17	4.995402298850575	4.133333333333334	0.8666666666666667
18	4.763218390804598	4.333333333333333	0.9
19	4.75632183908046	4.033333333333333	0.9333333333333333
20	5.960919540229885	5.2	0.6666666666666666
21	5.747126436781609	5.033333333333333	0.8666666666666667
22	5.75632183908046	4.966666666666667	0.7666666666666667
23	5.850574712643678	5.1	0.7
24	5.818390804597701	4.966666666666667	0.6666666666666666
25	5.508045977011494	4.833333333333333	0.6666666666666666
26	5.689655172413793	4.833333333333333	0.8666666666666667
27	5.75632183908046	4.933333333333334	0.8
28	5.8068965517241375	5.066666666666666	0.8
29	5.310344827586207	4.8	0.8
30	5.979310344827586	5.4	0.9
31	6.303448275862069	5.633333333333334	0.6333333333333333
32	5.898850574712644	5.2	0.9333333333333333
33	6.406896551724138	5.266666666666667	0.7666666666666667
34	6.0137931034482754	5.533333333333333	0.7
35	6.202298850574713	5.066666666666666	0.7333333333333333
36	6.0183908045977015	5.2	0.8333333333333334
37	6.0	5.033333333333333	0.9333333333333333
38	5.712643678160919	4.966666666666667	0.8
39	6.101149425287356	5.633333333333334	0.8666666666666667
40	7.082758620689655	5.766666666666667	0.4666666666666667
41	6.827586206896552	6.0	0.43333333333333335
42	6.402298850574713	5.333333333333333	0.6666666666666666
43	6.673563218390805	5.733333333333333	0.6
44	6.689655172413793	5.6	0.5666666666666667
45	6.588505747126437	5.666666666666667	0.6666666666666666
46	6.425287356321839	5.666666666666667	0.6333333333333333
47	7.059770114942529	6.033333333333333	0.6
48	6.703448275862069	5.9	0.5
49	6.724137931034483	5.9	0.7666666666666667
50	7.802298850574712	6.733333333333333	0.4
51	7.563218390804598	6.566666666666666	0.26666666666666666
52	8.098850574712644	6.933333333333334	0.23333333333333334
53	8.16551724137931	7.033333333333333	0.23333333333333334
54	8.16551724137931	7.333333333333333	0.3
55	8.052873563218391	6.833333333333333	0.26666666666666666
56	7.67816091954023	6.6	0.26666666666666666
57	7.905747126436782	6.866666666666666	0.36666666666666664
58	7.908045977011494	6.766666666666667	0.3333333333333333
59	7.7011494252873565	6.666666666666667	0.4
60	8.62528735632184	7.7	0.13333333333333333
61	8.586206896551724	7.5	0.1
62	8.574712643678161	7.466666666666667	0.3
63	8.735632183908047	8.133333333333333	0.13333333333333333
64	8.754022988505747	7.7	0.06666666666666667
65	8.733333333333333	7.8	0.2
66	8.671264367816091	7.633333333333334	0.2
67	8.668965517241379	7.9	0.23333333333333334
68	8.698850574712644	8.0	0.03333333333333333
69	8.519540229885058	7.466666666666667	0.06666666666666667
70	9.114942528735632	8.4	0.06666666666666667
71	9.027586206896551	8.566666666666666	0.16666666666666666
72	8.841379310344827	8.0	0.1
73	9.025287356321838	8.233333333333333	0.0
74	9.271264367816093	8.5	0.03333333333333333
75	9.11264367816092	8.233333333333333	0.06666666666666667
76	9.064367816091954	8.333333333333334	0.06666666666666667
77	9.197701149425287	8.533333333333333	0.03333333333333333
78	9.13103448275862	8.2	0.06666666666666667
79	9.039080459770116	8.566666666666666	0.0
