# Supplementary material for: Protein design using structure-based residue preferences
Source: Nat Commun. 2024 Feb 22;15:1639. doi: 10.1038/s41467-024-45621-4 (PMC10884402; doi:10.1038/s41467-024-45621-4)
Supplement: Supplementary file 7 — Source Data [file 41467_2024_45621_MOESM7_ESM.zip › source/fig3f/evc_summary_statistics.csv]

	mean_hamming_between_samples	mean_hamming_to_wt	fraction_predicted_alive
0	7.025287356321839	5.6	0.3333333333333333
1	7.022988505747127	5.966666666666667	0.26666666666666666
2	7.294252873563218	6.333333333333333	0.23333333333333334
3	7.372413793103449	6.533333333333333	0.26666666666666666
4	7.2459770114942526	6.266666666666667	0.16666666666666666
5	7.445977011494253	6.466666666666667	0.2
6	7.174712643678161	6.066666666666666	0.26666666666666666
7	7.2091954022988505	6.466666666666667	0.2
8	7.241379310344827	6.833333333333333	0.13333333333333333
9	7.344827586206897	6.566666666666666	0.1
10	3.3586206896551722	3.033333333333333	0.8333333333333334
11	2.560919540229885	2.2666666666666666	0.9333333333333333
12	2.4597701149425286	2.0	0.9666666666666667
13	2.852873563218391	2.2	0.9
14	2.9885057471264367	2.8666666666666667	0.8666666666666667
15	3.3793103448275863	3.066666666666667	0.8333333333333334
16	2.5402298850574714	2.3666666666666667	0.9666666666666667
17	2.5908045977011493	2.1666666666666665	0.9333333333333333
18	2.6758620689655173	2.066666666666667	0.9
19	3.301149425287356	2.8333333333333335	0.8666666666666667
20	6.257471264367816	5.233333333333333	0.4
21	6.068965517241379	5.233333333333333	0.43333333333333335
22	6.096551724137931	4.833333333333333	0.5
23	6.374712643678161	5.266666666666667	0.3
24	6.011494252873563	5.033333333333333	0.4
25	6.280459770114943	5.933333333333334	0.13333333333333333
26	5.202298850574713	5.0	0.5666666666666667
27	5.931034482758621	4.9	0.5
28	5.682758620689655	4.766666666666667	0.43333333333333335
29	6.533333333333333	5.733333333333333	0.4
30	4.466666666666667	3.933333333333333	0.7
31	3.87816091954023	3.6666666666666665	0.8
32	4.519540229885058	3.933333333333333	0.8333333333333334
33	3.7954022988505747	3.3333333333333335	0.8333333333333334
34	4.471264367816092	3.8333333333333335	0.7
35	3.829885057471264	3.3666666666666667	0.7666666666666667
36	4.896551724137931	4.333333333333333	0.7333333333333333
37	3.3701149425287356	3.066666666666667	0.8333333333333334
38	4.549425287356322	4.166666666666667	0.7333333333333333
39	4.110344827586207	3.7333333333333334	0.7666666666666667
40	6.974712643678161	5.633333333333334	0.2
41	7.393103448275862	6.7	0.13333333333333333
42	6.740229885057471	5.066666666666666	0.23333333333333334
43	7.583908045977012	7.066666666666666	0.06666666666666667
44	7.574712643678161	6.733333333333333	0.1
45	7.206896551724138	6.266666666666667	0.16666666666666666
46	7.1770114942528735	5.7	0.2
47	7.280459770114943	6.333333333333333	0.1
48	7.255172413793104	5.966666666666667	0.2
49	7.089655172413793	5.566666666666666	0.2
50	2.9885057471264367	3.6666666666666665	0.26666666666666666
51	3.3770114942528737	3.8333333333333335	0.3
52	2.9195402298850577	4.2	0.2
53	2.802298850574713	4.433333333333334	0.13333333333333333
54	2.87816091954023	3.2	0.3
55	2.829885057471264	3.3666666666666667	0.23333333333333334
56	3.154022988505747	4.133333333333334	0.23333333333333334
57	3.264367816091954	3.7333333333333334	0.3333333333333333
58	2.8229885057471265	5.066666666666666	0.06666666666666667
59	3.1655172413793102	4.1	0.23333333333333334
60	3.0482758620689654	4.4	0.5333333333333333
61	2.845977011494253	4.4	0.43333333333333335
62	3.197701149425287	3.5	0.6333333333333333
63	3.220689655172414	3.6333333333333333	0.6333333333333333
64	2.949425287356322	4.1	0.5666666666666667
65	2.8597701149425285	4.133333333333334	0.5
66	2.698850574712644	3.4	0.8
67	3.1310344827586207	4.4	0.5333333333333333
68	3.0827586206896553	4.1	0.4666666666666667
69	3.1195402298850574	3.9	0.5333333333333333
