# Supplementary material for: Protein design using structure-based residue preferences
Source: Nat Commun. 2024 Feb 22;15:1639. doi: 10.1038/s41467-024-45621-4 (PMC10884402; doi:10.1038/s41467-024-45621-4)
Supplement: Supplementary file 7 — Source Data [file 41467_2024_45621_MOESM7_ESM.zip › source/fig3f/pMPNN_summary_statistics.csv]

	mean_hamming_between_samples	mean_hamming_to_wt	fraction_predicted_alive
0	1.6666666666666667	1.0	1.0
1	2.227272727272727	1.5833333333333333	1.0
2	2.4857142857142858	1.8666666666666667	1.0
3	3.4942528735632186	2.8666666666666667	1.0
4	3.905982905982906	2.888888888888889	0.9629629629629629
5	4.4574712643678165	3.433333333333333	0.9
6	5.064367816091954	3.7333333333333334	0.9
7	5.24384236453202	3.8620689655172415	0.8275862068965517
8	5.560919540229885	4.0	0.7666666666666667
9	7.662068965517242	5.966666666666667	0.2
10	6.3310344827586205	4.733333333333333	0.6333333333333333
11	6.747126436781609	5.0	0.5666666666666667
12	6.696551724137931	4.833333333333333	0.5666666666666667
13	7.264367816091954	5.366666666666666	0.3333333333333333
14	7.381609195402299	5.5	0.43333333333333335
