# Supplementary material for: Protein design using structure-based residue preferences
Source: Nat Commun. 2024 Feb 22;15:1639. doi: 10.1038/s41467-024-45621-4 (PMC10884402; doi:10.1038/s41467-024-45621-4)
Supplement: Supplementary file 7 — Source Data [file 41467_2024_45621_MOESM7_ESM.zip › source/fig2j/df_pabp.csv]

	mutant	log_DMS_score	nonlinear_prediction	linear_prediction
0	G169V:F170V	-3.084229466549004	-4.2492166	-5.603681477603961
1	G169A:F170I	-2.5796734508492976	-3.2760916	-2.7510496870789503
2	G169C:F170Y	-0.3559823052968395	-0.51451397	-0.47935147867135663
3	G169A:F170S	-2.7884282762551336	-2.826017	-2.441070052181328
4	G169Q:F170L	-3.321610790301543	-4.2492146	-5.190356585842936
5	G169V:F170I	-5.011091348073064	-4.234882	-5.5429764690738805
6	G169R:F170Y	-4.350379529019661	-3.464948	-2.9664214190482294
7	G169E:F170I	-3.6678144474833543	-4.2355423	-5.586262354263855
8	G169E:F170S	-3.95549653299054	-4.154389	-5.2762827193662325
9	G169A:F170V	-3.455142198757461	-3.3597226	-2.8117546956090305
10	G169W:F170I	-3.4269713244293305	-4.1993403	-5.381342099787973
11	G169R:F170I	-3.3250063869356756	-4.246338	-5.610899155229812
12	G169V:F170S	-3.9261219298076475	-4.153431	-5.232996834176259
13	G169V:F170C	-3.1392892519775497	-4.0972385	-5.030128214896077
14	G169E:F170C	-4.3714329464630115	-4.0983987	-5.073414100086052
15	G169W:F170C	-3.4180026321836707	-4.035042	-4.868493845610169
16	G169R:F170C	-4.451475667329378	-4.117367	-5.098050901052009
17	G169E:F170V	-2.3993499022590044	-4.2498245	-5.646967362793935
18	G169A:F170C	-2.4133522426365617	-2.538392	-2.238201432901147
19	G169W:F170L	-3.6277895852475788	-4.167938	-5.217074040412696
20	G169V:F170Y	-3.1511236994550798	-3.4049473	-2.898498732892298
21	G169E:F170L	-3.463293416100389	-4.2093935	-5.421994294888577
22	G169R:F170S	-4.514811517434812	-4.170048	-5.30091952033219
23	G169R:F170V	-4.529148660132334	-4.2597556	-5.671604163759892
24	G169A:F170Y	-0.23278810460960064	-0.030643463	-0.10657195089736682
25	G169A:F170L	-2.812767340437642	-3.126512	-2.586781627703673
26	G169V:F170L	-3.5230928492871536	-4.208636	-5.3787084096986035
27	G169R:F170L	-3.4796554355629556	-4.2217655	-5.446631095854535
28	G177P:A178D	0.1878963702714947	-0.101822376	-0.09667719032294553
29	G177E:A178P	-0.554040974872233	-0.09705782	-0.09616623833422011
30	G177A:A178H	0.31305951390795994	-0.21996593	-0.2127140333665163
31	G177N:A178D	-0.8920237854765404	-0.080302715	-0.07935922520585503
32	G177Y:A178T	0.2951419008638703	-0.18262959	-0.18619021448415873
33	G177F:A178T	-0.03988756040649626	-0.13512611	-0.14207119658552836
34	G177L:A178G	-1.1471046976210262	-0.4267807	-0.4218981777036952
35	G177D:A178F	-0.007412381951776983	-0.123364925	-0.1142281547793349
36	G177D:A178I	0.1878963702714947	0.069244385	0.07532107236552488
37	G177I:A178P	-0.15784950237840775	-0.19378853	-0.1822359683672219
38	G177C:A178F	-0.012774324361955976	-0.1954031	-0.18329096965979952
39	G177V:A178I	-0.029168135091893567	0.016088486	0.0177745296842704
40	G177F:A178S	0.3148270791226051	-0.034213543	-0.028566243277234893
41	G177C:A178C	-0.08885663151598433	-0.011385918	-0.00046873750925735536
42	G177C:A178Y	-0.4652454760322301	-0.31483316	-0.310188169827615
43	G177R:A178P	-0.18042919084836762	-0.1718359	-0.1779888984455309
44	G177C:A178P	-0.17093452146539104	-0.18854141	-0.18792983911231653
45	G177V:A178P	-0.02721500858304625	-0.16925955	-0.1764135669131064
46	G177A:A178G	0.169768986057917	-0.14655113	-0.14114588255333826
47	G177R:A178T	0.12415434458210753	-0.042380333	-0.055637105819968724
48	G177V:A178G	0.012232367599747872	-0.19171572	-0.1921087882238397
49	G177A:A178S	0.03152099626743671	0.10707617	0.11040608469125024
50	G177A:A178V	0.050026576639273485	0.09282541	0.08819592218753458
51	G177D:A178S	-0.011936101681630347	0.11470318	0.11698972170200328
52	G177A:A178D	-0.12392800738142326	0.06791735	0.0705198859722147
53	G177D:A178D	0.15387339367271993	0.07553673	0.07710352298296774
54	G177R:A178D	-0.1825916056538659	0.019774914	0.01798164876928965
55	G177D:A178T	0.04773562452838031	0.013268948	0.003484768393710258
56	G177C:A178G	-0.024013143531763908	-0.21097565	-0.20362506042304984
57	G177D:A178G	-0.09695684561461855	-0.13899183	-0.13456224554258522
58	G177S:A178P	-0.16052819937534266	-0.1560173	-0.1589442728769801
59	G177V:A178V	-0.06421423559048008	0.04724741	0.037233016517033146
60	G177V:A178T	-0.05796024816436251	-0.039790154	-0.05406177428754422
61	G177V:A178S	-0.03459972223658945	0.061480045	0.059443179020748804
62	G177C:A178T	-0.05973820086609421	-0.05918169	-0.0655780464867548
63	G177A:A178P	-0.17613154808869813	-0.1240468	-0.12545066124260495
64	G177S:A178D	0.12193840259270189	0.03571415	0.03702627433783956
65	G177S:A178G	-0.1706668242094745	-0.17848778	-0.1746394941877134
66	G177R:A178V	-0.06725939803487921	0.044648647	0.03565768498460953
67	G177D:A178P	-0.10935515249522874	-0.11647987	-0.11886702423185191
68	G177V:A178D	0.09087239465864992	0.022371292	0.019556980301713267
69	G177S:A178V	0.0938199973064356	0.06060028	0.05470231055315944
70	G177R:A178S	-0.03607901234756595	0.058880806	0.05786784748832474
71	G177C:A178S	-0.22487947465766794	0.04202175	0.04792690682153866
72	G177S:A178S	-0.07951586014873614	0.07483864	0.0769124730568751
73	G177A:A178T	-0.10010906425322659	0.0056638718	-0.0030988686170432267
74	G177C:A178D	-0.02497897821409314	0.0029363632	0.008040708102503125
75	G177D:A178V	0.17889541008387094	0.10045004	0.09477955919828762
76	G177R:A178G	-0.20832774812123828	-0.19428873	-0.19368411975626376
77	G177S:A178T	-0.05359298612642847	-0.026474476	-0.03659248025141837
78	G177C:A178V	-0.125903522367215	0.027797222	0.025716744317823004
79	A178Y:A179S	-0.6053342678858851	-0.3302865	-0.3272127119684798
80	A178S:A179C	-0.3511001306979639	-0.34532356	-0.3327681713097346
81	A178L:A179G	-1.1666492935696913	-0.41274023	-0.4124321538828939
82	A178P:A179P	-1.4756087647680103	-1.6673598	-1.6502373823469463
83	A178T:A179P	-1.427583856568344	-1.5592494	-1.5278855897213846
84	A178G:A179P	-1.9007618283548222	-1.6859233	-1.6659326036576796
85	A178P:A179T	-0.8893931495781665	-0.90984535	-0.9078316367490191
86	A178P:A179D	-0.9981077393537144	-1.1770833	-1.1866215026983888
87	A178G:A179G	-0.40320155537769037	-0.36239243	-0.36040178961550096
88	A178D:A179P	-2.617482170261048	-1.5066793	-1.4542668351321262
89	A178S:A179P	-1.5836603910092286	-1.4733794	-1.414380636413091
90	A178V:A179P	-1.9605380459733235	-1.4855187	-1.4365907989168059
91	A178V:A179V	-0.10070439777352608	-0.6159632	-0.6064025810139162
92	A178D:A179D	-1.0076197236349522	-1.0019803	-0.9906509554835696
93	A178G:A179D	-2.1942007895937565	-1.1974075	-1.2023167240091222
94	A178G:A179T	-1.6101327137526438	-0.9309304	-0.9235268580597524
95	A178D:A179V	-0.9812670288215745	-0.6398561	-0.6240786172292361
96	A178G:A179V	-1.1983979891909948	-0.8440697	-0.8357443857547895
97	A178P:A179V	-1.2662666359983232	-0.82276773	-0.8200491644440562
98	A178S:A179V	-0.5261939843704655	-0.6022773	-0.584192418510201
99	A178T:A179G	-0.1937431584634306	-0.21181107	-0.22235477567920592
100	A178S:A179D	-0.7141761127807456	-0.96587443	-0.9507647567645336
101	A178T:A179T	-0.6253951214957645	-0.78767586	-0.7854798441234574
102	A178S:A179T	-0.3682849543269262	-0.6913912	-0.6719748908151639
103	A178T:A179D	-0.6381692705136549	-1.0591083	-1.0642697100728271
104	A178D:A179T	-0.9301340043512107	-0.7286508	-0.7118610895341995
105	A178T:A179V	-0.5157440862630397	-0.69941115	-0.6976973718184944
106	A178G:A179S	-0.1953680274892686	-0.22652245	-0.22064960256391464
107	A178P:A179G	-0.37222767596104633	-0.34015656	-0.34470656830476765
108	A178V:A179D	-0.39632522785861096	-0.9790292	-0.9729749192682493
109	A178S:A179G	-0.004475522225288632	-0.1112442	-0.10884982237091245
110	A178P:A179S	-0.05000583930310416	-0.20410681	-0.20495438125318133
111	A178D:A179G	-0.10921084199323172	-0.15009975	-0.148736021089948
112	A178V:A179T	-0.31140174753272	-0.70496225	-0.6941850533188796
113	A178V:A179G	-0.31661011736922456	-0.12538815	-0.1310599848746281
114	A178V:A179S	-0.04710640533725784	0.01209116	0.008692202176958208
115	A178T:A179S	-0.2802197026554575	-0.074839115	-0.0826025886276196
116	A178S:A179S	-0.21106253406552375	0.026309013	0.030902364680673866
117	A178D:A179S	-0.17955067084660095	-0.012756348	-0.008983834038361671
118	N162A:G163E	-0.2290791433894506	-0.55335474	-0.546547797713727
119	N162M:G163A	0.20795314385694005	-0.5574236	-0.5544927887998616
120	N162T:G163D	-0.6374330368428341	-0.4940822	-0.5749443478499798
121	N162H:G163D	-0.3322401834046763	-0.51357937	-0.591464568995876
122	N162Y:G163L	-0.3966912348515187	-0.27690363	-0.2742997563644236
123	N162Y:G163T	-0.12201644879309344	-0.37070417	-0.3679801104790794
124	N162I:G163V	-1.3145234766865397	-0.98367167	-1.0595447184150846
125	N162K:G163L	-0.1411929037622275	-0.1169157	-0.12518315442254657
126	N162T:G163A	-0.2649178272355048	-0.119793415	-0.26737894492768177
127	N162H:G163A	-0.014372913229477247	-0.13975191	-0.2838991660735779
128	N162Y:G163A	-0.21254984207726782	-0.21694374	-0.3561849970431039
129	N162S:G163V	-0.23786764952242753	-0.7301135	-0.7974465113087579
130	N162D:G163V	-0.21254984207726782	-0.76676536	-0.8372993760127398
131	N162H:G163V	-0.532550705293698	-0.71874475	-0.7747486995131627
132	N162T:G163V	-0.688758248030264	-0.6996052	-0.7582284783672666
133	N162Y:G163V	-0.6208599018631029	-0.79258704	-0.8470345304826887
134	N162S:G163A	-0.23121164099522676	-0.15161657	-0.30659697786917306
135	N162T:G163E	-0.33042616579881146	-0.33630848	-0.4564227988640357
136	N162S:G163E	-0.17528718251981262	-0.36775017	-0.49564083180552787
137	N162I:G163E	-0.6894739132743126	-0.6303079	-0.7577390389118541
138	N162K:G163V	-0.4085107914966774	-0.6387658	-0.6979179285408117
139	N162I:G163A	-0.2644851912434234	-0.41811252	-0.5686951849754998
140	N162D:G163A	-0.0006341360217530598	-0.18991661	-0.34644984257315503
141	N162H:G163E	0.10303824216685076	-0.3560295	-0.4729430200099318
142	N162K:G163E	-0.20082637858013896	-0.27370214	-0.3961122490375808
143	N162D:G163E	-0.19401519121415642	-0.40556574	-0.535493696509509
144	N162Y:G163E	-0.4741434778059886	-0.43223476	-0.5452288509794578
145	N162D:G163R	0.014795396326598658	-0.093764305	-0.24947461782859293
146	N162Y:G163R	-0.15151105553612954	-0.12091589	-0.2592097722985418
147	N162I:G163R	-0.5192801090874672	-0.32320356	-0.4717199602309381
148	N162H:G163R	-0.0759920972339237	-0.04338646	-0.1869239413290158
149	N162K:G163R	0.05605608333019033	0.04018736	-0.11009317035666566
150	N162K:G163A	-0.11565928640912554	-0.056485653	-0.20706839510122688
151	N162S:G163R	0.05112023886430731	-0.05529976	-0.20962175312461184
152	N162T:G163R	-0.12129356072032607	-0.023348808	-0.17040372018312056
153	A182I:I183L	-1.242849754172594	-0.751868	-0.7557522562577219
154	A182T:I183N	-0.9419684610325569	-0.9710491	-0.9705252869000012
155	A182S:I183N	-1.3570030198855711	-0.8959615	-0.889748220346855
156	A182S:I183R	-0.7848356724006831	-0.5801127	-0.5690374768835746
157	A182P:I183S	-2.3277819339361687	-2.8496907	-2.942069017075147
158	A182P:I183N	-2.6550731427910654	-2.953011	-3.111430246185394
159	A182D:I183T	-2.405490923857214	-2.6739883	-2.6419585680470004
160	A182P:I183T	-3.8284866384647356	-2.6555905	-2.6157586222676104
161	A182G:I183N	-1.9920864031163203	-1.431102	-1.4568737014523903
162	A182D:I183M	-2.619783669648612	-2.5968926	-2.508839910951812
163	A182P:I183M	-2.9562559007767244	-2.577868	-2.482639965172422
164	A182P:I183V	-2.932999043474167	-2.5584075	-2.4527573026035663
165	A182D:I183S	-3.2199455468167644	-2.8664556	-2.968268962854538
166	A182D:I183N	-2.4446462811100176	-2.968865	-3.137630191964784
167	A182G:I183S	-1.885275561170893	-1.2616861	-1.287512472342144
168	A182D:I183F	-2.3189891874507085	-2.89966	-3.019064409144165
169	A182D:I183V	-2.387982057485461	-2.5775862	-2.4789572483829563
170	A182G:I183T	-1.182311852497286	-0.9551139	-0.9612020775346073
171	A182P:I183L	-2.8878786023927936	-2.6444583	-2.5912553795922033
172	A182T:I183S	-1.3884415927726557	-0.78979874	-0.8011640577897545
173	A182G:I183F	-1.9058652266173792	-1.3161235	-1.338307918631772
174	A182V:I183N	-1.266761731562581	-0.8044081	-0.7913710372971612
175	A182D:I183L	-3.4938146057288657	-2.6629474	-2.6174553253715933
176	A182T:I183T	-0.48821462338225324	-0.4654169	-0.474853662982218
177	A182T:I183F	-1.2287544517964615	-0.8478832	-0.8519595040793824
178	A182S:I183S	-0.9946361037540917	-0.7131326	-0.7203869912366083
179	A182S:I183M	-0.6623732605624151	-0.2615118	-0.26095793933388256
180	A182S:I183V	-0.2821072579798002	-0.23070812	-0.23107527676502704
181	A182G:I183V	-0.7298321755257017	-0.8070781	-0.7982007578705632
182	A182V:I183S	-0.7929328821877646	-0.6197872	-0.6220098081869141
183	A182S:I183F	-1.0142055247400437	-0.7716973	-0.7711824375262357
184	A182V:I183F	-0.6865366344456447	-0.6788943	-0.6728052544765415
185	A182G:I183M	-0.7308604538318513	-0.83643985	-0.8280834204394187
186	A182V:I183V	-0.07583246038303192	-0.13401937	-0.13269809371533325
187	A182T:I183V	-0.2373713645776201	-0.31041956	-0.3118523433181737
188	A182V:I183M	0.03750316786260877	-0.16497707	-0.16258075628418878
189	A182T:I183L	-0.4381645162686841	-0.44741988	-0.4503504203068107
190	A182S:I183T	-0.2591177399359089	-0.38651085	-0.3940765964290711
191	A182G:I183L	-1.385501603435317	-0.93797684	-0.9366988348592002
192	A182S:I183L	-0.40516735094222944	-0.36841154	-0.36957335375366407
193	A182V:I183T	-0.37023021432826775	-0.2906828	-0.29569941337937733
194	A182V:I183L	-0.0655525305380441	-0.27247286	-0.2711961707039703
195	A182T:I183M	-0.39227448613843124	-0.3410778	-0.3417350058870292
196	H134G:P135A	-0.0786546562128433	-0.15016556	-0.21688090648906977
197	H134R:P135V	0.0405080073114302	-0.37742186	-0.3621208895599355
198	H134N:P135I	0.34026960533874806	-0.003885746	-0.004161454387887176
199	H134D:P135H	-0.020031235284994883	0.0679965	-0.11512385217223153
200	H134S:P135L	-0.19961681199247258	-0.026369095	-0.06463980050711804
201	H134L:P135A	0.29011718465797703	-0.15758753	-0.3109347865649261
202	H134R:P135C	-0.6589087854890375	-0.9982195	-0.9801047966726539
203	H134N:P135H	-0.13772037589094366	-0.005774021	-0.1575895552276898
204	H134D:P135R	-0.008037089048064135	0.17660093	-0.022792155087832278
205	H134P:P135L	0.3304815992455515	0.24674702	0.06105679407343878
206	H134Y:P135A	-0.5117788579493691	-0.7744839	-0.8616579609305184
207	H134Y:P135R	-0.08708864979327773	-0.6880698	-0.7876011824557585
208	H134N:P135A	-0.11236507932440777	0.011680126	-0.13931463661805044
209	H134P:P135T	0.17848069762885055	0.26496077	0.09751218908719039
210	H134R:P135H	-0.35131140347241957	-0.36312103	-0.4932077863727664
211	H134Y:P135T	-0.5453849607004851	-0.7613907	-0.8418288409577488
212	H134Y:P135H	-0.3550973318804459	-0.7910075	-0.8799328795401569
213	H134D:P135A	0.28687307480140906	0.08548927	-0.09684893356259217
214	H134D:P135S	0.05225689952096461	0.061597347	-0.13009037426677628
215	H134N:P135L	0.17456750753936978	0.007376194	-0.155940911659032
216	H134L:P135T	0.06250882864215572	-0.14386463	-0.29110566659215786
217	H134R:P135R	-0.3534531153211909	-0.2564783	-0.4008760892883676
218	H134Y:P135L	-0.10071914572115603	-0.77856016	-0.8782842359715
219	H134L:P135L	-0.027455174628440725	-0.16186237	-0.3275610616059077
220	H134N:P135S	0.27384843590266333	-0.012158394	-0.17255607732223455
221	H134Q:P135A	-0.08287996847732142	-0.2859969	-0.4164140729064152
222	H134R:P135T	-0.1687024492881604	-0.33239365	-0.4551037477903592
223	H134L:P135S	0.14459892009692363	-0.18126011	-0.34417622726911024
224	H134P:P135A	-0.006757498551271806	0.25107336	0.07768306911442213
225	H134N:P135T	0.11849613423003752	0.025496006	-0.11948551664528217
226	H134D:P135L	0.22016476713855093	0.08117628	-0.11347520860357374
227	H134Y:P135S	-0.2602764682315911	-0.79704666	-0.8948994016347025
228	H134R:P135S	-0.0016149783758415146	-0.36939096	-0.5081743084673116
229	H134N:P135R	0.07185292150861808	0.1026206	-0.06525785814329055
230	H134L:P135R	0.24152004137562624	-0.067204475	-0.23687800809016624
231	H134L:P135H	0.30108637996883797	-0.17492151	-0.3292097051745655
232	H134Q:P135H	-0.12401874962191653	-0.30320978	-0.43468899151605456
233	H134Q:P135T	-0.14874084126068457	-0.272367	-0.39658495293364693
234	H134P:P135R	-0.10191151807165251	0.34241104	0.15173984758918024
235	H134P:P135S	0.24927535801163714	0.2271018	0.04444162841023802
236	H134R:P135L	-0.019998250669184127	-0.35020256	-0.49155914280410906
237	H134P:P135H	-0.02421917477974023	0.23352289	0.059408150504782764
238	H134Q:P135R	-0.08684497447166041	-0.19618845	-0.3423572944316553
239	H134R:P135A	-0.14213880577829963	-0.345973	-0.4749328677631275
240	H134Q:P135L	-0.13554150068160856	-0.2902422	-0.43304034794739676
241	H134Q:P135S	-0.13702341750965918	-0.30950403	-0.4496555136105993
242	D160Q:E161D	0.16822265354359417	0.157969	0.10505961316909507
243	D160G:E161L	0.006037893181128594	-0.027019978	-0.019134413605533585
244	D160T:E161D	-0.19274721519336396	-0.044711113	-0.0011612456863878684
245	D160Y:E161H	-0.7379035671603315	0.08063316	-0.03981465999970668
246	D160K:E161D	0.09606543997808935	-0.07890558	-0.08531435683404842
247	D160C:E161D	-0.11200861314577608	-0.029104233	-0.05818405783646119
248	D160N:E161T	0.17716690939650456	-0.048862934	-0.23301788741839546
249	D160Y:E161Q	-0.07161350162617534	0.1433425	-0.041331132868346554
250	D160Y:E161K	-0.08793150927244038	0.094688416	-0.0582465606370941
251	D160G:E161G	-0.07086128588654618	-0.001801014	-0.16032058274719097
252	D160H:E161A	0.15640005294676745	0.19556999	0.05437779826570566
253	D160G:E161V	0.07439666612046529	0.003733158	-0.163685603167393
254	D160V:E161Q	-0.1189564011555141	-0.43085623	-0.5556234915273701
255	D160A:E161G	-0.07391994460124088	-0.047537804	-0.22762114277976364
256	D160A:E161Q	0.070474560443518	0.013678551	-0.1769466127428383
257	D160H:E161K	0.05324260589476862	0.14186525	0.014344308951477203
258	D160N:E161K	-0.7181444163432508	0.1051445	-0.031828553993822783
259	D160G:E161Q	-0.167087468220391	0.0595088	-0.1096460527102654
260	D160Y:E161G	-0.07306052783817811	0.08189106	-0.0920056629052719
261	D160Y:E161V	-0.24001331777938595	0.08743906	-0.09537068332547394
262	D160H:E161G	0.0029398593755555163	0.1290536	-0.019414793316700596
263	D160N:E161A	0.09175711605156563	0.15880871	0.00820493532040567
264	D160H:E161V	-0.09188910615571967	0.13460827	-0.022779813736902632
265	D160G:E161K	-0.5713856748546597	0.010964394	-0.12656148047901294
266	D160V:E161V	-0.3456962495291314	-0.4852023	-0.6096630419844984
267	D160N:E161V	-0.06290875233252828	0.097893715	-0.06895267668220262
268	D160Y:E161A	-0.002547084066280266	0.14833975	-0.018213071322865648
269	D160E:E161G	0.06783825197030943	-0.06088829	-0.22460161633148834
270	D160A:E161K	-0.30622408058229406	-0.034793377	-0.19386204051158584
271	D160N:E161G	-0.1558923549966304	0.092344284	-0.06558765626200058
272	D160A:E161A	-0.19950875655247585	0.018658638	-0.1538285511973574
273	D160E:E161A	0.08939612895694457	0.005276203	-0.1508090247490812
274	D160V:E161G	-0.18763349056647455	-0.49058723	-0.6062980215642955
275	D160V:E161A	-0.26937332645390283	-0.42599058	-0.5325054299818892
276	D160E:E161Q	0.13708681698097092	0.0002989769	-0.173927086294563
277	D160A:E161V	-0.020765369663925552	-0.04201269	-0.23098616319996568
278	D160E:E161V	-0.24199704295717353	-0.055366516	-0.22796663675169038
279	D160N:E161Q	0.07059894399508779	0.1538105	-0.014913126225075235
280	D160E:E161K	0.07769567678082724	-0.048150063	-0.19084251406331054
281	D160H:E161Q	-0.0328914030820907	0.19056845	0.03125973672022475
282	D160V:E161K	-0.056767840829400416	-0.47816372	-0.5725389192961177
283	D160G:E161D	-0.12974122894939707	-0.010429382	-0.16174808193454515
284	D160G:E161A	-0.11520861494792982	0.06449556	-0.08652799116478471
285	D160N:E161D	-0.022704987451604687	0.0836916	-0.06701515544935477
286	D160H:E161D	0.1354239905307126	0.120393276	-0.020842292504054782
287	D160V:E161D	-0.1217464978057365	-0.49898076	-0.6077255207516497
288	D160A:E161D	0.15628553283464885	-0.056151867	-0.22904864196711783
289	D160E:E161D	-0.1016223269551882	-0.069497585	-0.22602911551884253
290	D160Y:E161D	-0.05302280491851465	0.073241234	-0.09343316209262609
291	S147F:V148D	-1.2466954511642294	-0.9308262	-0.9224657768155078
292	S147D:V148L	-0.3932056206579503	-0.46138453	-0.469231412617221
293	S147H:V148E	-0.14808316249611972	0.16461134	0.17056937077313705
294	S147P:V148M	-3.137545823036515	-2.5914583	-2.2352597118645123
295	S147L:V148L	0.22815230732658792	0.33237886	0.30054036962622455
296	S147Y:V148G	-0.8686293164066838	-0.84771466	-0.9137457679765488
297	S147F:V148P	-0.7407598126924305	-0.86622715	-0.8476156659592045
298	S147P:V148A	-2.6576824248744915	-2.6934204	-2.383061390919191
299	S147A:V148L	0.14614772198897935	0.1734848	0.007388264666621236
300	S147P:V148G	-3.250425162411299	-2.9311616	-2.7604130293470055
301	S147P:V148E	-3.0549842279096198	-2.6978865	-2.4050902979938984
302	S147T:V148A	-0.2971187420914611	-0.17092848	-0.30595205272527215
303	S147T:V148E	0.08594619697009953	-0.17842817	-0.32798095979997965
304	S147A:V148G	-0.5471173797053391	-0.54652953	-0.6318410392492821
305	S147T:V148G	-0.5253773940724413	-0.58834815	-0.6833036911530879
306	S147A:V148E	-0.11675331225354801	-0.1354475	-0.27651830789617327
307	S147C:V148G	-0.5392962479381065	-0.6193805	-0.6856241422812552
308	S147Y:V148M	-0.09863488682275219	-0.2736411	-0.3885924504940559
309	S147C:V148A	-0.44279690670435234	-0.202878	-0.30827250385344085
310	S147C:V148M	-0.09108371808980933	-0.035214424	-0.1604708247987623
311	S147C:V148E	0.11362342401014114	-0.21036577	-0.33030141092814835
312	S147Y:V148A	-0.4837952320906605	-0.43912315	-0.5363941295487344
313	S147P:V148L	-2.395608480502113	-2.5078392	-2.121183725431104
314	S147T:V148M	0.06874297346504156	-0.0030341148	-0.15815037367059448
315	S147F:V148G	-0.9647937411514997	-0.83060765	-0.8939284851259048
316	S147Y:V148E	-0.4001871684682364	-0.44650006	-0.558423036623442
317	S147F:V148E	-0.38266546605653257	-0.42873883	-0.538605753772798
318	S147A:V148M	-0.05854333887665035	0.04024887	-0.10668772176678809
319	S147A:V148A	-0.5166437144124958	-0.12793255	-0.25448940082146665
320	S147F:V148A	-0.46506954189966326	-0.42135262	-0.5165768466980905
321	S147C:V148L	-0.06062385744172698	0.097743034	-0.04639483836535385
322	S147Y:V148L	0.040899534873924254	-0.14200115	-0.27451646406064745
323	S147F:V148M	-0.09411216401190389	-0.25567675	-0.3687751676434119
324	S147F:V148L	0.254389850872667	-0.12391424	-0.25469918121000346
325	S147T:V148L	0.030067041997875212	0.13005066	-0.04407438723718515
326	E161H:N162Y	-0.011385197091545424	0.08394003	-0.01416796671147047
327	E161R:N162K	-0.4594099204540516	-0.95037556	-0.9138585605089258
328	E161Q:N162M	0.22157052195199034	-0.20032406	-0.21399223133686807
329	E161L:N162K	0.017466589117703633	0.2218728	0.22394380146649873
330	E161Q:N162K	0.29180753949830945	0.30886316	0.1334321623617667
331	E161T:N162T	0.2298587816006785	0.0418272	-0.14498314865800843
332	E161H:N162T	0.1067375695837064	0.18213034	0.07463808540395167
333	E161Q:N162S	0.0018600290728987112	0.21279478	0.033903579593820066
334	E161I:N162T	-0.023307842651985572	0.03913212	-0.0963171164072989
335	E161Q:N162Y	-0.03576846534399549	0.1466546	-0.015684439580110343
336	E161G:N162D	-0.12553846477843103	0.1125412	-0.05662381514708681
337	E161K:N162D	0.2077303518887919	0.12534809	-0.02286471287890901
338	E161Q:N162H	-0.008999984635221189	0.22479296	0.05660139138941567
339	E161G:N162Y	0.05250735826366715	0.0851984	-0.06635896961703569
340	E161G:N162S	-0.03114111003050493	0.15125465	-0.01677095044310528
341	E161G:N162H	0.11797384500667712	0.16323996	0.00592686135249032
342	E161A:N162D	-0.18864432140875054	0.17903519	0.017168776435319444
343	E161G:N162K	0.17000677517890944	0.24724293	0.08275763232484135
344	E161K:N162K	-0.4312390431795225	0.26007938	0.11651673459301914
345	E161V:N162H	-0.020343526415736703	0.16879797	0.002561840932287396
346	E161K:N162Y	-0.29808651004914455	0.09799671	-0.03259986734885789
347	E161V:N162S	0.2535398877745768	0.15681171	-0.020135970863307318
348	E161V:N162D	0.09497773091295181	0.11809349	-0.05998883556728973
349	E161A:N162T	0.028714250562521408	0.24996948	0.0962396740807927
350	E161K:N162H	-0.3292741161616023	0.17606068	0.03968596362066812
351	E161V:N162I	-0.09570621431564046	-0.11343384	-0.28223417796963357
352	E161K:N162I	-0.16493776546542174	-0.10623503	-0.24511005528125374
353	E161A:N162H	-0.03710116498335113	0.22979689	0.07971945293489657
354	E161V:N162Y	-0.07197879169879372	0.09074688	-0.06972399003723773
355	E161Q:N162I	0.08184044892180396	-0.05789423	-0.2281946275125062
356	E161K:N162S	0.23769886846828328	0.16407204	0.016988151825072517
357	E161A:N162Y	0.05402576114765884	0.15165186	0.007433621965370563
358	E161Q:N162D	0.06320001041914754	0.17403507	-0.005949285110161462
359	E161V:N162K	0.165352107506004	0.2528081	0.07939261190463931
360	E161G:N162T	0.05567954162507774	0.18339205	0.02244708249838645
361	E161K:N162T	0.021359084016191136	0.19621658	0.05620618476656425
362	E161A:N162S	0.18601075084145488	0.21779823	0.05702164113930097
363	E161V:N162T	0.08876175102413951	0.18895197	0.019082062078184414
364	E161Q:N162C	0.583565288528266	0.11699438	0.0786378463204338
365	E161A:N162I	-0.042436198730477465	-0.05292654	-0.20507656596702528
366	E161G:N162I	-0.10381664137860785	-0.11894274	-0.278869157549432
367	E161A:N162K	0.0012478471148461216	0.31387138	0.1565502239072476
368	E161D:N162D	0.09063641658700038	0.10388422	-0.058051314334440995
369	E161D:N162T	0.03025560019815174	0.17472172	0.021019583311032264
370	E161D:N162Y	-0.037091128489216835	0.076547146	-0.06778646880438988
371	E161D:N162S	0.053522573397599735	0.14259052	-0.018198449630459468
372	E161Q:N162T	0.10580139315705765	0.24496412	0.0731216125353118
373	E161D:N162I	-0.09339034376943733	-0.12753105	-0.2802966567367857
374	E161D:N162H	-0.06879985868654906	0.15457344	0.004499362165136134
375	E161D:N162K	0.08986003745092266	0.23856449	0.08133013313748716
376	P135N:D136G	-0.2878451044074347	-0.24056292	-0.26276933125641566
377	P135S:D136C	-0.5535482706042841	-0.24250746	-0.26611309779842074
378	P135A:D136N	0.09447847494279368	-0.06441021	-0.21817749911574946
379	P135T:D136C	0.2888113078753972	-0.2052288	-0.21304253712146837
380	P135H:D136C	-0.7766918223533473	-0.23618889	-0.251146575703876
381	P135Q:D136E	0.12842560914255224	-0.011491299	-0.04949542663821749
382	P135R:D136A	0.018970922702250877	0.20492268	0.01782729382981163
383	P135S:D136N	-0.09719155488105917	-0.08818102	-0.2514189398199327
384	P135H:D136N	0.1815098057465376	-0.08181524	-0.23645241772538794
385	P135A:D136G	-0.4396040108804232	-0.13891697	-0.28105467186704214
386	P135R:D136N	-0.13571187099773274	0.026308537	-0.1441207206409887
387	P135T:D136Y	0.05792087870083676	0.0057239532	-0.13419604967656884
388	P135T:D136N	0.09197086139065386	-0.050631523	-0.1983483791429803
389	P135H:D136H	0.162071765885027	0.25091934	0.08825256353985855
390	P135H:D136Y	0.0020913685634227548	-0.02552557	-0.17230008825897647
391	P135R:D136V	-0.25896961920103545	-0.029268742	-0.2017148134831248
392	P135A:D136V	-0.016853266838835045	-0.119796276	-0.2757715919578847
393	P135T:D136V	-0.13803282660782995	-0.10604906	-0.25594247198511644
394	P135L:D136Y	0.10558202512279313	-0.012383461	-0.17065144469031912
395	P135S:D136E	0.08535914113272446	-0.056409836	-0.22941975058716357
396	P135L:D136V	-0.17422160773282774	-0.124078274	-0.2923978669988663
397	P135R:D136H	0.17870163611307222	0.3598218	0.1805842606242578
398	P135S:D136V	0.022962006687168853	-0.1435113	-0.3090130326620688
399	P135H:D136G	-0.05870331882664341	-0.15626621	-0.2993295904766815
400	P135T:D136H	0.016505187889977225	0.28236294	0.12635660212226618
401	P135S:D136Y	0.08212755594318738	-0.031905174	-0.18726661035352166
402	P135A:D136H	0.11843409922405108	0.26847267	0.10652748214949792
403	P135T:D136G	-0.374582421423431	-0.12518167	-0.2612255518942739
404	P135H:D136V	-0.18753435424520817	-0.1371603	-0.29404651056752407
405	P135S:D136H	-0.008917951989660259	0.24449682	0.07328604144531381
406	P135L:D136H	0.2755140937017264	0.26414537	0.08990120710851635
407	P135L:D136N	-0.020644706004957394	-0.068701744	-0.23480377415673015
408	P135L:D136A	-0.04317421611729825	0.1094408	-0.07285575968592983
409	P135A:D136E	-0.17829694083650624	-0.03260851	-0.19617830988297946
410	P135H:D136A	0.10577381363844833	0.09625149	-0.07450440325458763
411	P135R:D136Y	0.029355232007967268	0.08280468	-0.07996839117457766
412	P135S:D136A	0.08362575197371491	0.089847565	-0.08947092534913237
413	P135T:D136E	-0.1282170814807773	-0.018814087	-0.1763491899102112
414	P135T:D136A	-0.0754358440008302	0.12761211	-0.03640036467218
415	P135A:D136Y	-0.12353046503158914	-0.00808239	-0.15402516964933755
416	P135L:D136G	-0.15338821457777768	-0.14319515	-0.2976809469080237
417	P135A:D136A	-0.021626937378362385	0.11375761	-0.05622948464494826
418	P135R:D136G	-0.150337955008855	-0.04846096	-0.20699789339228225
419	P135L:D136E	0.007651048935210146	-0.036905766	-0.21280458492396104
420	P135R:D136E	-0.08733971234032767	0.05820799	-0.12212153140821957
421	P135S:D136G	-0.23416325457979573	-0.16261053	-0.31429611257122625
422	P135H:D136E	-0.35693746410842275	-0.050035477	-0.21445322849261883
423	D160S:G163A	0.10134807226255857	-0.3231573	-0.4724587744722464
424	D160E:G163S	0.0196435450354246	-0.5081191	-0.6006019801993059
425	D160I:G163E	-2.0461564247610253	-1.5152617	-1.5341109482866349
426	D160V:G163S	-1.5149627174962705	-0.9230287	-0.9822983854321135
427	D160Y:G163V	-0.5223730409662192	-0.79570603	-0.8726812237709245
428	D160N:G163A	0.08520457336925483	-0.20988226	-0.3554136836880688
429	D160V:G163E	-1.1878080507816353	-0.98627853	-1.0851679029267185
430	D160H:G163E	-0.3126333001134808	-0.38944435	-0.49828467467912274
431	D160Y:G163A	-0.19128435090208612	-0.22021103	-0.3818316903313397
432	D160V:G163V	-1.0373748457237293	-1.3240402	-1.386973582429949
433	D160H:G163A	-0.2039660985655863	-0.17358494	-0.3092408207427688
434	D160A:G163V	-0.966060172127932	-0.91717124	-1.0082967036454167
435	D160N:G163V	-0.7224861806597505	-0.7858436	-0.8462632171276536
436	D160A:G163E	-0.5349576256945552	-0.5612321	-0.7064910241421862
437	D160H:G163V	-0.9251151074029961	-0.7511456	-0.8000903541823536
438	D160G:G163E	-0.41425306231289655	-0.51687074	-0.6391904641096131
439	D160N:G163E	-0.4302733259555661	-0.42526793	-0.5444575376244232
440	D160A:G163A	-0.3924353443712633	-0.34786987	-0.5174471702058319
441	D160G:G163V	-0.9391449564607531	-0.87438583	-0.940996143612844
442	D160G:G163A	-0.3256723633650661	-0.30280828	-0.4501466101732592
443	D160E:G163E	-0.725936285716527	-0.57416415	-0.7034714976939109
444	D160E:G163V	-0.8709421761077892	-0.92963266	-1.0052771771971414
445	D160A:G163R	-0.22041199291904398	-0.25253105	-0.4204719454612702
446	D160V:G163R	-1.0079029620302178	-0.6895771	-0.7991488242458025
447	D160V:G163A	-0.6630270485148169	-0.78158736	-0.8961240489903641
448	D160Y:G163E	-0.12352899070840538	-0.4354577	-0.5708755442676945
449	D160E:G163R	-0.45059928988311665	-0.26575184	-0.4174524190129949
450	D160Y:G163R	-0.12470916261867424	-0.12419844	-0.28485646558677846
451	D160G:G163R	-0.12337161722831787	-0.20721579	-0.3531713854286975
452	D160N:G163R	0.15110499643874528	-0.11382151	-0.25843845894350803
453	D160E:G163A	-0.3963461693002579	-0.3610134	-0.5144276437575566
454	D160H:G163R	-0.20103600028894647	-0.07736158	-0.2122655959982067
455	S165Y:K166P	-3.1151916910535684	-2.6089673	-2.668892050116472
456	S165A:K166S	-0.8602346475984786	-1.1232109	-1.132945312672438
457	S165L:K166T	-3.88462216097151	-2.219304	-2.0348858596968253
458	S165T:K166R	0.18468476721125432	-0.16981888	-0.2746302580704736
459	S165A:K166E	-1.4225649622958854	-1.4789689	-1.488133043887097
460	S165Y:K166T	-2.568244755325512	-2.555175	-2.497573244210756
461	S165P:K166T	-2.109669823252666	-2.1329603	-1.9462550486460048
462	S165Y:K166R	-0.4545618771510671	-0.677511	-0.747956601897847
463	S165C:K166M	-0.8757161903678717	-1.1030042	-1.135010199002008
464	S165A:K166T	-1.5247362315735056	-2.2761018	-2.1300811497187464
465	S165Y:K166E	-2.1522294451999784	-1.8261275	-1.8556251383791067
466	S165C:K166R	-0.6622877739855761	-0.5838587	-0.6447912329455949
467	S165C:K166E	-1.9665689818107974	-1.7481952	-1.752459769426855
468	S165P:K166E	-0.8379788489061933	-1.3046422	-1.3043069428143554
469	S165T:K166N	-1.9606342485320725	-1.3687999	-1.353240977709902
470	S165Y:K166M	-0.817991442095369	-1.1910462	-1.2381755679542596
471	S165P:K166M	-0.2374691646717204	-0.61090827	-0.6868573723895084
472	S165Y:K166Q	-0.9640690295282238	-1.3284016	-1.3895675307607247
473	S165T:K166M	-0.4315775101602605	-0.7090707	-0.7648492241268867
474	S165T:K166E	-1.2333844301317967	-1.3942165	-1.3822987945517338
475	S165T:K166Q	-0.952910759742968	-0.85551596	-0.9162411869333518
476	S165A:K166Q	-0.8473374078358603	-0.94743204	-1.022075436268715
477	S165C:K166Q	-1.183809643990388	-1.2422473	-1.286402161808473
478	S165F:K166E	-1.5848579598481656	-1.6362696	-1.6519325420086095
479	S165A:K166R	-0.037262311673926324	-0.26729584	-0.3804645074058368
480	S165F:K166T	-1.6606215602014824	-2.4035258	-2.293880647840259
481	S165F:K166R	-0.20803516124918103	-0.45095706	-0.5442640055273493
482	S165P:K166Q	-0.8186856464721353	-0.7588296	-0.8382493351959734
483	S165Y:K166N	-2.592095970023303	-1.8029068	-1.8265673215372749
484	S165F:K166M	-0.338262586541609	-0.9773953	-1.0344829715837625
485	S165C:K166N	-2.8845676603055623	-1.7245426	-1.7234019525850233
486	S165P:K166R	-0.23396393610455765	-0.06789827	-0.19663840633309526
487	S165F:K166N	-2.154274136924852	-1.6120241	-1.6228747251667777
488	S165C:K166T	-2.252770672601775	-2.4932077	-2.3944078752585045
489	S165P:K166N	-2.809461558294886	-1.2788305	-1.2752491259725236
490	S165T:K166T	-1.5142015580820798	-2.2067661	-2.024246900383384
491	S165F:K166Q	-0.6831615592403841	-1.1191566	-1.1858749343902275
492	S165A:K166M	-0.4178609166759749	-0.80251026	-0.87068347346225
493	S165A:K166N	-2.4281235543712003	-1.4539452	-1.4590752270452652
494	N139F:K140M	-2.545978431815662	-1.8393157	-1.87940402614483
495	N139Q:K140N	-1.3208034249235643	-1.3147907	-1.3262799860999528
496	N139D:K140E	-2.1191835612496988	-1.3961034	-1.3531127890562669
497	N139D:K140S	-0.9164537651633596	-0.7318425	-0.7226483752691393
498	N139Y:K140T	-1.0235518998500197	-1.6934264	-1.7102794330540958
499	N139I:K140E	-1.542159663405785	-1.8161306	-1.8007199417846262
500	N139H:K140E	-1.313834754774931	-1.4309134	-1.4099275351940506
501	N139S:K140R	-0.04384058964778665	0.48061514	0.3267738908710305
502	N139D:K140T	-1.3745288233066284	-0.94358253	-0.986404834967364
503	N139K:K140E	-2.991052679951555	-2.4683652	-2.4965588109647747
504	N139Y:K140M	-1.829841738974016	-1.4974511	-1.5347909125517079
505	N139I:K140T	-1.1413349351585202	-1.3977754	-1.4340119876957234
506	N139T:K140E	-1.4248416364433385	-1.1096115	-1.0360980786745877
507	N139S:K140E	-1.1638077903701585	-1.0703347	-1.002340253548589
508	N139I:K140M	-1.1801346835389905	-1.1904666	-1.2585234671933354
509	N139S:K140T	-0.6369298793164551	-0.5972638	-0.6356322994596861
510	N139K:K140M	-2.6132653001417556	-1.9445379	-1.9543623363734839
511	N139K:K140Q	-2.7507728444616752	-1.822063	-1.8035138393585837
512	N139K:K140N	-2.417997470881398	-2.0204022	-2.030600072593963
513	N139D:K140M	-0.909181005979231	-0.7225411	-0.810916314464976
514	N139T:K140R	-0.1689898466784649	0.43724346	0.2930160657450296
515	N139I:K140Q	-1.6136942779194916	-1.0482159	-1.1076749701784352
516	N139I:K140R	-0.6852260953525567	-0.38868856	-0.47160579736500896
517	N139T:K140T	-0.7490402905286856	-0.6387472	-0.6693901245856848
518	N139K:K140T	-2.508732058108714	-2.1207519	-2.129850856875872
519	N139Y:K140Q	-1.1516599600227464	-1.362273	-1.3839424155368072
520	N139K:K140R	-1.0101523391165022	-1.23699	-1.1674446665451574
521	N139S:K140M	-0.651186739276193	-0.36871338	-0.4601437789572982
522	N139D:K140Q	-0.8980526783756875	-0.57207274	-0.6600678174500758
523	N139Y:K140R	-0.5962290015523022	-0.72793007	-0.7478732427233814
524	N139H:K140M	-0.7742792759008107	-0.7608123	-0.8677310606027597
525	N139Y:K140E	-1.2828004540925113	-2.0852425	-2.0769873871429985
526	N139D:K140R	0.09139680799820099	0.11303282	-0.02399864463664958
527	N139S:K140Q	-0.4491249614809648	-0.21406984	-0.30929528194239797
528	N139D:K140N	-0.8882978540817051	-0.8170366	-0.8871540506854556
529	N139H:K140T	-0.8463717426999405	-0.9808924	-1.0432195811051477
530	N139H:K140Q	-0.5746420536741966	-0.61090064	-0.7168825635878586
531	N139T:K140M	-0.3596849537622391	-0.4109621	-0.49390160408329686
532	N139S:K140N	-0.5975805409169836	-0.46621776	-0.5363815151777778
533	N139T:K140Q	-0.5107457319574261	-0.2567253	-0.34305310706839665
534	N139H:K140R	-0.09706538778101322	0.07267475	-0.08081339077443328
535	N139I:K140N	-1.1651785923677707	-1.2793314	-1.334761203413815
536	N139Y:K140N	-1.0273326226899258	-1.5816066	-1.6110286487721874
537	N139H:K140N	-0.8442224370200533	-0.85491776	-0.9439687968232393
538	N139T:K140N	-0.6673753807455435	-0.5081644	-0.570139340303776
539	M189I:L190V	0.1233063681552676	0.04180336	0.05094254746655169
540	M189K:L190E	-0.2610538488372145	-0.5718789	-0.5622820100858019
541	M189Q:L190Q	-0.16877857319369452	-0.31338882	-0.30117969712064685
542	M189Q:L190R	-0.34273188037632535	-0.2599001	-0.2485832850483214
543	M189I:L190W	-0.5235999491408028	-0.4509709	-0.4349369293494951
544	M189I:L190A	-0.18815485263037646	-0.19625282	-0.17894108191728675
545	M189L:L190T	0.43696360720886496	0.21644926	0.2216556289233651
546	M189V:L190T	0.08781291175812792	0.14405107	0.15132160119173843
547	M189R:L190E	-1.1338594701251752	-0.7056136	-0.6984166616806673
548	M189S:L190V	-1.4215415405052045	-0.22449684	-0.2146094381436363
549	M189K:L190Q	-0.3271309393101396	-0.24589443	-0.2340451559681922
550	M189K:L190R	-0.5871679327563374	-0.19220114	-0.18144874389586674
551	M189R:L190M	-0.330046721529728	-0.25333834	-0.24349744172876076
552	M189I:L190I	-0.22177926986949897	0.06537247	0.07931428343675373
553	M189V:L190Q	-0.42017180132023096	-0.08218908	-0.07448810527145966
554	M189K:L190P	-0.5275565670176641	-0.18219423	-0.17732526939400817
555	M189R:L190Q	-0.7035262936870952	-0.38303614	-0.3701798075630576
556	M189V:L190P	-0.133172717527555	-0.018011093	-0.01776821869727563
557	M189K:L190M	-0.3591870007989131	-0.11518955	-0.10736279013389538
558	M189T:L190Q	-0.12467499058642922	-0.24500561	-0.23250207718240556
559	M189T:L190P	-0.3695415578002305	-0.18130207	-0.17578219060822153
560	M189K:L190V	-0.23011595336454252	-0.09529972	-0.08243122788377999
561	M189R:L190P	0.05194073400328315	-0.31985235	-0.31345992098887354
562	M189T:L190V	-0.341993236732993	-0.09440422	-0.08088814909799336
563	M189R:L190V	-0.011592989778905606	-0.23358393	-0.21856587947864536
564	M189V:L190R	-0.2175687370079692	-0.028089046	-0.0218916931991342
565	M189T:L190M	-0.19107712152849482	-0.11429453	-0.10581971134810875
566	M189V:L190M	-0.021895847012772567	0.0494318	0.05219426056283716
567	M189R:L190R	-0.5573668115297733	-0.32978106	-0.3175833954907321
568	M189T:L190R	-0.286687150217755	-0.19130898	-0.1799056651100801
569	M189V:L190V	0.08042270469629097	0.06943941	0.07712582281295255
570	M189I:L190P	-0.2080830767423015	-0.04556799	-0.04395149404367649
571	M189L:L190M	-0.08824787786912423	0.121679306	0.12252828829446383
572	M189L:L190P	-0.055847998691393445	0.054093838	0.05256580903435104
573	M189I:L190Q	-0.2467678927407111	-0.10967636	-0.10067138061786052
574	M189L:L190V	0.10803993520506795	0.14172316	0.14745985054457877
575	M189I:L190R	-0.11534928662758397	-0.05563593	-0.04807496854553506
576	M189L:L190Q	-0.17851262001244292	-0.0102458	-0.00415407753983299
577	M189I:L190M	-0.21536296994313756	0.021812916	0.026010985216436744
578	M189L:L190R	-0.05595959306575203	0.04399252	0.04844233453249247
579	K166T:G167I	-4.237901563733112	-3.7395213	-4.481536737761353
580	K166H:G167S	-1.273421801250852	-1.0548916	-1.1033822318280926
581	K166S:G167C	-0.2770883631323837	-0.6042812	-0.6394727363603101
582	K166E:G167C	-0.32672098677147166	-0.9856875	-0.99466046757497
583	K166E:G167A	-1.7427383831517105	-1.4815483	-1.4938622981273877
584	K166R:G167V	-2.617413789995308	-2.4434676	-2.1403262229230924
585	K166N:G167L	-1.1231748373171624	-1.2911482	-1.1961799265631365
586	K166E:G167V	-3.6443841759681797	-3.1643772	-3.2479947594043543
587	K166E:G167D	-2.8028170120581297	-2.65413	-2.7172520452681748
588	K166T:G167V	-3.4887956835858045	-3.5617306	-3.8899428652360037
589	K166Q:G167V	-2.9400181355117367	-2.867581	-2.781937151785973
590	K166Q:G167A	-0.8489617101511755	-0.9502363	-1.0278046905090057
591	K166T:G167C	-0.5667926810824395	-1.8656836	-1.6366085734066194
592	K166T:G167D	-2.9900285507510627	-3.1903262	-3.359200151099824
593	K166R:G167R	0.20013551436920335	0.16076994	-0.035317075113621144
594	K166M:G167D	-2.4051340425883128	-2.1570525	-2.099802474843327
595	K166E:G167R	-0.9748544895119768	-1.1000261	-1.1429856115948813
596	K166R:G167C	0.2591646519315173	0.28609514	0.11300806890629023
597	K166M:G167S	-0.39531397464491264	-0.6052103	-0.7139856964586997
598	K166R:G167A	0.05876525284907867	-0.27027893	-0.38619376164612707
599	K166T:G167A	-1.943937185628275	-2.2782044	-2.1358104039590393
600	K166Q:G167D	-2.311638380610831	-2.2670627	-2.251194437649793
601	K166M:G167V	-2.920600051837272	-2.7816439	-2.6305451889795055
602	K166N:G167V	-3.4125825777422505	-3.1510167	-3.2189369425625216
603	K166T:G167S	-1.6483242606935535	-2.1286461	-1.973383372715197
604	K166Q:G167C	-0.15750514659853018	-0.4183259	-0.5286028599565882
605	K166Q:G167S	-0.5378431849142703	-0.75321364	-0.8653776592651652
606	K166R:G167S	0.10849792434007374	-0.061997414	-0.22376673040228656
607	K166R:G167D	-1.278676673991319	-1.7328401	-1.6095835087869137
608	K166Q:G167R	-0.1369505983088085	-0.5397165	-0.6769280039764998
609	K166N:G167A	-1.1496562846594038	-1.4565372	-1.4648044812855547
610	K166M:G167C	-0.4155252167366919	-0.2662344	-0.3772108971501229
611	K166N:G167D	-3.232974723892733	-2.6364639	-2.688194228426342
612	K166T:G167R	-1.041498564493396	-1.9623096	-1.7849337174265307
613	K166N:G167S	-0.8443280762314728	-1.273592	-1.3023774500417142
614	K166M:G167R	-0.20797317433260876	-0.3889284	-0.5255360411700343
615	K166M:G167A	-0.45624576654755755	-0.8053627	-0.8764127277025402
616	K166N:G167R	-0.4574840646722048	-1.073389	-1.1139277947530486
617	K166N:G167C	-0.31492081895851737	-0.9586358	-0.9656026507331374
618	A178G:E181Y	-0.1583798660748527	-0.43198872	-0.44246763707511994
619	A178L:E181G	-0.6518542831718515	-0.4496014	-0.44734243707943655
620	A178T:E181T	-0.04094520210999846	-0.26334572	-0.2691269377473753
621	A178D:E181S	-0.06341805789102559	-0.14152956	-0.13779528825475484
622	A178T:E181N	-0.5962225882574057	-0.24622488	-0.24524145597729508
623	A178T:E181Y	0.0825358553502911	-0.28206825	-0.3044206231388249
624	A178R:E181V	-0.5822118516897631	-0.107437134	-0.08785630717462789
625	A178T:E181R	-0.6362790719655983	-0.44156003	-0.44304919551222177
626	A178V:E181G	0.10531696990972403	-0.16288662	-0.1659702680711712
627	A178V:E181N	-0.2916767097354068	-0.15995264	-0.15394666517271682
628	A178F:E181V	-0.32791679500553517	-0.2931738	-0.2770852026120676
629	A178V:E181L	0.1878963702714947	-0.19436884	-0.1916748520950824
630	A178T:E181L	-0.13659967441905532	-0.28048325	-0.28296964289965976
631	A178P:E181S	-0.15303021594808872	-0.33167696	-0.3337658354695754
632	A178D:E181Y	-0.3445684287145132	-0.22058773	-0.23080186854956697
633	A178I:E181D	0.27341854400853227	0.12275934	0.13154849244989597
634	A178D:E181L	-0.12225855788167209	-0.21899748	-0.20935088831040227
635	A178V:E181Y	-0.07041109311656282	-0.19596148	-0.2131258323342471
636	A178C:E181D	-0.16971271578386488	0.11468601	0.12482149745557836
637	A178V:E181H	-0.318797015158759	-0.17595148	-0.17093268394933103
638	A178D:E181P	-0.8995426177984898	-1.0272322	-1.0450362251310017
639	A178N:E181Q	0.3588541691017718	0.13146162	0.1464039512347992
640	A178P:E181G	-0.4080870619268807	-0.3772049	-0.37961685150131075
641	A178S:E181G	-0.18637036697515186	-0.14876795	-0.14376010556745555
642	A178G:E181V	-0.33563020882613875	-0.3086605	-0.2974192933753179
643	A178T:E181G	-0.4778016944770893	-0.24914646	-0.2572650588757486
644	A178V:E181Q	-0.10565082112571458	0.010682583	0.009255596814697231
645	A178P:E181Q	-0.03736807243238891	-0.20550251	-0.2043909866154423
646	A178G:E181K	-0.20080187806621275	-0.35412645	-0.34088735427330574
647	A178S:E181K	-0.15730954546069514	-0.102864265	-0.08933538702871724
648	A178D:E181G	-0.13280876806626515	-0.18755484	-0.1836463042864911
649	A178S:E181V	-0.267922623865566	-0.056797028	-0.04586732613072941
650	A178P:E181V	-0.26468665994142326	-0.2863493	-0.2817240720645846
651	A178P:E181A	-0.14774172164452695	-0.26628065	-0.2659570693853901
652	A178P:E181K	-0.29830420542013236	-0.33187914	-0.32519213296257243
653	A178V:E181K	0.0315090536333374	-0.11701298	-0.1115455495324329
654	A178T:E181V	-0.10022965329554412	-0.15761328	-0.15937227943902288
655	A178G:E181Q	-0.16998266695896885	-0.22791672	-0.22008620792617561
656	A178G:E181G	-0.46982037243829	-0.39938498	-0.39531207281204406
657	A178T:E181Q	-0.020233070023359733	-0.0762434	-0.08203919398988058
658	A178T:E181K	-0.279151798907841	-0.2034707	-0.2028403403370107
659	A178D:E181Q	-0.1193393976596509	-0.014163971	-0.008420439400622648
660	A178D:E181V	-0.18670365176274634	-0.09574318	-0.08575352484976495
661	A178D:E181K	-0.2190360897460086	-0.14173412	-0.12922158574775278
662	A178T:E181A	-0.1587942547190982	-0.13740778	-0.14360527675982837
663	A178S:E181Q	-0.09427923930614786	0.024899483	0.03146575931841289
664	A178V:E181V	-0.05373601645797884	-0.07097244	-0.06807748863444507
665	A178G:E181A	-0.2393784532928452	-0.28861856	-0.2816522906961234
666	A178P:E181D	-0.12331619953786452	-0.06329632	-0.06263960414748082
667	A178D:E181A	-0.1991089929989452	-0.07548237	-0.06998652217057
668	A178S:E181A	-0.12137830602746848	-0.036505222	-0.030100323451534905
669	A178V:E181A	-0.06558022085170274	-0.050691605	-0.05231048595525012
670	A178T:E181D	0.0655382787133788	0.06670141	0.05971218847808091
671	A178D:E181D	-0.08693466247771779	0.12906027	0.13333094306733884
672	A178G:E181D	-0.024004088727336743	-0.08586025	-0.07833482545821413
673	A178S:E181D	0.03596431105729473	0.16827488	0.17321714178637437
674	A178V:E181D	0.09046439885841842	0.15400505	0.15100697928265872
675	E195N:I196M	-0.4142790313621148	-0.19945478	-0.19252523152352818
676	E195G:I196N	-1.6244823851234202	-2.4850414	-2.419677137534336
677	E195H:I196F	-0.29761144457791794	-0.58353066	-0.5761677923140982
678	E195K:I196N	-1.7892663197097436	-2.3127377	-2.1519202549393284
679	E195I:I196L	-0.06745032111546595	-0.06547785	-0.05322996230933752
680	E195R:I196L	-0.36839162697381805	-0.091079235	-0.07547435785105483
681	E195T:I196F	-0.7416395884631745	-0.55841255	-0.5488774187076293
682	E195Q:I196N	-1.9680852502634132	-2.372654	-2.237131533452751
683	E195N:I196T	-0.03289146715526768	-0.7102318	-0.7055728712173943
684	E195S:I196L	-0.44409638681206726	-0.003946781	0.009711548664116387
685	E195Q:I196S	-0.9248006588073119	-1.7764571	-1.6863929931073274
686	E195V:I196N	-1.9828365931776555	-2.398547	-2.281583569853833
687	E195A:I196N	-1.48608006274771	-2.3754632	-2.2457120421573933
688	E195G:I196T	-1.2763595320045453	-0.6610513	-0.6662149858663808
689	E195G:I196S	-2.912195915789157	-1.9108377	-1.8689385971889123
690	E195K:I196F	0.2000916435712324	-0.36324215	-0.3516707231446434
691	E195D:I196N	-1.9691034021720906	-2.5250106	-2.4867616452093264
692	E195K:I196T	0.07011333513304914	-0.4107046	-0.3984581032713732
693	E195G:I196V	0.03777795460829008	-0.03660822	-0.0385779336379386
694	E195Q:I196F	-0.2351130470218935	-0.44940233	-0.4368820016580661
695	E195D:I196S	-2.8723744238676003	-1.9589119	-1.9360231048639027
696	E195K:I196V	0.031367568350031634	0.22237158	0.22917894895706903
697	E195G:I196F	-0.7485491630054962	-0.61454296	-0.619427605739651
698	E195V:I196T	-0.0183453699715944	-0.53406286	-0.5281214181858778
699	E195V:I196M	0.002343793169645163	-0.017101288	-0.015073778492011636
700	E195A:I196S	-1.200395992085704	-1.7798016	-1.6949735018119698
701	E195Q:I196T	-0.2598711165451954	-0.4965675	-0.4836693817847959
702	E195D:I196T	-0.9126080662190561	-0.720654	-0.7332994935413713
703	E195V:I196F	-0.18424586508812432	-0.48703742	-0.481334038059148
704	E195Q:I196L	0.07808150484881801	0.21080112	0.22022097121325102
705	E195Q:I196M	-0.03170456715934179	0.021517277	0.029378257909070227
706	E195Q:I196V	0.012126077051342542	0.13396215	0.14396767044364633
707	E195G:I196M	-0.0033195857329972383	-0.14839602	-0.1531673461725147
708	E195K:I196S	-0.2983881437915314	-1.7052922	-1.6011817145939047
709	E195K:I196L	0.1076110331425347	0.29931068	0.3054322497266737
710	E195V:I196S	-0.3760979203400056	-1.8073137	-1.7308450295084092
711	E195K:I196M	0.11617581142987045	0.109698296	0.11458953642249292
712	E195A:I196T	-0.29040606181103473	-0.5006237	-0.49224989048943835
713	E195V:I196V	0.015563371984471934	0.09521961	0.09951563404256447
714	E195A:I196F	-0.05812596294112523	-0.45347357	-0.44546251036270856
715	E195A:I196V	-0.1080065343909008	0.12977505	0.1353871617390041
716	E195D:I196F	-0.8298311051957374	-0.6744125	-0.6865121134146415
717	E195G:I196L	-0.049915349453038084	0.039889336	0.03767536713166608
718	E195A:I196M	-0.010554568007674996	0.017342567	0.020797749204427785
719	E195V:I196L	-0.043595470384563524	0.17199755	0.17576893481216915
720	E195D:I196V	-0.06471391891886275	-0.09881163	-0.10566244131292901
721	E195D:I196M	-0.022980290825410876	-0.21028996	-0.22025185384750512
722	E195A:I196L	0.09808322680753934	0.20660734	0.21164046250860857
723	E195D:I196L	0.0934619027922072	-0.02248764	-0.02940914054332433
724	A185V:L186R	-1.3525486701231872	-2.0239186	-2.025669553494991
725	A185N:L186F	-0.30272654581787306	-0.86001253	-0.8547036398068126
726	A185E:L186F	-0.3293601430228181	-0.5724375	-0.5457553025450443
727	A185V:L186T	0.019273658004824605	0.02771902	0.04315184679230777
728	A185N:L186V	0.13073795711400543	-0.2047658	-0.2013539433402749
729	A185P:L186S	-2.2190487352292116	-2.9082162	-2.9089903155139205
730	A185P:L186W	-3.8284866384647356	-3.0241284	-3.1204405716007315
731	A185P:L186V	-3.0066867553980567	-2.651713	-2.4674551380595253
732	A185V:L186M	-0.48844369175108254	-0.24795723	-0.2326399859691386
733	A185G:L186S	-0.5519684336308747	-0.515697	-0.5184985291592308
734	A185V:L186V	-0.11393384742066352	0.12123346	0.12058989473599135
735	A185D:L186V	0.08018567806816716	-0.32448673	-0.3321768375808438
736	A185P:L186F	-4.462884301002698	-3.0239286	-3.120804834526063
737	A185D:L186M	-0.3777800422535791	-0.68410516	-0.6854067182859738
738	A185G:L186F	-0.2942286197410473	-0.7318523	-0.7303130481713733
739	A185S:L186V	0.08059599058431412	0.06953335	0.06990736216748372
740	A185G:L186M	-0.5107004149382764	-0.43579555	-0.43019323240996554
741	A185T:L186S	-0.44722696916463334	-0.2678337	-0.2586860363588461
742	A185S:L186M	-0.3774174383144934	-0.29886723	-0.28332251853764623
743	A185P:L186M	-1.6587397069640268	-2.8640664	-2.8206850187646553
744	A185S:L186W	-0.5220983798714487	-0.59858775	-0.5830780713737229
745	A185V:L186W	-0.5122683823751771	-0.5487735	-0.5323955388052153
746	A185D:L186S	-0.7774629604834795	-0.7622576	-0.773712015035239
747	A185T:L186W	-0.28914954065675075	-0.48866463	-0.4701362924456576
748	A185S:L186S	-0.24531865022185836	-0.37954617	-0.37162781528691147
749	A185G:L186W	-0.6110576552014819	-0.73223376	-0.7299487852460422
750	A185V:L186S	-0.1629103249064953	-0.32889128	-0.32094528271840383
751	A185T:L186M	-0.34398266279812	-0.1866169	-0.1703807396095809
752	A185D:L186W	-0.536667006398406	-0.97335696	-0.9851622711220505
753	A185G:L186V	0.26779365553577694	-0.069946766	-0.07696335170483559
754	A185T:L186V	0.11113235460183822	0.18341064	0.18284914109554906
755	A185D:L186F	-0.41434269099623694	-0.97298574	-0.9855265340473816
756	A185T:L186F	-0.410260407701365	-0.48827434	-0.47050055537098867
757	A185V:L186F	-0.5182303428232702	-0.54838514	-0.5327598017305464
758	A185S:L186F	-0.5739168301024313	-0.5982013	-0.583442334299054
759	T145N:F146I	-1.4945316150688106	-1.2819958	-1.2854356489702097
760	T145K:F146L	-0.2368786613040996	-0.4924953	-0.500613355217022
761	T145G:F146L	-1.191635673981202	-1.0190914	-1.0287423838098584
762	T145Y:F146Y	-3.8493851174750593	-2.3712504	-2.4679321621626285
763	T145I:F146G	-0.40401653629510104	-0.5302968	-0.540251518814078
764	T145I:F146Y	-0.3504235858864006	-1.6638227	-1.570675670821501
765	T145P:F146I	-3.236280664157058	-3.0562274	-2.906757174290832
766	T145N:F146L	-0.10515811725287649	-0.6621778	-0.6956504653331925
767	T145I:F146S	-0.344399471082646	-1.4376512	-1.354255442902431
768	T145P:F146Y	-4.003535789474955	-3.4457986	-3.6207518833279386
769	T145I:F146I	-0.6751554016644196	-0.8517468	-0.8566809617843942
770	T145N:F146S	-3.1261605088126942	-1.8274007	-1.7830101300882464
771	T145P:F146C	-3.1854371077839265	-2.7948406	-2.483868796790895
772	T145P:F146S	-4.143987661036891	-3.343454	-3.4043316554088685
773	T145P:F146V	-3.2560274281065507	-3.0085702	-2.8432835179640734
774	T145N:F146C	-0.7951864044850817	-0.8272114	-0.8625472714702727
775	T145N:F146V	-1.0155837310843545	-1.1962819	-1.2219619926434513
776	T145A:F146I	-0.46713875930731963	-0.2842803	-0.3493313186935785
777	T145A:F146S	-0.26406277061272376	-0.90938973	-0.8469057998116156
778	T145A:F146Y	-0.322219134987235	-1.1559856	-1.0633260277306844
779	T145A:F146C	0.010725187999559148	0.21181583	0.07355705880635943
780	T145S:F146Y	-0.6891889228085962	-1.2775278	-1.2250777333745786
781	T145I:F146V	-0.7438221545679997	-0.76090217	-0.7932073054576345
782	T145A:F146V	-0.1705560181900498	-0.18908548	-0.2858576623668192
783	T145I:F146C	-0.7178513225167796	-0.37348604	-0.4337925842844572
784	T145S:F146I	-0.2720200632114996	-0.4178655	-0.5110830243374727
785	T145S:F146S	-0.48183296233444034	-1.0352356	-1.008657505455509
786	T145A:F146L	-0.5221320748012757	0.3864994	0.24045386494343957
787	T145S:F146V	-0.003252214721898317	-0.32344818	-0.4476093680107134
788	T145I:F146L	-0.40947324245751676	-0.20219183	-0.2668957781473771
789	T145P:F146L	-2.0843959063012343	-2.694535	-2.3169719906538147
790	T145S:F146C	0.06235005757212187	0.075350285	-0.08819464683753475
791	T145S:F146L	-0.11594014644533558	0.24971247	0.07870215929954538
792	D138T:K140R	-0.018625095259232897	0.0030612946	-0.029564747027484906
793	D138V:K140I	-2.5229889133010612	-1.8194556	-1.7696784824956604
794	D138E:K140P	-1.079641365965859	-0.59002876	-0.5279141485517789
795	D138Q:K140M	-1.2041358376151405	-1.2909324	-1.2876990215850497
796	D138Y:K140M	-3.01740150467165	-2.1132731	-2.0928210491257992
797	D138H:K140V	-1.2309470946309438	-1.2349474	-1.2309470946309184
798	D138A:K140S	-1.1366945552976206	-1.4963701	-1.4300349586038852
799	D138Y:K140E	-2.23994722382663	-2.6103196	-2.63501752371709
800	D138E:K140E	-1.2784441481321667	-1.7542729	-1.7290854199753882
801	D138A:K140M	-1.2850143164719647	-1.4880464	-1.518302897799722
802	D138N:K140M	-0.43847894081949695	-0.68058157	-0.7562594353912862
803	D138H:K140M	-0.6601580047058646	-0.892359	-0.9990165699800744
804	D138N:K140E	-0.9313107750795434	-1.3578448	-1.2984559099825774
805	D138A:K140Q	-1.2865867804342404	-1.3526316	-1.3674544007848208
806	D138A:K140E	-1.6280630076933333	-2.0770717	-2.0604993723910128
807	D138H:K140T	-0.8522454026482233	-1.1089141	-1.1745050904824628
808	D138Y:K140Q	-1.3446758595755923	-1.9963379	-1.9419725521108981
809	D138G:K140E	-1.1498456248531892	-1.6337023	-1.6198668008483414
810	D138G:K140T	-0.7940166051704995	-1.1994326	-1.2531588467594386
811	D138V:K140E	-1.9023850678079748	-2.3310175	-2.34768382070704
812	D138A:K140T	-1.6820135246358745	-1.6843956	-1.6937914183021099
813	D138G:K140R	-0.24986585668181818	-0.16676617	-0.29075265642872417
814	D138H:K140E	-1.5133241147080803	-1.5499363	-1.5412130445713652
815	D138Y:K140R	-0.848150785691265	-1.4339092	-1.3059033792974737
816	D138V:K140T	-1.750832084421551	-1.96668	-1.980975866618137
817	D138N:K140Q	-0.25580141117802824	-0.5295267	-0.605410938376385
818	D138A:K140R	-0.2742344477645521	-0.7174146	-0.7313852279713955
819	D138Y:K140T	-2.2820755587527213	-2.281035	-2.268309569628187
820	D138N:K140T	-0.7931167004502896	-0.9026432	-0.9317479558936745
821	D138V:K140M	-1.5222854758105153	-1.7828782	-1.805487346115749
822	D138V:K140N	-1.2687281667496573	-1.8619354	-1.8817250823362286
823	D138N:K140R	-0.0369422834666364	0.15714407	0.0306582344370403
824	D138N:K140N	-0.7229664217327642	-0.7754903	-0.8324971716117657
825	D138V:K140R	-0.49544064023185685	-1.0508206	-1.0185696762874226
826	D138E:K140T	-0.9547850417222115	-1.3303354	-1.3623774658864853
827	D138H:K140N	-0.6374827214481759	-0.985028	-1.075254306200554
828	D138E:K140Q	-0.899471985750377	-0.97703505	-1.0360404483691963
829	D138H:K140Q	-0.49024813988598137	-0.7445164	-0.8481680729651733
830	D138G:K140Q	-0.6868055035680208	-0.83935285	-0.9268218292421495
831	D138V:K140Q	-1.0662951252729245	-1.6554797	-1.6546388491008484
832	D138H:K140R	-0.12750245467799062	-0.066954136	-0.21209890015174793
833	D138Y:K140N	-1.712785178262281	-2.1855674	-2.169058785346279
834	D138A:K140N	-1.1981503543998535	-1.5723584	-1.5945406340202015
835	D138G:K140M	-0.8767301437925935	-0.9855814	-1.0776703262570506
836	D138E:K140R	-0.14856014817785307	-0.3127303	-0.39997127555577094
837	D138E:K140M	-1.0425784576010602	-1.1207068	-1.1868889453840992
838	D138E:K140N	-1.1000919758654542	-1.21053	-1.263126681604577
839	D138G:K140N	-0.9896226283294642	-1.0771427	-1.1539080624775302
840	D136N:I137F	-0.2611603071150906	-0.694324	-0.7603423521447934
841	D136N:I137M	-0.36350466778331975	-0.69637156	-0.765759830986461
842	D136N:I137S	-1.721153428398712	-2.5756311	-2.3491480162716276
843	D136H:I137N	-1.865734657582551	-2.3737936	-2.010169078104363
844	D136T:I137V	0.08244049591107563	-0.11011505	-0.11573352696815897
845	D136F:I137T	-1.9218241282093982	-1.3571682	-1.2666092801038213
846	D136V:I137S	-2.4994584231384254	-2.610003	-2.4067421091137633
847	D136Q:I137F	-0.7766918223533473	-0.70164585	-0.6508526609469276
848	D136N:I137N	-2.9958953068431957	-2.5884314	-2.33487405936961
849	D136G:I137S	-3.6890424673998803	-2.6217718	-2.412025189022921
850	D136V:I137N	-2.8460830242660005	-2.6226187	-2.3924681522117455
851	D136Q:I137L	-0.6757659039373282	-0.423445	-0.42318774099653544
852	D136Y:I137S	-3.227696916551985	-2.540243	-2.2849956868052166
853	D136Y:I137N	-2.5600830441938665	-2.5532312	-2.2707217299031983
854	D136H:I137S	-1.9886327945020756	-2.3598835	-2.024443035006381
855	D136N:I137T	-0.6751554016644196	-1.2069371	-1.2102120474195313
856	D136G:I137N	-2.7811703190369257	-2.634324	-2.3977512321209034
857	D136A:I137S	-2.334134440857667	-2.462164	-2.1872000018008273
858	D136E:I137N	-2.8726626675788567	-2.568612	-2.312874870136839
859	D136Y:I137T	-1.3179584728658358	-1.1562309	-1.1460597179531202
860	D136H:I137M	-0.452256936680847	-0.37465477	-0.44105484972121456
861	D136A:I137N	-2.27829703051572	-2.4755585	-2.1729260448988095
862	D136H:I137L	0.13554210965247562	-0.087803364	-0.20797245092915495
863	D136N:I137V	-0.4096109567745292	-0.36917448	-0.4802351944370691
864	D136A:I137M	-0.46207686680303156	-0.5249226	-0.6038118165156607
865	D136G:I137T	-0.8999556291062542	-1.2735705	-1.2730892201708248
866	D136Y:I137M	-0.6597084663770134	-0.6423516	-0.70160750152005
867	D136A:I137T	-1.191887213509625	-1.045563	-1.048264032948731
868	D136E:I137S	-2.111692886041713	-2.555706	-2.3271488270388567
869	D136G:I137L	-0.24699771428297387	-0.48893237	-0.595554604945695
870	D136Y:I137V	-0.2767612476637316	-0.31371212	-0.41608286497065716
871	D136H:I137T	-0.8377998083643449	-0.9030533	-0.8855070661542848
872	D136V:I137T	-1.140315049073787	-1.2565179	-1.2678061402616674
873	D136G:I137F	-0.7228891154492495	-0.7655356	-0.823219524896087
874	D136Y:I137F	-1.1672312804139457	-0.64029336	-0.6961900226783824
875	D136E:I137F	-0.6884675889481716	-0.6638403	-0.7383431629120225
876	D136H:I137V	-0.28375576250453166	-0.04018879	-0.15553021317182258
877	D136N:I137L	-0.30508691106226643	-0.41594672	-0.5326774321944014
878	D136E:I137V	-0.6066580961079867	-0.33787155	-0.4582360052042973
879	D136A:I137F	-0.6688143146218614	-0.5228431	-0.5983943376739933
880	D136V:I137F	-0.42277803924153706	-0.7472887	-0.81793644498693
881	D136G:I137M	-0.8014978712273513	-0.76756835	-0.8286370037377546
882	D136A:I137L	-0.2613879098568131	-0.24073601	-0.3707294177236007
883	D136H:I137F	-0.6383135379076894	-0.37255192	-0.4356373708795469
884	D136E:I137M	-0.5413636109860435	-0.6658938	-0.7437606417536902
885	D136V:I137M	-0.4254482675892984	-0.7493253	-0.8233539238285972
886	D136E:I137T	-0.8973605757565644	-1.1783452	-1.1882128581867604
887	D136A:I137V	-0.2880468403048192	-0.1934576	-0.3182871799662679
888	D136Y:I137L	-0.317237008500799	-0.36065817	-0.4685251027279904
889	D136G:I137V	-0.4788130109569877	-0.44240832	-0.5431123671883618
890	D136V:I137V	-0.45054346842764376	-0.4236281	-0.5378292872792043
891	D136E:I137L	-0.4570880041768027	-0.38474417	-0.5106782429616306
892	D136V:I137L	-0.3422391771027357	-0.47021818	-0.5902715250365371
893	V198I:A199V	-0.03524718042118965	-0.13874388	-0.13708668714876238
894	V198L:A199G	0.46414974741401877	0.18539476	0.18550583016412814
895	V198I:A199G	-0.04571848047385229	0.25335073	0.25143301937397844
896	V198A:A199P	-1.8757968148545525	-2.7607584	-2.708480280608094
897	V198A:A199T	-0.16877857319369452	-0.2130413	-0.21431751500560337
898	V198I:A199T	-0.8337548769842532	-0.049120426	-0.04598181878411234
899	V198G:A199G	-1.1983979891909948	-1.4320395	-1.3776523252502413
900	V148F:F149L	-0.3158766187271645	-1.0530467	-0.9909284662182927
901	V148D:F149Y	-0.8159125343760095	-1.141762	-1.1114823655574635
902	V148G:F149S	-2.7507728444616752	-2.8078315	-2.629213783140183
903	V148E:F149V	-1.2466954511642294	-1.5726473	-1.5432078396871494
904	V148E:F149C	-1.1666527424202844	-1.5950491	-1.537181266834999
905	V148G:F149I	-1.1233164295999323	-1.2125177	-1.269999987681418
906	V148E:F149S	-2.813573746715364	-2.5595522	-2.2738910517870754
907	V148G:F149Y	-0.8930554098844045	-1.0442724	-1.0829450738678605
908	V148M:F149S	-2.122164191301192	-2.4466722	-2.10406046565769
909	V148L:F149I	0.04044133807978433	-0.5325842	-0.6307706837655154
910	V148L:F149L	0.019231014937351108	-0.65028644	-0.7077085190588708
911	V148A:F149S	-1.7512514619166246	-2.55481	-2.2518621447123683
912	V148A:F149V	-0.934915827133388	-1.5663073	-1.5211789326124425
913	V148M:F149V	-0.9712834713042628	-1.4228234	-1.3733772535577644
914	V148G:F149V	-1.5444076965731945	-1.9105222	-1.8985305710402576
915	V148M:F149Y	-0.8900205082691455	-0.4812286	-0.5577917563853676
916	V148G:F149C	-1.5998921287456378	-1.9312363	-1.8925039981881062
917	V148M:F149I	-0.3537520825200797	-0.66066384	-0.7448466701989247
918	V148E:F149I	-0.1733633190906103	-0.82797194	-0.9146772563283094
919	V148L:F149C	-0.9295994943758622	-1.3304875	-1.2532746942722048
920	V148E:F149Y	-0.5883950025019207	-0.651391	-0.7276223425147537
921	V148A:F149I	-0.39166852220033277	-0.8208523	-0.8926483492536024
922	V148L:F149S	-2.0827053501127137	-2.3581572	-1.9899844792242813
923	V148A:F149C	-1.054895150563417	-1.588738	-1.5151523597602918
924	V148L:F149Y	-0.37952551673373797	-0.35127878	-0.44371576995195916
925	V148A:F149Y	-0.6794285172145073	-0.6441407	-0.7055934354400462
926	V148L:F149V	-0.8589299199069782	-1.3069448	-1.2593012671243553
927	V148E:F149L	-0.4366269329892323	-0.94215107	-0.9916150916216648
928	V148G:F149L	-1.2103278079873054	-1.3207431	-1.3469378229747722
929	V148M:F149L	-0.2970551669778983	-0.7769506	-0.8217845054922792
930	V148A:F149L	-0.7095818346904021	-0.935127	-0.9695861845469578
931	A158D:T159K	-1.5988442044339861	-1.7042565	-1.6563465648012872
932	A158S:T159K	-1.0041370946401302	-0.94514585	-0.95560302977476
933	A158S:T159M	-0.1381172470283453	0.064834595	-0.1714251264318376
934	A158D:T159N	-1.2505375101657703	-1.3378699	-1.3849482779056665
935	A158G:T159N	-0.8739483241680294	-0.7546127	-0.8687298503667544
936	A158V:T159N	-0.17280951286555932	-0.3663373	-0.48399122057840915
937	A158D:T159P	-1.6514879367160082	-1.6019638	-1.6572917497178055
938	A158D:T159A	-0.8546053622614044	-1.1516976	-1.1923277128819145
939	A158V:T159I	-0.0996808212578389	-0.097528934	-0.24006737514897503
940	A158T:T159A	-0.7879139860188525	-0.86512685	-0.9585582902717702
941	A158G:T159A	-0.39149871383038876	-0.5540085	-0.6761092853430015
942	A158D:T159I	-0.7778636517704786	-1.0950432	-1.1410244324762338
943	A158V:T159H	0.09658415704150904	-0.52847815	-0.7391144055085037
944	A158T:T159I	-0.3468708118909007	-0.80632544	-0.9072550098660894
945	A158P:T159N	-0.1058868574847196	-0.520159	-0.660679699221342
946	A158T:T159N	-0.9784136901675183	-1.059005	-1.1511788552955222
947	A158V:T159A	-0.1870919096561559	-0.15968513	-0.29137065555465624
948	A158D:T159S	-1.2954632227165208	-1.080425	-1.113322432401195
949	A158T:T159P	-0.9810825410864425	-1.3357608	-1.423522327107662
950	A158S:T159I	-0.040080581934503715	-0.26786804	-0.44028089744970655
951	A158P:T159P	-0.8414026712114655	-0.8157766	-0.9330231710334813
952	A158V:T159P	-0.24104179732107844	-0.665967	-0.7563346923905481
953	A158S:T159N	-0.38881832732015775	-0.53385615	-0.6842047428791393
954	A158G:T159I	-0.1024973805659061	-0.49339008	-0.624806004937321
955	A158P:T159I	-0.1744645076041416	-0.25391483	-0.41675585379190916
956	A158G:T159P	-1.5447769816014016	-1.0429382	-1.1410733221788933
957	A158G:T159S	-0.07767237247228585	-0.477782	-0.597104004862282
958	A158T:T159S	-0.6151618808224634	-0.79116917	-0.8795530097910502
959	A158S:T159A	-0.10503287822572084	-0.32946682	-0.4915841778553873
960	A158P:T159A	-0.22526329513453677	-0.3155651	-0.4680591341975895
961	A158S:T159P	-0.4583653344985928	-0.829087	-0.9565482146912792
962	A158P:T159S	-0.36285518520486154	-0.2380538	-0.38905385371686996
963	A158S:T159S	-0.26961634877818375	-0.25201988	-0.4125788973746678
964	A158V:T159S	-0.16728453166858323	-0.08154678	-0.2123653750739367
965	G126C:N127T	-3.6445907204837718	-3.443172	-3.4053721197679803
966	G126S:N127T	-3.667063560681105	-3.206	-2.90223184583831
967	G126D:N127S	-3.792226708853353	-3.4753425	-3.7426532473292875
968	G126R:N127H	-3.0990795504709356	-3.610126	-3.7425673766959027
969	G126S:N127D	-3.8306930035964606	-2.7716224	-2.572636544924935
970	G126A:N127I	-3.903452338745335	-3.1562676	-2.887693781180059
971	G126D:N127H	-4.050055828591937	-3.764236	-4.141000286157441
972	G126R:N127I	-4.065093710305012	-3.5290532	-3.646400814835086
973	G126V:N127D	-3.386761600745188	-3.4558334	-3.710417616557467
974	G126R:N127K	-2.2711997656907155	-3.072206	-3.1062745148562354
975	G126S:N127Y	-3.1438154314116735	-3.3849592	-3.0893516521515063
976	G126C:N127K	-2.5345497359920395	-2.9007213	-2.852369167052658
977	G126S:N127S	-2.345307736353511	-2.80657	-2.5871747161345025
978	G126V:N127Y	-3.1088357106312814	-3.83184	-4.227132723784038
979	G126V:N127I	-2.732080714928351	-3.6995006	-4.02713626473437
980	G126A:N127S	-2.7266753014554412	-2.7962594	-2.585513304212723
981	G126R:N127Y	-4.680682620861097	-3.6905203	-3.846397273884754
982	G126V:N127S	-2.561016307054252	-3.477907	-3.7249557877670343
983	G126V:N127K	-2.5758313976710987	-3.3198805	-3.4870099647555195
984	G126A:N127K	-3.2615984786641503	-2.5476372	-2.3475674812012084
985	G126V:N127H	-2.869677586966673	-3.7660675	-4.123302826595188
986	G188V:I196T	-2.8078359016250953	-2.0554373	-2.1110322169484776
987	G188A:I196T	-1.3627010413109717	-0.9586961	-0.9774816670768034
988	G188E:I196M	-1.1983979891909948	-0.9867811	-0.9877070238588421
989	G188D:I196T	-1.4703317067463881	-1.1093984	-1.1307579190695256
990	G188A:I196S	-2.645316980414326	-2.1477065	-2.1802052783993346
991	G188S:I196N	-2.1998465266431215	-2.5760937	-2.5542504005161217
992	G188R:I196S	-3.7823955482528304	-1.783268	-1.7140892106595091
993	G188V:I196N	-1.8072040247294858	-3.3270242	-3.8644943686164326
994	G188R:I196L	0.5307829973236441	0.20225859	0.19252475366106925
995	G188S:I196T	-1.1983979891909948	-0.79769564	-0.8007882488481666
996	G188H:I196V	-0.5593180320191156	-0.2620268	-0.2542542323354988
997	G188C:I196F	-1.4089627588162823	-0.89520025	-0.9044608801267591
998	G188S:I196S	-2.801566289750963	-2.020572	-2.003511860170698
999	G188A:I196F	-1.48608006274771	-0.91367006	-0.9306942869500736
1000	G188D:I196F	-1.4462341542350394	-1.0652671	-1.0839705389427958
1001	G188C:I196T	-1.8065081279657895	-0.9403291	-0.9512482602534889
1002	G188D:I196N	-2.9475978481437566	-2.776321	-2.8842200707374808
1003	G188D:I196S	-3.298458815311231	-2.2646472	-2.3334815303920573
1004	G188C:I196S	-2.802823361127472	-2.1333191	-2.1539718715760205
1005	G188S:I196F	-1.671421247508482	-0.7518213	-0.7540008687214368
1006	G188V:I196V	-1.2481595017266158	-1.5494809	-1.4833951647200356
1007	G188V:I196F	-2.8078359016250953	-2.019143	-2.064244836821748
1008	G188A:I196M	-0.4022185842743134	-0.45921373	-0.46443402738293726
1009	G188R:I196M	0.15764196220218185	0.013013363	0.001682040356888459
1010	G188R:I196F	-0.982878364340425	-0.457695	-0.4645782192102479
1011	G188C:I196M	-0.43226245006325087	-0.4399078	-0.4382006205596227
1012	G188R:I196V	0.2437484488623945	0.12543201	0.11627145289146457
1013	G188V:I196M	-1.7399952747313663	-1.6431115	-1.5979845772546115
1014	G188A:I196V	0.039766178782928915	-0.34936666	-0.34984461484836116
1015	G188S:I196V	-0.13717323437292317	-0.17952967	-0.17315119661972433
1016	G188C:I196V	-0.4441905534867798	-0.3299117	-0.3236112080250466
1017	G188S:I196M	-0.20377541545458852	-0.2905488	-0.28774060915430044
1018	G188D:I196V	-0.3974414563671948	-0.50977015	-0.5031208668410834
1019	G188S:I196L	0.15936828698204158	-0.103468895	-0.09689789585011965
1020	G188D:I196M	-0.7496801465038015	-0.6182537	-0.6177102793756595
1021	G188V:I196L	-1.0950648462888046	-1.4846051	-1.4071418639504305
1022	G188A:I196L	-0.0266739496930158	-0.27400255	-0.2735913140787565
1023	G188C:I196L	-0.1628788507322404	-0.2544589	-0.24735790725544193
1024	G188D:I196L	-0.11776195775352404	-0.43524384	-0.4268675660714787
1025	F129C:I130F	-2.904923519070692	-3.4765577	-3.6053840070725256
1026	F129I:I130T	-1.9886327945020756	-2.6887407	-2.6337058566580254
1027	F129C:I130N	-3.792226708853353	-3.8988056	-4.5205554808869115
1028	F129C:I130M	-2.7507728444616752	-3.1319528	-2.9557236194321757
1029	F129S:I130M	-3.1926056036983708	-2.9755456	-2.8354972456394814
1030	F129S:I130N	-4.204206527552748	-3.8296084	-4.400329107094217
1031	F129Y:I130S	-2.412447047163454	-2.847835	-2.3906022187574947
1032	F129V:I130N	-2.8685558762043777	-3.8906898	-4.515950563075165
1033	F129I:I130F	-4.291217916718277	-2.9090219	-2.937550230111116
1034	F129I:I130M	-2.2236108020282717	-2.4036553	-2.287889842470765
1035	F129V:I130T	-2.3135590370605104	-3.312311	-3.296934715807688
1036	F129L:I130M	-2.4577857254954187	-2.750616	-2.6118262295706938
1037	F129S:I130S	-3.3156657013839377	-3.968142	-4.712887196295561
1038	F129C:I130V	-4.4555209367001005	-2.8488393	-2.436178313678658
1039	F129V:I130F	-3.7623737561401556	-3.4624512	-3.6007790892607785
1040	F129S:I130L	-2.683762133743862	-2.7963142	-2.5606237313205087
1041	F129S:I130T	-3.801982891191227	-3.1924598	-3.181313259826741
1042	F129C:I130T	-2.01988534171693	-3.3283703	-3.301539633619435
1043	F129S:I130F	-2.732080714928351	-3.3569448	-3.4851576332798313
1044	F129V:I130V	-2.472307434289901	-2.826991	-2.431573395866911
1045	F129C:I130L	-3.0131371026672764	-2.9687972	-2.680850105113203
1046	F129S:I130V	-2.417628402629555	-2.6650832	-2.315951939885964
1047	F129Y:I130M	-0.05677439981806634	-0.43543124	-0.5132122681014142
1048	F129V:I130S	-2.82714582970693	-4.01531	-4.828508652276509
1049	F129Y:I130F	-0.7269921524569821	-1.2284188	-1.1628726557417646
1050	F129L:I130S	-2.5958502686685403	-3.8887825	-4.489216180226774
1051	F129I:I130V	-1.5863139930143741	-2.0059736	-1.7683445367172486
1052	F129I:I130L	-2.3911172803752385	-2.1726134	-2.013016328151793
1053	F129L:I130N	-4.533229968861303	-3.7272835	-4.1766580910254305
1054	F129V:I130L	-3.2984124439595033	-2.9483209	-2.676245187301456
1055	F129L:I130T	-2.912828702056633	-2.9956212	-2.9576422437579533
1056	F129Y:I130T	-0.3053686404215152	-0.86954474	-0.8590282822886741
1057	F129Y:I130V	-0.3968035553926915	0.11931467	0.006333037652102913
1058	F129L:I130F	-3.870328287841475	-3.1827784	-3.2614866172110437
1059	F129Y:I130L	0.08273604844971055	-0.10639906	-0.23833875378244196
1060	F129L:I130L	-3.372941058346102	-2.5497088	-2.336952715251721
1061	F129L:I130V	-2.481052992672014	-2.4034793	-2.0922809238171762
1062	G177S:K180P	-0.6677697391037662	-0.33861828	-0.3323261848043506
1063	G177D:K180W	-0.007848206765011386	-0.16047573	-0.14643265845558728
1064	G177H:K180Q	-1.0538167610173492	-0.29620123	-0.27132287203019745
1065	G177V:K180I	-0.674327139765379	-0.23225689	-0.22726941916256926
1066	G177D:K180D	-0.1885812003478113	0.08477831	0.09261156984427021
1067	G177I:K180E	0.24008212347015645	-0.026353836	-0.01901546633532014
1068	G177I:K180R	0.32986663185873794	0.015636444	0.03534596498673981
1069	G177W:K180N	-0.2015683966086144	-0.053876877	-0.05075419246454249
1070	G177A:K180H	-0.07916641406428872	-0.0037631989	-0.0017131491189772419
1071	G177H:K180R	-1.153277554397996	-0.30425596	-0.27435834763590927
1072	G177D:K180H	-0.08654047551749731	0.0038394928	0.004870487891775799
1073	G177C:K180Y	-0.3621499659848169	-0.1341629	-0.11623618114858214
1074	G177R:K180Y	-0.33140387986835074	-0.117414	-0.10629524048179739
1075	G177A:K180S	-0.4564606452508561	0.03393793	0.04321747730666603
1076	G177R:K180H	-0.3851064986340177	-0.051792145	-0.054251386321902295
1077	G177A:K180I	-0.24834039610202163	-0.18718576	-0.17630651349206783
1078	G177S:K180S	-0.09684019137531372	0.0017690659	0.009723865672290888
1079	G177V:K180Y	0.053163776444766796	-0.11483145	-0.10471990894937377
1080	G177R:K180S	-0.3045801142236082	-0.014152527	-0.009320759896259023
1081	G177N:K180Q	0.1253760141188612	-0.05421257	-0.05471236346100028
1082	G177D:K180E	-0.03524718042118965	0.05147648	0.044353477800048946
1083	G177V:K180E	-0.231519503115228	-0.0016498566	-0.01319306488120553
1084	G177C:K180V	0.5643739419451306	-0.0053691864	0.00574808248677261
1085	G177V:K180M	-0.13010042683898074	-0.040756702	-0.04433119342704561
1086	G177C:K180E	0.02308839676787269	-0.02106905	-0.024709337080413896
1087	G177A:K180M	0.0017547016102863276	0.0046954155	0.006631712243455823
1088	G177D:K180R	-0.15391455120781522	0.09356785	0.0987149091221089
1089	G177A:K180R	-0.04870207344953343	0.08594465	0.09213127211135586
1090	G177D:K180M	-0.1362553816017848	0.012300491	0.013215349254208864
1091	G177A:K180E	0.12290174910574339	0.043862343	0.037769840789295905
1092	G177A:K180T	-0.26879287266103075	0.03776312	0.040409353349574406
1093	G177V:K180R	0.12554555541327522	0.040374756	0.04116836644085442
1094	G177C:K180M	0.008976622299354836	-0.06014824	-0.05584746562625398
1095	G177V:K180T	0.010542793926117611	-0.0077400208	-0.010553552320927029
1096	G177C:K180R	-0.3445283646538151	0.020929337	0.029652094241646054
1097	G177D:K180Q	0.1521121703350518	0.10176039	0.10175038472782072
1098	G177S:K180E	0.06811590279562645	0.011682987	0.004276229154920763
1099	G177S:K180R	-0.19125849452343155	0.053725243	0.05863766047698071
1100	G177S:K180M	-0.024775881007089936	-0.027441978	-0.02686189939091932
1101	G177R:K180E	-0.1819336736303563	-0.0042438507	-0.014768396413629148
1102	G177A:K180Q	-0.030407023279317595	0.09413576	0.09516674771706768
1103	G177D:K180T	-0.09034530800297809	0.045375824	0.04699299036032745
1104	G177R:K180M	-0.0013456289526834237	-0.04334736	-0.04590652495946923
1105	G177C:K180T	-0.13277220088351574	-0.027154922	-0.022069824520135395
1106	G177C:K180Q	-0.28457008105725284	0.029105186	0.03268756984735788
1107	G177R:K180R	-0.047494153953595	0.037777424	0.0395930349084308
1108	G177A:K180N	0.0047160758118388385	0.01110363	0.011240927670195688
1109	G177V:K180Q	-0.04849240790322916	0.04855585	0.044203842046566244
1110	G177V:K180N	-0.07647956230566558	-0.03435898	-0.03972197800030575
1111	G177S:K180T	-0.052842942893866214	0.005589962	0.006915741715199264
1112	G177S:K180Q	0.0023951613096858063	0.0619092	0.06167313608269254
1113	G177R:K180Q	-0.14001050366395656	0.045957565	0.042628510514142626
1114	G177D:K180N	0.049104158677520326	0.018710136	0.01782456468094873
1115	G177R:K180T	-0.06630902301810977	-0.010333538	-0.012128883853350647
1116	G177C:K180N	-0.07189333734563327	-0.053754807	-0.05123825019951411
1117	G177R:K180N	-0.00028171867898083166	-0.03695011	-0.041297309532729365
1118	G177S:K180N	-0.045944781113998155	-0.021040916	-0.022252683964179454
1119	G163W:S165P	0.2635328337320852	-0.27914953	-0.2632618232293078
1120	G163T:S165T	-0.7956961279382295	-0.624141	-0.5839448033456476
1121	G163E:S165T	-1.0821534603476481	-0.684402	-0.761193543846026
1122	G163A:S165Y	-1.553381828158424	-0.9679246	-1.045476033737045
1123	G163V:S165F	-3.1628197405925245	-1.2928276	-1.3326329708061317
1124	G163E:S165Y	-2.0262882166223597	-1.1678216	-1.234519887673399
1125	G163A:S165A	-0.6065265732441738	-0.56869626	-0.6779839392450349
1126	G163V:S165C	-1.9524842421289497	-1.4125142	-1.4331601982243773
1127	G163A:S165F	-1.4399743076129468	-0.74797773	-0.8417834373665474
1128	G163V:S165T	-1.7529948850857964	-1.0356457	-1.062999223349256
1129	G163A:S165P	-0.4243938374843879	-0.37305593	-0.4941578381722933
1130	G163A:S165C	-1.0749309433337102	-0.87716436	-0.942310664784793
1131	G163R:S165C	-1.035534283565032	-0.7861042	-0.8453354400402322
1132	G163A:S165T	-0.8963946310055894	-0.47318602	-0.5721496899096716
1133	G163E:S165A	-0.7671108582015442	-0.7780802	-0.8670277931813888
1134	G163E:S165P	-0.37848847709437383	-0.5860102	-0.6832016921086477
1135	G163V:S165A	-2.3230360045810845	-1.1254392	-1.1688334726846192
1136	G163V:S165P	-1.0181750050037652	-0.9410424	-0.9850073716118777
1137	G163E:S165F	-1.2043481247498355	-0.9534652	-1.0308272913029017
1138	G163R:S165F	-1.0129425535275474	-0.65565205	-0.7448082126219866
1139	G163R:S165T	-0.5056519818280999	-0.3786435	-0.47517446516511086
1140	G163R:S165Y	-1.2721599719080392	-0.87783957	-0.9485008089924838
1141	G163R:S165P	-0.21838076267014447	-0.2778659	-0.39718261342773253
1142	G163R:S165A	-0.5612144255759233	-0.4748509	-0.5810087145004741
1143	S154L:S155N	-4.1891113896690575	-3.193443	-3.4491276435988114
1144	S154P:S155C	-2.8028170120581297	-3.0182002	-2.510153145292805
1145	S154Y:S155T	-2.3460586101121157	-3.1214404	-3.0141620532403923
1146	S154C:S155C	-1.4165226468154797	-0.9618089	-0.9438050287842583
1147	S154P:S155T	-2.751523707775957	-3.4057512	-3.279118073401334
1148	S154F:S155C	-2.34200180455376	-2.5537076	-2.1230973473052677
1149	S154T:S155T	-2.446142059873879	-2.3675818	-2.3131793603137143
1150	S154Y:S155N	-2.533153440011797	-3.1200936	-3.0524547783806337
1151	S154T:S155C	-1.0919096337307042	-1.7058794	-1.5442144322051854
1152	S154F:S155N	-2.947398232440485	-3.0476234	-2.930355000554038
1153	S154T:S155N	-1.7658982850493523	-2.365642	-2.3514720854539557
1154	S154C:S155I	-1.9771231694515772	-2.146267	-2.0942365703309185
1155	S154F:S155I	-2.962149036535045	-3.291154	-3.273528888851928
1156	S154Y:S155C	-3.7506064007672126	-2.6468024	-2.245197125131864
1157	S154C:S155G	-0.964193228886677	-1.3904154	-1.39253501937308
1158	S154Y:S155I	-3.2008471475422557	-3.352345	-3.3956286666785243
1159	S154T:S155I	-2.4610677087886303	-2.7057428	-2.6946459737518462
1160	S154A:S155I	-2.263820503079924	-2.5645027	-2.5301821128739337
1161	S154C:S155N	-1.5151941738033472	-1.7324755	-1.7510626820330284
1162	S154A:S155T	-2.4729893121874005	-2.2061625	-2.1487154994358018
1163	S154F:S155G	-2.7232643769609624	-2.8352363	-2.5718273378940895
1164	S154A:S155G	-1.7624736265666845	-1.9004152	-1.8284805619160953
1165	S154A:S155C	-0.5528028008778084	-1.512259	-1.3797505713272724
1166	S154Y:S155G	-3.396757542351393	-2.9169457	-2.693927115720686
1167	S154P:S155I	-3.2263006205717426	-3.5907798	-3.6605846868394654
1168	S154F:S155T	-3.02596055924958	-3.049033	-2.892062275413797
1169	S154P:S155G	-3.2193319538792236	-3.2399814	-2.958883135881627
1170	S154C:S155T	-2.228087583862562	-1.734803	-1.712769956892787
1171	S154T:S155G	-1.5738428988082056	-2.0771472	-1.9929444227940079
1172	S154P:S155N	-3.808338894151264	-3.4046657	-3.3174107985415753
1173	S154Y:S155R	-3.0574592202072677	-3.788786	-4.31317048122959
1174	S154T:S155R	-3.9342191268474376	-3.37642	-3.6121877883029114
1175	S154A:S155N	-1.9020304615664907	-2.2041137	-2.187008224576043
1176	S154P:S155R	-4.221901199299218	-3.93442	-4.578126501390532
1177	S154A:S155R	-2.582170340051991	-3.2827811	-3.447723927424999
1178	S154F:S155R	-2.9591630725542015	-3.7508688	-4.1910707034029935
1179	S154C:S155R	-2.92856821465916	-2.9975471	-3.0117783848819837
1180	I157N:A158T	-4.026592460171282	-2.6313	-2.6927169816363894
1181	I157M:A158D	-1.181109001200019	-1.3157299	-1.3634290945871768
1182	I157N:A158D	-3.1511236994550798	-2.812856	-2.9264864042465337
1183	I157F:A158G	-2.598721657490572	-2.4252484	-2.3611824016364493
1184	I157S:A158D	-3.1029215937892936	-2.5652807	-2.638497140582857
1185	I157M:A158P	-0.7256716780514819	-0.4956658	-0.6391605159028524
1186	I157T:A158G	-1.3155967275658778	-1.150471	-1.2356429769289314
1187	I157S:A158T	-3.1628197405925245	-2.3628047	-2.404727717972714
1188	I157N:A158P	-2.759014391755599	-2.258014	-2.2022178255622094
1189	I157S:A158P	-1.90112507456081	-1.9509356	-1.9142285618985326
1190	I157F:A158S	-3.244649762504831	-2.2689643	-2.1766572941488342
1191	I157M:A158S	-0.18820081340275238	-0.50939035	-0.6626855595606496
1192	I157S:A158S	-2.51513493136083	-1.9617593	-1.9377536055563298
1193	I157V:A158P	-0.2744252457690397	-0.15992355	-0.27559226954744176
1194	I157S:A158G	-4.157362639819987	-2.1336062	-2.122278713043945
1195	I157V:A158D	-0.7312186425154414	-1.0081658	-0.9998608482317661
1196	I157L:A158S	0.11543545201473288	-0.06557083	-0.2312799968742021
1197	I157M:A158G	-0.4471220886322275	-0.7306428	-0.8472106670482646
1198	I157L:A158D	-0.2708044233116456	-0.9071696	-0.9320235319007293
1199	I157L:A158T	0.04149807280781705	-0.611994	-0.698254109290585
1200	I157N:A158V	-0.6471230344844073	-2.1456025	-2.0255293469192766
1201	I157S:A158V	-0.48162672608815	-1.8280575	-1.7375400832555994
1202	I157F:A158V	-1.6100802787071449	-2.146717	-1.9764437718481038
1203	I157F:A158T	-3.6302765263090477	-2.6322336	-2.643631406565217
1204	I157T:A158S	-0.5798193523961667	-0.9396398	-1.0511178694413164
1205	I157F:A158D	-2.7707286931668826	-2.8137133	-2.8774008291753614
1206	I157T:A158T	-1.7607568903163424	-1.4384089	-1.5180919818576992
1207	I157T:A158V	-0.2935657862652884	-0.77851224	-0.8509043471405859
1208	I157M:A158T	-0.5118825320968817	-1.0358965	-1.1296596719770338
1209	I157T:A158P	-0.5040706914451142	-0.9265027	-1.0275928257835187
1210	I157V:A158V	-0.19178160144904574	-0.0028691292	-0.09890379090450852
1211	I157F:A158P	-1.3925077684174594	-2.2590895	-2.153132250491037
1212	I157V:A158S	-0.011616438319705564	-0.17394686	-0.29911731320523893
1213	I157M:A158V	0.0779138731585959	-0.34156656	-0.46247203725991914
1214	I157V:A158T	-0.5085768857403223	-0.716336	-0.7660914256216218
1215	I157L:A158V	-0.02748479934320992	0.10619211	-0.03106647457347167
1216	I157L:A158G	0.15095106737947825	-0.29378605	-0.41580510436181717
1217	I157L:A158P	-0.12165918359599451	-0.051481247	-0.20775495321640491
1218	I157V:A158G	-0.2744252457690397	-0.4008193	-0.483642420692854
1219	N187H:G188F	-0.03524718042118965	-0.26513767	-0.2603118785489835
1220	N187A:G188S	-0.08403734453882784	-0.55417085	-0.5350606388072281
1221	N187R:G188A	-0.11578604309901097	-0.47713375	-0.47344242101288536
1222	N187Y:G188N	-0.4407122880114161	-0.34435844	-0.35387388109522
1223	N187S:G188H	0.10273856274147275	-0.3109398	-0.30803762529428536
1224	N187Y:G188R	-0.054665266786073474	-0.21356392	-0.23558636062137595
1225	N187T:G188E	-1.3925540038687239	-0.99897695	-1.0014110420553641
1226	N187K:G188E	-0.24614210981232976	-0.89443207	-0.8925484037672464
1227	N187Q:G188D	-0.12353978737562936	-0.7357769	-0.7312593093094537
1228	N187I:G188C	-2.0944860163994723	-1.2294648	-1.2349197634009537
1229	N187I:G188R	-2.404640941750124	-0.80890155	-0.7950371024844425
1230	N187I:G188V	-2.9131964117582507	-2.2839496	-2.394703720095942
1231	N187I:G188A	-2.560360255516005	-1.2470927	-1.2611531702242686
1232	N187S:G188R	-0.20785992325332306	0.075715065	0.06248805993267803
1233	N187Y:G188V	-3.1217338238732495	-1.8272643	-1.8352529782328746
1234	N187I:G188D	-2.027677343384936	-1.3913956	-1.4144294222169904
1235	N187S:G188V	-1.370248247360705	-1.5910778	-1.5371785576788215
1236	N187I:G188S	-1.9479592630561484	-1.0922732	-1.0844597519956318
1237	N187D:G188R	0.17945750180120226	-0.004486084	-0.022358854296939512
1238	N187T:G188V	-2.1713840648107534	-1.6540141	-1.611688595451133
1239	N187D:G188C	-0.23348419319131627	-0.4569857	-0.4622415152134507
1240	N187Y:G188C	-1.0301079633003818	-0.66011953	-0.6754690215378862
1241	N187Y:G188D	-1.2248312469990617	-0.8348658	-0.854978680353923
1242	N187D:G188D	-0.5829017435817248	-0.6350801	-0.6417511740294874
1243	N187Y:G188S	-0.5769067990717646	-0.51330113	-0.525009010132564
1244	N187T:G188A	-0.6509124736678837	-0.47208834	-0.47813804557945927
1245	N187Y:G188A	-0.7626399398271194	-0.67906547	-0.7017024283612008
1246	N187D:G188V	-2.0162486479929282	-1.6575496	-1.622025471908439
1247	N187H:G188V	-1.1850347630948979	-1.5570822	-1.4921633064696695
1248	N187S:G188A	-0.39589827355257956	-0.39800882	-0.4036280078071477
1249	N187D:G188S	-0.2988473865649443	-0.3078003	-0.3117815038081284
1250	N187S:G188C	-0.08626006184300546	-0.37861776	-0.37739460098383315
1251	N187D:G188A	-0.35771536927923253	-0.4762671	-0.48847492203676524
1252	N187T:G188R	-0.1589745734493436	-0.00019741058	-0.012021977839633546
1253	N187K:G188V	-1.3968107611199712	-1.5602837	-1.5028259571630154
1254	N187S:G188D	-0.15864152928022274	-0.55782986	-0.5569042597998699
1255	N187K:G188A	-0.5218800662594809	-0.36197472	-0.36927540729134156
1256	N187K:G188S	-0.07873229247602584	-0.19226313	-0.19258198906270474
1257	N187T:G188D	-0.29178567137520667	-0.63095737	-0.6314142975721815
1258	N187K:G188R	-0.41348883074838005	0.11255503	0.09684066044848416
1259	N187K:G188C	-0.14831750177192077	-0.34253597	-0.3430420004680266
1260	N187T:G188C	-0.4748687262614078	-0.45280123	-0.4519046387561443
1261	N187S:G188S	-0.22062217515629942	-0.22866821	-0.22693458957851087
1262	N187H:G188A	-0.1792950054245903	-0.3582368	-0.35861275659799574
1263	N187T:G188S	-0.35094228990109405	-0.30357313	-0.30144462735082245
1264	N187H:G188D	-0.19310268567224886	-0.5185363	-0.511889008590718
1265	N187H:G188C	-0.1937467439892499	-0.33879328	-0.3323793497746812
1266	N187K:G188D	-0.1475011743725598	-0.5222304	-0.5225516592840638
1267	N187H:G188R	0.008934972977522736	0.11637354	0.10750331114182998
1268	N187H:G188S	-0.19473362844209594	-0.18848753	-0.18191933836935892
1269	G188C:M189F	-0.5574365624231451	-0.6138656	-0.6044040129975468
1270	G188P:M189L	-1.0723572699530308	-2.2676256	-2.2995942314824065
1271	G188N:M189T	-0.5183228915068769	-0.2394929	-0.2264648074327833
1272	G188H:M189L	-0.4046072836447987	-0.25942707	-0.25035497254332917
1273	G188R:M189R	-0.5665513355902542	-0.24703884	-0.24585501733959036
1274	G188S:M189K	-0.1485758661839782	-0.4105177	-0.39914301525591434
1275	G188C:M189T	-0.7676150740929814	-0.55771947	-0.5480599478754495
1276	G188C:M189R	-0.6486631315538024	-0.6924875	-0.6857376782561015
1277	G188V:M189V	-1.1433382123631246	-1.6076448	-1.549829932659492
1278	G188V:M189R	-1.2096975461023294	-1.8539686	-1.84552163495109
1279	G188V:M189K	-0.8712570812417171	-1.742899	-1.709386983356225
1280	G188C:M189K	-0.31126731313813855	-0.55858874	-0.5496030266612362
1281	G188S:M189T	-0.6237504341081349	-0.40963793	-0.3975999364701277
1282	G188A:M189T	-0.29394171654231993	-0.57684326	-0.5742933546987645
1283	G188R:M189T	-0.4633598679843259	-0.10795164	-0.10817728695893836
1284	G188S:M189R	-0.6057423476509152	-0.54609823	-0.5352776668507797
1285	G188V:M189T	-0.47062684580483877	-1.742172	-1.707843904570438
1286	G188A:M189K	-0.47539784631006893	-0.5777116	-0.5758364334845512
1287	G188R:M189V	0.012923020899921844	0.055812836	0.04983668495200666
1288	G188D:M189K	-0.3103504715120756	-0.7350898	-0.7291126854772729
1289	G188A:M189R	-0.6152517057725886	-0.71137357	-0.7119710850794165
1290	G188R:M189K	-0.17853474781407855	-0.108846664	-0.10972036574472499
1291	G188A:M189V	-0.17688809561539262	-0.4174533	-0.4162793827878186
1292	G188V:M189I	-1.6579303224367044	-1.6305618	-1.5760132080058928
1293	G188C:M189V	-0.07142683760931355	-0.39808798	-0.39004597596450363
1294	G188S:M189V	0.018820040794566322	-0.24832106	-0.2395859645591818
1295	G188D:M189V	-0.35331398970686234	-0.5770314	-0.5695556347805404
1296	G188D:M189T	-0.5080558614348735	-0.73423433	-0.7275696066914863
1297	G188D:M189R	-0.5833523982104142	-0.8666408	-0.8652473370721383
1298	G188A:M189I	-0.1117618930472838	-0.44441557	-0.4424626581342195
1299	G188C:M189I	-0.4576227606824886	-0.4250884	-0.41622925131090405
1300	G188V:M189L	-1.4875495728589427	-1.5472634	-1.4794959049278653
1301	G188R:M189I	-0.23200043799540662	0.028188229	0.02365340960560669
1302	G188C:M189L	-0.16453228199119718	-0.32732248	-0.31971194823287696
1303	G188S:M189I	-0.21164404852302765	-0.2755823	-0.26576923990558265
1304	G188A:M189L	-0.23170618752362426	-0.3467803	-0.34594535505619195
1305	G188R:M189L	-0.08042331834659006	0.12807226	0.12017071268363422
1306	G188S:M189L	-0.16410234243464655	-0.1769185	-0.16925193682755513
1307	G188D:M189I	-0.4011333024404102	-0.60364914	-0.5957389101269412
1308	G188D:M189L	-0.36759002442749655	-0.5072143	-0.4992216070489137
1309	N187Y:V198G	-1.7339162252711235	-1.77631	-1.805296744748055
1310	N187S:V198D	-1.242849754172594	-1.4507174	-1.3865756964435842
1311	N187I:V198D	-2.0738667258819343	-2.1666486	-2.2441008588607048
1312	N187Y:V198F	-2.329800104659858	-2.1439497	-2.171349048866149
1313	N187D:V198I	-0.06341805789102559	0.049004555	0.03701610620060025
1314	N187D:V198F	-2.407358336685371	-1.9878452	-1.9581215425417136
1315	N187T:V198G	-1.0723572699530308	-1.6010134	-1.5817323619663135
1316	N187V:V198A	-1.3667333041759497	-0.53010654	-0.5391077131369806
1317	N187I:V198L	-0.5644396809713539	-0.822247	-0.801589331196753
1318	N187S:V198F	-1.9359969347325392	-1.9264505	-1.873274628312096
1319	N187I:V198G	-3.6515559240904034	-2.2392113	-2.3647474866111224
1320	N187T:V198F	-2.2865389831711878	-1.9845834	-1.9477846660844071
1321	N187I:V198I	0.13497396960982222	-0.7582991	-0.7356621419869027
1322	N187D:V198G	-1.003089236977158	-1.6045885	-1.5920692384236195
1323	N187H:V198F	-1.4703317067463881	-1.8949966	-1.828259377102944
1324	N187K:V198D	-1.013130923800311	-1.4190674	-1.3522230959277781
1325	N187Y:V198I	0.07869707872085294	-0.16053104	-0.1762114001238353
1326	N187I:V198A	-0.8853981108266754	-0.91338706	-0.9039978382083937
1327	N187I:V198F	-3.5655216221064916	-2.5594466	-2.7307997907292165
1328	N187K:V198F	-1.2379288298990863	-1.8979602	-1.8389220277962894
1329	N187S:V198I	0.15639770366293684	0.1293273	0.1218630204302178
1330	N187Y:V198D	-2.4999511204470037	-1.6939437	-1.6846501169976373
1331	N187D:V198L	-0.030192410088608502	-0.018627167	-0.02891108300925005
1332	N187S:V198L	0.1811623384933023	0.061538696	0.05593583122036749
1333	N187S:V198G	-0.8916677241451701	-1.5373755	-1.507222324194002
1334	N187T:V198I	-0.08297858364291825	0.053300858	0.04735298265790622
1335	N187K:V198G	-0.7175246882010963	-1.5062463	-1.4728697236781958
1336	N187T:V198D	-1.370248247360705	-1.5154469	-1.4610857342158958
1337	N187H:V198G	-1.3777389195042127	-1.5030107	-1.46220707298485
1338	N187Y:V198A	-0.10467568687326392	-0.3235364	-0.3445470963453263
1339	N187H:V198L	0.07810880905030938	0.10218239	0.10095108242951945
1340	N187S:V198A	-0.04633786755819443	-0.03569126	-0.04647267579127323
1341	N187T:V198L	0.013805312635791883	-0.014340401	-0.018574206551944084
1342	N187K:V198I	0.29912200542533485	0.16621256	0.15621562094602393
1343	N187Y:V198L	0.000763256645525058	-0.22757483	-0.2421385893336856
1344	N187H:V198I	0.002904585604120381	0.17003584	0.16687827163936975
1345	N187D:V198A	-0.07987039243732616	-0.11557627	-0.13131959002089078
1346	N187T:V198A	-0.2479662152358891	-0.11130571	-0.12098271356358481
1347	N187K:V198L	-0.04762447694685393	0.09836483	0.09028843173617362
1348	N187H:V198A	-0.049974986894749364	0.0048303604	-0.0014574245821212806
1349	N187K:V198A	0.10407151064770745	0.0010242462	-0.012120075275467102
1350	N127D:I128M	-2.951443539923827	-2.9256887	-2.8251750653294496
1351	N127Y:I128N	-3.7105487056697095	-3.8740988	-4.371595160508697
1352	N127H:I128F	-3.792226708853353	-4.1681776	-5.244765892959925
1353	N127Y:I128T	-3.9875354942229846	-3.4219491	-3.203665744955278
1354	N127K:I128M	-2.3940978989574706	-2.7289765	-2.6017674135275044
1355	N127T:I128N	-4.065093710305012	-3.7741053	-4.184475354195501
1356	N127I:I128T	-2.527629299409356	-3.2084558	-3.0036692859056098
1357	N127T:I128M	-2.2839387908469257	-3.324821	-3.154770366242825
1358	N127S:I128S	-3.5980706996306373	-3.9611993	-4.6710734793525885
1359	N127D:I128S	-3.227696916551985	-3.9499485	-4.656535308143021
1360	N127H:I128S	-3.6445907204837718	-4.105388	-5.069420518180742
1361	N127S:I128T	-4.465571300384227	-2.8606367	-2.7014888089382745
1362	N127T:I128F	-4.485373889413298	-4.151802	-5.1614759838355795
1363	N127S:I128L	-2.895354085100798	-2.429655	-2.0312361277544997
1364	N127H:I128L	-4.533229968861303	-2.9883356	-2.429583166582653
1365	N127H:I128N	-3.4346176491736427	-3.8128057	-4.267765263319847
1366	N127Y:I128S	-4.533229968861303	-4.137617	-5.173250415369592
1367	N127D:I128F	-2.345307736353511	-4.0434017	-4.831880682922204
1368	N127I:I128N	-3.5067209439446936	-3.750708	-4.171598701459029
1369	N127I:I128S	-3.5153789890037657	-4.0725155	-4.973253956319924
1370	N127D:I128V	-2.5516441693513396	-2.4945564	-2.171503382399732
1371	N127S:I128M	-2.4338611336949563	-2.9579525	-2.839713236539017
1372	N127K:I128N	-3.0792769175216606	-3.3952806	-3.6314724014801807
1373	N127Y:I128F	-3.3103886363107797	-4.193941	-5.348595790148775
1374	N127H:I128T	-2.912828702056633	-3.3152907	-3.099835847766428
1375	N127D:I128T	-3.1107755831895005	-2.826633	-2.686950637728707
1376	N127D:I128L	-2.170649058526876	-2.388576	-2.016697956544933
1377	N127K:I128S	-2.82714582970693	-3.8799968	-4.433127656341075
1378	N127H:I128V	-3.6890424673998803	-3.068461	-2.5843885924374526
1379	N127S:I128V	-2.708213229390599	-2.5340168	-2.186041553609299
1380	N127T:I128T	-2.771392142427035	-3.2485662	-3.0165459386420825
1381	N127I:I128L	-3.2549094840775217	-2.8554592	-2.333416604721835
1382	N127K:I128V	-1.3446758595755923	-2.255925	-1.9480957305977866
1383	N127Y:I128L	-2.5684512850586	-3.1219907	-2.5334130637715035
1384	N127T:I128L	-2.405932358822226	-2.9052293	-2.3462932574583077
1385	N127K:I128F	-1.8784736860105165	-3.986968	-4.608473031120258
1386	N127I:I128V	-3.1562379603972026	-2.9417229	-2.488222030576635
1387	N127K:I128L	-1.7439681065519508	-2.1406507	-1.7932903047429871
1388	N127S:I128F	-2.940014844100204	-4.052462	-4.846418854131771
1389	N127I:I128F	-3.5932974203561554	-4.141861	-5.148599331099107
1390	N127K:I128T	-2.23994722382663	-2.6197004	-2.463542985926762
1391	Y197H:V198D	-1.7580137762977168	-1.8335819	-1.835113012312263
1392	Y197D:V198G	-2.474691458963826	-2.78472	-3.08826245433967
1393	Y197N:V198I	0.02967236569588388	-0.7562382	-0.7409337701060177
1394	Y197N:V198D	-2.2544506675838116	-2.1650817	-2.2493724869798197
1395	Y197Q:V198A	0.10621833982144913	-0.6360295	-0.6362975393480772
1396	Y197N:V198F	-3.7823955482528304	-2.558085	-2.7360714188483315
1397	Y197C:V198D	-2.191649760543877	-1.8524046	-1.8613690654040251
1398	Y197C:V198I	0.022381932340863678	-0.35568047	-0.3529303485302231
1399	Y197C:V198F	-3.475665260112841	-2.2842836	-2.348067997272537
1400	Y197D:V198F	-3.537797065252164	-3.0393877	-3.4543147584577643
1401	Y197S:V198D	-2.903146091373827	-2.1008022	-2.1702562949093602
1402	Y197S:V198F	-2.5950551428711024	-2.502131	-2.656955226777872
1403	Y197F:V198L	-0.19509588176362436	-0.10373306	-0.10346495291652413
1404	Y197C:V198G	-2.990157461733852	-1.9316995	-1.9820156931544428
1405	Y197H:V198F	-2.11468872106515	-2.2676697	-2.3218119441807747
1406	Y197F:V198I	0.15483550842147487	-0.036309242	-0.03753776370667383
1407	Y197H:V198A	-0.16551237597970034	-0.49347925	-0.49500999165995196
1408	Y197H:V198I	-0.2805817051600986	-0.33223057	-0.32667429543846094
1409	Y197S:V198I	-0.6518542831718515	-0.6721556	-0.6618175780355582
1410	Y197D:V198L	-0.8181231315687901	-1.5882933	-1.5251042989253005
1411	Y197H:V198L	-0.21013375934915163	-0.3986001	-0.39260148464831124
1412	Y197F:V198A	0.04703893833485272	-0.20032454	-0.20587345992816486
1413	Y197F:V198G	-1.8021385803343386	-1.6751292	-1.6666231083308936
1414	Y197F:V198F	-2.331143283814213	-2.0521016	-2.0326754124489876
1415	Y197D:V198A	-2.468860539965142	-1.668863	-1.627512805936941
1416	Y197N:V198A	-0.9281076600617045	-0.91136193	-0.9092694663275083
1417	Y197N:V198L	-0.3862988670863113	-0.82020044	-0.806860959315868
1418	Y197C:V198A	-0.3705573023759522	-0.51665664	-0.5212660447517141
1419	Y197S:V198G	-2.06549847952622	-2.1748457	-2.290902922659778
1420	Y197C:V198L	-0.40587833647524696	-0.42194414	-0.4188575377400734
1421	Y197S:V198A	-0.7070715907561682	-0.8286953	-0.8301532742570492
1422	Y197S:V198L	-0.30819989744087006	-0.7366791	-0.7277447672454085
1423	L191F:N192G	-0.06699587930383084	0.06649828	0.07805752193234161
1424	L191M:N192Q	-0.13931654008148864	-0.07453394	-0.06749245932583703
1425	L191A:N192T	-0.6665189575945278	-0.60619307	-0.6073065635828856
1426	L191F:N192L	-0.995873725024274	-0.27209663	-0.2641172965998311
1427	L191S:N192R	-0.11883389649227005	-0.4691856	-0.4593934799503474
1428	L191V:N192C	-0.6771010668007595	0.03744793	0.046754850621436805
1429	L191G:N192T	-1.9605380459733235	-1.6496255	-1.6549962684213213
1430	L191C:N192T	-0.2249488448764743	-0.14087248	-0.13350249637932832
1431	L191Q:N192H	-0.9405688804915864	-1.4225509	-1.4575610972008222
1432	L191I:N192I	-0.18561713806133906	-0.14196157	-0.1301699717693654
1433	L191P:N192M	-1.8789663896987017	-1.8897519	-1.8789663896986957
1434	L191M:N192T	-0.2533781899442263	-0.13587332	-0.13933163358440792
1435	L191M:N192S	0.12602096697657342	-0.055258274	-0.06286513300264085
1436	L191V:N192Y	-0.20063967494329238	-0.24696112	-0.23752722978863172
1437	L191W:N192S	-0.6695538607510264	-0.39290953	-0.3761676176054287
1438	L191W:N192D	-0.4344817390811165	-0.3999958	-0.3812801374463479
1439	L191V:N192T	-0.02491733126272108	-0.0989542	-0.10316236080423247
1440	L191M:N192D	0.13559687092982492	-0.062475204	-0.06797765284355917
1441	L191S:N192I	-0.7855527747601497	-0.4268458	-0.42630428005567866
1442	L191V:N192D	-0.11363781484261505	-0.025445461	-0.03180838006338371
1443	L191S:N192T	-0.520022127268404	-0.4422636	-0.444297405405671
1444	L191M:N192I	0.053948398526922715	-0.12017393	-0.12133850823441561
1445	L191W:N192T	-0.3511001306979639	-0.47197556	-0.4526341181871967
1446	L191W:N192I	-0.7133152537833544	-0.45659232	-0.43464099283720437
1447	L191S:N192D	-0.21502096526444628	-0.3701291	-0.3729434246648222
1448	L191W:N192Y	-0.7382224511988142	-0.61637783	-0.5869989871715959
1449	L191M:N192Y	-0.17016649893057606	-0.2836032	-0.2736965025688072
1450	L191W:N192K	-0.18141319547904014	-0.36022234	-0.33520498124416154
1451	L191F:N192H	0.031211042366021007	-0.10705805	-0.09387682011810305
1452	L191S:N192Y	-0.30759488845851357	-0.5870187	-0.5786622743900702
1453	L191V:N192S	0.022816619869548572	-0.018217564	-0.026695860222464507
1454	L191V:N192K	-0.34044283602820014	0.015097618	0.014266776138802673
1455	L191V:N192I	-0.09519402445061918	-0.083229065	-0.08516923545424016
1456	L191S:N192S	-0.07697102354595245	-0.36302805	-0.367830904823903
1457	L191V:N192H	-0.0522447574112862	-0.17552614	-0.16858136368394971
1458	L191M:N192K	-0.06652847952539953	-0.021986485	-0.021902496641372782
1459	L191M:N192H	-0.29291817427137423	-0.21231079	-0.20475063646412517
1460	L191F:N192S	-0.0661448548677355	0.050675392	0.04800868334338215
1461	L191S:N192K	0.04659590998211684	-0.330276	-0.32686826846263584
1462	L191F:N192D	-0.10203138005110671	0.04343176	0.04289616350246295
1463	L191F:N192Y	-0.262407295693321	-0.17873573	-0.16282268622278506
1464	L191S:N192H	-0.16487927173868158	-0.51723313	-0.5097164082853882
1465	L191W:N192H	-0.584900976708135	-0.5467694	-0.5180531210669139
1466	L191F:N192I	-0.10637037317010076	-0.014493465	-0.010464691888393496
1467	L191F:N192T	-0.05789889922571175	-0.03026104	-0.028457817238385807
1468	L191F:N192K	-0.0876189629871703	0.08406162	0.08897131970464933
1469	A141P:L142V	-2.450668250851728	-2.7193298	-2.627711102594139
1470	A141G:L142S	-2.7507728444616752	-2.672316	-2.462871120039443
1471	A141D:L142W	-4.094507575508044	-3.1203833	-2.8562938705163683
1472	A141T:L142W	-0.9295994943758622	-2.8043876	-2.2764136587974395
1473	A141G:L142W	-2.772751759529638	-3.058049	-2.732196130929771
1474	A141V:L142W	-2.1011107768851174	-2.9833622	-2.5899832449182396
1475	A141V:L142M	-0.4824523492275093	-0.26534605	-0.37044182264369985
1476	A141D:L142M	-0.49292364796930155	-0.5395484	-0.6367524482418285
1477	A141V:L142V	-0.2063520706200955	-0.6347885	-0.6928859347819629
1478	A141G:L142V	-0.4678928265579991	-0.777668	-0.8350988207934944
1479	A141V:L142S	-1.9080939323224608	-2.5810661	-2.3206582340279125
1480	A141C:L142F	0.2298857570782573	0.15718603	0.1655422864363736
1481	A141P:L142M	-4.704588171284688	-2.4863486	-2.305266990455876
1482	A141S:L142W	-4.13009854583225	-2.8602605	-2.39892622254213
1483	A141T:L142S	-1.9584190157316375	-2.3643007	-2.0070886479071115
1484	A141T:L142V	-0.0693600063727168	-0.3092866	-0.3793163486611628
1485	A141G:L142M	-0.5676000242896684	-0.41259646	-0.5126547086552322
1486	A141D:L142V	-0.39027490907650125	-0.9003022	-0.9591965603800916
1487	A141S:L142V	-0.1874971305999577	-0.4084444	-0.5018289124058546
1488	A141S:L142S	-2.951443539923827	-2.4316852	-2.1296012116518033
1489	A141T:L142F	-0.016747160113910236	0.29708195	0.15316163262083204
1490	A141T:L142M	-0.10040573974714466	0.06748438	-0.05687223652290063
1491	A141P:L142F	-1.2438825102468982	-2.334525	-2.0952331213121456
1492	A141S:L142M	0.013630290103610892	-0.033521652	-0.17938480026759152
1493	A141V:L142F	-0.16681419861994207	-0.03822422	-0.16040795349996806
1494	A141G:L142F	-0.20413231429060277	-0.18728685	-0.30262083951149954
1495	A141D:L142F	-0.25166035139112103	-0.31615782	-0.42671857909809674
1496	A141S:L142F	0.038356451325059	0.19556141	0.030649068876140273
1497	A179F:K180N	-0.16877857319369452	-0.7240138	-0.7155935567188654
1498	A179T:K180S	-0.8176254956620833	-0.76089954	-0.7391634981997477
1499	A179V:K180Y	-0.330897423209969	-0.7710211	-0.7483555064803227
1500	A179D:K180V	-0.3606695804574039	-1.0096364	-0.9929435810993015
1501	A179Y:K180Q	0.0055748138090203235	-0.9012902	-0.9342955536613133
1502	A179F:K180E	-1.2590226122504806	-0.6927855	-0.6890646435997652
1503	A179S:K180S	-0.23698682379126546	-0.04664612	-0.03628624270391034
1504	A179V:K180S	-0.20799928677316468	-0.67239046	-0.6513810258947843
1505	A179G:K180I	-0.14480938274734872	-0.40251732	-0.3955624205542301
1506	A179S:K180M	0.15462158207824472	-0.07580471	-0.07287200776712055
1507	A179S:K180L	0.20769899825013366	-0.15243292	-0.1436820449944518
1508	A179C:K180N	-0.8237045405782847	-0.43920636	-0.4319333283307887
1509	A179D:K180E	-0.8590915537261933	-1.0240939	-1.023401000666488
1510	A179P:K180M	-1.5467046870502463	-1.5600638	-1.5181550088608855
1511	A179P:K180E	-1.5241956949012476	-1.527046	-1.487016880315045
1512	A179G:K180M	-0.04495599440161203	-0.21276999	-0.2126241948187073
1513	A179D:K180R	-0.4096027357958019	-0.98537445	-0.9690395693444289
1514	A179V:K180E	-0.8475370173162756	-0.66289544	-0.6568286624121544
1515	A179P:K180T	-1.476601321128121	-1.5321991	-1.4843773677547665
1516	A179V:K180M	-0.5998667866506477	-0.7003355	-0.6879667909579954
1517	A179G:K180E	0.06273322726224202	-0.17395353	-0.18148606627286634
1518	A179P:K180R	-1.1653916931102692	-1.4913714	-1.4326554489929855
1519	A179V:K180R	-0.41339211346060245	-0.62256694	-0.6024672310900954
1520	A179P:K180N	-1.459613488800935	-1.5546737	-1.5135457934341447
1521	A179P:K180Q	-1.0005722483259278	-1.4844031	-1.4296199733872728
1522	A179T:K180E	-0.6628797537239699	-0.75148845	-0.7446111347171178
1523	A179G:K180R	-0.04146013454663117	-0.1322155	-0.12712463495080728
1524	A179T:K180R	-0.29457402750769124	-0.7115104	-0.6902497033950588
1525	A179D:K180M	-1.1013145845830605	-1.0599942	-1.054539129212329
1526	A179T:K180M	-0.7488728920317728	-0.7885926	-0.7757492632629588
1527	A179T:K180N	-0.7243375604406923	-0.78252816	-0.771140047836218
1528	A179D:K180N	-1.452717160929353	-1.0541296	-1.0499299137855882
1529	A179D:K180T	-0.7987422459446305	-1.0296934	-1.0207614881062095
1530	A179D:K180Q	-0.37804855223677075	-0.97782016	-0.9660040937387162
1531	A179T:K180T	-0.6465108790501534	-0.75727296	-0.7419716221568393
1532	A179V:K180Q	-0.34094775844470726	-0.6147053	-0.5994317554843827
1533	A179V:K180T	-0.42028791410221034	-0.6687317	-0.6541891498518759
1534	A179T:K180Q	-0.5237943874909909	-0.7037151	-0.687214227789346
1535	A179G:K180T	-0.1880983149785598	-0.1800003	-0.17884655371258784
1536	A179G:K180Q	-0.1224896112270493	-0.12408781	-0.12408915934509457
1537	A179S:K180E	-0.06583410137265001	-0.036748886	-0.04173387922128047
1538	A179G:K180N	-0.21918817040715724	-0.20642138	-0.20801497939196656
1539	A179S:K180R	-0.09127501265283534	0.005226612	0.012627552100779482
1540	A179S:K180Q	0.04268136146565671	0.0133981705	0.015663027706491306
1541	A179V:K180N	-0.659401489563242	-0.6942158	-0.6833575755312546
1542	A179S:K180T	-0.023242234247726336	-0.04283142	-0.03909436666100197
1543	A179S:K180N	-0.039622722268118374	-0.06941509	-0.06826279234038068
1544	T159L:G163R	0.12837674497578064	0.14217901	0.05039191425634204
1545	T159P:G163I	-2.740941601083986	-2.008089	-2.0299611570324276
1546	T159I:G163C	-0.12179547837393731	-0.28207874	-0.2961681814822388
1547	T159P:G163C	-0.5002319141167729	-0.842633	-0.8124354987238114
1548	T159M:G163E	0.3296742029757956	-0.10590649	-0.303115943303216
1549	T159A:G163L	0.17582083279954414	-0.34203243	-0.3523459001117324
1550	T159A:G163D	0.0657600903430058	-0.6524646	-0.7417965437127108
1551	T159N:G163E	-0.8138894737529687	-0.69832754	-0.8158955597505182
1552	T159K:G163V	-1.3839994564292026	-1.4341121	-1.3890995261493693
1553	T159N:G163A	-0.3261602575072947	-0.48737288	-0.6268517058141643
1554	T159P:G163E	-0.7184854810618978	-0.98853254	-1.088239031562658
1555	T159I:G163A	-0.4455070147885725	-0.22053337	-0.3829278603847315
1556	T159A:G163E	-0.5234887757766084	-0.4966712	-0.6232749947267662
1557	T159A:G163A	-0.07371339708562669	-0.28230286	-0.43423114079041225
1558	T159P:G163V	-2.647332101302037	-1.3261833	-1.3900447110658884
1559	T159I:G163E	-0.4061454750052405	-0.435776	-0.5719717143210854
1560	T159P:G163R	-1.4723600559533347	-0.6919086	-0.8022199528817424
1561	T159I:G163V	-0.507504674228274	-0.79601383	-0.8737773938243159
1562	T159N:G163V	-1.3622776295685852	-1.0490108	-1.1177012392537486
1563	T159N:G163R	-0.3602032697373477	-0.3929286	-0.5298764810696026
1564	T159A:G163V	-0.4353583288863548	-0.85488343	-0.9250806742299966
1565	T159S:G163E	-0.2563524649018018	-0.42009974	-0.5442697142460462
1566	T159P:G163A	-1.0420334664255924	-0.7838969	-0.8991951776263041
1567	T159A:G163R	-0.10863665412150633	-0.18660069	-0.3372559160458515
1568	T159S:G163A	-0.027970751621680553	-0.20464373	-0.3552258603096923
1569	T159I:G163R	0.028034520726162186	-0.124522686	-0.2859526356401698
1570	T159S:G163V	-0.8649773346886671	-0.78084016	-0.8460753937492766
1571	T159S:G163R	-0.12480344138770509	-0.108558655	-0.2582506355651306
1572	H134N:D136R	-0.8013844345088653	-0.526134	-0.5304438432370064
1573	H134Q:D136E	0.04763774896546547	-0.4223385	-0.5555921473019958
1574	H134R:D136E	0.29814520150444535	-0.4817562	-0.6141109421587077
1575	H134P:D136R	0.07506038881808993	-0.29266596	-0.3134461375045339
1576	H134Q:D136F	-0.2976148960182024	-0.61804414	-0.633988569219055
1577	H134V:D136A	0.2880189154638031	0.33070898	0.29191547321883426
1578	H134S:D136A	-0.6761505923941097	-0.014658451	-0.047242774623686756
1579	H134F:D136E	-0.07945465561004796	-0.46033335	-0.4614763338854453
1580	H134P:D136Q	0.03580211679040626	0.072031975	0.025995496683938413
1581	H134E:D136G	-0.13911449201638387	-0.5231273	-0.515121533963995
1582	H134C:D136E	0.02680341547281863	-0.16323376	-0.20139728201283047
1583	H134R:D136Q	-0.14397638065752622	-0.5201762	-0.5266204401936108
1584	H134Y:D136V	-0.8048626998791409	-0.9862547	-1.0804293174010025
1585	H134R:D136N	-0.39636268761950877	-0.51273394	-0.6361101313914777
1586	H134P:D136N	-0.21060351970189428	0.07971525	-0.08349419451392848
1587	H134L:D136E	0.10876603508830161	-0.29497862	-0.4501128609605063
1588	H134R:D136H	-0.17720056150170047	-0.18654156	-0.31140515012623027
1589	H134D:D136V	0.24168303608361952	-0.14045858	-0.315620290033078
1590	H134D:D136N	0.027481612395105305	-0.08512163	-0.2580261971909428
1591	H134N:D136Y	-0.04187194448319155	-0.10235739	-0.23633957077998913
1592	H134Y:D136N	-0.549372898396572	-0.93471956	-1.0228352245588672
1593	H134D:D136Y	-0.1757857648891037	-0.028838158	-0.19387386772453086
1594	H134N:D136A	-0.06501656391514786	0.019100666	-0.13854388577559984
1595	H134N:D136G	-0.40380288486698424	-0.23264551	-0.3633690729976937
1596	H134P:D136Y	-0.5131758149697679	0.1362915	-0.01934186504751656
1597	H134Y:D136G	-0.33255757272615016	-1.0039954	-1.0857123973101608
1598	H134Y:D136H	-0.4034298546423051	-0.62033486	-0.6981302432936198
1599	H134N:D136H	-0.00033486806205148173	0.17350674	0.02421308101884634
1600	H134Y:D136A	-0.04070448267504244	-0.7674532	-0.860887210088066
1601	H134Q:D136N	-0.43305887335015764	-0.45345712	-0.5775913365347658
1602	H134D:D136G	-0.08206206144664284	-0.15956068	-0.32090336994223545
1603	H134R:D136V	-0.29571916082779875	-0.56659317	-0.6937042242336129
1604	H134L:D136N	-0.2658661985873567	-0.3263669	-0.4721120501932763
1605	H134D:D136A	-0.02213601270371869	0.092926025	-0.09607818272014157
1606	H134P:D136V	0.04034395227626678	0.02404499	-0.1410882873560637
1607	H134R:D136G	-0.41548172331809197	-0.58515954	-0.6989873041427703
1608	H134Y:D136Y	-0.4867743973075411	-0.88208485	-0.9586828950924549
1609	H134D:D136H	0.02465275618635947	0.24758339	0.06667878407430461
1610	H134P:D136A	-0.04562540620298156	0.25853252	0.07845381995687273
1611	H134N:D136N	-0.06748720450117254	-0.15846682	-0.30049190024640104
1612	H134L:D136Y	-0.18890515720964313	-0.27075577	-0.4079597207268648
1613	H134P:D136H	-0.2658661985873567	0.41348696	0.2412107867513189
1614	H134R:D136A	-0.14136421207395108	-0.33868027	-0.47416211692067645
1615	H134L:D136H	-0.2095853616178592	0.003332615	-0.1474070689280289
1616	H134Y:D136E	-0.34867933985862676	-0.9050312	-1.0008360353260972
1617	H134N:D136E	0.03882269068361562	-0.12679195	-0.27849271101363104
1618	H134L:D136V	-0.04637895796494619	-0.38097858	-0.5297061430354115
1619	H134Q:D136G	-0.07996681988642076	-0.5262327	-0.6404685092860585
1620	H134N:D136V	-0.07286838337682748	-0.21361351	-0.3580859930885363
1621	H134R:D136Y	-0.42755404528006785	-0.457839	-0.5719578019250662
1622	H134D:D136E	0.0698031483239928	-0.05334568	-0.23602700795817277
1623	H134P:D136G	-0.11560257022488621	0.004817009	-0.14637136726522115
1624	H134Q:D136V	-0.1546804963219002	-0.5075743	-0.635185429376901
1625	H134L:D136G	0.02298968147468534	-0.3998165	-0.5349892229445699
1626	H134Q:D136H	-0.20654281298021204	-0.12603664	-0.2528863552695184
1627	H134P:D136E	-0.06785331138941086	0.11166191	-0.06149500528115848
1628	H134Q:D136Y	-0.21767021115577734	-0.3983159	-0.5134390070683539
1629	H134L:D136A	-0.020031235284994883	-0.15021753	-0.3101640357224751
1630	H134Q:D136A	-0.11112243367097026	-0.27867746	-0.4156433220639646
1631	T159P:D160Q	-0.17976001953356058	-0.51600385	-0.5254265385088162
1632	T159S:D160K	-0.3667005210799743	-0.16232872	-0.17183119119534718
1633	T159S:D160I	-1.6560026147817153	-1.1386371	-1.143185400472867
1634	T159R:D160G	0.2784374392054723	-0.34302902	-0.39278809303518836
1635	T159S:D160C	0.05444559157394026	-0.11270332	-0.14470089219776083
1636	T159P:D160H	-0.8966471858581823	-0.5522933	-0.6513284441819667
1637	T159N:D160A	-0.6474621523391284	-0.42352152	-0.5871913218328904
1638	T159P:D160V	-2.6261934689971107	-1.1391511	-1.238211672429561
1639	T159N:D160V	-1.8913224497835308	-0.85435677	-0.9658682006174222
1640	T159N:D160G	-0.5998166207290744	-0.37868738	-0.5198907618003177
1641	T159A:D160H	-0.2733218806642478	-0.042123795	-0.1863644073460753
1642	T159N:D160E	-0.2330283730881444	-0.43659568	-0.5841717953846151
1643	T159N:D160N	-0.08751514240357558	-0.28618622	-0.4251578353151273
1644	T159P:D160Y	-0.5519675896104995	-0.5977192	-0.7239193137705375
1645	T159P:D160E	-0.7810221608930727	-0.7344692	-0.856515267196754
1646	T159N:D160Y	0.08755475041887882	-0.29647112	-0.4515758419583986
1647	T159I:D160H	-0.20198805402025277	0.020325184	-0.13506112694039452
1648	T159I:D160G	-0.10075843593454757	-0.11006355	-0.275966916370884
1649	T159I:D160N	-0.1345673976638948	-0.01627016	-0.1812339898856945
1650	T159N:D160H	0.051747010292920476	-0.25003958	-0.3789849723698273
1651	T159S:D160V	-0.763769888079793	-0.58020496	-0.6942423551129502
1652	T159S:D160N	0.013122155690246301	-0.00023841858	-0.1535319898106553
1653	T159A:D160N	-0.07333152520514662	-0.07863617	-0.23253727029137616
1654	T159A:D160A	-0.09230071399271106	-0.2175827	-0.39457075680913833
1655	T159A:D160V	-0.5298637118967338	-0.6557636	-0.7732476355936702
1656	T159P:D160G	-0.45989429796449866	-0.6780174	-0.7922342336124557
1657	T159A:D160Y	0.05110796456503982	-0.089028835	-0.2589552769346466
1658	T159A:D160G	-0.09331858055536714	-0.17218351	-0.32727019677656477
1659	T159I:D160A	0.03539010496364408	-0.15559912	-0.34326747640345756
1660	T159I:D160V	-0.4599038695576119	-0.5956807	-0.7219443551879894
1661	T159P:D160N	-0.5351869286614847	-0.587662	-0.6975013071272662
1662	T159S:D160G	0.15805540075805913	-0.09408951	-0.2482649162958448
1663	T159I:D160E	-0.043056187429898723	-0.16888714	-0.34024794995518226
1664	T159A:D160E	0.022289749489111714	-0.23082876	-0.39155123036086303
1665	T159I:D160Y	0.03876458606621307	-0.026688099	-0.20765199652896582
1666	T159P:D160A	-0.8434167722293475	-0.7217312	-0.8595347936450293
1667	T159S:D160Y	0.08119023270707439	-0.010662079	-0.17994999645392662
1668	T159S:D160H	-0.01507648012476898	0.036376	-0.10735912686535531
1669	T159S:D160A	-0.06473747639452253	-0.13965797	-0.31556547632841836
1670	T159S:D160E	-0.09039043193450631	-0.15295601	-0.31254594988014306
1671	K156N:I157A	-2.6043660627800276	-2.3493292	-2.323343511186109
1672	K156I:I157S	-2.719435397182305	-2.1920538	-2.2105174870940956
1673	K156R:I157P	-4.451475667329378	-3.2569056	-2.9531622415483882
1674	K156E:I157P	-3.1029215937892936	-4.040518	-4.7719142194129915
1675	K156V:I157M	-3.333445251576574	-1.7642834	-1.855468503505458
1676	K156E:I157N	-3.0976165494517396	-3.7278883	-4.201725496698385
1677	K156Q:I157N	-3.129032744271601	-3.020957	-3.2107998180427697
1678	K156T:I157N	-4.111149843252035	-2.8857365	-2.9979036709255213
1679	K156R:I157M	-0.6695239707965115	-0.7324531	-0.8199162091744243
1680	K156Q:I157F	-2.5796734508492976	-3.0217226	-3.161714242971598
1681	K156T:I157S	-2.920600051837272	-2.6469593	-2.7099144072618464
1682	K156Q:I157V	-1.7399228017943806	-1.3616285	-1.2841742620280026
1683	K156L:I157L	0.2433461197997195	-0.19206047	-0.22345403444205258
1684	K156E:I157M	-3.4770361831448318	-2.92903	-2.638668187039028
1685	K156E:I157F	-3.783646281560893	-3.7282968	-4.1526399216272125
1686	K156M:I157S	-2.0737378148996575	-2.4924521	-2.5256605475676013
1687	K156M:I157L	-0.3014113585974273	-0.7994149	-0.8191869388854718
1688	K156R:I157L	0.0008001457979539844	-0.29566193	-0.38851064648797706
1689	K156E:I157S	-2.8028170120581297	-3.6078167	-3.9137362330347103
1690	K156M:I157F	-1.9471508974653742	-2.748584	-2.764564236160104
1691	K156M:I157M	-1.1632260574367128	-1.2139437	-1.250592501571919
1692	K156Q:I157M	-1.5556720334049428	-1.6514866	-1.6477425083834127
1693	K156T:I157T	-0.9939896294594134	-1.8065369	-1.8232786711468312
1694	K156R:I157S	-1.815067310856459	-2.1349924	-2.0949842551701066
1695	K156Q:I157S	-3.3243542919264644	-2.7991185	-2.9228105543790934
1696	K156E:I157T	-3.9704221710352594	-3.1515043	-3.027100496919695
1697	K156N:I157M	-2.084875165110622	-1.9565427	-1.8597472690891728
1698	K156M:I157V	-0.8522718558849903	-0.9017272	-0.8870242552165089
1699	K156Q:I157T	-1.6880753363149326	-2.008945	-2.0361748182640795
1700	K156N:I157N	-2.6463648244381197	-3.2014227	-3.4228045787485297
1701	K156T:I157F	-2.616487424961476	-2.8865623	-2.948818095854349
1702	K156E:I157V	-2.8861986195631775	-2.7405593	-2.2750999406836176
1703	K156T:I157M	-1.6025825243951997	-1.4314382	-1.434846361266164
1704	K156E:I157L	-2.851607167982043	-2.6765738	-2.2072626243525812
1705	K156Q:I157L	-0.9775615843276362	-1.2657933	-1.2163369456969653
1706	K156R:I157N	-2.241729551959153	-2.4254913	-2.382973518833782
1707	K156R:I157T	-0.7068461646422549	-1.1521888	-1.2083485190550913
1708	K156M:I157N	-3.02928835387729	-2.7476988	-2.813649811231277
1709	K156T:I157V	-1.2798116022126504	-1.129565	-1.0712781149107538
1710	K156M:I157T	-1.4285709839324146	-1.6048052	-1.6390248114525863
1711	K156N:I157S	-3.5769679868719217	-3.0034418	-3.1348153150848552
1712	K156N:I157F	-2.7972459566559675	-3.2021031	-3.373719003677358
1713	K156N:I157L	-1.0515717942785137	-1.5959225	-1.4283417064027253
1714	K156R:I157V	-0.39385151075488317	-0.40268183	-0.45634796281901413
1715	K156R:I157F	-1.70589819735584	-2.426505	-2.333887943762609
1716	K156T:I157L	-0.7777821877179422	-1.0302045	-1.0034407985797174
1717	K156N:I157T	-2.394057003387885	-2.2867687	-2.2481795789698396
1718	K156N:I157V	-1.9338939614751363	-1.6859498	-1.4961790227337621
1719	E174A:E175P	-0.5978703831309875	-0.20201492	-0.19010306771703167
1720	E174V:E175H	-0.7956961279382295	-0.27879095	-0.26017540464626365
1721	E174R:E175A	0.2219028027039006	0.17225504	0.12391956152463068
1722	E174G:E175Y	0.09144580635836651	-0.26001692	-0.3381909428855727
1723	E174N:E175D	-0.04347351189590849	-0.06430197	-0.057445978468561254
1724	E174T:E175K	0.19291526644317245	0.1791029	0.16425191025500974
1725	E174A:E175R	0.013867034703168697	0.45321512	0.4473892854139896
1726	E174N:E175L	-0.6921229212926076	-0.44352317	-0.36134092858885625
1727	E174H:E175D	-0.2424028045897953	-0.071504116	-0.1299243472471976
1728	E174A:E175S	0.08168963075091146	0.10247755	-0.040257116360895795
1729	E174D:E175L	-0.38137071099836495	-0.30705214	-0.35360088674149526
1730	E174H:E175K	-0.0490967695680638	-0.001168251	-0.09217912309953258
1731	E174K:E175G	0.03315604672257342	0.09859848	-0.05456270632320992
1732	E174G:E175Q	0.020885395792703924	0.19619894	0.04552224813179295
1733	E174K:E175Q	-0.09800830066095505	0.46942043	0.32287433009759114
1734	E174K:E175K	-0.034763439891195	0.5471597	0.38343930781491364
1735	E174Q:E175K	0.05490959269161543	0.43098116	0.2615257863104392
1736	E174Q:E175Q	0.16104752751662124	0.35319138	0.2009608085931167
1737	E174V:E175V	0.0010941861599294963	0.16385031	0.004938614967339827
1738	E174Q:E175A	0.05421832974755163	0.2859621	0.12749700658439478
1739	E174G:E175V	0.1099489679911336	0.09946394	-0.07375124189068183
1740	E174V:E175A	-0.15395567784138153	0.19352818	0.050748302981092674
1741	E174V:E175K	-0.39178020599005225	0.33846188	0.1847770827071371
1742	E174V:E175Q	0.09096772315402678	0.2606969	0.12421210498981461
1743	E174G:E175G	-0.19962009387065663	-0.17253256	-0.3319147882890072
1744	E174A:E175G	-0.09118898450759337	0.05136919	-0.09544686510985168
1745	E174G:E175K	-0.11076714740824643	0.27391243	0.10608722584911634
1746	E174A:E175Q	-0.06392213087841782	0.42199945	0.2819901713109496
1747	E174K:E175V	0.2681386872744592	0.37245226	0.20360084007511636
1748	E174G:E175A	-0.037345753030090946	0.12910223	-0.027941553876928094
1749	E174Q:E175V	-0.041759843538195	0.2562456	0.08168731857064193
1750	E174A:E175D	-0.008699493096992032	0.428905	0.3048099248806069
1751	E174D:E175G	-0.1071407838397053	-0.29899502	-0.4499627266116588
1752	E174K:E175A	0.22031424058671656	0.40218592	0.2494105280888692
1753	E174A:E175A	-0.11519354515773382	0.3547573	0.20852636930222745
1754	E174V:E175G	-0.1978776018933019	-0.108742714	-0.25322493143098646
1755	E174G:E175D	-0.04520588871612576	0.20309496	0.06834200170145133
1756	E174K:E175D	0.16009919655388674	0.47632408	0.34569408366724863
1757	E174Q:E175G	-0.11675695350876732	-0.017032623	-0.17647622782768435
1758	E174A:E175V	-0.003472061635980004	0.325027	0.16271668128847483
1759	E174A:E175K	-0.10342486911978384	0.49977064	0.34255514902827255
1760	E174D:E175K	0.13592395104761795	0.14546299	-0.011960712473535251
1761	E174D:E175V	-0.01859923845906064	-0.028472424	-0.19179918021333253
1762	E174D:E175Q	-0.07315071585437885	0.06793594	-0.07252569019085775
1763	E174Q:E175D	-0.05223923111834734	0.3600974	0.2237805621627742
1764	E174V:E175D	0.05080012950173635	0.2675991	0.1470318585594721
1765	E174D:E175A	-0.034180859299113894	0.0010547638	-0.14598949219957946
1766	E174D:E175D	-0.044307193066962694	0.07481289	-0.049705936621200264
1767	G167C:F168I	-1.3546472438394888	-1.4842308	-1.3587378953018023
1768	G167T:F168L	-3.4269713244293305	-2.6094067	-2.36622353535508
1769	G167S:F168I	-1.7445560146453187	-1.7718441	-1.6955126946103791
1770	G167A:F168S	-2.5076999547056498	-2.2640588	-2.2057920978653653
1771	G167V:F168C	-2.48810626309567	-3.5040526	-3.8352966726442554
1772	G167A:F168I	-1.9588469386303036	-1.9368708	-1.8579397258542196
1773	G167A:F168V	-2.1213658685452046	-1.7876935	-1.7282280730312605
1774	G167D:F168I	-2.8356068381793276	-2.9667044	-3.081329472995005
1775	G167R:F168I	-2.070829991742563	-1.5895402	-1.507063039321714
1776	G167V:F168Y	-2.1392286253293	-2.5850246	-2.3230000185905073
1777	G167R:F168S	-1.5892747520985526	-1.9467604	-1.8549154113328599
1778	G167C:F168S	-1.1411933419254117	-1.8497412	-1.7065902673129483
1779	G167S:F168S	-2.2919913849939313	-2.1138139	-2.043365066621523
1780	G167D:F168S	-3.4141341823803746	-3.181233	-3.429181845006153
1781	G167R:F168Y	-0.23376568066096232	-0.061277866	-0.2179908707810343
1782	G167V:F168V	-3.0001764342231434	-3.3233654	-3.482360534308227
1783	G167R:F168V	-2.167239680449	-1.428195	-1.3773513864987548
1784	G167V:F168S	-4.797517351668534	-3.5551202	-3.9599245591423324
1785	G167S:F168V	-1.7499507386519835	-1.6166224	-1.56580104178742
1786	G167S:F168Y	-0.35504990502997114	-0.28212166	-0.4064405260696977
1787	G167D:F168V	-3.0141261076654584	-2.8661444	-2.9516178201720464
1788	G167V:F168I	-2.865791813115987	-3.397911	-3.6120721871311856
1789	G167D:F168C	-2.4051340425883128	-3.1111774	-3.304553958508076
1790	G167A:F168C	-2.1281035304640836	-2.1558456	-2.0811642113672884
1791	G167A:F168Y	-0.01300085202528941	-0.48774743	-0.5688675573135382
1792	G167C:F168V	-1.3022334982860084	-1.3196125	-1.2290262424788432
1793	G167S:F168C	-1.3542457174184257	-2.000479	-1.918737180123448
1794	G167R:F168C	-1.3062335846865183	-1.8281021	-1.7302875248347829
1795	G167D:F168Y	-1.0279866013507608	-1.9087462	-1.7922573044543275
1796	G167D:F168L	-3.3674621478165174	-3.4713302	-3.7417446341408915
1797	G167C:F168C	-1.467074925275915	-1.728169	-1.5819623808148713
1798	G167C:F168Y	-0.021975143481411802	0.063384056	-0.0696657267611227
1799	G167R:F168L	-2.38024207544116	-2.4601245	-2.167478200467598
1800	G167V:F168L	-3.5152219890667777	-3.76385	-4.272487348277071
1801	G167S:F168L	-2.2468709454936966	-2.6012113	-2.3559278557562635
1802	G167C:F168L	-2.304538599846672	-2.377551	-2.0191530564476867
1803	G167A:F168L	-3.098281212068343	-2.7269378	-2.518354887000104
1804	D138G:N139G	-0.7766918223533473	-0.43877506	-0.4173133254914161
1805	D138H:N139I	-0.14027062288115272	-0.8802705	-0.9613064113491343
1806	D138T:N139K	-1.491817907844337	-1.6179168	-1.4746111274050198
1807	D138V:N139E	-2.61193640337619	-2.8924544	-2.9550055052639674
1808	D138N:N139L	-0.7477042859149485	-0.8223939	-0.8036548369994114
1809	D138E:N139S	-0.052112386594106164	-0.2799096	-0.35079909851712143
1810	D138N:N139C	-0.4984884934212567	-0.103625774	-0.07978438342504024
1811	D138Q:N139Y	-1.4327977307980901	-1.5817726	-1.526256308312482
1812	D138Y:N139S	-0.43576523494790065	-1.4051554	-1.2567312022588224
1813	D138N:N139S	0.08587351053172886	0.19057703	0.07983041147569114
1814	D138G:N139T	-0.03826829652602061	-0.17651749	-0.27533830451607066
1815	D138V:N139V	-0.6459215901741979	-1.2699175	-1.1337931357388087
1816	D138S:N139S	-0.27082898685857787	0.039830208	0.041241773741651055
1817	D138Y:N139Y	-2.093993315030261	-2.3518438	-2.3313783358532323
1818	D138N:N139T	-0.3894801544515417	0.14728308	0.04607258634969247
1819	D138Y:N139K	-3.386761600745188	-2.7013817	-2.750949759675008
1820	D138A:N139K	-2.7673021448474135	-2.187405	-2.176431608348929
1821	D138V:N139K	-3.9767245798581827	-2.4326177	-2.4636160566649568
1822	D138Y:N139D	-0.7410646447428103	-1.7123661	-1.6075037377665002
1823	D138E:N139K	-2.172936509977871	-1.8745339	-1.8450176559333054
1824	D138N:N139K	-1.189537036551208	-1.4884894	-1.4143881459404946
1825	D138Y:N139I	-1.7981144715475907	-2.103786	-2.0551108904948596
1826	D138H:N139K	-1.4739123264106468	-1.6757991	-1.6571452805292828
1827	D138V:N139I	-1.5791915407973343	-1.7725205	-1.7677771874848085
1828	D138G:N139S	-0.20477850586343585	-0.13368607	-0.24158047939007288
1829	D138G:N139K	-1.7718910146867712	-1.7573328	-1.7357990368062586
1830	D138N:N139I	-0.5347153220699912	-0.66821384	-0.7185492767603461
1831	D138G:N139Y	-0.624885809087238	-1.2911668	-1.316227612984483
1832	D138N:N139H	-0.26745982340520225	-0.21476316	-0.3277568701697704
1833	D138A:N139D	-0.6791255782937212	-1.0286274	-1.032985586440422
1834	D138N:N139Y	-0.5046176465268407	-0.9983218	-0.994816722118719
1835	D138A:N139Y	-1.358764186025478	-1.7680147	-1.7568601845271543
1836	D138V:N139Y	-2.7424045932256864	-2.0446255	-2.044044632843182
1837	D138E:N139T	-0.3907531353522248	-0.32240248	-0.38455692364311833
1838	D138A:N139I	-0.7808212148766345	-1.477016	-1.4805927391687814
1839	D138A:N139H	-0.7523991285493189	-1.0655222	-1.0898003325782057
1840	D138Y:N139T	-0.5046324709879046	-1.4423647	-1.290489027384821
1841	D138H:N139Y	-0.8592784124554768	-1.2019339	-1.2375738567075072
1842	D138G:N139I	-0.7864006366712195	-0.9736321	-1.03996016762611
1843	D138A:N139T	-0.5652717339352304	-0.7267723	-0.7159708760587424
1844	D138H:N139T	-0.09863488682275219	-0.07674885	-0.19668454823909576
1845	D138A:N139S	-0.39421623211593115	-0.6856375	-0.6822130509327442
1846	D138H:N139H	-0.15416220906038636	-0.43505192	-0.5705140047585586
1847	D138V:N139H	-0.9569662944077636	-1.3836296	-1.3769847808942333
1848	D138V:N139S	-0.3805476866428602	-1.0202632	-0.9693974992487713
1849	D138E:N139Y	-1.1102443475134178	-1.4200833	-1.4254462321115298
1850	D138N:N139D	-0.17909851557595616	-0.1748476	-0.2709421240319867
1851	D138G:N139H	-0.12969912685852852	-0.532655	-0.6491677610355344
1852	D138G:N139D	-0.22375471303549369	-0.49356842	-0.5923530148977507
1853	D138H:N139S	-0.16625046655979883	-0.03373289	-0.16292672311309708
1854	D138Y:N139H	-0.7877416585399323	-1.7450044	-1.664318483904284
1855	D138H:N139D	-0.2364855538135188	-0.3956728	-0.5136992586207749
1856	D138E:N139H	-0.6091181212621195	-0.6748245	-0.7583863801625812
1857	D138V:N139D	-0.6066312406123145	-1.3485236	-1.3201700347564502
1858	D138E:N139D	-0.4004084063021865	-0.63622427	-0.7015716340247975
1859	D138V:N139T	-0.502523468890798	-1.059813	-1.00315532437477
1860	D138E:N139I	-0.7458485268400876	-1.1089764	-1.1491787867531587
1861	D160S:N162S	-0.38244887937655814	-0.061417103	-0.22194819815431366
1862	D160T:N162K	0.08755475041887882	0.02037859	0.06047938516077922
1863	D160C:N162T	-0.02065883377635777	-0.027507305	-0.05685397681575077
1864	D160N:N162I	0.17869701691152717	-0.21600246	-0.3670013144764628
1865	D160V:N162G	-0.30287248072129574	-0.68644094	-0.769621041836952
1866	D160Y:N162V	-0.078506285491474	-0.08531952	-0.09811223634172839
1867	D160V:N162R	-0.6853743474480252	-0.41951442	-0.41126080514190333
1868	D160L:N162K	-0.40971790644908684	-0.46726274	-0.6334051757429942
1869	D160N:N162H	-0.323952672245194	0.06518698	-0.08220529557454048
1870	D160Y:N162Y	-0.5487262645982558	-0.023066998	-0.1809091331873378
1871	D160V:N162I	-1.7478797817392324	-0.78743434	-0.9077116797787581
1872	D160N:N162D	-0.05195584119164053	0.014616966	-0.1447559720741176
1873	D160V:N162Y	-0.4335405394585099	-0.592185	-0.6952014918463618
1874	D160A:N162S	-0.09350973547737011	-0.0864687	-0.26693659388789914
1875	D160Y:N162K	-0.2005404592765847	0.13855791	-0.031792531245460776
1876	D160A:N162Y	-0.07507885176638218	-0.15199709	-0.31652461306182955
1877	D160V:N162T	-0.19809995154655688	-0.4974265	-0.6063954397309397
1878	D160Y:N162D	-0.17480951377376178	0.0041880608	-0.17117397871738893
1879	D160H:N162S	0.062145035284229475	0.08990288	-0.0587302444248361
1880	D160E:N162Y	-0.34012747306592656	-0.1652875	-0.31350508661355425
1881	D160N:N162S	-0.09894217732938881	0.053230762	-0.10490310737013608
1882	D160G:N162Y	-0.034868664350836895	-0.10645437	-0.24922405302925688
1883	D160H:N162I	-0.3452261677160729	-0.17971706	-0.32082845153116235
1884	D160Y:N162S	0.029027410592570635	0.042788506	-0.1313211140134074
1885	D160G:N162D	0.0048630342578452205	-0.0792861	-0.239488898559308
1886	D160N:N162T	-0.23312523927150672	0.08529377	-0.06568507442864524
1887	D160H:N162K	-0.08555015091881381	0.18577957	0.04079833834311053
1888	D160H:N162H	0.02158283100853725	0.10187149	-0.036032432629240496
1889	D160H:N162D	0.022227896696458787	0.051248074	-0.09858310912881763
1890	D160Y:N162I	-0.3077321533220711	-0.22632837	-0.3934193211197341
1891	D160G:N162S	0.16617910990745108	-0.04079914	-0.19963603385532647
1892	D160E:N162K	-0.3268498720183441	-0.0044665337	-0.16438848467167722
1893	D160N:N162Y	0.001350150136965906	-0.012647629	-0.1544911265440665
1894	D160G:N162I	-0.5726730651090716	-0.30889654	-0.46173424096165316
1895	D160A:N162T	-0.034050132713297085	-0.054556847	-0.2277185609464074
1896	D160H:N162Y	-0.238936597534867	0.02395153	-0.1083182635987665
1897	D160V:N162S	-0.09862334808989869	-0.52849984	-0.6456134726724314
1898	D160E:N162D	-0.021095801926178593	-0.13819122	-0.30376993214360537
1899	D160G:N162K	-0.07298599734138463	0.05473423	-0.10010745108737984
1900	D160G:N162H	-0.14423593376563731	-0.028879642	-0.17693822205973087
1901	D160A:N162I	-0.9214453792716052	-0.3539405	-0.5290348009942258
1902	D160E:N162I	-0.6892146112568442	-0.36707878	-0.5260152745459505
1903	D160V:N162K	-0.4485305406922716	-0.43551302	-0.5460848899044848
1904	D160A:N162D	0.016227526585539435	-0.12488365	-0.30678945859188067
1905	D160A:N162K	-0.0740722152545459	0.008911133	-0.16740801111995252
1906	D160Y:N162H	-0.028056731824358062	0.05474186	-0.1086233022178118
1907	D160Y:N162T	0.19790280784755307	0.07484293	-0.09210308107191567
1908	D160V:N162D	-0.233294942778708	-0.5658536	-0.6854663373764134
1909	D160E:N162S	-0.0639001585343409	-0.09979868	-0.26391706743962384
1910	D160H:N162T	0.1609187793400971	0.12199736	-0.019512211483344366
1911	D160E:N162T	-0.1449194713419967	-0.06790352	-0.2246990344981321
1912	D160N:N162K	-0.008076611192748563	0.14902496	-0.005374524602190345
1913	D160A:N162H	0.004669020141727011	-0.07457018	-0.24423878209230354
1914	D160V:N162H	-0.46224437348103664	-0.51691866	-0.6229156608768363
1915	D160G:N162T	0.04497676716658268	-0.008831501	-0.16041800091383474
1916	D160E:N162H	-0.05975739615283808	-0.08790636	-0.24121925564402824
1917	F168S:G169V	-3.9014293172172763	-3.97606	-4.614819914040995
1918	F168Y:G169V	-4.6746191972052396	-3.429437	-2.9778953734891696
1919	F168S:G169A	-2.2049800030569906	-1.9734249	-1.822893132046065
1920	F168Y:G169E	-3.008669054011794	-3.432806	-3.0211812586791447
1921	F168I:G169E	-4.006789832875103	-3.893443	-4.310253427219824
1922	F168S:G169E	-3.362432791748034	-3.9776468	-4.65810579923097
1923	F168V:G169V	-2.756296988177718	-3.85097	-4.137255889206891
1924	F168I:G169W	-3.7773766471089494	-3.791331	-4.105333172743942
1925	F168Y:G169A	-0.20599244108649745	-0.09599495	-0.1859685914942395
1926	F168C:G169E	-4.56067494610154	-3.9504595	-4.533477912732893
1927	F168V:G169W	-2.6204954442701505	-3.7434795	-3.9756215199209826
1928	F168V:G169E	-4.697433841164785	-3.8529866	-4.180541774396865
1929	F168S:G169W	-3.244649762504831	-3.8911936	-4.453185544755088
1930	F168S:G169R	-3.678285726324578	-4.0036182	-4.682742600196927
1931	F168C:G169W	-2.356529899535088	-3.858909	-4.328557658257011
1932	F168I:G169R	-3.520656787892858	-3.9241917	-4.334890228185781
1933	F168C:G169R	-4.243836291831959	-3.9779823	-4.55811471369885
1934	F168V:G169R	-4.295721093394345	-3.8859987	-4.205178575362822
1935	F168I:G169A	-1.1232695302590423	-1.6185553	-1.4750407600349191
1936	F168C:G169V	-4.323423669145747	-3.9487767	-4.490192027542919
1937	F168L:G169W	-2.888994708464092	-4.021623	-4.765748333889826
1938	F168C:G169A	-1.4871402121188861	-1.8555899	-1.698265245547988
1939	F168Y:G169R	-3.272820631409243	-3.4881344	-3.0458180596451014
1940	F168L:G169E	-4.404222756093173	-4.087161	-4.970668588365709
1941	F168V:G169A	-0.7351634212416885	-1.4581456	-1.34532910721196
1942	F168L:G169V	-4.1245728685314855	-4.0859604	-4.927382703175734
1943	F168L:G169A	-2.67547759057778	-2.482736	-2.1354559211808035
1944	F168L:G169R	-3.862589476833425	-4.1067877	-4.995305389331666
1945	L133S:H134L	-1.865734657582551	-2.491478	-2.314919590998839
1946	L133W:H134R	-3.9547456592240957	-3.304319	-3.08571754591561
1947	L133W:H134L	-4.137067236891018	-3.2235827	-2.9217194647174085
1948	L133S:H134Y	-3.0792769175216606	-2.867711	-2.8656427653644307
1949	L133S:H134D	-3.5980706996306373	-2.3297946	-2.1008337379965045
1950	L133W:H134N	-3.609905181629436	-3.1474547	-2.7500993147705333
1951	L133S:H134N	-1.9623154897900328	-2.379758	-2.143299441051963
1952	L133S:H134R	-3.7522213794578954	-2.611333	-2.4789176721970403
1953	L133W:H134D	-4.720213540500483	-3.1131334	-2.707633611715075
1954	L133M:H134N	-0.1954145374060067	-0.3581133	-0.4704829711291163
1955	L133M:H134D	-0.23032126079935525	-0.28555155	-0.42801726807365803
1956	L133S:H134P	-2.325889657119563	-2.214829	-1.9263017353194902
1957	L133S:H134Q	-2.4994584231384254	-2.5736723	-2.4203988773403275
1958	L133M:H134R	-0.34433781312364664	-0.70728254	-0.8061012022741929
1959	L133F:H134Y	-2.1804793426345896	-1.4063494	-1.475583206524072
1960	L133W:H134Q	-3.4383489952790085	-3.2790534	-3.027198751058898
1961	L133V:H134Y	-1.622307597708649	-1.0081983	-1.0898694773094144
1962	L133W:H134P	-1.7575210760898294	-3.033503	-2.5331016090380616
1963	L133M:H134Y	-1.4501339308475851	-1.1203766	-1.1928262954415825
1964	L133M:H134L	-0.2743768882887156	-0.52386785	-0.6421031210759915
1965	L133V:H134N	-0.03818749183031517	-0.2371583	-0.36752615299694824
1966	L133V:H134R	-0.8011521185112696	-0.58956003	-0.7031443841420248
1967	L133M:H134Q	-0.4718702390784246	-0.6490097	-0.747582407417481
1968	L133F:H134D	-0.22330658335321038	-0.600209	-0.7107741791561475
1969	L133V:H134D	-0.17536712103749125	-0.16409063	-0.32506044994148997
1970	L133M:H134P	-0.013014490278394488	-0.12213421	-0.2534852653966442
1971	L133V:H134Q	-0.49745880407974336	-0.5306554	-0.644625589285313
1972	L133V:H134L	-0.35246443771691505	-0.4042821	-0.5391463029438235
1973	L133F:H134Q	-0.9953810236563962	-0.95347476	-1.0303393184999705
1974	L133V:H134P	0.034986337749122146	0.00025701523	-0.15052844726447567
1975	L133F:H134R	-1.0368558652278947	-1.0097816	-1.0888581133566824
1976	L133F:H134L	-0.8231432253263249	-0.8322451	-0.924860032158481
1977	L133F:H134P	-0.0898405699297984	-0.44020462	-0.5362421764791332
1978	L133F:H134N	-0.43485240987675555	-0.6710217	-0.7532398822116058
1979	A158C:F168S	-2.397351898452953	-2.2612782	-2.1919107885395244
1980	A158P:F168R	-4.432057568279447	-4.104376	-4.432057568279449
1981	A158D:F168Y	-1.4446935246067278	-1.1926992	-1.200358490106824
1982	A158V:F168I	-1.2421692590110605	-1.7086883	-1.5884736013202454
1983	A158S:F168I	-1.7995149009955398	-1.846309	-1.7886871236209763
1984	A158T:F168I	-2.533153440011797	-2.260568	-2.255661236037359
1985	A158D:F168V	-1.8635367543134314	-2.344208	-2.359719005824544
1986	A158G:F168C	-2.3385114034558594	-2.2371948	-2.196436716621659
1987	A158G:F168I	-3.7090573862281597	-2.0235488	-1.9732122311085905
1988	A158T:F168S	-2.4562944352250695	-2.5561032	-2.603513608048505
1989	A158T:F168L	-2.4835295943641844	-2.9682198	-2.916076397183243
1990	A158P:F168V	-1.6333303777277177	-1.6821995	-1.635450427140219
1991	A158D:F168S	-3.9014293172172763	-2.7436934	-2.837283030658648
1992	A158V:F168Y	-0.25728573625009665	-0.20487785	-0.2994014327795662
1993	A158P:F168Y	-0.1603640893049981	-0.36035776	-0.476089911422499
1994	A158P:F168S	-3.0728441436642373	-2.171566	-2.1130144519743226
1995	A158D:F168C	-2.7480087716052854	-2.6539497	-2.712655144160572
1996	A158S:F168S	-2.160222110172392	-2.1817229	-2.136539495632121
1997	A158V:F168V	-1.4437352077814105	-1.5512793	-1.4587619484972862
1998	A158P:F168C	-1.8219877569850236	-2.0601628	-1.9883865654762471
[truncated: 34,522 more rows]
