# Supplementary material for: Protein design using structure-based residue preferences
Source: Nat Commun. 2024 Feb 22;15:1639. doi: 10.1038/s41467-024-45621-4 (PMC10884402; doi:10.1038/s41467-024-45621-4)
Supplement: Supplementary file 7 — Source Data [file 41467_2024_45621_MOESM7_ESM.zip › source/fig2j/df_grb2.csv]

mutated_sequence	DMS_score	nonlinear_prediction	linear_prediction
MEAIAKYDFKATADDELSFKRGDILKVLNEECDQNWYKAELNGKDGFIPKNYIEMKPHPWFFGKIPRAKAEEMLSKQRHDGAFLIRESESAPGDFSLSVKFGNDVQHFKVLRDGAGKYFLWVVKFNSLNELVDYHRSTSVSRNQQIFLRDIEQVPQQPNYVQALFDFRPQEDGELGFRRGDFIHVMDNSDPNWWKGACHGQTGMFPRNYVTPVNRNV	0.0144628247588236	-0.18284655	-0.339622093067403
MEAIAKYDFKATADDELSFKRGDILKVLNEECDQNWYKAELNGKDGFIPKNYIEMKPHPWFFGKIPRAKAEEMLSKQRHDGAFLIRESESAPGDFSLSVKFGNDVQHFKVLRDGAGKYFLWVVKFNSLNELVDYHRSTSVSRNQQIFLRDIEQVPQQPNYVQALFDFDTQEDGELGFRRGDFIHVMDNSDPNWWKGACHGQTGMFPRNYVTPVNRNV	-0.161291435013709	-0.24194252	-0.4013920771805779
MEAIAKYDFKATADDELSFKRGDILKVLNEECDQNWYKAELNGKDGFIPKNYIEMKPHPWFFGKIPRAKAEEMLSKQRHDGAFLIRESESAPGDFSLSVKFGNDVQHFKVLRDGAGKYFLWVVKFNSLNELVDYHRSTSVSRNQQIFLRDIEQVPQQPNYVQALFDFDPQEDEELGFRRGDFIHVMDNSDPNWWKGACHGQTGMFPRNYVTPVNRNV	-0.359898890960517	-0.49996412	-0.5508718657451617
MEAIAKYDFKATADDELSFKRGDILKVLNEECDQNWYKAELNGKDGFIPKNYIEMKPHPWFFGKIPRAKAEEMLSKQRHDGAFLIRESESAPGDFSLSVKFGNDVQHFKVLRDGAGKYFLWVVKFNSLNELVDYHRSTSVSRNQQIFLRDIEQVPQQPNYVQALFDFDPQEDGELGRRRGDFIHVMDNSDPNWWKGACHGQTGMFPRNYVTPVNRNV	-1.3488340111281898	-1.1025089	-0.8692286744761981
MEAIAKYDFKATADDELSFKRGDILKVLNEECDQNWYKAELNGKDGFIPKNYIEMKPHPWFFGKIPRAKAEEMLSKQRHDGAFLIRESESAPGDFSLSVKFGNDVQHFKVLRDGAGKYFLWVVKFNSLNELVDYHRSTSVSRNQQIFLRDIEQVPQQPNYVQALFDFDPQEDGELGGRRGDFIHVMDNSDPNWWKGACHGQTGMFPRNYVTPVNRNV	-1.16417498224623	-1.1076555	-0.8527145751956944
MEAIAKYDFKATADDELSFKRGDILKVLNEECDQNWYKAELNGKDGFIPKNYIEMKPHPWFFGKIPRAKAEEMLSKQRHDGAFLIRESESAPGDFSLSVKFGNDVQHFKVLRDGAGKYFLWVVKFNSLNELVDYHRSTSVSRNQQIFLRDIEQVPQQPNYVQALFDFDPQEDGELGYRRGDFIHVMDNSDPNWWKGACHGQTGMFPRNYVTPVNRNV	-1.20757076814698	-0.9855628	-0.795008151501003
MEAIAKYDFKATADDELSFKRGDILKVLNEECDQNWYKAELNGKDGFIPKNYIEMKPHPWFFGKIPRAKAEEMLSKQRHDGAFLIRESESAPGDFSLSVKFGNDVQHFKVLRDGAGKYFLWVVKFNSLNELVDYHRSTSVSRNQQIFLRDIEQVPQQPNYVQALFDFDPQEDGELGFRRGDFIHEMDNSDPNWWKGACHGQTGMFPRNYVTPVNRNV	-0.9496799519905392	-1.1588731	-0.8670863342004473
MEAIAKYDFKATADDELSFKRGDILKVLNEECDQNWYKAELNGKDGFIPKNYIEMKPHPWFFGKIPRAKAEEMLSKQRHDGAFLIRESESAPGDFSLSVKFGNDVQHFKVLRDGAGKYFLWVVKFNSLNELVDYHRSTSVSRNQQIFLRDIEQVPQQPNYVQALFDFDPQEDGELGFRRGDFIHVRDNSDPNWWKGACHGQTGMFPRNYVTPVNRNV	-0.249428175933412	-0.43103075	-0.4972305158585284
MEAIAKYDFKATADDELSFKRGDILKVLNEECDQNWYKAELNGKDGFIPKNYIEMKPHPWFFGKIPRAKAEEMLSKQRHDGAFLIRESESAPGDFSLSVKFGNDVQHFKVLRDGAGKYFLWVVKFNSLNELVDYHRSTSVSRNQQIFLRDIEQVPQQPNYVQALFDFDPQEDGELGFRRGDFIHVMDNSDINWWKGACHGQTGMFPRNYVTPVNRNV	-0.2274733671947769	-0.513084	-0.5396791007065049
MEAIAKYDFKATADDELSFKRGDILKVLNEECDQNWYKAELNGKDGFIPKNYIEMKPHPWFFGKIPRAKAEEMLSKQRHDGAFLIRESESAPGDFSLSVKFGNDVQHFKVLRDGAGKYFLWVVKFNSLNELVDYHRSTSVSRNQQIFLRDIEQVPQQPNYVQALFDFDPQEDGELGFRRGDFIHVMDNSDPNGWKGACHGQTGMFPRNYVTPVNRNV	-0.630577348548564	-1.0562071	-0.8118638635526647
MEAIAKYDFKATADDELSFKRGDILKVLNEECDQNWYKAELNGKDGFIPKNYIEMKPHPWFFGKIPRAKAEEMLSKQRHDGAFLIRESESAPGDFSLSVKFGNDVQHFKVLRDGAGKYFLWVVKFNSLNELVDYHRSTSVSRNQQIFLRDIEQVPQQPNYVQALFDFDPQEDGELGFRRGDFIHVMDNSDPNWWKGAGHGQTGMFPRNYVTPVNRNV	-1.34795950780712	-1.0506696	-0.8210542540260519
MEAIAKYDFKATADDELSFKRGDILKVLNEECDQNWYKAELNGKDGFIPKNYIEMKPHPWFFGKIPRAKAEEMLSKQRHDGAFLIRESESAPGDFSLSVKFGNDVQHFKVLRDGAGKYFLWVVKFNSLNELVDYHRSTSVSRNQQIFLRDIEQVPQQPNYVQALFDFDPQEDGELGFRRGDFIHVMDNSDPNWWKGACHEQTGMFPRNYVTPVNRNV	-0.308625716449662	-0.38238794	-0.4649818275860529
MEAIAKYDFKATADDELSFKRGDILKVLNEECDQNWYKAELNGKDGFIPKNYIEMKPHPWFFGKIPRAKAEEMLSKQRHDGAFLIRESESAPGDFSLSVKFGNDVQHFKVLRDGAGKYFLWVVKFNSLNELVDYHRSTSVSRNQQIFLRDIEQVPQQPNYVQALFDFDPQEDGELGFRRGDFIHVMDNSDPNWWKGACHGNTGMFPRNYVTPVNRNV	-0.0408476741676319	0.005925417	-0.14192763240701556
MEAIAKYDFKATADDELSFKRGDILKVLNEECDQNWYKAELNGKDGFIPKNYIEMKPHPWFFGKIPRAKAEEMLSKQRHDGAFLIRESESAPGDFSLSVKFGNDVQHFKVLRDGAGKYFLWVVKFNSLNELVDYHRSTSVSRNQQIFLRDIEQVPQQPNYVQALFDFDPQEDGELGFRRGDFIHVMDNSDPNWWKGACHGTTGMFPRNYVTPVNRNV	-0.2348113061926	-0.10900831	-0.24390163661586062
MEAIAKYDFKATADDELSFKRGDILKVLNEECDQNWYKAELNGKDGFIPKNYIEMKPHPWFFGKIPRAKAEEMLSKQRHDGAFLIRESESAPGDFSLSVKFGNDVQHFKVLRDGAGKYFLWVVKFNSLNELVDYHRSTSVSRNQQIFLRDIEQVPQQPNYVQALFDFDPQEDGELGFRRGDFIHVMDNSDPNWWKGACHGSTGMFPRNYVTPVNRNV	0.0036174577868035	-0.10718334	-0.25802496471823844
MEAIAKYDFKATADDELSFKRGDILKVLNEECDQNWYKAELNGKDGFIPKNYIEMKPHPWFFGKIPRAKAEEMLSKQRHDGAFLIRESESAPGDFSLSVKFGNDVQHFKVLRDGAGKYFLWVVKFNSLNELVDYHRSTSVSRNQQIFLRDIEQVPQQPNYVQALFDFDPQEDGELGFRRGDFIHVMDNSDPNWWKGACHGQKGMFPRNYVTPVNRNV	-0.0134405866691385	-0.03671384	-0.19213826253964061
MEAIAKYDFKATADDELSFKRGDILKVLNEECDQNWYKAELNGKDGFIPKNYIEMKPHPWFFGKIPRAKAEEMLSKQRHDGAFLIRESESAPGDFSLSVKFGNDVQHFKVLRDGAGKYFLWVVKFNSLNELVDYHRSTSVSRNQQIFLRDIEQVPQQPNYVQALFDFDPQEDGELGFRRGDFIHVMDNSDPNWWKGACHGQTKMFPRNYVTPVNRNV	-0.8623493717489399	-1.0697157	-0.8402208409378868
MEAIAKYDFKATADDELSFKRGDILKVLNEECDQNWYKAELNGKDGFIPKNYIEMKPHPWFFGKIPRAKAEEMLSKQRHDGAFLIRESESAPGDFSLSVKFGNDVQHFKVLRDGAGKYFLWVVKFNSLNELVDYHRSTSVSRNQQIFLRDIEQVPQQPNYVQALFDFDPQEDGELGFRRGDFIHVMDNSDPNWWKGACHGQTTMFPRNYVTPVNRNV	-1.34846624490252	-1.1001192	-0.8455068806168207
MEAIAKYDFKATADDELSFKRGDILKVLNEECDQNWYKAELNGKDGFIPKNYIEMKPHPWFFGKIPRAKAEEMLSKQRHDGAFLIRESESAPGDFSLSVKFGNDVQHFKVLRDGAGKYFLWVVKFNSLNELVDYHRSTSVSRNQQIFLRDIEQVPQQPNYVQALFDFDPQEDGELGFRRGDFIHVMDNSDPNWWKGACHGQTRMFPRNYVTPVNRNV	-1.11474697086102	-1.0473148	-0.822954491222605
MEAIAKYDFKATADDELSFKRGDILKVLNEECDQNWYKAELNGKDGFIPKNYIEMKPHPWFFGKIPRAKAEEMLSKQRHDGAFLIRESESAPGDFSLSVKFGNDVQHFKVLRDGAGKYFLWVVKFNSLNELVDYHRSTSVSRNQQIFLRDIEQVPQQPNYVQALFDFDPQEDGELGFRRGDFIHVMDNSDPNWWKGACHGQTEMFPRNYVTPVNRNV	-0.927234866275218	-1.0583041	-0.8335246122559044
MEAIAKYDFKATADDELSFKRGDILKVLNEECDQNWYKAELNGKDGFIPKNYIEMKPHPWFFGKIPRAKAEEMLSKQRHDGAFLIRESESAPGDFSLSVKFGNDVQHFKVLRDGAGKYFLWVVKFNSLNELVDYHRSTSVSRNQQIFLRDIEQVPQQPNYVQALFDFDPQEDGELGFRRGDFIHVMDNSDPNWWKGACHGQTAMFPRNYVTPVNRNV	-0.941800748358682	-1.0041535	-0.7974133057460859
MEAIAKYDFKATADDELSFKRGDILKVLNEECDQNWYKAELNGKDGFIPKNYIEMKPHPWFFGKIPRAKAEEMLSKQRHDGAFLIRESESAPGDFSLSVKFGNDVQHFKVLRDGAGKYFLWVVKFNSLNELVDYHRSTSVSRNQQIFLRDIEQVPQQPNYVQALFDFDPQEDGELGFRRGDFIHVMDNSDPNWWKGACHGQTGMQPRNYVTPVNRNV	-1.10213632882827	-1.1253182	-0.8615841306791001
MEAIAKYDFKATADDELSFKRGDILKVLNEECDQNWYKAELNGKDGFIPKNYIEMKPHPWFFGKIPRAKAEEMLSKQRHDGAFLIRESESAPGDFSLSVKFGNDVQHFKVLRDGAGKYFLWVVKFNSLNELVDYHRSTSVSRNQQIFLRDIEQVPQQPNYVQALFDFDPQEDGELGFRRGDFIHVMDNSDPNWWKGACHGQTGMGPRNYVTPVNRNV	-1.07730917230503	-1.0645936	-0.8285243424059274
MEAIAKYDFKATADDELSFKRGDILKVLNEECDQNWYKAELNGKDGFIPKNYIEMKPHPWFFGKIPRAKAEEMLSKQRHDGAFLIRESESAPGDFSLSVKFGNDVQHFKVLRDGAGKYFLWVVKFNSLNELVDYHRSTSVSRNQQIFLRDIEQVPQQPNYVQALFDFDPQEDGELGFRRGDFIHVMDNSDPNWWKGACHGQTGMVPRNYVTPVNRNV	-0.969001744545093	-0.93706286	-0.7547367094774469
MEAIAKYDFKATADDELSFKRGDILKVLNEECDQNWYKAELNGKDGFIPKNYIEMKPHPWFFGKIPRAKAEEMLSKQRHDGAFLIRESESAPGDFSLSVKFGNDVQHFKVLRDGAGKYFLWVVKFNSLNELVDYHRSTSVSRNQQIFLRDIEQVPQQPNYVQALFDFDPQEDGELGFRRGDFIHVMDNSDPNWWKGACHGQTGMLPRNYVTPVNRNV	-1.00366020414831	-0.97053146	-0.792152881012635
MEAIAKYDFKATADDELSFKRGDILKVLNEECDQNWYKAELNGKDGFIPKNYIEMKPHPWFFGKIPRAKAEEMLSKQRHDGAFLIRESESAPGDFSLSVKFGNDVQHFKVLRDGAGKYFLWVVKFNSLNELVDYHRSTSVSRNQQIFLRDIEQVPQQPNYVQALFDFDPQEDGELGFRRGDFIHVMDNSDPNWWKGACHGQTGMFPHNYVTPVNRNV	-0.805779671599695	-0.6181581	-0.5994318796213909
MEAIAKYDFKATADDELSFKRGDILKVLNEECDQNWYKAELNGKDGFIPKNYIEMKPHPWFFGKIPRAKAEEMLSKQRHDGAFLIRESESAPGDFSLSVKFGNDVQHFKVLRDGAGKYFLWVVKFNSLNELVDYHRSTSVSRNQQIFLRDIEQVPQQPNYVQALFDFDPQEDGELGFRRGDFIHVMDNSDPNWWKGACHGQTGMFPRKYVTPVNRNV	0.215720495987608	0.18211377	0.08421475855057281
MEAIAKYDFKATADDELSFKRGDILKVLNEECDQNWYKAELNGKDGFIPKNYIEMKPHPWFFGKIPRAKAEEMLSKQRHDGAFLIRESESAPGDFSLSVKFGNDVQHFKVLRDGAGKYFLWVVKFNSLNELVDYHRSTSVSRNQQIFLRDIEQVPQQPNYVQALFDFDPQEDGELGFRRGDFIHVMDNSDPNWWKGACHGQTGMFPRNGVTPVNRNV	-0.8478003415652829	-0.81945634	-0.7097930599553735
MEAIAKYDFKATADDELSFKRGDILKVLNEECDQNWYKAELNGKDGFIPKNYIEMKPHPWFFGKIPRAKAEEMLSKQRHDGAFLIRESESAPGDFSLSVKFGNDVQHFKVLRDGAGKYFLWVVKFNSLNELVDYHRSTSVSRNQQIFLRDIEQVPQQPNYVQALFDFDPQEDGELGFRRGDFIHVMDNSDPNWWKGACHGQTGMFPRNVVTPVNRNV	-0.0378859135041446	-0.12945604	-0.28200033839755
MEAIAKYDFKATADDELSFKRGDILKVLNEECDQNWYKAELNGKDGFIPKNYIEMKPHPWFFGKIPRAKAEEMLSKQRHDGAFLIRESESAPGDFSLSVKFGNDVQHFKVLRDGAGKYFLWVVKFNSLNELVDYHRSTSVSRNQQIFLRDIEQVPQQPNYVQALFDFDPQEDGELGFRRGDFIHVMDNSDPNWWKGACHGQTGMFPRNYVTMVNRNV	-0.0339583500500026	-0.19058096	-0.3852184717535412
MEAIAKYDFKATADDELSFKRGDILKVLNEECDQNWYKAELNGKDGFIPKNYIEMKPHPWFFGKIPRAKAEEMLSKQRHDGAFLIRESESAPGDFSLSVKFGNDVQHFKVLRDGAGKYFLWVVKFNSLNELVDYHRSTSVSRNQQIFLRDIEQVPQQPNYVQALFDFDPQEDGELGFRRGDFIHVMDNSDPNWWKGACHGQTGMFPRNYVTEVNRNV	-0.21404449433376	0.055190206	-0.14889593219964414
MEAIAKYDFKATADDELSFKRGDILKVLNEECDQNWYKAELNGKDGFIPKNYIEMKPHPWFFGKIPRAKAEEMLSKQRHDGAFLIRESESAPGDFSLSVKFGNDVQHFKVLRDGAGKYFLWVVKFNSLNELVDYHRSTSVSRNQQIFLRDIEQVPQQPNYVQALFDFDPQEDGELGFRRGDFIHVMDNSDPNWWKGACHGQTGMFPRNYVTGVNRNV	-0.1048018655446859	-0.032575727	-0.21986982977769465
MEAIAKYDFKATADDELSFKRGDILKVLNEECDQNWYKAELNGKDGFIPKNYIEMKPHPWFFGKIPRAKAEEMLSKQRHDGAFLIRESESAPGDFSLSVKFGNDVQHFKVLRDGAGKYFLWVVKFNSLNELVDYHRSTSVSRNQQIFLRDIEQVPQQPNYVQALFDFDPQEDGELGFRRGDFIHVMDNSDPNWWKGACHGQTGMFPRNYVWPVNRNV	-0.22755494268397	-0.09153271	-0.25060595882255043
MEAIAKYDFKATADDELSFKRGDILKVLNEECDQNWYKAELNGKDGFIPKNYIEMKPHPWFFGKIPRAKAEEMLSKQRHDGAFLIRESESAPGDFSLSVKFGNDVQHFKVLRDGAGKYFLWVVKFNSLNELVDYHRSTSVSRNQQIFLRDIEQVPQQPNYVQALFDFDPQEDGELGFRRGDFIHVMDNSDPNWWKGACHGQTGMFPRNCVTPVNRNV	-0.163883723298553	-0.093210936	-0.26218209937344383
MEAIAKYDFKATADDELSFKRGDILKVLNEECDQNWYKAELNGKDGFIPKNYIEMKPHPWFFGKIPRAKAEEMLSKQRHDGAFLIRESESAPGDFSLSVKFGNDVQHFKVLRDGAGKYFLWVVKFNSLNELVDYHRSTSVSRNQQIFLRDIEQVPQQPNYVQALFDFDPQEDGELGFRRGDFIHVMDNSDPNWWKGACHGQTGMFPRNWVTPVNRNV	0.0032635463581717	-0.14983714	-0.31697136575385176
MEAIAKYDFKATADDELSFKRGDILKVLNEECDQNWYKAELNGKDGFIPKNYIEMKPHPWFFGKIPRAKAEEMLSKQRHDGAFLIRESESAPGDFSLSVKFGNDVQHFKVLRDGAGKYFLWVVKFNSLNELVDYHRSTSVSRNQQIFLRDIEQVPQQPNYVQALFDFDPQEDGELGFRRGDFIHVMDNSDPNWWKGACHGQTGMFPRMYVTPVNRNV	-0.103195748507025	-0.024710536	-0.20260354851271156
MEAIAKYDFKATADDELSFKRGDILKVLNEECDQNWYKAELNGKDGFIPKNYIEMKPHPWFFGKIPRAKAEEMLSKQRHDGAFLIRESESAPGDFSLSVKFGNDVQHFKVLRDGAGKYFLWVVKFNSLNELVDYHRSTSVSRNQQIFLRDIEQVPQQPNYVQALFDFDPQEDGELGFRRGDFIHVMDNSDPNWWKGACHGQTGMFPREYVTPVNRNV	0.249866100582897	0.18026268	0.07778658676491013
MEAIAKYDFKATADDELSFKRGDILKVLNEECDQNWYKAELNGKDGFIPKNYIEMKPHPWFFGKIPRAKAEEMLSKQRHDGAFLIRESESAPGDFSLSVKFGNDVQHFKVLRDGAGKYFLWVVKFNSLNELVDYHRSTSVSRNQQIFLRDIEQVPQQPNYVQALFDFDPQEDGELGFRRGDFIHVMDNSDPNWWKGACHGQTGMFPRAYVTPVNRNV	0.2148726422651629	0.16058731	0.04384107596171205
MEAIAKYDFKATADDELSFKRGDILKVLNEECDQNWYKAELNGKDGFIPKNYIEMKPHPWFFGKIPRAKAEEMLSKQRHDGAFLIRESESAPGDFSLSVKFGNDVQHFKVLRDGAGKYFLWVVKFNSLNELVDYHRSTSVSRNQQIFLRDIEQVPQQPNYVQALFDFDPQEDGELGFRRGDFIHVMDNSDPNWWKGACHGQTGMFPRGYVTPVNRNV	0.0177385514858758	0.13949847	0.0026280386621033713
MEAIAKYDFKATADDELSFKRGDILKVLNEECDQNWYKAELNGKDGFIPKNYIEMKPHPWFFGKIPRAKAEEMLSKQRHDGAFLIRESESAPGDFSLSVKFGNDVQHFKVLRDGAGKYFLWVVKFNSLNELVDYHRSTSVSRNQQIFLRDIEQVPQQPNYVQALFDFDPQEDGELGFRRGDFIHVMDNSDPNWWKGACHGQTGMFPRVYVTPVNRNV	0.12851370893683	0.07418227	-0.09812881623237502
MEAIAKYDFKATADDELSFKRGDILKVLNEECDQNWYKAELNGKDGFIPKNYIEMKPHPWFFGKIPRAKAEEMLSKQRHDGAFLIRESESAPGDFSLSVKFGNDVQHFKVLRDGAGKYFLWVVKFNSLNELVDYHRSTSVSRNQQIFLRDIEQVPQQPNYVQALFDFDPQEDGELGFRRGDFIHVMDNSDPNWWKGACHGQTGMFPRWYVTPVNRNV	0.0852119065167315	0.10468125	-0.07186006188845262
MEAIAKYDFKATADDELSFKRGDILKVLNEECDQNWYKAELNGKDGFIPKNYIEMKPHPWFFGKIPRAKAEEMLSKQRHDGAFLIRESESAPGDFSLSVKFGNDVQHFKVLRDGAGKYFLWVVKFNSLNELVDYHRSTSVSRNQQIFLRDIEQVPQQPNYVQALFDFDPQEDGELGFRRGDFIHVMDNSDPNWWKGACHGQTGMFPLNYVTPVNRNV	-0.655878153375634	-0.7022189	-0.6493551582501844
MEAIAKYDFKATADDELSFKRGDILKVLNEECDQNWYKAELNGKDGFIPKNYIEMKPHPWFFGKIPRAKAEEMLSKQRHDGAFLIRESESAPGDFSLSVKFGNDVQHFKVLRDGAGKYFLWVVKFNSLNELVDYHRSTSVSRNQQIFLRDIEQVPQQPNYVQALFDFDPQEDGELGFRRGDFIHVMDNSDPNWWKGACHGQTGMFPGNYVTPVNRNV	-0.242317411939862	-0.25217366	-0.38285369842368944
MEAIAKYDFKATADDELSFKRGDILKVLNEECDQNWYKAELNGKDGFIPKNYIEMKPHPWFFGKIPRAKAEEMLSKQRHDGAFLIRESESAPGDFSLSVKFGNDVQHFKVLRDGAGKYFLWVVKFNSLNELVDYHRSTSVSRNQQIFLRDIEQVPQQPNYVQALFDFDPQEDGELGFRRGDFIHVMDNSDPNWWKGACHGQTGMFVRNYVTPVNRNV	-1.26185470156608	-1.0481629	-0.8177225295427917
MEAIAKYDFKATADDELSFKRGDILKVLNEECDQNWYKAELNGKDGFIPKNYIEMKPHPWFFGKIPRAKAEEMLSKQRHDGAFLIRESESAPGDFSLSVKFGNDVQHFKVLRDGAGKYFLWVVKFNSLNELVDYHRSTSVSRNQQIFLRDIEQVPQQPNYVQALFDFDPQEDGELGFRRGDFIHVMDNSDPNWWKGACHGQTGAFPRNYVTPVNRNV	0.2615328146876869	-0.25941765	-0.3834035470751971
MEAIAKYDFKATADDELSFKRGDILKVLNEECDQNWYKAELNGKDGFIPKNYIEMKPHPWFFGKIPRAKAEEMLSKQRHDGAFLIRESESAPGDFSLSVKFGNDVQHFKVLRDGAGKYFLWVVKFNSLNELVDYHRSTSVSRNQQIFLRDIEQVPQQPNYVQALFDFDPQEDGELGFRRGDFIHVMDNSDPNWWKGACHGQTGGFPRNYVTPVNRNV	-0.199528355945514	-0.30321944	-0.4091050124685811
MEAIAKYDFKATADDELSFKRGDILKVLNEECDQNWYKAELNGKDGFIPKNYIEMKPHPWFFGKIPRAKAEEMLSKQRHDGAFLIRESESAPGDFSLSVKFGNDVQHFKVLRDGAGKYFLWVVKFNSLNELVDYHRSTSVSRNQQIFLRDIEQVPQQPNYVQALFDFDPQEDGELGFRRGDFIHVMDNSDPNWWKGACHGQTGVFPRNYVTPVNRNV	0.0317926418810408	0.056729317	-0.11077458978947519
MEAIAKYDFKATADDELSFKRGDILKVLNEECDQNWYKAELNGKDGFIPKNYIEMKPHPWFFGKIPRAKAEEMLSKQRHDGAFLIRESESAPGDFSLSVKFGNDVQHFKVLRDGAGKYFLWVVKFNSLNELVDYHRSTSVSRNQQIFLRDIEQVPQQPNYVQALFDFDPQEDGELGFRRGDFIHVMDNSDPNWWKGACHGQTGSFPRNYVTPVNRNV	-0.260620169774617	-0.15130043	-0.30159449464368215
MEAIAKYDFKATADDELSFKRGDILKVLNEECDQNWYKAELNGKDGFIPKNYIEMKPHPWFFGKIPRAKAEEMLSKQRHDGAFLIRESESAPGDFSLSVKFGNDVQHFKVLRDGAGKYFLWVVKFNSLNELVDYHRSTSVSRNQQIFLRDIEQVPQQPNYVQALFDFDPQEDGELGFRRGDFIHVMDNSDPNWWKGACHGQTVMFPRNYVTPVNRNV	-0.941874006998718	-0.9563309	-0.779494770681862
MEAIAKYDFKATADDELSFKRGDILKVLNEECDQNWYKAELNGKDGFIPKNYIEMKPHPWFFGKIPRAKAEEMLSKQRHDGAFLIRESESAPGDFSLSVKFGNDVQHFKVLRDGAGKYFLWVVKFNSLNELVDYHRSTSVSRNQQIFLRDIEQVPQQPNYVQALFDFDPQEDGELGFRRGDFIHVMDNSDPNWWKGACHGQTYMFPRNYVTPVNRNV	-1.01294739701784	-1.0638132	-0.8394879610055543
MEAIAKYDFKATADDELSFKRGDILKVLNEECDQNWYKAELNGKDGFIPKNYIEMKPHPWFFGKIPRAKAEEMLSKQRHDGAFLIRESESAPGDFSLSVKFGNDVQHFKVLRDGAGKYFLWVVKFNSLNELVDYHRSTSVSRNQQIFLRDIEQVPQQPNYVQALFDFDPQEDGELGFRRGDFIHVMDNSDPNWWKGACHGQTCMFPRNYVTPVNRNV	-0.847539641772516	-0.8700446	-0.7524989380382916
MEAIAKYDFKATADDELSFKRGDILKVLNEECDQNWYKAELNGKDGFIPKNYIEMKPHPWFFGKIPRAKAEEMLSKQRHDGAFLIRESESAPGDFSLSVKFGNDVQHFKVLRDGAGKYFLWVVKFNSLNELVDYHRSTSVSRNQQIFLRDIEQVPQQPNYVQALFDFDPQEDGELGFRRGDFIHVMDNSDPNWWKGACHGQTWMFPRNYVTPVNRNV	-0.999137247951028	-1.0693779	-0.8435365194968902
MEAIAKYDFKATADDELSFKRGDILKVLNEECDQNWYKAELNGKDGFIPKNYIEMKPHPWFFGKIPRAKAEEMLSKQRHDGAFLIRESESAPGDFSLSVKFGNDVQHFKVLRDGAGKYFLWVVKFNSLNELVDYHRSTSVSRNQQIFLRDIEQVPQQPNYVQALFDFDPQEDGELGFRRGDFIHVMDNSDPNWWKGACHGQTLMFPRNYVTPVNRNV	-1.1669609332001205	-1.0050093	-0.7853006388925561
MEAIAKYDFKATADDELSFKRGDILKVLNEECDQNWYKAELNGKDGFIPKNYIEMKPHPWFFGKIPRAKAEEMLSKQRHDGAFLIRESESAPGDFSLSVKFGNDVQHFKVLRDGAGKYFLWVVKFNSLNELVDYHRSTSVSRNQQIFLRDIEQVPQQPNYVQALFDFDPQEDGELGFRRGDFIHVMDNSDPNWWKGACHGQSGMFPRNYVTPVNRNV	-0.237138367633242	-0.07761586	-0.2336677844794961
MEAIAKYDFKATADDELSFKRGDILKVLNEECDQNWYKAELNGKDGFIPKNYIEMKPHPWFFGKIPRAKAEEMLSKQRHDGAFLIRESESAPGDFSLSVKFGNDVQHFKVLRDGAGKYFLWVVKFNSLNELVDYHRSTSVSRNQQIFLRDIEQVPQQPNYVQALFDFDPQEDGELGFRRGDFIHVMDNSDPNWWKGACHGQRGMFPRNYVTPVNRNV	-0.460560930218508	-0.2657072	-0.37887920669136044
MEAIAKYDFKATADDELSFKRGDILKVLNEECDQNWYKAELNGKDGFIPKNYIEMKPHPWFFGKIPRAKAEEMLSKQRHDGAFLIRESESAPGDFSLSVKFGNDVQHFKVLRDGAGKYFLWVVKFNSLNELVDYHRSTSVSRNQQIFLRDIEQVPQQPNYVQALFDFDPQEDGELGFRRGDFIHVMDNSDPNWWKGACHGQEGMFPRNYVTPVNRNV	0.120122825954078	0.114361286	-0.023594424324725694
MEAIAKYDFKATADDELSFKRGDILKVLNEECDQNWYKAELNGKDGFIPKNYIEMKPHPWFFGKIPRAKAEEMLSKQRHDGAFLIRESESAPGDFSLSVKFGNDVQHFKVLRDGAGKYFLWVVKFNSLNELVDYHRSTSVSRNQQIFLRDIEQVPQQPNYVQALFDFDPQEDGELGFRRGDFIHVMDNSDPNWWKGACHGQAGMFPRNYVTPVNRNV	-0.368369067762602	-0.20961344	-0.33211960629736303
MEAIAKYDFKATADDELSFKRGDILKVLNEECDQNWYKAELNGKDGFIPKNYIEMKPHPWFFGKIPRAKAEEMLSKQRHDGAFLIRESESAPGDFSLSVKFGNDVQHFKVLRDGAGKYFLWVVKFNSLNELVDYHRSTSVSRNQQIFLRDIEQVPQQPNYVQALFDFDPQEDGELGFRRGDFIHVMDNSDPNWWKGACHGQGGMFPRNYVTPVNRNV	-1.0771581772486198	-0.9302802	-0.7700785377341628
MEAIAKYDFKATADDELSFKRGDILKVLNEECDQNWYKAELNGKDGFIPKNYIEMKPHPWFFGKIPRAKAEEMLSKQRHDGAFLIRESESAPGDFSLSVKFGNDVQHFKVLRDGAGKYFLWVVKFNSLNELVDYHRSTSVSRNQQIFLRDIEQVPQQPNYVQALFDFDPQEDGELGFRRGDFIHVMDNSDPNWWKGACHGQVGMFPRNYVTPVNRNV	0.0250168947819364	0.14474165	0.016227439019732337
MEAIAKYDFKATADDELSFKRGDILKVLNEECDQNWYKAELNGKDGFIPKNYIEMKPHPWFFGKIPRAKAEEMLSKQRHDGAFLIRESESAPGDFSLSVKFGNDVQHFKVLRDGAGKYFLWVVKFNSLNELVDYHRSTSVSRNQQIFLRDIEQVPQQPNYVQALFDFDPQEDGELGFRRGDFIHVMDNSDPNWWKGACHGQWGMFPRNYVTPVNRNV	-0.5978676066794429	-0.57065284	-0.5736066452885655
MEAIAKYDFKATADDELSFKRGDILKVLNEECDQNWYKAELNGKDGFIPKNYIEMKPHPWFFGKIPRAKAEEMLSKQRHDGAFLIRESESAPGDFSLSVKFGNDVQHFKVLRDGAGKYFLWVVKFNSLNELVDYHRSTSVSRNQQIFLRDIEQVPQQPNYVQALFDFDPQEDGELGFRRGDFIHVMDNSDPNWWKGACHGQLGMFPRNYVTPVNRNV	-0.243834331210123	-0.22452474	-0.35243760444187977
MEAIAKYDFKATADDELSFKRGDILKVLNEECDQNWYKAELNGKDGFIPKNYIEMKPHPWFFGKIPRAKAEEMLSKQRHDGAFLIRESESAPGDFSLSVKFGNDVQHFKVLRDGAGKYFLWVVKFNSLNELVDYHRSTSVSRNQQIFLRDIEQVPQQPNYVQALFDFDPQEDGELGFRRGDFIHVMDNSDPNWWKGACHGPTGMFPRNYVTPVNRNV	-1.08028837495403	-1.0902032	-0.8186786366538268
MEAIAKYDFKATADDELSFKRGDILKVLNEECDQNWYKAELNGKDGFIPKNYIEMKPHPWFFGKIPRAKAEEMLSKQRHDGAFLIRESESAPGDFSLSVKFGNDVQHFKVLRDGAGKYFLWVVKFNSLNELVDYHRSTSVSRNQQIFLRDIEQVPQQPNYVQALFDFDPQEDGELGFRRGDFIHVMDNSDPNWWKGACHGLTGMFPRNYVTPVNRNV	-0.133836584316924	-0.11237335	-0.27025310108033995
MEAIAKYDFKATADDELSFKRGDILKVLNEECDQNWYKAELNGKDGFIPKNYIEMKPHPWFFGKIPRAKAEEMLSKQRHDGAFLIRESESAPGDFSLSVKFGNDVQHFKVLRDGAGKYFLWVVKFNSLNELVDYHRSTSVSRNQQIFLRDIEQVPQQPNYVQALFDFDPQEDGELGFRRGDFIHVMDNSDPNWWKGACHGETGMFPRNYVTPVNRNV	-0.140233490713265	-0.030292153	-0.19316152087531258
MEAIAKYDFKATADDELSFKRGDILKVLNEECDQNWYKAELNGKDGFIPKNYIEMKPHPWFFGKIPRAKAEEMLSKQRHDGAFLIRESESAPGDFSLSVKFGNDVQHFKVLRDGAGKYFLWVVKFNSLNELVDYHRSTSVSRNQQIFLRDIEQVPQQPNYVQALFDFDPQEDGELGFRRGDFIHVMDNSDPNWWKGACHGATGMFPRNYVTPVNRNV	-0.0151113545302068	-0.0088477135	-0.17438996568873222
MEAIAKYDFKATADDELSFKRGDILKVLNEECDQNWYKAELNGKDGFIPKNYIEMKPHPWFFGKIPRAKAEEMLSKQRHDGAFLIRESESAPGDFSLSVKFGNDVQHFKVLRDGAGKYFLWVVKFNSLNELVDYHRSTSVSRNQQIFLRDIEQVPQQPNYVQALFDFDPQEDGELGFRRGDFIHVMDNSDPNWWKGACHGGTGMFPRNYVTPVNRNV	-0.35494736574015	-0.49485362	-0.5275006604241215
MEAIAKYDFKATADDELSFKRGDILKVLNEECDQNWYKAELNGKDGFIPKNYIEMKPHPWFFGKIPRAKAEEMLSKQRHDGAFLIRESESAPGDFSLSVKFGNDVQHFKVLRDGAGKYFLWVVKFNSLNELVDYHRSTSVSRNQQIFLRDIEQVPQQPNYVQALFDFDPQEDGELGFRRGDFIHVMDNSDPNWWKGACHGVTGMFPRNYVTPVNRNV	0.0682067355988142	-0.0021073818	-0.15863416128725039
MEAIAKYDFKATADDELSFKRGDILKVLNEECDQNWYKAELNGKDGFIPKNYIEMKPHPWFFGKIPRAKAEEMLSKQRHDGAFLIRESESAPGDFSLSVKFGNDVQHFKVLRDGAGKYFLWVVKFNSLNELVDYHRSTSVSRNQQIFLRDIEQVPQQPNYVQALFDFDPQEDGELGFRRGDFIHVMDNSDPNWWKGACHGWTGMFPRNYVTPVNRNV	-0.7479127883277009	-0.62136656	-0.6035565955145534
MEAIAKYDFKATADDELSFKRGDILKVLNEECDQNWYKAELNGKDGFIPKNYIEMKPHPWFFGKIPRAKAEEMLSKQRHDGAFLIRESESAPGDFSLSVKFGNDVQHFKVLRDGAGKYFLWVVKFNSLNELVDYHRSTSVSRNQQIFLRDIEQVPQQPNYVQALFDFDPQEDGELGFRRGDFIHVMDNSDPNWWKGACHGFTGMFPRNYVTPVNRNV	-0.280592588165858	-0.19524074	-0.3261377668924297
MEAIAKYDFKATADDELSFKRGDILKVLNEECDQNWYKAELNGKDGFIPKNYIEMKPHPWFFGKIPRAKAEEMLSKQRHDGAFLIRESESAPGDFSLSVKFGNDVQHFKVLRDGAGKYFLWVVKFNSLNELVDYHRSTSVSRNQQIFLRDIEQVPQQPNYVQALFDFDPQEDGELGFRRGDFIHVMDNSDPNWWKGACHVQTGMFPRNYVTPVNRNV	-1.05706217970347	-1.023859	-0.8121940059924757
MEAIAKYDFKATADDELSFKRGDILKVLNEECDQNWYKAELNGKDGFIPKNYIEMKPHPWFFGKIPRAKAEEMLSKQRHDGAFLIRESESAPGDFSLSVKFGNDVQHFKVLRDGAGKYFLWVVKFNSLNELVDYHRSTSVSRNQQIFLRDIEQVPQQPNYVQALFDFDPQEDGELGFRRGDFIHVMDNSDPNWWKGACGGQTGMFPRNYVTPVNRNV	-0.0657083993547345	-0.21033609	-0.3469696274145999
MEAIAKYDFKATADDELSFKRGDILKVLNEECDQNWYKAELNGKDGFIPKNYIEMKPHPWFFGKIPRAKAEEMLSKQRHDGAFLIRESESAPGDFSLSVKFGNDVQHFKVLRDGAGKYFLWVVKFNSLNELVDYHRSTSVSRNQQIFLRDIEQVPQQPNYVQALFDFDPQEDGELGFRRGDFIHVMDNSDPNWWQGACHGQTGMFPRNYVTPVNRNV	-0.375903536678579	-0.14407766	-0.3143488991866956
MEAIAKYDFKATADDELSFKRGDILKVLNEECDQNWYKAELNGKDGFIPKNYIEMKPHPWFFGKIPRAKAEEMLSKQRHDGAFLIRESESAPGDFSLSVKFGNDVQHFKVLRDGAGKYFLWVVKFNSLNELVDYHRSTSVSRNQQIFLRDIEQVPQQPNYVQALFDFDPQEDGELGFRRGDFIHVEDNSDPNWWKGACHGQTGMFPRNYVTPVNRNV	-0.113413669699372	-0.039700866	-0.19654846698100492
MEAIAKYDFKATADDELSFKRGDILKVLNEECDQNWYKAELNGKDGFIPKNYIEMKPHPWFFGKIPRAKAEEMLSKQRHDGAFLIRESESAPGDFSLSVKFGNDVQHFKVLRDGAGKYFLWVVKFNSLNELVDYHRSTSVSRNQQIFLRDIEQVPQQPNYVQALFDFDPQEDGELGFRRGDFIHVADNSDPNWWKGACHGQTGMFPRNYVTPVNRNV	-0.662572767005037	-0.6041325	-0.5887698948876228
MEAIAKYDFKATADDELSFKRGDILKVLNEECDQNWYKAELNGKDGFIPKNYIEMKPHPWFFGKIPRAKAEEMLSKQRHDGAFLIRESESAPGDFSLSVKFGNDVQHFKVLRDGAGKYFLWVVKFNSLNELVDYHRSTSVSRNQQIFLRDIEQVPQQPNYVQALFDFDPQEDGELGFRRGDFIHVGDNSDPNWWKGACHGQTGMFPRNYVTPVNRNV	-1.05208310511253	-0.9708023	-0.7880120015386076
MEAIAKYDFKATADDELSFKRGDILKVLNEECDQNWYKAELNGKDGFIPKNYIEMKPHPWFFGKIPRAKAEEMLSKQRHDGAFLIRESESAPGDFSLSVKFGNDVQHFKVLRDGAGKYFLWVVKFNSLNELVDYHRSTSVSRNQQIFLRDIEQVPQQPNYVQALFDFDPQEDGELGFRRGDFIHVVDNSDPNWWKGACHGQTGMFPRNYVTPVNRNV	-0.0501785394222307	0.061102986	-0.10120936489503407
MEAIAKYDFKATADDELSFKRGDILKVLNEECDQNWYKAELNGKDGFIPKNYIEMKPHPWFFGKIPRAKAEEMLSKQRHDGAFLIRESESAPGDFSLSVKFGNDVQHFKVLRDGAGKYFLWVVKFNSLNELVDYHRSTSVSRNQQIFLRDIEQVPQQPNYVQALFDFDPQEDGELGFRRGDFIHVLDNSDPNWWKGACHGQTGMFPRNYVTPVNRNV	0.129103297118538	0.17526615	0.05319946353783145
MEAIAKYDFKATADDELSFKRGDILKVLNEECDQNWYKAELNGKDGFIPKNYIEMKPHPWFFGKIPRAKAEEMLSKQRHDGAFLIRESESAPGDFSLSVKFGNDVQHFKVLRDGAGKYFLWVVKFNSLNELVDYHRSTSVSRNQQIFLRDIEQVPQQPNYVQALFDFDPQEDGELGFRRGGFIHVMDNSDPNWWKGACHGQTGMFPRNYVTPVNRNV	-1.03687351900868	-1.0945913	-0.8433763688569691
MEAIAKYDFKATADDELSFKRGDILKVLNEECDQNWYKAELNGKDGFIPKNYIEMKPHPWFFGKIPRAKAEEMLSKQRHDGAFLIRESESAPGDFSLSVKFGNDVQHFKVLRDGAGKYFLWVVKFNSLNELVDYHRSTSVSRNQQIFLRDIEQVPQQPNYVQALFDFDPQEDGELGFRLGDFIHVMDNSDPNWWKGACHGQTGMFPRNYVTPVNRNV	-0.5929880144676011	-0.6354463	-0.6160359760048593
MEAIAKYDFKATADDELSFKRGDILKVLNEECDQNWYKAELNGKDGFIPKNYIEMKPHPWFFGKIPRAKAEEMLSKQRHDGAFLIRESESAPGDFSLSVKFGNDVQHFKVLRDGAGKYFLWVVKFNSLNELVDYHRSTSVSRNQQIFLRDIEQVPQQPNYVQALFDFDPQEDGELGFRGGDFIHVMDNSDPNWWKGACHGQTGMFPRNYVTPVNRNV	-0.680409916753449	-0.5527767	-0.5755853724751443
MEAIAKYDFKATADDELSFKRGDILKVLNEECDQNWYKAELNGKDGFIPKNYIEMKPHPWFFGKIPRAKAEEMLSKQRHDGAFLIRESESAPGDFSLSVKFGNDVQHFKVLRDGAGKYFLWVVKFNSLNELVDYHRSTSVSRNQQIFLRDIEQVPQQPNYVQALFDFDPQEDGELGFRWGDFIHVMDNSDPNWWKGACHGQTGMFPRNYVTPVNRNV	-1.14014104087677	-0.98974824	-0.8056113250124151
MEAIAKYDFKATADDELSFKRGDILKVLNEECDQNWYKAELNGKDGFIPKNYIEMKPHPWFFGKIPRAKAEEMLSKQRHDGAFLIRESESAPGDFSLSVKFGNDVQHFKVLRDGAGKYFLWVVKFNSLNELVDYHRSTSVSRNQQIFLRDIEQVPQQPNYVQALFDFDPQEDGELGFLRGDFIHVMDNSDPNWWKGACHGQTGMFPRNYVTPVNRNV	-0.522210036503759	-0.42468143	-0.4861933551028539
MEAIAKYDFKATADDELSFKRGDILKVLNEECDQNWYKAELNGKDGFIPKNYIEMKPHPWFFGKIPRAKAEEMLSKQRHDGAFLIRESESAPGDFSLSVKFGNDVQHFKVLRDGAGKYFLWVVKFNSLNELVDYHRSTSVSRNQQIFLRDIEQVPQQPNYVQALFDFDPQEDGELGFGRGDFIHVMDNSDPNWWKGACHGQTGMFPRNYVTPVNRNV	-0.428004140872891	-0.4337873	-0.4997670960684548
MEAIAKYDFKATADDELSFKRGDILKVLNEECDQNWYKAELNGKDGFIPKNYIEMKPHPWFFGKIPRAKAEEMLSKQRHDGAFLIRESESAPGDFSLSVKFGNDVQHFKVLRDGAGKYFLWVVKFNSLNELVDYHRSTSVSRNQQIFLRDIEQVPQQPNYVQALFDFDPQEDGSLGFRRGDFIHVMDNSDPNWWKGACHGQTGMFPRNYVTPVNRNV	-0.110175411148964	-0.32948798	-0.43187104743924554
MEAIAKYDFKATADDELSFKRGDILKVLNEECDQNWYKAELNGKDGFIPKNYIEMKPHPWFFGKIPRAKAEEMLSKQRHDGAFLIRESESAPGDFSLSVKFGNDVQHFKVLRDGAGKYFLWVVKFNSLNELVDYHRSTSVSRNQQIFLRDIEQVPQQPNYVQALFDFVPQEDGELGFRRGDFIHVMDNSDPNWWKGACHGQTGMFPRNYVTPVNRNV	-0.043570944362397	0.041951537	-0.13796755243402092
MEAIAKYDFKATADDELSFKRGDILKVLNEECDQNWYKAELNGKDGFIPKNYIEMKPHPWFFGKIPRAKAEEMLSKQRHDGAFLIRESESAPGDFSLSVKFGNDVQHFKVLRDGAGKYFLWVVKFNSLNELVDYHRSTSVSRNQQIFLRDIEQVPQQPNYVQALFAFDPQEDGELGFRRGDFIHVMDNSDPNWWKGACHGQTGMFPRNYVTPVNRNV	-0.0312024253698736	-0.8871814	-0.7463371649295301
MEAIAKYDFKATADDELSFKRGDILKVLNEECDQNWYKAELNGKDGFIPKNYIEMKPHPWFFGKIPRAKAEEMLSKQRHDGAFLIRESESAPGDFSLSVKFGNDVQHFKVLRDGAGKYFLWVVKFNSLNELVDYHRSTSVSRNQQIFLRDIEQVPQQPNYVQALFWFDPQEDGELGFRRGDFIHVMDNSDPNWWKGACHGQTGMFPRNYVTPVNRNV	-1.10144881482223	-1.1424882	-0.8892862190232211
MEAIAKYDFKATADDELSFKRGDILKVLNEECDQNWYKAELNGKDGFIPKNYIEMKPHPWFFGKIPRAKAEEMLSKQRHDGAFLIRESESAPGDFSLSVKFGNDVQHFKVLRDGAGKYFLWVVKFNSLNELVDYHRSTSVSRNQQIFLRDIEQVPQQPNYVQWLFDFDPQEDGELGFRRGDFIHVMDNSDPNWWKGACHGQTGMFPRNYVTPVNRNV	-1.30585815440858	-1.1352181	-0.9040615680514748
MEAIAKYDFKATADDELSFKRGDILKVLNEECDQNWYKAELNGKDGFIPKNYIEMKPHPWFFGKIPRAKAEEMLSKQRHDGAFLIRESESAPGDFSLSVKFGNDVQHFKVLRDGAGKYFLWVVKFNSLNELVDYHRSTSVSRNQQIFLRDIEQVPQQPKYVQPLFDFDPQEDGELGFRRGDFIHVMDNSDPNWWKGACHGQTGMFPRNYVTPVNRNV	-1.18361983398392	-1.0752496	-0.8385442220058019
MEAIAKYDFKATADDELSFKRGDILKVLNEECDQNWYKAELNGKDGFIPKNYIEMKPHPWFFGKIPRAKAEEMLSKQRHDGAFLIRESESAPGDFSLSVKFGNDVQHFKVLRDGAGKYFLWVVKFNSLNELVDYHRSTSVSRNQQIFLRDIEQVPQQPKYVQRLFDFDPQEDGELGFRRGDFIHVMDNSDPNWWKGACHGQTGMFPRNYVTPVNRNV	-1.14351543585832	-1.1299682	-0.889040409597988
MEAIAKYDFKATADDELSFKRGDILKVLNEECDQNWYKAELNGKDGFIPKNYIEMKPHPWFFGKIPRAKAEEMLSKQRHDGAFLIRESESAPGDFSLSVKFGNDVQHFKVLRDGAGKYFLWVVKFNSLNELVDYHRSTSVSRNQQIFLRDIEQVPQQPKYVQELFDFDPQEDGELGFRRGDFIHVMDNSDPNWWKGACHGQTGMFPRNYVTPVNRNV	-1.32662401359872	-1.097138	-0.8773414564135864
MEAIAKYDFKATADDELSFKRGDILKVLNEECDQNWYKAELNGKDGFIPKNYIEMKPHPWFFGKIPRAKAEEMLSKQRHDGAFLIRESESAPGDFSLSVKFGNDVQHFKVLRDGAGKYFLWVVKFNSLNELVDYHRSTSVSRNQQIFLRDIEQVPQQPKYVQALADFDPQEDGELGFRRGDFIHVMDNSDPNWWKGACHGQTGMFPRNYVTPVNRNV	-0.293625982297748	-0.014688253	-0.15099098457983828
MEAIAKYDFKATADDELSFKRGDILKVLNEECDQNWYKAELNGKDGFIPKNYIEMKPHPWFFGKIPRAKAEEMLSKQRHDGAFLIRESESAPGDFSLSVKFGNDVQHFKVLRDGAGKYFLWVVKFNSLNELVDYHRSTSVSRNQQIFLRDIEQVPQQPKYVQALFQFDPQEDGELGFRRGDFIHVMDNSDPNWWKGACHGQTGMFPRNYVTPVNRNV	-0.912413872186854	-0.97844464	-0.7659907154135404
MEAIAKYDFKATADDELSFKRGDILKVLNEECDQNWYKAELNGKDGFIPKNYIEMKPHPWFFGKIPRAKAEEMLSKQRHDGAFLIRESESAPGDFSLSVKFGNDVQHFKVLRDGAGKYFLWVVKFNSLNELVDYHRSTSVSRNQQIFLRDIEQVPQQPKYVQALFLFDPQEDGELGFRRGDFIHVMDNSDPNWWKGACHGQTGMFPRNYVTPVNRNV	-1.20094254679976	-1.1568555	-0.920178490302856
MEAIAKYDFKATADDELSFKRGDILKVLNEECDQNWYKAELNGKDGFIPKNYIEMKPHPWFFGKIPRAKAEEMLSKQRHDGAFLIRESESAPGDFSLSVKFGNDVQHFKVLRDGAGKYFLWVVKFNSLNELVDYHRSTSVSRNQQIFLRDIEQVPQQPKYVQALFDFKPQEDGELGFRRGDFIHVMDNSDPNWWKGACHGQTGMFPRNYVTPVNRNV	-0.141818777901556	-0.04632175	-0.22068647143605258
MEAIAKYDFKATADDELSFKRGDILKVLNEECDQNWYKAELNGKDGFIPKNYIEMKPHPWFFGKIPRAKAEEMLSKQRHDGAFLIRESESAPGDFSLSVKFGNDVQHFKVLRDGAGKYFLWVVKFNSLNELVDYHRSTSVSRNQQIFLRDIEQVPQQPKYVQALFDFRPQEDGELGFRRGDFIHVMDNSDPNWWKGACHGQTGMFPRNYVTPVNRNV	0.0759893454200832	-0.19696605	-0.35406275496115747
MEAIAKYDFKATADDELSFKRGDILKVLNEECDQNWYKAELNGKDGFIPKNYIEMKPHPWFFGKIPRAKAEEMLSKQRHDGAFLIRESESAPGDFSLSVKFGNDVQHFKVLRDGAGKYFLWVVKFNSLNELVDYHRSTSVSRNQQIFLRDIEQVPQQPKYVQALFDFEPQEDGELGFRRGDFIHVMDNSDPNWWKGACHGQTGMFPRNYVTPVNRNV	0.0930829910283552	0.08622038	-0.10334107845367235
MEAIAKYDFKATADDELSFKRGDILKVLNEECDQNWYKAELNGKDGFIPKNYIEMKPHPWFFGKIPRAKAEEMLSKQRHDGAFLIRESESAPGDFSLSVKFGNDVQHFKVLRDGAGKYFLWVVKFNSLNELVDYHRSTSVSRNQQIFLRDIEQVPQQPKYVQALFDFDIQEDGELGFRRGDFIHVMDNSDPNWWKGACHGQTGMFPRNYVTPVNRNV	-0.8660680970379541	-1.0342593	-0.8279797606091233
MEAIAKYDFKATADDELSFKRGDILKVLNEECDQNWYKAELNGKDGFIPKNYIEMKPHPWFFGKIPRAKAEEMLSKQRHDGAFLIRESESAPGDFSLSVKFGNDVQHFKVLRDGAGKYFLWVVKFNSLNELVDYHRSTSVSRNQQIFLRDIEQVPQQPKYVQALFDFDPQEDGTLGFRRGDFIHVMDNSDPNWWKGACHGQTGMFPRNYVTPVNRNV	-0.113236608002884	-0.27944452	-0.41417371479398124
MEAIAKYDFKATADDELSFKRGDILKVLNEECDQNWYKAELNGKDGFIPKNYIEMKPHPWFFGKIPRAKAEEMLSKQRHDGAFLIRESESAPGDFSLSVKFGNDVQHFKVLRDGAGKYFLWVVKFNSLNELVDYHRSTSVSRNQQIFLRDIEQVPQQPKYVQALFDFDPQEDGEPGFRRGDFIHVMDNSDPNWWKGACHGQTGMFPRNYVTPVNRNV	-0.8573651810412	-0.9432405	-0.755330674912595
MEAIAKYDFKATADDELSFKRGDILKVLNEECDQNWYKAELNGKDGFIPKNYIEMKPHPWFFGKIPRAKAEEMLSKQRHDGAFLIRESESAPGDFSLSVKFGNDVQHFKVLRDGAGKYFLWVVKFNSLNELVDYHRSTSVSRNQQIFLRDIEQVPQQPKYVQALFDFDPQEDGELEFRRGDFIHVMDNSDPNWWKGACHGQTGMFPRNYVTPVNRNV	-0.223499375431996	-0.09105468	-0.23634093821496194
MEAIAKYDFKATADDELSFKRGDILKVLNEECDQNWYKAELNGKDGFIPKNYIEMKPHPWFFGKIPRAKAEEMLSKQRHDGAFLIRESESAPGDFSLSVKFGNDVQHFKVLRDGAGKYFLWVVKFNSLNELVDYHRSTSVSRNQQIFLRDIEQVPQQPKYVQALFDFDPQEDGELGGRRGDFIHVMDNSDPNWWKGACHGQTGMFPRNYVTPVNRNV	-1.10215808482085	-1.1121997	-0.8671552370894489
MEAIAKYDFKATADDELSFKRGDILKVLNEECDQNWYKAELNGKDGFIPKNYIEMKPHPWFFGKIPRAKAEEMLSKQRHDGAFLIRESESAPGDFSLSVKFGNDVQHFKVLRDGAGKYFLWVVKFNSLNELVDYHRSTSVSRNQQIFLRDIEQVPQQPKYVQALFDFDPQEDGELGVRRGDFIHVMDNSDPNWWKGACHGQTGMFPRNYVTPVNRNV	-1.28674475304756	-1.0864344	-0.8376014483302185
MEAIAKYDFKATADDELSFKRGDILKVLNEECDQNWYKAELNGKDGFIPKNYIEMKPHPWFFGKIPRAKAEEMLSKQRHDGAFLIRESESAPGDFSLSVKFGNDVQHFKVLRDGAGKYFLWVVKFNSLNELVDYHRSTSVSRNQQIFLRDIEQVPQQPKYVQALFDFDPQEDGELGWRRGDFIHVMDNSDPNWWKGACHGQTGMFPRNYVTPVNRNV	-0.9987414125919272	-1.1122733	-0.880262217226937
MEAIAKYDFKATADDELSFKRGDILKVLNEECDQNWYKAELNGKDGFIPKNYIEMKPHPWFFGKIPRAKAEEMLSKQRHDGAFLIRESESAPGDFSLSVKFGNDVQHFKVLRDGAGKYFLWVVKFNSLNELVDYHRSTSVSRNQQIFLRDIEQVPQQPKYVQALFDFDPQEDGELGFKRGDFIHVMDNSDPNWWKGACHGQTGMFPRNYVTPVNRNV	0.142614427762547	0.14478266	0.011966627327497648
MEAIAKYDFKATADDELSFKRGDILKVLNEECDQNWYKAELNGKDGFIPKNYIEMKPHPWFFGKIPRAKAEEMLSKQRHDGAFLIRESESAPGDFSLSVKFGNDVQHFKVLRDGAGKYFLWVVKFNSLNELVDYHRSTSVSRNQQIFLRDIEQVPQQPKYVQALFDFDPQEDGELGFPRGDFIHVMDNSDPNWWKGACHGQTGMFPRNYVTPVNRNV	-1.15132010527589	-1.0253513	-0.8203988337840098
MEAIAKYDFKATADDELSFKRGDILKVLNEECDQNWYKAELNGKDGFIPKNYIEMKPHPWFFGKIPRAKAEEMLSKQRHDGAFLIRESESAPGDFSLSVKFGNDVQHFKVLRDGAGKYFLWVVKFNSLNELVDYHRSTSVSRNQQIFLRDIEQVPQQPKYVQALFDFDPQEDGELGFRKGDFIHVMDNSDPNWWKGACHGQTGMFPRNYVTPVNRNV	0.232699045342918	0.17042685	0.08583311584055675
MEAIAKYDFKATADDELSFKRGDILKVLNEECDQNWYKAELNGKDGFIPKNYIEMKPHPWFFGKIPRAKAEEMLSKQRHDGAFLIRESESAPGDFSLSVKFGNDVQHFKVLRDGAGKYFLWVVKFNSLNELVDYHRSTSVSRNQQIFLRDIEQVPQQPKYVQALFDFDPQEDGELGFRTGDFIHVMDNSDPNWWKGACHGQTGMFPRNYVTPVNRNV	-0.169708928080524	-0.14605832	-0.3055557506659117
MEAIAKYDFKATADDELSFKRGDILKVLNEECDQNWYKAELNGKDGFIPKNYIEMKPHPWFFGKIPRAKAEEMLSKQRHDGAFLIRESESAPGDFSLSVKFGNDVQHFKVLRDGAGKYFLWVVKFNSLNELVDYHRSTSVSRNQQIFLRDIEQVPQQPKYVQALFDFDPQEDGELGFRMGDFIHVMDNSDPNWWKGACHGQTGMFPRNYVTPVNRNV	-0.307483790791756	-0.17426276	-0.3042416653640272
MEAIAKYDFKATADDELSFKRGDILKVLNEECDQNWYKAELNGKDGFIPKNYIEMKPHPWFFGKIPRAKAEEMLSKQRHDGAFLIRESESAPGDFSLSVKFGNDVQHFKVLRDGAGKYFLWVVKFNSLNELVDYHRSTSVSRNQQIFLRDIEQVPQQPKYVQALFDFDPQEDGELGFRRGPFIHVMDNSDPNWWKGACHGQTGMFPRNYVTPVNRNV	-1.28642931961016	-1.1730505	-0.8881312543820163
MEAIAKYDFKATADDELSFKRGDILKVLNEECDQNWYKAELNGKDGFIPKNYIEMKPHPWFFGKIPRAKAEEMLSKQRHDGAFLIRESESAPGDFSLSVKFGNDVQHFKVLRDGAGKYFLWVVKFNSLNELVDYHRSTSVSRNQQIFLRDIEQVPQQPKYVQALFDFDPQEDGELGFRRGLFIHVMDNSDPNWWKGACHGQTGMFPRNYVTPVNRNV	-1.15620989976785	-1.1175243	-0.8609049439912946
MEAIAKYDFKATADDELSFKRGDILKVLNEECDQNWYKAELNGKDGFIPKNYIEMKPHPWFFGKIPRAKAEEMLSKQRHDGAFLIRESESAPGDFSLSVKFGNDVQHFKVLRDGAGKYFLWVVKFNSLNELVDYHRSTSVSRNQQIFLRDIEQVPQQPKYVQALFDFDPQEDGELGFRRGDFIHRMDNSDPNWWKGACHGQTGMFPRNYVTPVNRNV	-1.09357485133089	-1.1436017	-0.8461180544544327
MEAIAKYDFKATADDELSFKRGDILKVLNEECDQNWYKAELNGKDGFIPKNYIEMKPHPWFFGKIPRAKAEEMLSKQRHDGAFLIRESESAPGDFSLSVKFGNDVQHFKVLRDGAGKYFLWVVKFNSLNELVDYHRSTSVSRNQQIFLRDIEQVPQQPKYVQALFDFDPQEDGELGFRRGDFIHAMDNSDPNWWKGACHGQTGMFPRNYVTPVNRNV	-1.04852697469141	-1.0037366	-0.7771546165480689
MEAIAKYDFKATADDELSFKRGDILKVLNEECDQNWYKAELNGKDGFIPKNYIEMKPHPWFFGKIPRAKAEEMLSKQRHDGAFLIRESESAPGDFSLSVKFGNDVQHFKVLRDGAGKYFLWVVKFNSLNELVDYHRSTSVSRNQQIFLRDIEQVPQQPKYVQALFDFDPQEDGELGFRRGDFIHGMDNSDPNWWKGACHGQTGMFPRNYVTPVNRNV	-1.12947440849035	-1.1107928	-0.8569194161087799
MEAIAKYDFKATADDELSFKRGDILKVLNEECDQNWYKAELNGKDGFIPKNYIEMKPHPWFFGKIPRAKAEEMLSKQRHDGAFLIRESESAPGDFSLSVKFGNDVQHFKVLRDGAGKYFLWVVKFNSLNELVDYHRSTSVSRNQQIFLRDIEQVPQQPKYVQALFDFDPQEDGELGFRRGDFIHVKDNSDPNWWKGACHGQTGMFPRNYVTPVNRNV	-0.119053107810811	-0.20424306	-0.3427888596706383
MEAIAKYDFKATADDELSFKRGDILKVLNEECDQNWYKAELNGKDGFIPKNYIEMKPHPWFFGKIPRAKAEEMLSKQRHDGAFLIRESESAPGDFSLSVKFGNDVQHFKVLRDGAGKYFLWVVKFNSLNELVDYHRSTSVSRNQQIFLRDIEQVPQQPKYVQALFDFDPQEDGELGFRRGDFIHVRDNSDPNWWKGACHGQTGMFPRNYVTPVNRNV	-0.3741222713224871	-0.44729608	-0.5116711777522838
MEAIAKYDFKATADDELSFKRGDILKVLNEECDQNWYKAELNGKDGFIPKNYIEMKPHPWFFGKIPRAKAEEMLSKQRHDGAFLIRESESAPGDFSLSVKFGNDVQHFKVLRDGAGKYFLWVVKFNSLNELVDYHRSTSVSRNQQIFLRDIEQVPQQPKYVQALFDFDPQEDGELGFRRGDFIHVMRNSDPNWWKGACHGQTGMFPRNYVTPVNRNV	-0.9503334992362272	-1.0867027	-0.8397708325715527
MEAIAKYDFKATADDELSFKRGDILKVLNEECDQNWYKAELNGKDGFIPKNYIEMKPHPWFFGKIPRAKAEEMLSKQRHDGAFLIRESESAPGDFSLSVKFGNDVQHFKVLRDGAGKYFLWVVKFNSLNELVDYHRSTSVSRNQQIFLRDIEQVPQQPKYVQALFDFDPQEDGELGFRRGDFIHVMDNDDPNWWKGACHGQTGMFPRNYVTPVNRNV	-0.351202985705356	-0.2727216	-0.3571590705382013
MEAIAKYDFKATADDELSFKRGDILKVLNEECDQNWYKAELNGKDGFIPKNYIEMKPHPWFFGKIPRAKAEEMLSKQRHDGAFLIRESESAPGDFSLSVKFGNDVQHFKVLRDGAGKYFLWVVKFNSLNELVDYHRSTSVSRNQQIFLRDIEQVPQQPKYVQALFDFDPQEDGELGFRRGDFIHVMDNSPPNWWKGACHGQTGMFPRNYVTPVNRNV	-1.05458985837039	-1.0580331	-0.885517926254737
MEAIAKYDFKATADDELSFKRGDILKVLNEECDQNWYKAELNGKDGFIPKNYIEMKPHPWFFGKIPRAKAEEMLSKQRHDGAFLIRESESAPGDFSLSVKFGNDVQHFKVLRDGAGKYFLWVVKFNSLNELVDYHRSTSVSRNQQIFLRDIEQVPQQPKYVQALFDFDPQEDGELGFRRGDFIHVMDNSDPNKWKGACHGQTGMFPRNYVTPVNRNV	0.311762861110886	-0.21690047	-0.3384126963128713
MEAIAKYDFKATADDELSFKRGDILKVLNEECDQNWYKAELNGKDGFIPKNYIEMKPHPWFFGKIPRAKAEEMLSKQRHDGAFLIRESESAPGDFSLSVKFGNDVQHFKVLRDGAGKYFLWVVKFNSLNELVDYHRSTSVSRNQQIFLRDIEQVPQQPKYVQALFDFDPQEDGELGFRRGDFIHVMDNSDPNHWKGACHGQTGMFPRNYVTPVNRNV	-0.0276421392766025	-0.4153179	-0.48150527393452336
MEAIAKYDFKATADDELSFKRGDILKVLNEECDQNWYKAELNGKDGFIPKNYIEMKPHPWFFGKIPRAKAEEMLSKQRHDGAFLIRESESAPGDFSLSVKFGNDVQHFKVLRDGAGKYFLWVVKFNSLNELVDYHRSTSVSRNQQIFLRDIEQVPQQPKYVQALFDFDPQEDGELGFRRGDFIHVMDNSDPNGWKGACHGQTGMFPRNYVTPVNRNV	-0.9909861658139528	-1.0625237	-0.8263045254464192
MEAIAKYDFKATADDELSFKRGDILKVLNEECDQNWYKAELNGKDGFIPKNYIEMKPHPWFFGKIPRAKAEEMLSKQRHDGAFLIRESESAPGDFSLSVKFGNDVQHFKVLRDGAGKYFLWVVKFNSLNELVDYHRSTSVSRNQQIFLRDIEQVPQQPKYVQALFDFDPQEDGELGFRRGDFIHVMDNSDPNVWKGACHGQTGMFPRNYVTPVNRNV	-0.1943024299134589	-0.08075392	-0.2445500295213554
MEAIAKYDFKATADDELSFKRGDILKVLNEECDQNWYKAELNGKDGFIPKNYIEMKPHPWFFGKIPRAKAEEMLSKQRHDGAFLIRESESAPGDFSLSVKFGNDVQHFKVLRDGAGKYFLWVVKFNSLNELVDYHRSTSVSRNQQIFLRDIEQVPQQPKYVQALFDFDPQEDGELGFRRGDFIHVMDNSDPNWHKGACHGQTGMFPRNYVTPVNRNV	-1.25445641012674	-1.1338333	-0.8634036496414144
MEAIAKYDFKATADDELSFKRGDILKVLNEECDQNWYKAELNGKDGFIPKNYIEMKPHPWFFGKIPRAKAEEMLSKQRHDGAFLIRESESAPGDFSLSVKFGNDVQHFKVLRDGAGKYFLWVVKFNSLNELVDYHRSTSVSRNQQIFLRDIEQVPQQPKYVQALFDFDPQEDGELGFRRGDFIHVMDNSDPNWWKRACHGQTGMFPRNYVTPVNRNV	-0.9351114842221072	-1.1340662	-0.8688857020133707
MEAIAKYDFKATADDELSFKRGDILKVLNEECDQNWYKAELNGKDGFIPKNYIEMKPHPWFFGKIPRAKAEEMLSKQRHDGAFLIRESESAPGDFSLSVKFGNDVQHFKVLRDGAGKYFLWVVKFNSLNELVDYHRSTSVSRNQQIFLRDIEQVPQQPKYVQALFDFDPQEDGELGFRRGDFIHVMDNSDPNWWKGARHGQTGMFPRNYVTPVNRNV	-0.7029473745817021	-0.6334937	-0.6007215032632036
MEAIAKYDFKATADDELSFKRGDILKVLNEECDQNWYKAELNGKDGFIPKNYIEMKPHPWFFGKIPRAKAEEMLSKQRHDGAFLIRESESAPGDFSLSVKFGNDVQHFKVLRDGAGKYFLWVVKFNSLNELVDYHRSTSVSRNQQIFLRDIEQVPQQPKYVQALFDFDPQEDGELGFRRGDFIHVMDNSDPNWWKGALHGQTGMFPRNYVTPVNRNV	-0.180175720126572	-0.16258264	-0.30948848261058437
MEAIAKYDFKATADDELSFKRGDILKVLNEECDQNWYKAELNGKDGFIPKNYIEMKPHPWFFGKIPRAKAEEMLSKQRHDGAFLIRESESAPGDFSLSVKFGNDVQHFKVLRDGAGKYFLWVVKFNSLNELVDYHRSTSVSRNQQIFLRDIEQVPQQPKYVQALFDFDPQEDGELGFRRGDFIHVMDNSDPNWWKGAGHGQTGMFPRNYVTPVNRNV	-1.01109235024351	-1.0571686	-0.8354949159198064
MEAIAKYDFKATADDELSFKRGDILKVLNEECDQNWYKAELNGKDGFIPKNYIEMKPHPWFFGKIPRAKAEEMLSKQRHDGAFLIRESESAPGDFSLSVKFGNDVQHFKVLRDGAGKYFLWVVKFNSLNELVDYHRSTSVSRNQQIFLRDIEQVPQQPKYVQALFDFDPQEDGELGFRRGDFIHVMDNSDPNWWKGACHKQTGMFPRNYVTPVNRNV	-0.5091715011355751	-0.48203123	-0.5145656354038177
MEAIAKYDFKATADDELSFKRGDILKVLNEECDQNWYKAELNGKDGFIPKNYIEMKPHPWFFGKIPRAKAEEMLSKQRHDGAFLIRESESAPGDFSLSVKFGNDVQHFKVLRDGAGKYFLWVVKFNSLNELVDYHRSTSVSRNQQIFLRDIEQVPQQPKYVQALFDFDPQEDGELGFRRGDFIHVMDNSDPNWWKGACHSQTGMFPRNYVTPVNRNV	-0.6122643516096931	-0.66188157	-0.6301970841403417
MEAIAKYDFKATADDELSFKRGDILKVLNEECDQNWYKAELNGKDGFIPKNYIEMKPHPWFFGKIPRAKAEEMLSKQRHDGAFLIRESESAPGDFSLSVKFGNDVQHFKVLRDGAGKYFLWVVKFNSLNELVDYHRSTSVSRNQQIFLRDIEQVPQQPKYVQALFDFDPQEDGELGFRRGDFIHVMDNSDPNWWKGACHRQTGMFPRNYVTPVNRNV	-0.8211707854264321	-0.7242367	-0.6612418249996423
MEAIAKYDFKATADDELSFKRGDILKVLNEECDQNWYKAELNGKDGFIPKNYIEMKPHPWFFGKIPRAKAEEMLSKQRHDGAFLIRESESAPGDFSLSVKFGNDVQHFKVLRDGAGKYFLWVVKFNSLNELVDYHRSTSVSRNQQIFLRDIEQVPQQPKYVQALFDFDPQEDGELGFRRGDFIHVMDNSDPNWWKGACHQQTGMFPRNYVTPVNRNV	-0.760113600812568	-0.6081975	-0.6115608995639166
MEAIAKYDFKATADDELSFKRGDILKVLNEECDQNWYKAELNGKDGFIPKNYIEMKPHPWFFGKIPRAKAEEMLSKQRHDGAFLIRESESAPGDFSLSVKFGNDVQHFKVLRDGAGKYFLWVVKFNSLNELVDYHRSTSVSRNQQIFLRDIEQVPQQPKYVQALFDFDPQEDGELGFRRGDFIHVMDNSDPNWWKGACHGNTGMFPRNYVTPVNRNV	0.108377433945449	-0.00417161	-0.15636829430077093
MEAIAKYDFKATADDELSFKRGDILKVLNEECDQNWYKAELNGKDGFIPKNYIEMKPHPWFFGKIPRAKAEEMLSKQRHDGAFLIRESESAPGDFSLSVKFGNDVQHFKVLRDGAGKYFLWVVKFNSLNELVDYHRSTSVSRNQQIFLRDIEQVPQQPKYVQALFDFDPQEDGELGFRRGDFIHVMDNSDPNWWKGACHGKTGMFPRNYVTPVNRNV	0.0162901306271431	0.1460787	0.01664728662763082
MEAIAKYDFKATADDELSFKRGDILKVLNEECDQNWYKAELNGKDGFIPKNYIEMKPHPWFFGKIPRAKAEEMLSKQRHDGAFLIRESESAPGDFSLSVKFGNDVQHFKVLRDGAGKYFLWVVKFNSLNELVDYHRSTSVSRNQQIFLRDIEQVPQQPKYVQALFDFDPQEDGELGFRRGDFIHVMDNSDPNWWKGACHGTTGMFPRNYVTPVNRNV	-0.313763059351592	-0.12180257	-0.258342298509616
MEAIAKYDFKATADDELSFKRGDILKVLNEECDQNWYKAELNGKDGFIPKNYIEMKPHPWFFGKIPRAKAEEMLSKQRHDGAFLIRESESAPGDFSLSVKFGNDVQHFKVLRDGAGKYFLWVVKFNSLNELVDYHRSTSVSRNQQIFLRDIEQVPQQPKYVQALFDFDPQEDGELGFRRGDFIHVMDNSDPNWWKGACHGRTGMFPRNYVTPVNRNV	0.0584893750663932	0.12657428	-0.03521058641782027
MEAIAKYDFKATADDELSFKRGDILKVLNEECDQNWYKAELNGKDGFIPKNYIEMKPHPWFFGKIPRAKAEEMLSKQRHDGAFLIRESESAPGDFSLSVKFGNDVQHFKVLRDGAGKYFLWVVKFNSLNELVDYHRSTSVSRNQQIFLRDIEQVPQQPKYVQALFDFDPQEDGELGFRRGDFIHVMDNSDPNWWKGACHGMTGMFPRNYVTPVNRNV	-0.0844063495784622	-0.09623432	-0.25631284259977605
MEAIAKYDFKATADDELSFKRGDILKVLNEECDQNWYKAELNGKDGFIPKNYIEMKPHPWFFGKIPRAKAEEMLSKQRHDGAFLIRESESAPGDFSLSVKFGNDVQHFKVLRDGAGKYFLWVVKFNSLNELVDYHRSTSVSRNQQIFLRDIEQVPQQPKYVQALFDFDPQEDGELGFRRGDFIHVMDNSDPNWWKGACHGQKGMFPRNYVTPVNRNV	-0.0386992958328877	-0.047901988	-0.2065789244333951
MEAIAKYDFKATADDELSFKRGDILKVLNEECDQNWYKAELNGKDGFIPKNYIEMKPHPWFFGKIPRAKAEEMLSKQRHDGAFLIRESESAPGDFSLSVKFGNDVQHFKVLRDGAGKYFLWVVKFNSLNELVDYHRSTSVSRNQQIFLRDIEQVPQQPKYVQALFDFDPQEDGELGFRRGDFIHVMDNSDPNWWKGACHGQTNMFPRNYVTPVNRNV	-1.1747972481321498	-1.0897331	-0.8756840768259799
MEAIAKYDFKATADDELSFKRGDILKVLNEECDQNWYKAELNGKDGFIPKNYIEMKPHPWFFGKIPRAKAEEMLSKQRHDGAFLIRESESAPGDFSLSVKFGNDVQHFKVLRDGAGKYFLWVVKFNSLNELVDYHRSTSVSRNQQIFLRDIEQVPQQPKYVQALFDFDPQEDGELGFRRGDFIHVMDNSDPNWWKGACHGQTKMFPRNYVTPVNRNV	-0.935956503560512	-1.0755808	-0.8546615028316422
MEAIAKYDFKATADDELSFKRGDILKVLNEECDQNWYKAELNGKDGFIPKNYIEMKPHPWFFGKIPRAKAEEMLSKQRHDGAFLIRESESAPGDFSLSVKFGNDVQHFKVLRDGAGKYFLWVVKFNSLNELVDYHRSTSVSRNQQIFLRDIEQVPQQPKYVQALFDFDPQEDGELGFRRGDFIHVMDNSDPNWWKGACHGQTTMFPRNYVTPVNRNV	-1.09249231700883	-1.1049321	-0.8599475425105769
MEAIAKYDFKATADDELSFKRGDILKVLNEECDQNWYKAELNGKDGFIPKNYIEMKPHPWFFGKIPRAKAEEMLSKQRHDGAFLIRESESAPGDFSLSVKFGNDVQHFKVLRDGAGKYFLWVVKFNSLNELVDYHRSTSVSRNQQIFLRDIEQVPQQPKYVQALFDFDPQEDGELGFRRGDFIHVMDNSDPNWWKGACHGQTSMFPRNYVTPVNRNV	-1.09644874876065	-1.0280099	-0.7827944717381401
MEAIAKYDFKATADDELSFKRGDILKVLNEECDQNWYKAELNGKDGFIPKNYIEMKPHPWFFGKIPRAKAEEMLSKQRHDGAFLIRESESAPGDFSLSVKFGNDVQHFKVLRDGAGKYFLWVVKFNSLNELVDYHRSTSVSRNQQIFLRDIEQVPQQPKYVQALFDFDPQEDGELGFRRGDFIHVMDNSDPNWWKGACHGQTRMFPRNYVTPVNRNV	-0.9574216459319	-1.0539234	-0.8373951531163604
MEAIAKYDFKATADDELSFKRGDILKVLNEECDQNWYKAELNGKDGFIPKNYIEMKPHPWFFGKIPRAKAEEMLSKQRHDGAFLIRESESAPGDFSLSVKFGNDVQHFKVLRDGAGKYFLWVVKFNSLNELVDYHRSTSVSRNQQIFLRDIEQVPQQPKYVQALFDFDPQEDGELGFRRGDFIHVMDNSDPNWWKGACHGQTMMFPRNYVTPVNRNV	-0.993733224257864	-1.0517906	-0.8353786390822027
MEAIAKYDFKATADDELSFKRGDILKVLNEECDQNWYKAELNGKDGFIPKNYIEMKPHPWFFGKIPRAKAEEMLSKQRHDGAFLIRESESAPGDFSLSVKFGNDVQHFKVLRDGAGKYFLWVVKFNSLNELVDYHRSTSVSRNQQIFLRDIEQVPQQPKYVQALFDFDPQEDGELGFRRGDFIHVMDNSDPNWWKGACHGQTHMFPRNYVTPVNRNV	-1.1782276273690702	-1.086543	-0.8574714379957165
MEAIAKYDFKATADDELSFKRGDILKVLNEECDQNWYKAELNGKDGFIPKNYIEMKPHPWFFGKIPRAKAEEMLSKQRHDGAFLIRESESAPGDFSLSVKFGNDVQHFKVLRDGAGKYFLWVVKFNSLNELVDYHRSTSVSRNQQIFLRDIEQVPQQPKYVQALFDFDPQEDGELGFRRGDFIHVMDNSDPNWWKGACHGQTQMFPRNYVTPVNRNV	-1.06701060663578	-1.0969107	-0.8744317043521583
MEAIAKYDFKATADDELSFKRGDILKVLNEECDQNWYKAELNGKDGFIPKNYIEMKPHPWFFGKIPRAKAEEMLSKQRHDGAFLIRESESAPGDFSLSVKFGNDVQHFKVLRDGAGKYFLWVVKFNSLNELVDYHRSTSVSRNQQIFLRDIEQVPQQPKYVQALFDFDPQEDGELGFRRGDFIHVMDNSDPNWWKGACHGQTPMFPRNYVTPVNRNV	-1.04533390428432	-1.1397802	-0.8767332913220862
MEAIAKYDFKATADDELSFKRGDILKVLNEECDQNWYKAELNGKDGFIPKNYIEMKPHPWFFGKIPRAKAEEMLSKQRHDGAFLIRESESAPGDFSLSVKFGNDVQHFKVLRDGAGKYFLWVVKFNSLNELVDYHRSTSVSRNQQIFLRDIEQVPQQPKYVQALFDFDPQEDGELGFRRGDFIHVMDNSDPNWWKGACHGQTLMFPRNYVTPVNRNV	-1.06969562111154	-1.012948	-0.7997413007863106
MEAIAKYDFKATADDELSFKRGDILKVLNEECDQNWYKAELNGKDGFIPKNYIEMKPHPWFFGKIPRAKAEEMLSKQRHDGAFLIRESESAPGDFSLSVKFGNDVQHFKVLRDGAGKYFLWVVKFNSLNELVDYHRSTSVSRNQQIFLRDIEQVPQQPKYVQALFDFDPQEDGELGFRRGDFIHVMDNSDPNWWKGACHGQTDMFPRNYVTPVNRNV	-0.945911315743422	-0.90481627	-0.752377739382645
MEAIAKYDFKATADDELSFKRGDILKVLNEECDQNWYKAELNGKDGFIPKNYIEMKPHPWFFGKIPRAKAEEMLSKQRHDGAFLIRESESAPGDFSLSVKFGNDVQHFKVLRDGAGKYFLWVVKFNSLNELVDYHRSTSVSRNQQIFLRDIEQVPQQPKYVQALFDFDPQEDGELGFRRGDFIHVMDNSDPNWWKGACHGQTEMFPRNYVTPVNRNV	-1.10158478767143	-1.0645512	-0.8479652741496588
MEAIAKYDFKATADDELSFKRGDILKVLNEECDQNWYKAELNGKDGFIPKNYIEMKPHPWFFGKIPRAKAEEMLSKQRHDGAFLIRESESAPGDFSLSVKFGNDVQHFKVLRDGAGKYFLWVVKFNSLNELVDYHRSTSVSRNQQIFLRDIEQVPQQPKYVQALFDFDPQEDGELGFRRGDFIHVMDNSDPNWWKGACHGQTAMFPRNYVTPVNRNV	-0.9719599598849328	-1.0121182	-0.8118539676398413
MEAIAKYDFKATADDELSFKRGDILKVLNEECDQNWYKAELNGKDGFIPKNYIEMKPHPWFFGKIPRAKAEEMLSKQRHDGAFLIRESESAPGDFSLSVKFGNDVQHFKVLRDGAGKYFLWVVKFNSLNELVDYHRSTSVSRNQQIFLRDIEQVPQQPKYVQALFDFDPQEDGELGFRRGDFIHVMDNSDPNWWKGACHGQTGRFPRNYVTPVNRNV	0.239321612058191	0.1580913	0.026096525961857964
MEAIAKYDFKATADDELSFKRGDILKVLNEECDQNWYKAELNGKDGFIPKNYIEMKPHPWFFGKIPRAKAEEMLSKQRHDGAFLIRESESAPGDFSLSVKFGNDVQHFKVLRDGAGKYFLWVVKFNSLNELVDYHRSTSVSRNQQIFLRDIEQVPQQPKYVQALFDFDPQEDGELGFRRGDFIHVMDNSDPNWWKGACHGQTGMMPRNYVTPVNRNV	-1.02622641410974	-1.0482317	-0.8323823495582126
MEAIAKYDFKATADDELSFKRGDILKVLNEECDQNWYKAELNGKDGFIPKNYIEMKPHPWFFGKIPRAKAEEMLSKQRHDGAFLIRESESAPGDFSLSVKFGNDVQHFKVLRDGAGKYFLWVVKFNSLNELVDYHRSTSVSRNQQIFLRDIEQVPQQPKYVQALFDFDPQEDGELGFRRGDFIHVMDNSDPNWWKGACHGQTGMRPRNYVTPVNRNV	-1.00600884633834	-1.1068386	-0.8429177105127801
MEAIAKYDFKATADDELSFKRGDILKVLNEECDQNWYKAELNGKDGFIPKNYIEMKPHPWFFGKIPRAKAEEMLSKQRHDGAFLIRESESAPGDFSLSVKFGNDVQHFKVLRDGAGKYFLWVVKFNSLNELVDYHRSTSVSRNQQIFLRDIEQVPQQPKYVQALFDFDPQEDGELGFRRGDFIHVMDNSDPNWWKGACHGQTGMEPRNYVTPVNRNV	-1.09729276654915	-1.1153429	-0.8269736898016067
MEAIAKYDFKATADDELSFKRGDILKVLNEECDQNWYKAELNGKDGFIPKNYIEMKPHPWFFGKIPRAKAEEMLSKQRHDGAFLIRESESAPGDFSLSVKFGNDVQHFKVLRDGAGKYFLWVVKFNSLNELVDYHRSTSVSRNQQIFLRDIEQVPQQPKYVQALFDFDPQEDGELGFRRGDFIHVMDNSDPNWWKGACHGQTGMGPRNYVTPVNRNV	-1.02841113357237	-1.070631	-0.8429650042996819
MEAIAKYDFKATADDELSFKRGDILKVLNEECDQNWYKAELNGKDGFIPKNYIEMKPHPWFFGKIPRAKAEEMLSKQRHDGAFLIRESESAPGDFSLSVKFGNDVQHFKVLRDGAGKYFLWVVKFNSLNELVDYHRSTSVSRNQQIFLRDIEQVPQQPKYVQALFDFDPQEDGELGFRRGDFIHVMDNSDPNWWKGACHGQTGMVPRNYVTPVNRNV	-0.974805325982314	-0.9469353	-0.7691773713712013
MEAIAKYDFKATADDELSFKRGDILKVLNEECDQNWYKAELNGKDGFIPKNYIEMKPHPWFFGKIPRAKAEEMLSKQRHDGAFLIRESESAPGDFSLSVKFGNDVQHFKVLRDGAGKYFLWVVKFNSLNELVDYHRSTSVSRNQQIFLRDIEQVPQQPKYVQALFDFDPQEDGELGFRRGDFIHVMDNSDPNWWKGACHGQTGMYPRNYVTPVNRNV	-1.3380798001031498	-1.1102227	-0.8651663453085092
MEAIAKYDFKATADDELSFKRGDILKVLNEECDQNWYKAELNGKDGFIPKNYIEMKPHPWFFGKIPRAKAEEMLSKQRHDGAFLIRESESAPGDFSLSVKFGNDVQHFKVLRDGAGKYFLWVVKFNSLNELVDYHRSTSVSRNQQIFLRDIEQVPQQPKYVQALFDFDPQEDGELGFRRGDFIHVMDNSDPNWWKGACHGQTGMSPRNYVTPVNRNV	-1.31403549463723	-1.1011858	-0.8281690310562162
MEAIAKYDFKATADDELSFKRGDILKVLNEECDQNWYKAELNGKDGFIPKNYIEMKPHPWFFGKIPRAKAEEMLSKQRHDGAFLIRESESAPGDFSLSVKFGNDVQHFKVLRDGAGKYFLWVVKFNSLNELVDYHRSTSVSRNQQIFLRDIEQVPQQPKYVQALFDFDPQEDGELGFRRGDFIHVMDNSDPNWWKGACHGQTGMWPRNYVTPVNRNV	-0.773772859909509	-0.9518498	-0.788395437127055
MEAIAKYDFKATADDELSFKRGDILKVLNEECDQNWYKAELNGKDGFIPKNYIEMKPHPWFFGKIPRAKAEEMLSKQRHDGAFLIRESESAPGDFSLSVKFGNDVQHFKVLRDGAGKYFLWVVKFNSLNELVDYHRSTSVSRNQQIFLRDIEQVPQQPKYVQALFDFDPQEDGELGFRRGDFIHVMDNSDPNWWKGACHGQTGMLPRNYVTPVNRNV	-1.03424206806231	-0.9794827	-0.8065935429063895
MEAIAKYDFKATADDELSFKRGDILKVLNEECDQNWYKAELNGKDGFIPKNYIEMKPHPWFFGKIPRAKAEEMLSKQRHDGAFLIRESESAPGDFSLSVKFGNDVQHFKVLRDGAGKYFLWVVKFNSLNELVDYHRSTSVSRNQQIFLRDIEQVPQQPKYVQALFDFDPQEDGELGFRRGDFIHVMDNSDPNWWKGACHGQTGMFRRNYVTPVNRNV	-0.157654472843975	-0.24612075	-0.3748125676311531
MEAIAKYDFKATADDELSFKRGDILKVLNEECDQNWYKAELNGKDGFIPKNYIEMKPHPWFFGKIPRAKAEEMLSKQRHDGAFLIRESESAPGDFSLSVKFGNDVQHFKVLRDGAGKYFLWVVKFNSLNELVDYHRSTSVSRNQQIFLRDIEQVPQQPKYVQALFDFDPQEDGELGFRRGDFIHVMDNSDPNWWKGACHGQTGMFQRNYVTPVNRNV	-0.3438644462101481	-0.5188114	-0.544488051073488
MEAIAKYDFKATADDELSFKRGDILKVLNEECDQNWYKAELNGKDGFIPKNYIEMKPHPWFFGKIPRAKAEEMLSKQRHDGAFLIRESESAPGDFSLSVKFGNDVQHFKVLRDGAGKYFLWVVKFNSLNELVDYHRSTSVSRNQQIFLRDIEQVPQQPKYVQALFDFDPQEDGELGFRRGDFIHVMDNSDPNWWKGACHGQTGMFPMNYVTPVNRNV	0.118663967327271	-0.17028153	-0.31430228462250476
MEAIAKYDFKATADDELSFKRGDILKVLNEECDQNWYKAELNGKDGFIPKNYIEMKPHPWFFGKIPRAKAEEMLSKQRHDGAFLIRESESAPGDFSLSVKFGNDVQHFKVLRDGAGKYFLWVVKFNSLNELVDYHRSTSVSRNQQIFLRDIEQVPQQPKYVQALFDFDPQEDGELGFRRGDFIHVMDNSDPNWWKGACHGQTGMFPRKYVTPVNRNV	0.303055441440209	0.1776675	0.06977409665681833
MEAIAKYDFKATADDELSFKRGDILKVLNEECDQNWYKAELNGKDGFIPKNYIEMKPHPWFFGKIPRAKAEEMLSKQRHDGAFLIRESESAPGDFSLSVKFGNDVQHFKVLRDGAGKYFLWVVKFNSLNELVDYHRSTSVSRNQQIFLRDIEQVPQQPKYVQALFDFDPQEDGELGFRRGDFIHVMDNSDPNWWKGACHGQTGMFPRNTVTPVNRNV	-0.573371398973303	-0.49603766	-0.5337303400518554
MEAIAKYDFKATADDELSFKRGDILKVLNEECDQNWYKAELNGKDGFIPKNYIEMKPHPWFFGKIPRAKAEEMLSKQRHDGAFLIRESESAPGDFSLSVKFGNDVQHFKVLRDGAGKYFLWVVKFNSLNELVDYHRSTSVSRNQQIFLRDIEQVPQQPKYVQALFDFDPQEDGELGFRRGDFIHVMDNSDPNWWKGACHGQTGMFPRNHVTPVNRNV	-0.279380375092744	-0.096657395	-0.25266544251547174
MEAIAKYDFKATADDELSFKRGDILKVLNEECDQNWYKAELNGKDGFIPKNYIEMKPHPWFFGKIPRAKAEEMLSKQRHDGAFLIRESESAPGDFSLSVKFGNDVQHFKVLRDGAGKYFLWVVKFNSLNELVDYHRSTSVSRNQQIFLRDIEQVPQQPKYVQALFDFDPQEDGELGFRRGDFIHVMDNSDPNWWKGACHGQTGMFPRNRVTPVNRNV	-0.0386833842168794	0.0008493662	-0.1750755341567043
MEAIAKYDFKATADDELSFKRGDILKVLNEECDQNWYKAELNGKDGFIPKNYIEMKPHPWFFGKIPRAKAEEMLSKQRHDGAFLIRESESAPGDFSLSVKFGNDVQHFKVLRDGAGKYFLWVVKFNSLNELVDYHRSTSVSRNQQIFLRDIEQVPQQPKYVQALFDFDPQEDGELGFRRGDFIHVMDNSDPNWWKGACHGQTGMFPRNLVTPVNRNV	0.1046424894774	0.112638116	-0.049628129940956
MEAIAKYDFKATADDELSFKRGDILKVLNEECDQNWYKAELNGKDGFIPKNYIEMKPHPWFFGKIPRAKAEEMLSKQRHDGAFLIRESESAPGDFSLSVKFGNDVQHFKVLRDGAGKYFLWVVKFNSLNELVDYHRSTSVSRNQQIFLRDIEQVPQQPKYVQALFDFDPQEDGELGFRRGDFIHVMDNSDPNWWKGACHGQTGMFPRNGVTPVNRNV	-0.8903170015470161	-0.83208036	-0.7242337218491279
MEAIAKYDFKATADDELSFKRGDILKVLNEECDQNWYKAELNGKDGFIPKNYIEMKPHPWFFGKIPRAKAEEMLSKQRHDGAFLIRESESAPGDFSLSVKFGNDVQHFKVLRDGAGKYFLWVVKFNSLNELVDYHRSTSVSRNQQIFLRDIEQVPQQPKYVQALFDFDPQEDGELGFRRGDFIHVMDNSDPNWWKGACHGQTGMFPRNVVTPVNRNV	-0.141601224454676	-0.14264917	-0.2964410002913045
MEAIAKYDFKATADDELSFKRGDILKVLNEECDQNWYKAELNGKDGFIPKNYIEMKPHPWFFGKIPRAKAEEMLSKQRHDGAFLIRESESAPGDFSLSVKFGNDVQHFKVLRDGAGKYFLWVVKFNSLNELVDYHRSTSVSRNQQIFLRDIEQVPQQPKYVQALFDFDPQEDGELGFRRGDFIHVMDNSDPNWWKGACHGQTGMFPRNYVNPVNRNV	-0.26671298467157	-0.24836522	-0.3976862031092887
MEAIAKYDFKATADDELSFKRGDILKVLNEECDQNWYKAELNGKDGFIPKNYIEMKPHPWFFGKIPRAKAEEMLSKQRHDGAFLIRESESAPGDFSLSVKFGNDVQHFKVLRDGAGKYFLWVVKFNSLNELVDYHRSTSVSRNQQIFLRDIEQVPQQPKYVQALFDFDPQEDGELGFRRGDFIHVMDNSDPNWWKGACHGQTGMFPRNYVKPVNRNV	0.27273834530642	0.16879833	0.05300916760247709
MEAIAKYDFKATADDELSFKRGDILKVLNEECDQNWYKAELNGKDGFIPKNYIEMKPHPWFFGKIPRAKAEEMLSKQRHDGAFLIRESESAPGDFSLSVKFGNDVQHFKVLRDGAGKYFLWVVKFNSLNELVDYHRSTSVSRNQQIFLRDIEQVPQQPKYVQALFDFDPQEDGELGFRRGDFIHVMDNSDPNWWKGACHGQTGMFPRNYVTPKNRNV	0.0994472126752226	-0.007764578	-0.13366297051091003
MEAIAKYDFKATADDELSFKRGDILKVLNEECDQNWYKAELNGKDGFIPKNYIEMKPHPWFFGKIPRAKAEEMLSKQRHDGAFLIRESESAPGDFSLSVKFGNDVQHFKVLRDGAGKYFLWVVKFNSLNELVDYHRSTSVSRNQQIFLRDIEQVPQQPKYVQALFDFDPQEDGELGFRRGDFIHVMDNSDPNWWKGACHGQTGMFPRNYVTPVHRNV	-0.0414368548795767	-0.20017636	-0.3813459171192015
MEAIAKYDFKATADDELSFKRGDILKVLNEECDQNWYKAELNGKDGFIPKNYIEMKPHPWFFGKIPRAKAEEMLSKQRHDGAFLIRESESAPGDFSLSVKFGNDVQHFKVLRDGAGKYFLWVVKFNSLNELVDYHRSTSVSRNQQIFLRDIEQVPQQPKYVQALFDFDPQEDGELGFRRGDFIHVMDNSDPNWWKGACHGQTGMFPRNYVTPWNRNV	-0.0810788962917726	0.05698347	-0.1599642319047927
MEAIAKYDFKATADDELSFKRGDILKVLNEECDQNWYKAELNGKDGFIPKNYIEMKPHPWFFGKIPRAKAEEMLSKQRHDGAFLIRESESAPGDFSLSVKFGNDVQHFKVLRDGAGKYFLWVVKFNSLNELVDYHRSTSVSRNQQIFLRDIEQVPQQPKYVQALFDFDPQEDGELGFRRGDFIHVMDNSDPNWWKGACHGQTGMFPRNYVTRVNRNV	-0.264756206609788	-0.25711507	-0.38556293721473534
MEAIAKYDFKATADDELSFKRGDILKVLNEECDQNWYKAELNGKDGFIPKNYIEMKPHPWFFGKIPRAKAEEMLSKQRHDGAFLIRESESAPGDFSLSVKFGNDVQHFKVLRDGAGKYFLWVVKFNSLNELVDYHRSTSVSRNQQIFLRDIEQVPQQPKYVQALFDFDPQEDGELGFRRGDFIHVMDNSDPNWWKGACHGQTGMFPRNYVTFVNRNV	-0.016771289887408	-0.11882901	-0.29079490084379067
MEAIAKYDFKATADDELSFKRGDILKVLNEECDQNWYKAELNGKDGFIPKNYIEMKPHPWFFGKIPRAKAEEMLSKQRHDGAFLIRESESAPGDFSLSVKFGNDVQHFKVLRDGAGKYFLWVVKFNSLNELVDYHRSTSVSRNQQIFLRDIEQVPQQPKYVQALFDFDPQEDGELGFRRGDFIHVMDNSDPNWWKGACHGQTGMFPRNYVRPVNRNV	-0.0249614091811546	0.10272467	-0.08080143264516604
MEAIAKYDFKATADDELSFKRGDILKVLNEECDQNWYKAELNGKDGFIPKNYIEMKPHPWFFGKIPRAKAEEMLSKQRHDGAFLIRESESAPGDFSLSVKFGNDVQHFKVLRDGAGKYFLWVVKFNSLNELVDYHRSTSVSRNQQIFLRDIEQVPQQPKYVQALFDFDPQEDGELGFRRGDFIHVMDNSDPNWWKGACHGQTGMFPRNYVPPVNRNV	-1.13915477720595	-1.0952237	-0.8553516940212322
MEAIAKYDFKATADDELSFKRGDILKVLNEECDQNWYKAELNGKDGFIPKNYIEMKPHPWFFGKIPRAKAEEMLSKQRHDGAFLIRESESAPGDFSLSVKFGNDVQHFKVLRDGAGKYFLWVVKFNSLNELVDYHRSTSVSRNQQIFLRDIEQVPQQPKYVQALFDFDPQEDGELGFRRGDFIHVMDNSDPNWWKGACHGQTGMFPRNYVGPVNRNV	-0.0858309924818894	0.025800347	-0.1667588353742726
MEAIAKYDFKATADDELSFKRGDILKVLNEECDQNWYKAELNGKDGFIPKNYIEMKPHPWFFGKIPRAKAEEMLSKQRHDGAFLIRESESAPGDFSLSVKFGNDVQHFKVLRDGAGKYFLWVVKFNSLNELVDYHRSTSVSRNQQIFLRDIEQVPQQPKYVQALFDFDPQEDGELGFRRGDFIHVMDNSDPNWWKGACHGQTGMFPRNYVWPVNRNV	-0.274823581802867	-0.10396695	-0.2650466207163049
MEAIAKYDFKATADDELSFKRGDILKVLNEECDQNWYKAELNGKDGFIPKNYIEMKPHPWFFGKIPRAKAEEMLSKQRHDGAFLIRESESAPGDFSLSVKFGNDVQHFKVLRDGAGKYFLWVVKFNSLNELVDYHRSTSVSRNQQIFLRDIEQVPQQPKYVQALFDFDPQEDGELGFRRGDFIHVMDNSDPNWWKGACHGQTGMFPRNYFTPVNRNV	-1.06165272732097	-0.90804046	-0.7075312522740074
MEAIAKYDFKATADDELSFKRGDILKVLNEECDQNWYKAELNGKDGFIPKNYIEMKPHPWFFGKIPRAKAEEMLSKQRHDGAFLIRESESAPGDFSLSVKFGNDVQHFKVLRDGAGKYFLWVVKFNSLNELVDYHRSTSVSRNQQIFLRDIEQVPQQPKYVQALFDFDPQEDGELGFRRGDFIHVMDNSDPNWWKGACHGQTGMFPRNCVTPVNRNV	-0.0767483789603839	-0.105680466	-0.2766227612671983
MEAIAKYDFKATADDELSFKRGDILKVLNEECDQNWYKAELNGKDGFIPKNYIEMKPHPWFFGKIPRAKAEEMLSKQRHDGAFLIRESESAPGDFSLSVKFGNDVQHFKVLRDGAGKYFLWVVKFNSLNELVDYHRSTSVSRNQQIFLRDIEQVPQQPKYVQALFDFDPQEDGELGFRRGDFIHVMDNSDPNWWKGACHGQTGMFPRNWVTPVNRNV	-0.15039354288535	-0.16340351	-0.33141202764760713
MEAIAKYDFKATADDELSFKRGDILKVLNEECDQNWYKAELNGKDGFIPKNYIEMKPHPWFFGKIPRAKAEEMLSKQRHDGAFLIRESESAPGDFSLSVKFGNDVQHFKVLRDGAGKYFLWVVKFNSLNELVDYHRSTSVSRNQQIFLRDIEQVPQQPKYVQALFDFDPQEDGELGFRRGDFIHVMDNSDPNWWKGACHGQTGMFPRRYVTPVNRNV	0.177414252256792	0.14676893	0.006411144929016288
MEAIAKYDFKATADDELSFKRGDILKVLNEECDQNWYKAELNGKDGFIPKNYIEMKPHPWFFGKIPRAKAEEMLSKQRHDGAFLIRESESAPGDFSLSVKFGNDVQHFKVLRDGAGKYFLWVVKFNSLNELVDYHRSTSVSRNQQIFLRDIEQVPQQPKYVQALFDFDPQEDGELGFRRGDFIHVMDNSDPNWWKGACHGQTGMFPRMYVTPVNRNV	-0.006284830217116	-0.03560233	-0.21704421040646693
MEAIAKYDFKATADDELSFKRGDILKVLNEECDQNWYKAELNGKDGFIPKNYIEMKPHPWFFGKIPRAKAEEMLSKQRHDGAFLIRESESAPGDFSLSVKFGNDVQHFKVLRDGAGKYFLWVVKFNSLNELVDYHRSTSVSRNQQIFLRDIEQVPQQPKYVQALFDFDPQEDGELGFRRGDFIHVMDNSDPNWWKGACHGQTGMFPRDYVTPVNRNV	0.0144170119419145	0.03628862	-0.14572697926028422
MEAIAKYDFKATADDELSFKRGDILKVLNEECDQNWYKAELNGKDGFIPKNYIEMKPHPWFFGKIPRAKAEEMLSKQRHDGAFLIRESESAPGDFSLSVKFGNDVQHFKVLRDGAGKYFLWVVKFNSLNELVDYHRSTSVSRNQQIFLRDIEQVPQQPKYVQALFDFDPQEDGELGFRRGDFIHVMDNSDPNWWKGACHGQTGMFPREYVTPVNRNV	0.161101780707016	0.17574751	0.06334592487115476
MEAIAKYDFKATADDELSFKRGDILKVLNEECDQNWYKAELNGKDGFIPKNYIEMKPHPWFFGKIPRAKAEEMLSKQRHDGAFLIRESESAPGDFSLSVKFGNDVQHFKVLRDGAGKYFLWVVKFNSLNELVDYHRSTSVSRNQQIFLRDIEQVPQQPKYVQALFDFDPQEDGELGFRRGDFIHVMDNSDPNWWKGACHGQTGMFPRAYVTPVNRNV	0.0303426928295369	0.15535164	0.02940041406795757
MEAIAKYDFKATADDELSFKRGDILKVLNEECDQNWYKAELNGKDGFIPKNYIEMKPHPWFFGKIPRAKAEEMLSKQRHDGAFLIRESESAPGDFSLSVKFGNDVQHFKVLRDGAGKYFLWVVKFNSLNELVDYHRSTSVSRNQQIFLRDIEQVPQQPKYVQALFDFDPQEDGELGFRRGDFIHVMDNSDPNWWKGACHGQTGMFPRGYVTPVNRNV	0.0495698815135087	0.13351607	-0.01181262323165111
MEAIAKYDFKATADDELSFKRGDILKVLNEECDQNWYKAELNGKDGFIPKNYIEMKPHPWFFGKIPRAKAEEMLSKQRHDGAFLIRESESAPGDFSLSVKFGNDVQHFKVLRDGAGKYFLWVVKFNSLNELVDYHRSTSVSRNQQIFLRDIEQVPQQPKYVQALFDFDPQEDGELGFRRGDFIHVMDNSDPNWWKGACHGQTGMFPRVYVTPVNRNV	0.0600620691725776	0.066055536	-0.1125694781261295
MEAIAKYDFKATADDELSFKRGDILKVLNEECDQNWYKAELNGKDGFIPKNYIEMKPHPWFFGKIPRAKAEEMLSKQRHDGAFLIRESESAPGDFSLSVKFGNDVQHFKVLRDGAGKYFLWVVKFNSLNELVDYHRSTSVSRNQQIFLRDIEQVPQQPKYVQALFDFDPQEDGELGFRRGDFIHVMDNSDPNWWKGACHGQTGMFPRWYVTPVNRNV	0.0076979430755774	0.097524285	-0.08630072378220799
MEAIAKYDFKATADDELSFKRGDILKVLNEECDQNWYKAELNGKDGFIPKNYIEMKPHPWFFGKIPRAKAEEMLSKQRHDGAFLIRESESAPGDFSLSVKFGNDVQHFKVLRDGAGKYFLWVVKFNSLNELVDYHRSTSVSRNQQIFLRDIEQVPQQPKYVQALFDFDPQEDGELGFRRGDFIHVMDNSDPNWWKGACHGQTGMFPRLYVTPVNRNV	-0.0163068030346564	-0.028451204	-0.2172993653584543
MEAIAKYDFKATADDELSFKRGDILKVLNEECDQNWYKAELNGKDGFIPKNYIEMKPHPWFFGKIPRAKAEEMLSKQRHDGAFLIRESESAPGDFSLSVKFGNDVQHFKVLRDGAGKYFLWVVKFNSLNELVDYHRSTSVSRNQQIFLRDIEQVPQQPKYVQALFDFDPQEDGELGFRRGDFIHVMDNSDPNWWKGACHGQTGMFPENYVTPVNRNV	-0.806111855816516	-0.6999217	-0.6458946960330962
MEAIAKYDFKATADDELSFKRGDILKVLNEECDQNWYKAELNGKDGFIPKNYIEMKPHPWFFGKIPRAKAEEMLSKQRHDGAFLIRESESAPGDFSLSVKFGNDVQHFKVLRDGAGKYFLWVVKFNSLNELVDYHRSTSVSRNQQIFLRDIEQVPQQPKYVQALFDFDPQEDGELGFRRGDFIHVMDNSDPNWWKGACHGQTGMFPGNYVTPVNRNV	-0.308695813792305	-0.26724923	-0.3972943603174448
MEAIAKYDFKATADDELSFKRGDILKVLNEECDQNWYKAELNGKDGFIPKNYIEMKPHPWFFGKIPRAKAEEMLSKQRHDGAFLIRESESAPGDFSLSVKFGNDVQHFKVLRDGAGKYFLWVVKFNSLNELVDYHRSTSVSRNQQIFLRDIEQVPQQPKYVQALFDFDPQEDGELGFRRGDFIHVMDNSDPNWWKGACHGQTGMFPVNYVTPVNRNV	0.151382049893544	0.042877078	-0.11487357055466951
MEAIAKYDFKATADDELSFKRGDILKVLNEECDQNWYKAELNGKDGFIPKNYIEMKPHPWFFGKIPRAKAEEMLSKQRHDGAFLIRESESAPGDFSLSVKFGNDVQHFKVLRDGAGKYFLWVVKFNSLNELVDYHRSTSVSRNQQIFLRDIEQVPQQPKYVQALFDFDPQEDGELGFRRGDFIHVMDNSDPNWWKGACHGQTGMFPSNYVTPVNRNV	0.354873056304136	0.18138492	0.08636461958905972
MEAIAKYDFKATADDELSFKRGDILKVLNEECDQNWYKAELNGKDGFIPKNYIEMKPHPWFFGKIPRAKAEEMLSKQRHDGAFLIRESESAPGDFSLSVKFGNDVQHFKVLRDGAGKYFLWVVKFNSLNELVDYHRSTSVSRNQQIFLRDIEQVPQQPKYVQALFDFDPQEDGELGFRRGDFIHVMDNSDPNWWKGACHGQTGMFPCNYVTPVNRNV	0.0894586695691762	0.002354622	-0.17092294959671595
MEAIAKYDFKATADDELSFKRGDILKVLNEECDQNWYKAELNGKDGFIPKNYIEMKPHPWFFGKIPRAKAEEMLSKQRHDGAFLIRESESAPGDFSLSVKFGNDVQHFKVLRDGAGKYFLWVVKFNSLNELVDYHRSTSVSRNQQIFLRDIEQVPQQPKYVQALFDFDPQEDGELGFRRGDFIHVMDNSDPNWWKGACHGQTGMFPWNYVTPVNRNV	-0.7421503775974009	-0.832085	-0.7361630930500969
MEAIAKYDFKATADDELSFKRGDILKVLNEECDQNWYKAELNGKDGFIPKNYIEMKPHPWFFGKIPRAKAEEMLSKQRHDGAFLIRESESAPGDFSLSVKFGNDVQHFKVLRDGAGKYFLWVVKFNSLNELVDYHRSTSVSRNQQIFLRDIEQVPQQPKYVQALFDFDPQEDGELGFRRGDFIHVMDNSDPNWWKGACHGQTGMFPFNYVTPVNRNV	-0.822571366785145	-0.68558484	-0.6625397963692343
MEAIAKYDFKATADDELSFKRGDILKVLNEECDQNWYKAELNGKDGFIPKNYIEMKPHPWFFGKIPRAKAEEMLSKQRHDGAFLIRESESAPGDFSLSVKFGNDVQHFKVLRDGAGKYFLWVVKFNSLNELVDYHRSTSVSRNQQIFLRDIEQVPQQPKYVQALFDFDPQEDGELGFRRGDFIHVMDNSDPNWWKGACHGQTGMFPLNYVTPVNRNV	-0.7578988660536089	-0.7168288	-0.6637958201439398
MEAIAKYDFKATADDELSFKRGDILKVLNEECDQNWYKAELNGKDGFIPKNYIEMKPHPWFFGKIPRAKAEEMLSKQRHDGAFLIRESESAPGDFSLSVKFGNDVQHFKVLRDGAGKYFLWVVKFNSLNELVDYHRSTSVSRNQQIFLRDIEQVPQQPKYVQALFDFDPQEDGELGFRRGDFIHVMDNSDPNWWKGACHGQTGMFGRNYVTPVNRNV	-0.9488780826769108	-0.9716365	-0.7805702448584704
MEAIAKYDFKATADDELSFKRGDILKVLNEECDQNWYKAELNGKDGFIPKNYIEMKPHPWFFGKIPRAKAEEMLSKQRHDGAFLIRESESAPGDFSLSVKFGNDVQHFKVLRDGAGKYFLWVVKFNSLNELVDYHRSTSVSRNQQIFLRDIEQVPQQPKYVQALFDFDPQEDGELGFRRGDFIHVMDNSDPNWWKGACHGQTGLFPRNYVTPVNRNV	0.018986253791826	-0.01595211	-0.19678881747689836
MEAIAKYDFKATADDELSFKRGDILKVLNEECDQNWYKAELNGKDGFIPKNYIEMKPHPWFFGKIPRAKAEEMLSKQRHDGAFLIRESESAPGDFSLSVKFGNDVQHFKVLRDGAGKYFLWVVKFNSLNELVDYHRSTSVSRNQQIFLRDIEQVPQQPKYVQALFDFDPQEDGELGFRRGDFIHVMDNSDPNWWKGACHGQTGGFPRNYVTPVNRNV	-0.238768769320489	-0.3188216	-0.4235456743623365
MEAIAKYDFKATADDELSFKRGDILKVLNEECDQNWYKAELNGKDGFIPKNYIEMKPHPWFFGKIPRAKAEEMLSKQRHDGAFLIRESESAPGDFSLSVKFGNDVQHFKVLRDGAGKYFLWVVKFNSLNELVDYHRSTSVSRNQQIFLRDIEQVPQQPKYVQALFDFDPQEDGELGFRRGDFIHVMDNSDPNWWKGACHGQTGVFPRNYVTPVNRNV	-0.0074438096817685	0.048072696	-0.12521525168322967
MEAIAKYDFKATADDELSFKRGDILKVLNEECDQNWYKAELNGKDGFIPKNYIEMKPHPWFFGKIPRAKAEEMLSKQRHDGAFLIRESESAPGDFSLSVKFGNDVQHFKVLRDGAGKYFLWVVKFNSLNELVDYHRSTSVSRNQQIFLRDIEQVPQQPKYVQALFDFDPQEDGELGFRRGDFIHVMDNSDPNWWKGACHGQTGYFPRNYVTPVNRNV	-0.0468895352556908	-0.008999705	-0.22203865676370071
MEAIAKYDFKATADDELSFKRGDILKVLNEECDQNWYKAELNGKDGFIPKNYIEMKPHPWFFGKIPRAKAEEMLSKQRHDGAFLIRESESAPGDFSLSVKFGNDVQHFKVLRDGAGKYFLWVVKFNSLNELVDYHRSTSVSRNQQIFLRDIEQVPQQPKYVQALFDFDPQEDGELGFRRGDFIHVMDNSDPNWWKGACHGQTGSFPRNYVTPVNRNV	-0.0685790134290775	-0.16489267	-0.3160351565374375
MEAIAKYDFKATADDELSFKRGDILKVLNEECDQNWYKAELNGKDGFIPKNYIEMKPHPWFFGKIPRAKAEEMLSKQRHDGAFLIRESESAPGDFSLSVKFGNDVQHFKVLRDGAGKYFLWVVKFNSLNELVDYHRSTSVSRNQQIFLRDIEQVPQQPKYVQALFDFDPQEDGELGFRRGDFIHVMDNSDPNWWKGACHGQTVMFPRNYVTPVNRNV	-0.860339336973591	-0.96568036	-0.7939354325756165
MEAIAKYDFKATADDELSFKRGDILKVLNEECDQNWYKAELNGKDGFIPKNYIEMKPHPWFFGKIPRAKAEEMLSKQRHDGAFLIRESESAPGDFSLSVKFGNDVQHFKVLRDGAGKYFLWVVKFNSLNELVDYHRSTSVSRNQQIFLRDIEQVPQQPKYVQALFDFDPQEDGELGFRRGDFIHVMDNSDPNWWKGACHGQTYMFPRNYVTPVNRNV	-0.88305510549704	-1.0698768	-0.8539286228993088
MEAIAKYDFKATADDELSFKRGDILKVLNEECDQNWYKAELNGKDGFIPKNYIEMKPHPWFFGKIPRAKAEEMLSKQRHDGAFLIRESESAPGDFSLSVKFGNDVQHFKVLRDGAGKYFLWVVKFNSLNELVDYHRSTSVSRNQQIFLRDIEQVPQQPKYVQALFDFDPQEDGELGFRRGDFIHVMDNSDPNWWKGACHGQTCMFPRNYVTPVNRNV	-0.713239223049494	-0.88157773	-0.7669395999320461
MEAIAKYDFKATADDELSFKRGDILKVLNEECDQNWYKAELNGKDGFIPKNYIEMKPHPWFFGKIPRAKAEEMLSKQRHDGAFLIRESESAPGDFSLSVKFGNDVQHFKVLRDGAGKYFLWVVKFNSLNELVDYHRSTSVSRNQQIFLRDIEQVPQQPKYVQALFDFDPQEDGELGFRRGDFIHVMDNSDPNWWKGACHGQTWMFPRNYVTPVNRNV	-0.967784657797458	-1.0752543	-0.8579771813906465
MEAIAKYDFKATADDELSFKRGDILKVLNEECDQNWYKAELNGKDGFIPKNYIEMKPHPWFFGKIPRAKAEEMLSKQRHDGAFLIRESESAPGDFSLSVKFGNDVQHFKVLRDGAGKYFLWVVKFNSLNELVDYHRSTSVSRNQQIFLRDIEQVPQQPKYVQALFDFDPQEDGELGFRRGDFIHVMDNSDPNWWKGACHGQTFMFPRNYVTPVNRNV	-0.972876446332688	-0.89427257	-0.7605074510283849
MEAIAKYDFKATADDELSFKRGDILKVLNEECDQNWYKAELNGKDGFIPKNYIEMKPHPWFFGKIPRAKAEEMLSKQRHDGAFLIRESESAPGDFSLSVKFGNDVQHFKVLRDGAGKYFLWVVKFNSLNELVDYHRSTSVSRNQQIFLRDIEQVPQQPKYVQALFDFDPQEDGELGFRRGDFIHVMDNSDPNWWKGACHGQRGMFPRNYVTPVNRNV	-0.254903732349356	-0.28093696	-0.3933198685851149
MEAIAKYDFKATADDELSFKRGDILKVLNEECDQNWYKAELNGKDGFIPKNYIEMKPHPWFFGKIPRAKAEEMLSKQRHDGAFLIRESESAPGDFSLSVKFGNDVQHFKVLRDGAGKYFLWVVKFNSLNELVDYHRSTSVSRNQQIFLRDIEQVPQQPKYVQALFDFDPQEDGELGFRRGDFIHVMDNSDPNWWKGACHGQIGMFPRNYVTPVNRNV	0.0671182704992743	0.043926835	-0.11245554705195282
MEAIAKYDFKATADDELSFKRGDILKVLNEECDQNWYKAELNGKDGFIPKNYIEMKPHPWFFGKIPRAKAEEMLSKQRHDGAFLIRESESAPGDFSLSVKFGNDVQHFKVLRDGAGKYFLWVVKFNSLNELVDYHRSTSVSRNQQIFLRDIEQVPQQPKYVQALFDFDPQEDGELGFRRGDFIHVMDNSDPNWWKGACHGQMGMFPRNYVTPVNRNV	-0.025672269531579	-0.044559598	-0.21218317415634935
MEAIAKYDFKATADDELSFKRGDILKVLNEECDQNWYKAELNGKDGFIPKNYIEMKPHPWFFGKIPRAKAEEMLSKQRHDGAFLIRESESAPGDFSLSVKFGNDVQHFKVLRDGAGKYFLWVVKFNSLNELVDYHRSTSVSRNQQIFLRDIEQVPQQPKYVQALFDFDPQEDGELGFRRGDFIHVMDNSDPNWWKGACHGQQGMFPRNYVTPVNRNV	0.105017473923399	0.037505627	-0.12119122113571379
MEAIAKYDFKATADDELSFKRGDILKVLNEECDQNWYKAELNGKDGFIPKNYIEMKPHPWFFGKIPRAKAEEMLSKQRHDGAFLIRESESAPGDFSLSVKFGNDVQHFKVLRDGAGKYFLWVVKFNSLNELVDYHRSTSVSRNQQIFLRDIEQVPQQPKYVQALFDFDPQEDGELGFRRGDFIHVMDNSDPNWWKGACHGQPGMFPRNYVTPVNRNV	-1.11805510671815	-1.0700467	-0.8342249795510224
MEAIAKYDFKATADDELSFKRGDILKVLNEECDQNWYKAELNGKDGFIPKNYIEMKPHPWFFGKIPRAKAEEMLSKQRHDGAFLIRESESAPGDFSLSVKFGNDVQHFKVLRDGAGKYFLWVVKFNSLNELVDYHRSTSVSRNQQIFLRDIEQVPQQPKYVQALFDFDPQEDGELGFRRGDFIHVMDNSDPNWWKGACHGQLGMFPRNYVTPVNRNV	-0.3340949195022589	-0.23925233	-0.366878266335636
MEAIAKYDFKATADDELSFKRGDILKVLNEECDQNWYKAELNGKDGFIPKNYIEMKPHPWFFGKIPRAKAEEMLSKQRHDGAFLIRESESAPGDFSLSVKFGNDVQHFKVLRDGAGKYFLWVVKFNSLNELVDYHRSTSVSRNQQIFLRDIEQVPQQPKYVQALFDFDPQEDGELGFRRGDFIHVMDNSDPNWWKGACHGQEGMFPRNYVTPVNRNV	0.1702200689925069	0.10752356	-0.03803508621848106
MEAIAKYDFKATADDELSFKRGDILKVLNEECDQNWYKAELNGKDGFIPKNYIEMKPHPWFFGKIPRAKAEEMLSKQRHDGAFLIRESESAPGDFSLSVKFGNDVQHFKVLRDGAGKYFLWVVKFNSLNELVDYHRSTSVSRNQQIFLRDIEQVPQQPKYVQALFDFDPQEDGELGFRRGDFIHVMDNSDPNWWKGACHGQAGMFPRNYVTPVNRNV	-0.0818610745599566	-0.22413516	-0.3465602681911175
MEAIAKYDFKATADDELSFKRGDILKVLNEECDQNWYKAELNGKDGFIPKNYIEMKPHPWFFGKIPRAKAEEMLSKQRHDGAFLIRESESAPGDFSLSVKFGNDVQHFKVLRDGAGKYFLWVVKFNSLNELVDYHRSTSVSRNQQIFLRDIEQVPQQPKYVQALFDFDPQEDGELGFRRGDFIHVMDNSDPNWWKGACHGQGGMFPRNYVTPVNRNV	-0.911673966048505	-0.9403318	-0.7845191996279173
MEAIAKYDFKATADDELSFKRGDILKVLNEECDQNWYKAELNGKDGFIPKNYIEMKPHPWFFGKIPRAKAEEMLSKQRHDGAFLIRESESAPGDFSLSVKFGNDVQHFKVLRDGAGKYFLWVVKFNSLNELVDYHRSTSVSRNQQIFLRDIEQVPQQPKYVQALFDFDPQEDGELGFRRGDFIHVMDNSDPNWWKGACHGQVGMFPRNYVTPVNRNV	0.247077584239819	0.13894248	0.0017867771259769683
MEAIAKYDFKATADDELSFKRGDILKVLNEECDQNWYKAELNGKDGFIPKNYIEMKPHPWFFGKIPRAKAEEMLSKQRHDGAFLIRESESAPGDFSLSVKFGNDVQHFKVLRDGAGKYFLWVVKFNSLNELVDYHRSTSVSRNQQIFLRDIEQVPQQPKYVQALFDFDPQEDGELGFRRGDFIHVMDNSDPNWWKGACHGQSGMFPRNYVTPVNRNV	-0.185392837689566	-0.08975041	-0.24810844637325147
MEAIAKYDFKATADDELSFKRGDILKVLNEECDQNWYKAELNGKDGFIPKNYIEMKPHPWFFGKIPRAKAEEMLSKQRHDGAFLIRESESAPGDFSLSVKFGNDVQHFKVLRDGAGKYFLWVVKFNSLNELVDYHRSTSVSRNQQIFLRDIEQVPQQPKYVQALFDFDPQEDGELGFRRGDFIHVMDNSDPNWWKGACHGQCGMFPRNYVTPVNRNV	-0.21625155120857	-0.07032192	-0.23832738229335693
MEAIAKYDFKATADDELSFKRGDILKVLNEECDQNWYKAELNGKDGFIPKNYIEMKPHPWFFGKIPRAKAEEMLSKQRHDGAFLIRESESAPGDFSLSVKFGNDVQHFKVLRDGAGKYFLWVVKFNSLNELVDYHRSTSVSRNQQIFLRDIEQVPQQPKYVQALFDFDPQEDGELGFRRGDFIHVMDNSDPNWWKGACHGQWGMFPRNYVTPVNRNV	-0.5932906245147309	-0.5865818	-0.58804730718232
MEAIAKYDFKATADDELSFKRGDILKVLNEECDQNWYKAELNGKDGFIPKNYIEMKPHPWFFGKIPRAKAEEMLSKQRHDGAFLIRESESAPGDFSLSVKFGNDVQHFKVLRDGAGKYFLWVVKFNSLNELVDYHRSTSVSRNQQIFLRDIEQVPQQPKYVQALFDFDPQEDGELGFRRGDFIHVMDNSDPNWWKGACHGQFGMFPRNYVTPVNRNV	-0.277090838941223	-0.30049688	-0.41538542670564116
MEAIAKYDFKATADDELSFKRGDILKVLNEECDQNWYKAELNGKDGFIPKNYIEMKPHPWFFGKIPRAKAEEMLSKQRHDGAFLIRESESAPGDFSLSVKFGNDVQHFKVLRDGAGKYFLWVVKFNSLNELVDYHRSTSVSRNQQIFLRDIEQVPQQPKYVQALFDFDPQEDGELGFRRGDFIHVMDNSDPNWWKGACHGPTGMFPRNYVTPVNRNV	-1.2683373979783998	-1.0953647	-0.833119298547583
MEAIAKYDFKATADDELSFKRGDILKVLNEECDQNWYKAELNGKDGFIPKNYIEMKPHPWFFGKIPRAKAEEMLSKQRHDGAFLIRESESAPGDFSLSVKFGNDVQHFKVLRDGAGKYFLWVVKFNSLNELVDYHRSTSVSRNQQIFLRDIEQVPQQPKYVQALFDFDPQEDGELGFRRGDFIHVMDNSDPNWWKGACHGLTGMFPRNYVTPVNRNV	-0.114341180027522	-0.12523484	-0.28469376297409443
MEAIAKYDFKATADDELSFKRGDILKVLNEECDQNWYKAELNGKDGFIPKNYIEMKPHPWFFGKIPRAKAEEMLSKQRHDGAFLIRESESAPGDFSLSVKFGNDVQHFKVLRDGAGKYFLWVVKFNSLNELVDYHRSTSVSRNQQIFLRDIEQVPQQPKYVQALFDFDPQEDGELGFRRGDFIHVMDNSDPNWWKGACHGETGMFPRNYVTPVNRNV	0.0488648219019908	-0.041322827	-0.20760218276906706
MEAIAKYDFKATADDELSFKRGDILKVLNEECDQNWYKAELNGKDGFIPKNYIEMKPHPWFFGKIPRAKAEEMLSKQRHDGAFLIRESESAPGDFSLSVKFGNDVQHFKVLRDGAGKYFLWVVKFNSLNELVDYHRSTSVSRNQQIFLRDIEQVPQQPKYVQALFDFDPQEDGELGFRRGDFIHVMDNSDPNWWKGACHGATGMFPRNYVTPVNRNV	0.0293903655035922	-0.019335032	-0.1888306275824867
MEAIAKYDFKATADDELSFKRGDILKVLNEECDQNWYKAELNGKDGFIPKNYIEMKPHPWFFGKIPRAKAEEMLSKQRHDGAFLIRESESAPGDFSLSVKFGNDVQHFKVLRDGAGKYFLWVVKFNSLNELVDYHRSTSVSRNQQIFLRDIEQVPQQPKYVQALFDFDPQEDGELGFRRGDFIHVMDNSDPNWWKGACHGGTGMFPRNYVTPVNRNV	-0.3857007716114589	-0.5111021	-0.541941322317876
MEAIAKYDFKATADDELSFKRGDILKVLNEECDQNWYKAELNGKDGFIPKNYIEMKPHPWFFGKIPRAKAEEMLSKQRHDGAFLIRESESAPGDFSLSVKFGNDVQHFKVLRDGAGKYFLWVVKFNSLNELVDYHRSTSVSRNQQIFLRDIEQVPQQPKYVQALFDFDPQEDGELGFRRGDFIHVMDNSDPNWWKGACHGVTGMFPRNYVTPVNRNV	0.0486243494076277	-0.012418032	-0.17307482318100487
MEAIAKYDFKATADDELSFKRGDILKVLNEECDQNWYKAELNGKDGFIPKNYIEMKPHPWFFGKIPRAKAEEMLSKQRHDGAFLIRESESAPGDFSLSVKFGNDVQHFKVLRDGAGKYFLWVVKFNSLNELVDYHRSTSVSRNQQIFLRDIEQVPQQPKYVQALFDFDPQEDGELGFRRGDFIHVMDNSDPNWWKGACHGYTGMFPRNYVTPVNRNV	-0.224020543025678	-0.21695304	-0.34065547771522375
MEAIAKYDFKATADDELSFKRGDILKVLNEECDQNWYKAELNGKDGFIPKNYIEMKPHPWFFGKIPRAKAEEMLSKQRHDGAFLIRESESAPGDFSLSVKFGNDVQHFKVLRDGAGKYFLWVVKFNSLNELVDYHRSTSVSRNQQIFLRDIEQVPQQPKYVQALFDFDPQEDGELGFRRGDFIHVMDNSDPNWWKGACHGSTGMFPRNYVTPVNRNV	-0.0738611211666629	-0.11994088	-0.2724656266119929
MEAIAKYDFKATADDELSFKRGDILKVLNEECDQNWYKAELNGKDGFIPKNYIEMKPHPWFFGKIPRAKAEEMLSKQRHDGAFLIRESESAPGDFSLSVKFGNDVQHFKVLRDGAGKYFLWVVKFNSLNELVDYHRSTSVSRNQQIFLRDIEQVPQQPKYVQALFDFDPQEDGELGFRRGDFIHVMDNSDPNWWKGACHGCTGMFPRNYVTPVNRNV	0.100794847112368	0.017738938	-0.1403727462892448
MEAIAKYDFKATADDELSFKRGDILKVLNEECDQNWYKAELNGKDGFIPKNYIEMKPHPWFFGKIPRAKAEEMLSKQRHDGAFLIRESESAPGDFSLSVKFGNDVQHFKVLRDGAGKYFLWVVKFNSLNELVDYHRSTSVSRNQQIFLRDIEQVPQQPKYVQALFDFDPQEDGELGFRRGDFIHVMDNSDPNWWKGACHGWTGMFPRNYVTPVNRNV	-0.5298894193012871	-0.63690174	-0.6179972574083088
MEAIAKYDFKATADDELSFKRGDILKVLNEECDQNWYKAELNGKDGFIPKNYIEMKPHPWFFGKIPRAKAEEMLSKQRHDGAFLIRESESAPGDFSLSVKFGNDVQHFKVLRDGAGKYFLWVVKFNSLNELVDYHRSTSVSRNQQIFLRDIEQVPQQPKYVQALFDFDPQEDGELGFRRGDFIHVMDNSDPNWWKGACHGFTGMFPRNYVTPVNRNV	-0.208373349462087	-0.20955157	-0.34057842878618594
MEAIAKYDFKATADDELSFKRGDILKVLNEECDQNWYKAELNGKDGFIPKNYIEMKPHPWFFGKIPRAKAEEMLSKQRHDGAFLIRESESAPGDFSLSVKFGNDVQHFKVLRDGAGKYFLWVVKFNSLNELVDYHRSTSVSRNQQIFLRDIEQVPQQPKYVQALFDFDPQEDGELGFRRGDFIHVMDNSDPNWWKGACHVQTGMFPRNYVTPVNRNV	-0.851515306402996	-1.0312171	-0.8266346678862311
MEAIAKYDFKATADDELSFKRGDILKVLNEECDQNWYKAELNGKDGFIPKNYIEMKPHPWFFGKIPRAKAEEMLSKQRHDGAFLIRESESAPGDFSLSVKFGNDVQHFKVLRDGAGKYFLWVVKFNSLNELVDYHRSTSVSRNQQIFLRDIEQVPQQPKYVQALFDFDPQEDGELGFRRGDFIHVMDNSDPNWWKGACHWQTGMFPRNYVTPVNRNV	-0.857103890648507	-0.9540565	-0.7752576868579002
MEAIAKYDFKATADDELSFKRGDILKVLNEECDQNWYKAELNGKDGFIPKNYIEMKPHPWFFGKIPRAKAEEMLSKQRHDGAFLIRESESAPGDFSLSVKFGNDVQHFKVLRDGAGKYFLWVVKFNSLNELVDYHRSTSVSRNQQIFLRDIEQVPQQPKYVQALFDFDPQEDGELGFRRGDFIHVMDNSDPNWWKGACHLQTGMFPRNYVTPVNRNV	-1.1577796278214698	-0.996294	-0.7962940550185573
MEAIAKYDFKATADDELSFKRGDILKVLNEECDQNWYKAELNGKDGFIPKNYIEMKPHPWFFGKIPRAKAEEMLSKQRHDGAFLIRESESAPGDFSLSVKFGNDVQHFKVLRDGAGKYFLWVVKFNSLNELVDYHRSTSVSRNQQIFLRDIEQVPQQPKYVQALFDFDPQEDGELGFRRGDFIHVMDNSDPNWWKGACRGQTGMFPRNYVTPVNRNV	0.0776852040468421	0.005379081	-0.1469716506257397
MEAIAKYDFKATADDELSFKRGDILKVLNEECDQNWYKAELNGKDGFIPKNYIEMKPHPWFFGKIPRAKAEEMLSKQRHDGAFLIRESESAPGDFSLSVKFGNDVQHFKVLRDGAGKYFLWVVKFNSLNELVDYHRSTSVSRNQQIFLRDIEQVPQQPKYVQALFDFDPQEDGELGFRRGDFIHVMDNSDPNWWKGACLGQTGMFPRNYVTPVNRNV	-1.10525010203215	-0.83180964	-0.7311351721128982
MEAIAKYDFKATADDELSFKRGDILKVLNEECDQNWYKAELNGKDGFIPKNYIEMKPHPWFFGKIPRAKAEEMLSKQRHDGAFLIRESESAPGDFSLSVKFGNDVQHFKVLRDGAGKYFLWVVKFNSLNELVDYHRSTSVSRNQQIFLRDIEQVPQQPKYVQALFDFDPQEDGELGFRRGDFIHVMDNSDPNWWKGACEGQTGMFPRNYVTPVNRNV	-0.299135634350533	-0.5731738	-0.5849765978117887
MEAIAKYDFKATADDELSFKRGDILKVLNEECDQNWYKAELNGKDGFIPKNYIEMKPHPWFFGKIPRAKAEEMLSKQRHDGAFLIRESESAPGDFSLSVKFGNDVQHFKVLRDGAGKYFLWVVKFNSLNELVDYHRSTSVSRNQQIFLRDIEQVPQQPKYVQALFDFDPQEDGELGFRRGDFIHVMDNSDPNWWKGACGGQTGMFPRNYVTPVNRNV	-0.288660116053032	-0.22486794	-0.3614102893083544
MEAIAKYDFKATADDELSFKRGDILKVLNEECDQNWYKAELNGKDGFIPKNYIEMKPHPWFFGKIPRAKAEEMLSKQRHDGAFLIRESESAPGDFSLSVKFGNDVQHFKVLRDGAGKYFLWVVKFNSLNELVDYHRSTSVSRNQQIFLRDIEQVPQQPKYVQALFDFDPQEDGELGFRRGDFIHVMDNSDPNWWKGACWGQTGMFPRNYVTPVNRNV	-0.274353830956466	-0.85333276	-0.7265731953500403
MEAIAKYDFKATADDELSFKRGDILKVLNEECDQNWYKAELNGKDGFIPKNYIEMKPHPWFFGKIPRAKAEEMLSKQRHDGAFLIRESESAPGDFSLSVKFGNDVQHFKVLRDGAGKYFLWVVKFNSLNELVDYHRSTSVSRNQQIFLRDIEQVPQQPKYVQALFDFDPQEDGELGFRRGDFIHVMDNSDPNWWKGAWHGQTGMFPRNYVTPVNRNV	-0.798363539409754	-1.0462904	-0.8040455085965501
MEAIAKYDFKATADDELSFKRGDILKVLNEECDQNWYKAELNGKDGFIPKNYIEMKPHPWFFGKIPRAKAEEMLSKQRHDGAFLIRESESAPGDFSLSVKFGNDVQHFKVLRDGAGKYFLWVVKFNSLNELVDYHRSTSVSRNQQIFLRDIEQVPQQPKYVQALFDFDPQEDGELGFRRGDFIHVMDNSDPNWWKGWCHGQTGMFPRNYVTPVNRNV	-0.171862937877575	-0.35303706	-0.4429330879446862
MEAIAKYDFKATADDELSFKRGDILKVLNEECDQNWYKAELNGKDGFIPKNYIEMKPHPWFFGKIPRAKAEEMLSKQRHDGAFLIRESESAPGDFSLSVKFGNDVQHFKVLRDGAGKYFLWVVKFNSLNELVDYHRSTSVSRNQQIFLRDIEQVPQQPKYVQALFDFDPQEDGELGFRRGDFIHVMDNSDPNWWKVACHGQTGMFPRNYVTPVNRNV	-1.0864634012062	-1.1389322	-0.8719581681312629
MEAIAKYDFKATADDELSFKRGDILKVLNEECDQNWYKAELNGKDGFIPKNYIEMKPHPWFFGKIPRAKAEEMLSKQRHDGAFLIRESESAPGDFSLSVKFGNDVQHFKVLRDGAGKYFLWVVKFNSLNELVDYHRSTSVSRNQQIFLRDIEQVPQQPKYVQALFDFDPQEDGELGFRRGDFIHVMDNSDPNWWGGACHGQTGMFPRNYVTPVNRNV	-0.912080971716232	-0.8620479	-0.739702116200947
MEAIAKYDFKATADDELSFKRGDILKVLNEECDQNWYKAELNGKDGFIPKNYIEMKPHPWFFGKIPRAKAEEMLSKQRHDGAFLIRESESAPGDFSLSVKFGNDVQHFKVLRDGAGKYFLWVVKFNSLNELVDYHRSTSVSRNQQIFLRDIEQVPQQPKYVQALFDFDPQEDGELGFRRGDFIHVMDNSDPMWWKGACHGQTGMFPRNYVTPVNRNV	-0.196823358463367	-0.12688673	-0.32602609591651266
MEAIAKYDFKATADDELSFKRGDILKVLNEECDQNWYKAELNGKDGFIPKNYIEMKPHPWFFGKIPRAKAEEMLSKQRHDGAFLIRESESAPGDFSLSVKFGNDVQHFKVLRDGAGKYFLWVVKFNSLNELVDYHRSTSVSRNQQIFLRDIEQVPQQPKYVQALFDFDPQEDGELGFRRGDFIHVMDNSDDNWWKGACHGQTGMFPRNYVTPVNRNV	-0.249707715232145	-0.27214956	-0.40558540163882917
MEAIAKYDFKATADDELSFKRGDILKVLNEECDQNWYKAELNGKDGFIPKNYIEMKPHPWFFGKIPRAKAEEMLSKQRHDGAFLIRESESAPGDFSLSVKFGNDVQHFKVLRDGAGKYFLWVVKFNSLNELVDYHRSTSVSRNQQIFLRDIEQVPQQPKYVQALFDFDPQEDGELGFRRGDFIHVMDNSDGNWWKGACHGQTGMFPRNYVTPVNRNV	-0.259792886222171	-0.36569458	-0.4623096658975765
MEAIAKYDFKATADDELSFKRGDILKVLNEECDQNWYKAELNGKDGFIPKNYIEMKPHPWFFGKIPRAKAEEMLSKQRHDGAFLIRESESAPGDFSLSVKFGNDVQHFKVLRDGAGKYFLWVVKFNSLNELVDYHRSTSVSRNQQIFLRDIEQVPQQPKYVQALFDFDPQEDGELGFRRGDFIHVMDNSDWNWWKGACHGQTGMFPRNYVTPVNRNV	-0.798315740112861	-0.91810477	-0.7359241368091478
MEAIAKYDFKATADDELSFKRGDILKVLNEECDQNWYKAELNGKDGFIPKNYIEMKPHPWFFGKIPRAKAEEMLSKQRHDGAFLIRESESAPGDFSLSVKFGNDVQHFKVLRDGAGKYFLWVVKFNSLNELVDYHRSTSVSRNQQIFLRDIEQVPQQPKYVQALFDFDPQEDGELGFRRGDFIHVMDNSGPNWWKGACHGQTGMFPRNYVTPVNRNV	-0.382411255196236	-0.31290144	-0.42272086281865473
MEAIAKYDFKATADDELSFKRGDILKVLNEECDQNWYKAELNGKDGFIPKNYIEMKPHPWFFGKIPRAKAEEMLSKQRHDGAFLIRESESAPGDFSLSVKFGNDVQHFKVLRDGAGKYFLWVVKFNSLNELVDYHRSTSVSRNQQIFLRDIEQVPQQPKYVQALFDFDPQEDGELGFRRGDFIHVMDNSLPNWWKGACHGQTGMFPRNYVTPVNRNV	-0.935502647668716	-0.8254719	-0.691560292680057
MEAIAKYDFKATADDELSFKRGDILKVLNEECDQNWYKAELNGKDGFIPKNYIEMKPHPWFFGKIPRAKAEEMLSKQRHDGAFLIRESESAPGDFSLSVKFGNDVQHFKVLRDGAGKYFLWVVKFNSLNELVDYHRSTSVSRNQQIFLRDIEQVPQQPKYVQALFDFDPQEDGELGFRRGDFIHVEDNSDPNWWKGACHGQTGMFPRNYVTPVNRNV	-0.0386198458088991	-0.050961494	-0.2109891288747603
MEAIAKYDFKATADDELSFKRGDILKVLNEECDQNWYKAELNGKDGFIPKNYIEMKPHPWFFGKIPRAKAEEMLSKQRHDGAFLIRESESAPGDFSLSVKFGNDVQHFKVLRDGAGKYFLWVVKFNSLNELVDYHRSTSVSRNQQIFLRDIEQVPQQPKYVQALFDFDPQEDGELGFRRGDFIHVADNSDPNWWKGACHGQTGMFPRNYVTPVNRNV	-0.704029142430428	-0.6198176	-0.6032105567813772
MEAIAKYDFKATADDELSFKRGDILKVLNEECDQNWYKAELNGKDGFIPKNYIEMKPHPWFFGKIPRAKAEEMLSKQRHDGAFLIRESESAPGDFSLSVKFGNDVQHFKVLRDGAGKYFLWVVKFNSLNELVDYHRSTSVSRNQQIFLRDIEQVPQQPKYVQALFDFDPQEDGELGFRRGDFIHVGDNSDPNWWKGACHGQTGMFPRNYVTPVNRNV	-0.905438889917971	-0.97974586	-0.802452663432363
MEAIAKYDFKATADDELSFKRGDILKVLNEECDQNWYKAELNGKDGFIPKNYIEMKPHPWFFGKIPRAKAEEMLSKQRHDGAFLIRESESAPGDFSLSVKFGNDVQHFKVLRDGAGKYFLWVVKFNSLNELVDYHRSTSVSRNQQIFLRDIEQVPQQPKYVQALFDFDPQEDGELGFRRGDFIHVVDNSDPNWWKGACHGQTGMFPRNYVTPVNRNV	0.115646582105768	0.052577496	-0.11565002678878855
MEAIAKYDFKATADDELSFKRGDILKVLNEECDQNWYKAELNGKDGFIPKNYIEMKPHPWFFGKIPRAKAEEMLSKQRHDGAFLIRESESAPGDFSLSVKFGNDVQHFKVLRDGAGKYFLWVVKFNSLNELVDYHRSTSVSRNQQIFLRDIEQVPQQPKYVQALFDFDPQEDGELGFRRGDFIHVWDNSDPNWWKGACHGQTGMFPRNYVTPVNRNV	-0.291206257590489	-0.27255106	-0.39498969593824995
MEAIAKYDFKATADDELSFKRGDILKVLNEECDQNWYKAELNGKDGFIPKNYIEMKPHPWFFGKIPRAKAEEMLSKQRHDGAFLIRESESAPGDFSLSVKFGNDVQHFKVLRDGAGKYFLWVVKFNSLNELVDYHRSTSVSRNQQIFLRDIEQVPQQPKYVQALFDFDPQEDGELGFRRGDFIHVLDNSDPNWWKGACHGQTGMFPRNYVTPVNRNV	0.148839570675543	0.17056572	0.03875880164407697
MEAIAKYDFKATADDELSFKRGDILKVLNEECDQNWYKAELNGKDGFIPKNYIEMKPHPWFFGKIPRAKAEEMLSKQRHDGAFLIRESESAPGDFSLSVKFGNDVQHFKVLRDGAGKYFLWVVKFNSLNELVDYHRSTSVSRNQQIFLRDIEQVPQQPKYVQALFDFDPQEDGELGFRRGDFIHCMDNSDPNWWKGACHGQTGMFPRNYVTPVNRNV	-0.89681371399579	-1.0499809	-0.8255112549685952
MEAIAKYDFKATADDELSFKRGDILKVLNEECDQNWYKAELNGKDGFIPKNYIEMKPHPWFFGKIPRAKAEEMLSKQRHDGAFLIRESESAPGDFSLSVKFGNDVQHFKVLRDGAGKYFLWVVKFNSLNELVDYHRSTSVSRNQQIFLRDIEQVPQQPKYVQALFDFDPQEDGELGFRRGDFIGVMDNSDPNWWKGACHGQTGMFPRNYVTPVNRNV	-0.3916247926191379	-0.6336244	-0.6071202613056013
MEAIAKYDFKATADDELSFKRGDILKVLNEECDQNWYKAELNGKDGFIPKNYIEMKPHPWFFGKIPRAKAEEMLSKQRHDGAFLIRESESAPGDFSLSVKFGNDVQHFKVLRDGAGKYFLWVVKFNSLNELVDYHRSTSVSRNQQIFLRDIEQVPQQPKYVQALFDFDPQEDGELGFRRGDFVHVMDNSDPNWWKGACHGQTGMFPRNYVTPVNRNV	-0.753852148703832	-0.5364625	-0.53939383608596
MEAIAKYDFKATADDELSFKRGDILKVLNEECDQNWYKAELNGKDGFIPKNYIEMKPHPWFFGKIPRAKAEEMLSKQRHDGAFLIRESESAPGDFSLSVKFGNDVQHFKVLRDGAGKYFLWVVKFNSLNELVDYHRSTSVSRNQQIFLRDIEQVPQQPKYVQALFDFDPQEDGELGFRRGGFIHVMDNSDPNWWKGACHGQTGMFPRNYVTPVNRNV	-1.04937730316047	-1.0995991	-0.8578170307507236
MEAIAKYDFKATADDELSFKRGDILKVLNEECDQNWYKAELNGKDGFIPKNYIEMKPHPWFFGKIPRAKAEEMLSKQRHDGAFLIRESESAPGDFSLSVKFGNDVQHFKVLRDGAGKYFLWVVKFNSLNELVDYHRSTSVSRNQQIFLRDIEQVPQQPKYVQALFDFDPQEDGELGFRRGVFIHVMDNSDPNWWKGACHGQTGMFPRNYVTPVNRNV	-0.498391017725372	-1.131665	-0.88006155115451
MEAIAKYDFKATADDELSFKRGDILKVLNEECDQNWYKAELNGKDGFIPKNYIEMKPHPWFFGKIPRAKAEEMLSKQRHDGAFLIRESESAPGDFSLSVKFGNDVQHFKVLRDGAGKYFLWVVKFNSLNELVDYHRSTSVSRNQQIFLRDIEQVPQQPKYVQALFDFDPQEDGELGFRRGWFIHVMDNSDPNWWKGACHGQTGMFPRNYVTPVNRNV	-0.854455179243745	-0.787606	-0.700517446201018
MEAIAKYDFKATADDELSFKRGDILKVLNEECDQNWYKAELNGKDGFIPKNYIEMKPHPWFFGKIPRAKAEEMLSKQRHDGAFLIRESESAPGDFSLSVKFGNDVQHFKVLRDGAGKYFLWVVKFNSLNELVDYHRSTSVSRNQQIFLRDIEQVPQQPKYVQALFDFDPQEDGELGFREGDFIHVMDNSDPNWWKGACHGQTGMFPRNYVTPVNRNV	0.173248094564493	0.066114426	-0.07560974920373731
MEAIAKYDFKATADDELSFKRGDILKVLNEECDQNWYKAELNGKDGFIPKNYIEMKPHPWFFGKIPRAKAEEMLSKQRHDGAFLIRESESAPGDFSLSVKFGNDVQHFKVLRDGAGKYFLWVVKFNSLNELVDYHRSTSVSRNQQIFLRDIEQVPQQPKYVQALFDFDPQEDGELGFRAGDFIHVMDNSDPNWWKGACHGQTGMFPRNYVTPVNRNV	0.0728449569373021	0.107102275	-0.040589139396580265
MEAIAKYDFKATADDELSFKRGDILKVLNEECDQNWYKAELNGKDGFIPKNYIEMKPHPWFFGKIPRAKAEEMLSKQRHDGAFLIRESESAPGDFSLSVKFGNDVQHFKVLRDGAGKYFLWVVKFNSLNELVDYHRSTSVSRNQQIFLRDIEQVPQQPKYVQALFDFDPQEDGELGFRGGDFIHVMDNSDPNWWKGACHGQTGMFPRNYVTPVNRNV	-0.59423614997275	-0.56881016	-0.5900260343689006
MEAIAKYDFKATADDELSFKRGDILKVLNEECDQNWYKAELNGKDGFIPKNYIEMKPHPWFFGKIPRAKAEEMLSKQRHDGAFLIRESESAPGDFSLSVKFGNDVQHFKVLRDGAGKYFLWVVKFNSLNELVDYHRSTSVSRNQQIFLRDIEQVPQQPKYVQALFDFDPQEDGELGFRVGDFIHVMDNSDPNWWKGACHGQTGMFPRNYVTPVNRNV	-0.0770717985653443	-0.020321488	-0.17108073305265137
MEAIAKYDFKATADDELSFKRGDILKVLNEECDQNWYKAELNGKDGFIPKNYIEMKPHPWFFGKIPRAKAEEMLSKQRHDGAFLIRESESAPGDFSLSVKFGNDVQHFKVLRDGAGKYFLWVVKFNSLNELVDYHRSTSVSRNQQIFLRDIEQVPQQPKYVQALFDFDPQEDGELGFRSGDFIHVMDNSDPNWWKGACHGQTGMFPRNYVTPVNRNV	-0.309294791950722	-0.13709974	-0.29015215102815795
MEAIAKYDFKATADDELSFKRGDILKVLNEECDQNWYKAELNGKDGFIPKNYIEMKPHPWFFGKIPRAKAEEMLSKQRHDGAFLIRESESAPGDFSLSVKFGNDVQHFKVLRDGAGKYFLWVVKFNSLNELVDYHRSTSVSRNQQIFLRDIEQVPQQPKYVQALFDFDPQEDGELGFRWGDFIHVMDNSDPNWWKGACHGQTGMFPRNYVTPVNRNV	-0.96181723204106	-0.99814314	-0.8200519869061704
MEAIAKYDFKATADDELSFKRGDILKVLNEECDQNWYKAELNGKDGFIPKNYIEMKPHPWFFGKIPRAKAEEMLSKQRHDGAFLIRESESAPGDFSLSVKFGNDVQHFKVLRDGAGKYFLWVVKFNSLNELVDYHRSTSVSRNQQIFLRDIEQVPQQPKYVQALFDFDPQEDGELGFRFGDFIHVMDNSDPNWWKGACHGQTGMFPRNYVTPVNRNV	-0.809460630867198	-0.789859	-0.7072504005233213
MEAIAKYDFKATADDELSFKRGDILKVLNEECDQNWYKAELNGKDGFIPKNYIEMKPHPWFFGKIPRAKAEEMLSKQRHDGAFLIRESESAPGDFSLSVKFGNDVQHFKVLRDGAGKYFLWVVKFNSLNELVDYHRSTSVSRNQQIFLRDIEQVPQQPKYVQALFDFDPQEDGELGFRLGDFIHVMDNSDPNWWKGACHGQTGMFPRNYVTPVNRNV	-0.7497864069856751	-0.65084654	-0.6304766378986155
MEAIAKYDFKATADDELSFKRGDILKVLNEECDQNWYKAELNGKDGFIPKNYIEMKPHPWFFGKIPRAKAEEMLSKQRHDGAFLIRESESAPGDFSLSVKFGNDVQHFKVLRDGAGKYFLWVVKFNSLNELVDYHRSTSVSRNQQIFLRDIEQVPQQPKYVQALFDFDPQEDGELGFGRGDFIHVMDNSDPNWWKGACHGQTGMFPRNYVTPVNRNV	-0.520821455618718	-0.45005673	-0.5142077579622102
MEAIAKYDFKATADDELSFKRGDILKVLNEECDQNWYKAELNGKDGFIPKNYIEMKPHPWFFGKIPRAKAEEMLSKQRHDGAFLIRESESAPGDFSLSVKFGNDVQHFKVLRDGAGKYFLWVVKFNSLNELVDYHRSTSVSRNQQIFLRDIEQVPQQPKYVQALFDFDPQEDGELGFSRGDFIHVMDNSDPNWWKGACHGQTGMFPRNYVTPVNRNV	-0.0559913268355374	-0.13203847	-0.28307708429137257
MEAIAKYDFKATADDELSFKRGDILKVLNEECDQNWYKAELNGKDGFIPKNYIEMKPHPWFFGKIPRAKAEEMLSKQRHDGAFLIRESESAPGDFSLSVKFGNDVQHFKVLRDGAGKYFLWVVKFNSLNELVDYHRSTSVSRNQQIFLRDIEQVPQQPKYVQALFDFDPQEDGELGFWRGDFIHVMDNSDPNWWKGACHGQTGMFPRNYVTPVNRNV	-0.7946075215277231	-0.74871284	-0.687957331541023
MEAIAKYDFKATADDELSFKRGDILKVLNEECDQNWYKAELNGKDGFIPKNYIEMKPHPWFFGKIPRAKAEEMLSKQRHDGAFLIRESESAPGDFSLSVKFGNDVQHFKVLRDGAGKYFLWVVKFNSLNELVDYHRSTSVSRNQQIFLRDIEQVPQQPKYVQALFDFDPQEDGELGLRRGDFIHVMDNSDPNWWKGACHGQTGMFPRNYVTPVNRNV	-0.7621701349894779	-0.72316635	-0.6506334023871094
MEAIAKYDFKATADDELSFKRGDILKVLNEECDQNWYKAELNGKDGFIPKNYIEMKPHPWFFGKIPRAKAEEMLSKQRHDGAFLIRESESAPGDFSLSVKFGNDVQHFKVLRDGAGKYFLWVVKFNSLNELVDYHRSTSVSRNQQIFLRDIEQVPQQPKYVQALFDFDPQEDGELWFRRGDFIHVMDNSDPNWWKGACHGQTGMFPRNYVTPVNRNV	0.0531060988509307	0.04712379	-0.12077687831928596
MEAIAKYDFKATADDELSFKRGDILKVLNEECDQNWYKAELNGKDGFIPKNYIEMKPHPWFFGKIPRAKAEEMLSKQRHDGAFLIRESESAPGDFSLSVKFGNDVQHFKVLRDGAGKYFLWVVKFNSLNELVDYHRSTSVSRNQQIFLRDIEQVPQQPKYVQALFDFDPQEDGELLFRRGDFIHVMDNSDPNWWKGACHGQTGMFPRNYVTPVNRNV	-0.4782441605645271	-0.34502804	-0.42639641747668033
MEAIAKYDFKATADDELSFKRGDILKVLNEECDQNWYKAELNGKDGFIPKNYIEMKPHPWFFGKIPRAKAEEMLSKQRHDGAFLIRESESAPGDFSLSVKFGNDVQHFKVLRDGAGKYFLWVVKFNSLNELVDYHRSTSVSRNQQIFLRDIEQVPQQPKYVQALFDFDPQEDGEAGFRRGDFIHVMDNSDPNWWKGACHGQTGMFPRNYVTPVNRNV	-1.30489119593795	-1.1028439	-0.83165600303135
MEAIAKYDFKATADDELSFKRGDILKVLNEECDQNWYKAELNGKDGFIPKNYIEMKPHPWFFGKIPRAKAEEMLSKQRHDGAFLIRESESAPGDFSLSVKFGNDVQHFKVLRDGAGKYFLWVVKFNSLNELVDYHRSTSVSRNQQIFLRDIEQVPQQPKYVQALFDFDPQEDGEGGFRRGDFIHVMDNSDPNWWKGACHGQTGMFPRNYVTPVNRNV	-1.26925005149867	-1.1212603	-0.8444183265611489
MEAIAKYDFKATADDELSFKRGDILKVLNEECDQNWYKAELNGKDGFIPKNYIEMKPHPWFFGKIPRAKAEEMLSKQRHDGAFLIRESESAPGDFSLSVKFGNDVQHFKVLRDGAGKYFLWVVKFNSLNELVDYHRSTSVSRNQQIFLRDIEQVPQQPKYVQALFDFDPQEDGEFGFRRGDFIHVMDNSDPNWWKGACHGQTGMFPRNYVTPVNRNV	-0.7457324773232891	-0.46853954	-0.45752020425222373
MEAIAKYDFKATADDELSFKRGDILKVLNEECDQNWYKAELNGKDGFIPKNYIEMKPHPWFFGKIPRAKAEEMLSKQRHDGAFLIRESESAPGDFSLSVKFGNDVQHFKVLRDGAGKYFLWVVKFNSLNELVDYHRSTSVSRNQQIFLRDIEQVPQQPKYVQALFDFDPQEDGGLGFRRGDFIHVMDNSDPNWWKGACHGQTGMFPRNYVTPVNRNV	-0.187561975855439	-0.14126551	-0.2975409705504415
MEAIAKYDFKATADDELSFKRGDILKVLNEECDQNWYKAELNGKDGFIPKNYIEMKPHPWFFGKIPRAKAEEMLSKQRHDGAFLIRESESAPGDFSLSVKFGNDVQHFKVLRDGAGKYFLWVVKFNSLNELVDYHRSTSVSRNQQIFLRDIEQVPQQPKYVQALFDFGPQEDGELGFRRGDFIHVMDNSDPNWWKGACHGQTGMFPRNYVTPVNRNV	-0.8080136928245379	-0.685557	-0.6508920496361075
MEAIAKYDFKATADDELSFKRGDILKVLNEECDQNWYKAELNGKDGFIPKNYIEMKPHPWFFGKIPRAKAEEMLSKQRHDGAFLIRESESAPGDFSLSVKFGNDVQHFKVLRDGAGKYFLWVVKFNSLNELVDYHRSTSVSRNQQIFLRDIEQVPQQPKYVQALFDFSPQEDGELGFRRGDFIHVMDNSDPNWWKGACHGQTGMFPRNYVTPVNRNV	-0.2502477887379969	-0.15707874	-0.32617585612344335
MEAIAKYDFKATADDELSFKRGDILKVLNEECDQNWYKAELNGKDGFIPKNYIEMKPHPWFFGKIPRAKAEEMLSKQRHDGAFLIRESESAPGDFSLSVKFGNDVQHFKVLRDGAGKYFLWVVKFNSLNELVDYHRSTSVSRNQQIFLRDIEQVPQQPKYVQALFDFWPQEDGELGFRRGDFIHVMDNSDPNWWKGACHGQTGMFPRNYVTPVNRNV	0.0009005356182541	-0.22348964	-0.36094795069959584
MEAIAKYDFKATADDELSFKRGDILKVLNEECDQNWYKAELNGKDGFIPKNYIEMKPHPWFFGKIPRAKAEEMLSKQRHDGAFLIRESESAPGDFSLSVKFGNDVQHFKVLRDGAGKYFLWVVKFNSLNELVDYHRSTSVSRNQQIFLRDIEQVPQQPKYVQALFEFDPQEDGELGFRRGDFIHVMDNSDPNWWKGACHGQTGMFPRNYVTPVNRNV	-0.9272401096625392	-0.7960712	-0.7089545581039758
MEAIAKYDFKATADDELSFKRGDILKVLNEECDQNWYKAELNGKDGFIPKNYIEMKPHPWFFGKIPRAKAEEMLSKQRHDGAFLIRESESAPGDFSLSVKFGNDVQHFKVLRDGAGKYFLWVVKFNSLNELVDYHRSTSVSRNQQIFLRDIEQVPQQPKYVQALFGFDPQEDGELGFRRGDFIHVMDNSDPNWWKGACHGQTGMFPRNYVTPVNRNV	-1.1150988398504	-0.927534	-0.7876010018948918
MEAIAKYDFKATADDELSFKRGDILKVLNEECDQNWYKAELNGKDGFIPKNYIEMKPHPWFFGKIPRAKAEEMLSKQRHDGAFLIRESESAPGDFSLSVKFGNDVQHFKVLRDGAGKYFLWVVKFNSLNELVDYHRSTSVSRNQQIFLRDIEQVPQQPKYVQALFSFDPQEDGELGFRRGDFIHVMDNSDPNWWKGACHGQTGMFPRNYVTPVNRNV	-0.7283769432235759	-0.67278236	-0.6516650507622721
MEAIAKYDFKATADDELSFKRGDILKVLNEECDQNWYKAELNGKDGFIPKNYIEMKPHPWFFGKIPRAKAEEMLSKQRHDGAFLIRESESAPGDFSLSVKFGNDVQHFKVLRDGAGKYFLWVVKFNSLNELVDYHRSTSVSRNQQIFLRDIEQVPQQPTNVQNLFDFDPQEDGELGFRRGDFIHVMDNSDPNWWKGACHGQTGMFPRNYVTPVNRNV	-1.06634036487963	-1.1821525	-1.1374678972800147
MEAIAKYDFKATADDELSFKRGDILKVLNEECDQNWYKAELNGKDGFIPKNYIEMKPHPWFFGKIPRAKAEEMLSKQRHDGAFLIRESESAPGDFSLSVKFGNDVQHFKVLRDGAGKYFLWVVKFNSLNELVDYHRSTSVSRNQQIFLRDIEQVPQQPTNVQALLDFDPQEDGELGFRRGDFIHVMDNSDPNWWKGACHGQTGMFPRNYVTPVNRNV	-0.7787919594652529	-0.4321645	-0.46313738543151217
MEAIAKYDFKATADDELSFKRGDILKVLNEECDQNWYKAELNGKDGFIPKNYIEMKPHPWFFGKIPRAKAEEMLSKQRHDGAFLIRESESAPGDFSLSVKFGNDVQHFKVLRDGAGKYFLWVVKFNSLNELVDYHRSTSVSRNQQIFLRDIEQVPQQPTNVQALFKFDPQEDGELGFRRGDFIHVMDNSDPNWWKGACHGQTGMFPRNYVTPVNRNV	-1.16338235889018	-1.152025	-1.1027428696119372
MEAIAKYDFKATADDELSFKRGDILKVLNEECDQNWYKAELNGKDGFIPKNYIEMKPHPWFFGKIPRAKAEEMLSKQRHDGAFLIRESESAPGDFSLSVKFGNDVQHFKVLRDGAGKYFLWVVKFNSLNELVDYHRSTSVSRNQQIFLRDIEQVPQQPTNVQALFDRDPQEDGELGFRRGDFIHVMDNSDPNWWKGACHGQTGMFPRNYVTPVNRNV	-0.324220885173353	-0.22930765	-0.3632986088392789
MEAIAKYDFKATADDELSFKRGDILKVLNEECDQNWYKAELNGKDGFIPKNYIEMKPHPWFFGKIPRAKAEEMLSKQRHDGAFLIRESESAPGDFSLSVKFGNDVQHFKVLRDGAGKYFLWVVKFNSLNELVDYHRSTSVSRNQQIFLRDIEQVPQQPTNVQALFDFKPQEDGELGFRRGDFIHVMDNSDPNWWKGACHGQTGMFPRNYVTPVNRNV	-0.391666142386788	-0.3724602	-0.4434213953484356
MEAIAKYDFKATADDELSFKRGDILKVLNEECDQNWYKAELNGKDGFIPKNYIEMKPHPWFFGKIPRAKAEEMLSKQRHDGAFLIRESESAPGDFSLSVKFGNDVQHFKVLRDGAGKYFLWVVKFNSLNELVDYHRSTSVSRNQQIFLRDIEQVPQQPTNVQALFDFHPQEDGELGFRRGDFIHVMDNSDPNWWKGACHGQTGMFPRNYVTPVNRNV	-0.4746279555800701	-0.3443362	-0.41417635308350764
MEAIAKYDFKATADDELSFKRGDILKVLNEECDQNWYKAELNGKDGFIPKNYIEMKPHPWFFGKIPRAKAEEMLSKQRHDGAFLIRESESAPGDFSLSVKFGNDVQHFKVLRDGAGKYFLWVVKFNSLNELVDYHRSTSVSRNQQIFLRDIEQVPQQPTNVQALFDFRPQEDGELGFRRGDFIHVMDNSDPNWWKGACHGQTGMFPRNYVTPVNRNV	-0.591036042467633	-0.56301796	-0.5767976788735405
MEAIAKYDFKATADDELSFKRGDILKVLNEECDQNWYKAELNGKDGFIPKNYIEMKPHPWFFGKIPRAKAEEMLSKQRHDGAFLIRESESAPGDFSLSVKFGNDVQHFKVLRDGAGKYFLWVVKFNSLNELVDYHRSTSVSRNQQIFLRDIEQVPQQPTNVQALFDFDPQEDTELGFRRGDFIHVMDNSDPNWWKGACHGQTGMFPRNYVTPVNRNV	-0.7568809744573242	-0.58454704	-0.5534620764049771
MEAIAKYDFKATADDELSFKRGDILKVLNEECDQNWYKAELNGKDGFIPKNYIEMKPHPWFFGKIPRAKAEEMLSKQRHDGAFLIRESESAPGDFSLSVKFGNDVQHFKVLRDGAGKYFLWVVKFNSLNELVDYHRSTSVSRNQQIFLRDIEQVPQQPTNVQALFDFDPQEDMELGFRRGDFIHVMDNSDPNWWKGACHGQTGMFPRNYVTPVNRNV	-1.32741216680927	-0.9910635	-0.9018880023871674
MEAIAKYDFKATADDELSFKRGDILKVLNEECDQNWYKAELNGKDGFIPKNYIEMKPHPWFFGKIPRAKAEEMLSKQRHDGAFLIRESESAPGDFSLSVKFGNDVQHFKVLRDGAGKYFLWVVKFNSLNELVDYHRSTSVSRNQQIFLRDIEQVPQQPTNVQALFDFDPQEDGEMGFRRGDFIHVMDNSDPNWWKGACHGQTGMFPRNYVTPVNRNV	-0.835140223973091	-0.8779224	-0.7841307086283678
MEAIAKYDFKATADDELSFKRGDILKVLNEECDQNWYKAELNGKDGFIPKNYIEMKPHPWFFGKIPRAKAEEMLSKQRHDGAFLIRESESAPGDFSLSVKFGNDVQHFKVLRDGAGKYFLWVVKFNSLNELVDYHRSTSVSRNQQIFLRDIEQVPQQPTNVQALFDFDPQEDGEHGFRRGDFIHVMDNSDPNWWKGACHGQTGMFPRNYVTPVNRNV	-1.22588470012586	-1.2041621	-1.1523020483342163
MEAIAKYDFKATADDELSFKRGDILKVLNEECDQNWYKAELNGKDGFIPKNYIEMKPHPWFFGKIPRAKAEEMLSKQRHDGAFLIRESESAPGDFSLSVKFGNDVQHFKVLRDGAGKYFLWVVKFNSLNELVDYHRSTSVSRNQQIFLRDIEQVPQQPTNVQALFDFDPQEDGELKFRRGDFIHVMDNSDPNWWKGACHGQTGMFPRNYVTPVNRNV	-0.180678900134827	-0.31325215	-0.4084191755412112
MEAIAKYDFKATADDELSFKRGDILKVLNEECDQNWYKAELNGKDGFIPKNYIEMKPHPWFFGKIPRAKAEEMLSKQRHDGAFLIRESESAPGDFSLSVKFGNDVQHFKVLRDGAGKYFLWVVKFNSLNELVDYHRSTSVSRNQQIFLRDIEQVPQQPTNVQALFDFDPQEDGELGRRRGDFIHVMDNSDPNWWKGACHGQTGMFPRNYVTPVNRNV	-1.04671632556691	-1.1790173	-1.1064042602823356
MEAIAKYDFKATADDELSFKRGDILKVLNEECDQNWYKAELNGKDGFIPKNYIEMKPHPWFFGKIPRAKAEEMLSKQRHDGAFLIRESESAPGDFSLSVKFGNDVQHFKVLRDGAGKYFLWVVKFNSLNELVDYHRSTSVSRNQQIFLRDIEQVPQQPTNVQALFDFDPQEDGELGMRRGDFIHVMDNSDPNWWKGACHGQTGMFPRNYVTPVNRNV	-1.14895275997969	-1.097664	-1.0042860624351269
MEAIAKYDFKATADDELSFKRGDILKVLNEECDQNWYKAELNGKDGFIPKNYIEMKPHPWFFGKIPRAKAEEMLSKQRHDGAFLIRESESAPGDFSLSVKFGNDVQHFKVLRDGAGKYFLWVVKFNSLNELVDYHRSTSVSRNQQIFLRDIEQVPQQPTNVQALFDFDPQEDGELGGRRGDFIHVMDNSDPNWWKGACHGQTGMFPRNYVTPVNRNV	-1.18002709893689	-1.1810315	-1.089890161001832
MEAIAKYDFKATADDELSFKRGDILKVLNEECDQNWYKAELNGKDGFIPKNYIEMKPHPWFFGKIPRAKAEEMLSKQRHDGAFLIRESESAPGDFSLSVKFGNDVQHFKVLRDGAGKYFLWVVKFNSLNELVDYHRSTSVSRNQQIFLRDIEQVPQQPTNVQALFDFDPQEDGELGWRRGDFIHVMDNSDPNWWKGACHGQTGMFPRNYVTPVNRNV	-1.06331341266687	-1.1810611	-1.10299714113932
MEAIAKYDFKATADDELSFKRGDILKVLNEECDQNWYKAELNGKDGFIPKNYIEMKPHPWFFGKIPRAKAEEMLSKQRHDGAFLIRESESAPGDFSLSVKFGNDVQHFKVLRDGAGKYFLWVVKFNSLNELVDYHRSTSVSRNQQIFLRDIEQVPQQPTNVQALFDFDPQEDGELGFPRGDFIHVMDNSDPNWWKGACHGQTGMFPRNYVTPVNRNV	-0.413174247910325	-1.1444733	-1.0431337576963937
MEAIAKYDFKATADDELSFKRGDILKVLNEECDQNWYKAELNGKDGFIPKNYIEMKPHPWFFGKIPRAKAEEMLSKQRHDGAFLIRESESAPGDFSLSVKFGNDVQHFKVLRDGAGKYFLWVVKFNSLNELVDYHRSTSVSRNQQIFLRDIEQVPQQPTNVQALFDFDPQEDGELGFRSGDFIHVMDNSDPNWWKGACHGQTGMFPRNYVTPVNRNV	-0.419437712607562	-0.49253255	-0.512887074940541
MEAIAKYDFKATADDELSFKRGDILKVLNEECDQNWYKAELNGKDGFIPKNYIEMKPHPWFFGKIPRAKAEEMLSKQRHDGAFLIRESESAPGDFSLSVKFGNDVQHFKVLRDGAGKYFLWVVKFNSLNELVDYHRSTSVSRNQQIFLRDIEQVPQQPTNVQALFDFDPQEDGELGFRRGDFIHGMDNSDPNWWKGACHGQTGMFPRNYVTPVNRNV	-1.10282655013977	-1.1804613	-1.079654340021163
MEAIAKYDFKATADDELSFKRGDILKVLNEECDQNWYKAELNGKDGFIPKNYIEMKPHPWFFGKIPRAKAEEMLSKQRHDGAFLIRESESAPGDFSLSVKFGNDVQHFKVLRDGAGKYFLWVVKFNSLNELVDYHRSTSVSRNQQIFLRDIEQVPQQPTNVQALFDFDPQEDGELGFRRGDFIHVKDNSDPNWWKGACHGQTGMFPRNYVTPVNRNV	-0.7264624752107192	-0.5711685	-0.5655237835830214
MEAIAKYDFKATADDELSFKRGDILKVLNEECDQNWYKAELNGKDGFIPKNYIEMKPHPWFFGKIPRAKAEEMLSKQRHDGAFLIRESESAPGDFSLSVKFGNDVQHFKVLRDGAGKYFLWVVKFNSLNELVDYHRSTSVSRNQQIFLRDIEQVPQQPTNVQALFDFDPQEDGELGFRRGDFIHVRDNSDPNWWKGACHGQTGMFPRNYVTPVNRNV	-0.6906768233441151	-0.8013683	-0.7344061016646659
MEAIAKYDFKATADDELSFKRGDILKVLNEECDQNWYKAELNGKDGFIPKNYIEMKPHPWFFGKIPRAKAEEMLSKQRHDGAFLIRESESAPGDFSLSVKFGNDVQHFKVLRDGAGKYFLWVVKFNSLNELVDYHRSTSVSRNQQIFLRDIEQVPQQPTNVQALFDFDPQEDGELGFRRGDFIHVMDNEDPNWWKGACHGQTGMFPRNYVTPVNRNV	-1.00526715705256	-0.77909374	-0.7222132415515867
MEAIAKYDFKATADDELSFKRGDILKVLNEECDQNWYKAELNGKDGFIPKNYIEMKPHPWFFGKIPRAKAEEMLSKQRHDGAFLIRESESAPGDFSLSVKFGNDVQHFKVLRDGAGKYFLWVVKFNSLNELVDYHRSTSVSRNQQIFLRDIEQVPQQPTNVQALFDFDPQEDGELGFRRGDFIHVMDNSRPNWWKGACHGQTGMFPRNYVTPVNRNV	-0.811374543132449	-0.95585096	-0.856463958213511
MEAIAKYDFKATADDELSFKRGDILKVLNEECDQNWYKAELNGKDGFIPKNYIEMKPHPWFFGKIPRAKAEEMLSKQRHDGAFLIRESESAPGDFSLSVKFGNDVQHFKVLRDGAGKYFLWVVKFNSLNELVDYHRSTSVSRNQQIFLRDIEQVPQQPTNVQALFDFDPQEDGELGFRRGDFIHVMDNSDPNQWKGACHGQTGMFPRNYVTPVNRNV	-0.964428096933535	-0.71971446	-0.6575289252059466
MEAIAKYDFKATADDELSFKRGDILKVLNEECDQNWYKAELNGKDGFIPKNYIEMKPHPWFFGKIPRAKAEEMLSKQRHDGAFLIRESESAPGDFSLSVKFGNDVQHFKVLRDGAGKYFLWVVKFNSLNELVDYHRSTSVSRNQQIFLRDIEQVPQQPTNVQALFDFDPQEDGELGFRRGDFIHVMDNSDPNGWKGACHGQTGMFPRNYVTPVNRNV	-1.1826048792666002	-1.1604683	-1.0490394493588022
MEAIAKYDFKATADDELSFKRGDILKVLNEECDQNWYKAELNGKDGFIPKNYIEMKPHPWFFGKIPRAKAEEMLSKQRHDGAFLIRESESAPGDFSLSVKFGNDVQHFKVLRDGAGKYFLWVVKFNSLNELVDYHRSTSVSRNQQIFLRDIEQVPQQPTNVQALFDFDPQEDGELGFRRGDFIHVMDNSDPNVWKGACHGQTGMFPRNYVTPVNRNV	-0.692484207416604	-0.42004865	-0.46728495343373844
MEAIAKYDFKATADDELSFKRGDILKVLNEECDQNWYKAELNGKDGFIPKNYIEMKPHPWFFGKIPRAKAEEMLSKQRHDGAFLIRESESAPGDFSLSVKFGNDVQHFKVLRDGAGKYFLWVVKFNSLNELVDYHRSTSVSRNQQIFLRDIEQVPQQPTNVQALFDFDPQEDGELGFRRGDFIHVMDNSDPNWWKKACHGQTGMFPRNYVTPVNRNV	-1.09492723785672	-1.1906092	-1.1027179943948813
MEAIAKYDFKATADDELSFKRGDILKVLNEECDQNWYKAELNGKDGFIPKNYIEMKPHPWFFGKIPRAKAEEMLSKQRHDGAFLIRESESAPGDFSLSVKFGNDVQHFKVLRDGAGKYFLWVVKFNSLNELVDYHRSTSVSRNQQIFLRDIEQVPQQPTNVQALFDFDPQEDGELGFRRGDFIHVMDNSDPNWWKRACHGQTGMFPRNYVTPVNRNV	-1.31712878669953	-1.1898024	-1.0916206259257528
MEAIAKYDFKATADDELSFKRGDILKVLNEECDQNWYKAELNGKDGFIPKNYIEMKPHPWFFGKIPRAKAEEMLSKQRHDGAFLIRESESAPGDFSLSVKFGNDVQHFKVLRDGAGKYFLWVVKFNSLNELVDYHRSTSVSRNQQIFLRDIEQVPQQPTNVQALFDFDPQEDGELGFRRGDFIHVMDNSDPNWWKGAKHGQTGMFPRNYVTPVNRNV	-0.863602849349891	-0.87845254	-0.7817017862678419
MEAIAKYDFKATADDELSFKRGDILKVLNEECDQNWYKAELNGKDGFIPKNYIEMKPHPWFFGKIPRAKAEEMLSKQRHDGAFLIRESESAPGDFSLSVKFGNDVQHFKVLRDGAGKYFLWVVKFNSLNELVDYHRSTSVSRNQQIFLRDIEQVPQQPTNVQALFDFDPQEDGELGFRRGDFIHVMDNSDPNWWKGAGHGQTGMFPRNYVTPVNRNV	-1.40026353606516	-1.1581969	-1.0582298398321885
MEAIAKYDFKATADDELSFKRGDILKVLNEECDQNWYKAELNGKDGFIPKNYIEMKPHPWFFGKIPRAKAEEMLSKQRHDGAFLIRESESAPGDFSLSVKFGNDVQHFKVLRDGAGKYFLWVVKFNSLNELVDYHRSTSVSRNQQIFLRDIEQVPQQPTNVQALFDFDPQEDGELGFRRGDFIHVMDNSDPNWWKGAVHGQTGMFPRNYVTPVNRNV	-0.7465804316155891	-0.41615653	-0.4619041037223628
MEAIAKYDFKATADDELSFKRGDILKVLNEECDQNWYKAELNGKDGFIPKNYIEMKPHPWFFGKIPRAKAEEMLSKQRHDGAFLIRESESAPGDFSLSVKFGNDVQHFKVLRDGAGKYFLWVVKFNSLNELVDYHRSTSVSRNQQIFLRDIEQVPQQPTNVQALFDFDPQEDGELGFRRGDFIHVMDNSDPNWWKGASHGQTGMFPRNYVTPVNRNV	-0.929716307902322	-0.9232314	-0.820376911165555
MEAIAKYDFKATADDELSFKRGDILKVLNEECDQNWYKAELNGKDGFIPKNYIEMKPHPWFFGKIPRAKAEEMLSKQRHDGAFLIRESESAPGDFSLSVKFGNDVQHFKVLRDGAGKYFLWVVKFNSLNELVDYHRSTSVSRNQQIFLRDIEQVPQQPTNVQALFDFDPQEDGELGFRRGDFIHVMDNSDPNWWKGACTGQTGMFPRNYVTPVNRNV	-1.13506780091728	-1.134278	-0.967677057001719
MEAIAKYDFKATADDELSFKRGDILKVLNEECDQNWYKAELNGKDGFIPKNYIEMKPHPWFFGKIPRAKAEEMLSKQRHDGAFLIRESESAPGDFSLSVKFGNDVQHFKVLRDGAGKYFLWVVKFNSLNELVDYHRSTSVSRNQQIFLRDIEQVPQQPTNVQALFDFDPQEDGELGFRRGDFIHVMDNSDPNWWKGACHKQTGMFPRNYVTPVNRNV	-0.7115820275839059	-0.8287487	-0.7373005593161999
MEAIAKYDFKATADDELSFKRGDILKVLNEECDQNWYKAELNGKDGFIPKNYIEMKPHPWFFGKIPRAKAEEMLSKQRHDGAFLIRESESAPGDFSLSVKFGNDVQHFKVLRDGAGKYFLWVVKFNSLNELVDYHRSTSVSRNQQIFLRDIEQVPQQPTNVQALFDFDPQEDGELGFRRGDFIHVMDNSDPNWWKGACHSQTGMFPRNYVTPVNRNV	-0.878241266494672	-0.95394933	-0.8529320080527247
MEAIAKYDFKATADDELSFKRGDILKVLNEECDQNWYKAELNGKDGFIPKNYIEMKPHPWFFGKIPRAKAEEMLSKQRHDGAFLIRESESAPGDFSLSVKFGNDVQHFKVLRDGAGKYFLWVVKFNSLNELVDYHRSTSVSRNQQIFLRDIEQVPQQPTNVQALFDFDPQEDGELGFRRGDFIHVMDNSDPNWWKGACHGSTGMFPRNYVTPVNRNV	-0.332622415022833	-0.4711275	-0.49520055052437684
MEAIAKYDFKATADDELSFKRGDILKVLNEECDQNWYKAELNGKDGFIPKNYIEMKPHPWFFGKIPRAKAEEMLSKQRHDGAFLIRESESAPGDFSLSVKFGNDVQHFKVLRDGAGKYFLWVVKFNSLNELVDYHRSTSVSRNQQIFLRDIEQVPQQPTNVQALFDFDPQEDGELGFRRGDFIHVMDNSDPNWWKGACHGRTGMFPRNYVTPVNRNV	-0.26012389689455	-0.08621168	-0.2579455103302042
MEAIAKYDFKATADDELSFKRGDILKVLNEECDQNWYKAELNGKDGFIPKNYIEMKPHPWFFGKIPRAKAEEMLSKQRHDGAFLIRESESAPGDFSLSVKFGNDVQHFKVLRDGAGKYFLWVVKFNSLNELVDYHRSTSVSRNQQIFLRDIEQVPQQPTNVQALFDFDPQEDGELGFRRGDFIHVMDNSDPNWWKGACHGITGMFPRNYVTPVNRNV	-0.497628275980315	-0.6178326	-0.5988720984034881
MEAIAKYDFKATADDELSFKRGDILKVLNEECDQNWYKAELNGKDGFIPKNYIEMKPHPWFFGKIPRAKAEEMLSKQRHDGAFLIRESESAPGDFSLSVKFGNDVQHFKVLRDGAGKYFLWVVKFNSLNELVDYHRSTSVSRNQQIFLRDIEQVPQQPTNVQALFDFDPQEDGELGFRRGDFIHVMDNSDPNWWKGACHGMTGMFPRNYVTPVNRNV	-0.314756823251223	-0.44060344	-0.4790477665121582
MEAIAKYDFKATADDELSFKRGDILKVLNEECDQNWYKAELNGKDGFIPKNYIEMKPHPWFFGKIPRAKAEEMLSKQRHDGAFLIRESESAPGDFSLSVKFGNDVQHFKVLRDGAGKYFLWVVKFNSLNELVDYHRSTSVSRNQQIFLRDIEQVPQQPTNVQALFDFDPQEDGELGFRRGDFIHVMDNSDPNWWKGACHGQKGMFPRNYVTPVNRNV	-0.286015578162218	-0.37470305	-0.4293138483457781
MEAIAKYDFKATADDELSFKRGDILKVLNEECDQNWYKAELNGKDGFIPKNYIEMKPHPWFFGKIPRAKAEEMLSKQRHDGAFLIRESESAPGDFSLSVKFGNDVQHFKVLRDGAGKYFLWVVKFNSLNELVDYHRSTSVSRNQQIFLRDIEQVPQQPTNVQALFDFDPQEDGELGFRRGDFIHVMDNSDPNWWKGACHGQTNMFPRNYVTPVNRNV	-1.30253840490654	-1.1718433	-1.098419000738363
MEAIAKYDFKATADDELSFKRGDILKVLNEECDQNWYKAELNGKDGFIPKNYIEMKPHPWFFGKIPRAKAEEMLSKQRHDGAFLIRESESAPGDFSLSVKFGNDVQHFKVLRDGAGKYFLWVVKFNSLNELVDYHRSTSVSRNQQIFLRDIEQVPQQPTNVQALFDFDPQEDGELGFRRGDFIHVMDNSDPNWWKGACHGQTKMFPRNYVTPVNRNV	-1.13827822803621	-1.1659611	-1.0773964267440252
MEAIAKYDFKATADDELSFKRGDILKVLNEECDQNWYKAELNGKDGFIPKNYIEMKPHPWFFGKIPRAKAEEMLSKQRHDGAFLIRESESAPGDFSLSVKFGNDVQHFKVLRDGAGKYFLWVVKFNSLNELVDYHRSTSVSRNQQIFLRDIEQVPQQPTNVQALFDFDPQEDGELGFRRGDFIHVMDNSDPNWWKGACHGQTTMFPRNYVTPVNRNV	-1.10264563580306	-1.178079	-1.082682466422959
MEAIAKYDFKATADDELSFKRGDILKVLNEECDQNWYKAELNGKDGFIPKNYIEMKPHPWFFGKIPRAKAEEMLSKQRHDGAFLIRESESAPGDFSLSVKFGNDVQHFKVLRDGAGKYFLWVVKFNSLNELVDYHRSTSVSRNQQIFLRDIEQVPQQPTNVQALFDFDPQEDGELGFRRGDFIHVMDNSDPNWWKGACHGQTRMFPRNYVTPVNRNV	-1.1342882628533	-1.1568152	-1.0601300770287434
MEAIAKYDFKATADDELSFKRGDILKVLNEECDQNWYKAELNGKDGFIPKNYIEMKPHPWFFGKIPRAKAEEMLSKQRHDGAFLIRESESAPGDFSLSVKFGNDVQHFKVLRDGAGKYFLWVVKFNSLNELVDYHRSTSVSRNQQIFLRDIEQVPQQPTNVQALFDFDPQEDGELGFRRGDFIHVMDNSDPNWWKGACHGQTMMFPRNYVTPVNRNV	-1.12246798674961	-1.1559049	-1.0581135629945848
MEAIAKYDFKATADDELSFKRGDILKVLNEECDQNWYKAELNGKDGFIPKNYIEMKPHPWFFGKIPRAKAEEMLSKQRHDGAFLIRESESAPGDFSLSVKFGNDVQHFKVLRDGAGKYFLWVVKFNSLNELVDYHRSTSVSRNQQIFLRDIEQVPQQPTNVQALFDFDPQEDGELGFRRGDFIHVMDNSDPNWWKGACHGQTQMFPRNYVTPVNRNV	-0.900595925601549	-1.1747984	-1.0971666282645414
MEAIAKYDFKATADDELSFKRGDILKVLNEECDQNWYKAELNGKDGFIPKNYIEMKPHPWFFGKIPRAKAEEMLSKQRHDGAFLIRESESAPGDFSLSVKFGNDVQHFKVLRDGAGKYFLWVVKFNSLNELVDYHRSTSVSRNQQIFLRDIEQVPQQPTNVQALFDFDPQEDGELGFRRGDFIHVMDNSDPNWWKGACHGQTLMFPRNYVTPVNRNV	-1.17818298283822	-1.1390154	-1.0224762246986936
MEAIAKYDFKATADDELSFKRGDILKVLNEECDQNWYKAELNGKDGFIPKNYIEMKPHPWFFGKIPRAKAEEMLSKQRHDGAFLIRESESAPGDFSLSVKFGNDVQHFKVLRDGAGKYFLWVVKFNSLNELVDYHRSTSVSRNQQIFLRDIEQVPQQPTNVQALFDFDPQEDGELGFRRGDFIHVMDNSDPNWWKGACHGQTEMFPRNYVTPVNRNV	-1.22305769313084	-1.1613255	-1.0707001980620419
MEAIAKYDFKATADDELSFKRGDILKVLNEECDQNWYKAELNGKDGFIPKNYIEMKPHPWFFGKIPRAKAEEMLSKQRHDGAFLIRESESAPGDFSLSVKFGNDVQHFKVLRDGAGKYFLWVVKFNSLNELVDYHRSTSVSRNQQIFLRDIEQVPQQPTNVQALFDFDPQEDGELGFRRGDFIHVMDNSDPNWWKGACHGQTAMFPRNYVTPVNRNV	-1.10549846942307	-1.1386482	-1.0345888915522234
MEAIAKYDFKATADDELSFKRGDILKVLNEECDQNWYKAELNGKDGFIPKNYIEMKPHPWFFGKIPRAKAEEMLSKQRHDGAFLIRESESAPGDFSLSVKFGNDVQHFKVLRDGAGKYFLWVVKFNSLNELVDYHRSTSVSRNQQIFLRDIEQVPQQPTNVQALFDFDPQEDGELGFRRGDFIHVMDNSDPNWWKGACHGQTGMKPRNYVTPVNRNV	-1.2954470312916002	-1.1615058	-1.0857276601689225
MEAIAKYDFKATADDELSFKRGDILKVLNEECDQNWYKAELNGKDGFIPKNYIEMKPHPWFFGKIPRAKAEEMLSKQRHDGAFLIRESESAPGDFSLSVKFGNDVQHFKVLRDGAGKYFLWVVKFNSLNELVDYHRSTSVSRNQQIFLRDIEQVPQQPTNVQALFDFDPQEDGELGFRRGDFIHVMDNSDPNWWKGACHGQTGMSPRNYVTPVNRNV	-0.9289598129646608	-1.1765497	-1.0509039549685983
MEAIAKYDFKATADDELSFKRGDILKVLNEECDQNWYKAELNGKDGFIPKNYIEMKPHPWFFGKIPRAKAEEMLSKQRHDGAFLIRESESAPGDFSLSVKFGNDVQHFKVLRDGAGKYFLWVVKFNSLNELVDYHRSTSVSRNQQIFLRDIEQVPQQPTNVQALFDFDPQEDGELGFRRGDFIHVMDNSDPNWWKGACHGQTGMMPRNYVTPVNRNV	-1.11439440073143	-1.1543819	-1.0551172734705956
MEAIAKYDFKATADDELSFKRGDILKVLNEECDQNWYKAELNGKDGFIPKNYIEMKPHPWFFGKIPRAKAEEMLSKQRHDGAFLIRESESAPGDFSLSVKFGNDVQHFKVLRDGAGKYFLWVVKFNSLNELVDYHRSTSVSRNQQIFLRDIEQVPQQPTNVQALFDFDPQEDGELGFRRGDFIHVMDNSDPNWWKGACHGQTGMRPRNYVTPVNRNV	-0.994685370474932	-1.1788553	-1.0656526344251631
MEAIAKYDFKATADDELSFKRGDILKVLNEECDQNWYKAELNGKDGFIPKNYIEMKPHPWFFGKIPRAKAEEMLSKQRHDGAFLIRESESAPGDFSLSVKFGNDVQHFKVLRDGAGKYFLWVVKFNSLNELVDYHRSTSVSRNQQIFLRDIEQVPQQPTNVQALFDFDPQEDGELGFRRGDFIHVMDNSDPNWWKGACHGQTGMAPRNYVTPVNRNV	-0.990382441803504	-1.1664042	-1.0561366969969992
MEAIAKYDFKATADDELSFKRGDILKVLNEECDQNWYKAELNGKDGFIPKNYIEMKPHPWFFGKIPRAKAEEMLSKQRHDGAFLIRESESAPGDFSLSVKFGNDVQHFKVLRDGAGKYFLWVVKFNSLNELVDYHRSTSVSRNQQIFLRDIEQVPQQPTNVQALFDFDPQEDGELGFRRGDFIHVMDNSDPNWWKGACHGQTGMGPRNYVTPVNRNV	-1.10328748211156	-1.1638863	-1.0656999282120658
MEAIAKYDFKATADDELSFKRGDILKVLNEECDQNWYKAELNGKDGFIPKNYIEMKPHPWFFGKIPRAKAEEMLSKQRHDGAFLIRESESAPGDFSLSVKFGNDVQHFKVLRDGAGKYFLWVVKFNSLNELVDYHRSTSVSRNQQIFLRDIEQVPQQPTNVQALFDFDPQEDGELGFRRGDFIHVMDNSDPNWWKGACHGQTGMVPRNYVTPVNRNV	-0.988769038671344	-1.1088932	-0.9919122952835853
MEAIAKYDFKATADDELSFKRGDILKVLNEECDQNWYKAELNGKDGFIPKNYIEMKPHPWFFGKIPRAKAEEMLSKQRHDGAFLIRESESAPGDFSLSVKFGNDVQHFKVLRDGAGKYFLWVVKFNSLNELVDYHRSTSVSRNQQIFLRDIEQVPQQPTNVQALFDFDPQEDGELGFRRGDFIHVMDNSDPNWWKGACHGQTGMWPRNYVTPVNRNV	-1.01938097770631	-1.1112001	-1.011130361039438
MEAIAKYDFKATADDELSFKRGDILKVLNEECDQNWYKAELNGKDGFIPKNYIEMKPHPWFFGKIPRAKAEEMLSKQRHDGAFLIRESESAPGDFSLSVKFGNDVQHFKVLRDGAGKYFLWVVKFNSLNELVDYHRSTSVSRNQQIFLRDIEQVPQQPTNVQALFDFDPQEDGELGFRRGDFIHVMDNSDPNWWKGACHGQTGMFRRNYVTPVNRNV	-0.627633980816344	-0.6164494	-0.5975474915435361
MEAIAKYDFKATADDELSFKRGDILKVLNEECDQNWYKAELNGKDGFIPKNYIEMKPHPWFFGKIPRAKAEEMLSKQRHDGAFLIRESESAPGDFSLSVKFGNDVQHFKVLRDGAGKYFLWVVKFNSLNELVDYHRSTSVSRNQQIFLRDIEQVPQQPTNVQALFDFDPQEDGELGFRRGDFIHVMDNSDPNWWKGACHGQTGMFPTNYVTPVNRNV	-0.557631159736787	-0.4191395	-0.45070685864840954
MEAIAKYDFKATADDELSFKRGDILKVLNEECDQNWYKAELNGKDGFIPKNYIEMKPHPWFFGKIPRAKAEEMLSKQRHDGAFLIRESESAPGDFSLSVKFGNDVQHFKVLRDGAGKYFLWVVKFNSLNELVDYHRSTSVSRNQQIFLRDIEQVPQQPTNVQALFDFDPQEDGELGFRRGDFIHVMDNSDPNWWKGACHGQTGMFPMNYVTPVNRNV	-0.750551423063083	-0.5323755	-0.5370372085348878
MEAIAKYDFKATADDELSFKRGDILKVLNEECDQNWYKAELNGKDGFIPKNYIEMKPHPWFFGKIPRAKAEEMLSKQRHDGAFLIRESESAPGDFSLSVKFGNDVQHFKVLRDGAGKYFLWVVKFNSLNELVDYHRSTSVSRNQQIFLRDIEQVPQQPTNVQALFDFDPQEDGELGFRRGDFIHVMDNSDPNWWKGACHGQTGMFPRNRVTPVNRNV	-0.3712987210426409	-0.3027315	-0.39781045806908644
MEAIAKYDFKATADDELSFKRGDILKVLNEECDQNWYKAELNGKDGFIPKNYIEMKPHPWFFGKIPRAKAEEMLSKQRHDGAFLIRESESAPGDFSLSVKFGNDVQHFKVLRDGAGKYFLWVVKFNSLNELVDYHRSTSVSRNQQIFLRDIEQVPQQPTNVQALFDFDPQEDGELGFRRGDFIHVMDNSDPNWWKGACHGQTGMFPRNMVTPVNRNV	-0.4008765740760961	-0.2965682	-0.39771963070546157
MEAIAKYDFKATADDELSFKRGDILKVLNEECDQNWYKAELNGKDGFIPKNYIEMKPHPWFFGKIPRAKAEEMLSKQRHDGAFLIRESESAPGDFSLSVKFGNDVQHFKVLRDGAGKYFLWVVKFNSLNELVDYHRSTSVSRNQQIFLRDIEQVPQQPTNVQALFDFDPQEDGELGFRRGDFIHVMDNSDPNWWKGACHGQTGMFPRNEVTPVNRNV	-0.965860890184261	-1.1599371	-1.0414886760452298
MEAIAKYDFKATADDELSFKRGDILKVLNEECDQNWYKAELNGKDGFIPKNYIEMKPHPWFFGKIPRAKAEEMLSKQRHDGAFLIRESESAPGDFSLSVKFGNDVQHFKVLRDGAGKYFLWVVKFNSLNELVDYHRSTSVSRNQQIFLRDIEQVPQQPTNVQALFDFDPQEDGELGFRRGDFIHVMDNSDPNWWKGACHGQTGMFPRNAVTPVNRNV	-0.233313857892127	-0.31405532	-0.41330308692489837
MEAIAKYDFKATADDELSFKRGDILKVLNEECDQNWYKAELNGKDGFIPKNYIEMKPHPWFFGKIPRAKAEEMLSKQRHDGAFLIRESESAPGDFSLSVKFGNDVQHFKVLRDGAGKYFLWVVKFNSLNELVDYHRSTSVSRNQQIFLRDIEQVPQQPTNVQALFDFDPQEDGELGFRRGDFIHVMDNSDPNWWKGACHGQTGMFPRNGVTPVNRNV	-0.909452581040488	-1.0517588	-0.946968645761511
MEAIAKYDFKATADDELSFKRGDILKVLNEECDQNWYKAELNGKDGFIPKNYIEMKPHPWFFGKIPRAKAEEMLSKQRHDGAFLIRESESAPGDFSLSVKFGNDVQHFKVLRDGAGKYFLWVVKFNSLNELVDYHRSTSVSRNQQIFLRDIEQVPQQPTNVQALFDFDPQEDGELGFRRGDFIHVMDNSDPNWWKGACHGQTGMFPRNVVTPVNRNV	-0.2272585079876969	-0.49933577	-0.5191759242036875
MEAIAKYDFKATADDELSFKRGDILKVLNEECDQNWYKAELNGKDGFIPKNYIEMKPHPWFFGKIPRAKAEEMLSKQRHDGAFLIRESESAPGDFSLSVKFGNDVQHFKVLRDGAGKYFLWVVKFNSLNELVDYHRSTSVSRNQQIFLRDIEQVPQQPTNVQALFDFDPQEDGELGFRRGDFIHVMDNSDPNWWKGACHGQTGMFPRNYNTPVNRNV	-1.3481139425279498	-1.1481258	-1.0015348003682263
MEAIAKYDFKATADDELSFKRGDILKVLNEECDQNWYKAELNGKDGFIPKNYIEMKPHPWFFGKIPRAKAEEMLSKQRHDGAFLIRESESAPGDFSLSVKFGNDVQHFKVLRDGAGKYFLWVVKFNSLNELVDYHRSTSVSRNQQIFLRDIEQVPQQPTNVQALFDFDPQEDGELGFRRGDFIHVMDNSDPNWWKGACHGQTGMFPRNYRTPVNRNV	-0.9790233838479552	-1.1852578	-0.9741679031500654
MEAIAKYDFKATADDELSFKRGDILKVLNEECDQNWYKAELNGKDGFIPKNYIEMKPHPWFFGKIPRAKAEEMLSKQRHDGAFLIRESESAPGDFSLSVKFGNDVQHFKVLRDGAGKYFLWVVKFNSLNELVDYHRSTSVSRNQQIFLRDIEQVPQQPTNVQALFDFDPQEDGELGFRRGDFIHVMDNSDPNWWKGACHGQTGMFPRNYGTPVNRNV	-1.2088305255062	-1.1561153	-1.0335513894574824
MEAIAKYDFKATADDELSFKRGDILKVLNEECDQNWYKAELNGKDGFIPKNYIEMKPHPWFFGKIPRAKAEEMLSKQRHDGAFLIRESESAPGDFSLSVKFGNDVQHFKVLRDGAGKYFLWVVKFNSLNELVDYHRSTSVSRNQQIFLRDIEQVPQQPTNVQALFDFDPQEDGELGFRRGDFIHVMDNSDPNWWKGACHGQTGMFPRNYVTPRNRNV	-0.409829863185545	-0.3967409	-0.4481501536021604
MEAIAKYDFKATADDELSFKRGDILKVLNEECDQNWYKAELNGKDGFIPKNYIEMKPHPWFFGKIPRAKAEEMLSKQRHDGAFLIRESESAPGDFSLSVKFGNDVQHFKVLRDGAGKYFLWVVKFNSLNELVDYHRSTSVSRNQQIFLRDIEQVPQQPTNVQALFDFDPQEDGELGFRRGDFIHVMDNSDPNWWKGACHGQTGMFPRNYVTPVWRNV	-0.905609008126346	-0.5592227	-0.5783542661840162
MEAIAKYDFKATADDELSFKRGDILKVLNEECDQNWYKAELNGKDGFIPKNYIEMKPHPWFFGKIPRAKAEEMLSKQRHDGAFLIRESESAPGDFSLSVKFGNDVQHFKVLRDGAGKYFLWVVKFNSLNELVDYHRSTSVSRNQQIFLRDIEQVPQQPTNVQALFDFDPQEDGELGFRRGDFIHVMDNSDPNWWKGACHGQTGMFPRNYVTEVNRNV	-0.271143953471455	-0.22971648	-0.38607151800578166
MEAIAKYDFKATADDELSFKRGDILKVLNEECDQNWYKAELNGKDGFIPKNYIEMKPHPWFFGKIPRAKAEEMLSKQRHDGAFLIRESESAPGDFSLSVKFGNDVQHFKVLRDGAGKYFLWVVKFNSLNELVDYHRSTSVSRNQQIFLRDIEQVPQQPTNVQALFDFDPQEDGELGFRRGDFIHVMDNSDPNWWKGACHGQTGMFPRNYVRPVNRNV	0.0955890325340026	-0.13118994	-0.30353635655754907
MEAIAKYDFKATADDELSFKRGDILKVLNEECDQNWYKAELNGKDGFIPKNYIEMKPHPWFFGKIPRAKAEEMLSKQRHDGAFLIRESESAPGDFSLSVKFGNDVQHFKVLRDGAGKYFLWVVKFNSLNELVDYHRSTSVSRNQQIFLRDIEQVPQQPTNVQALFDFDPQEDGELGFRRGDFIHVMDNSDPNWWKGACHGQTGMFPRNYVAPVNRNV	-0.322669157343747	-0.34987855	-0.46161916976530826
MEAIAKYDFKATADDELSFKRGDILKVLNEECDQNWYKAELNGKDGFIPKNYIEMKPHPWFFGKIPRAKAEEMLSKQRHDGAFLIRESESAPGDFSLSVKFGNDVQHFKVLRDGAGKYFLWVVKFNSLNELVDYHRSTSVSRNQQIFLRDIEQVPQQPTNVQALFDFDPQEDGELGFRRGDFIHVMDNSDPNWWKGACHGQTGMFPRNYLTPVNRNV	-0.996747846834163	-1.174891	-1.0228460048122248
MEAIAKYDFKATADDELSFKRGDILKVLNEECDQNWYKAELNGKDGFIPKNYIEMKPHPWFFGKIPRAKAEEMLSKQRHDGAFLIRESESAPGDFSLSVKFGNDVQHFKVLRDGAGKYFLWVVKFNSLNELVDYHRSTSVSRNQQIFLRDIEQVPQQPTNVQALFDFDPQEDGELGFRRGDFIHVMDNSDPNWWKGACHGQTGMFPRNSVTPVNRNV	-0.8052464735874921	-0.71182895	-0.6815168522309598
MEAIAKYDFKATADDELSFKRGDILKVLNEECDQNWYKAELNGKDGFIPKNYIEMKPHPWFFGKIPRAKAEEMLSKQRHDGAFLIRESESAPGDFSLSVKFGNDVQHFKVLRDGAGKYFLWVVKFNSLNELVDYHRSTSVSRNQQIFLRDIEQVPQQPTNVQALFDFDPQEDGELGFRRGDFIHVMDNSDPNWWKGACHGQTGMFPRNCVTPVNRNV	-0.452359153928633	-0.4529016	-0.49935768517958046
MEAIAKYDFKATADDELSFKRGDILKVLNEECDQNWYKAELNGKDGFIPKNYIEMKPHPWFFGKIPRAKAEEMLSKQRHDGAFLIRESESAPGDFSLSVKFGNDVQHFKVLRDGAGKYFLWVVKFNSLNELVDYHRSTSVSRNQQIFLRDIEQVPQQPTNVQALFDFDPQEDGELGFRRGDFIHVMDNSDPNWWKGACHGQTGMFPRNWVTPVNRNV	-0.5920584217825771	-0.5242791	-0.5541469515599893
MEAIAKYDFKATADDELSFKRGDILKVLNEECDQNWYKAELNGKDGFIPKNYIEMKPHPWFFGKIPRAKAEEMLSKQRHDGAFLIRESESAPGDFSLSVKFGNDVQHFKVLRDGAGKYFLWVVKFNSLNELVDYHRSTSVSRNQQIFLRDIEQVPQQPTNVQALFDFDPQEDGELGFRRGDFIHVMDNSDPNWWKGACHGQTGMFPRNFVTPVNRNV	-0.351195262071359	-0.37095684	-0.4413385444047373
MEAIAKYDFKATADDELSFKRGDILKVLNEECDQNWYKAELNGKDGFIPKNYIEMKPHPWFFGKIPRAKAEEMLSKQRHDGAFLIRESESAPGDFSLSVKFGNDVQHFKVLRDGAGKYFLWVVKFNSLNELVDYHRSTSVSRNQQIFLRDIEQVPQQPTNVQALFDFDPQEDGELGFRRGDFIHVMDNSDPNWWKGACHGQTGMFPRNLVTPVNRNV	-0.14448081073695	-0.11273968	-0.27236305385333814
MEAIAKYDFKATADDELSFKRGDILKVLNEECDQNWYKAELNGKDGFIPKNYIEMKPHPWFFGKIPRAKAEEMLSKQRHDGAFLIRESESAPGDFSLSVKFGNDVQHFKVLRDGAGKYFLWVVKFNSLNELVDYHRSTSVSRNQQIFLRDIEQVPQQPTNVQALFDFDPQEDGELGFRRGDFIHVMDNSDPNWWKGACHGQTGMFPRTYVTPVNRNV	-0.106351077264855	-0.13789773	-0.2853175237701784
MEAIAKYDFKATADDELSFKRGDILKVLNEECDQNWYKAELNGKDGFIPKNYIEMKPHPWFFGKIPRAKAEEMLSKQRHDGAFLIRESESAPGDFSLSVKFGNDVQHFKVLRDGAGKYFLWVVKFNSLNELVDYHRSTSVSRNQQIFLRDIEQVPQQPTNVQALFDFDPQEDGELGFRRGDFIHVMDNSDPNWWKGACHGQTGMFPRSYVTPVNRNV	-0.134949537346553	-0.0011383295	-0.17323679587773455
MEAIAKYDFKATADDELSFKRGDILKVLNEECDQNWYKAELNGKDGFIPKNYIEMKPHPWFFGKIPRAKAEEMLSKQRHDGAFLIRESESAPGDFSLSVKFGNDVQHFKVLRDGAGKYFLWVVKFNSLNELVDYHRSTSVSRNQQIFLRDIEQVPQQPTNVQALFDFDPQEDGELGFRRGDFIHVMDNSDPNWWKGACHGQTGMFPRRYVTPVNRNV	-0.0398582064685152	-0.04649353	-0.21632377898336586
MEAIAKYDFKATADDELSFKRGDILKVLNEECDQNWYKAELNGKDGFIPKNYIEMKPHPWFFGKIPRAKAEEMLSKQRHDGAFLIRESESAPGDFSLSVKFGNDVQHFKVLRDGAGKYFLWVVKFNSLNELVDYHRSTSVSRNQQIFLRDIEQVPQQPTNVQALFDFDPQEDGELGFRRGDFIHVMDNSDPNWWKGACHGQTGMFPRMYVTPVNRNV	-0.2341719328121149	-0.3570922	-0.4397791343188491
MEAIAKYDFKATADDELSFKRGDILKVLNEECDQNWYKAELNGKDGFIPKNYIEMKPHPWFFGKIPRAKAEEMLSKQRHDGAFLIRESESAPGDFSLSVKFGNDVQHFKVLRDGAGKYFLWVVKFNSLNELVDYHRSTSVSRNQQIFLRDIEQVPQQPTNVQALFDFDPQEDGELGFRRGDFIHVMDNSDPNWWKGACHGQTGMFPRQYVTPVNRNV	-0.196922514733783	-0.15380883	-0.2912726299179562
MEAIAKYDFKATADDELSFKRGDILKVLNEECDQNWYKAELNGKDGFIPKNYIEMKPHPWFFGKIPRAKAEEMLSKQRHDGAFLIRESESAPGDFSLSVKFGNDVQHFKVLRDGAGKYFLWVVKFNSLNELVDYHRSTSVSRNQQIFLRDIEQVPQQPTNVQALFDFDPQEDGELGFRRGDFIHVMDNSDPNWWKGACHGQTGMFPRDYVTPVNRNV	-0.201069979208827	-0.24654168	-0.36846190317266636
MEAIAKYDFKATADDELSFKRGDILKVLNEECDQNWYKAELNGKDGFIPKNYIEMKPHPWFFGKIPRAKAEEMLSKQRHDGAFLIRESESAPGDFSLSVKFGNDVQHFKVLRDGAGKYFLWVVKFNSLNELVDYHRSTSVSRNQQIFLRDIEQVPQQPTNVQALFDFDPQEDGELGFRRGDFIHVMDNSDPNWWKGACHGQTGMFPREYVTPVNRNV	0.0273566367438338	0.013307214	-0.15938899904122827
MEAIAKYDFKATADDELSFKRGDILKVLNEECDQNWYKAELNGKDGFIPKNYIEMKPHPWFFGKIPRAKAEEMLSKQRHDGAFLIRESESAPGDFSLSVKFGNDVQHFKVLRDGAGKYFLWVVKFNSLNELVDYHRSTSVSRNQQIFLRDIEQVPQQPTNVQALFDFDPQEDGELGFRRGDFIHVMDNSDPNWWKGACHGQTGMFPRGYVTPVNRNV	-0.144250807802735	-0.072732806	-0.23454754714403414
MEAIAKYDFKATADDELSFKRGDILKVLNEECDQNWYKAELNGKDGFIPKNYIEMKPHPWFFGKIPRAKAEEMLSKQRHDGAFLIRESESAPGDFSLSVKFGNDVQHFKVLRDGAGKYFLWVVKFNSLNELVDYHRSTSVSRNQQIFLRDIEQVPQQPTNVQALFDFDPQEDGELGFRRGDFIHVMDNSDPNWWKGACHGQTGMFPRVYVTPVNRNV	-0.236860074011096	-0.19656813	-0.33530440203851253
MEAIAKYDFKATADDELSFKRGDILKVLNEECDQNWYKAELNGKDGFIPKNYIEMKPHPWFFGKIPRAKAEEMLSKQRHDGAFLIRESESAPGDFSLSVKFGNDVQHFKVLRDGAGKYFLWVVKFNSLNELVDYHRSTSVSRNQQIFLRDIEQVPQQPTNVQALFDFDPQEDGELGFRRGDFIHVMDNSDPNWWKGACHGQTGMFPRWYVTPVNRNV	-0.233275417041943	-0.140733	-0.30903564769459013
MEAIAKYDFKATADDELSFKRGDILKVLNEECDQNWYKAELNGKDGFIPKNYIEMKPHPWFFGKIPRAKAEEMLSKQRHDGAFLIRESESAPGDFSLSVKFGNDVQHFKVLRDGAGKYFLWVVKFNSLNELVDYHRSTSVSRNQQIFLRDIEQVPQQPTNVQALFDFDPQEDGELGFRRGDFIHVMDNSDPNWWKGACHGQTGMFPRLYVTPVNRNV	-0.289771981498961	-0.34668744	-0.44003428927083643
MEAIAKYDFKATADDELSFKRGDILKVLNEECDQNWYKAELNGKDGFIPKNYIEMKPHPWFFGKIPRAKAEEMLSKQRHDGAFLIRESESAPGDFSLSVKFGNDVQHFKVLRDGAGKYFLWVVKFNSLNELVDYHRSTSVSRNQQIFLRDIEQVPQQPTNVQALFDFDPQEDGELGFRRGDFIHVMDNSDPNWWKGACHGQTGMFPLNYVTPVNRNV	-0.9109104587457892	-0.98745084	-0.8865307440563228
MEAIAKYDFKATADDELSFKRGDILKVLNEECDQNWYKAELNGKDGFIPKNYIEMKPHPWFFGKIPRAKAEEMLSKQRHDGAFLIRESESAPGDFSLSVKFGNDVQHFKVLRDGAGKYFLWVVKFNSLNELVDYHRSTSVSRNQQIFLRDIEQVPQQPTNVQALFDFDPQEDGELGFRRGDFIHVMDNSDPNWWKGACHGQTGMFPDNYVTPVNRNV	-1.0979018481108	-1.184547	-1.102543169558257
MEAIAKYDFKATADDELSFKRGDILKVLNEECDQNWYKAELNGKDGFIPKNYIEMKPHPWFFGKIPRAKAEEMLSKQRHDGAFLIRESESAPGDFSLSVKFGNDVQHFKVLRDGAGKYFLWVVKFNSLNELVDYHRSTSVSRNQQIFLRDIEQVPQQPTNVQALFDFDPQEDGELGFRRGDFIHVMDNSDPNWWKGACHGQTGMFPANYVTPVNRNV	-0.0257061624681146	0.03572023	-0.11348222390312213
MEAIAKYDFKATADDELSFKRGDILKVLNEECDQNWYKAELNGKDGFIPKNYIEMKPHPWFFGKIPRAKAEEMLSKQRHDGAFLIRESESAPGDFSLSVKFGNDVQHFKVLRDGAGKYFLWVVKFNSLNELVDYHRSTSVSRNQQIFLRDIEQVPQQPTNVQALFDFDPQEDGELGFRRGDFIHVMDNSDPNWWKGACHGQTGMFPGNYVTPVNRNV	-0.452138633915625	-0.6382965	-0.6200292842298278
MEAIAKYDFKATADDELSFKRGDILKVLNEECDQNWYKAELNGKDGFIPKNYIEMKPHPWFFGKIPRAKAEEMLSKQRHDGAFLIRESESAPGDFSLSVKFGNDVQHFKVLRDGAGKYFLWVVKFNSLNELVDYHRSTSVSRNQQIFLRDIEQVPQQPTNVQALFDFDPQEDGELGFRRGDFIHVMDNSDPNWWKGACHGQTGMFPVNYVTPVNRNV	-0.131951696974493	-0.23570728	-0.33760849446705166
MEAIAKYDFKATADDELSFKRGDILKVLNEECDQNWYKAELNGKDGFIPKNYIEMKPHPWFFGKIPRAKAEEMLSKQRHDGAFLIRESESAPGDFSLSVKFGNDVQHFKVLRDGAGKYFLWVVKFNSLNELVDYHRSTSVSRNQQIFLRDIEQVPQQPTNVQALFDFDPQEDGELGFRRGDFIHVMDNSDPNWWKGACHGQTGMFPSNYVTPVNRNV	0.149003185583982	0.02534628	-0.1363703043233233
MEAIAKYDFKATADDELSFKRGDILKVLNEECDQNWYKAELNGKDGFIPKNYIEMKPHPWFFGKIPRAKAEEMLSKQRHDGAFLIRESESAPGDFSLSVKFGNDVQHFKVLRDGAGKYFLWVVKFNSLNELVDYHRSTSVSRNQQIFLRDIEQVPQQPTNVQALFDFDPQEDGELGFRRGDFIHVMDNSDPNWWKGACHGQTGMFPWNYVTPVNRNV	-0.973061777803596	-1.0517612	-0.9588980169624799
MEAIAKYDFKATADDELSFKRGDILKVLNEECDQNWYKAELNGKDGFIPKNYIEMKPHPWFFGKIPRAKAEEMLSKQRHDGAFLIRESESAPGDFSLSVKFGNDVQHFKVLRDGAGKYFLWVVKFNSLNELVDYHRSTSVSRNQQIFLRDIEQVPQQPTNVQALFDFDPQEDGELGFRRGDFIHVMDNSDPNWWKGACHGQTGMFGRNYVTPVNRNV	-1.2373042557741398	-1.1203815	-1.0033051687708525
MEAIAKYDFKATADDELSFKRGDILKVLNEECDQNWYKAELNGKDGFIPKNYIEMKPHPWFFGKIPRAKAEEMLSKQRHDGAFLIRESESAPGDFSLSVKFGNDVQHFKVLRDGAGKYFLWVVKFNSLNELVDYHRSTSVSRNQQIFLRDIEQVPQQPTNVQALFDFDPQEDGELGFRRGDFIHVMDNSDPNWWKGACHGQTGMFVRNYVTPVNRNV	-1.15414024929492	-1.1571648	-1.05489811534893
MEAIAKYDFKATADDELSFKRGDILKVLNEECDQNWYKAELNGKDGFIPKNYIEMKPHPWFFGKIPRAKAEEMLSKQRHDGAFLIRESESAPGDFSLSVKFGNDVQHFKVLRDGAGKYFLWVVKFNSLNELVDYHRSTSVSRNQQIFLRDIEQVPQQPTNVQALFDFDPQEDGELGFRRGDFIHVMDNSDPNWWKGACHGQTGMFLRNYVTPVNRNV	-0.9501905288527892	-0.9083671	-0.8129220357328757
MEAIAKYDFKATADDELSFKRGDILKVLNEECDQNWYKAELNGKDGFIPKNYIEMKPHPWFFGKIPRAKAEEMLSKQRHDGAFLIRESESAPGDFSLSVKFGNDVQHFKVLRDGAGKYFLWVVKFNSLNELVDYHRSTSVSRNQQIFLRDIEQVPQQPTNVQALFDFDPQEDGELGFRRGDFIHVMDNSDPNWWKGACHGQTGLFPRNYVTPVNRNV	-0.320186609349101	-0.3282013	-0.4195237413892814
MEAIAKYDFKATADDELSFKRGDILKVLNEECDQNWYKAELNGKDGFIPKNYIEMKPHPWFFGKIPRAKAEEMLSKQRHDGAFLIRESESAPGDFSLSVKFGNDVQHFKVLRDGAGKYFLWVVKFNSLNELVDYHRSTSVSRNQQIFLRDIEQVPQQPTNVQALFDFDPQEDGELGFRRGDFIHVMDNSDPNWWKGACHGQTGEFPRNYVTPVNRNV	-0.6542002185182729	-0.7770783	-0.7172641881545587
MEAIAKYDFKATADDELSFKRGDILKVLNEECDQNWYKAELNGKDGFIPKNYIEMKPHPWFFGKIPRAKAEEMLSKQRHDGAFLIRESESAPGDFSLSVKFGNDVQHFKVLRDGAGKYFLWVVKFNSLNELVDYHRSTSVSRNQQIFLRDIEQVPQQPTNVQALFDFDPQEDGELGFRRGDFIHVMDNSDPNWWKGACHGQTGAFPRNYVTPVNRNV	-0.600054645186992	-0.6457247	-0.6205791328813355
MEAIAKYDFKATADDELSFKRGDILKVLNEECDQNWYKAELNGKDGFIPKNYIEMKPHPWFFGKIPRAKAEEMLSKQRHDGAFLIRESESAPGDFSLSVKFGNDVQHFKVLRDGAGKYFLWVVKFNSLNELVDYHRSTSVSRNQQIFLRDIEQVPQQPTNVQALFDFDPQEDGELGFRRGDFIHVMDNSDPNWWKGACHGQTGGFPRNYVTPVNRNV	-0.53450495753383	-0.68902594	-0.6462805982747195
MEAIAKYDFKATADDELSFKRGDILKVLNEECDQNWYKAELNGKDGFIPKNYIEMKPHPWFFGKIPRAKAEEMLSKQRHDGAFLIRESESAPGDFSLSVKFGNDVQHFKVLRDGAGKYFLWVVKFNSLNELVDYHRSTSVSRNQQIFLRDIEQVPQQPTNVQALFDFDPQEDGELGFRRGDFIHVMDNSDPNWWKGACHGQTGVFPRNYVTPVNRNV	-0.289137294208143	-0.22707415	-0.3479501755956127
MEAIAKYDFKATADDELSFKRGDILKVLNEECDQNWYKAELNGKDGFIPKNYIEMKPHPWFFGKIPRAKAEEMLSKQRHDGAFLIRESESAPGDFSLSVKFGNDVQHFKVLRDGAGKYFLWVVKFNSLNELVDYHRSTSVSRNQQIFLRDIEQVPQQPTNVQALFDFDPQEDGELGFRRGDFIHVMDNSDPNWWKGACHGQTGSFPRNYVTPVNRNV	-0.486988216300633	-0.52603906	-0.5387700804498206
MEAIAKYDFKATADDELSFKRGDILKVLNEECDQNWYKAELNGKDGFIPKNYIEMKPHPWFFGKIPRAKAEEMLSKQRHDGAFLIRESESAPGDFSLSVKFGNDVQHFKVLRDGAGKYFLWVVKFNSLNELVDYHRSTSVSRNQQIFLRDIEQVPQQPTNVQALFDFDPQEDGELGFRRGDFIHVMDNSDPNWWKGACHGQTGCFPRNYVTPVNRNV	-0.64996184516538	-0.554243	-0.5574257096422777
MEAIAKYDFKATADDELSFKRGDILKVLNEECDQNWYKAELNGKDGFIPKNYIEMKPHPWFFGKIPRAKAEEMLSKQRHDGAFLIRESESAPGDFSLSVKFGNDVQHFKVLRDGAGKYFLWVVKFNSLNELVDYHRSTSVSRNQQIFLRDIEQVPQQPTNVQALFDFDPQEDGELGFRRGDFIHVMDNSDPNWWKGACHGQTVMFPRNYVTPVNRNV	-1.1726348551379	-1.1176356	-1.0166703564879995
MEAIAKYDFKATADDELSFKRGDILKVLNEECDQNWYKAELNGKDGFIPKNYIEMKPHPWFFGKIPRAKAEEMLSKQRHDGAFLIRESESAPGDFSLSVKFGNDVQHFKVLRDGAGKYFLWVVKFNSLNELVDYHRSTSVSRNQQIFLRDIEQVPQQPTNVQALFDFDPQEDGELGFRRGDFIHVMDNSDPNWWKGACHGQTYMFPRNYVTPVNRNV	-1.0658433027995	-1.1635695	-1.0766635468116919
MEAIAKYDFKATADDELSFKRGDILKVLNEECDQNWYKAELNGKDGFIPKNYIEMKPHPWFFGKIPRAKAEEMLSKQRHDGAFLIRESESAPGDFSLSVKFGNDVQHFKVLRDGAGKYFLWVVKFNSLNELVDYHRSTSVSRNQQIFLRDIEQVPQQPTNVQALFDFDPQEDGELGFRRGDFIHVMDNSDPNWWKGACHGQTSMFPRNYVTPVNRNV	-0.9847997613275252	-1.1456352	-1.0055293956505231
MEAIAKYDFKATADDELSFKRGDILKVLNEECDQNWYKAELNGKDGFIPKNYIEMKPHPWFFGKIPRAKAEEMLSKQRHDGAFLIRESESAPGDFSLSVKFGNDVQHFKVLRDGAGKYFLWVVKFNSLNELVDYHRSTSVSRNQQIFLRDIEQVPQQPTNVQALFDFDPQEDGELGFRRGDFIHVMDNSDPNWWKGACHGQTCMFPRNYVTPVNRNV	-1.00630768857451	-1.0771639	-0.98967452384443
MEAIAKYDFKATADDELSFKRGDILKVLNEECDQNWYKAELNGKDGFIPKNYIEMKPHPWFFGKIPRAKAEEMLSKQRHDGAFLIRESESAPGDFSLSVKFGNDVQHFKVLRDGAGKYFLWVVKFNSLNELVDYHRSTSVSRNQQIFLRDIEQVPQQPTNVQALFDFDPQEDGELGFRRGDFIHVMDNSDPNWWKGACHGQTWMFPRNYVTPVNRNV	-1.35303539354608	-1.1658247	-1.0807121053030286
MEAIAKYDFKATADDELSFKRGDILKVLNEECDQNWYKAELNGKDGFIPKNYIEMKPHPWFFGKIPRAKAEEMLSKQRHDGAFLIRESESAPGDFSLSVKFGNDVQHFKVLRDGAGKYFLWVVKFNSLNELVDYHRSTSVSRNQQIFLRDIEQVPQQPTNVQALFDFDPQEDGELGFRRGDFIHVMDNSDPNWWKGACHGQTFMFPRNYVTPVNRNV	-1.1315464859893798	-1.0834838	-0.983242374940767
MEAIAKYDFKATADDELSFKRGDILKVLNEECDQNWYKAELNGKDGFIPKNYIEMKPHPWFFGKIPRAKAEEMLSKQRHDGAFLIRESESAPGDFSLSVKFGNDVQHFKVLRDGAGKYFLWVVKFNSLNELVDYHRSTSVSRNQQIFLRDIEQVPQQPTNVQALFDFDPQEDGELGFRRGDFIHVMDNSDPNWWKGACHGQRGMFPRNYVTPVNRNV	-0.5566127595179261	-0.65211105	-0.6160547924974988
MEAIAKYDFKATADDELSFKRGDILKVLNEECDQNWYKAELNGKDGFIPKNYIEMKPHPWFFGKIPRAKAEEMLSKQRHDGAFLIRESESAPGDFSLSVKFGNDVQHFKVLRDGAGKYFLWVVKFNSLNELVDYHRSTSVSRNQQIFLRDIEQVPQQPTNVQALFDFDPQEDGELGFRRGDFIHVMDNSDPNWWKGACHGQIGMFPRNYVTPVNRNV	0.420842981522424	-0.23396945	-0.33519047096433496
MEAIAKYDFKATADDELSFKRGDILKVLNEECDQNWYKAELNGKDGFIPKNYIEMKPHPWFFGKIPRAKAEEMLSKQRHDGAFLIRESESAPGDFSLSVKFGNDVQHFKVLRDGAGKYFLWVVKFNSLNELVDYHRSTSVSRNQQIFLRDIEQVPQQPTNVQALFDFDPQEDGELGFRRGDFIHVMDNSDPNWWKGACHGQMGMFPRNYVTPVNRNV	-0.56350698702337	-0.36995256	-0.43491809806873327
MEAIAKYDFKATADDELSFKRGDILKVLNEECDQNWYKAELNGKDGFIPKNYIEMKPHPWFFGKIPRAKAEEMLSKQRHDGAFLIRESESAPGDFSLSVKFGNDVQHFKVLRDGAGKYFLWVVKFNSLNELVDYHRSTSVSRNQQIFLRDIEQVPQQPTNVQALFDFDPQEDGELGFRRGDFIHVMDNSDPNWWKGACHGQQGMFPRNYVTPVNRNV	-0.2738224403476509	-0.24454975	-0.34392614504809593
MEAIAKYDFKATADDELSFKRGDILKVLNEECDQNWYKAELNGKDGFIPKNYIEMKPHPWFFGKIPRAKAEEMLSKQRHDGAFLIRESESAPGDFSLSVKFGNDVQHFKVLRDGAGKYFLWVVKFNSLNELVDYHRSTSVSRNQQIFLRDIEQVPQQPTNVQALFDFDPQEDGELGFRRGDFIHVMDNSDPNWWKGACHGQPGMFPRNYVTPVNRNV	-1.18811795469301	-1.163641	-1.0569599034634054
MEAIAKYDFKATADDELSFKRGDILKVLNEECDQNWYKAELNGKDGFIPKNYIEMKPHPWFFGKIPRAKAEEMLSKQRHDGAFLIRESESAPGDFSLSVKFGNDVQHFKVLRDGAGKYFLWVVKFNSLNELVDYHRSTSVSRNQQIFLRDIEQVPQQPTNVQALFDFDPQEDGELGFRRGDFIHVMDNSDPNWWKGACHGQLGMFPRNYVTPVNRNV	-0.367619350204381	-0.60920686	-0.5896131902480182
MEAIAKYDFKATADDELSFKRGDILKVLNEECDQNWYKAELNGKDGFIPKNYIEMKPHPWFFGKIPRAKAEEMLSKQRHDGAFLIRESESAPGDFSLSVKFGNDVQHFKVLRDGAGKYFLWVVKFNSLNELVDYHRSTSVSRNQQIFLRDIEQVPQQPTNVQALFDFDPQEDGELGFRRGDFIHVMDNSDPNWWKGACHGQEGMFPRNYVTPVNRNV	-0.0677715716063014	-0.12230134	-0.2607700101308641
MEAIAKYDFKATADDELSFKRGDILKVLNEECDQNWYKAELNGKDGFIPKNYIEMKPHPWFFGKIPRAKAEEMLSKQRHDGAFLIRESESAPGDFSLSVKFGNDVQHFKVLRDGAGKYFLWVVKFNSLNELVDYHRSTSVSRNQQIFLRDIEQVPQQPTNVQALFDFDPQEDGELGFRRGDFIHVMDNSDPNWWKGACHGQAGMFPRNYVTPVNRNV	-0.4799404970571621	-0.5930153	-0.5692951921035005
MEAIAKYDFKATADDELSFKRGDILKVLNEECDQNWYKAELNGKDGFIPKNYIEMKPHPWFFGKIPRAKAEEMLSKQRHDGAFLIRESESAPGDFSLSVKFGNDVQHFKVLRDGAGKYFLWVVKFNSLNELVDYHRSTSVSRNQQIFLRDIEQVPQQPTNVQALFDFDPQEDGELGFRRGDFIHVMDNSDPNWWKGACHGQGGMFPRNYVTPVNRNV	-1.02559864701935	-1.1057763	-1.0072541235403003
MEAIAKYDFKATADDELSFKRGDILKVLNEECDQNWYKAELNGKDGFIPKNYIEMKPHPWFFGKIPRAKAEEMLSKQRHDGAFLIRESESAPGDFSLSVKFGNDVQHFKVLRDGAGKYFLWVVKFNSLNELVDYHRSTSVSRNQQIFLRDIEQVPQQPTNVQALFDFDPQEDGELGFRRGDFIHVMDNSDPNWWKGACHGQVGMFPRNYVTPVNRNV	-0.0810413474375903	-0.06207025	-0.22094814678640606
MEAIAKYDFKATADDELSFKRGDILKVLNEECDQNWYKAELNGKDGFIPKNYIEMKPHPWFFGKIPRAKAEEMLSKQRHDGAFLIRESESAPGDFSLSVKFGNDVQHFKVLRDGAGKYFLWVVKFNSLNELVDYHRSTSVSRNQQIFLRDIEQVPQQPTNVQALFDFDPQEDGELGFRRGDFIHVMDNSDPNWWKGACHGQSGMFPRNYVTPVNRNV	-0.345555266695372	-0.43205535	-0.4708433702856336
MEAIAKYDFKATADDELSFKRGDILKVLNEECDQNWYKAELNGKDGFIPKNYIEMKPHPWFFGKIPRAKAEEMLSKQRHDGAFLIRESESAPGDFSLSVKFGNDVQHFKVLRDGAGKYFLWVVKFNSLNELVDYHRSTSVSRNQQIFLRDIEQVPQQPTNVQALFDFDPQEDGELGFRRGDFIHVMDNSDPNWWKGACHGQWGMFPRNYVTPVNRNV	-0.7992387048851809	-0.9046428	-0.8107822310947022
MEAIAKYDFKATADDELSFKRGDILKVLNEECDQNWYKAELNGKDGFIPKNYIEMKPHPWFFGKIPRAKAEEMLSKQRHDGAFLIRESESAPGDFSLSVKFGNDVQHFKVLRDGAGKYFLWVVKFNSLNELVDYHRSTSVSRNQQIFLRDIEQVPQQPTNVQALFDFDPQEDGELGFRRGDFIHVMDNSDPNWWKGACHGPTGMFPRNYVTPVNRNV	-1.04219180452798	-1.1741635	-1.0558542224599652
MEAIAKYDFKATADDELSFKRGDILKVLNEECDQNWYKAELNGKDGFIPKNYIEMKPHPWFFGKIPRAKAEEMLSKQRHDGAFLIRESESAPGDFSLSVKFGNDVQHFKVLRDGAGKYFLWVVKFNSLNELVDYHRSTSVSRNQQIFLRDIEQVPQQPTNVQALFDFDPQEDGELGFRRGDFIHVMDNSDPNWWKGACHGLTGMFPRNYVTPVNRNV	-0.306127235197205	-0.47779185	-0.5074286868864775
MEAIAKYDFKATADDELSFKRGDILKVLNEECDQNWYKAELNGKDGFIPKNYIEMKPHPWFFGKIPRAKAEEMLSKQRHDGAFLIRESESAPGDFSLSVKFGNDVQHFKVLRDGAGKYFLWVVKFNSLNELVDYHRSTSVSRNQQIFLRDIEQVPQQPTNVQALFDFDPQEDGELGFRRGDFIHVMDNSDPNWWKGACHGDTGMFPRNYVTPVNRNV	-0.459496185227063	-0.6177173	-0.5913580182207667
MEAIAKYDFKATADDELSFKRGDILKVLNEECDQNWYKAELNGKDGFIPKNYIEMKPHPWFFGKIPRAKAEEMLSKQRHDGAFLIRESESAPGDFSLSVKFGNDVQHFKVLRDGAGKYFLWVVKFNSLNELVDYHRSTSVSRNQQIFLRDIEQVPQQPTNVQALFDFDPQEDGELGFRRGDFIHVMDNSDPNWWKGACHGATGMFPRNYVTPVNRNV	-0.202115881878779	-0.3332427	-0.4115655514948706
MEAIAKYDFKATADDELSFKRGDILKVLNEECDQNWYKAELNGKDGFIPKNYIEMKPHPWFFGKIPRAKAEEMLSKQRHDGAFLIRESESAPGDFSLSVKFGNDVQHFKVLRDGAGKYFLWVVKFNSLNELVDYHRSTSVSRNQQIFLRDIEQVPQQPTNVQALFDFDPQEDGELGFRRGDFIHVMDNSDPNWWKGACHGGTGMFPRNYVTPVNRNV	-0.7594514656631001	-0.85079664	-0.764676246230259
MEAIAKYDFKATADDELSFKRGDILKVLNEECDQNWYKAELNGKDGFIPKNYIEMKPHPWFFGKIPRAKAEEMLSKQRHDGAFLIRESESAPGDFSLSVKFGNDVQHFKVLRDGAGKYFLWVVKFNSLNELVDYHRSTSVSRNQQIFLRDIEQVPQQPTNVQALFDFDPQEDGELGFRRGDFIHVMDNSDPNWWKGACHGVTGMFPRNYVTPVNRNV	-0.3067402888714289	-0.3229038	-0.3958097470933879
MEAIAKYDFKATADDELSFKRGDILKVLNEECDQNWYKAELNGKDGFIPKNYIEMKPHPWFFGKIPRAKAEEMLSKQRHDGAFLIRESESAPGDFSLSVKFGNDVQHFKVLRDGAGKYFLWVVKFNSLNELVDYHRSTSVSRNQQIFLRDIEQVPQQPTNVQALFDFDPQEDGELGFRRGDFIHVMDNSDPNWWKGACHGCTGMFPRNYVTPVNRNV	-0.16212210170237	-0.27638203	-0.3631076702016278
MEAIAKYDFKATADDELSFKRGDILKVLNEECDQNWYKAELNGKDGFIPKNYIEMKPHPWFFGKIPRAKAEEMLSKQRHDGAFLIRESESAPGDFSLSVKFGNDVQHFKVLRDGAGKYFLWVVKFNSLNELVDYHRSTSVSRNQQIFLRDIEQVPQQPTNVQALFDFDPQEDGELGFRRGDFIHVMDNSDPNWWKGACHGWTGMFPRNYVTPVNRNV	-0.769420475922549	-0.93804693	-0.8407321813206918
MEAIAKYDFKATADDELSFKRGDILKVLNEECDQNWYKAELNGKDGFIPKNYIEMKPHPWFFGKIPRAKAEEMLSKQRHDGAFLIRESESAPGDFSLSVKFGNDVQHFKVLRDGAGKYFLWVVKFNSLNELVDYHRSTSVSRNQQIFLRDIEQVPQQPTNVQALFDFDPQEDGELGFRRGDFIHVMDNSDPNWWKGACHGFTGMFPRNYVTPVNRNV	-0.396438062060537	-0.57706004	-0.5633133526985681
MEAIAKYDFKATADDELSFKRGDILKVLNEECDQNWYKAELNGKDGFIPKNYIEMKPHPWFFGKIPRAKAEEMLSKQRHDGAFLIRESESAPGDFSLSVKFGNDVQHFKVLRDGAGKYFLWVVKFNSLNELVDYHRSTSVSRNQQIFLRDIEQVPQQPTNVQALFDFDPQEDGELGFRRGDFIHVMDNSDPNWWKGACRGQTGMFPRNYVTPVNRNV	-0.190289206942005	-0.29573935	-0.3697065745381227
MEAIAKYDFKATADDELSFKRGDILKVLNEECDQNWYKAELNGKDGFIPKNYIEMKPHPWFFGKIPRAKAEEMLSKQRHDGAFLIRESESAPGDFSLSVKFGNDVQHFKVLRDGAGKYFLWVVKFNSLNELVDYHRSTSVSRNQQIFLRDIEQVPQQPTNVQALFDFDPQEDGELGFRRGDFIHVMDNSDPNWWKGACEGQTGMFPRNYVTPVNRNV	-1.05883346185932	-0.8954176	-0.8077115217241717
MEAIAKYDFKATADDELSFKRGDILKVLNEECDQNWYKAELNGKDGFIPKNYIEMKPHPWFFGKIPRAKAEEMLSKQRHDGAFLIRESESAPGDFSLSVKFGNDVQHFKVLRDGAGKYFLWVVKFNSLNELVDYHRSTSVSRNQQIFLRDIEQVPQQPTNVQALFDFDPQEDGELGFRRGDFIHVMDNSDPNWWLGACHGQTGMFPRNYVTPVNRNV	-0.313667382372145	-0.43421274	-0.4971258442610669
MEAIAKYDFKATADDELSFKRGDILKVLNEECDQNWYKAELNGKDGFIPKNYIEMKPHPWFFGKIPRAKAEEMLSKQRHDGAFLIRESESAPGDFSLSVKFGNDVQHFKVLRDGAGKYFLWVVKFNSLNELVDYHRSTSVSRNQQIFLRDIEQVPQQPTNVQALFDFDPQEDGELGFRRGDFIHVMDNSDPNWWGGACHGQTGMFPRNYVTPVNRNV	-1.0563560119180302	-1.0672876	-0.9624370401133291
MEAIAKYDFKATADDELSFKRGDILKVLNEECDQNWYKAELNGKDGFIPKNYIEMKPHPWFFGKIPRAKAEEMLSKQRHDGAFLIRESESAPGDFSLSVKFGNDVQHFKVLRDGAGKYFLWVVKFNSLNELVDYHRSTSVSRNQQIFLRDIEQVPQQPTNVQALFDFDPQEDGELGFRRGDFIHVMDNSDPNFWKGACHGQTGMFPRNYVTPVNRNV	-0.885209265802769	-0.6968222	-0.6342769467762688
MEAIAKYDFKATADDELSFKRGDILKVLNEECDQNWYKAELNGKDGFIPKNYIEMKPHPWFFGKIPRAKAEEMLSKQRHDGAFLIRESESAPGDFSLSVKFGNDVQHFKVLRDGAGKYFLWVVKFNSLNELVDYHRSTSVSRNQQIFLRDIEQVPQQPTNVQALFDFDPQEDGELGFRRGDFIHVMDNSDYNWWKGACHGQTGMFPRNYVTPVNRNV	-1.14132812836668	-1.0189502	-0.9011645641682762
MEAIAKYDFKATADDELSFKRGDILKVLNEECDQNWYKAELNGKDGFIPKNYIEMKPHPWFFGKIPRAKAEEMLSKQRHDGAFLIRESESAPGDFSLSVKFGNDVQHFKVLRDGAGKYFLWVVKFNSLNELVDYHRSTSVSRNQQIFLRDIEQVPQQPTNVQALFDFDPQEDGELGFRRGDFIHVMDNSEPNWWKGACHGQTGMFPRNYVTPVNRNV	-1.11657012543449	-0.8909993	-0.8145892130703896
MEAIAKYDFKATADDELSFKRGDILKVLNEECDQNWYKAELNGKDGFIPKNYIEMKPHPWFFGKIPRAKAEEMLSKQRHDGAFLIRESESAPGDFSLSVKFGNDVQHFKVLRDGAGKYFLWVVKFNSLNELVDYHRSTSVSRNQQIFLRDIEQVPQQPTNVQALFDFDPQEDGELGFRRGDFIHVMGNSDPNWWKGACHGQTGMFPRNYVTPVNRNV	-0.905609008126346	-1.1176564	-0.9875200456665922
MEAIAKYDFKATADDELSFKRGDILKVLNEECDQNWYKAELNGKDGFIPKNYIEMKPHPWFFGKIPRAKAEEMLSKQRHDGAFLIRESESAPGDFSLSVKFGNDVQHFKVLRDGAGKYFLWVVKFNSLNELVDYHRSTSVSRNQQIFLRDIEQVPQQPTNVQALFDFDPQEDGELGFRRGDFIHVMVNSDPNWWKGACHGQTGMFPRNYVTPVNRNV	-1.24547475266129	-1.1637518	-1.0715291503625153
MEAIAKYDFKATADDELSFKRGDILKVLNEECDQNWYKAELNGKDGFIPKNYIEMKPHPWFFGKIPRAKAEEMLSKQRHDGAFLIRESESAPGDFSLSVKFGNDVQHFKVLRDGAGKYFLWVVKFNSLNELVDYHRSTSVSRNQQIFLRDIEQVPQQPTNVQALFDFDPQEDGELGFRRGDFIHVMWNSDPNWWKGACHGQTGMFPRNYVTPVNRNV	-1.20094254679976	-1.1598802	-1.1158334682104263
MEAIAKYDFKATADDELSFKRGDILKVLNEECDQNWYKAELNGKDGFIPKNYIEMKPHPWFFGKIPRAKAEEMLSKQRHDGAFLIRESESAPGDFSLSVKFGNDVQHFKVLRDGAGKYFLWVVKFNSLNELVDYHRSTSVSRNQQIFLRDIEQVPQQPTNVQALFDFDPQEDGELGFRRGDFIHVQDNSDPNWWKGACHGQTGMFPRNYVTPVNRNV	-0.291525453780769	-0.48294872	-0.5075566549413724
MEAIAKYDFKATADDELSFKRGDILKVLNEECDQNWYKAELNGKDGFIPKNYIEMKPHPWFFGKIPRAKAEEMLSKQRHDGAFLIRESESAPGDFSLSVKFGNDVQHFKVLRDGAGKYFLWVVKFNSLNELVDYHRSTSVSRNQQIFLRDIEQVPQQPTNVQALFDFDPQEDGELGFRRGDFIHVEDNSDPNWWKGACHGQTGMFPRNYVTPVNRNV	-0.4396139802889189	-0.37902874	-0.4337240527871433
MEAIAKYDFKATADDELSFKRGDILKVLNEECDQNWYKAELNGKDGFIPKNYIEMKPHPWFFGKIPRAKAEEMLSKQRHDGAFLIRESESAPGDFSLSVKFGNDVQHFKVLRDGAGKYFLWVVKFNSLNELVDYHRSTSVSRNQQIFLRDIEQVPQQPTNVQALFDFDPQEDGELGFRRGDFIHVADNSDPNWWKGACHGQTGMFPRNYVTPVNRNV	-1.02776045483295	-0.92691606	-0.8259454806937603
MEAIAKYDFKATADDELSFKRGDILKVLNEECDQNWYKAELNGKDGFIPKNYIEMKPHPWFFGKIPRAKAEEMLSKQRHDGAFLIRESESAPGDFSLSVKFGNDVQHFKVLRDGAGKYFLWVVKFNSLNELVDYHRSTSVSRNQQIFLRDIEQVPQQPTNVQALFDFDPQEDGELGFRRGDFIHVGDNSDPNWWKGACHGQTGMFPRNYVTPVNRNV	-1.23250593464665	-1.1240957	-1.025187587344746
MEAIAKYDFKATADDELSFKRGDILKVLNEECDQNWYKAELNGKDGFIPKNYIEMKPHPWFFGKIPRAKAEEMLSKQRHDGAFLIRESESAPGDFSLSVKFGNDVQHFKVLRDGAGKYFLWVVKFNSLNELVDYHRSTSVSRNQQIFLRDIEQVPQQPTNVQALFDFDPQEDGELGFRRGDFIHVVDNSDPNWWKGACHGQTGMFPRNYVTPVNRNV	-0.491148548541559	-0.21952403	-0.3383849507011716
MEAIAKYDFKATADDELSFKRGDILKVLNEECDQNWYKAELNGKDGFIPKNYIEMKPHPWFFGKIPRAKAEEMLSKQRHDGAFLIRESESAPGDFSLSVKFGNDVQHFKVLRDGAGKYFLWVVKFNSLNELVDYHRSTSVSRNQQIFLRDIEQVPQQPTNVQALFDFDPQEDGELGFRRGDFIHVWDNSDPNWWKGACHGQTGMFPRNYVTPVNRNV	-0.618371182534755	-0.64367855	-0.617724619850633
MEAIAKYDFKATADDELSFKRGDILKVLNEECDQNWYKAELNGKDGFIPKNYIEMKPHPWFFGKIPRAKAEEMLSKQRHDGAFLIRESESAPGDFSLSVKFGNDVQHFKVLRDGAGKYFLWVVKFNSLNELVDYHRSTSVSRNQQIFLRDIEQVPQQPTNVQALFDFDPQEDGELGFRRGDFGHVMDNSDPNWWKGACHGQTGMFPRNYVTPVNRNV	-1.11281677853327	-1.1493571	-1.0535674793303569
MEAIAKYDFKATADDELSFKRGDILKVLNEECDQNWYKAELNGKDGFIPKNYIEMKPHPWFFGKIPRAKAEEMLSKQRHDGAFLIRESESAPGDFSLSVKFGNDVQHFKVLRDGAGKYFLWVVKFNSLNELVDYHRSTSVSRNQQIFLRDIEQVPQQPTNVQALFDFDPQEDGELGFRRGGFIHVMDNSDPNWWKGACHGQTGMFPRNYVTPVNRNV	-1.12389900202708	-1.1759005	-1.0805519546631075
MEAIAKYDFKATADDELSFKRGDILKVLNEECDQNWYKAELNGKDGFIPKNYIEMKPHPWFFGKIPRAKAEEMLSKQRHDGAFLIRESESAPGDFSLSVKFGNDVQHFKVLRDGAGKYFLWVVKFNSLNELVDYHRSTSVSRNQQIFLRDIEQVPQQPTNVQALFDFDPQEDGELGFRRGLFIHVMDNSDPNWWKGACHGQTGMFPRNYVTPVNRNV	-1.39913545655945	-1.1831826	-1.0836398679036776
MEAIAKYDFKATADDELSFKRGDILKVLNEECDQNWYKAELNGKDGFIPKNYIEMKPHPWFFGKIPRAKAEEMLSKQRHDGAFLIRESESAPGDFSLSVKFGNDVQHFKVLRDGAGKYFLWVVKFNSLNELVDYHRSTSVSRNQQIFLRDIEQVPQQPTNVQALFDFDPQEDGELGFREGDFIHVMDNSDPNWWKGACHGQTGMFPRNYVTPVNRNV	-0.0471103794981077	-0.1964668	-0.29834467311611945
MEAIAKYDFKATADDELSFKRGDILKVLNEECDQNWYKAELNGKDGFIPKNYIEMKPHPWFFGKIPRAKAEEMLSKQRHDGAFLIRESESAPGDFSLSVKFGNDVQHFKVLRDGAGKYFLWVVKFNSLNELVDYHRSTSVSRNQQIFLRDIEQVPQQPTNVQALFDFDPQEDGELGFRAGDFIHVMDNSDPNWWKGACHGQTGMFPRNYVTPVNRNV	0.257936507015252	-0.123084664	-0.2633240633089633
MEAIAKYDFKATADDELSFKRGDILKVLNEECDQNWYKAELNGKDGFIPKNYIEMKPHPWFFGKIPRAKAEEMLSKQRHDGAFLIRESESAPGDFSLSVKFGNDVQHFKVLRDGAGKYFLWVVKFNSLNELVDYHRSTSVSRNQQIFLRDIEQVPQQPTNVQALFDFDPQEDGELGFRGGDFIHVMDNSDPNWWKGACHGQTGMFPRNYVTPVNRNV	-0.8646772948499079	-0.8923845	-0.8127609582812827
MEAIAKYDFKATADDELSFKRGDILKVLNEECDQNWYKAELNGKDGFIPKNYIEMKPHPWFFGKIPRAKAEEMLSKQRHDGAFLIRESESAPGDFSLSVKFGNDVQHFKVLRDGAGKYFLWVVKFNSLNELVDYHRSTSVSRNQQIFLRDIEQVPQQPTNVQALFDFDPQEDGELGFRVGDFIHVMDNSDPNWWKGACHGQTGMFPRNYVTPVNRNV	-0.29949195280513	-0.33470768	-0.3938156569650335
MEAIAKYDFKATADDELSFKRGDILKVLNEECDQNWYKAELNGKDGFIPKNYIEMKPHPWFFGKIPRAKAEEMLSKQRHDGAFLIRESESAPGDFSLSVKFGNDVQHFKVLRDGAGKYFLWVVKFNSLNELVDYHRSTSVSRNQQIFLRDIEQVPQQPTNVQALFDFDPQEDGELGFRYGDFIHVMDNSDPNWWKGACHGQTGMFPRNYVTPVNRNV	-1.21307231638295	-1.0456102	-0.9330835085010207
MEAIAKYDFKATADDELSFKRGDILKVLNEECDQNWYKAELNGKDGFIPKNYIEMKPHPWFFGKIPRAKAEEMLSKQRHDGAFLIRESESAPGDFSLSVKFGNDVQHFKVLRDGAGKYFLWVVKFNSLNELVDYHRSTSVSRNQQIFLRDIEQVPQQPTNVQALFDFDPQEDGELGFRWGDFIHVMDNSDPNWWKGACHGQTGMFPRNYVTPVNRNV	-0.8691077355408371	-1.132419	-1.0427869108185526
MEAIAKYDFKATADDELSFKRGDILKVLNEECDQNWYKAELNGKDGFIPKNYIEMKPHPWFFGKIPRAKAEEMLSKQRHDGAFLIRESESAPGDFSLSVKFGNDVQHFKVLRDGAGKYFLWVVKFNSLNELVDYHRSTSVSRNQQIFLRDIEQVPQQPTNVQALFDFDPQEDGELGFRLGDFIHVMDNSDPNWWKGACHGQTGMFPRNYVTPVNRNV	-0.8169064844276701	-0.9469781	-0.8532115618109977
MEAIAKYDFKATADDELSFKRGDILKVLNEECDQNWYKAELNGKDGFIPKNYIEMKPHPWFFGKIPRAKAEEMLSKQRHDGAFLIRESESAPGDFSLSVKFGNDVQHFKVLRDGAGKYFLWVVKFNSLNELVDYHRSTSVSRNQQIFLRDIEQVPQQPTNVQALFDFDPQEDGELGFERGDFIHVMDNSDPNWWKGACHGQTGMFPRNYVTPVNRNV	-0.6284583462576221	-0.561529	-0.5469869398712195
MEAIAKYDFKATADDELSFKRGDILKVLNEECDQNWYKAELNGKDGFIPKNYIEMKPHPWFFGKIPRAKAEEMLSKQRHDGAFLIRESESAPGDFSLSVKFGNDVQHFKVLRDGAGKYFLWVVKFNSLNELVDYHRSTSVSRNQQIFLRDIEQVPQQPTNVQALFDFDPQEDGELGFGRGDFIHVMDNSDPNWWKGACHGQTGMFPRNYVTPVNRNV	-0.8016926733867951	-0.8035872	-0.7369426818745932
MEAIAKYDFKATADDELSFKRGDILKVLNEECDQNWYKAELNGKDGFIPKNYIEMKPHPWFFGKIPRAKAEEMLSKQRHDGAFLIRESESAPGDFSLSVKFGNDVQHFKVLRDGAGKYFLWVVKFNSLNELVDYHRSTSVSRNQQIFLRDIEQVPQQPTNVQALFDFDPQEDGELGFVRGDFIHVMDNSDPNWWKGACHGQTGMFPRNYVTPVNRNV	-0.8528273382993409	-0.729492	-0.6775428706255457
MEAIAKYDFKATADDELSFKRGDILKVLNEECDQNWYKAELNGKDGFIPKNYIEMKPHPWFFGKIPRAKAEEMLSKQRHDGAFLIRESESAPGDFSLSVKFGNDVQHFKVLRDGAGKYFLWVVKFNSLNELVDYHRSTSVSRNQQIFLRDIEQVPQQPTNVQALFDFDPQEDGELGFYRGDFIHVMDNSDPNWWKGACHGQTGMFPRNYVTPVNRNV	-1.01355167665749	-0.9396891	-0.8318273862486905
MEAIAKYDFKATADDELSFKRGDILKVLNEECDQNWYKAELNGKDGFIPKNYIEMKPHPWFFGKIPRAKAEEMLSKQRHDGAFLIRESESAPGDFSLSVKFGNDVQHFKVLRDGAGKYFLWVVKFNSLNELVDYHRSTSVSRNQQIFLRDIEQVPQQPTNVQALFDFDPQEDGELGFWRGDFIHVMDNSDPNWWKGACHGQTGMFPRNYVTPVNRNV	-1.01342906933739	-1.0060127	-0.9106922554534052
MEAIAKYDFKATADDELSFKRGDILKVLNEECDQNWYKAELNGKDGFIPKNYIEMKPHPWFFGKIPRAKAEEMLSKQRHDGAFLIRESESAPGDFSLSVKFGNDVQHFKVLRDGAGKYFLWVVKFNSLNELVDYHRSTSVSRNQQIFLRDIEQVPQQPTNVQALFDFDGQEDGELGFRRGDFIHVMDNSDPNWWKGACHGQTGMFPRNYVTPVNRNV	0.0905156516731274	-0.14906764	-0.2872766701533136
MEAIAKYDFKATADDELSFKRGDILKVLNEECDQNWYKAELNGKDGFIPKNYIEMKPHPWFFGKIPRAKAEEMLSKQRHDGAFLIRESESAPGDFSLSVKFGNDVQHFKVLRDGAGKYFLWVVKFNSLNELVDYHRSTSVSRNQQIFLRDIEQVPQQPTNVQALFDFAPQEDGELGFRRGDFIHVMDNSDPNWWKGACHGQTGMFPRNYVTPVNRNV	-0.8465411013765369	-0.517349	-0.5312457130077597
MEAIAKYDFKATADDELSFKRGDILKVLNEECDQNWYKAELNGKDGFIPKNYIEMKPHPWFFGKIPRAKAEEMLSKQRHDGAFLIRESESAPGDFSLSVKFGNDVQHFKVLRDGAGKYFLWVVKFNSLNELVDYHRSTSVSRNQQIFLRDIEQVPQQPTNVQALFDFGPQEDGELGFRRGDFIHVMDNSDPNWWKGACHGQTGMFPRNYVTPVNRNV	-0.9340585936124708	-0.9686271	-0.8736269735484896
MEAIAKYDFKATADDELSFKRGDILKVLNEECDQNWYKAELNGKDGFIPKNYIEMKPHPWFFGKIPRAKAEEMLSKQRHDGAFLIRESESAPGDFSLSVKFGNDVQHFKVLRDGAGKYFLWVVKFNSLNELVDYHRSTSVSRNQQIFLRDIEQVPQQPTNVQALFWFDPQEDGELGFRRGDFIHVMDNSDPNWWKGACHGQTGMFPRNYVTPVNRNV	-1.2153391284881498	-1.1944219	-1.1264618048293586
MEAIAKYDFKATADDELSFKRGDILKVLNEECDQNWYKAELNGKDGFIPKNYIEMKPHPWFFGKIPRAKAEEMLSKQRHDGAFLIRESESAPGDFSLSVKFGNDVQHFKVLRDGAGKYFLWVVKFNSLNELVDYHRSTSVSRNQQIFLRDIEQVPQQPTKVQALGDFDPQEDGELGFRRGDFIHVMDNSDPNWWKGACHGQTGMFPRNYVTPVNRNV	-0.7411635755614779	-0.5473776	-0.5574285123847309
MEAIAKYDFKATADDELSFKRGDILKVLNEECDQNWYKAELNGKDGFIPKNYIEMKPHPWFFGKIPRAKAEEMLSKQRHDGAFLIRESESAPGDFSLSVKFGNDVQHFKVLRDGAGKYFLWVVKFNSLNELVDYHRSTSVSRNQQIFLRDIEQVPQQPTKVQALLDFDPQEDGELGFRRGDFIHVMDNSDPNWWKGACHGQTGMFPRNYVTPVNRNV	-0.0200928021337762	-0.07318449	-0.21606745215055234
MEAIAKYDFKATADDELSFKRGDILKVLNEECDQNWYKAELNGKDGFIPKNYIEMKPHPWFFGKIPRAKAEEMLSKQRHDGAFLIRESESAPGDFSLSVKFGNDVQHFKVLRDGAGKYFLWVVKFNSLNELVDYHRSTSVSRNQQIFLRDIEQVPQQPTKVQALFKFDPQEDGELGFRRGDFIHVMDNSDPNWWKGACHGQTGMFPRNYVTPVNRNV	-1.1852839166710902	-1.0330706	-0.8556729363309774
MEAIAKYDFKATADDELSFKRGDILKVLNEECDQNWYKAELNGKDGFIPKNYIEMKPHPWFFGKIPRAKAEEMLSKQRHDGAFLIRESESAPGDFSLSVKFGNDVQHFKVLRDGAGKYFLWVVKFNSLNELVDYHRSTSVSRNQQIFLRDIEQVPQQPTKVQALFTFDPQEDGELGFRRGDFIHVMDNSDPNWWKGACHGQTGMFPRNYVTPVNRNV	-0.5297896738108749	-0.65977174	-0.6125599081288007
MEAIAKYDFKATADDELSFKRGDILKVLNEECDQNWYKAELNGKDGFIPKNYIEMKPHPWFFGKIPRAKAEEMLSKQRHDGAFLIRESESAPGDFSLSVKFGNDVQHFKVLRDGAGKYFLWVVKFNSLNELVDYHRSTSVSRNQQIFLRDIEQVPQQPTKVQALFRFDPQEDGELGFRRGDFIHVMDNSDPNWWKGACHGQTGMFPRNYVTPVNRNV	-1.14615522726376	-1.0508409	-0.8131871334063661
MEAIAKYDFKATADDELSFKRGDILKVLNEECDQNWYKAELNGKDGFIPKNYIEMKPHPWFFGKIPRAKAEEMLSKQRHDGAFLIRESESAPGDFSLSVKFGNDVQHFKVLRDGAGKYFLWVVKFNSLNELVDYHRSTSVSRNQQIFLRDIEQVPQQPTKVQALFMFDPQEDGELGFRRGDFIHVMDNSDPNWWKGACHGQTGMFPRNYVTPVNRNV	-1.06778344883326	-1.1122878	-0.8742491614737782
MEAIAKYDFKATADDELSFKRGDILKVLNEECDQNWYKAELNGKDGFIPKNYIEMKPHPWFFGKIPRAKAEEMLSKQRHDGAFLIRESESAPGDFSLSVKFGNDVQHFKVLRDGAGKYFLWVVKFNSLNELVDYHRSTSVSRNQQIFLRDIEQVPQQPTKVQALFPFDPQEDGELGFRRGDFIHVMDNSDPNWWKGACHGQTGMFPRNYVTPVNRNV	-1.01918513067118	-1.0152802	-0.7921957723930184
MEAIAKYDFKATADDELSFKRGDILKVLNEECDQNWYKAELNGKDGFIPKNYIEMKPHPWFFGKIPRAKAEEMLSKQRHDGAFLIRESESAPGDFSLSVKFGNDVQHFKVLRDGAGKYFLWVVKFNSLNELVDYHRSTSVSRNQQIFLRDIEQVPQQPTKVQALFDGDPQEDGELGFRRGDFIHVMDNSDPNWWKGACHGQTGMFPRNYVTPVNRNV	-1.4057569255568898	-1.0925277	-0.8157144735574962
MEAIAKYDFKATADDELSFKRGDILKVLNEECDQNWYKAELNGKDGFIPKNYIEMKPHPWFFGKIPRAKAEEMLSKQRHDGAFLIRESESAPGDFSLSVKFGNDVQHFKVLRDGAGKYFLWVVKFNSLNELVDYHRSTSVSRNQQIFLRDIEQVPQQPTKVQALFDFPPQEDGELGFRRGDFIHVMDNSDPNWWKGACHGQTGMFPRNYVTPVNRNV	-1.16648026523377	-0.83690584	-0.6905078196533747
MEAIAKYDFKATADDELSFKRGDILKVLNEECDQNWYKAELNGKDGFIPKNYIEMKPHPWFFGKIPRAKAEEMLSKQRHDGAFLIRESESAPGDFSLSVKFGNDVQHFKVLRDGAGKYFLWVVKFNSLNELVDYHRSTSVSRNQQIFLRDIEQVPQQPTKVQALFDFEPQEDGELGFRRGDFIHVMDNSDPNWWKGACHGQTGMFPRNYVTPVNRNV	0.0068408756909887	0.09650576	-0.07900606908509644
MEAIAKYDFKATADDELSFKRGDILKVLNEECDQNWYKAELNGKDGFIPKNYIEMKPHPWFFGKIPRAKAEEMLSKQRHDGAFLIRESESAPGDFSLSVKFGNDVQHFKVLRDGAGKYFLWVVKFNSLNELVDYHRSTSVSRNQQIFLRDIEQVPQQPTKVQALFDFDPQLDGELGFRRGDFIHVMDNSDPNWWKGACHGQTGMFPRNYVTPVNRNV	-0.206883779499877	-0.18109965	-0.3376120240964493
MEAIAKYDFKATADDELSFKRGDILKVLNEECDQNWYKAELNGKDGFIPKNYIEMKPHPWFFGKIPRAKAEEMLSKQRHDGAFLIRESESAPGDFSLSVKFGNDVQHFKVLRDGAGKYFLWVVKFNSLNELVDYHRSTSVSRNQQIFLRDIEQVPQQPTKVQALFDFDPQEDQELGFRRGDFIHVMDNSDPNWWKGACHGQTGMFPRNYVTPVNRNV	-0.8541465431210309	-0.5165525	-0.516005646040286
MEAIAKYDFKATADDELSFKRGDILKVLNEECDQNWYKAELNGKDGFIPKNYIEMKPHPWFFGKIPRAKAEEMLSKQRHDGAFLIRESESAPGDFSLSVKFGNDVQHFKVLRDGAGKYFLWVVKFNSLNELVDYHRSTSVSRNQQIFLRDIEQVPQQPTKVQALFDFDPQEDGELNFRRGDFIHVMDNSDPNWWKGACHGQTGMFPRNYVTPVNRNV	-0.839553054152866	-0.32003278	-0.41770412671596446
MEAIAKYDFKATADDELSFKRGDILKVLNEECDQNWYKAELNGKDGFIPKNYIEMKPHPWFFGKIPRAKAEEMLSKQRHDGAFLIRESESAPGDFSLSVKFGNDVQHFKVLRDGAGKYFLWVVKFNSLNELVDYHRSTSVSRNQQIFLRDIEQVPQQPTKVQALFDFDPQEDGELRFRRGDFIHVMDNSDPNWWKGACHGQTGMFPRNYVTPVNRNV	-0.0706486724895902	0.0017188787	-0.1756180955789839
MEAIAKYDFKATADDELSFKRGDILKVLNEECDQNWYKAELNGKDGFIPKNYIEMKPHPWFFGKIPRAKAEEMLSKQRHDGAFLIRESESAPGDFSLSVKFGNDVQHFKVLRDGAGKYFLWVVKFNSLNELVDYHRSTSVSRNQQIFLRDIEQVPQQPTKVQALFDFDPQEDGELGKRRGDFIHVMDNSDPNWWKGACHGQTGMFPRNYVTPVNRNV	-0.878912350335393	-1.1171064	-0.8361830583633427
MEAIAKYDFKATADDELSFKRGDILKVLNEECDQNWYKAELNGKDGFIPKNYIEMKPHPWFFGKIPRAKAEEMLSKQRHDGAFLIRESESAPGDFSLSVKFGNDVQHFKVLRDGAGKYFLWVVKFNSLNELVDYHRSTSVSRNQQIFLRDIEQVPQQPTKVQALFDFDPQEDGELGTRRGDFIHVMDNSDPNWWKGACHGQTGMFPRNYVTPVNRNV	-1.19430604163852	-1.0954185	-0.8195691267320031
MEAIAKYDFKATADDELSFKRGDILKVLNEECDQNWYKAELNGKDGFIPKNYIEMKPHPWFFGKIPRAKAEEMLSKQRHDGAFLIRESESAPGDFSLSVKFGNDVQHFKVLRDGAGKYFLWVVKFNSLNELVDYHRSTSVSRNQQIFLRDIEQVPQQPTKVQALFDFDPQEDGELGSRRGDFIHVMDNSDPNWWKGACHGQTGMFPRNYVTPVNRNV	-1.23066447926584	-1.0869417	-0.8088257591364769
MEAIAKYDFKATADDELSFKRGDILKVLNEECDQNWYKAELNGKDGFIPKNYIEMKPHPWFFGKIPRAKAEEMLSKQRHDGAFLIRESESAPGDFSLSVKFGNDVQHFKVLRDGAGKYFLWVVKFNSLNELVDYHRSTSVSRNQQIFLRDIEQVPQQPTKVQALFDFDPQEDGELGIRRGDFIHVMDNSDPNWWKGACHGQTGMFPRNYVTPVNRNV	-1.34795950780712	-0.98042375	-0.7731650957518426
MEAIAKYDFKATADDELSFKRGDILKVLNEECDQNWYKAELNGKDGFIPKNYIEMKPHPWFFGKIPRAKAEEMLSKQRHDGAFLIRESESAPGDFSLSVKFGNDVQHFKVLRDGAGKYFLWVVKFNSLNELVDYHRSTSVSRNQQIFLRDIEQVPQQPTKVQALFDFDPQEDGELGHRRGDFIHVMDNSDPNWWKGACHGQTGMFPRNYVTPVNRNV	-0.8593461203550149	-1.1061321	-0.8775833754956848
MEAIAKYDFKATADDELSFKRGDILKVLNEECDQNWYKAELNGKDGFIPKNYIEMKPHPWFFGKIPRAKAEEMLSKQRHDGAFLIRESESAPGDFSLSVKFGNDVQHFKVLRDGAGKYFLWVVKFNSLNELVDYHRSTSVSRNQQIFLRDIEQVPQQPTKVQALFDFDPQEDGELGLRRGDFIHVMDNSDPNWWKGACHGQTGMFPRNYVTPVNRNV	-0.600460653970198	-0.7031123	-0.6262983930185326
MEAIAKYDFKATADDELSFKRGDILKVLNEECDQNWYKAELNGKDGFIPKNYIEMKPHPWFFGKIPRAKAEEMLSKQRHDGAFLIRESESAPGDFSLSVKFGNDVQHFKVLRDGAGKYFLWVVKFNSLNELVDYHRSTSVSRNQQIFLRDIEQVPQQPTKVQALFDFDPQEDGELGDRRGDFIHVMDNSDPNWWKGACHGQTGMFPRNYVTPVNRNV	-0.9790233838479552	-1.1246526	-0.8280443251496354
MEAIAKYDFKATADDELSFKRGDILKVLNEECDQNWYKAELNGKDGFIPKNYIEMKPHPWFFGKIPRAKAEEMLSKQRHDGAFLIRESESAPGDFSLSVKFGNDVQHFKVLRDGAGKYFLWVVKFNSLNELVDYHRSTSVSRNQQIFLRDIEQVPQQPTKVQALFDFDPQEDGELGERRGDFIHVMDNSDPNWWKGACHGQTGMFPRNYVTPVNRNV	-0.901213891849609	-1.0851871	-0.8379450920258886
MEAIAKYDFKATADDELSFKRGDILKVLNEECDQNWYKAELNGKDGFIPKNYIEMKPHPWFFGKIPRAKAEEMLSKQRHDGAFLIRESESAPGDFSLSVKFGNDVQHFKVLRDGAGKYFLWVVKFNSLNELVDYHRSTSVSRNQQIFLRDIEQVPQQPTKVQALFDFDPQEDGELGARRGDFIHVMDNSDPNWWKGACHGQTGMFPRNYVTPVNRNV	-0.926261586318092	-0.91430104	-0.7824053302202527
MEAIAKYDFKATADDELSFKRGDILKVLNEECDQNWYKAELNGKDGFIPKNYIEMKPHPWFFGKIPRAKAEEMLSKQRHDGAFLIRESESAPGDFSLSVKFGNDVQHFKVLRDGAGKYFLWVVKFNSLNELVDYHRSTSVSRNQQIFLRDIEQVPQQPTKVQALFDFDPQEDGELGGRRGDFIHVMDNSDPNWWKGACHGQTGMFPRNYVTPVNRNV	-1.01016993466186	-1.105897	-0.842820227720873
MEAIAKYDFKATADDELSFKRGDILKVLNEECDQNWYKAELNGKDGFIPKNYIEMKPHPWFFGKIPRAKAEEMLSKQRHDGAFLIRESESAPGDFSLSVKFGNDVQHFKVLRDGAGKYFLWVVKFNSLNELVDYHRSTSVSRNQQIFLRDIEQVPQQPTKVQALFDFDPQEDGELGVRRGDFIHVMDNSDPNWWKGACHGQTGMFPRNYVTPVNRNV	-1.20358139389374	-1.078833	-0.8132664389616409
MEAIAKYDFKATADDELSFKRGDILKVLNEECDQNWYKAELNGKDGFIPKNYIEMKPHPWFFGKIPRAKAEEMLSKQRHDGAFLIRESESAPGDFSLSVKFGNDVQHFKVLRDGAGKYFLWVVKFNSLNELVDYHRSTSVSRNQQIFLRDIEQVPQQPTKVQALFDFDPQEDGELGYRRGDFIHVMDNSDPNWWKGACHGQTGMFPRNYVTPVNRNV	-1.13068696275702	-0.9822819	-0.7851138040261816
MEAIAKYDFKATADDELSFKRGDILKVLNEECDQNWYKAELNGKDGFIPKNYIEMKPHPWFFGKIPRAKAEEMLSKQRHDGAFLIRESESAPGDFSLSVKFGNDVQHFKVLRDGAGKYFLWVVKFNSLNELVDYHRSTSVSRNQQIFLRDIEQVPQQPTKVQALFDFDPQEDGELGWRRGDFIHVMDNSDPNWWKGACHGQTGMFPRNYVTPVNRNV	-0.7787919594652529	-1.1059743	-0.8559272078583611
MEAIAKYDFKATADDELSFKRGDILKVLNEECDQNWYKAELNGKDGFIPKNYIEMKPHPWFFGKIPRAKAEEMLSKQRHDGAFLIRESESAPGDFSLSVKFGNDVQHFKVLRDGAGKYFLWVVKFNSLNELVDYHRSTSVSRNQQIFLRDIEQVPQQPTKVQALFDFDPQEDGELGFKRGDFIHVMDNSDPNWWKGACHGQTGMFPRNYVTPVNRNV	0.103584439128502	0.15244651	0.03630163669607356
MEAIAKYDFKATADDELSFKRGDILKVLNEECDQNWYKAELNGKDGFIPKNYIEMKPHPWFFGKIPRAKAEEMLSKQRHDGAFLIRESESAPGDFSLSVKFGNDVQHFKVLRDGAGKYFLWVVKFNSLNELVDYHRSTSVSRNQQIFLRDIEQVPQQPTKVQALFDFDPQEDGELGFSRGDFIHVMDNSDPNWWKGACHGQTGMFPRNYVTPVNRNV	0.0178108325170968	-0.11420691	-0.2587420749227949
MEAIAKYDFKATADDELSFKRGDILKVLNEECDQNWYKAELNGKDGFIPKNYIEMKPHPWFFGKIPRAKAEEMLSKQRHDGAFLIRESESAPGDFSLSVKFGNDVQHFKVLRDGAGKYFLWVVKFNSLNELVDYHRSTSVSRNQQIFLRDIEQVPQQPTKVQALFDFDPQEDGELGFMRGDFIHVMDNSDPNWWKGACHGQTGMFPRNYVTPVNRNV	-0.310249323074964	-0.28079176	-0.3686606785816817
MEAIAKYDFKATADDELSFKRGDILKVLNEECDQNWYKAELNGKDGFIPKNYIEMKPHPWFFGKIPRAKAEEMLSKQRHDGAFLIRESESAPGDFSLSVKFGNDVQHFKVLRDGAGKYFLWVVKFNSLNELVDYHRSTSVSRNQQIFLRDIEQVPQQPTKVQALFDFDPQEDGELGFRKGDFIHVMDNSDPNWWKGACHGQTGMFPRNYVTPVNRNV	0.25660695323513	0.17686415	0.11016812520913355
MEAIAKYDFKATADDELSFKRGDILKVLNEECDQNWYKAELNGKDGFIPKNYIEMKPHPWFFGKIPRAKAEEMLSKQRHDGAFLIRESESAPGDFSLSVKFGNDVQHFKVLRDGAGKYFLWVVKFNSLNELVDYHRSTSVSRNQQIFLRDIEQVPQQPTKVQALFDFDPQEDGELGFRMGDFIHVMDNSDPNWWKGACHGQTGMFPRNYVTPVNRNV	0.015676713210676	-0.15538132	-0.2799066559954504
MEAIAKYDFKATADDELSFKRGDILKVLNEECDQNWYKAELNGKDGFIPKNYIEMKPHPWFFGKIPRAKAEEMLSKQRHDGAFLIRESESAPGDFSLSVKFGNDVQHFKVLRDGAGKYFLWVVKFNSLNELVDYHRSTSVSRNQQIFLRDIEQVPQQPTKVQALFDFDPQEDGELGFRQGDFIHVMDNSDPNWWKGACHGQTGMFPRNYVTPVNRNV	0.0235436302231028	0.031838894	-0.12813275233128252
MEAIAKYDFKATADDELSFKRGDILKVLNEECDQNWYKAELNGKDGFIPKNYIEMKPHPWFFGKIPRAKAEEMLSKQRHDGAFLIRESESAPGDFSLSVKFGNDVQHFKVLRDGAGKYFLWVVKFNSLNELVDYHRSTSVSRNQQIFLRDIEQVPQQPTKVQALFDFDPQEDGELGFRPGDFIHVMDNSDPNWWKGACHGQTGMFPRNYVTPVNRNV	-1.09810032252595	-0.97983354	-0.8078344960341672
MEAIAKYDFKATADDELSFKRGDILKVLNEECDQNWYKAELNGKDGFIPKNYIEMKPHPWFFGKIPRAKAEEMLSKQRHDGAFLIRESESAPGDFSLSVKFGNDVQHFKVLRDGAGKYFLWVVKFNSLNELVDYHRSTSVSRNQQIFLRDIEQVPQQPTKVQALFDFDPQEDGELGFRRPDFIHVMDNSDPNWWKGACHGQTGMFPRNYVTPVNRNV	-1.23307178087072	-1.1359651	-0.8533780727976836
MEAIAKYDFKATADDELSFKRGDILKVLNEECDQNWYKAELNGKDGFIPKNYIEMKPHPWFFGKIPRAKAEEMLSKQRHDGAFLIRESESAPGDFSLSVKFGNDVQHFKVLRDGAGKYFLWVVKFNSLNELVDYHRSTSVSRNQQIFLRDIEQVPQQPTKVQALFDFDPQEDGELGFRRLDFIHVMDNSDPNWWKGACHGQTGMFPRNYVTPVNRNV	-0.7740062561587999	-0.9787	-0.7855537158449843
MEAIAKYDFKATADDELSFKRGDILKVLNEECDQNWYKAELNGKDGFIPKNYIEMKPHPWFFGKIPRAKAEEMLSKQRHDGAFLIRESESAPGDFSLSVKFGNDVQHFKVLRDGAGKYFLWVVKFNSLNELVDYHRSTSVSRNQQIFLRDIEQVPQQPTKVQALFDFDPQEDGELGFRREDFIHVMDNSDPNWWKGACHGQTGMFPRNYVTPVNRNV	-0.981766231927887	-1.07472	-0.7990486707803566
MEAIAKYDFKATADDELSFKRGDILKVLNEECDQNWYKAELNGKDGFIPKNYIEMKPHPWFFGKIPRAKAEEMLSKQRHDGAFLIRESESAPGDFSLSVKFGNDVQHFKVLRDGAGKYFLWVVKFNSLNELVDYHRSTSVSRNQQIFLRDIEQVPQQPTKVQALFDFDPQEDGELGFRRADFIHVMDNSDPNWWKGACHGQTGMFPRNYVTPVNRNV	-1.16137991937586	-1.0416155	-0.8221276619312521
MEAIAKYDFKATADDELSFKRGDILKVLNEECDQNWYKAELNGKDGFIPKNYIEMKPHPWFFGKIPRAKAEEMLSKQRHDGAFLIRESESAPGDFSLSVKFGNDVQHFKVLRDGAGKYFLWVVKFNSLNELVDYHRSTSVSRNQQIFLRDIEQVPQQPTKVQALFDFDPQEDGELGFRRGKFIHVMDNSDPNWWKGACHGQTGMFPRNYVTPVNRNV	-1.27165528238305	-1.1748308	-0.9314893963967439
MEAIAKYDFKATADDELSFKRGDILKVLNEECDQNWYKAELNGKDGFIPKNYIEMKPHPWFFGKIPRAKAEEMLSKQRHDGAFLIRESESAPGDFSLSVKFGNDVQHFKVLRDGAGKYFLWVVKFNSLNELVDYHRSTSVSRNQQIFLRDIEQVPQQPTKVQALFDFDPQEDGELGFRRGQFIHVMDNSDPNWWKGACHGQTGMFPRNYVTPVNRNV	-0.7779860938737629	-0.822369	-0.7095872139109218
MEAIAKYDFKATADDELSFKRGDILKVLNEECDQNWYKAELNGKDGFIPKNYIEMKPHPWFFGKIPRAKAEEMLSKQRHDGAFLIRESESAPGDFSLSVKFGNDVQHFKVLRDGAGKYFLWVVKFNSLNELVDYHRSTSVSRNQQIFLRDIEQVPQQPTKVQALFDFDPQEDGELGFRRGRFIHVMDNSDPNWWKGACHGQTGMFPRNYVTPVNRNV	-1.26444201380531	-1.1420994	-0.8499425065210167
MEAIAKYDFKATADDELSFKRGDILKVLNEECDQNWYKAELNGKDGFIPKNYIEMKPHPWFFGKIPRAKAEEMLSKQRHDGAFLIRESESAPGDFSLSVKFGNDVQHFKVLRDGAGKYFLWVVKFNSLNELVDYHRSTSVSRNQQIFLRDIEQVPQQPTKVQALFDFDPQEDGELGFRRGDFNHVMDNSDPNWWKGACHGQTGMFPRNYVTPVNRNV	-0.838131677880317	-0.74708563	-0.6596426319544548
MEAIAKYDFKATADDELSFKRGDILKVLNEECDQNWYKAELNGKDGFIPKNYIEMKPHPWFFGKIPRAKAEEMLSKQRHDGAFLIRESESAPGDFSLSVKFGNDVQHFKVLRDGAGKYFLWVVKFNSLNELVDYHRSTSVSRNQQIFLRDIEQVPQQPTKVQALFDFDPQEDGELGFRRGDFKHVMDNSDPNWWKGACHGQTGMFPRNYVTPVNRNV	-1.11726007669696	-1.1699425	-0.7988589613677473
MEAIAKYDFKATADDELSFKRGDILKVLNEECDQNWYKAELNGKDGFIPKNYIEMKPHPWFFGKIPRAKAEEMLSKQRHDGAFLIRESESAPGDFSLSVKFGNDVQHFKVLRDGAGKYFLWVVKFNSLNELVDYHRSTSVSRNQQIFLRDIEQVPQQPTKVQALFDFDPQEDGELGFRRGDFSHVMDNSDPNWWKGACHGQTGMFPRNYVTPVNRNV	-1.18279737679076	-1.1372207	-0.8013382509775333
MEAIAKYDFKATADDELSFKRGDILKVLNEECDQNWYKAELNGKDGFIPKNYIEMKPHPWFFGKIPRAKAEEMLSKQRHDGAFLIRESESAPGDFSLSVKFGNDVQHFKVLRDGAGKYFLWVVKFNSLNELVDYHRSTSVSRNQQIFLRDIEQVPQQPTKVQALFDFDPQEDGELGFRRGDFIHGMDNSDPNWWKGACHGQTGMFPRNYVTPVNRNV	-1.2363415641491	-1.1044177	-0.8325844067402031
MEAIAKYDFKATADDELSFKRGDILKVLNEECDQNWYKAELNGKDGFIPKNYIEMKPHPWFFGKIPRAKAEEMLSKQRHDGAFLIRESESAPGDFSLSVKFGNDVQHFKVLRDGAGKYFLWVVKFNSLNELVDYHRSTSVSRNQQIFLRDIEQVPQQPTKVQALFDFDPQEDGELGFRRGDFIHVNDNSDPNWWKGACHGQTGMFPRNYVTPVNRNV	-0.8212948998745259	-0.6695228	-0.5973931076813432
MEAIAKYDFKATADDELSFKRGDILKVLNEECDQNWYKAELNGKDGFIPKNYIEMKPHPWFFGKIPRAKAEEMLSKQRHDGAFLIRESESAPGDFSLSVKFGNDVQHFKVLRDGAGKYFLWVVKFNSLNELVDYHRSTSVSRNQQIFLRDIEQVPQQPTKVQALFDFDPQEDGELGFRRGDFIHVKDNSDPNWWKGACHGQTGMFPRNYVTPVNRNV	-0.326335435994216	-0.18469763	-0.3184538503020615
MEAIAKYDFKATADDELSFKRGDILKVLNEECDQNWYKAELNGKDGFIPKNYIEMKPHPWFFGKIPRAKAEEMLSKQRHDGAFLIRESESAPGDFSLSVKFGNDVQHFKVLRDGAGKYFLWVVKFNSLNELVDYHRSTSVSRNQQIFLRDIEQVPQQPTKVQALFDFDPQEDGELGFRRGDFIHVTDNSDPNWWKGACHGQTGMFPRNYVTPVNRNV	0.0253554068131132	0.042013645	-0.11368451518569955
MEAIAKYDFKATADDELSFKRGDILKVLNEECDQNWYKAELNGKDGFIPKNYIEMKPHPWFFGKIPRAKAEEMLSKQRHDGAFLIRESESAPGDFSLSVKFGNDVQHFKVLRDGAGKYFLWVVKFNSLNELVDYHRSTSVSRNQQIFLRDIEQVPQQPTKVQALFDFDPQEDGELGFRRGDFIHVRDNSDPNWWKGACHGQTGMFPRNYVTPVNRNV	-0.518047985379626	-0.42489928	-0.4873361683837061
MEAIAKYDFKATADDELSFKRGDILKVLNEECDQNWYKAELNGKDGFIPKNYIEMKPHPWFFGKIPRAKAEEMLSKQRHDGAFLIRESESAPGDFSLSVKFGNDVQHFKVLRDGAGKYFLWVVKFNSLNELVDYHRSTSVSRNQQIFLRDIEQVPQQPTKVQALFDFDPQEDGELGFRRGDFIHVMRNSDPNWWKGACHGQTGMFPRNYVTPVNRNV	-0.9126442432693008	-1.0791149	-0.8154358232029768
MEAIAKYDFKATADDELSFKRGDILKVLNEECDQNWYKAELNGKDGFIPKNYIEMKPHPWFFGKIPRAKAEEMLSKQRHDGAFLIRESESAPGDFSLSVKFGNDVQHFKVLRDGAGKYFLWVVKFNSLNELVDYHRSTSVSRNQQIFLRDIEQVPQQPTKVQALFDFDPQEDGELGFRRGDFIHVMDNSDPNNWKGACHGQTGMFPRNYVTPVNRNV	-0.654981772266223	-0.31804192	-0.40443242111823885
MEAIAKYDFKATADDELSFKRGDILKVLNEECDQNWYKAELNGKDGFIPKNYIEMKPHPWFFGKIPRAKAEEMLSKQRHDGAFLIRESESAPGDFSLSVKFGNDVQHFKVLRDGAGKYFLWVVKFNSLNELVDYHRSTSVSRNQQIFLRDIEQVPQQPTKVQALFDFDPQEDGELGFRRGDFIHVMDNSDPNTWKGACHGQTGMFPRNYVTPVNRNV	-0.410814457582329	-0.17841887	-0.29772681116929256
MEAIAKYDFKATADDELSFKRGDILKVLNEECDQNWYKAELNGKDGFIPKNYIEMKPHPWFFGKIPRAKAEEMLSKQRHDGAFLIRESESAPGDFSLSVKFGNDVQHFKVLRDGAGKYFLWVVKFNSLNELVDYHRSTSVSRNQQIFLRDIEQVPQQPTKVQALFDFDPQEDGELGFRRGDFIHVMDNSDPNRWKGACHGQTGMFPRNYVTPVNRNV	-0.052138660695937	-0.05906117	-0.2241259924278376
MEAIAKYDFKATADDELSFKRGDILKVLNEECDQNWYKAELNGKDGFIPKNYIEMKPHPWFFGKIPRAKAEEMLSKQRHDGAFLIRESESAPGDFSLSVKFGNDVQHFKVLRDGAGKYFLWVVKFNSLNELVDYHRSTSVSRNQQIFLRDIEQVPQQPTKVQALFDFDPQEDGELGFRRGDFIHVMDNSDPNAWKGACHGQTGMFPRNYVTPVNRNV	-0.867050331071145	-0.7497803	-0.6443465758431497
MEAIAKYDFKATADDELSFKRGDILKVLNEECDQNWYKAELNGKDGFIPKNYIEMKPHPWFFGKIPRAKAEEMLSKQRHDGAFLIRESESAPGDFSLSVKFGNDVQHFKVLRDGAGKYFLWVVKFNSLNELVDYHRSTSVSRNQQIFLRDIEQVPQQPTKVQALFDFDPQEDGELGFRRGDFIHVMDNSDPNGWKGACHGQTGMFPRNYVTPVNRNV	-0.8591451160568659	-1.0537674	-0.8019695160778424
MEAIAKYDFKATADDELSFKRGDILKVLNEECDQNWYKAELNGKDGFIPKNYIEMKPHPWFFGKIPRAKAEEMLSKQRHDGAFLIRESESAPGDFSLSVKFGNDVQHFKVLRDGAGKYFLWVVKFNSLNELVDYHRSTSVSRNQQIFLRDIEQVPQQPTKVQALFDFDPQEDGELGFRRGDFIHVMDNSDPNVWKGACHGQTGMFPRNYVTPVNRNV	0.0435280761368971	-0.064377666	-0.2202150201527786
MEAIAKYDFKATADDELSFKRGDILKVLNEECDQNWYKAELNGKDGFIPKNYIEMKPHPWFFGKIPRAKAEEMLSKQRHDGAFLIRESESAPGDFSLSVKFGNDVQHFKVLRDGAGKYFLWVVKFNSLNELVDYHRSTSVSRNQQIFLRDIEQVPQQPTKVQALFDFDPQEDGELGFRRGDFIHVMDNSDPNSWKGACHGQTGMFPRNYVTPVNRNV	-0.8501629941648761	-0.5783772	-0.5307032679165102
MEAIAKYDFKATADDELSFKRGDILKVLNEECDQNWYKAELNGKDGFIPKNYIEMKPHPWFFGKIPRAKAEEMLSKQRHDGAFLIRESESAPGDFSLSVKFGNDVQHFKVLRDGAGKYFLWVVKFNSLNELVDYHRSTSVSRNQQIFLRDIEQVPQQPTKVQALFDFDPQEDGELGFRRGDFIHVMDNSDPNWRKGACHGQTGMFPRNYVTPVNRNV	-0.825523171000907	-0.97780335	-0.7519259264762432
MEAIAKYDFKATADDELSFKRGDILKVLNEECDQNWYKAELNGKDGFIPKNYIEMKPHPWFFGKIPRAKAEEMLSKQRHDGAFLIRESESAPGDFSLSVKFGNDVQHFKVLRDGAGKYFLWVVKFNSLNELVDYHRSTSVSRNQQIFLRDIEQVPQQPTKVQALFDFDPQEDGELGFRRGDFIHVMDNSDPNWEKGACHGQTGMFPRNYVTPVNRNV	-0.988467548494302	-1.0962387	-0.8434414110110939
MEAIAKYDFKATADDELSFKRGDILKVLNEECDQNWYKAELNGKDGFIPKNYIEMKPHPWFFGKIPRAKAEEMLSKQRHDGAFLIRESESAPGDFSLSVKFGNDVQHFKVLRDGAGKYFLWVVKFNSLNELVDYHRSTSVSRNQQIFLRDIEQVPQQPTKVQALFDFDPQEDGELGFRRGDFIHVMDNSDPNWGKGACHGQTGMFPRNYVTPVNRNV	-0.9322144841289592	-0.9857292	-0.7459764393458208
MEAIAKYDFKATADDELSFKRGDILKVLNEECDQNWYKAELNGKDGFIPKNYIEMKPHPWFFGKIPRAKAEEMLSKQRHDGAFLIRESESAPGDFSLSVKFGNDVQHFKVLRDGAGKYFLWVVKFNSLNELVDYHRSTSVSRNQQIFLRDIEQVPQQPTKVQALFDFDPQEDGELGFRRGDFIHVMDNSDPNWVKGACHGQTGMFPRNYVTPVNRNV	-0.310777859814713	-0.36602247	-0.4282365781821733
MEAIAKYDFKATADDELSFKRGDILKVLNEECDQNWYKAELNGKDGFIPKNYIEMKPHPWFFGKIPRAKAEEMLSKQRHDGAFLIRESESAPGDFSLSVKFGNDVQHFKVLRDGAGKYFLWVVKFNSLNELVDYHRSTSVSRNQQIFLRDIEQVPQQPTKVQALFDFDPQEDGELGFRRGDFIHVMDNSDPNWYKGACHGQTGMFPRNYVTPVNRNV	-0.5977582412958741	-0.4125877	-0.49417932980957247
MEAIAKYDFKATADDELSFKRGDILKVLNEECDQNWYKAELNGKDGFIPKNYIEMKPHPWFFGKIPRAKAEEMLSKQRHDGAFLIRESESAPGDFSLSVKFGNDVQHFKVLRDGAGKYFLWVVKFNSLNELVDYHRSTSVSRNQQIFLRDIEQVPQQPTKVQALFDFDPQEDGELGFRRGDFIHVMDNSDPNWWKIACHGQTGMFPRNYVTPVNRNV	-1.06956216593982	-1.1694137	-0.9194233394672544
MEAIAKYDFKATADDELSFKRGDILKVLNEECDQNWYKAELNGKDGFIPKNYIEMKPHPWFFGKIPRAKAEEMLSKQRHDGAFLIRESESAPGDFSLSVKFGNDVQHFKVLRDGAGKYFLWVVKFNSLNELVDYHRSTSVSRNQQIFLRDIEQVPQQPTKVQALFDFDPQEDGELGFRRGDFIHVMDNSDPNWWKRACHGQTGMFPRNYVTPVNRNV	-0.8893779590187241	-1.1289092	-0.844550692644793
MEAIAKYDFKATADDELSFKRGDILKVLNEECDQNWYKAELNGKDGFIPKNYIEMKPHPWFFGKIPRAKAEEMLSKQRHDGAFLIRESESAPGDFSLSVKFGNDVQHFKVLRDGAGKYFLWVVKFNSLNELVDYHRSTSVSRNQQIFLRDIEQVPQQPTKVQALFDFDPQEDGELGFRRGDFIHVMDNSDPNWWKAACHGQTGMFPRNYVTPVNRNV	-1.01535209391735	-1.1388751	-0.8390402919862243
MEAIAKYDFKATADDELSFKRGDILKVLNEECDQNWYKAELNGKDGFIPKNYIEMKPHPWFFGKIPRAKAEEMLSKQRHDGAFLIRESESAPGDFSLSVKFGNDVQHFKVLRDGAGKYFLWVVKFNSLNELVDYHRSTSVSRNQQIFLRDIEQVPQQPTKVQALFDFDPQEDGELGFRRGDFIHVMDNSDPNWWKGQCHGQTGMFPRNYVTPVNRNV	0.0206916415244276	0.050953865	-0.055439397545640645
MEAIAKYDFKATADDELSFKRGDILKVLNEECDQNWYKAELNGKDGFIPKNYIEMKPHPWFFGKIPRAKAEEMLSKQRHDGAFLIRESESAPGDFSLSVKFGNDVQHFKVLRDGAGKYFLWVVKFNSLNELVDYHRSTSVSRNQQIFLRDIEQVPQQPTKVQALFDFDPQEDGELGFRRGDFIHVMDNSDPNWWKGDCHGQTGMFPRNYVTPVNRNV	-0.543515154494102	-0.32550323	-0.4168219805236255
MEAIAKYDFKATADDELSFKRGDILKVLNEECDQNWYKAELNGKDGFIPKNYIEMKPHPWFFGKIPRAKAEEMLSKQRHDGAFLIRESESAPGDFSLSVKFGNDVQHFKVLRDGAGKYFLWVVKFNSLNELVDYHRSTSVSRNQQIFLRDIEQVPQQPTKVQALFDFDPQEDGELGFRRGDFIHVMDNSDPNWWKGATHGQTGMFPRNYVTPVNRNV	-0.689407814249223	-0.65365773	-0.603887978048375
MEAIAKYDFKATADDELSFKRGDILKVLNEECDQNWYKAELNGKDGFIPKNYIEMKPHPWFFGKIPRAKAEEMLSKQRHDGAFLIRESESAPGDFSLSVKFGNDVQHFKVLRDGAGKYFLWVVKFNSLNELVDYHRSTSVSRNQQIFLRDIEQVPQQPTKVQALFDFDPQEDGELGFRRGDFIHVMDNSDPNWWKGARHGQTGMFPRNYVTPVNRNV	-0.608029733974957	-0.6120164	-0.5763864938946277
MEAIAKYDFKATADDELSFKRGDILKVLNEECDQNWYKAELNGKDGFIPKNYIEMKPHPWFFGKIPRAKAEEMLSKQRHDGAFLIRESESAPGDFSLSVKFGNDVQHFKVLRDGAGKYFLWVVKFNSLNELVDYHRSTSVSRNQQIFLRDIEQVPQQPTKVQALFDFDPQEDGELGFRRGDFIHVMDNSDPNWWKGAHHGQTGMFPRNYVTPVNRNV	-0.5828236831983521	-0.5579775	-0.580811067667022
MEAIAKYDFKATADDELSFKRGDILKVLNEECDQNWYKAELNGKDGFIPKNYIEMKPHPWFFGKIPRAKAEEMLSKQRHDGAFLIRESESAPGDFSLSVKFGNDVQHFKVLRDGAGKYFLWVVKFNSLNELVDYHRSTSVSRNQQIFLRDIEQVPQQPTKVQALFDFDPQEDGELGFRRGDFIHVMDNSDPNWWKGAGHGQTGMFPRNYVTPVNRNV	-0.8819136912826891	-1.0481601	-0.8111599065512296
MEAIAKYDFKATADDELSFKRGDILKVLNEECDQNWYKAELNGKDGFIPKNYIEMKPHPWFFGKIPRAKAEEMLSKQRHDGAFLIRESESAPGDFSLSVKFGNDVQHFKVLRDGAGKYFLWVVKFNSLNELVDYHRSTSVSRNQQIFLRDIEQVPQQPTKVQALFDFDPQEDGELGFRRGDFIHVMDNSDPNWWKGAVHGQTGMFPRNYVTPVNRNV	0.1041666002122119	-0.061576486	-0.21483417044140296
MEAIAKYDFKATADDELSFKRGDILKVLNEECDQNWYKAELNGKDGFIPKNYIEMKPHPWFFGKIPRAKAEEMLSKQRHDGAFLIRESESAPGDFSLSVKFGNDVQHFKVLRDGAGKYFLWVVKFNSLNELVDYHRSTSVSRNQQIFLRDIEQVPQQPTKVQALFDFDPQEDGELGFRRGDFIHVMDNSDPNWWKGAYHGQTGMFPRNYVTPVNRNV	-0.83859057809201	-0.8544849	-0.670796781913487
MEAIAKYDFKATADDELSFKRGDILKVLNEECDQNWYKAELNGKDGFIPKNYIEMKPHPWFFGKIPRAKAEEMLSKQRHDGAFLIRESESAPGDFSLSVKFGNDVQHFKVLRDGAGKYFLWVVKFNSLNELVDYHRSTSVSRNQQIFLRDIEQVPQQPTKVQALFDFDPQEDGELGFRRGDFIHVMDNSDPNWWKGACHKQTGMFPRNYVTPVNRNV	-0.3596641046732829	-0.45959932	-0.4902306260352409
MEAIAKYDFKATADDELSFKRGDILKVLNEECDQNWYKAELNGKDGFIPKNYIEMKPHPWFFGKIPRAKAEEMLSKQRHDGAFLIRESESAPGDFSLSVKFGNDVQHFKVLRDGAGKYFLWVVKFNSLNELVDYHRSTSVSRNQQIFLRDIEQVPQQPTKVQALFDFDPQEDGELGFRRGDFIHVMDNSDPNWWKGACHRQTGMFPRNYVTPVNRNV	-0.706573991404341	-0.7042035	-0.6369068156310664
MEAIAKYDFKATADDELSFKRGDILKVLNEECDQNWYKAELNGKDGFIPKNYIEMKPHPWFFGKIPRAKAEEMLSKQRHDGAFLIRESESAPGDFSLSVKFGNDVQHFKVLRDGAGKYFLWVVKFNSLNELVDYHRSTSVSRNQQIFLRDIEQVPQQPTKVQALFDFDPQEDGELGFRRGDFIHVMDNSDPNWWKGACHMQTGMFPRNYVTPVNRNV	-0.9904550314886308	-0.8009534	-0.7041933989934064
MEAIAKYDFKATADDELSFKRGDILKVLNEECDQNWYKAELNGKDGFIPKNYIEMKPHPWFFGKIPRAKAEEMLSKQRHDGAFLIRESESAPGDFSLSVKFGNDVQHFKVLRDGAGKYFLWVVKFNSLNELVDYHRSTSVSRNQQIFLRDIEQVPQQPTKVQALFDFDPQEDGELGFRRGDFIHVMDNSDPNWWKGACHQQTGMFPRNYVTPVNRNV	-0.605418612044928	-0.5864347	-0.5872258901953398
MEAIAKYDFKATADDELSFKRGDILKVLNEECDQNWYKAELNGKDGFIPKNYIEMKPHPWFFGKIPRAKAEEMLSKQRHDGAFLIRESESAPGDFSLSVKFGNDVQHFKVLRDGAGKYFLWVVKFNSLNELVDYHRSTSVSRNQQIFLRDIEQVPQQPTKVQALFDFDPQEDGELGFRRGDFIHVMDNSDPNWWKGACHLQTGMFPRNYVTPVNRNV	-1.04940458293755	-0.9845877	-0.7719590456499805
MEAIAKYDFKATADDELSFKRGDILKVLNEECDQNWYKAELNGKDGFIPKNYIEMKPHPWFFGKIPRAKAEEMLSKQRHDGAFLIRESESAPGDFSLSVKFGNDVQHFKVLRDGAGKYFLWVVKFNSLNELVDYHRSTSVSRNQQIFLRDIEQVPQQPTKVQALFDFDPQEDGELGFRRGDFIHVMDNSDPNWWKGACHDQTGMFPRNYVTPVNRNV	-0.518361992480582	-0.4786275	-0.5190722100714584
MEAIAKYDFKATADDELSFKRGDILKVLNEECDQNWYKAELNGKDGFIPKNYIEMKPHPWFFGKIPRAKAEEMLSKQRHDGAFLIRESESAPGDFSLSVKFGNDVQHFKVLRDGAGKYFLWVVKFNSLNELVDYHRSTSVSRNQQIFLRDIEQVPQQPTKVQALFDFDPQEDGELGFRRGDFIHVMDNSDPNWWKGACHEQTGMFPRNYVTPVNRNV	-0.263045422690428	-0.37632173	-0.45508748011123057
MEAIAKYDFKATADDELSFKRGDILKVLNEECDQNWYKAELNGKDGFIPKNYIEMKPHPWFFGKIPRAKAEEMLSKQRHDGAFLIRESESAPGDFSLSVKFGNDVQHFKVLRDGAGKYFLWVVKFNSLNELVDYHRSTSVSRNQQIFLRDIEQVPQQPTKVQALFDFDPQEDGELGFRRGDFIHVMDNSDPNWWKGACHAQTGMFPRNYVTPVNRNV	-0.7835925877786339	-0.81582415	-0.7072914492872373
MEAIAKYDFKATADDELSFKRGDILKVLNEECDQNWYKAELNGKDGFIPKNYIEMKPHPWFFGKIPRAKAEEMLSKQRHDGAFLIRESESAPGDFSLSVKFGNDVQHFKVLRDGAGKYFLWVVKFNSLNELVDYHRSTSVSRNQQIFLRDIEQVPQQPTKVQALFDFDPQEDGELGFRRGDFIHVMDNSDPNWWKGACHGNTGMFPRNYVTPVNRNV	-0.0020101072555391	0.009667039	-0.13203328493219324
MEAIAKYDFKATADDELSFKRGDILKVLNEECDQNWYKAELNGKDGFIPKNYIEMKPHPWFFGKIPRAKAEEMLSKQRHDGAFLIRESESAPGDFSLSVKFGNDVQHFKVLRDGAGKYFLWVVKFNSLNELVDYHRSTSVSRNQQIFLRDIEQVPQQPTKVQALFDFDPQEDGELGFRRGDFIHVMDNSDPNWWKGACHGKTGMFPRNYVTPVNRNV	0.19756238959688	0.15368164	0.04098229599620762
MEAIAKYDFKATADDELSFKRGDILKVLNEECDQNWYKAELNGKDGFIPKNYIEMKPHPWFFGKIPRAKAEEMLSKQRHDGAFLIRESESAPGDFSLSVKFGNDVQHFKVLRDGAGKYFLWVVKFNSLNELVDYHRSTSVSRNQQIFLRDIEQVPQQPTKVQALFDFDPQEDGELGFRRGDFIHVMDNSDPNWWKGACHGTTGMFPRNYVTPVNRNV	-0.070064035441534	-0.10424578	-0.23400728914104008
MEAIAKYDFKATADDELSFKRGDILKVLNEECDQNWYKAELNGKDGFIPKNYIEMKPHPWFFGKIPRAKAEEMLSKQRHDGAFLIRESESAPGDFSLSVKFGNDVQHFKVLRDGAGKYFLWVVKFNSLNELVDYHRSTSVSRNQQIFLRDIEQVPQQPTKVQALFDFDPQEDGELGFRRGDFIHVMDNSDPNWWKGACHGSTGMFPRNYVTPVNRNV	0.0701663801052896	-0.10243487	-0.248130617243417
MEAIAKYDFKATADDELSFKRGDILKVLNEECDQNWYKAELNGKDGFIPKNYIEMKPHPWFFGKIPRAKAEEMLSKQRHDGAFLIRESESAPGDFSLSVKFGNDVQHFKVLRDGAGKYFLWVVKFNSLNELVDYHRSTSVSRNQQIFLRDIEQVPQQPTKVQALFDFDPQEDGELGFRRGDFIHVMDNSDPNWWKGACHGRTGMFPRNYVTPVNRNV	0.1795806901614889	0.13507998	-0.010875577049244356
MEAIAKYDFKATADDELSFKRGDILKVLNEECDQNWYKAELNGKDGFIPKNYIEMKPHPWFFGKIPRAKAEEMLSKQRHDGAFLIRESESAPGDFSLSVKFGNDVQHFKVLRDGAGKYFLWVVKFNSLNELVDYHRSTSVSRNQQIFLRDIEQVPQQPTKVQALFDFDPQEDGELGFRRGDFIHVMDNSDPNWWKGACHGITGMFPRNYVTPVNRNV	-0.196039723865232	-0.22705752	-0.35180216512252827
MEAIAKYDFKATADDELSFKRGDILKVLNEECDQNWYKAELNGKDGFIPKNYIEMKPHPWFFGKIPRAKAEEMLSKQRHDGAFLIRESESAPGDFSLSVKFGNDVQHFKVLRDGAGKYFLWVVKFNSLNELVDYHRSTSVSRNQQIFLRDIEQVPQQPTKVQALFDFDPQEDGELGFRRGDFIHVMDNSDPNWWKGACHGMTGMFPRNYVTPVNRNV	-0.0663913058979669	-0.079398036	-0.23197783323119925
MEAIAKYDFKATADDELSFKRGDILKVLNEECDQNWYKAELNGKDGFIPKNYIEMKPHPWFFGKIPRAKAEEMLSKQRHDGAFLIRESESAPGDFSLSVKFGNDVQHFKVLRDGAGKYFLWVVKFNSLNELVDYHRSTSVSRNQQIFLRDIEQVPQQPTKVQALFDFDPQEDGELGFRRGDFIHVMDNSDPNWWKGACHGHTGMFPRNYVTPVNRNV	0.0575588587734002	-0.041118503	-0.17679012047855913
MEAIAKYDFKATADDELSFKRGDILKVLNEECDQNWYKAELNGKDGFIPKNYIEMKPHPWFFGKIPRAKAEEMLSKQRHDGAFLIRESESAPGDFSLSVKFGNDVQHFKVLRDGAGKYFLWVVKFNSLNELVDYHRSTSVSRNQQIFLRDIEQVPQQPTKVQALFDFDPQEDGELGFRRGDFIHVMDNSDPNWWKGACHGQNGMFPRNYVTPVNRNV	-0.467257373199484	-0.4056006	-0.4794067807232265
MEAIAKYDFKATADDELSFKRGDILKVLNEECDQNWYKAELNGKDGFIPKNYIEMKPHPWFFGKIPRAKAEEMLSKQRHDGAFLIRESESAPGDFSLSVKFGNDVQHFKVLRDGAGKYFLWVVKFNSLNELVDYHRSTSVSRNQQIFLRDIEQVPQQPTKVQALFDFDPQEDGELGFRRGDFIHVMDNSDPNWWKGACHGQKGMFPRNYVTPVNRNV	-0.0490969384686514	-0.032560945	-0.1822439150648183
MEAIAKYDFKATADDELSFKRGDILKVLNEECDQNWYKAELNGKDGFIPKNYIEMKPHPWFFGKIPRAKAEEMLSKQRHDGAFLIRESESAPGDFSLSVKFGNDVQHFKVLRDGAGKYFLWVVKFNSLNELVDYHRSTSVSRNQQIFLRDIEQVPQQPTKVQALFDFDPQEDGELGFRRGDFIHVMDNSDPNWWKGACHGQTNMFPRNYVTPVNRNV	-0.934297387617518	-1.0822951	-0.8513490674574031
MEAIAKYDFKATADDELSFKRGDILKVLNEECDQNWYKAELNGKDGFIPKNYIEMKPHPWFFGKIPRAKAEEMLSKQRHDGAFLIRESESAPGDFSLSVKFGNDVQHFKVLRDGAGKYFLWVVKFNSLNELVDYHRSTSVSRNQQIFLRDIEQVPQQPTKVQALFDFDPQEDGELGFRRGDFIHVMDNSDPNWWKGACHGQTKMFPRNYVTPVNRNV	-0.9149470666717672	-1.0674493	-0.8303264934630654
MEAIAKYDFKATADDELSFKRGDILKVLNEECDQNWYKAELNGKDGFIPKNYIEMKPHPWFFGKIPRAKAEEMLSKQRHDGAFLIRESESAPGDFSLSVKFGNDVQHFKVLRDGAGKYFLWVVKFNSLNELVDYHRSTSVSRNQQIFLRDIEQVPQQPTKVQALFDFDPQEDGELGFRRGDFIHVMDNSDPNWWKGACHGQTTMFPRNYVTPVNRNV	-0.98463784234508	-1.0982573	-0.8356125331419992
MEAIAKYDFKATADDELSFKRGDILKVLNEECDQNWYKAELNGKDGFIPKNYIEMKPHPWFFGKIPRAKAEEMLSKQRHDGAFLIRESESAPGDFSLSVKFGNDVQHFKVLRDGAGKYFLWVVKFNSLNELVDYHRSTSVSRNQQIFLRDIEQVPQQPTKVQALFDFDPQEDGELGFRRGDFIHVMDNSDPNWWKGACHGQTSMFPRNYVTPVNRNV	-0.9671354971582772	-1.0176705	-0.7584594623695633
MEAIAKYDFKATADDELSFKRGDILKVLNEECDQNWYKAELNGKDGFIPKNYIEMKPHPWFFGKIPRAKAEEMLSKQRHDGAFLIRESESAPGDFSLSVKFGNDVQHFKVLRDGAGKYFLWVVKFNSLNELVDYHRSTSVSRNQQIFLRDIEQVPQQPTKVQALFDFDPQEDGELGFRRGDFIHVMDNSDPNWWKGACHGQTRMFPRNYVTPVNRNV	-0.94510158076283	-1.0447632	-0.8130601437477836
MEAIAKYDFKATADDELSFKRGDILKVLNEECDQNWYKAELNGKDGFIPKNYIEMKPHPWFFGKIPRAKAEEMLSKQRHDGAFLIRESESAPGDFSLSVKFGNDVQHFKVLRDGAGKYFLWVVKFNSLNELVDYHRSTSVSRNQQIFLRDIEQVPQQPTKVQALFDFDPQEDGELGFRRGDFIHVMDNSDPNWWKGACHGQTIMFPRNYVTPVNRNV	-0.947890561959348	-0.99154896	-0.8029111097671944
MEAIAKYDFKATADDELSFKRGDILKVLNEECDQNWYKAELNGKDGFIPKNYIEMKPHPWFFGKIPRAKAEEMLSKQRHDGAFLIRESESAPGDFSLSVKFGNDVQHFKVLRDGAGKYFLWVVKFNSLNELVDYHRSTSVSRNQQIFLRDIEQVPQQPTKVQALFDFDPQEDGELGFRRGDFIHVMDNSDPNWWKGACHGQTMMFPRNYVTPVNRNV	-1.06057341179275	-1.0425313	-0.811043629713625
MEAIAKYDFKATADDELSFKRGDILKVLNEECDQNWYKAELNGKDGFIPKNYIEMKPHPWFFGKIPRAKAEEMLSKQRHDGAFLIRESESAPGDFSLSVKFGNDVQHFKVLRDGAGKYFLWVVKFNSLNELVDYHRSTSVSRNQQIFLRDIEQVPQQPTKVQALFDFDPQEDGELGFRRGDFIHVMDNSDPNWWKGACHGQTHMFPRNYVTPVNRNV	-1.01215262625361	-1.0789472	-0.8331364286271388
MEAIAKYDFKATADDELSFKRGDILKVLNEECDQNWYKAELNGKDGFIPKNYIEMKPHPWFFGKIPRAKAEEMLSKQRHDGAFLIRESESAPGDFSLSVKFGNDVQHFKVLRDGAGKYFLWVVKFNSLNELVDYHRSTSVSRNQQIFLRDIEQVPQQPTKVQALFDFDPQEDGELGFRRGDFIHVMDNSDPNWWKGACHGQTQMFPRNYVTPVNRNV	-1.18341844319709	-1.0898306	-0.8500966949835815
MEAIAKYDFKATADDELSFKRGDILKVLNEECDQNWYKAELNGKDGFIPKNYIEMKPHPWFFGKIPRAKAEEMLSKQRHDGAFLIRESESAPGDFSLSVKFGNDVQHFKVLRDGAGKYFLWVVKFNSLNELVDYHRSTSVSRNQQIFLRDIEQVPQQPTKVQALFDFDPQEDGELGFRRGDFIHVMDNSDPNWWKGACHGQTPMFPRNYVTPVNRNV	-1.18446692867094	-1.1349293	-0.8523982819535094
MEAIAKYDFKATADDELSFKRGDILKVLNEECDQNWYKAELNGKDGFIPKNYIEMKPHPWFFGKIPRAKAEEMLSKQRHDGAFLIRESESAPGDFSLSVKFGNDVQHFKVLRDGAGKYFLWVVKFNSLNELVDYHRSTSVSRNQQIFLRDIEQVPQQPTKVQALFDFDPQEDGELGFRRGDFIHVMDNSDPNWWKGACHGQTLMFPRNYVTPVNRNV	-0.932891924629646	-1.0019492	-0.7754062914177338
MEAIAKYDFKATADDELSFKRGDILKVLNEECDQNWYKAELNGKDGFIPKNYIEMKPHPWFFGKIPRAKAEEMLSKQRHDGAFLIRESESAPGDFSLSVKFGNDVQHFKVLRDGAGKYFLWVVKFNSLNELVDYHRSTSVSRNQQIFLRDIEQVPQQPTKVQALFDFDPQEDGELGFRRGDFIHVMDNSDPNWWKGACHGQTDMFPRNYVTPVNRNV	-0.7529234538071958	-0.8896339	-0.7280427300140673
MEAIAKYDFKATADDELSFKRGDILKVLNEECDQNWYKAELNGKDGFIPKNYIEMKPHPWFFGKIPRAKAEEMLSKQRHDGAFLIRESESAPGDFSLSVKFGNDVQHFKVLRDGAGKYFLWVVKFNSLNELVDYHRSTSVSRNQQIFLRDIEQVPQQPTKVQALFDFDPQEDGELGFRRGDFIHVMDNSDPNWWKGACHGQTEMFPRNYVTPVNRNV	-1.01281679822546	-1.0558909	-0.823630264781082
MEAIAKYDFKATADDELSFKRGDILKVLNEECDQNWYKAELNGKDGFIPKNYIEMKPHPWFFGKIPRAKAEEMLSKQRHDGAFLIRESESAPGDFSLSVKFGNDVQHFKVLRDGAGKYFLWVVKFNSLNELVDYHRSTSVSRNQQIFLRDIEQVPQQPTKVQALFDFDPQEDGELGFRRGDFIHVMDNSDPNWWKGACHGQTAMFPRNYVTPVNRNV	-0.808976999889838	-1.0010835	-0.7875189582712645
MEAIAKYDFKATADDELSFKRGDILKVLNEECDQNWYKAELNGKDGFIPKNYIEMKPHPWFFGKIPRAKAEEMLSKQRHDGAFLIRESESAPGDFSLSVKFGNDVQHFKVLRDGAGKYFLWVVKFNSLNELVDYHRSTSVSRNQQIFLRDIEQVPQQPTKVQALFDFDPQEDGELGFRRGDFIHVMDNSDPNWWKGACHGQTGKFPRNYVTPVNRNV	0.252893780661026	0.111224174	-0.03673589247655418
MEAIAKYDFKATADDELSFKRGDILKVLNEECDQNWYKAELNGKDGFIPKNYIEMKPHPWFFGKIPRAKAEEMLSKQRHDGAFLIRESESAPGDFSLSVKFGNDVQHFKVLRDGAGKYFLWVVKFNSLNELVDYHRSTSVSRNQQIFLRDIEQVPQQPTKVQALFDFDPQEDGELGFRRGDFIHVMDNSDPNWWKGACHGQTGSFPRNYVTPVNRNV	-0.0612828642318747	-0.14623249	-0.2917001471688607
MEAIAKYDFKATADDELSFKRGDILKVLNEECDQNWYKAELNGKDGFIPKNYIEMKPHPWFFGKIPRAKAEEMLSKQRHDGAFLIRESESAPGDFSLSVKFGNDVQHFKVLRDGAGKYFLWVVKFNSLNELVDYHRSTSVSRNQQIFLRDIEQVPQQPTKVQALFDFDPQEDGELGFRRGDFIHVMDNSDPNWWKGACHGQTGRFPRNYVTPVNRNV	0.213292690731347	0.16512465	0.050431535330433874
MEAIAKYDFKATADDELSFKRGDILKVLNEECDQNWYKAELNGKDGFIPKNYIEMKPHPWFFGKIPRAKAEEMLSKQRHDGAFLIRESESAPGDFSLSVKFGNDVQHFKVLRDGAGKYFLWVVKFNSLNELVDYHRSTSVSRNQQIFLRDIEQVPQQPTKVQALFDFDPQEDGELGFRRGDFIHVMDNSDPNWWKGACHGQTGMKPRNYVTPVNRNV	-1.00768205321222	-1.0563385	-0.8386577268879627
MEAIAKYDFKATADDELSFKRGDILKVLNEECDQNWYKAELNGKDGFIPKNYIEMKPHPWFFGKIPRAKAEEMLSKQRHDGAFLIRESESAPGDFSLSVKFGNDVQHFKVLRDGAGKYFLWVVKFNSLNELVDYHRSTSVSRNQQIFLRDIEQVPQQPTKVQALFDFDPQEDGELGFRRGDFIHVMDNSDPNWWKGACHGQTGMRPRNYVTPVNRNV	-0.997469663271399	-1.100261	-0.8185827011442033
MEAIAKYDFKATADDELSFKRGDILKVLNEECDQNWYKAELNGKDGFIPKNYIEMKPHPWFFGKIPRAKAEEMLSKQRHDGAFLIRESESAPGDFSLSVKFGNDVQHFKVLRDGAGKYFLWVVKFNSLNELVDYHRSTSVSRNQQIFLRDIEQVPQQPTKVQALFDFDPQEDGELGFRRGDFIHVMDNSDPNWWKGACHGQTGMIPRNYVTPVNRNV	-0.820313453613789	-0.9452032	-0.7643041933328636
MEAIAKYDFKATADDELSFKRGDILKVLNEECDQNWYKAELNGKDGFIPKNYIEMKPHPWFFGKIPRAKAEEMLSKQRHDGAFLIRESESAPGDFSLSVKFGNDVQHFKVLRDGAGKYFLWVVKFNSLNELVDYHRSTSVSRNQQIFLRDIEQVPQQPTKVQALFDFDPQEDGELGFRRGDFIHVMDNSDPNWWKGACHGQTGMMPRNYVTPVNRNV	-0.9003435835170691	-1.0388079	-0.8080473401896366
MEAIAKYDFKATADDELSFKRGDILKVLNEECDQNWYKAELNGKDGFIPKNYIEMKPHPWFFGKIPRAKAEEMLSKQRHDGAFLIRESESAPGDFSLSVKFGNDVQHFKVLRDGAGKYFLWVVKFNSLNELVDYHRSTSVSRNQQIFLRDIEQVPQQPTKVQALFDFDPQEDGELGFRRGDFIHVMDNSDPNWWKGACHGQTGMLPRNYVTPVNRNV	-0.941813321097291	-0.9670856	-0.7822585335378136
MEAIAKYDFKATADDELSFKRGDILKVLNEECDQNWYKAELNGKDGFIPKNYIEMKPHPWFFGKIPRAKAEEMLSKQRHDGAFLIRESESAPGDFSLSVKFGNDVQHFKVLRDGAGKYFLWVVKFNSLNELVDYHRSTSVSRNQQIFLRDIEQVPQQPTKVQALFDFDPQEDGELGFRRGDFIHVMDNSDPNWWKGACHGQTGMEPRNYVTPVNRNV	-0.975835159226342	-1.1092023	-0.802638680433029
MEAIAKYDFKATADDELSFKRGDILKVLNEECDQNWYKAELNGKDGFIPKNYIEMKPHPWFFGKIPRAKAEEMLSKQRHDGAFLIRESESAPGDFSLSVKFGNDVQHFKVLRDGAGKYFLWVVKFNSLNELVDYHRSTSVSRNQQIFLRDIEQVPQQPTKVQALFDFDPQEDGELGFRRGDFIHVMDNSDPNWWKGACHGQTGMAPRNYVTPVNRNV	-1.26123624062192	-1.0685606	-0.8090667637160402
MEAIAKYDFKATADDELSFKRGDILKVLNEECDQNWYKAELNGKDGFIPKNYIEMKPHPWFFGKIPRAKAEEMLSKQRHDGAFLIRESESAPGDFSLSVKFGNDVQHFKVLRDGAGKYFLWVVKFNSLNELVDYHRSTSVSRNQQIFLRDIEQVPQQPTKVQALFDFDPQEDGELGFRRGDFIHVMDNSDPNWWKGACHGQTGMGPRNYVTPVNRNV	-1.04289322272915	-1.0622609	-0.818629994931106
MEAIAKYDFKATADDELSFKRGDILKVLNEECDQNWYKAELNGKDGFIPKNYIEMKPHPWFFGKIPRAKAEEMLSKQRHDGAFLIRESESAPGDFSLSVKFGNDVQHFKVLRDGAGKYFLWVVKFNSLNELVDYHRSTSVSRNQQIFLRDIEQVPQQPTKVQALFDFDPQEDGELGFRRGDFIHVMDNSDPNWWKGACHGQTGMVPRNYVTPVNRNV	-0.7890327280663509	-0.93326735	-0.7448423620026254
MEAIAKYDFKATADDELSFKRGDILKVLNEECDQNWYKAELNGKDGFIPKNYIEMKPHPWFFGKIPRAKAEEMLSKQRHDGAFLIRESESAPGDFSLSVKFGNDVQHFKVLRDGAGKYFLWVVKFNSLNELVDYHRSTSVSRNQQIFLRDIEQVPQQPTKVQALFDFDPQEDGELGFRRGDFIHVMDNSDPNWWKGACHGQTGMSPRNYVTPVNRNV	-1.16240791049714	-1.094321	-0.8038340216876385
MEAIAKYDFKATADDELSFKRGDILKVLNEECDQNWYKAELNGKDGFIPKNYIEMKPHPWFFGKIPRAKAEEMLSKQRHDGAFLIRESESAPGDFSLSVKFGNDVQHFKVLRDGAGKYFLWVVKFNSLNELVDYHRSTSVSRNQQIFLRDIEQVPQQPTKVQALFDFDPQEDGELGFRRGDFIHVMDNSDPNWWKGACHGQTGMWPRNYVTPVNRNV	-0.69582730127139	-0.93836826	-0.7640604277584782
MEAIAKYDFKATADDELSFKRGDILKVLNEECDQNWYKAELNGKDGFIPKNYIEMKPHPWFFGKIPRAKAEEMLSKQRHDGAFLIRESESAPGDFSLSVKFGNDVQHFKVLRDGAGKYFLWVVKFNSLNELVDYHRSTSVSRNQQIFLRDIEQVPQQPTKVQALFDFDPQEDGELGFRRGDFIHVMDNSDPNWWKGACHGQTGMFNRNYVTPVNRNV	-0.10031103487113	-0.1737994	-0.30870642722866926
MEAIAKYDFKATADDELSFKRGDILKVLNEECDQNWYKAELNGKDGFIPKNYIEMKPHPWFFGKIPRAKAEEMLSKQRHDGAFLIRESESAPGDFSLSVKFGNDVQHFKVLRDGAGKYFLWVVKFNSLNELVDYHRSTSVSRNQQIFLRDIEQVPQQPTKVQALFDFDPQEDGELGFRRGDFIHVMDNSDPNWWKGACHGQTGMFKRNYVTPVNRNV	-0.182071367499097	-0.2987879	-0.40285712930656103
MEAIAKYDFKATADDELSFKRGDILKVLNEECDQNWYKAELNGKDGFIPKNYIEMKPHPWFFGKIPRAKAEEMLSKQRHDGAFLIRESESAPGDFSLSVKFGNDVQHFKVLRDGAGKYFLWVVKFNSLNELVDYHRSTSVSRNQQIFLRDIEQVPQQPTKVQALFDFDPQEDGELGFRRGDFIHVMDNSDPNWWKGACHGQTGMFSRNYVTPVNRNV	-0.686378822491709	-0.6334592	-0.6040166099407465
MEAIAKYDFKATADDELSFKRGDILKVLNEECDQNWYKAELNGKDGFIPKNYIEMKPHPWFFGKIPRAKAEEMLSKQRHDGAFLIRESESAPGDFSLSVKFGNDVQHFKVLRDGAGKYFLWVVKFNSLNELVDYHRSTSVSRNQQIFLRDIEQVPQQPTKVQALFDFDPQEDGELGFRRGDFIHVMDNSDPNWWKGACHGQTGMFHRNYVTPVNRNV	0.0425212416381005	0.0337075	-0.16194995055982186
MEAIAKYDFKATADDELSFKRGDILKVLNEECDQNWYKAELNGKDGFIPKNYIEMKPHPWFFGKIPRAKAEEMLSKQRHDGAFLIRESESAPGDFSLSVKFGNDVQHFKVLRDGAGKYFLWVVKFNSLNELVDYHRSTSVSRNQQIFLRDIEQVPQQPTKVQALFDFDPQEDGELGFRRGDFIHVMDNSDPNWWKGACHGQTGMFPSNYVTPVNRNV	0.2291578843448889	0.18728364	0.11069962895763652
MEAIAKYDFKATADDELSFKRGDILKVLNEECDQNWYKAELNGKDGFIPKNYIEMKPHPWFFGKIPRAKAEEMLSKQRHDGAFLIRESESAPGDFSLSVKFGNDVQHFKVLRDGAGKYFLWVVKFNSLNELVDYHRSTSVSRNQQIFLRDIEQVPQQPTKVQALFDFDPQEDGELGFRRGDFIHVMDNSDPNWWKGACHGQTGMFPMNYVTPVNRNV	-0.097958432815538	-0.15149319	-0.28996727525392885
MEAIAKYDFKATADDELSFKRGDILKVLNEECDQNWYKAELNGKDGFIPKNYIEMKPHPWFFGKIPRAKAEEMLSKQRHDGAFLIRESESAPGDFSLSVKFGNDVQHFKVLRDGAGKYFLWVVKFNSLNELVDYHRSTSVSRNQQIFLRDIEQVPQQPTKVQALFDFDPQEDGELGFRRGDFIHVMDNSDPNWWKGACHGQTGMFPHNYVTPVNRNV	-0.606493201792123	-0.612248	-0.5895375321465695
MEAIAKYDFKATADDELSFKRGDILKVLNEECDQNWYKAELNGKDGFIPKNYIEMKPHPWFFGKIPRAKAEEMLSKQRHDGAFLIRESESAPGDFSLSVKFGNDVQHFKVLRDGAGKYFLWVVKFNSLNELVDYHRSTSVSRNQQIFLRDIEQVPQQPTKVQALFDFDPQEDGELGFRRGDFIHVMDNSDPNWWKGACHGQTGMFPQNYVTPVNRNV	-0.3404398155658369	-0.30811387	-0.41256679228621085
MEAIAKYDFKATADDELSFKRGDILKVLNEECDQNWYKAELNGKDGFIPKNYIEMKPHPWFFGKIPRAKAEEMLSKQRHDGAFLIRESESAPGDFSLSVKFGNDVQHFKVLRDGAGKYFLWVVKFNSLNELVDYHRSTSVSRNQQIFLRDIEQVPQQPTKVQALFDFDPQEDGELGFRRGDFIHVMDNSDPNWWKGACHGQTGMFPRKYVTPVNRNV	0.340641949597425	0.18374991	0.09410910602539424
MEAIAKYDFKATADDELSFKRGDILKVLNEECDQNWYKAELNGKDGFIPKNYIEMKPHPWFFGKIPRAKAEEMLSKQRHDGAFLIRESESAPGDFSLSVKFGNDVQHFKVLRDGAGKYFLWVVKFNSLNELVDYHRSTSVSRNQQIFLRDIEQVPQQPTKVQALFDFDPQEDGELGFRRGDFIHVMDNSDPNWWKGACHGQTGMFPRNKVTPVNRNV	0.0749549077220337	0.0474298	-0.12241541106329024
MEAIAKYDFKATADDELSFKRGDILKVLNEECDQNWYKAELNGKDGFIPKNYIEMKPHPWFFGKIPRAKAEEMLSKQRHDGAFLIRESESAPGDFSLSVKFGNDVQHFKVLRDGAGKYFLWVVKFNSLNELVDYHRSTSVSRNQQIFLRDIEQVPQQPTKVQALFDFDPQEDGELGFRRGDFIHVMDNSDPNWWKGACHGQTGMFPRNTVTPVNRNV	-0.5214038889031599	-0.4736184	-0.5093953306832786
MEAIAKYDFKATADDELSFKRGDILKVLNEECDQNWYKAELNGKDGFIPKNYIEMKPHPWFFGKIPRAKAEEMLSKQRHDGAFLIRESESAPGDFSLSVKFGNDVQHFKVLRDGAGKYFLWVVKFNSLNELVDYHRSTSVSRNQQIFLRDIEQVPQQPTKVQALFDFDPQEDGELGFRRGDFIHVMDNSDPNWWKGACHGQTGMFPRNSVTPVNRNV	-0.469056634200737	-0.32149398	-0.43444691895
MEAIAKYDFKATADDELSFKRGDILKVLNEECDQNWYKAELNGKDGFIPKNYIEMKPHPWFFGKIPRAKAEEMLSKQRHDGAFLIRESESAPGDFSLSVKFGNDVQHFKVLRDGAGKYFLWVVKFNSLNELVDYHRSTSVSRNQQIFLRDIEQVPQQPTKVQALFDFDPQEDGELGFRRGDFIHVMDNSDPNWWKGACHGQTGMFPRNRVTPVNRNV	-0.0014200437928918	0.014506221	-0.1507405247881266
MEAIAKYDFKATADDELSFKRGDILKVLNEECDQNWYKAELNGKDGFIPKNYIEMKPHPWFFGKIPRAKAEEMLSKQRHDGAFLIRESESAPGDFSLSVKFGNDVQHFKVLRDGAGKYFLWVVKFNSLNELVDYHRSTSVSRNQQIFLRDIEQVPQQPTKVQALFDFDPQEDGELGFRRGDFIHVMDNSDPNWWKGACHGQTGMFPRNMVTPVNRNV	-0.0124427432353802	0.018355131	-0.15064969742450174
MEAIAKYDFKATADDELSFKRGDILKVLNEECDQNWYKAELNGKDGFIPKNYIEMKPHPWFFGKIPRAKAEEMLSKQRHDGAFLIRESESAPGDFSLSVKFGNDVQHFKVLRDGAGKYFLWVVKFNSLNELVDYHRSTSVSRNQQIFLRDIEQVPQQPTKVQALFDFDPQEDGELGFRRGDFIHVMDNSDPNWWKGACHGQTGMFPRNHVTPVNRNV	0.218632186826283	-0.07980871	-0.22833043314689405
MEAIAKYDFKATADDELSFKRGDILKVLNEECDQNWYKAELNGKDGFIPKNYIEMKPHPWFFGKIPRAKAEEMLSKQRHDGAFLIRESESAPGDFSLSVKFGNDVQHFKVLRDGAGKYFLWVVKFNSLNELVDYHRSTSVSRNQQIFLRDIEQVPQQPTKVQALFDFDPQEDGELGFRRGDFIHVMDNSDPNWWKGACHGQTGMFPRNPVTPVNRNV	-1.08656937531511	-1.1283767	-0.8218418448452036
MEAIAKYDFKATADDELSFKRGDILKVLNEECDQNWYKAELNGKDGFIPKNYIEMKPHPWFFGKIPRAKAEEMLSKQRHDGAFLIRESESAPGDFSLSVKFGNDVQHFKVLRDGAGKYFLWVVKFNSLNELVDYHRSTSVSRNQQIFLRDIEQVPQQPTKVQALFDFDPQEDGELGFRRGDFIHVMDNSDPNWWKGACHGQTGMFPRNLVTPVNRNV	0.216717438159107	0.12177181	-0.025293120572378314
MEAIAKYDFKATADDELSFKRGDILKVLNEECDQNWYKAELNGKDGFIPKNYIEMKPHPWFFGKIPRAKAEEMLSKQRHDGAFLIRESESAPGDFSLSVKFGNDVQHFKVLRDGAGKYFLWVVKFNSLNELVDYHRSTSVSRNQQIFLRDIEQVPQQPTKVQALFDFDPQEDGELGFRRGDFIHVMDNSDPNWWKGACHGQTGMFPRNEVTPVNRNV	-1.04214290802307	-1.0524533	-0.7944187427642699
MEAIAKYDFKATADDELSFKRGDILKVLNEECDQNWYKAELNGKDGFIPKNYIEMKPHPWFFGKIPRAKAEEMLSKQRHDGAFLIRESESAPGDFSLSVKFGNDVQHFKVLRDGAGKYFLWVVKFNSLNELVDYHRSTSVSRNQQIFLRDIEQVPQQPTKVQALFDFDPQEDGELGFRRGDFIHVMDNSDPNWWKGACHGQTGMFPRNAVTPVNRNV	0.0743958398642298	0.0073627234	-0.16623315364393942
MEAIAKYDFKATADDELSFKRGDILKVLNEECDQNWYKAELNGKDGFIPKNYIEMKPHPWFFGKIPRAKAEEMLSKQRHDGAFLIRESESAPGDFSLSVKFGNDVQHFKVLRDGAGKYFLWVVKFNSLNELVDYHRSTSVSRNQQIFLRDIEQVPQQPTKVQALFDFDPQEDGELGFRRGDFIHVMDNSDPNWWKGACHGQTGMFPRNGVTPVNRNV	-0.7390174762830151	-0.81462514	-0.6998987124805511
MEAIAKYDFKATADDELSFKRGDILKVLNEECDQNWYKAELNGKDGFIPKNYIEMKPHPWFFGKIPRAKAEEMLSKQRHDGAFLIRESESAPGDFSLSVKFGNDVQHFKVLRDGAGKYFLWVVKFNSLNELVDYHRSTSVSRNQQIFLRDIEQVPQQPTKVQALFDFDPQEDGELGFRRGDFIHVMDNSDPNWWKGACHGQTGMFPRNVVTPVNRNV	-0.0580787839036111	-0.12454116	-0.2721059909227277
MEAIAKYDFKATADDELSFKRGDILKVLNEECDQNWYKAELNGKDGFIPKNYIEMKPHPWFFGKIPRAKAEEMLSKQRHDGAFLIRESESAPGDFSLSVKFGNDVQHFKVLRDGAGKYFLWVVKFNSLNELVDYHRSTSVSRNQQIFLRDIEQVPQQPTKVQALFDFDPQEDGELGFRRGDFIHVMDNSDPNWWKGACHGQTGMFPRNYSTPVNRNV	-1.1628220041877502	-1.0574827	-0.7600353585799189
MEAIAKYDFKATADDELSFKRGDILKVLNEECDQNWYKAELNGKDGFIPKNYIEMKPHPWFFGKIPRAKAEEMLSKQRHDGAFLIRESESAPGDFSLSVKFGNDVQHFKVLRDGAGKYFLWVVKFNSLNELVDYHRSTSVSRNQQIFLRDIEQVPQQPTKVQALFDFDPQEDGELGFRRGDFIHVMDNSDPNWWKGACHGQTGMFPRNYMTPVNRNV	-1.12423358364346	-1.0955691	-0.776726048771204
MEAIAKYDFKATADDELSFKRGDILKVLNEECDQNWYKAELNGKDGFIPKNYIEMKPHPWFFGKIPRAKAEEMLSKQRHDGAFLIRESESAPGDFSLSVKFGNDVQHFKVLRDGAGKYFLWVVKFNSLNELVDYHRSTSVSRNQQIFLRDIEQVPQQPTKVQALFDFDPQEDGELGFRRGDFIHVMDNSDPNWWKGACHGQTGMFPRNYPTPVNRNV	-1.2011445086873502	-1.17095	-0.9363341763664552
MEAIAKYDFKATADDELSFKRGDILKVLNEECDQNWYKAELNGKDGFIPKNYIEMKPHPWFFGKIPRAKAEEMLSKQRHDGAFLIRESESAPGDFSLSVKFGNDVQHFKVLRDGAGKYFLWVVKFNSLNELVDYHRSTSVSRNQQIFLRDIEQVPQQPTKVQALFDFDPQEDGELGFRRGDFIHVMDNSDPNWWKGACHGQTGMFPRNYGTPVNRNV	-0.93583705590487	-1.0430468	-0.7864814561765225
MEAIAKYDFKATADDELSFKRGDILKVLNEECDQNWYKAELNGKDGFIPKNYIEMKPHPWFFGKIPRAKAEEMLSKQRHDGAFLIRESESAPGDFSLSVKFGNDVQHFKVLRDGAGKYFLWVVKFNSLNELVDYHRSTSVSRNQQIFLRDIEQVPQQPTKVQALFDFDPQEDGELGFRRGDFIHVMDNSDPNWWKGACHGQTGMFPRNYVKPVNRNV	0.17035715469979	0.17531502	0.07734417697105478
MEAIAKYDFKATADDELSFKRGDILKVLNEECDQNWYKAELNGKDGFIPKNYIEMKPHPWFFGKIPRAKAEEMLSKQRHDGAFLIRESESAPGDFSLSVKFGNDVQHFKVLRDGAGKYFLWVVKFNSLNELVDYHRSTSVSRNQQIFLRDIEQVPQQPTKVQALFDFDPQEDGELGFRRGDFIHVMDNSDPNWWKGACHGQTGMFPRNYVTPVIRNV	-0.0772646866056058	-0.07268262	-0.2361456316987809
MEAIAKYDFKATADDELSFKRGDILKVLNEECDQNWYKAELNGKDGFIPKNYIEMKPHPWFFGKIPRAKAEEMLSKQRHDGAFLIRESESAPGDFSLSVKFGNDVQHFKVLRDGAGKYFLWVVKFNSLNELVDYHRSTSVSRNQQIFLRDIEQVPQQPTKVQALFDFDPQEDGELGFRRGDFIHVMDNSDPNWWKGACHGQTGMFPRNYVTPVWRNV	0.0115264371622356	-0.17428589	-0.33128433290305637
MEAIAKYDFKATADDELSFKRGDILKVLNEECDQNWYKAELNGKDGFIPKNYIEMKPHPWFFGKIPRAKAEEMLSKQRHDGAFLIRESESAPGDFSLSVKFGNDVQHFKVLRDGAGKYFLWVVKFNSLNELVDYHRSTSVSRNQQIFLRDIEQVPQQPTKVQALFDFDPQEDGELGFRRGDFIHVMDNSDPNWWKGACHGQTGMFPRNYVTPLNRNV	-0.113807122676914	0.120717764	-0.09306586209362777
MEAIAKYDFKATADDELSFKRGDILKVLNEECDQNWYKAELNGKDGFIPKNYIEMKPHPWFFGKIPRAKAEEMLSKQRHDGAFLIRESESAPGDFSLSVKFGNDVQHFKVLRDGAGKYFLWVVKFNSLNELVDYHRSTSVSRNQQIFLRDIEQVPQQPTKVQALFDFDPQEDGELGFRRGDFIHVMDNSDPNWWKGACHGQTGMFPRNYVTGVNRNV	0.0478237474344232	-0.028461099	-0.20997548230287322
MEAIAKYDFKATADDELSFKRGDILKVLNEECDQNWYKAELNGKDGFIPKNYIEMKPHPWFFGKIPRAKAEEMLSKQRHDGAFLIRESESAPGDFSLSVKFGNDVQHFKVLRDGAGKYFLWVVKFNSLNELVDYHRSTSVSRNQQIFLRDIEQVPQQPTKVQALFDFDPQEDGELGFRRGDFIHVMDNSDPNWWKGACHGQTGMFPRNYVTSVNRNV	0.0147305835366238	0.016519308	-0.1679695290720682
MEAIAKYDFKATADDELSFKRGDILKVLNEECDQNWYKAELNGKDGFIPKNYIEMKPHPWFFGKIPRAKAEEMLSKQRHDGAFLIRESESAPGDFSLSVKFGNDVQHFKVLRDGAGKYFLWVVKFNSLNELVDYHRSTSVSRNQQIFLRDIEQVPQQPTKVQALFDFDPQEDGELGFRRGDFIHVMDNSDPNWWKGACHGQTGMFPRNYVTWVNRNV	-0.0925691702658408	-0.15976393	-0.3349195167013619
MEAIAKYDFKATADDELSFKRGDILKVLNEECDQNWYKAELNGKDGFIPKNYIEMKPHPWFFGKIPRAKAEEMLSKQRHDGAFLIRESESAPGDFSLSVKFGNDVQHFKVLRDGAGKYFLWVVKFNSLNELVDYHRSTSVSRNQQIFLRDIEQVPQQPTKVQALFDFDPQEDGELGFRRGDFIHVMDNSDPNWWKGACHGQTGMFPRNYVHPVNRNV	0.0262868457693751	0.00061273575	-0.1538493066151556
MEAIAKYDFKATADDELSFKRGDILKVLNEECDQNWYKAELNGKDGFIPKNYIEMKPHPWFFGKIPRAKAEEMLSKQRHDGAFLIRESESAPGDFSLSVKFGNDVQHFKVLRDGAGKYFLWVVKFNSLNELVDYHRSTSVSRNQQIFLRDIEQVPQQPTKVQALFDFDPQEDGELGFRRGDFIHVMDNSDPNWWKGACHGQTGMFPRNYVRPVNRNV	0.266614990548228	0.11229658	-0.05646642327658924
MEAIAKYDFKATADDELSFKRGDILKVLNEECDQNWYKAELNGKDGFIPKNYIEMKPHPWFFGKIPRAKAEEMLSKQRHDGAFLIRESESAPGDFSLSVKFGNDVQHFKVLRDGAGKYFLWVVKFNSLNELVDYHRSTSVSRNQQIFLRDIEQVPQQPTKVQALFDFDPQEDGELGFRRGDFIHVMDNSDPNWWKGACHGQTGMFPRNYVEPVNRNV	-0.085696709114816	0.01176703	-0.18484277079053868
MEAIAKYDFKATADDELSFKRGDILKVLNEECDQNWYKAELNGKDGFIPKNYIEMKPHPWFFGKIPRAKAEEMLSKQRHDGAFLIRESESAPGDFSLSVKFGNDVQHFKVLRDGAGKYFLWVVKFNSLNELVDYHRSTSVSRNQQIFLRDIEQVPQQPTKVQALFDFDPQEDGELGFRRGDFIHVMDNSDPNWWKGACHGQTGMFPRNYVLPVNRNV	-0.0556094586120383	-0.13446045	-0.2929902291693285
MEAIAKYDFKATADDELSFKRGDILKVLNEECDQNWYKAELNGKDGFIPKNYIEMKPHPWFFGKIPRAKAEEMLSKQRHDGAFLIRESESAPGDFSLSVKFGNDVQHFKVLRDGAGKYFLWVVKFNSLNELVDYHRSTSVSRNQQIFLRDIEQVPQQPTKVQALFDFDPQEDGELGFRRGDFIHVMDNSDPNWWKGACHGQTGMFPRNYYTPVNRNV	-1.4021037258609297	-1.1206651	-0.8267256929585551
MEAIAKYDFKATADDELSFKRGDILKVLNEECDQNWYKAELNGKDGFIPKNYIEMKPHPWFFGKIPRAKAEEMLSKQRHDGAFLIRESESAPGDFSLSVKFGNDVQHFKVLRDGAGKYFLWVVKFNSLNELVDYHRSTSVSRNQQIFLRDIEQVPQQPTKVQALFDFDPQEDGELGFRRGDFIHVMDNSDPNWWKGACHGQTGMFPRNCVTPVNRNV	0.0296963076235456	-0.08857226	-0.2522877518986206
MEAIAKYDFKATADDELSFKRGDILKVLNEECDQNWYKAELNGKDGFIPKNYIEMKPHPWFFGKIPRAKAEEMLSKQRHDGAFLIRESESAPGDFSLSVKFGNDVQHFKVLRDGAGKYFLWVVKFNSLNELVDYHRSTSVSRNQQIFLRDIEQVPQQPTKVQALFDFDPQEDGELGFRRGDFIHVMDNSDPNWWKGACHGQTGMFPRNWVTPVNRNV	-0.105747533067126	-0.1447792	-0.30707701827902945
MEAIAKYDFKATADDELSFKRGDILKVLNEECDQNWYKAELNGKDGFIPKNYIEMKPHPWFFGKIPRAKAEEMLSKQRHDGAFLIRESESAPGDFSLSVKFGNDVQHFKVLRDGAGKYFLWVVKFNSLNELVDYHRSTSVSRNQQIFLRDIEQVPQQPTKVQALFDFDPQEDGELGFRRGDFIHVMDNSDPNWWKGACHGQTGMFPRNFVTPVNRNV	0.0772942106010648	-0.030010223	-0.19426861112377836
MEAIAKYDFKATADDELSFKRGDILKVLNEECDQNWYKAELNGKDGFIPKNYIEMKPHPWFFGKIPRAKAEEMLSKQRHDGAFLIRESESAPGDFSLSVKFGNDVQHFKVLRDGAGKYFLWVVKFNSLNELVDYHRSTSVSRNQQIFLRDIEQVPQQPTKVQALFDFDPQEDGELGFRRGDFIHVMDNSDPNWWKGACHGQTGMFPRTYVTPVNRNV	0.266247635248479	0.108805895	-0.03824759048921855
MEAIAKYDFKATADDELSFKRGDILKVLNEECDQNWYKAELNGKDGFIPKNYIEMKPHPWFFGKIPRAKAEEMLSKQRHDGAFLIRESESAPGDFSLSVKFGNDVQHFKVLRDGAGKYFLWVVKFNSLNELVDYHRSTSVSRNQQIFLRDIEQVPQQPTKVQALFDFDPQEDGELGFRRGDFIHVMDNSDPNWWKGACHGQTGMFPRSYVTPVNRNV	0.179463186641556	0.17540991	0.07383313740322528
MEAIAKYDFKATADDELSFKRGDILKVLNEECDQNWYKAELNGKDGFIPKNYIEMKPHPWFFGKIPRAKAEEMLSKQRHDGAFLIRESESAPGDFSLSVKFGNDVQHFKVLRDGAGKYFLWVVKFNSLNELVDYHRSTSVSRNQQIFLRDIEQVPQQPTKVQALFDFDPQEDGELGFRRGDFIHVMDNSDPNWWKGACHGQTGMFPRRYVTPVNRNV	0.28960291474348	0.15433955	0.0307461542975922
MEAIAKYDFKATADDELSFKRGDILKVLNEECDQNWYKAELNGKDGFIPKNYIEMKPHPWFFGKIPRAKAEEMLSKQRHDGAFLIRESESAPGDFSLSVKFGNDVQHFKVLRDGAGKYFLWVVKFNSLNELVDYHRSTSVSRNQQIFLRDIEQVPQQPTKVQALFDFDPQEDGELGFRRGDFIHVMDNSDPNWWKGACHGQTGMFPRMYVTPVNRNV	0.0077263217655925	-0.02066958	-0.19270920103789013
MEAIAKYDFKATADDELSFKRGDILKVLNEECDQNWYKAELNGKDGFIPKNYIEMKPHPWFFGKIPRAKAEEMLSKQRHDGAFLIRESESAPGDFSLSVKFGNDVQHFKVLRDGAGKYFLWVVKFNSLNELVDYHRSTSVSRNQQIFLRDIEQVPQQPTKVQALFDFDPQEDGELGFRRGDFIHVMDNSDPNWWKGACHGQTGMFPRQYVTPVNRNV	0.230260139484194	0.1004262	-0.044202696636997274
MEAIAKYDFKATADDELSFKRGDILKVLNEECDQNWYKAELNGKDGFIPKNYIEMKPHPWFFGKIPRAKAEEMLSKQRHDGAFLIRESESAPGDFSLSVKFGNDVQHFKVLRDGAGKYFLWVVKFNSLNELVDYHRSTSVSRNQQIFLRDIEQVPQQPTKVQALFDFDPQEDGELGFRRGDFIHVMDNSDPNWWKGACHGQTGMFPRLYVTPVNRNV	0.0545461990135937	-0.013760924	-0.1929643559898775
MEAIAKYDFKATADDELSFKRGDILKVLNEECDQNWYKAELNGKDGFIPKNYIEMKPHPWFFGKIPRAKAEEMLSKQRHDGAFLIRESESAPGDFSLSVKFGNDVQHFKVLRDGAGKYFLWVVKFNSLNELVDYHRSTSVSRNQQIFLRDIEQVPQQPTKVQALFDFDPQEDGELGFRRGDFIHVMDNSDPNWWKGACHGQTGMFPRDYVTPVNRNV	0.217102737853861	0.048610926	-0.12139196989170742
MEAIAKYDFKATADDELSFKRGDILKVLNEECDQNWYKAELNGKDGFIPKNYIEMKPHPWFFGKIPRAKAEEMLSKQRHDGAFLIRESESAPGDFSLSVKFGNDVQHFKVLRDGAGKYFLWVVKFNSLNELVDYHRSTSVSRNQQIFLRDIEQVPQQPTKVQALFDFDPQEDGELGFRRGDFIHVMDNSDPNWWKGACHGQTGMFPREYVTPVNRNV	0.2970245940894	0.18192434	0.08768093423973156
MEAIAKYDFKATADDELSFKRGDILKVLNEECDQNWYKAELNGKDGFIPKNYIEMKPHPWFFGKIPRAKAEEMLSKQRHDGAFLIRESESAPGDFSLSVKFGNDVQHFKVLRDGAGKYFLWVVKFNSLNELVDYHRSTSVSRNQQIFLRDIEQVPQQPTKVQALFDFDPQEDGELGFRRGDFIHVMDNSDPNWWKGACHGQTGMFPRAYVTPVNRNV	0.311433839308536	0.16251564	0.05373542343653348
MEAIAKYDFKATADDELSFKRGDILKVLNEECDQNWYKAELNGKDGFIPKNYIEMKPHPWFFGKIPRAKAEEMLSKQRHDGAFLIRESESAPGDFSLSVKFGNDVQHFKVLRDGAGKYFLWVVKFNSLNELVDYHRSTSVSRNQQIFLRDIEQVPQQPTKVQALFDFDPQEDGELGFRRGDFIHVMDNSDPNWWKGACHGQTGMFPRGYVTPVNRNV	0.142200599382882	0.14170372	0.01252238613692569
MEAIAKYDFKATADDELSFKRGDILKVLNEECDQNWYKAELNGKDGFIPKNYIEMKPHPWFFGKIPRAKAEEMLSKQRHDGAFLIRESESAPGDFSLSVKFGNDVQHFKVLRDGAGKYFLWVVKFNSLNELVDYHRSTSVSRNQQIFLRDIEQVPQQPTKVQALFDFDPQEDGELGFRRGDFIHVMDNSDPNWWKGACHGQTGMFPRVYVTPVNRNV	0.100084089313286	0.07718563	-0.0882344687575527
MEAIAKYDFKATADDELSFKRGDILKVLNEECDQNWYKAELNGKDGFIPKNYIEMKPHPWFFGKIPRAKAEEMLSKQRHDGAFLIRESESAPGDFSLSVKFGNDVQHFKVLRDGAGKYFLWVVKFNSLNELVDYHRSTSVSRNQQIFLRDIEQVPQQPTKVQALFDFDPQEDGELGFRRGDFIHVMDNSDPNWWKGACHGQTGMFPRCYVTPVNRNV	0.143895233462151	0.115246296	-0.03515027005118121
MEAIAKYDFKATADDELSFKRGDILKVLNEECDQNWYKAELNGKDGFIPKNYIEMKPHPWFFGKIPRAKAEEMLSKQRHDGAFLIRESESAPGDFSLSVKFGNDVQHFKVLRDGAGKYFLWVVKFNSLNELVDYHRSTSVSRNQQIFLRDIEQVPQQPTKVQALFDFDPQEDGELGFRRGDFIHVMDNSDPNWWKGACHGQTGMFPRWYVTPVNRNV	0.142295711348572	0.10732305	-0.06196571441363119
MEAIAKYDFKATADDELSFKRGDILKVLNEECDQNWYKAELNGKDGFIPKNYIEMKPHPWFFGKIPRAKAEEMLSKQRHDGAFLIRESESAPGDFSLSVKFGNDVQHFKVLRDGAGKYFLWVVKFNSLNELVDYHRSTSVSRNQQIFLRDIEQVPQQPTKVQALFDFDPQEDGELGFRRGDFIHVMDNSDPNWWKGACHGQTGMFPRFYVTPVNRNV	-0.12228541497715	-0.24140143	-0.39345658652313453
MEAIAKYDFKATADDELSFKRGDILKVLNEECDQNWYKAELNGKDGFIPKNYIEMKPHPWFFGKIPRAKAEEMLSKQRHDGAFLIRESESAPGDFSLSVKFGNDVQHFKVLRDGAGKYFLWVVKFNSLNELVDYHRSTSVSRNQQIFLRDIEQVPQQPTKVQALFDFDPQEDGELGFRRGDFIHVMDNSDPNWWKGACHGQTGMFPLNYVTPVNRNV	-0.542323300672462	-0.69665295	-0.639460810775363
MEAIAKYDFKATADDELSFKRGDILKVLNEECDQNWYKAELNGKDGFIPKNYIEMKPHPWFFGKIPRAKAEEMLSKQRHDGAFLIRESESAPGDFSLSVKFGNDVQHFKVLRDGAGKYFLWVVKFNSLNELVDYHRSTSVSRNQQIFLRDIEQVPQQPTKVQALFDFDPQEDGELGFRRGDFIHVMDNSDPNWWKGACHGQTGMFPENYVTPVNRNV	-0.7922653422126409	-0.6794369	-0.6215596866645186
MEAIAKYDFKATADDELSFKRGDILKVLNEECDQNWYKAELNGKDGFIPKNYIEMKPHPWFFGKIPRAKAEEMLSKQRHDGAFLIRESESAPGDFSLSVKFGNDVQHFKVLRDGAGKYFLWVVKFNSLNELVDYHRSTSVSRNQQIFLRDIEQVPQQPTKVQALFDFDPQEDGELGFRRGDFIHVMDNSDPNWWKGACHGQTGMFPANYVTPVNRNV	0.316118486030904	0.19185138	0.1335877093778377
MEAIAKYDFKATADDELSFKRGDILKVLNEECDQNWYKAELNGKDGFIPKNYIEMKPHPWFFGKIPRAKAEEMLSKQRHDGAFLIRESESAPGDFSLSVKFGNDVQHFKVLRDGAGKYFLWVVKFNSLNELVDYHRSTSVSRNQQIFLRDIEQVPQQPTKVQALFDFDPQEDGELGFRRGDFIHVMDNSDPNWWKGACHGQTGMFPGNYVTPVNRNV	-0.203421001941594	-0.24653023	-0.372959350948868
MEAIAKYDFKATADDELSFKRGDILKVLNEECDQNWYKAELNGKDGFIPKNYIEMKPHPWFFGKIPRAKAEEMLSKQRHDGAFLIRESESAPGDFSLSVKFGNDVQHFKVLRDGAGKYFLWVVKFNSLNELVDYHRSTSVSRNQQIFLRDIEQVPQQPTKVQALFDFDPQEDGELGFRRGDFIHVMDNSDPNWWKGACHGQTGMFPVNYVTPVNRNV	0.0635711465126616	0.054941177	-0.0905385611860936
MEAIAKYDFKATADDELSFKRGDILKVLNEECDQNWYKAELNGKDGFIPKNYIEMKPHPWFFGKIPRAKAEEMLSKQRHDGAFLIRESESAPGDFSLSVKFGNDVQHFKVLRDGAGKYFLWVVKFNSLNELVDYHRSTSVSRNQQIFLRDIEQVPQQPTKVQALFDFDPQEDGELGFRRGDFIHVMDNSDPNWWKGACHGQTGMFPYNYVTPVNRNV	-0.902547580448726	-0.6083675	-0.5948839437408138
MEAIAKYDFKATADDELSFKRGDILKVLNEECDQNWYKAELNGKDGFIPKNYIEMKPHPWFFGKIPRAKAEEMLSKQRHDGAFLIRESESAPGDFSLSVKFGNDVQHFKVLRDGAGKYFLWVVKFNSLNELVDYHRSTSVSRNQQIFLRDIEQVPQQPTKVQALFDFDPQEDGELGFRRGDFIHVMDNSDPNWWKGACHGQTGMFPCNYVTPVNRNV	0.0749264456748939	0.01595676	-0.14658794022813915
MEAIAKYDFKATADDELSFKRGDILKVLNEECDQNWYKAELNGKDGFIPKNYIEMKPHPWFFGKIPRAKAEEMLSKQRHDGAFLIRESESAPGDFSLSVKFGNDVQHFKVLRDGAGKYFLWVVKFNSLNELVDYHRSTSVSRNQQIFLRDIEQVPQQPTKVQALFDFDPQEDGELGFRRGDFIHVMDNSDPNWWKGACHGQTGMFPWNYVTPVNRNV	-0.862231297204603	-0.81462985	-0.7118280836815201
MEAIAKYDFKATADDELSFKRGDILKVLNEECDQNWYKAELNGKDGFIPKNYIEMKPHPWFFGKIPRAKAEEMLSKQRHDGAFLIRESESAPGDFSLSVKFGNDVQHFKVLRDGAGKYFLWVVKFNSLNELVDYHRSTSVSRNQQIFLRDIEQVPQQPTKVQALFDFDPQEDGELGFRRGDFIHVMDNSDPNWWKGACHGQTGMFPFNYVTPVNRNV	-0.515617052754673	-0.6648559	-0.6382047870006566
MEAIAKYDFKATADDELSFKRGDILKVLNEECDQNWYKAELNGKDGFIPKNYIEMKPHPWFFGKIPRAKAEEMLSKQRHDGAFLIRESESAPGDFSLSVKFGNDVQHFKVLRDGAGKYFLWVVKFNSLNELVDYHRSTSVSRNQQIFLRDIEQVPQQPTKVQALFDFDPQEDGELGFRRGDFIHVMDNSDPNWWKGACHGQTGMFLRNYVTPVNRNV	-0.614963431190641	-0.5701346	-0.5658521024519167
MEAIAKYDFKATADDELSFKRGDILKVLNEECDQNWYKAELNGKDGFIPKNYIEMKPHPWFFGKIPRAKAEEMLSKQRHDGAFLIRESESAPGDFSLSVKFGNDVQHFKVLRDGAGKYFLWVVKFNSLNELVDYHRSTSVSRNQQIFLRDIEQVPQQPTKVQALFDFDPQEDGELGFRRGDFIHVMDNSDPNWWKGACHGQTGMFARNYVTPVNRNV	-0.5705231578045601	-0.79586256	-0.6713444430287456
MEAIAKYDFKATADDELSFKRGDILKVLNEECDQNWYKAELNGKDGFIPKNYIEMKPHPWFFGKIPRAKAEEMLSKQRHDGAFLIRESESAPGDFSLSVKFGNDVQHFKVLRDGAGKYFLWVVKFNSLNELVDYHRSTSVSRNQQIFLRDIEQVPQQPTKVQALFDFDPQEDGELGFRRGDFIHVMDNSDPNWWKGACHGQTGMFGRNYVTPVNRNV	-0.92428823403441	-0.958925	-0.7562352354898927
MEAIAKYDFKATADDELSFKRGDILKVLNEECDQNWYKAELNGKDGFIPKNYIEMKPHPWFFGKIPRAKAEEMLSKQRHDGAFLIRESESAPGDFSLSVKFGNDVQHFKVLRDGAGKYFLWVVKFNSLNELVDYHRSTSVSRNQQIFLRDIEQVPQQPTKVQALFDFDPQEDGELGFRRGDFIHVMDNSDPNWWKGACHGQTGMFYRNYVTPVNRNV	-0.980678330206926	-0.6906035	-0.6170115264033038
MEAIAKYDFKATADDELSFKRGDILKVLNEECDQNWYKAELNGKDGFIPKNYIEMKPHPWFFGKIPRAKAEEMLSKQRHDGAFLIRESESAPGDFSLSVKFGNDVQHFKVLRDGAGKYFLWVVKFNSLNELVDYHRSTSVSRNQQIFLRDIEQVPQQPTKVQALFDFDPQEDGELGFRRGDFIHVMDNSDPNWWKGACHGQTGMFWRNYVTPVNRNV	-0.6576530020044711	-0.7445172	-0.6696253523181426
MEAIAKYDFKATADDELSFKRGDILKVLNEECDQNWYKAELNGKDGFIPKNYIEMKPHPWFFGKIPRAKAEEMLSKQRHDGAFLIRESESAPGDFSLSVKFGNDVQHFKVLRDGAGKYFLWVVKFNSLNELVDYHRSTSVSRNQQIFLRDIEQVPQQPTKVQALFDFDPQEDGELGFRRGDFIHVMDNSDPNWWKGACHGQTGEFPRNYVTPVNRNV	-0.510416508079882	-0.39538592	-0.4701942548735998
MEAIAKYDFKATADDELSFKRGDILKVLNEECDQNWYKAELNGKDGFIPKNYIEMKPHPWFFGKIPRAKAEEMLSKQRHDGAFLIRESESAPGDFSLSVKFGNDVQHFKVLRDGAGKYFLWVVKFNSLNELVDYHRSTSVSRNQQIFLRDIEQVPQQPTKVQALFDFDPQEDGELGFRRGDFIHVMDNSDPNWWKGACHGQTGAFPRNYVTPVNRNV	-0.146591799747738	-0.25374126	-0.37350919960037565
MEAIAKYDFKATADDELSFKRGDILKVLNEECDQNWYKAELNGKDGFIPKNYIEMKPHPWFFGKIPRAKAEEMLSKQRHDGAFLIRESESAPGDFSLSVKFGNDVQHFKVLRDGAGKYFLWVVKFNSLNELVDYHRSTSVSRNQQIFLRDIEQVPQQPTKVQALFDFDPQEDGELGFRRGDFIHVMDNSDPNWWKGACHGQTGGFPRNYVTPVNRNV	-0.353985759834479	-0.29736716	-0.3992106649937597
MEAIAKYDFKATADDELSFKRGDILKVLNEECDQNWYKAELNGKDGFIPKNYIEMKPHPWFFGKIPRAKAEEMLSKQRHDGAFLIRESESAPGDFSLSVKFGNDVQHFKVLRDGAGKYFLWVVKFNSLNELVDYHRSTSVSRNQQIFLRDIEQVPQQPTKVQALFDFDPQEDGELGFRRGDFIHVMDNSDPNWWKGACHGQTGVFPRNYVTPVNRNV	0.0962805230477611	0.0599308	-0.10088024231465376
MEAIAKYDFKATADDELSFKRGDILKVLNEECDQNWYKAELNGKDGFIPKNYIEMKPHPWFFGKIPRAKAEEMLSKQRHDGAFLIRESESAPGDFSLSVKFGNDVQHFKVLRDGAGKYFLWVVKFNSLNELVDYHRSTSVSRNQQIFLRDIEQVPQQPTKVQALFDFDPQEDGELGFRRGDFIHVMDNSDPNWWKGACHGQTGCFPRNYVTPVNRNV	-0.139672088936153	-0.16999567	-0.3103557763613187
MEAIAKYDFKATADDELSFKRGDILKVLNEECDQNWYKAELNGKDGFIPKNYIEMKPHPWFFGKIPRAKAEEMLSKQRHDGAFLIRESESAPGDFSLSVKFGNDVQHFKVLRDGAGKYFLWVVKFNSLNELVDYHRSTSVSRNQQIFLRDIEQVPQQPTKVQALFDFDPQEDGELGFRRGDFIHVMDNSDPNWWKGACHGQTGWFPRNYVTPVNRNV	0.2039136685704169	0.15869498	0.04790861944510105
MEAIAKYDFKATADDELSFKRGDILKVLNEECDQNWYKAELNGKDGFIPKNYIEMKPHPWFFGKIPRAKAEEMLSKQRHDGAFLIRESESAPGDFSLSVKFGNDVQHFKVLRDGAGKYFLWVVKFNSLNELVDYHRSTSVSRNQQIFLRDIEQVPQQPTKVQALFDFDPQEDGELGFRRGDFIHVMDNSDPNWWKGACHGQTGLFPRNYVTPVNRNV	0.182096645435276	-0.0016949177	-0.17245380810832245
MEAIAKYDFKATADDELSFKRGDILKVLNEECDQNWYKAELNGKDGFIPKNYIEMKPHPWFFGKIPRAKAEEMLSKQRHDGAFLIRESESAPGDFSLSVKFGNDVQHFKVLRDGAGKYFLWVVKFNSLNELVDYHRSTSVSRNQQIFLRDIEQVPQQPTKVQALFDFDPQEDGELGFRRGDFIHVMDNSDPNWWKGACHGQTVMFPRNYVTPVNRNV	-0.8821384955786021	-0.95273364	-0.7696004232070397
MEAIAKYDFKATADDELSFKRGDILKVLNEECDQNWYKAELNGKDGFIPKNYIEMKPHPWFFGKIPRAKAEEMLSKQRHDGAFLIRESESAPGDFSLSVKFGNDVQHFKVLRDGAGKYFLWVVKFNSLNELVDYHRSTSVSRNQQIFLRDIEQVPQQPTKVQALFDFDPQEDGELGFRRGDFIHVMDNSDPNWWKGACHGQTYMFPRNYVTPVNRNV	-0.8809241071704091	-1.0614706	-0.829593613530732
MEAIAKYDFKATADDELSFKRGDILKVLNEECDQNWYKAELNGKDGFIPKNYIEMKPHPWFFGKIPRAKAEEMLSKQRHDGAFLIRESESAPGDFSLSVKFGNDVQHFKVLRDGAGKYFLWVVKFNSLNELVDYHRSTSVSRNQQIFLRDIEQVPQQPTKVQALFDFDPQEDGELGFRRGDFIHVMDNSDPNWWKGACHGQTCMFPRNYVTPVNRNV	-0.840262561274991	-0.86562204	-0.7426045905634702
MEAIAKYDFKATADDELSFKRGDILKVLNEECDQNWYKAELNGKDGFIPKNYIEMKPHPWFFGKIPRAKAEEMLSKQRHDGAFLIRESESAPGDFSLSVKFGNDVQHFKVLRDGAGKYFLWVVKFNSLNELVDYHRSTSVSRNQQIFLRDIEQVPQQPTKVQALFDFDPQEDGELGFRRGDFIHVMDNSDPNWWKGACHGQTWMFPRNYVTPVNRNV	-1.06462120414077	-1.067107	-0.8336421720220688
MEAIAKYDFKATADDELSFKRGDILKVLNEECDQNWYKAELNGKDGFIPKNYIEMKPHPWFFGKIPRAKAEEMLSKQRHDGAFLIRESESAPGDFSLSVKFGNDVQHFKVLRDGAGKYFLWVVKFNSLNELVDYHRSTSVSRNQQIFLRDIEQVPQQPTKVQALFDFDPQEDGELGFRRGDFIHVMDNSDPNWWKGACHGQTFMFPRNYVTPVNRNV	-0.7697749933112259	-0.87873375	-0.736172441659809
MEAIAKYDFKATADDELSFKRGDILKVLNEECDQNWYKAELNGKDGFIPKNYIEMKPHPWFFGKIPRAKAEEMLSKQRHDGAFLIRESESAPGDFSLSVKFGNDVQHFKVLRDGAGKYFLWVVKFNSLNELVDYHRSTSVSRNQQIFLRDIEQVPQQPTKVQALFDFDPQEDGELGFRRGDFIHVMDNSDPNWWKGACHGQSGMFPRNYVTPVNRNV	-0.0386604733602289	-0.0731045	-0.22377343700467378
MEAIAKYDFKATADDELSFKRGDILKVLNEECDQNWYKAELNGKDGFIPKNYIEMKPHPWFFGKIPRAKAEEMLSKQRHDGAFLIRESESAPGDFSLSVKFGNDVQHFKVLRDGAGKYFLWVVKFNSLNELVDYHRSTSVSRNQQIFLRDIEQVPQQPTKVQALFDFDPQEDGELGFRRGDFIHVMDNSDPNWWKGACHGQRGMFPRNYVTPVNRNV	-0.264514723842627	-0.2600031	-0.368984859216539
MEAIAKYDFKATADDELSFKRGDILKVLNEECDQNWYKAELNGKDGFIPKNYIEMKPHPWFFGKIPRAKAEEMLSKQRHDGAFLIRESESAPGDFSLSVKFGNDVQHFKVLRDGAGKYFLWVVKFNSLNELVDYHRSTSVSRNQQIFLRDIEQVPQQPTKVQALFDFDPQEDGELGFRRGDFIHVMDNSDPNWWKGACHGQIGMFPRNYVTPVNRNV	0.088217679651219	0.05594945	-0.08812053768337513
MEAIAKYDFKATADDELSFKRGDILKVLNEECDQNWYKAELNGKDGFIPKNYIEMKPHPWFFGKIPRAKAEEMLSKQRHDGAFLIRESESAPGDFSLSVKFGNDVQHFKVLRDGAGKYFLWVVKFNSLNELVDYHRSTSVSRNQQIFLRDIEQVPQQPTKVQALFDFDPQEDGELGFRRGDFIHVMDNSDPNWWKGACHGQMGMFPRNYVTPVNRNV	0.0831528537469875	-0.029328346	-0.18784816478777344
MEAIAKYDFKATADDELSFKRGDILKVLNEECDQNWYKAELNGKDGFIPKNYIEMKPHPWFFGKIPRAKAEEMLSKQRHDGAFLIRESESAPGDFSLSVKFGNDVQHFKVLRDGAGKYFLWVVKFNSLNELVDYHRSTSVSRNQQIFLRDIEQVPQQPTKVQALFDFDPQEDGELGFRRGDFIHVMDNSDPNWWKGACHGQHGMFPRNYVTPVNRNV	-0.283958314838232	-0.25187594	-0.35124906425493485
MEAIAKYDFKATADDELSFKRGDILKVLNEECDQNWYKAELNGKDGFIPKNYIEMKPHPWFFGKIPRAKAEEMLSKQRHDGAFLIRESESAPGDFSLSVKFGNDVQHFKVLRDGAGKYFLWVVKFNSLNELVDYHRSTSVSRNQQIFLRDIEQVPQQPTKVQALFDFDPQEDGELGFRRGDFIHVMDNSDPNWWKGACHGQQGMFPRNYVTPVNRNV	0.130121652586751	0.049780488	-0.0968562117671361
MEAIAKYDFKATADDELSFKRGDILKVLNEECDQNWYKAELNGKDGFIPKNYIEMKPHPWFFGKIPRAKAEEMLSKQRHDGAFLIRESESAPGDFSLSVKFGNDVQHFKVLRDGAGKYFLWVVKFNSLNELVDYHRSTSVSRNQQIFLRDIEQVPQQPTKVQALFDFDPQEDGELGFRRGDFIHVMDNSDPNWWKGACHGQPGMFPRNYVTPVNRNV	-0.95768435851892	-1.0616487	-0.8098899701824456
MEAIAKYDFKATADDELSFKRGDILKVLNEECDQNWYKAELNGKDGFIPKNYIEMKPHPWFFGKIPRAKAEEMLSKQRHDGAFLIRESESAPGDFSLSVKFGNDVQHFKVLRDGAGKYFLWVVKFNSLNELVDYHRSTSVSRNQQIFLRDIEQVPQQPTKVQALFDFDPQEDGELGFRRGDFIHVMDNSDPNWWKGACHGQLGMFPRNYVTPVNRNV	-0.0707214730457749	-0.21901762	-0.34254325696705834
MEAIAKYDFKATADDELSFKRGDILKVLNEECDQNWYKAELNGKDGFIPKNYIEMKPHPWFFGKIPRAKAEEMLSKQRHDGAFLIRESESAPGDFSLSVKFGNDVQHFKVLRDGAGKYFLWVVKFNSLNELVDYHRSTSVSRNQQIFLRDIEQVPQQPTKVQALFDFDPQEDGELGFRRGDFIHVMDNSDPNWWKGACHGQDGMFPRNYVTPVNRNV	-0.428012406830368	-0.7157133	-0.6398011924272833
MEAIAKYDFKATADDELSFKRGDILKVLNEECDQNWYKAELNGKDGFIPKNYIEMKPHPWFFGKIPRAKAEEMLSKQRHDGAFLIRESESAPGDFSLSVKFGNDVQHFKVLRDGAGKYFLWVVKFNSLNELVDYHRSTSVSRNQQIFLRDIEQVPQQPTKVQALFDFDPQEDGELGFRRGDFIHVMDNSDPNWWKGACHGQEGMFPRNYVTPVNRNV	0.1749076383405669	0.11688423	-0.013700076849904264
MEAIAKYDFKATADDELSFKRGDILKVLNEECDQNWYKAELNGKDGFIPKNYIEMKPHPWFFGKIPRAKAEEMLSKQRHDGAFLIRESESAPGDFSLSVKFGNDVQHFKVLRDGAGKYFLWVVKFNSLNELVDYHRSTSVSRNQQIFLRDIEQVPQQPTKVQALFDFDPQEDGELGFRRGDFIHVMDNSDPNWWKGACHGQAGMFPRNYVTPVNRNV	-0.287598168712795	-0.20418656	-0.3222252588225407
MEAIAKYDFKATADDELSFKRGDILKVLNEECDQNWYKAELNGKDGFIPKNYIEMKPHPWFFGKIPRAKAEEMLSKQRHDGAFLIRESESAPGDFSLSVKFGNDVQHFKVLRDGAGKYFLWVVKFNSLNELVDYHRSTSVSRNQQIFLRDIEQVPQQPTKVQALFDFDPQEDGELGFRRGDFIHVMDNSDPNWWKGACHGQGGMFPRNYVTPVNRNV	-0.918884754401865	-0.92641675	-0.7601841902593414
MEAIAKYDFKATADDELSFKRGDILKVLNEECDQNWYKAELNGKDGFIPKNYIEMKPHPWFFGKIPRAKAEEMLSKQRHDGAFLIRESESAPGDFSLSVKFGNDVQHFKVLRDGAGKYFLWVVKFNSLNELVDYHRSTSVSRNQQIFLRDIEQVPQQPTKVQALFDFDPQEDGELGFRRGDFIHVMDNSDPNWWKGACHGQVGMFPRNYVTPVNRNV	0.258898000750046	0.14687908	0.02612178649455288
MEAIAKYDFKATADDELSFKRGDILKVLNEECDQNWYKAELNGKDGFIPKNYIEMKPHPWFFGKIPRAKAEEMLSKQRHDGAFLIRESESAPGDFSLSVKFGNDVQHFKVLRDGAGKYFLWVVKFNSLNELVDYHRSTSVSRNQQIFLRDIEQVPQQPTKVQALFDFDPQEDGELGFRRGDFIHVMDNSDPNWWKGACHGQYGMFPRNYVTPVNRNV	-0.0516171699802098	-0.12816381	-0.2438217093767392
MEAIAKYDFKATADDELSFKRGDILKVLNEECDQNWYKAELNGKDGFIPKNYIEMKPHPWFFGKIPRAKAEEMLSKQRHDGAFLIRESESAPGDFSLSVKFGNDVQHFKVLRDGAGKYFLWVVKFNSLNELVDYHRSTSVSRNQQIFLRDIEQVPQQPTKVQALFDFDPQEDGELGFRRGDFIHVMDNSDPNWWKGACHGQCGMFPRNYVTPVNRNV	0.0199783288656132	-0.0542655	-0.21399237292478013
MEAIAKYDFKATADDELSFKRGDILKVLNEECDQNWYKAELNGKDGFIPKNYIEMKPHPWFFGKIPRAKAEEMLSKQRHDGAFLIRESESAPGDFSLSVKFGNDVQHFKVLRDGAGKYFLWVVKFNSLNELVDYHRSTSVSRNQQIFLRDIEQVPQQPTKVQALFDFDPQEDGELGFRRGDFIHVMDNSDPNWWKGACHGQWGMFPRNYVTPVNRNV	-0.5334262699429221	-0.56461525	-0.5637122978137423
MEAIAKYDFKATADDELSFKRGDILKVLNEECDQNWYKAELNGKDGFIPKNYIEMKPHPWFFGKIPRAKAEEMLSKQRHDGAFLIRESESAPGDFSLSVKFGNDVQHFKVLRDGAGKYFLWVVKFNSLNELVDYHRSTSVSRNQQIFLRDIEQVPQQPTKVQALFDFDPQEDGELGFRRGDFIHVMDNSDPNWWKGACHGQFGMFPRNYVTPVNRNV	-0.134806744589816	-0.27928048	-0.39105041733706436
MEAIAKYDFKATADDELSFKRGDILKVLNEECDQNWYKAELNGKDGFIPKNYIEMKPHPWFFGKIPRAKAEEMLSKQRHDGAFLIRESESAPGDFSLSVKFGNDVQHFKVLRDGAGKYFLWVVKFNSLNELVDYHRSTSVSRNQQIFLRDIEQVPQQPTKVQALFDFDPQEDGELGFRRGDFIHVMDNSDPNWWKGACHGPTGMFPRNYVTPVNRNV	-0.969294891651698	-1.0882071	-0.8087842891790054
MEAIAKYDFKATADDELSFKRGDILKVLNEECDQNWYKAELNGKDGFIPKNYIEMKPHPWFFGKIPRAKAEEMLSKQRHDGAFLIRESESAPGDFSLSVKFGNDVQHFKVLRDGAGKYFLWVVKFNSLNELVDYHRSTSVSRNQQIFLRDIEQVPQQPTKVQALFDFDPQEDGELGFRRGDFIHVMDNSDPNWWKGACHGLTGMFPRNYVTPVNRNV	-0.0415842625294512	-0.10758495	-0.26035875360551763
MEAIAKYDFKATADDELSFKRGDILKVLNEECDQNWYKAELNGKDGFIPKNYIEMKPHPWFFGKIPRAKAEEMLSKQRHDGAFLIRESESAPGDFSLSVKFGNDVQHFKVLRDGAGKYFLWVVKFNSLNELVDYHRSTSVSRNQQIFLRDIEQVPQQPTKVQALFDFDPQEDGELGFRRGDFIHVMDNSDPNWWKGACHGDTGMFPRNYVTPVNRNV	-0.172607633802405	-0.2269494	-0.3442880849398069
MEAIAKYDFKATADDELSFKRGDILKVLNEECDQNWYKAELNGKDGFIPKNYIEMKPHPWFFGKIPRAKAEEMLSKQRHDGAFLIRESESAPGDFSLSVKFGNDVQHFKVLRDGAGKYFLWVVKFNSLNELVDYHRSTSVSRNQQIFLRDIEQVPQQPTKVQALFDFDPQEDGELGFRRGDFIHVMDNSDPNWWKGACHGETGMFPRNYVTPVNRNV	-0.117130318193921	-0.026198626	-0.18326717340049115
MEAIAKYDFKATADDELSFKRGDILKVLNEECDQNWYKAELNGKDGFIPKNYIEMKPHPWFFGKIPRAKAEEMLSKQRHDGAFLIRESESAPGDFSLSVKFGNDVQHFKVLRDGAGKYFLWVVKFNSLNELVDYHRSTSVSRNQQIFLRDIEQVPQQPTKVQALFDFDPQEDGELGFRRGDFIHVMDNSDPNWWKGACHGATGMFPRNYVTPVNRNV	0.0690342467982836	-0.004959345	-0.1644956182139108
MEAIAKYDFKATADDELSFKRGDILKVLNEECDQNWYKAELNGKDGFIPKNYIEMKPHPWFFGKIPRAKAEEMLSKQRHDGAFLIRESESAPGDFSLSVKFGNDVQHFKVLRDGAGKYFLWVVKFNSLNELVDYHRSTSVSRNQQIFLRDIEQVPQQPTKVQALFDFDPQEDGELGFRRGDFIHVMDNSDPNWWKGACHGGTGMFPRNYVTPVNRNV	-0.573080459882823	-0.48871338	-0.5176063129492992
MEAIAKYDFKATADDELSFKRGDILKVLNEECDQNWYKAELNGKDGFIPKNYIEMKPHPWFFGKIPRAKAEEMLSKQRHDGAFLIRESESAPGDFSLSVKFGNDVQHFKVLRDGAGKYFLWVVKFNSLNELVDYHRSTSVSRNQQIFLRDIEQVPQQPTKVQALFDFDPQEDGELGFRRGDFIHVMDNSDPNWWKGACHGVTGMFPRNYVTPVNRNV	0.0166850843145407	0.0017147064	-0.14873981381242807
MEAIAKYDFKATADDELSFKRGDILKVLNEECDQNWYKAELNGKDGFIPKNYIEMKPHPWFFGKIPRAKAEEMLSKQRHDGAFLIRESESAPGDFSLSVKFGNDVQHFKVLRDGAGKYFLWVVKFNSLNELVDYHRSTSVSRNQQIFLRDIEQVPQQPTKVQALFDFDPQEDGELGFRRGDFIHVMDNSDPNWWKGACHGYTGMFPRNYVTPVNRNV	-0.0388980385972496	-0.19714653	-0.31632046834664695
MEAIAKYDFKATADDELSFKRGDILKVLNEECDQNWYKAELNGKDGFIPKNYIEMKPHPWFFGKIPRAKAEEMLSKQRHDGAFLIRESESAPGDFSLSVKFGNDVQHFKVLRDGAGKYFLWVVKFNSLNELVDYHRSTSVSRNQQIFLRDIEQVPQQPTKVQALFDFDPQEDGELGFRRGDFIHVMDNSDPNWWKGACHGCTGMFPRNYVTPVNRNV	0.155900148005993	0.030771494	-0.11603773692066799
MEAIAKYDFKATADDELSFKRGDILKVLNEECDQNWYKAELNGKDGFIPKNYIEMKPHPWFFGKIPRAKAEEMLSKQRHDGAFLIRESESAPGDFSLSVKFGNDVQHFKVLRDGAGKYFLWVVKFNSLNELVDYHRSTSVSRNQQIFLRDIEQVPQQPTKVQALFDFDPQEDGELGFRRGDFIHVMDNSDPNWWKGACHGWTGMFPRNYVTPVNRNV	-0.635945547826578	-0.6154667	-0.593662248039732
MEAIAKYDFKATADDELSFKRGDILKVLNEECDQNWYKAELNGKDGFIPKNYIEMKPHPWFFGKIPRAKAEEMLSKQRHDGAFLIRESESAPGDFSLSVKFGNDVQHFKVLRDGAGKYFLWVVKFNSLNELVDYHRSTSVSRNQQIFLRDIEQVPQQPTKVQALFDFDPQEDGELGFRRGDFIHVMDNSDPNWWKGACHGFTGMFPRNYVTPVNRNV	-0.183401127034481	-0.18989563	-0.31624341941760825
MEAIAKYDFKATADDELSFKRGDILKVLNEECDQNWYKAELNGKDGFIPKNYIEMKPHPWFFGKIPRAKAEEMLSKQRHDGAFLIRESESAPGDFSLSVKFGNDVQHFKVLRDGAGKYFLWVVKFNSLNELVDYHRSTSVSRNQQIFLRDIEQVPQQPTKVQALFDFDPQEDGELGFRRGDFIHVMDNSDPNWWKGACHVQTGMFPRNYVTPVNRNV	-0.996931336632246	-1.0210207	-0.8022996585176543
MEAIAKYDFKATADDELSFKRGDILKVLNEECDQNWYKAELNGKDGFIPKNYIEMKPHPWFFGKIPRAKAEEMLSKQRHDGAFLIRESESAPGDFSLSVKFGNDVQHFKVLRDGAGKYFLWVVKFNSLNELVDYHRSTSVSRNQQIFLRDIEQVPQQPTKVQALFDFDPQEDGELGFRRGDFIHVMDNSDPNWWKGACHWQTGMFPRNYVTPVNRNV	-0.644559180521826	-0.94065917	-0.7509226774893225
MEAIAKYDFKATADDELSFKRGDILKVLNEECDQNWYKAELNGKDGFIPKNYIEMKPHPWFFGKIPRAKAEEMLSKQRHDGAFLIRESESAPGDFSLSVKFGNDVQHFKVLRDGAGKYFLWVVKFNSLNELVDYHRSTSVSRNQQIFLRDIEQVPQQPTKVQALFDFDPQEDGELGFRRGDFIHVMDNSDPNWWKGACQGQTGMFPRNYVTPVNRNV	-0.123261394765291	-0.23516959	-0.36031731458142247
MEAIAKYDFKATADDELSFKRGDILKVLNEECDQNWYKAELNGKDGFIPKNYIEMKPHPWFFGKIPRAKAEEMLSKQRHDGAFLIRESESAPGDFSLSVKFGNDVQHFKVLRDGAGKYFLWVVKFNSLNELVDYHRSTSVSRNQQIFLRDIEQVPQQPTKVQALFDFDPQEDGELGFRRGDFIHVMDNSDPNWWKGACPGQTGMFPRNYVTPVNRNV	-1.22221419740486	-1.1633735	-0.9304393877549391
MEAIAKYDFKATADDELSFKRGDILKVLNEECDQNWYKAELNGKDGFIPKNYIEMKPHPWFFGKIPRAKAEEMLSKQRHDGAFLIRESESAPGDFSLSVKFGNDVQHFKVLRDGAGKYFLWVVKFNSLNELVDYHRSTSVSRNQQIFLRDIEQVPQQPTKVQALFDFDPQEDGELGFRRGDFIHVMDNSDPNWWKGACRGQTGMFPRNYVTPVNRNV	0.0740780067962588	0.018870592	-0.12263664125716289
MEAIAKYDFKATADDELSFKRGDILKVLNEECDQNWYKAELNGKDGFIPKNYIEMKPHPWFFGKIPRAKAEEMLSKQRHDGAFLIRESESAPGDFSLSVKFGNDVQHFKVLRDGAGKYFLWVVKFNSLNELVDYHRSTSVSRNQQIFLRDIEQVPQQPTKVQALFDFDPQEDGELGFRRGDFIHVMDNSDPNWWKGACDGQTGMFPRNYVTPVNRNV	-0.351843232062401	-0.25731748	-0.3542253346796409
MEAIAKYDFKATADDELSFKRGDILKVLNEECDQNWYKAELNGKDGFIPKNYIEMKPHPWFFGKIPRAKAEEMLSKQRHDGAFLIRESESAPGDFSLSVKFGNDVQHFKVLRDGAGKYFLWVVKFNSLNELVDYHRSTSVSRNQQIFLRDIEQVPQQPTKVQALFDFDPQEDGELGFRRGDFIHVMDNSDPNWWKGACAGQTGMFPRNYVTPVNRNV	-0.321201209539028	-0.45277423	-0.5173717386824404
MEAIAKYDFKATADDELSFKRGDILKVLNEECDQNWYKAELNGKDGFIPKNYIEMKPHPWFFGKIPRAKAEEMLSKQRHDGAFLIRESESAPGDFSLSVKFGNDVQHFKVLRDGAGKYFLWVVKFNSLNELVDYHRSTSVSRNQQIFLRDIEQVPQQPTKVQALFDFDPQEDGELGFRRGDFIHVMDNSDPNWWKGACGGQTGMFPRNYVTPVNRNV	-0.102090176145377	-0.20490515	-0.3370752799397785
MEAIAKYDFKATADDELSFKRGDILKVLNEECDQNWYKAELNGKDGFIPKNYIEMKPHPWFFGKIPRAKAEEMLSKQRHDGAFLIRESESAPGDFSLSVKFGNDVQHFKVLRDGAGKYFLWVVKFNSLNELVDYHRSTSVSRNQQIFLRDIEQVPQQPTKVQALFDFDPQEDGELGFRRGDFIHVMDNSDPNWWKGACSGQTGMFPRNYVTPVNRNV	-0.414651848841717	-0.5041446	-0.5335108351190865
MEAIAKYDFKATADDELSFKRGDILKVLNEECDQNWYKAELNGKDGFIPKNYIEMKPHPWFFGKIPRAKAEEMLSKQRHDGAFLIRESESAPGDFSLSVKFGNDVQHFKVLRDGAGKYFLWVVKFNSLNELVDYHRSTSVSRNQQIFLRDIEQVPQQPTKVQALFDFDPQEDGELGFRRGDFIHVMDNSDPNWWKGAWHGQTGMFPRNYVTPVNRNV	-0.7033176200814979	-1.036777	-0.7797104992279733
MEAIAKYDFKATADDELSFKRGDILKVLNEECDQNWYKAELNGKDGFIPKNYIEMKPHPWFFGKIPRAKAEEMLSKQRHDGAFLIRESESAPGDFSLSVKFGNDVQHFKVLRDGAGKYFLWVVKFNSLNELVDYHRSTSVSRNQQIFLRDIEQVPQQPTKVQALFDFDPQEDGELGFRRGDFIHVMDNSDPNWWKGALHGQTGMFPRNYVTPVNRNV	0.0295966490776627	-0.14397812	-0.28515347324200757
MEAIAKYDFKATADDELSFKRGDILKVLNEECDQNWYKAELNGKDGFIPKNYIEMKPHPWFFGKIPRAKAEEMLSKQRHDGAFLIRESESAPGDFSLSVKFGNDVQHFKVLRDGAGKYFLWVVKFNSLNELVDYHRSTSVSRNQQIFLRDIEQVPQQPTKVQALFDFDPQEDGELGFRRGDFIHVMDNSDPNWWKGGCHGQTGMFPRNYVTPVNRNV	-0.504866490823833	-0.2556532	-0.36091345625791504
MEAIAKYDFKATADDELSFKRGDILKVLNEECDQNWYKAELNGKDGFIPKNYIEMKPHPWFFGKIPRAKAEEMLSKQRHDGAFLIRESESAPGDFSLSVKFGNDVQHFKVLRDGAGKYFLWVVKFNSLNELVDYHRSTSVSRNQQIFLRDIEQVPQQPTKVQALFDFDPQEDGELGFRRGDFIHVMDNSDPNWWKVACHGQTGMFPRNYVTPVNRNV	-1.00343111389735	-1.1340357	-0.847623158762687
MEAIAKYDFKATADDELSFKRGDILKVLNEECDQNWYKAELNGKDGFIPKNYIEMKPHPWFFGKIPRAKAEEMLSKQRHDGAFLIRESESAPGDFSLSVKFGNDVQHFKVLRDGAGKYFLWVVKFNSLNELVDYHRSTSVSRNQQIFLRDIEQVPQQPTKVQALFDFDPQEDGELGFRRGDFIHVMDNSDPNWWKWACHGQTGMFPRNYVTPVNRNV	-0.917929419084608	-1.1189952	-0.8517065519234421
MEAIAKYDFKATADDELSFKRGDILKVLNEECDQNWYKAELNGKDGFIPKNYIEMKPHPWFFGKIPRAKAEEMLSKQRHDGAFLIRESESAPGDFSLSVKFGNDVQHFKVLRDGAGKYFLWVVKFNSLNELVDYHRSTSVSRNQQIFLRDIEQVPQQPTKVQALFDFDPQEDGELGFRRGDFIHVMDNSDPNWWKLACHGQTGMFPRNYVTPVNRNV	-1.0579089576170602	-1.1207982	-0.8580173653369121
MEAIAKYDFKATADDELSFKRGDILKVLNEECDQNWYKAELNGKDGFIPKNYIEMKPHPWFFGKIPRAKAEEMLSKQRHDGAFLIRESESAPGDFSLSVKFGNDVQHFKVLRDGAGKYFLWVVKFNSLNELVDYHRSTSVSRNQQIFLRDIEQVPQQPTKVQALFDFDPQEDGELGFRRGDFIHVMDNSDPNWWTGACHGQTGMFPRNYVTPVNRNV	-0.286511840667183	-0.2843688	-0.37815392167115114
MEAIAKYDFKATADDELSFKRGDILKVLNEECDQNWYKAELNGKDGFIPKNYIEMKPHPWFFGKIPRAKAEEMLSKQRHDGAFLIRESESAPGDFSLSVKFGNDVQHFKVLRDGAGKYFLWVVKFNSLNELVDYHRSTSVSRNQQIFLRDIEQVPQQPTKVQALFDFDPQEDGELGFRRGDFIHVMDNSDPNWWRGACHGQTGMFPRNYVTPVNRNV	-0.0396168200849616	-0.1522609	-0.29806242434950647
MEAIAKYDFKATADDELSFKRGDILKVLNEECDQNWYKAELNGKDGFIPKNYIEMKPHPWFFGKIPRAKAEEMLSKQRHDGAFLIRESESAPGDFSLSVKFGNDVQHFKVLRDGAGKYFLWVVKFNSLNELVDYHRSTSVSRNQQIFLRDIEQVPQQPTKVQALFDFDPQEDGELGFRRGDFIHVMDNSDPNWWPGACHGQTGMFPRNYVTPVNRNV	-1.3295013363415902	-1.1586145	-0.8627159150941495
MEAIAKYDFKATADDELSFKRGDILKVLNEECDQNWYKAELNGKDGFIPKNYIEMKPHPWFFGKIPRAKAEEMLSKQRHDGAFLIRESESAPGDFSLSVKFGNDVQHFKVLRDGAGKYFLWVVKFNSLNELVDYHRSTSVSRNQQIFLRDIEQVPQQPTKVQALFDFDPQEDGELGFRRGDFIHVMDNSDPNWWGGACHGQTGMFPRNYVTPVNRNV	-0.90714193243933	-0.8454766	-0.7153671068323693
MEAIAKYDFKATADDELSFKRGDILKVLNEECDQNWYKAELNGKDGFIPKNYIEMKPHPWFFGKIPRAKAEEMLSKQRHDGAFLIRESESAPGDFSLSVKFGNDVQHFKVLRDGAGKYFLWVVKFNSLNELVDYHRSTSVSRNQQIFLRDIEQVPQQPTKVQALFDFDPQEDGELGFRRGDFIHVMDNSDPNWWVGACHGQTGMFPRNYVTPVNRNV	-0.0517573104788522	-0.061918616	-0.23190210837770664
MEAIAKYDFKATADDELSFKRGDILKVLNEECDQNWYKAELNGKDGFIPKNYIEMKPHPWFFGKIPRAKAEEMLSKQRHDGAFLIRESESAPGDFSLSVKFGNDVQHFKVLRDGAGKYFLWVVKFNSLNELVDYHRSTSVSRNQQIFLRDIEQVPQQPTKVQALFDFDPQEDGELGFRRGDFIHVMDNSDPNWLKGACHGQTGMFPRNYVTPVNRNV	-0.37239993129374	-0.21773028	-0.3431546445341107
MEAIAKYDFKATADDELSFKRGDILKVLNEECDQNWYKAELNGKDGFIPKNYIEMKPHPWFFGKIPRAKAEEMLSKQRHDGAFLIRESESAPGDFSLSVKFGNDVQHFKVLRDGAGKYFLWVVKFNSLNELVDYHRSTSVSRNQQIFLRDIEQVPQQPTKVQALFDFDPQEDGELGFRRGDFIHVMDNSDPNLWKGACHGQTGMFPRNYVTPVNRNV	-0.147775860505218	-0.26451927	-0.3684799075707872
MEAIAKYDFKATADDELSFKRGDILKVLNEECDQNWYKAELNGKDGFIPKNYIEMKPHPWFFGKIPRAKAEEMLSKQRHDGAFLIRESESAPGDFSLSVKFGNDVQHFKVLRDGAGKYFLWVVKFNSLNELVDYHRSTSVSRNQQIFLRDIEQVPQQPTKVQALFDFDPQEDGELGFRRGDFIHVMDNSDPKWWKGACHGQTGMFPRNYVTPVNRNV	0.170154735712911	0.033780694	-0.09119361598523312
MEAIAKYDFKATADDELSFKRGDILKVLNEECDQNWYKAELNGKDGFIPKNYIEMKPHPWFFGKIPRAKAEEMLSKQRHDGAFLIRESESAPGDFSLSVKFGNDVQHFKVLRDGAGKYFLWVVKFNSLNELVDYHRSTSVSRNQQIFLRDIEQVPQQPTKVQALFDFDPQEDGELGFRRGDFIHVMDNSDPRWWKGACHGQTGMFPRNYVTPVNRNV	-0.116259734504248	-0.12954438	-0.2762299438787812
MEAIAKYDFKATADDELSFKRGDILKVLNEECDQNWYKAELNGKDGFIPKNYIEMKPHPWFFGKIPRAKAEEMLSKQRHDGAFLIRESESAPGDFSLSVKFGNDVQHFKVLRDGAGKYFLWVVKFNSLNELVDYHRSTSVSRNQQIFLRDIEQVPQQPTKVQALFDFDPQEDGELGFRRGDFIHVMDNSDPGWWKGACHGQTGMFPRNYVTPVNRNV	-0.5360328437809629	-0.43276465	-0.47170823048400656
MEAIAKYDFKATADDELSFKRGDILKVLNEECDQNWYKAELNGKDGFIPKNYIEMKPHPWFFGKIPRAKAEEMLSKQRHDGAFLIRESESAPGDFSLSVKFGNDVQHFKVLRDGAGKYFLWVVKFNSLNELVDYHRSTSVSRNQQIFLRDIEQVPQQPTKVQALFDFDPQEDGELGFRRGDFIHVMDNSDDNWWKGACHGQTGMFPRNYVTPVNRNV	-0.168822742402118	-0.2513519	-0.38125039227025237
MEAIAKYDFKATADDELSFKRGDILKVLNEECDQNWYKAELNGKDGFIPKNYIEMKPHPWFFGKIPRAKAEEMLSKQRHDGAFLIRESESAPGDFSLSVKFGNDVQHFKVLRDGAGKYFLWVVKFNSLNELVDYHRSTSVSRNQQIFLRDIEQVPQQPTKVQALFDFDPQEDGELGFRRGDFIHVMDNSDFNWWKGACHGQTGMFPRNYVTPVNRNV	-0.81618059211555	-0.8294799	-0.6651697787117605
MEAIAKYDFKATADDELSFKRGDILKVLNEECDQNWYKAELNGKDGFIPKNYIEMKPHPWFFGKIPRAKAEEMLSKQRHDGAFLIRESESAPGDFSLSVKFGNDVQHFKVLRDGAGKYFLWVVKFNSLNELVDYHRSTSVSRNQQIFLRDIEQVPQQPTKVQALFDFDPQEDGELGFRRGDFIHVMDNSAPNWWKGACHGQTGMFPRNYVTPVNRNV	-0.748353869088538	-0.58762133	-0.5709423390909194
MEAIAKYDFKATADDELSFKRGDILKVLNEECDQNWYKAELNGKDGFIPKNYIEMKPHPWFFGKIPRAKAEEMLSKQRHDGAFLIRESESAPGDFSLSVKFGNDVQHFKVLRDGAGKYFLWVVKFNSLNELVDYHRSTSVSRNQQIFLRDIEQVPQQPTKVQALFDFDPQEDGELGFRRGDFIHVMDNSGPNWWKGACHGQTGMFPRNYVTPVNRNV	-0.317082203514447	-0.29152113	-0.39838585345007793
MEAIAKYDFKATADDELSFKRGDILKVLNEECDQNWYKAELNGKDGFIPKNYIEMKPHPWFFGKIPRAKAEEMLSKQRHDGAFLIRESESAPGDFSLSVKFGNDVQHFKVLRDGAGKYFLWVVKFNSLNELVDYHRSTSVSRNQQIFLRDIEQVPQQPTKVQALFDFDPQEDGELGFRRGDFIHVMDNSVPNWWKGACHGQTGMFPRNYVTPVNRNV	-0.8501629941648761	-1.0578051	-0.8110577208600223
MEAIAKYDFKATADDELSFKRGDILKVLNEECDQNWYKAELNGKDGFIPKNYIEMKPHPWFFGKIPRAKAEEMLSKQRHDGAFLIRESESAPGDFSLSVKFGNDVQHFKVLRDGAGKYFLWVVKFNSLNELVDYHRSTSVSRNQQIFLRDIEQVPQQPTKVQALFDFDPQEDGELGFRRGDFIHVMDRSDPNWWKGACHGQTGMFPRNYVTPVNRNV	-0.0594615321067636	-0.002719283	-0.20171424148345363
MEAIAKYDFKATADDELSFKRGDILKVLNEECDQNWYKAELNGKDGFIPKNYIEMKPHPWFFGKIPRAKAEEMLSKQRHDGAFLIRESESAPGDFSLSVKFGNDVQHFKVLRDGAGKYFLWVVKFNSLNELVDYHRSTSVSRNQQIFLRDIEQVPQQPTKVQALFDFDPQEDGELGFRRGDFIHVMGNSDPNWWKGACHGQTGMFPRNYVTPVNRNV	-0.939450439204804	-0.9527802	-0.7404501123856324
MEAIAKYDFKATADDELSFKRGDILKVLNEECDQNWYKAELNGKDGFIPKNYIEMKPHPWFFGKIPRAKAEEMLSKQRHDGAFLIRESESAPGDFSLSVKFGNDVQHFKVLRDGAGKYFLWVVKFNSLNELVDYHRSTSVSRNQQIFLRDIEQVPQQPTKVQALFDFDPQEDGELGFRRGDFIHVMVNSDPNWWKGACHGQTGMFPRNYVTPVNRNV	-0.9380156491520192	-1.0619254	-0.8244592170815563
MEAIAKYDFKATADDELSFKRGDILKVLNEECDQNWYKAELNGKDGFIPKNYIEMKPHPWFFGKIPRAKAEEMLSKQRHDGAFLIRESESAPGDFSLSVKFGNDVQHFKVLRDGAGKYFLWVVKFNSLNELVDYHRSTSVSRNQQIFLRDIEQVPQQPTKVQALFDFDPQEDGELGFRRGDFIHVMWNSDPNWWKGACHGQTGMFPRNYVTPVNRNV	-1.04580675495097	-1.0523125	-0.8687635349294673
MEAIAKYDFKATADDELSFKRGDILKVLNEECDQNWYKAELNGKDGFIPKNYIEMKPHPWFFGKIPRAKAEEMLSKQRHDGAFLIRESESAPGDFSLSVKFGNDVQHFKVLRDGAGKYFLWVVKFNSLNELVDYHRSTSVSRNQQIFLRDIEQVPQQPTKVQALFDFDPQEDGELGFRRGDFIHVMLNSDPNWWKGACHGQTGMFPRNYVTPVNRNV	-1.00547908741704	-1.153138	-0.8276095327346509
MEAIAKYDFKATADDELSFKRGDILKVLNEECDQNWYKAELNGKDGFIPKNYIEMKPHPWFFGKIPRAKAEEMLSKQRHDGAFLIRESESAPGDFSLSVKFGNDVQHFKVLRDGAGKYFLWVVKFNSLNELVDYHRSTSVSRNQQIFLRDIEQVPQQPTKVQALFDFDPQEDGELGFRRGDFIHVHDNSDPNWWKGACHGQTGMFPRNYVTPVNRNV	-0.231715869985351	-0.35681587	-0.43453244061079666
MEAIAKYDFKATADDELSFKRGDILKVLNEECDQNWYKAELNGKDGFIPKNYIEMKPHPWFFGKIPRAKAEEMLSKQRHDGAFLIRESESAPGDFSLSVKFGNDVQHFKVLRDGAGKYFLWVVKFNSLNELVDYHRSTSVSRNQQIFLRDIEQVPQQPTKVQALFDFDPQEDGELGFRRGDFIHVQDNSDPNWWKGACHGQTGMFPRNYVTPVNRNV	0.0106148765898395	-0.11160064	-0.2604867216604134
MEAIAKYDFKATADDELSFKRGDILKVLNEECDQNWYKAELNGKDGFIPKNYIEMKPHPWFFGKIPRAKAEEMLSKQRHDGAFLIRESESAPGDFSLSVKFGNDVQHFKVLRDGAGKYFLWVVKFNSLNELVDYHRSTSVSRNQQIFLRDIEQVPQQPTKVQALFDFDPQEDGELGFRRGDFIHVLDNSDPNWWKGACHGQTGMFPRNYVTPVNRNV	0.123891264560173	0.17699611	0.06309381101265288
MEAIAKYDFKATADDELSFKRGDILKVLNEECDQNWYKAELNGKDGFIPKNYIEMKPHPWFFGKIPRAKAEEMLSKQRHDGAFLIRESESAPGDFSLSVKFGNDVQHFKVLRDGAGKYFLWVVKFNSLNELVDYHRSTSVSRNQQIFLRDIEQVPQQPTKVQALFDFDPQEDGELGFRRGDFIHVDDNSDPNWWKGACHGQTGMFPRNYVTPVNRNV	-0.67351109709061	-0.6499125	-0.594931790578423
MEAIAKYDFKATADDELSFKRGDILKVLNEECDQNWYKAELNGKDGFIPKNYIEMKPHPWFFGKIPRAKAEEMLSKQRHDGAFLIRESESAPGDFSLSVKFGNDVQHFKVLRDGAGKYFLWVVKFNSLNELVDYHRSTSVSRNQQIFLRDIEQVPQQPTKVQALFDFDPQEDGELGFRRGDFIHVEDNSDPNWWKGACHGQTGMFPRNYVTPVNRNV	-0.062092795724661	-0.035520554	-0.1866541195061835
MEAIAKYDFKATADDELSFKRGDILKVLNEECDQNWYKAELNGKDGFIPKNYIEMKPHPWFFGKIPRAKAEEMLSKQRHDGAFLIRESESAPGDFSLSVKFGNDVQHFKVLRDGAGKYFLWVVKFNSLNELVDYHRSTSVSRNQQIFLRDIEQVPQQPTKVQALFDFDPQEDGELGFRRGDFIHVADNSDPNWWKGACHGQTGMFPRNYVTPVNRNV	-0.5167884357436939	-0.59817964	-0.5788755474128005
MEAIAKYDFKATADDELSFKRGDILKVLNEECDQNWYKAELNGKDGFIPKNYIEMKPHPWFFGKIPRAKAEEMLSKQRHDGAFLIRESESAPGDFSLSVKFGNDVQHFKVLRDGAGKYFLWVVKFNSLNELVDYHRSTSVSRNQQIFLRDIEQVPQQPTKVQALFDFDPQEDGELGFRRGDFIHVGDNSDPNWWKGACHGQTGMFPRNYVTPVNRNV	-0.882827959264513	-0.9673594	-0.7781176540637862
MEAIAKYDFKATADDELSFKRGDILKVLNEECDQNWYKAELNGKDGFIPKNYIEMKPHPWFFGKIPRAKAEEMLSKQRHDGAFLIRESESAPGDFSLSVKFGNDVQHFKVLRDGAGKYFLWVVKFNSLNELVDYHRSTSVSRNQQIFLRDIEQVPQQPTKVQALFDFDPQEDGELGFRRGDFIHVVDNSDPNWWKGACHGQTGMFPRNYVTPVNRNV	0.135436352035862	0.064255476	-0.09131501742021264
MEAIAKYDFKATADDELSFKRGDILKVLNEECDQNWYKAELNGKDGFIPKNYIEMKPHPWFFGKIPRAKAEEMLSKQRHDGAFLIRESESAPGDFSLSVKFGNDVQHFKVLRDGAGKYFLWVVKFNSLNELVDYHRSTSVSRNQQIFLRDIEQVPQQPTKVQALFDFDPQEDGELGFRRGDFIHVSDNSDPNWWKGACHGQTGMFPRNYVTPVNRNV	-0.1299620455523469	-0.250889	-0.3629605298949432
MEAIAKYDFKATADDELSFKRGDILKVLNEECDQNWYKAELNGKDGFIPKNYIEMKPHPWFFGKIPRAKAEEMLSKQRHDGAFLIRESESAPGDFSLSVKFGNDVQHFKVLRDGAGKYFLWVVKFNSLNELVDYHRSTSVSRNQQIFLRDIEQVPQQPTKVQALFDFDPQEDGELGFRRGDFIHVCDNSDPNWWKGACHGQTGMFPRNYVTPVNRNV	-0.557493871359418	-0.44430435	-0.4993901718356959
MEAIAKYDFKATADDELSFKRGDILKVLNEECDQNWYKAELNGKDGFIPKNYIEMKPHPWFFGKIPRAKAEEMLSKQRHDGAFLIRESESAPGDFSLSVKFGNDVQHFKVLRDGAGKYFLWVVKFNSLNELVDYHRSTSVSRNQQIFLRDIEQVPQQPTKVQALFDFDPQEDGELGFRRGDFIHVWDNSDPNWWKGACHGQTGMFPRNYVTPVNRNV	-0.235434592478993	-0.2517472	-0.37065468656967315
MEAIAKYDFKATADDELSFKRGDILKVLNEECDQNWYKAELNGKDGFIPKNYIEMKPHPWFFGKIPRAKAEEMLSKQRHDGAFLIRESESAPGDFSLSVKFGNDVQHFKVLRDGAGKYFLWVVKFNSLNELVDYHRSTSVSRNQQIFLRDIEQVPQQPTKVQALFDFDPQEDGELGFRRGDFIHVFDNSDPNWWKGACHGQTGMFPRNYVTPVNRNV	-0.245497197074741	-0.19555438	-0.3584108891019664
MEAIAKYDFKATADDELSFKRGDILKVLNEECDQNWYKAELNGKDGFIPKNYIEMKPHPWFFGKIPRAKAEEMLSKQRHDGAFLIRESESAPGDFSLSVKFGNDVQHFKVLRDGAGKYFLWVVKFNSLNELVDYHRSTSVSRNQQIFLRDIEQVPQQPTKVQALFDFDPQEDGELGFRRGDFGHVMDNSDPNWWKGACHGQTGMFPRNYVTPVNRNV	-0.990722802106756	-1.0266132	-0.8064975460493979
MEAIAKYDFKATADDELSFKRGDILKVLNEECDQNWYKAELNGKDGFIPKNYIEMKPHPWFFGKIPRAKAEEMLSKQRHDGAFLIRESESAPGDFSLSVKFGNDVQHFKVLRDGAGKYFLWVVKFNSLNELVDYHRSTSVSRNQQIFLRDIEQVPQQPTKVQALFDFDPQEDGELGFRRGGFIHVMDNSDPNWWKGACHGQTGMFPRNYVTPVNRNV	-1.10294213959559	-1.0926542	-0.8334820213821477
MEAIAKYDFKATADDELSFKRGDILKVLNEECDQNWYKAELNGKDGFIPKNYIEMKPHPWFFGKIPRAKAEEMLSKQRHDGAFLIRESESAPGDFSLSVKFGNDVQHFKVLRDGAGKYFLWVVKFNSLNELVDYHRSTSVSRNQQIFLRDIEQVPQQPTKVQALFDFDPQEDGELGFRRGVFIHVMDNSDPNWWKGACHGQTGMFPRNYVTPVNRNV	-0.953906389497964	-1.1263802	-0.8557265417859341
MEAIAKYDFKATADDELSFKRGDILKVLNEECDQNWYKAELNGKDGFIPKNYIEMKPHPWFFGKIPRAKAEEMLSKQRHDGAFLIRESESAPGDFSLSVKFGNDVQHFKVLRDGAGKYFLWVVKFNSLNELVDYHRSTSVSRNQQIFLRDIEQVPQQPTKVQALFDFDPQEDGELGFRRVDFIHVMDNSDPNWWKGACHGQTGMFPRNYVTPVNRNV	-1.05786473262977	-1.110661	-0.8625723504838021
MEAIAKYDFKATADDELSFKRGDILKVLNEECDQNWYKAELNGKDGFIPKNYIEMKPHPWFFGKIPRAKAEEMLSKQRHDGAFLIRESESAPGDFSLSVKFGNDVQHFKVLRDGAGKYFLWVVKFNSLNELVDYHRSTSVSRNQQIFLRDIEQVPQQPTKVQALFDFDPQEDGELGFRRYDFIHVMDNSDPNWWKGACHGQTGMFPRNYVTPVNRNV	-1.04060758387104	-0.922732	-0.7850102298161925
MEAIAKYDFKATADDELSFKRGDILKVLNEECDQNWYKAELNGKDGFIPKNYIEMKPHPWFFGKIPRAKAEEMLSKQRHDGAFLIRESESAPGDFSLSVKFGNDVQHFKVLRDGAGKYFLWVVKFNSLNELVDYHRSTSVSRNQQIFLRDIEQVPQQPTKVQALFDFDPQEDGELGFRLGDFIHVMDNSDPNWWKGACHGQTGMFPRNYVTPVNRNV	-0.7227956830707779	-0.6295945	-0.6061416285300378
MEAIAKYDFKATADDELSFKRGDILKVLNEECDQNWYKAELNGKDGFIPKNYIEMKPHPWFFGKIPRAKAEEMLSKQRHDGAFLIRESESAPGDFSLSVKFGNDVQHFKVLRDGAGKYFLWVVKFNSLNELVDYHRSTSVSRNQQIFLRDIEQVPQQPTKVQALFDFDPQEDGELGFREGDFIHVMDNSDPNWWKGACHGQTGMFPRNYVTPVNRNV	0.233300665019054	0.07724202	-0.05127473983515962
MEAIAKYDFKATADDELSFKRGDILKVLNEECDQNWYKAELNGKDGFIPKNYIEMKPHPWFFGKIPRAKAEEMLSKQRHDGAFLIRESESAPGDFSLSVKFGNDVQHFKVLRDGAGKYFLWVVKFNSLNELVDYHRSTSVSRNQQIFLRDIEQVPQQPTKVQALFDFDPQEDGELGFRAGDFIHVMDNSDPNWWKGACHGQTGMFPRNYVTPVNRNV	0.1701067541266629	0.11648154	-0.016254130028004354
MEAIAKYDFKATADDELSFKRGDILKVLNEECDQNWYKAELNGKDGFIPKNYIEMKPHPWFFGKIPRAKAEEMLSKQRHDGAFLIRESESAPGDFSLSVKFGNDVQHFKVLRDGAGKYFLWVVKFNSLNELVDYHRSTSVSRNQQIFLRDIEQVPQQPTKVQALFDFDPQEDGELGFRGGDFIHVMDNSDPNWWKGACHGQTGMFPRNYVTPVNRNV	-0.644499705566812	-0.5467038	-0.5656910250003238
MEAIAKYDFKATADDELSFKRGDILKVLNEECDQNWYKAELNGKDGFIPKNYIEMKPHPWFFGKIPRAKAEEMLSKQRHDGAFLIRESESAPGDFSLSVKFGNDVQHFKVLRDGAGKYFLWVVKFNSLNELVDYHRSTSVSRNQQIFLRDIEQVPQQPTKVQALFDFDPQEDGELGFRVGDFIHVMDNSDPNWWKGACHGQTGMFPRNYVTPVNRNV	0.0654151615918006	-0.0059115887	-0.14674572368407457
MEAIAKYDFKATADDELSFKRGDILKVLNEECDQNWYKAELNGKDGFIPKNYIEMKPHPWFFGKIPRAKAEEMLSKQRHDGAFLIRESESAPGDFSLSVKFGNDVQHFKVLRDGAGKYFLWVVKFNSLNELVDYHRSTSVSRNQQIFLRDIEQVPQQPTKVQALFDFDPQEDGELGFRCGDFIHVMDNSDPNWWKGACHGQTGMFPRNYVTPVNRNV	-0.282873926698102	-0.31631708	-0.40362174069340995
MEAIAKYDFKATADDELSFKRGDILKVLNEECDQNWYKAELNGKDGFIPKNYIEMKPHPWFFGKIPRAKAEEMLSKQRHDGAFLIRESESAPGDFSLSVKFGNDVQHFKVLRDGAGKYFLWVVKFNSLNELVDYHRSTSVSRNQQIFLRDIEQVPQQPTKVQALFDFDPQEDGELGFRWGDFIHVMDNSDPNWWKGACHGQTGMFPRNYVTPVNRNV	-1.03273948459828	-0.9865143	-0.7957169775375927
MEAIAKYDFKATADDELSFKRGDILKVLNEECDQNWYKAELNGKDGFIPKNYIEMKPHPWFFGKIPRAKAEEMLSKQRHDGAFLIRESESAPGDFSLSVKFGNDVQHFKVLRDGAGKYFLWVVKFNSLNELVDYHRSTSVSRNQQIFLRDIEQVPQQPTKVQALFDFDPQEDGELGFLRGDFIHVMDNSDPNWWKGACHGQTGMFPRNYVTPVNRNV	-0.534134558670802	-0.41855538	-0.47629900762803246
MEAIAKYDFKATADDELSFKRGDILKVLNEECDQNWYKAELNGKDGFIPKNYIEMKPHPWFFGKIPRAKAEEMLSKQRHDGAFLIRESESAPGDFSLSVKFGNDVQHFKVLRDGAGKYFLWVVKFNSLNELVDYHRSTSVSRNQQIFLRDIEQVPQQPTKVQALFDFDPQEDGELGFERGDFIHVMDNSDPNWWKGACHGQTGMFPRNYVTPVNRNV	-0.0659530942949252	-0.17628276	-0.29991700659025966
MEAIAKYDFKATADDELSFKRGDILKVLNEECDQNWYKAELNGKDGFIPKNYIEMKPHPWFFGKIPRAKAEEMLSKQRHDGAFLIRESESAPGDFSLSVKFGNDVQHFKVLRDGAGKYFLWVVKFNSLNELVDYHRSTSVSRNQQIFLRDIEQVPQQPTKVQALFDFDPQEDGELGFARGDFIHVMDNSDPNWWKGACHGQTGMFPRNYVTPVNRNV	-0.242812977698544	-0.20995748	-0.33656564829171476
MEAIAKYDFKATADDELSFKRGDILKVLNEECDQNWYKAELNGKDGFIPKNYIEMKPHPWFFGKIPRAKAEEMLSKQRHDGAFLIRESESAPGDFSLSVKFGNDVQHFKVLRDGAGKYFLWVVKFNSLNELVDYHRSTSVSRNQQIFLRDIEQVPQQPTKVQALFDFDPQEDGELGFGRGDFIHVMDNSDPNWWKGACHGQTGMFPRNYVTPVNRNV	-0.589823620996668	-0.42765343	-0.4898727485936334
MEAIAKYDFKATADDELSFKRGDILKVLNEECDQNWYKAELNGKDGFIPKNYIEMKPHPWFFGKIPRAKAEEMLSKQRHDGAFLIRESESAPGDFSLSVKFGNDVQHFKVLRDGAGKYFLWVVKFNSLNELVDYHRSTSVSRNQQIFLRDIEQVPQQPTKVQALFDFDPQEDGELGFVRGDFIHVMDNSDPNWWKGACHGQTGMFPRNYVTPVNRNV	-0.361236526486966	-0.34076422	-0.4304729373445868
MEAIAKYDFKATADDELSFKRGDILKVLNEECDQNWYKAELNGKDGFIPKNYIEMKPHPWFFGKIPRAKAEEMLSKQRHDGAFLIRESESAPGDFSLSVKFGNDVQHFKVLRDGAGKYFLWVVKFNSLNELVDYHRSTSVSRNQQIFLRDIEQVPQQPTKVQALFDFDPQEDGELGFWRGDFIHVMDNSDPNWWKGACHGQTGMFPRNYVTPVNRNV	-0.730710279497986	-0.7291822	-0.6636223221724453
MEAIAKYDFKATADDELSFKRGDILKVLNEECDQNWYKAELNGKDGFIPKNYIEMKPHPWFFGKIPRAKAEEMLSKQRHDGAFLIRESESAPGDFSLSVKFGNDVQHFKVLRDGAGKYFLWVVKFNSLNELVDYHRSTSVSRNQQIFLRDIEQVPQQPTKVQALFDFDPQEDGELGFFRGDFIHVMDNSDPNWWKGACHGQTGMFPRNYVTPVNRNV	-0.488906557160411	-0.56493455	-0.5535963320827051
MEAIAKYDFKATADDELSFKRGDILKVLNEECDQNWYKAELNGKDGFIPKNYIEMKPHPWFFGKIPRAKAEEMLSKQRHDGAFLIRESESAPGDFSLSVKFGNDVQHFKVLRDGAGKYFLWVVKFNSLNELVDYHRSTSVSRNQQIFLRDIEQVPQQPTKVQALFDFDPQEDGELVFRRGDFIHVMDNSDPNWWKGACHGQTGMFPRNYVTPVNRNV	-0.287655649191606	-0.30053228	-0.40383964413805096
MEAIAKYDFKATADDELSFKRGDILKVLNEECDQNWYKAELNGKDGFIPKNYIEMKPHPWFFGKIPRAKAEEMLSKQRHDGAFLIRESESAPGDFSLSVKFGNDVQHFKVLRDGAGKYFLWVVKFNSLNELVDYHRSTSVSRNQQIFLRDIEQVPQQPTKVQALFDFDPQEDGELWFRRGDFIHVMDNSDPNWWKGACHGQTGMFPRNYVTPVNRNV	0.0390985647606326	0.059019685	-0.09644186895070916
MEAIAKYDFKATADDELSFKRGDILKVLNEECDQNWYKAELNGKDGFIPKNYIEMKPHPWFFGKIPRAKAEEMLSKQRHDGAFLIRESESAPGDFSLSVKFGNDVQHFKVLRDGAGKYFLWVVKFNSLNELVDYHRSTSVSRNQQIFLRDIEQVPQQPTKVQALFDFDPQEDGELLFRRGDFIHVMDNSDPNWWKGACHGQTGMFPRNYVTPVNRNV	-0.2229342799289589	-0.32327795	-0.40206140810810354
MEAIAKYDFKATADDELSFKRGDILKVLNEECDQNWYKAELNGKDGFIPKNYIEMKPHPWFFGKIPRAKAEEMLSKQRHDGAFLIRESESAPGDFSLSVKFGNDVQHFKVLRDGAGKYFLWVVKFNSLNELVDYHRSTSVSRNQQIFLRDIEQVPQQPTKVQALFDFDPQEDGEGGFRRGDFIHVMDNSDPNWWKGACHGQTGMFPRNYVTPVNRNV	-1.11614371796238	-1.1154275	-0.8200833171925721
MEAIAKYDFKATADDELSFKRGDILKVLNEECDQNWYKAELNGKDGFIPKNYIEMKPHPWFFGKIPRAKAEEMLSKQRHDGAFLIRESESAPGDFSLSVKFGNDVQHFKVLRDGAGKYFLWVVKFNSLNELVDYHRSTSVSRNQQIFLRDIEQVPQQPTKVQALFDFDPQEDGEVGFRRGDFIHVMDNSDPNWWKGACHGQTGMFPRNYVTPVNRNV	-0.90184839710797	-0.7685623	-0.6952156760649952
MEAIAKYDFKATADDELSFKRGDILKVLNEECDQNWYKAELNGKDGFIPKNYIEMKPHPWFFGKIPRAKAEEMLSKQRHDGAFLIRESESAPGDFSLSVKFGNDVQHFKVLRDGAGKYFLWVVKFNSLNELVDYHRSTSVSRNQQIFLRDIEQVPQQPTKVQALFDFDPQEDGGLGFRRGDFIHVMDNSDPNWWKGACHGQTGMFPRNYVTPVNRNV	-0.146275892929501	-0.123193026	-0.2732059611818638
MEAIAKYDFKATADDELSFKRGDILKVLNEECDQNWYKAELNGKDGFIPKNYIEMKPHPWFFGKIPRAKAEEMLSKQRHDGAFLIRESESAPGDFSLSVKFGNDVQHFKVLRDGAGKYFLWVVKFNSLNELVDYHRSTSVSRNQQIFLRDIEQVPQQPTKVQALFDFDPQEDGCLGFRRGDFIHVMDNSDPNWWKGACHGQTGMFPRNYVTPVNRNV	0.0140056795948927	-0.014510393	-0.2422026483144073
MEAIAKYDFKATADDELSFKRGDILKVLNEECDQNWYKAELNGKDGFIPKNYIEMKPHPWFFGKIPRAKAEEMLSKQRHDGAFLIRESESAPGDFSLSVKFGNDVQHFKVLRDGAGKYFLWVVKFNSLNELVDYHRSTSVSRNQQIFLRDIEQVPQQPTKVQALFDFDPQGDGELGFRRGDFIHVMDNSDPNWWKGACHGQTGMFPRNYVTPVNRNV	0.123653488838966	0.0052473545	-0.18041867294312564
MEAIAKYDFKATADDELSFKRGDILKVLNEECDQNWYKAELNGKDGFIPKNYIEMKPHPWFFGKIPRAKAEEMLSKQRHDGAFLIRESESAPGDFSLSVKFGNDVQHFKVLRDGAGKYFLWVVKFNSLNELVDYHRSTSVSRNQQIFLRDIEQVPQQPTKVQALFDFDPQWDGELGFRRGDFIHVMDNSDPNWWKGACHGQTGMFPRNYVTPVNRNV	-0.409968162954462	-0.38639212	-0.4640028180416289
MEAIAKYDFKATADDELSFKRGDILKVLNEECDQNWYKAELNGKDGFIPKNYIEMKPHPWFFGKIPRAKAEEMLSKQRHDGAFLIRESESAPGDFSLSVKFGNDVQHFKVLRDGAGKYFLWVVKFNSLNELVDYHRSTSVSRNQQIFLRDIEQVPQQPTKVQALFDFDPREDGELGFRRGDFIHVMDNSDPNWWKGACHGQTGMFPRNYVTPVNRNV	0.0489441722992113	-0.0033781528	-0.19436193538165547
MEAIAKYDFKATADDELSFKRGDILKVLNEECDQNWYKAELNGKDGFIPKNYIEMKPHPWFFGKIPRAKAEEMLSKQRHDGAFLIRESESAPGDFSLSVKFGNDVQHFKVLRDGAGKYFLWVVKFNSLNELVDYHRSTSVSRNQQIFLRDIEQVPQQPTKVQALFDFDPGEDGELGFRRGDFIHVMDNSDPNWWKGACHGQTGMFPRNYVTPVNRNV	-0.345336768357911	-0.2335037	-0.3464627823918498
MEAIAKYDFKATADDELSFKRGDILKVLNEECDQNWYKAELNGKDGFIPKNYIEMKPHPWFFGKIPRAKAEEMLSKQRHDGAFLIRESESAPGDFSLSVKFGNDVQHFKVLRDGAGKYFLWVVKFNSLNELVDYHRSTSVSRNQQIFLRDIEQVPQQPTKVQALFDFAPQEDGELGFRRGDFIHVMDNSDPNWWKGACHGQTGMFPRNYVTPVNRNV	-0.10388654071543	-0.13908935	-0.28417577972680075
MEAIAKYDFKATADDELSFKRGDILKVLNEECDQNWYKAELNGKDGFIPKNYIEMKPHPWFFGKIPRAKAEEMLSKQRHDGAFLIRESESAPGDFSLSVKFGNDVQHFKVLRDGAGKYFLWVVKFNSLNELVDYHRSTSVSRNQQIFLRDIEQVPQQPTKVQALFDFGPQEDGELGFRRGDFIHVMDNSDPNWWKGACHGQTGMFPRNYVTPVNRNV	-0.7916713017853059	-0.66482764	-0.6265570402675298
MEAIAKYDFKATADDELSFKRGDILKVLNEECDQNWYKAELNGKDGFIPKNYIEMKPHPWFFGKIPRAKAEEMLSKQRHDGAFLIRESESAPGDFSLSVKFGNDVQHFKVLRDGAGKYFLWVVKFNSLNELVDYHRSTSVSRNQQIFLRDIEQVPQQPTKVQALFDFFPQEDGELGFRRGDFIHVMDNSDPNWWKGACHGQTGMFPRNYVTPVNRNV	0.0753062658505918	-0.12949729	-0.29025765824490346
MEAIAKYDFKATADDELSFKRGDILKVLNEECDQNWYKAELNGKDGFIPKNYIEMKPHPWFFGKIPRAKAEEMLSKQRHDGAFLIRESESAPGDFSLSVKFGNDVQHFKVLRDGAGKYFLWVVKFNSLNELVDYHRSTSVSRNQQIFLRDIEQVPQQPTKVQALFAFDPQEDGELGFRRGDFIHVMDNSDPNWWKGACHGQTGMFPRNYVTPVNRNV	-1.05304947962096	-0.8829098	-0.7364428174547086
MEAIAKYDFKATADDELSFKRGDILKVLNEECDQNWYKAELNGKDGFIPKNYIEMKPHPWFFGKIPRAKAEEMLSKQRHDGAFLIRESESAPGDFSLSVKFGNDVQHFKVLRDGAGKYFLWVVKFNSLNELVDYHRSTSVSRNQQIFLRDIEQVPQQPTKVQALFGFDPQEDGELGFRRGDFIHVMDNSDPNWWKGACHGQTGMFPRNYVTPVNRNV	-1.14954061988739	-0.9131503	-0.763265992526315
MEAIAKYDFKATADDELSFKRGDILKVLNEECDQNWYKAELNGKDGFIPKNYIEMKPHPWFFGKIPRAKAEEMLSKQRHDGAFLIRESESAPGDFSLSVKFGNDVQHFKVLRDGAGKYFLWVVKFNSLNELVDYHRSTSVSRNQQIFLRDIEQVPQQPTKVQALFVFDPQEDGELGFRRGDFIHVMDNSDPNWWKGACHGQTGMFPRNYVTPVNRNV	-1.40647262698076	-1.0664291	-0.7996666796253269
MEAIAKYDFKATADDELSFKRGDILKVLNEECDQNWYKAELNGKDGFIPKNYIEMKPHPWFFGKIPRAKAEEMLSKQRHDGAFLIRESESAPGDFSLSVKFGNDVQHFKVLRDGAGKYFLWVVKFNSLNELVDYHRSTSVSRNQQIFLRDIEQVPQQPTKVQALFSFDPQEDGELGFRRGDFIHVMDNSDPNWWKGACHGQTGMFPRNYVTPVNRNV	-0.8332556766990359	-0.6518494	-0.6273300413936953
MEAIAKYDFKATADDELSFKRGDILKVLNEECDQNWYKAELNGKDGFIPKNYIEMKPHPWFFGKIPRAKAEEMLSKQRHDGAFLIRESESAPGDFSLSVKFGNDVQHFKVLRDGAGKYFLWVVKFNSLNELVDYHRSTSVSRNQQIFLRDIEQVPQQPTKVQALFFFDPQEDGELGFRRGDFIHVMDNSDPNWWKGACHGQTGMFPRNYVTPVNRNV	-1.23833196789975	-1.1122187	-0.825535092896283
MEAIAKYDFKATADDELSFKRGDILKVLNEECDQNWYKAELNGKDGFIPKNYIEMKPHPWFFGKIPRAKAEEMLSKQRHDGAFLIRESESAPGDFSLSVKFGNDVQHFKVLRDGAGKYFLWVVKFNSLNELVDYHRSTSVSRNQQIFLRDIEQVPQQPTTVQALFDFNPQEDGELGFRRGDFIHVMDNSDPNWWKGACHGQTGMFPRNYVTPVNRNV	0.240401326672778	0.06405079	-0.09842367051167678
MEAIAKYDFKATADDELSFKRGDILKVLNEECDQNWYKAELNGKDGFIPKNYIEMKPHPWFFGKIPRAKAEEMLSKQRHDGAFLIRESESAPGDFSLSVKFGNDVQHFKVLRDGAGKYFLWVVKFNSLNELVDYHRSTSVSRNQQIFLRDIEQVPQQPTTVQALFDFKPQEDGELGFRRGDFIHVMDNSDPNWWKGACHGQTGMFPRNYVTPVNRNV	0.2334922766959569	0.020160079	-0.14906132790834015
MEAIAKYDFKATADDELSFKRGDILKVLNEECDQNWYKAELNGKDGFIPKNYIEMKPHPWFFGKIPRAKAEEMLSKQRHDGAFLIRESESAPGDFSLSVKFGNDVQHFKVLRDGAGKYFLWVVKFNSLNELVDYHRSTSVSRNQQIFLRDIEQVPQQPTTVQALFDFRPQEDGELGFRRGDFIHVMDNSDPNWWKGACHGQTGMFPRNYVTPVNRNV	-0.0542333983052958	-0.11097479	-0.28243761143344415
MEAIAKYDFKATADDELSFKRGDILKVLNEECDQNWYKAELNGKDGFIPKNYIEMKPHPWFFGKIPRAKAEEMLSKQRHDGAFLIRESESAPGDFSLSVKFGNDVQHFKVLRDGAGKYFLWVVKFNSLNELVDYHRSTSVSRNQQIFLRDIEQVPQQPTTVQALFDFEPQEDGELGFRRGDFIHVMDNSDPNWWKGACHGQTGMFPRNYVTPVNRNV	-0.12897878297454	0.13019836	-0.03171593492595903
MEAIAKYDFKATADDELSFKRGDILKVLNEECDQNWYKAELNGKDGFIPKNYIEMKPHPWFFGKIPRAKAEEMLSKQRHDGAFLIRESESAPGDFSLSVKFGNDVQHFKVLRDGAGKYFLWVVKFNSLNELVDYHRSTSVSRNQQIFLRDIEQVPQQPTTVQALFDFDPQEDGERGFRRGDFIHVMDNSDPNWWKGACHGQTGMFPRNYVTPVNRNV	-1.33631330149388	-1.1250395	-0.812426945994444
MEAIAKYDFKATADDELSFKRGDILKVLNEECDQNWYKAELNGKDGFIPKNYIEMKPHPWFFGKIPRAKAEEMLSKQRHDGAFLIRESESAPGDFSLSVKFGNDVQHFKVLRDGAGKYFLWVVKFNSLNELVDYHRSTSVSRNQQIFLRDIEQVPQQPTTVQALFDFDPQEDGELRFRRGDFIHVMDNSDPNWWKGACHGQTGMFPRNYVTPVNRNV	-0.0393932000282598	0.048772216	-0.12832796141984737
MEAIAKYDFKATADDELSFKRGDILKVLNEECDQNWYKAELNGKDGFIPKNYIEMKPHPWFFGKIPRAKAEEMLSKQRHDGAFLIRESESAPGDFSLSVKFGNDVQHFKVLRDGAGKYFLWVVKFNSLNELVDYHRSTSVSRNQQIFLRDIEQVPQQPTTVQALFDFDPQEDGELGNRRGDFIHVMDNSDPNWWKGACHGQTGMFPRNYVTPVNRNV	-1.16765398051092	-1.1211724	-0.8149083464848328
MEAIAKYDFKATADDELSFKRGDILKVLNEECDQNWYKAELNGKDGFIPKNYIEMKPHPWFFGKIPRAKAEEMLSKQRHDGAFLIRESESAPGDFSLSVKFGNDVQHFKVLRDGAGKYFLWVVKFNSLNELVDYHRSTSVSRNQQIFLRDIEQVPQQPTTVQALFDFDPQEDGELGRRRGDFIHVMDNSDPNWWKGACHGQTGMFPRNYVTPVNRNV	-1.23633526640273	-1.0739961	-0.8120441928422402
MEAIAKYDFKATADDELSFKRGDILKVLNEECDQNWYKAELNGKDGFIPKNYIEMKPHPWFFGKIPRAKAEEMLSKQRHDGAFLIRESESAPGDFSLSVKFGNDVQHFKVLRDGAGKYFLWVVKFNSLNELVDYHRSTSVSRNQQIFLRDIEQVPQQPTTVQALFDFDPQEDGELGGRRGDFIHVMDNSDPNWWKGACHGQTGMFPRNYVTPVNRNV	-1.1856974914105098	-1.0802228	-0.7955300935617355
MEAIAKYDFKATADDELSFKRGDILKVLNEECDQNWYKAELNGKDGFIPKNYIEMKPHPWFFGKIPRAKAEEMLSKQRHDGAFLIRESESAPGDFSLSVKFGNDVQHFKVLRDGAGKYFLWVVKFNSLNELVDYHRSTSVSRNQQIFLRDIEQVPQQPTTVQALFDFDPQEDGELGVRRGDFIHVMDNSDPNWWKGACHGQTGMFPRNYVTPVNRNV	-1.2651849457183302	-1.0480312	-0.7659763048025052
MEAIAKYDFKATADDELSFKRGDILKVLNEECDQNWYKAELNGKDGFIPKNYIEMKPHPWFFGKIPRAKAEEMLSKQRHDGAFLIRESESAPGDFSLSVKFGNDVQHFKVLRDGAGKYFLWVVKFNSLNELVDYHRSTSVSRNQQIFLRDIEQVPQQPTTVQALFDFDPQEDGELGSRRGDFIHVMDNSDPNWWKGACHGQTGMFPRNYVTPVNRNV	-0.6815118934201309	-1.0576481	-0.7615356249773404
MEAIAKYDFKATADDELSFKRGDILKVLNEECDQNWYKAELNGKDGFIPKNYIEMKPHPWFFGKIPRAKAEEMLSKQRHDGAFLIRESESAPGDFSLSVKFGNDVQHFKVLRDGAGKYFLWVVKFNSLNELVDYHRSTSVSRNQQIFLRDIEQVPQQPTTVQALFDFDPQEDGELGFRKGDFIHVMDNSDPNWWKGACHGQTGMFPRNYVTPVNRNV	0.297824112757924	0.19766521	0.15745825936826918
MEAIAKYDFKATADDELSFKRGDILKVLNEECDQNWYKAELNGKDGFIPKNYIEMKPHPWFFGKIPRAKAEEMLSKQRHDGAFLIRESESAPGDFSLSVKFGNDVQHFKVLRDGAGKYFLWVVKFNSLNELVDYHRSTSVSRNQQIFLRDIEQVPQQPTTVQALFDFDPQEDGELGFRSGDFIHVMDNSDPNWWKGACHGQTGMFPRNYVTPVNRNV	0.0801070755597436	-0.058059335	-0.2185270075004455
MEAIAKYDFKATADDELSFKRGDILKVLNEECDQNWYKAELNGKDGFIPKNYIEMKPHPWFFGKIPRAKAEEMLSKQRHDGAFLIRESESAPGDFSLSVKFGNDVQHFKVLRDGAGKYFLWVVKFNSLNELVDYHRSTSVSRNQQIFLRDIEQVPQQPTTVQALFDFDPQEDGELGFRRTDFIHVMDNSDPNWWKGACHGQTGMFPRNYVTPVNRNV	-1.13458470241078	-1.0395384	-0.7888010800442045
MEAIAKYDFKATADDELSFKRGDILKVLNEECDQNWYKAELNGKDGFIPKNYIEMKPHPWFFGKIPRAKAEEMLSKQRHDGAFLIRESESAPGDFSLSVKFGNDVQHFKVLRDGAGKYFLWVVKFNSLNELVDYHRSTSVSRNQQIFLRDIEQVPQQPTTVQALFDFDPQEDGELGFRRRDFIHVMDNSDPNWWKGACHGQTGMFPRNYVTPVNRNV	-1.26827349308197	-1.01495	-0.7846008664102166
MEAIAKYDFKATADDELSFKRGDILKVLNEECDQNWYKAELNGKDGFIPKNYIEMKPHPWFFGKIPRAKAEEMLSKQRHDGAFLIRESESAPGDFSLSVKFGNDVQHFKVLRDGAGKYFLWVVKFNSLNELVDYHRSTSVSRNQQIFLRDIEQVPQQPTTVQALFDFDPQEDGELGFRRGKFIHVMDNSDPNWWKGACHGQTGMFPRNYVTPVNRNV	-1.15350411178022	-1.1634523	-0.8841992622376074
MEAIAKYDFKATADDELSFKRGDILKVLNEECDQNWYKAELNGKDGFIPKNYIEMKPHPWFFGKIPRAKAEEMLSKQRHDGAFLIRESESAPGDFSLSVKFGNDVQHFKVLRDGAGKYFLWVVKFNSLNELVDYHRSTSVSRNQQIFLRDIEQVPQQPTTVQALFDFDPQEDGELGFRRGEFIHVMDNSDPNWWKGACHGQTGMFPRNYVTPVNRNV	-0.100440763307959	-0.14319384	-0.30390139476861755
MEAIAKYDFKATADDELSFKRGDILKVLNEECDQNWYKAELNGKDGFIPKNYIEMKPHPWFFGKIPRAKAEEMLSKQRHDGAFLIRESESAPGDFSLSVKFGNDVQHFKVLRDGAGKYFLWVVKFNSLNELVDYHRSTSVSRNQQIFLRDIEQVPQQPTTVQALFDFDPQEDGELGFRRGDFIHGMDNSDPNWWKGACHGQTGMFPRNYVTPVNRNV	-0.8299307366968102	-1.0784563	-0.7852942725810674
MEAIAKYDFKATADDELSFKRGDILKVLNEECDQNWYKAELNGKDGFIPKNYIEMKPHPWFFGKIPRAKAEEMLSKQRHDGAFLIRESESAPGDFSLSVKFGNDVQHFKVLRDGAGKYFLWVVKFNSLNELVDYHRSTSVSRNQQIFLRDIEQVPQQPTTVQALFDFDPQEDGELGFRRGDFIHVKDNSDPNWWKGACHGQTGMFPRNYVTPVNRNV	-0.0836380210774813	-0.11748099	-0.2711637161429259
MEAIAKYDFKATADDELSFKRGDILKVLNEECDQNWYKAELNGKDGFIPKNYIEMKPHPWFFGKIPRAKAEEMLSKQRHDGAFLIRESESAPGDFSLSVKFGNDVQHFKVLRDGAGKYFLWVVKFNSLNELVDYHRSTSVSRNQQIFLRDIEQVPQQPTTVQALFDFDPQEDGELGFRRGDFIHVRDNSDPNWWKGACHGQTGMFPRNYVTPVNRNV	-0.382817295456169	-0.34452593	-0.44004603422457045
MEAIAKYDFKATADDELSFKRGDILKVLNEECDQNWYKAELNGKDGFIPKNYIEMKPHPWFFGKIPRAKAEEMLSKQRHDGAFLIRESESAPGDFSLSVKFGNDVQHFKVLRDGAGKYFLWVVKFNSLNELVDYHRSTSVSRNQQIFLRDIEQVPQQPTTVQALFDFDPQEDGELGFRRGDFIHVMDNSDPNMWKGACHGQTGMFPRNYVTPVNRNV	0.0953710378917186	0.028537273	-0.15463445177035773
MEAIAKYDFKATADDELSFKRGDILKVLNEECDQNWYKAELNGKDGFIPKNYIEMKPHPWFFGKIPRAKAEEMLSKQRHDGAFLIRESESAPGDFSLSVKFGNDVQHFKVLRDGAGKYFLWVVKFNSLNELVDYHRSTSVSRNQQIFLRDIEQVPQQPTTVQALFDFDPQEDGELGFRRGDFIHVMDNSDPNPWKGACHGQTGMFPRNYVTPVNRNV	-1.23003839428151	-1.0891995	-0.7976538330290115
MEAIAKYDFKATADDELSFKRGDILKVLNEECDQNWYKAELNGKDGFIPKNYIEMKPHPWFFGKIPRAKAEEMLSKQRHDGAFLIRESESAPGDFSLSVKFGNDVQHFKVLRDGAGKYFLWVVKFNSLNELVDYHRSTSVSRNQQIFLRDIEQVPQQPTTVQALFDFDPQEDGELGFRRGDFIHVMDNSDPNGWKGACHGQTGMFPRNYVTPVNRNV	-0.9698286032504608	-1.0184555	-0.7546793819187059
MEAIAKYDFKATADDELSFKRGDILKVLNEECDQNWYKAELNGKDGFIPKNYIEMKPHPWFFGKIPRAKAEEMLSKQRHDGAFLIRESESAPGDFSLSVKFGNDVQHFKVLRDGAGKYFLWVVKFNSLNELVDYHRSTSVSRNQQIFLRDIEQVPQQPTTVQALFDFDPQEDGELGFRRGDFIHVMDNSDPNCWKGACHGQTGMFPRNYVTPVNRNV	-0.405168479786964	-0.34417194	-0.4254070243033059
MEAIAKYDFKATADDELSFKRGDILKVLNEECDQNWYKAELNGKDGFIPKNYIEMKPHPWFFGKIPRAKAEEMLSKQRHDGAFLIRESESAPGDFSLSVKFGNDVQHFKVLRDGAGKYFLWVVKFNSLNELVDYHRSTSVSRNQQIFLRDIEQVPQQPTTVQALFDFDPQEDGELGFRRGDFIHVMDNSDPNWEKGACHGQTGMFPRNYVTPVNRNV	-1.07709651870434	-1.0687039	-0.7961512768519574
MEAIAKYDFKATADDELSFKRGDILKVLNEECDQNWYKAELNGKDGFIPKNYIEMKPHPWFFGKIPRAKAEEMLSKQRHDGAFLIRESESAPGDFSLSVKFGNDVQHFKVLRDGAGKYFLWVVKFNSLNELVDYHRSTSVSRNQQIFLRDIEQVPQQPTTVQALFDFDPQEDGELGFRRGDFIHVMDNSDPNWWKGALHGQTGMFPRNYVTPVNRNV	-0.108274841216752	-0.08045149	-0.23786333908287105
MEAIAKYDFKATADDELSFKRGDILKVLNEECDQNWYKAELNGKDGFIPKNYIEMKPHPWFFGKIPRAKAEEMLSKQRHDGAFLIRESESAPGDFSLSVKFGNDVQHFKVLRDGAGKYFLWVVKFNSLNELVDYHRSTSVSRNQQIFLRDIEQVPQQPTTVQALFDFDPQEDGELGFRRGDFIHVMDNSDPNWWKGAGHGQTGMFPRNYVTPVNRNV	-1.07102919179709	-1.0118705	-0.7638697723920931
MEAIAKYDFKATADDELSFKRGDILKVLNEECDQNWYKAELNGKDGFIPKNYIEMKPHPWFFGKIPRAKAEEMLSKQRHDGAFLIRESESAPGDFSLSVKFGNDVQHFKVLRDGAGKYFLWVVKFNSLNELVDYHRSTSVSRNQQIFLRDIEQVPQQPTTVQALFDFDPQEDGELGFRRGDFIHVMDNSDPNWWKGAVHGQTGMFPRNYVTPVNRNV	0.1853851216655	-0.006749153	-0.16754403628226733
MEAIAKYDFKATADDELSFKRGDILKVLNEECDQNWYKAELNGKDGFIPKNYIEMKPHPWFFGKIPRAKAEEMLSKQRHDGAFLIRESESAPGDFSLSVKFGNDVQHFKVLRDGAGKYFLWVVKFNSLNELVDYHRSTSVSRNQQIFLRDIEQVPQQPTTVQALFDFDPQEDGELGFRRGDFIHVMDNSDPNWWKGACRGQTGMFPRNYVTPVNRNV	0.162257847225711	0.063657284	-0.07534650709802726
MEAIAKYDFKATADDELSFKRGDILKVLNEECDQNWYKAELNGKDGFIPKNYIEMKPHPWFFGKIPRAKAEEMLSKQRHDGAFLIRESESAPGDFSLSVKFGNDVQHFKVLRDGAGKYFLWVVKFNSLNELVDYHRSTSVSRNQQIFLRDIEQVPQQPTTVQALFDFDPQEDGELGFRRGDFIHVMDNSDPNWWKGACHKQTGMFPRNYVTPVNRNV	-0.314872698404983	-0.37859684	-0.4429404918761044
MEAIAKYDFKATADDELSFKRGDILKVLNEECDQNWYKAELNGKDGFIPKNYIEMKPHPWFFGKIPRAKAEEMLSKQRHDGAFLIRESESAPGDFSLSVKFGNDVQHFKVLRDGAGKYFLWVVKFNSLNELVDYHRSTSVSRNQQIFLRDIEQVPQQPTTVQALFDFDPQEDGELGFRRGDFIHVMDNSDPNWWKGACHRQTGMFPRNYVTPVNRNV	-0.545953379267571	-0.62856257	-0.589616681471929
MEAIAKYDFKATADDELSFKRGDILKVLNEECDQNWYKAELNGKDGFIPKNYIEMKPHPWFFGKIPRAKAEEMLSKQRHDGAFLIRESESAPGDFSLSVKFGNDVQHFKVLRDGAGKYFLWVVKFNSLNELVDYHRSTSVSRNQQIFLRDIEQVPQQPTTVQALFDFDPQEDGELGFRRGDFIHVMDNSDPNWWKGACHPQTGMFPRNYVTPVNRNV	-1.05478492824429	-1.1584488	-0.7866537612496955
MEAIAKYDFKATADDELSFKRGDILKVLNEECDQNWYKAELNGKDGFIPKNYIEMKPHPWFFGKIPRAKAEEMLSKQRHDGAFLIRESESAPGDFSLSVKFGNDVQHFKVLRDGAGKYFLWVVKFNSLNELVDYHRSTSVSRNQQIFLRDIEQVPQQPTTVQALFDFDPQEDGELGFRRGDFIHVMDNSDPNWWKGACHEQTGMFPRNYVTPVNRNV	-0.235571203507554	-0.2973829	-0.40779734595209405
MEAIAKYDFKATADDELSFKRGDILKVLNEECDQNWYKAELNGKDGFIPKNYIEMKPHPWFFGKIPRAKAEEMLSKQRHDGAFLIRESESAPGDFSLSVKFGNDVQHFKVLRDGAGKYFLWVVKFNSLNELVDYHRSTSVSRNQQIFLRDIEQVPQQPTTVQALFDFDPQEDGELGFRRGDFIHVMDNSDPNWWKGACHAQTGMFPRNYVTPVNRNV	-0.8373462548631121	-0.7486626	-0.6600013151281008
MEAIAKYDFKATADDELSFKRGDILKVLNEECDQNWYKAELNGKDGFIPKNYIEMKPHPWFFGKIPRAKAEEMLSKQRHDGAFLIRESESAPGDFSLSVKFGNDVQHFKVLRDGAGKYFLWVVKFNSLNELVDYHRSTSVSRNQQIFLRDIEQVPQQPTTVQALFDFDPQEDGELGFRRGDFIHVMDNSDPNWWKGACHGKTGMFPRNYVTPVNRNV	0.191916372019515	0.17834616	0.08827243015534414
MEAIAKYDFKATADDELSFKRGDILKVLNEECDQNWYKAELNGKDGFIPKNYIEMKPHPWFFGKIPRAKAEEMLSKQRHDGAFLIRESESAPGDFSLSVKFGNDVQHFKVLRDGAGKYFLWVVKFNSLNELVDYHRSTSVSRNQQIFLRDIEQVPQQPTTVQALFDFDPQEDGELGFRRGDFIHVMDNSDPNWWKGACHGTTGMFPRNYVTPVNRNV	-0.0623213408102526	-0.04471016	-0.18671715498190267
MEAIAKYDFKATADDELSFKRGDILKVLNEECDQNWYKAELNGKDGFIPKNYIEMKPHPWFFGKIPRAKAEEMLSKQRHDGAFLIRESESAPGDFSLSVKFGNDVQHFKVLRDGAGKYFLWVVKFNSLNELVDYHRSTSVSRNQQIFLRDIEQVPQQPTTVQALFDFDPQEDGELGFRRGDFIHVMDNSDPNWWKGACHGSTGMFPRNYVTPVNRNV	-0.242354621500958	-0.043090224	-0.20084048308428049
MEAIAKYDFKATADDELSFKRGDILKVLNEECDQNWYKAELNGKDGFIPKNYIEMKPHPWFFGKIPRAKAEEMLSKQRHDGAFLIRESESAPGDFSLSVKFGNDVQHFKVLRDGAGKYFLWVVKFNSLNELVDYHRSTSVSRNQQIFLRDIEQVPQQPTTVQALFDFDPQEDGELGFRRGDFIHVMDNSDPNWWKGACHGRTGMFPRNYVTPVNRNV	0.193676690537408	0.16276026	0.03641455710989305
MEAIAKYDFKATADDELSFKRGDILKVLNEECDQNWYKAELNGKDGFIPKNYIEMKPHPWFFGKIPRAKAEEMLSKQRHDGAFLIRESESAPGDFSLSVKFGNDVQHFKVLRDGAGKYFLWVVKFNSLNELVDYHRSTSVSRNQQIFLRDIEQVPQQPTTVQALFDFDPQEDGELGFRRGDFIHVMDNSDPNWWKGACHGITGMFPRNYVTPVNRNV	-0.129572281654215	-0.15643907	-0.30451203096339263
MEAIAKYDFKATADDELSFKRGDILKVLNEECDQNWYKAELNGKDGFIPKNYIEMKPHPWFFGKIPRAKAEEMLSKQRHDGAFLIRESESAPGDFSLSVKFGNDVQHFKVLRDGAGKYFLWVVKFNSLNELVDYHRSTSVSRNQQIFLRDIEQVPQQPTTVQALFDFDPQEDGELGFRRGDFIHVMDNSDPNWWKGACHGMTGMFPRNYVTPVNRNV	-0.093976659715633	-0.022551417	-0.18468769907206273
MEAIAKYDFKATADDELSFKRGDILKVLNEECDQNWYKAELNGKDGFIPKNYIEMKPHPWFFGKIPRAKAEEMLSKQRHDGAFLIRESESAPGDFSLSVKFGNDVQHFKVLRDGAGKYFLWVVKFNSLNELVDYHRSTSVSRNQQIFLRDIEQVPQQPTTVQALFDFDPQEDGELGFRRGDFIHVMDNSDPNWWKGACHGQKGMFPRNYVTPVNRNV	-0.0043179930932039	0.018818736	-0.13495378090568266
MEAIAKYDFKATADDELSFKRGDILKVLNEECDQNWYKAELNGKDGFIPKNYIEMKPHPWFFGKIPRAKAEEMLSKQRHDGAFLIRESESAPGDFSLSVKFGNDVQHFKVLRDGAGKYFLWVVKFNSLNELVDYHRSTSVSRNQQIFLRDIEQVPQQPTTVQALFDFDPQEDGELGFRRGDFIHVMDNSDPNWWKGACHGQTNMFPRNYVTPVNRNV	-0.9546855507298092	-1.0521342	-0.8040589332982666
MEAIAKYDFKATADDELSFKRGDILKVLNEECDQNWYKAELNGKDGFIPKNYIEMKPHPWFFGKIPRAKAEEMLSKQRHDGAFLIRESESAPGDFSLSVKFGNDVQHFKVLRDGAGKYFLWVVKFNSLNELVDYHRSTSVSRNQQIFLRDIEQVPQQPTTVQALFDFDPQEDGELGFRRGDFIHVMDNSDPNWWKGACHGQTKMFPRNYVTPVNRNV	-0.901671670967469	-1.0345708	-0.7830363593039289
MEAIAKYDFKATADDELSFKRGDILKVLNEECDQNWYKAELNGKDGFIPKNYIEMKPHPWFFGKIPRAKAEEMLSKQRHDGAFLIRESESAPGDFSLSVKFGNDVQHFKVLRDGAGKYFLWVVKFNSLNELVDYHRSTSVSRNQQIFLRDIEQVPQQPTTVQALFDFDPQEDGELGFRRGDFIHVMDNSDPNWWKGACHGQTTMFPRNYVTPVNRNV	-1.10370075761118	-1.0711085	-0.7883223989828636
MEAIAKYDFKATADDELSFKRGDILKVLNEECDQNWYKAELNGKDGFIPKNYIEMKPHPWFFGKIPRAKAEEMLSKQRHDGAFLIRESESAPGDFSLSVKFGNDVQHFKVLRDGAGKYFLWVVKFNSLNELVDYHRSTSVSRNQQIFLRDIEQVPQQPTTVQALFDFDPQEDGELGFRRGDFIHVMDNSDPNWWKGACHGQTSMFPRNYVTPVNRNV	-0.8406752709740258	-0.97626257	-0.7111693282104268
MEAIAKYDFKATADDELSFKRGDILKVLNEECDQNWYKAELNGKDGFIPKNYIEMKPHPWFFGKIPRAKAEEMLSKQRHDGAFLIRESESAPGDFSLSVKFGNDVQHFKVLRDGAGKYFLWVVKFNSLNELVDYHRSTSVSRNQQIFLRDIEQVPQQPTTVQALFDFDPQEDGELGFRRGDFIHVMDNSDPNWWKGACHGQTRMFPRNYVTPVNRNV	-1.02964147564827	-1.007887	-0.765770009588647
MEAIAKYDFKATADDELSFKRGDILKVLNEECDQNWYKAELNGKDGFIPKNYIEMKPHPWFFGKIPRAKAEEMLSKQRHDGAFLIRESESAPGDFSLSVKFGNDVQHFKVLRDGAGKYFLWVVKFNSLNELVDYHRSTSVSRNQQIFLRDIEQVPQQPTTVQALFDFDPQEDGELGFRRGDFIHVMDNSDPNWWKGACHGQTIMFPRNYVTPVNRNV	-1.09347088280125	-0.94601905	-0.7556209756080587
MEAIAKYDFKATADDELSFKRGDILKVLNEECDQNWYKAELNGKDGFIPKNYIEMKPHPWFFGKIPRAKAEEMLSKQRHDGAFLIRESESAPGDFSLSVKFGNDVQHFKVLRDGAGKYFLWVVKFNSLNELVDYHRSTSVSRNQQIFLRDIEQVPQQPTTVQALFDFDPQEDGELGFRRGDFIHVMDNSDPNWWKGACHGQTMMFPRNYVTPVNRNV	-0.9903183252690458	-1.0052717	-0.7637534955544893
MEAIAKYDFKATADDELSFKRGDILKVLNEECDQNWYKAELNGKDGFIPKNYIEMKPHPWFFGKIPRAKAEEMLSKQRHDGAFLIRESESAPGDFSLSVKFGNDVQHFKVLRDGAGKYFLWVVKFNSLNELVDYHRSTSVSRNQQIFLRDIEQVPQQPTTVQALFDFDPQEDGELGFRRGDFIHVMDNSDPNWWKGACHGQTQMFPRNYVTPVNRNV	-1.0078555158826998	-1.0610801	-0.802806560824445
MEAIAKYDFKATADDELSFKRGDILKVLNEECDQNWYKAELNGKDGFIPKNYIEMKPHPWFFGKIPRAKAEEMLSKQRHDGAFLIRESESAPGDFSLSVKFGNDVQHFKVLRDGAGKYFLWVVKFNSLNELVDYHRSTSVSRNQQIFLRDIEQVPQQPTTVQALFDFDPQEDGELGFRRGDFIHVMDNSDPNWWKGACHGQTLMFPRNYVTPVNRNV	-0.765516149656049	-0.9580314	-0.7281161572585972
MEAIAKYDFKATADDELSFKRGDILKVLNEECDQNWYKAELNGKDGFIPKNYIEMKPHPWFFGKIPRAKAEEMLSKQRHDGAFLIRESESAPGDFSLSVKFGNDVQHFKVLRDGAGKYFLWVVKFNSLNELVDYHRSTSVSRNQQIFLRDIEQVPQQPTTVQALFDFDPQEDGELGFRRGDFIHVMDNSDPNWWKGACHGQTDMFPRNYVTPVNRNV	-0.729747087617721	-0.83029014	-0.6807525958549316
MEAIAKYDFKATADDELSFKRGDILKVLNEECDQNWYKAELNGKDGFIPKNYIEMKPHPWFFGKIPRAKAEEMLSKQRHDGAFLIRESESAPGDFSLSVKFGNDVQHFKVLRDGAGKYFLWVVKFNSLNELVDYHRSTSVSRNQQIFLRDIEQVPQQPTTVQALFDFDPQEDGELGFRRGDFIHVMDNSDPNWWKGACHGQTEMFPRNYVTPVNRNV	-0.952678155401998	-1.0209523	-0.7763401306219464
MEAIAKYDFKATADDELSFKRGDILKVLNEECDQNWYKAELNGKDGFIPKNYIEMKPHPWFFGKIPRAKAEEMLSKQRHDGAFLIRESESAPGDFSLSVKFGNDVQHFKVLRDGAGKYFLWVVKFNSLNELVDYHRSTSVSRNQQIFLRDIEQVPQQPTTVQALFDFDPQEDGELGFRRGDFIHVMDNSDPNWWKGACHGQTAMFPRNYVTPVNRNV	-0.818885436399609	-0.95703024	-0.740228824112128
MEAIAKYDFKATADDELSFKRGDILKVLNEECDQNWYKAELNGKDGFIPKNYIEMKPHPWFFGKIPRAKAEEMLSKQRHDGAFLIRESESAPGDFSLSVKFGNDVQHFKVLRDGAGKYFLWVVKFNSLNELVDYHRSTSVSRNQQIFLRDIEQVPQQPTTVQALFDFDPQEDGELGFRRGDFIHVMDNSDPNWWKGACHGQTGRFPRNYVTPVNRNV	0.324211434284177	0.18789661	0.09772166948957128
MEAIAKYDFKATADDELSFKRGDILKVLNEECDQNWYKAELNGKDGFIPKNYIEMKPHPWFFGKIPRAKAEEMLSKQRHDGAFLIRESESAPGDFSLSVKFGNDVQHFKVLRDGAGKYFLWVVKFNSLNELVDYHRSTSVSRNQQIFLRDIEQVPQQPTTVQALFDFDPQEDGELGFRRGDFIHVMDNSDPNWWKGACHGQTGMRPRNYVTPVNRNV	-1.01627806162719	-1.0734968	-0.7712925669850677
MEAIAKYDFKATADDELSFKRGDILKVLNEECDQNWYKAELNGKDGFIPKNYIEMKPHPWFFGKIPRAKAEEMLSKQRHDGAFLIRESESAPGDFSLSVKFGNDVQHFKVLRDGAGKYFLWVVKFNSLNELVDYHRSTSVSRNQQIFLRDIEQVPQQPTTVQALFDFDPQEDGELGFRRGDFIHVMDNSDPNWWKGACHGQTGMMPRNYVTPVNRNV	-1.1565910579886698	-1.0009129	-0.7607572060305001
MEAIAKYDFKATADDELSFKRGDILKVLNEECDQNWYKAELNGKDGFIPKNYIEMKPHPWFFGKIPRAKAEEMLSKQRHDGAFLIRESESAPGDFSLSVKFGNDVQHFKVLRDGAGKYFLWVVKFNSLNELVDYHRSTSVSRNQQIFLRDIEQVPQQPTTVQALFDFDPQEDGELGFRRGDFIHVMDNSDPNWWKGACHGQTGMQPRNYVTPVNRNV	-1.35585099367365	-1.1016752	-0.8043996490451422
MEAIAKYDFKATADDELSFKRGDILKVLNEECDQNWYKAELNGKDGFIPKNYIEMKPHPWFFGKIPRAKAEEMLSKQRHDGAFLIRESESAPGDFSLSVKFGNDVQHFKVLRDGAGKYFLWVVKFNSLNELVDYHRSTSVSRNQQIFLRDIEQVPQQPTTVQALFDFDPQEDGELGFRRGDFIHVMDNSDPNWWKGACHGQTGMEPRNYVTPVNRNV	-0.73908128997718	-1.0841731	-0.7553485462738934
MEAIAKYDFKATADDELSFKRGDILKVLNEECDQNWYKAELNGKDGFIPKNYIEMKPHPWFFGKIPRAKAEEMLSKQRHDGAFLIRESESAPGDFSLSVKFGNDVQHFKVLRDGAGKYFLWVVKFNSLNELVDYHRSTSVSRNQQIFLRDIEQVPQQPTTVQALFDFDPQEDGELGFRRGDFIHVMDNSDPNWWKGACHGQTGMAPRNYVTPVNRNV	-0.914753306825632	-1.0358827	-0.7617766295569037
MEAIAKYDFKATADDELSFKRGDILKVLNEECDQNWYKAELNGKDGFIPKNYIEMKPHPWFFGKIPRAKAEEMLSKQRHDGAFLIRESESAPGDFSLSVKFGNDVQHFKVLRDGAGKYFLWVVKFNSLNELVDYHRSTSVSRNQQIFLRDIEQVPQQPTTVQALFDFDPQEDGELGFRRGDFIHVMDNSDPNWWKGACHGQTGMGPRNYVTPVNRNV	-0.685588577108309	-1.0284517	-0.7713398607719686
MEAIAKYDFKATADDELSFKRGDILKVLNEECDQNWYKAELNGKDGFIPKNYIEMKPHPWFFGKIPRAKAEEMLSKQRHDGAFLIRESESAPGDFSLSVKFGNDVQHFKVLRDGAGKYFLWVVKFNSLNELVDYHRSTSVSRNQQIFLRDIEQVPQQPTTVQALFDFDPQEDGELGFRRGDFIHVMDNSDPNWWKGACHGQTGMVPRNYVTPVNRNV	-0.871170995899108	-0.8794015	-0.6975522278434889
MEAIAKYDFKATADDELSFKRGDILKVLNEECDQNWYKAELNGKDGFIPKNYIEMKPHPWFFGKIPRAKAEEMLSKQRHDGAFLIRESESAPGDFSLSVKFGNDVQHFKVLRDGAGKYFLWVVKFNSLNELVDYHRSTSVSRNQQIFLRDIEQVPQQPTTVQALFDFDPQEDGELGFRRGDFIHVMDNSDPNWWKGACHGQTGMSPRNYVTPVNRNV	-1.0678243299683	-1.0664207	-0.7565438875285029
MEAIAKYDFKATADDELSFKRGDILKVLNEECDQNWYKAELNGKDGFIPKNYIEMKPHPWFFGKIPRAKAEEMLSKQRHDGAFLIRESESAPGDFSLSVKFGNDVQHFKVLRDGAGKYFLWVVKFNSLNELVDYHRSTSVSRNQQIFLRDIEQVPQQPTTVQALFDFDPQEDGELGFRRGDFIHVMDNSDPNWWKGACHGQTGMWPRNYVTPVNRNV	-0.750430906696787	-0.8851851	-0.7167702935993425
MEAIAKYDFKATADDELSFKRGDILKVLNEECDQNWYKAELNGKDGFIPKNYIEMKPHPWFFGKIPRAKAEEMLSKQRHDGAFLIRESESAPGDFSLSVKFGNDVQHFKVLRDGAGKYFLWVVKFNSLNELVDYHRSTSVSRNQQIFLRDIEQVPQQPTTVQALFDFDPQEDGELGFRRGDFIHVMDNSDPNWWKGACHGQTGMLPRNYVTPVNRNV	-0.852583164107463	-0.9179132	-0.7349683993786771
MEAIAKYDFKATADDELSFKRGDILKVLNEECDQNWYKAELNGKDGFIPKNYIEMKPHPWFFGKIPRAKAEEMLSKQRHDGAFLIRESESAPGDFSLSVKFGNDVQHFKVLRDGAGKYFLWVVKFNSLNELVDYHRSTSVSRNQQIFLRDIEQVPQQPTTVQALFDFDPQEDGELGFRRGDFIHVMDNSDPNWWKGACHGQTGMFNRNYVTPVNRNV	-0.0628599102822856	-0.107530355	-0.26141629306953273
MEAIAKYDFKATADDELSFKRGDILKVLNEECDQNWYKAELNGKDGFIPKNYIEMKPHPWFFGKIPRAKAEEMLSKQRHDGAFLIRESESAPGDFSLSVKFGNDVQHFKVLRDGAGKYFLWVVKFNSLNELVDYHRSTSVSRNQQIFLRDIEQVPQQPTTVQALFDFDPQEDGELGFRRGDFIHVMDNSDPNWWKGACHGQTGMFPKNYVTPVNRNV	0.210458585798231	0.14407372	0.04062267308840983
MEAIAKYDFKATADDELSFKRGDILKVLNEECDQNWYKAELNGKDGFIPKNYIEMKPHPWFFGKIPRAKAEEMLSKQRHDGAFLIRESESAPGDFSLSVKFGNDVQHFKVLRDGAGKYFLWVVKFNSLNELVDYHRSTSVSRNQQIFLRDIEQVPQQPTTVQALFDFDPQEDGELGFRRGDFIHVMDNSDPNWWKGACHGQTGMFPSNYVTPVNRNV	0.287830542317406	0.20631027	0.15798976311677215
MEAIAKYDFKATADDELSFKRGDILKVLNEECDQNWYKAELNGKDGFIPKNYIEMKPHPWFFGKIPRAKAEEMLSKQRHDGAFLIRESESAPGDFSLSVKFGNDVQHFKVLRDGAGKYFLWVVKFNSLNELVDYHRSTSVSRNQQIFLRDIEQVPQQPTTVQALFDFDPQEDGELGFRRGDFIHVMDNSDPNWWKGACHGQTGMFPPNYVTPVNRNV	-0.105327423849287	-0.027733088	-0.16903073734213514
MEAIAKYDFKATADDELSFKRGDILKVLNEECDQNWYKAELNGKDGFIPKNYIEMKPHPWFFGKIPRAKAEEMLSKQRHDGAFLIRESESAPGDFSLSVKFGNDVQHFKVLRDGAGKYFLWVVKFNSLNELVDYHRSTSVSRNQQIFLRDIEQVPQQPTTVQALFDFDPQEDGELGFRRGDFIHVMDNSDPNWWKGACHGQTGMFPRKYVTPVNRNV	0.305468594996096	0.20338106	0.14139924018453076
MEAIAKYDFKATADDELSFKRGDILKVLNEECDQNWYKAELNGKDGFIPKNYIEMKPHPWFFGKIPRAKAEEMLSKQRHDGAFLIRESESAPGDFSLSVKFGNDVQHFKVLRDGAGKYFLWVVKFNSLNELVDYHRSTSVSRNQQIFLRDIEQVPQQPTTVQALFDFDPQEDGELGFRRGDFIHVMDNSDPNWWKGACHGQTGMFPRNTVTPVNRNV	-0.4573816454388	-0.39245635	-0.46210519652414206
MEAIAKYDFKATADDELSFKRGDILKVLNEECDQNWYKAELNGKDGFIPKNYIEMKPHPWFFGKIPRAKAEEMLSKQRHDGAFLIRESESAPGDFSLSVKFGNDVQHFKVLRDGAGKYFLWVVKFNSLNELVDYHRSTSVSRNQQIFLRDIEQVPQQPTTVQALFDFDPQEDGELGFRRGDFIHVMDNSDPNWWKGACHGQTGMFPRNRVTPVNRNV	0.052225026571252	0.059876204	-0.10345039062899097
MEAIAKYDFKATADDELSFKRGDILKVLNEECDQNWYKAELNGKDGFIPKNYIEMKPHPWFFGKIPRAKAEEMLSKQRHDGAFLIRESESAPGDFSLSVKFGNDVQHFKVLRDGAGKYFLWVVKFNSLNELVDYHRSTSVSRNQQIFLRDIEQVPQQPTTVQALFDFDPQEDGELGFRRGDFIHVMDNSDPNWWKGACHGQTGMFPRNMVTPVNRNV	0.114562320594497	0.063210964	-0.1033595632653661
MEAIAKYDFKATADDELSFKRGDILKVLNEECDQNWYKAELNGKDGFIPKNYIEMKPHPWFFGKIPRAKAEEMLSKQRHDGAFLIRESESAPGDFSLSVKFGNDVQHFKVLRDGAGKYFLWVVKFNSLNELVDYHRSTSVSRNQQIFLRDIEQVPQQPTTVQALFDFDPQEDGELGFRRGDFIHVMDNSDPNWWKGACHGQTGMFPRNLVTPVNRNV	0.196184141198632	0.15156329	0.02199701358675732
MEAIAKYDFKATADDELSFKRGDILKVLNEECDQNWYKAELNGKDGFIPKNYIEMKPHPWFFGKIPRAKAEEMLSKQRHDGAFLIRESESAPGDFSLSVKFGNDVQHFKVLRDGAGKYFLWVVKFNSLNELVDYHRSTSVSRNQQIFLRDIEQVPQQPTTVQALFDFDPQEDGELGFRRGDFIHVMDNSDPNWWKGACHGQTGMFPRNAVTPVNRNV	0.0841061135035929	0.05367756	-0.1189430194848029
MEAIAKYDFKATADDELSFKRGDILKVLNEECDQNWYKAELNGKDGFIPKNYIEMKPHPWFFGKIPRAKAEEMLSKQRHDGAFLIRESESAPGDFSLSVKFGNDVQHFKVLRDGAGKYFLWVVKFNSLNELVDYHRSTSVSRNQQIFLRDIEQVPQQPTTVQALFDFDPQEDGELGFRRGDFIHVMDNSDPNWWKGACHGQTGMFPRNGVTPVNRNV	-0.6619209633374301	-0.7473514	-0.6526085783214146
MEAIAKYDFKATADDELSFKRGDILKVLNEECDQNWYKAELNGKDGFIPKNYIEMKPHPWFFGKIPRAKAEEMLSKQRHDGAFLIRESESAPGDFSLSVKFGNDVQHFKVLRDGAGKYFLWVVKFNSLNELVDYHRSTSVSRNQQIFLRDIEQVPQQPTTVQALFDFDPQEDGELGFRRGDFIHVMDNSDPNWWKGACHGQTGMFPRNVVTPVNRNV	0.0725991418668522	-0.06291914	-0.22481585676359117
MEAIAKYDFKATADDELSFKRGDILKVLNEECDQNWYKAELNGKDGFIPKNYIEMKPHPWFFGKIPRAKAEEMLSKQRHDGAFLIRESESAPGDFSLSVKFGNDVQHFKVLRDGAGKYFLWVVKFNSLNELVDYHRSTSVSRNQQIFLRDIEQVPQQPTTVQALFDFDPQEDGELGFRRGDFIHVMDNSDPNWWKGACHGQTGMFPRNYRTPVNRNV	-0.934885611914156	-1.0934192	-0.679807835709969
MEAIAKYDFKATADDELSFKRGDILKVLNEECDQNWYKAELNGKDGFIPKNYIEMKPHPWFFGKIPRAKAEEMLSKQRHDGAFLIRESESAPGDFSLSVKFGNDVQHFKVLRDGAGKYFLWVVKFNSLNELVDYHRSTSVSRNQQIFLRDIEQVPQQPTTVQALFDFDPQEDGELGFRRGDFIHVMDNSDPNWWKGACHGQTGMFPRNYGTPVNRNV	-0.7497864069856751	-1.0058756	-0.7391913220173869
MEAIAKYDFKATADDELSFKRGDILKVLNEECDQNWYKAELNGKDGFIPKNYIEMKPHPWFFGKIPRAKAEEMLSKQRHDGAFLIRESESAPGDFSLSVKFGNDVQHFKVLRDGAGKYFLWVVKFNSLNELVDYHRSTSVSRNQQIFLRDIEQVPQQPTTVQALFDFDPQEDGELGFRRGDFIHVMDNSDPNWWKGACHGQTGMFPRNYVTPANRNV	-0.132171380266703	-0.039096117	-0.23757481564147387
MEAIAKYDFKATADDELSFKRGDILKVLNEECDQNWYKAELNGKDGFIPKNYIEMKPHPWFFGKIPRAKAEEMLSKQRHDGAFLIRESESAPGDFSLSVKFGNDVQHFKVLRDGAGKYFLWVVKFNSLNELVDYHRSTSVSRNQQIFLRDIEQVPQQPTTVQALFDFDPQEDGELGFRRGDFIHVMDNSDPNWWKGACHGQTGMFPRNYVTPGNRNV	-0.0079254590346827	0.013211489	-0.17429486751946577
MEAIAKYDFKATADDELSFKRGDILKVLNEECDQNWYKAELNGKDGFIPKNYIEMKPHPWFFGKIPRAKAEEMLSKQRHDGAFLIRESESAPGDFSLSVKFGNDVQHFKVLRDGAGKYFLWVVKFNSLNELVDYHRSTSVSRNQQIFLRDIEQVPQQPTTVQALFDFDPQEDGELGFRRGDFIHVMDNSDPNWWKGACHGQTGMFPRNYVTPVIRNV	0.0199656546814897	-0.016587973	-0.18885549753964526
MEAIAKYDFKATADDELSFKRGDILKVLNEECDQNWYKAELNGKDGFIPKNYIEMKPHPWFFGKIPRAKAEEMLSKQRHDGAFLIRESESAPGDFSLSVKFGNDVQHFKVLRDGAGKYFLWVVKFNSLNELVDYHRSTSVSRNQQIFLRDIEQVPQQPTTVQALFDFDPQEDGELGFRRGDFIHVMDNSDPNWWKGACHGQTGMFPRNYVTPLNRNV	0.150833447865306	0.1506747	-0.04577572793449125
MEAIAKYDFKATADDELSFKRGDILKVLNEECDQNWYKAELNGKDGFIPKNYIEMKPHPWFFGKIPRAKAEEMLSKQRHDGAFLIRESESAPGDFSLSVKFGNDVQHFKVLRDGAGKYFLWVVKFNSLNELVDYHRSTSVSRNQQIFLRDIEQVPQQPTTVQALFDFDPQEDGELGFRRGDFIHVMDNSDPNWWKGACHGQTGMFPRNYVLPVNRNV	0.0581564219517789	-0.07185483	-0.24570009501019197
MEAIAKYDFKATADDELSFKRGDILKVLNEECDQNWYKAELNGKDGFIPKNYIEMKPHPWFFGKIPRAKAEEMLSKQRHDGAFLIRESESAPGDFSLSVKFGNDVQHFKVLRDGAGKYFLWVVKFNSLNELVDYHRSTSVSRNQQIFLRDIEQVPQQPTTVQALFDFDPQEDGELGFRRGDFIHVMDNSDPNWWKGACHGQTGMFPRNYLTPVNRNV	-1.20247572901551	-1.0613616	-0.7284859373721293
MEAIAKYDFKATADDELSFKRGDILKVLNEECDQNWYKAELNGKDGFIPKNYIEMKPHPWFFGKIPRAKAEEMLSKQRHDGAFLIRESESAPGDFSLSVKFGNDVQHFKVLRDGAGKYFLWVVKFNSLNELVDYHRSTSVSRNQQIFLRDIEQVPQQPTTVQALFDFDPQEDGELGFRRGDFIHVMDNSDPNWWKGACHGQTGMFPRNCVTPVNRNV	-0.0666924112092113	-0.030715704	-0.204997617739485
MEAIAKYDFKATADDELSFKRGDILKVLNEECDQNWYKAELNGKDGFIPKNYIEMKPHPWFFGKIPRAKAEEMLSKQRHDGAFLIRESESAPGDFSLSVKFGNDVQHFKVLRDGAGKYFLWVVKFNSLNELVDYHRSTSVSRNQQIFLRDIEQVPQQPTTVQALFDFDPQEDGELGFRRGDFIHVMDNSDPNWWKGACHGQTGMFPRNWVTPVNRNV	0.25044790102137	-0.08117604	-0.2597868841198938
MEAIAKYDFKATADDELSFKRGDILKVLNEECDQNWYKAELNGKDGFIPKNYIEMKPHPWFFGKIPRAKAEEMLSKQRHDGAFLIRESESAPGDFSLSVKFGNDVQHFKVLRDGAGKYFLWVVKFNSLNELVDYHRSTSVSRNQQIFLRDIEQVPQQPTTVQALFDFDPQEDGELGFRRGDFIHVMDNSDPNWWKGACHGQTGMFPRNFVTPVNRNV	0.0209437844741244	0.02105701	-0.14697847696464184
MEAIAKYDFKATADDELSFKRGDILKVLNEECDQNWYKAELNGKDGFIPKNYIEMKPHPWFFGKIPRAKAEEMLSKQRHDGAFLIRESESAPGDFSLSVKFGNDVQHFKVLRDGAGKYFLWVVKFNSLNELVDYHRSTSVSRNQQIFLRDIEQVPQQPTTVQALFDFDPQEDGELGFRRGDFIHVMDNSDPNWWKGACHGQTGMFPRRYVTPVNRNV	0.27478563844405	0.17889595	0.07803628845672872
MEAIAKYDFKATADDELSFKRGDILKVLNEECDQNWYKAELNGKDGFIPKNYIEMKPHPWFFGKIPRAKAEEMLSKQRHDGAFLIRESESAPGDFSLSVKFGNDVQHFKVLRDGAGKYFLWVVKFNSLNELVDYHRSTSVSRNQQIFLRDIEQVPQQPTTVQALFDFDPQEDGELGFRRGDFIHVMDNSDPNWWKGACHGQTGMFPRMYVTPVNRNV	-0.0650991042342301	0.029240131	-0.1454190668787536
MEAIAKYDFKATADDELSFKRGDILKVLNEECDQNWYKAELNGKDGFIPKNYIEMKPHPWFFGKIPRAKAEEMLSKQRHDGAFLIRESESAPGDFSLSVKFGNDVQHFKVLRDGAGKYFLWVVKFNSLNELVDYHRSTSVSRNQQIFLRDIEQVPQQPTTVQALFDFDPQEDGELGFRRGDFIHVMDNSDPNWWKGACHGQTGMFPRDYVTPVNRNV	0.0480088745332113	0.08930826	-0.07410183573257179
MEAIAKYDFKATADDELSFKRGDILKVLNEECDQNWYKAELNGKDGFIPKNYIEMKPHPWFFGKIPRAKAEEMLSKQRHDGAFLIRESESAPGDFSLSVKFGNDVQHFKVLRDGAGKYFLWVVKFNSLNELVDYHRSTSVSRNQQIFLRDIEQVPQQPTTVQALFDFDPQEDGELGFRRGDFIHVMDNSDPNWWKGACHGQTGMFPREYVTPVNRNV	0.298740746545841	0.20186663	0.1349710683988672
MEAIAKYDFKATADDELSFKRGDILKVLNEECDQNWYKAELNGKDGFIPKNYIEMKPHPWFFGKIPRAKAEEMLSKQRHDGAFLIRESESAPGDFSLSVKFGNDVQHFKVLRDGAGKYFLWVVKFNSLNELVDYHRSTSVSRNQQIFLRDIEQVPQQPTTVQALFDFDPQEDGELGFRRGDFIHVMDNSDPNWWKGACHGQTGMFPRAYVTPVNRNV	0.300864836416126	0.18572164	0.10102555759567
MEAIAKYDFKATADDELSFKRGDILKVLNEECDQNWYKAELNGKDGFIPKNYIEMKPHPWFFGKIPRAKAEEMLSKQRHDGAFLIRESESAPGDFSLSVKFGNDVQHFKVLRDGAGKYFLWVVKFNSLNELVDYHRSTSVSRNQQIFLRDIEQVPQQPTTVQALFDFDPQEDGELGFRRGDFIHVMDNSDPNWWKGACHGQTGMFPRGYVTPVNRNV	0.187710095424992	0.16831875	0.05981252029606132
MEAIAKYDFKATADDELSFKRGDILKVLNEECDQNWYKAELNGKDGFIPKNYIEMKPHPWFFGKIPRAKAEEMLSKQRHDGAFLIRESESAPGDFSLSVKFGNDVQHFKVLRDGAGKYFLWVVKFNSLNELVDYHRSTSVSRNQQIFLRDIEQVPQQPTTVQALFDFDPQEDGELGFRRGDFIHVMDNSDPNWWKGACHGQTGMFPRVYVTPVNRNV	0.213010911213901	0.11376548	-0.04094433459841618
MEAIAKYDFKATADDELSFKRGDILKVLNEECDQNWYKAELNGKDGFIPKNYIEMKPHPWFFGKIPRAKAEEMLSKQRHDGAFLIRESESAPGDFSLSVKFGNDVQHFKVLRDGAGKYFLWVVKFNSLNELVDYHRSTSVSRNQQIFLRDIEQVPQQPTTVQALFDFDPQEDGELGFRRGDFIHVMDNSDPNWWKGACHGQTGMFPRWYVTPVNRNV	0.0761090193556921	0.13936257	-0.014675580254494669
MEAIAKYDFKATADDELSFKRGDILKVLNEECDQNWYKAELNGKDGFIPKNYIEMKPHPWFFGKIPRAKAEEMLSKQRHDGAFLIRESESAPGDFSLSVKFGNDVQHFKVLRDGAGKYFLWVVKFNSLNELVDYHRSTSVSRNQQIFLRDIEQVPQQPTTVQALFDFDPQEDGELGFRRGDFIHVMDNSDPNWWKGACHGQTGMFPRLYVTPVNRNV	0.0736977783276595	0.03527975	-0.14567422183074186
MEAIAKYDFKATADDELSFKRGDILKVLNEECDQNWYKAELNGKDGFIPKNYIEMKPHPWFFGKIPRAKAEEMLSKQRHDGAFLIRESESAPGDFSLSVKFGNDVQHFKVLRDGAGKYFLWVVKFNSLNELVDYHRSTSVSRNQQIFLRDIEQVPQQPTTVQALFDFDPQEDGELGFRRGDFIHVMDNSDPNWWKGACHGQTGMFPDNYVTPVNRNV	-1.22809986365206	-1.0911875	-0.8081831021181607
MEAIAKYDFKATADDELSFKRGDILKVLNEECDQNWYKAELNGKDGFIPKNYIEMKPHPWFFGKIPRAKAEEMLSKQRHDGAFLIRESESAPGDFSLSVKFGNDVQHFKVLRDGAGKYFLWVVKFNSLNELVDYHRSTSVSRNQQIFLRDIEQVPQQPTTVQALFDFDPQEDGELGFRRGDFIHVMDNSDPNWWKGACHGQTGMFPGNYVTPVNRNV	-0.184089548654124	-0.17449975	-0.3256692167897324
MEAIAKYDFKATADDELSFKRGDILKVLNEECDQNWYKAELNGKDGFIPKNYIEMKPHPWFFGKIPRAKAEEMLSKQRHDGAFLIRESESAPGDFSLSVKFGNDVQHFKVLRDGAGKYFLWVVKFNSLNELVDYHRSTSVSRNQQIFLRDIEQVPQQPTTVQALFDFDPQEDGELGFRRGDFIHVMDNSDPNWWKGACHGQTGMFPVNYVTPVNRNV	0.183252224943172	0.0947423	-0.04324842702695619
MEAIAKYDFKATADDELSFKRGDILKVLNEECDQNWYKAELNGKDGFIPKNYIEMKPHPWFFGKIPRAKAEEMLSKQRHDGAFLIRESESAPGDFSLSVKFGNDVQHFKVLRDGAGKYFLWVVKFNSLNELVDYHRSTSVSRNQQIFLRDIEQVPQQPTTVQALFDFDPQEDGELGFRRGDFIHVMDNSDPNWWKGACHGQTGMFPCNYVTPVNRNV	0.0699632883740804	0.061133265	-0.09929780606900351
MEAIAKYDFKATADDELSFKRGDILKVLNEECDQNWYKAELNGKDGFIPKNYIEMKPHPWFFGKIPRAKAEEMLSKQRHDGAFLIRESESAPGDFSLSVKFGNDVQHFKVLRDGAGKYFLWVVKFNSLNELVDYHRSTSVSRNQQIFLRDIEQVPQQPTTVQALFDFDPQEDGELGFRRGDFIHVMDNSDPNWWKGACHGQTGMFPWNYVTPVNRNV	-0.7206344218786921	-0.74735653	-0.6645379495223835
MEAIAKYDFKATADDELSFKRGDILKVLNEECDQNWYKAELNGKDGFIPKNYIEMKPHPWFFGKIPRAKAEEMLSKQRHDGAFLIRESESAPGDFSLSVKFGNDVQHFKVLRDGAGKYFLWVVKFNSLNELVDYHRSTSVSRNQQIFLRDIEQVPQQPTTVQALFDFDPQEDGELGFRRGDFIHVMDNSDPNWWKGACHGQTGMFPLNYVTPVNRNV	-0.5590022096975771	-0.62057966	-0.5921706766162274
MEAIAKYDFKATADDELSFKRGDILKVLNEECDQNWYKAELNGKDGFIPKNYIEMKPHPWFFGKIPRAKAEEMLSKQRHDGAFLIRESESAPGDFSLSVKFGNDVQHFKVLRDGAGKYFLWVVKFNSLNELVDYHRSTSVSRNQQIFLRDIEQVPQQPTTVQALFDFDPQEDGELGFRRGDFIHVMDNSDPNWWKGACHGQTGMFGRNYVTPVNRNV	-0.989530124847011	-0.9085837	-0.708945101330757
MEAIAKYDFKATADDELSFKRGDILKVLNEECDQNWYKAELNGKDGFIPKNYIEMKPHPWFFGKIPRAKAEEMLSKQRHDGAFLIRESESAPGDFSLSVKFGNDVQHFKVLRDGAGKYFLWVVKFNSLNELVDYHRSTSVSRNQQIFLRDIEQVPQQPTTVQALFDFDPQEDGELGFRRGDFIHVMDNSDPNWWKGACHGQTGMFCRNYVTPVNRNV	-0.624152544032635	-0.6399052	-0.5993872883415392
MEAIAKYDFKATADDELSFKRGDILKVLNEECDQNWYKAELNGKDGFIPKNYIEMKPHPWFFGKIPRAKAEEMLSKQRHDGAFLIRESESAPGDFSLSVKFGNDVQHFKVLRDGAGKYFLWVVKFNSLNELVDYHRSTSVSRNQQIFLRDIEQVPQQPTTVQALFDFDPQEDGELGFRRGDFIHVMDNSDPNWWKGACHGQTGMFFRNYVTPVNRNV	-1.0465512269845698	-0.8387307	-0.6459347528444468
MEAIAKYDFKATADDELSFKRGDILKVLNEECDQNWYKAELNGKDGFIPKNYIEMKPHPWFFGKIPRAKAEEMLSKQRHDGAFLIRESESAPGDFSLSVKFGNDVQHFKVLRDGAGKYFLWVVKFNSLNELVDYHRSTSVSRNQQIFLRDIEQVPQQPTTVQALFDFDPQEDGELGFRRGDFIHVMDNSDPNWWKGACHGQTGQFPRNYVTPVNRNV	-0.127068217227125	-0.20672905	-0.3444197617064013
MEAIAKYDFKATADDELSFKRGDILKVLNEECDQNWYKAELNGKDGFIPKNYIEMKPHPWFFGKIPRAKAEEMLSKQRHDGAFLIRESESAPGDFSLSVKFGNDVQHFKVLRDGAGKYFLWVVKFNSLNELVDYHRSTSVSRNQQIFLRDIEQVPQQPTTVQALFDFDPQEDGELGFRRGDFIHVMDNSDPNWWKGACHGQTGEFPRNYVTPVNRNV	-0.383996371711965	-0.31580782	-0.42290412071446326
MEAIAKYDFKATADDELSFKRGDILKVLNEECDQNWYKAELNGKDGFIPKNYIEMKPHPWFFGKIPRAKAEEMLSKQRHDGAFLIRESESAPGDFSLSVKFGNDVQHFKVLRDGAGKYFLWVVKFNSLNELVDYHRSTSVSRNQQIFLRDIEQVPQQPTTVQALFDFDPQEDGELGFRRGDFIHVMDNSDPNWWKGACHGQTGGFPRNYVTPVNRNV	-0.2878212355735169	-0.22210681	-0.35192053083462316
MEAIAKYDFKATADDELSFKRGDILKVLNEECDQNWYKAELNGKDGFIPKNYIEMKPHPWFFGKIPRAKAEEMLSKQRHDGAFLIRESESAPGDFSLSVKFGNDVQHFKVLRDGAGKYFLWVVKFNSLNELVDYHRSTSVSRNQQIFLRDIEQVPQQPTTVQALFDFDPQEDGELGFRRGDFIHVMDNSDPNWWKGACHGQTGVFPRNYVTPVNRNV	0.132972770067984	0.09901905	-0.05359010815551635
MEAIAKYDFKATADDELSFKRGDILKVLNEECDQNWYKAELNGKDGFIPKNYIEMKPHPWFFGKIPRAKAEEMLSKQRHDGAFLIRESESAPGDFSLSVKFGNDVQHFKVLRDGAGKYFLWVVKFNSLNELVDYHRSTSVSRNQQIFLRDIEQVPQQPTTVQALFDFDPQEDGELGFRRGDFIHVMDNSDPNWWKGACHGQTGWFPRNYVTPVNRNV	0.0866331413347299	0.18253386	0.09519875360423669
MEAIAKYDFKATADDELSFKRGDILKVLNEECDQNWYKAELNGKDGFIPKNYIEMKPHPWFFGKIPRAKAEEMLSKQRHDGAFLIRESESAPGDFSLSVKFGNDVQHFKVLRDGAGKYFLWVVKFNSLNELVDYHRSTSVSRNQQIFLRDIEQVPQQPTTVQALFDFDPQEDGELGFRRGDFIHVMDNSDPNWWKGACHGQTGFFPRNYVTPVNRNV	0.0874103729573095	0.026232362	-0.1849039479009491
MEAIAKYDFKATADDELSFKRGDILKVLNEECDQNWYKAELNGKDGFIPKNYIEMKPHPWFFGKIPRAKAEEMLSKQRHDGAFLIRESESAPGDFSLSVKFGNDVQHFKVLRDGAGKYFLWVVKFNSLNELVDYHRSTSVSRNQQIFLRDIEQVPQQPTTVQALFDFDPQEDGELGFRRGDFIHVMDNSDPNWWKGACHGQTGLFPRNYVTPVNRNV	0.0772937334012974	0.045801282	-0.12516367394918504
MEAIAKYDFKATADDELSFKRGDILKVLNEECDQNWYKAELNGKDGFIPKNYIEMKPHPWFFGKIPRAKAEEMLSKQRHDGAFLIRESESAPGDFSLSVKFGNDVQHFKVLRDGAGKYFLWVVKFNSLNELVDYHRSTSVSRNQQIFLRDIEQVPQQPTTVQALFDFDPQEDGELGFRRGDFIHVMDNSDPNWWKGACHGQTVMFPRNYVTPVNRNV	-0.8838225825263258	-0.9015212	-0.7223102890479041
MEAIAKYDFKATADDELSFKRGDILKVLNEECDQNWYKAELNGKDGFIPKNYIEMKPHPWFFGKIPRAKAEEMLSKQRHDGAFLIRESESAPGDFSLSVKFGNDVQHFKVLRDGAGKYFLWVVKFNSLNELVDYHRSTSVSRNQQIFLRDIEQVPQQPTTVQALFDFDPQEDGELGFRRGDFIHVMDNSDPNWWKGACHGQTYMFPRNYVTPVNRNV	-0.858175479933014	-1.0275204	-0.7823034793715955
MEAIAKYDFKATADDELSFKRGDILKVLNEECDQNWYKAELNGKDGFIPKNYIEMKPHPWFFGKIPRAKAEEMLSKQRHDGAFLIRESESAPGDFSLSVKFGNDVQHFKVLRDGAGKYFLWVVKFNSLNELVDYHRSTSVSRNQQIFLRDIEQVPQQPTTVQALFDFDPQEDGELGFRRGDFIHVMDNSDPNWWKGACHGQTCMFPRNYVTPVNRNV	-0.707733260511912	-0.8035373	-0.6953144564043328
MEAIAKYDFKATADDELSFKRGDILKVLNEECDQNWYKAELNGKDGFIPKNYIEMKPHPWFFGKIPRAKAEEMLSKQRHDGAFLIRESESAPGDFSLSVKFGNDVQHFKVLRDGAGKYFLWVVKFNSLNELVDYHRSTSVSRNQQIFLRDIEQVPQQPTTVQALFDFDPQEDGELGFRRGDFIHVMDNSDPNWWKGACHGQTWMFPRNYVTPVNRNV	-0.946976897857127	-1.0341669	-0.7863520378629332
MEAIAKYDFKATADDELSFKRGDILKVLNEECDQNWYKAELNGKDGFIPKNYIEMKPHPWFFGKIPRAKAEEMLSKQRHDGAFLIRESESAPGDFSLSVKFGNDVQHFKVLRDGAGKYFLWVVKFNSLNELVDYHRSTSVSRNQQIFLRDIEQVPQQPTTVQALFDFDPQEDGELGFRRGDFIHVMDNSDPNWWKGACHGQTFMFPRNYVTPVNRNV	-0.7569489450288491	-0.8181219	-0.6888823075006716
MEAIAKYDFKATADDELSFKRGDILKVLNEECDQNWYKAELNGKDGFIPKNYIEMKPHPWFFGKIPRAKAEEMLSKQRHDGAFLIRESESAPGDFSLSVKFGNDVQHFKVLRDGAGKYFLWVVKFNSLNELVDYHRSTSVSRNQQIFLRDIEQVPQQPTTVQALFDFDPQEDGELGFRRGDFIHVMDNSDPNWWKGACHGQSGMFPRNYVTPVNRNV	-0.0279245422916455	-0.016962409	-0.17648330284553815
MEAIAKYDFKATADDELSFKRGDILKVLNEECDQNWYKAELNGKDGFIPKNYIEMKPHPWFFGKIPRAKAEEMLSKQRHDGAFLIRESESAPGDFSLSVKFGNDVQHFKVLRDGAGKYFLWVVKFNSLNELVDYHRSTSVSRNQQIFLRDIEQVPQQPTTVQALFDFDPQEDGELGFRRGDFIHVMDNSDPNWWKGACHGQRGMFPRNYVTPVNRNV	-0.165471756145359	-0.18705189	-0.3216947250574025
MEAIAKYDFKATADDELSFKRGDILKVLNEECDQNWYKAELNGKDGFIPKNYIEMKPHPWFFGKIPRAKAEEMLSKQRHDGAFLIRESESAPGDFSLSVKFGNDVQHFKVLRDGAGKYFLWVVKFNSLNELVDYHRSTSVSRNQQIFLRDIEQVPQQPTTVQALFDFDPQEDGELGFRRGDFIHVMDNSDPNWWKGACHGQMGMFPRNYVTPVNRNV	0.0738963898692805	0.021654844	-0.14055803062863603
MEAIAKYDFKATADDELSFKRGDILKVLNEECDQNWYKAELNGKDGFIPKNYIEMKPHPWFFGKIPRAKAEEMLSKQRHDGAFLIRESESAPGDFSLSVKFGNDVQHFKVLRDGAGKYFLWVVKFNSLNELVDYHRSTSVSRNQQIFLRDIEQVPQQPTTVQALFDFDPQEDGELGFRRGDFIHVMDNSDPNWWKGACHGQQGMFPRNYVTPVNRNV	0.112917952442875	0.09031284	-0.04956607760800047
MEAIAKYDFKATADDELSFKRGDILKVLNEECDQNWYKAELNGKDGFIPKNYIEMKPHPWFFGKIPRAKAEEMLSKQRHDGAFLIRESESAPGDFSLSVKFGNDVQHFKVLRDGAGKYFLWVVKFNSLNELVDYHRSTSVSRNQQIFLRDIEQVPQQPTTVQALFDFDPQEDGELGFRRGDFIHVMDNSDPNWWKGACHGQLGMFPRNYVTPVNRNV	-0.1526878443802619	-0.1490103	-0.2952531228079227
MEAIAKYDFKATADDELSFKRGDILKVLNEECDQNWYKAELNGKDGFIPKNYIEMKPHPWFFGKIPRAKAEEMLSKQRHDGAFLIRESESAPGDFSLSVKFGNDVQHFKVLRDGAGKYFLWVVKFNSLNELVDYHRSTSVSRNQQIFLRDIEQVPQQPTTVQALFDFDPQEDGELGFRRGDFIHVMDNSDPNWWKGACHGQEGMFPRNYVTPVNRNV	0.210080633615286	0.14744127	0.03359005730923226
MEAIAKYDFKATADDELSFKRGDILKVLNEECDQNWYKAELNGKDGFIPKNYIEMKPHPWFFGKIPRAKAEEMLSKQRHDGAFLIRESESAPGDFSLSVKFGNDVQHFKVLRDGAGKYFLWVVKFNSLNELVDYHRSTSVSRNQQIFLRDIEQVPQQPTTVQALFDFDPQEDGELGFRRGDFIHVMDNSDPNWWKGACHGQAGMFPRNYVTPVNRNV	-0.116704235429121	-0.13534904	-0.2749351246634042
MEAIAKYDFKATADDELSFKRGDILKVLNEECDQNWYKAELNGKDGFIPKNYIEMKPHPWFFGKIPRAKAEEMLSKQRHDGAFLIRESESAPGDFSLSVKFGNDVQHFKVLRDGAGKYFLWVVKFNSLNELVDYHRSTSVSRNQQIFLRDIEQVPQQPTTVQALFDFDPQEDGELGFRRGDFIHVMDNSDPNWWKGACHGQGGMFPRNYVTPVNRNV	-0.8228201123549	-0.8716481	-0.712894056100204
MEAIAKYDFKATADDELSFKRGDILKVLNEECDQNWYKAELNGKDGFIPKNYIEMKPHPWFFGKIPRAKAEEMLSKQRHDGAFLIRESESAPGDFSLSVKFGNDVQHFKVLRDGAGKYFLWVVKFNSLNELVDYHRSTSVSRNQQIFLRDIEQVPQQPTTVQALFDFDPQEDGELGFRRGDFIHVMDNSDPNWWKGACHGQVGMFPRNYVTPVNRNV	0.152480313493363	0.17265499	0.07341192065369029
MEAIAKYDFKATADDELSFKRGDILKVLNEECDQNWYKAELNGKDGFIPKNYIEMKPHPWFFGKIPRAKAEEMLSKQRHDGAFLIRESESAPGDFSLSVKFGNDVQHFKVLRDGAGKYFLWVVKFNSLNELVDYHRSTSVSRNQQIFLRDIEQVPQQPTTVQALFDFDPQEDGELGFRRGDFIHVMDNSDPNWWKGACHGQCGMFPRNYVTPVNRNV	0.0392222423015897	-0.00028824806	-0.16670223876564272
MEAIAKYDFKATADDELSFKRGDILKVLNEECDQNWYKAELNGKDGFIPKNYIEMKPHPWFFGKIPRAKAEEMLSKQRHDGAFLIRESESAPGDFSLSVKFGNDVQHFKVLRDGAGKYFLWVVKFNSLNELVDYHRSTSVSRNQQIFLRDIEQVPQQPTTVQALFDFDPQEDGELGFRRGDFIHVMDNSDPNWWKGACHGQWGMFPRNYVTPVNRNV	-0.424421357503035	-0.48377055	-0.5164221636546067
MEAIAKYDFKATADDELSFKRGDILKVLNEECDQNWYKAELNGKDGFIPKNYIEMKPHPWFFGKIPRAKAEEMLSKQRHDGAFLIRESESAPGDFSLSVKFGNDVQHFKVLRDGAGKYFLWVVKFNSLNELVDYHRSTSVSRNQQIFLRDIEQVPQQPTTVQALFDFDPQEDGELGFRRGDFIHVMDNSDPNWWKGACHGPTGMFPRNYVTPVNRNV	-1.02461834521284	-1.0591508	-0.7614941550198697
MEAIAKYDFKATADDELSFKRGDILKVLNEECDQNWYKAELNGKDGFIPKNYIEMKPHPWFFGKIPRAKAEEMLSKQRHDGAFLIRESESAPGDFSLSVKFGNDVQHFKVLRDGAGKYFLWVVKFNSLNELVDYHRSTSVSRNQQIFLRDIEQVPQQPTTVQALFDFDPQEDGELGFRRGDFIHVMDNSDPNWWKGACHGLTGMFPRNYVTPVNRNV	-0.0339805936726044	-0.047699332	-0.213068619446382
MEAIAKYDFKATADDELSFKRGDILKVLNEECDQNWYKAELNGKDGFIPKNYIEMKPHPWFFGKIPRAKAEEMLSKQRHDGAFLIRESESAPGDFSLSVKFGNDVQHFKVLRDGAGKYFLWVVKFNSLNELVDYHRSTSVSRNQQIFLRDIEQVPQQPTTVQALFDFDPQEDGELGFRRGDFIHVMDNSDPNWWKGACHGATGMFPRNYVTPVNRNV	0.0665573998592099	0.04295802	-0.11720548405477338
MEAIAKYDFKATADDELSFKRGDILKVLNEECDQNWYKAELNGKDGFIPKNYIEMKPHPWFFGKIPRAKAEEMLSKQRHDGAFLIRESESAPGDFSLSVKFGNDVQHFKVLRDGAGKYFLWVVKFNSLNELVDYHRSTSVSRNQQIFLRDIEQVPQQPTTVQALFDFDPQEDGELGFRRGDFIHVMDNSDPNWWKGACHGGTGMFPRNYVTPVNRNV	-0.41510359240315	-0.4074412	-0.4703161787901635
MEAIAKYDFKATADDELSFKRGDILKVLNEECDQNWYKAELNGKDGFIPKNYIEMKPHPWFFGKIPRAKAEEMLSKQRHDGAFLIRESESAPGDFSLSVKFGNDVQHFKVLRDGAGKYFLWVVKFNSLNELVDYHRSTSVSRNQQIFLRDIEQVPQQPTTVQALFDFDPQEDGELGFRRGDFIHVMDNSDPNWWKGACHGVTGMFPRNYVTPVNRNV	0.0949254679797668	0.0487684	-0.10144967965329243
MEAIAKYDFKATADDELSFKRGDILKVLNEECDQNWYKAELNGKDGFIPKNYIEMKPHPWFFGKIPRAKAEEMLSKQRHDGAFLIRESESAPGDFSLSVKFGNDVQHFKVLRDGAGKYFLWVVKFNSLNELVDYHRSTSVSRNQQIFLRDIEQVPQQPTTVQALFDFDPQEDGELGFRRGDFIHVMDNSDPNWWKGACHGCTGMFPRNYVTPVNRNV	0.104964816917109	0.07394588	-0.06874760276153147
MEAIAKYDFKATADDELSFKRGDILKVLNEECDQNWYKAELNGKDGFIPKNYIEMKPHPWFFGKIPRAKAEEMLSKQRHDGAFLIRESESAPGDFSLSVKFGNDVQHFKVLRDGAGKYFLWVVKFNSLNELVDYHRSTSVSRNQQIFLRDIEQVPQQPTTVQALFDFDPQEDGELGFRRGDFIHVMDNSDPNWWKGACHGWTGMFPRNYVTPVNRNV	-0.468591181300895	-0.53584284	-0.5463721138805955
MEAIAKYDFKATADDELSFKRGDILKVLNEECDQNWYKAELNGKDGFIPKNYIEMKPHPWFFGKIPRAKAEEMLSKQRHDGAFLIRESESAPGDFSLSVKFGNDVQHFKVLRDGAGKYFLWVVKFNSLNELVDYHRSTSVSRNQQIFLRDIEQVPQQPTTVQALFDFDPQEDGELGFRRGDFIHVMDNSDPNWWKGACHGFTGMFPRNYVTPVNRNV	-0.0993611915024818	-0.122237325	-0.2689532852584726
MEAIAKYDFKATADDELSFKRGDILKVLNEECDQNWYKAELNGKDGFIPKNYIEMKPHPWFFGKIPRAKAEEMLSKQRHDGAFLIRESESAPGDFSLSVKFGNDVQHFKVLRDGAGKYFLWVVKFNSLNELVDYHRSTSVSRNQQIFLRDIEQVPQQPTTVQALFDFDPQEDGELGFRRGDFIHVMDNSDPNWWKGACHVQTGMFPRNYVTPVNRNV	-0.7940999210810691	-0.9801589	-0.7550095243585186
MEAIAKYDFKATADDELSFKRGDILKVLNEECDQNWYKAELNGKDGFIPKNYIEMKPHPWFFGKIPRAKAEEMLSKQRHDGAFLIRESESAPGDFSLSVKFGNDVQHFKVLRDGAGKYFLWVVKFNSLNELVDYHRSTSVSRNQQIFLRDIEQVPQQPTTVQALFDFDPQEDGELGFRRGDFIHVMDNSDPNWWKGACHWQTGMFPRNYVTPVNRNV	-0.950538399203834	-0.88778555	-0.7036325433301869
MEAIAKYDFKATADDELSFKRGDILKVLNEECDQNWYKAELNGKDGFIPKNYIEMKPHPWFFGKIPRAKAEEMLSKQRHDGAFLIRESESAPGDFSLSVKFGNDVQHFKVLRDGAGKYFLWVVKFNSLNELVDYHRSTSVSRNQQIFLRDIEQVPQQPTTVQALFDFDPQEDGELGFRRGDFIHVMDNSDPNWWKGACHLQTGMFPRNYVTPVNRNV	-0.957556358332485	-0.93799996	-0.7246689114908449
MEAIAKYDFKATADDELSFKRGDILKVLNEECDQNWYKAELNGKDGFIPKNYIEMKPHPWFFGKIPRAKAEEMLSKQRHDGAFLIRESESAPGDFSLSVKFGNDVQHFKVLRDGAGKYFLWVVKFNSLNELVDYHRSTSVSRNQQIFLRDIEQVPQQPTTVQALFDFDPQEDGELGFRRGDFIHVMDNSDPNWWKGACEGQTGMFPRNYVTPVNRNV	-0.416471988800012	-0.47005743	-0.5133514542840754
MEAIAKYDFKATADDELSFKRGDILKVLNEECDQNWYKAELNGKDGFIPKNYIEMKPHPWFFGKIPRAKAEEMLSKQRHDGAFLIRESESAPGDFSLSVKFGNDVQHFKVLRDGAGKYFLWVVKFNSLNELVDYHRSTSVSRNQQIFLRDIEQVPQQPTTVQALFDFDPQEDGELGFRRGDFIHVMDNSDPNWWKGACWGQTGMFPRNYVTPVNRNV	-0.995972607060216	-0.771344	-0.654948051822327
MEAIAKYDFKATADDELSFKRGDILKVLNEECDQNWYKAELNGKDGFIPKNYIEMKPHPWFFGKIPRAKAEEMLSKQRHDGAFLIRESESAPGDFSLSVKFGNDVQHFKVLRDGAGKYFLWVVKFNSLNELVDYHRSTSVSRNQQIFLRDIEQVPQQPTTVQALFDFDPQEDGELGFRRGDFIHVMDNSDPNWWKGAWHGQTGMFPRNYVTPVNRNV	-0.9946993163941832	-0.9985376	-0.7324203650688368
MEAIAKYDFKATADDELSFKRGDILKVLNEECDQNWYKAELNGKDGFIPKNYIEMKPHPWFFGKIPRAKAEEMLSKQRHDGAFLIRESESAPGDFSLSVKFGNDVQHFKVLRDGAGKYFLWVVKFNSLNELVDYHRSTSVSRNQQIFLRDIEQVPQQPTTVQALFDFDPQEDGELGFRRGDFIHVMDNSDPNWWKGGCHGQTGMFPRNYVTPVNRNV	-0.247520699047618	-0.18299425	-0.3136233220987794
MEAIAKYDFKATADDELSFKRGDILKVLNEECDQNWYKAELNGKDGFIPKNYIEMKPHPWFFGKIPRAKAEEMLSKQRHDGAFLIRESESAPGDFSLSVKFGNDVQHFKVLRDGAGKYFLWVVKFNSLNELVDYHRSTSVSRNQQIFLRDIEQVPQQPTTVQALFDFDPQEDGELGFRRGDFIHVMDNSDPNWWKVACHGQTGMFPRNYVTPVNRNV	-1.04465756210355	-1.1139811	-0.8003330246035505
MEAIAKYDFKATADDELSFKRGDILKVLNEECDQNWYKAELNGKDGFIPKNYIEMKPHPWFFGKIPRAKAEEMLSKQRHDGAFLIRESESAPGDFSLSVKFGNDVQHFKVLRDGAGKYFLWVVKFNSLNELVDYHRSTSVSRNQQIFLRDIEQVPQQPTTVQALFDFDPQEDGELGFRRGDFIHVMDNSDPNWWAGACHGQTGMFPRNYVTPVNRNV	-0.603832961139713	-0.6272568	-0.5780021473088066
MEAIAKYDFKATADDELSFKRGDILKVLNEECDQNWYKAELNGKDGFIPKNYIEMKPHPWFFGKIPRAKAEEMLSKQRHDGAFLIRESESAPGDFSLSVKFGNDVQHFKVLRDGAGKYFLWVVKFNSLNELVDYHRSTSVSRNQQIFLRDIEQVPQQPTTVQALFDFDPQEDGELGFRRGDFIHVMDNSDPNWWGGACHGQTGMFPRNYVTPVNRNV	-0.7284684257270799	-0.78124	-0.6680769726732336
MEAIAKYDFKATADDELSFKRGDILKVLNEECDQNWYKAELNGKDGFIPKNYIEMKPHPWFFGKIPRAKAEEMLSKQRHDGAFLIRESESAPGDFSLSVKFGNDVQHFKVLRDGAGKYFLWVVKFNSLNELVDYHRSTSVSRNQQIFLRDIEQVPQQPTTVQALFDFDPQEDGELGFRRGDFIHVMDNSDPNWWWGACHGQTGMFPRNYVTPVNRNV	-0.272568823833455	-0.1355635	-0.3149776399307207
MEAIAKYDFKATADDELSFKRGDILKVLNEECDQNWYKAELNGKDGFIPKNYIEMKPHPWFFGKIPRAKAEEMLSKQRHDGAFLIRESESAPGDFSLSVKFGNDVQHFKVLRDGAGKYFLWVVKFNSLNELVDYHRSTSVSRNQQIFLRDIEQVPQQPTTVQALFDFDPQEDGELGFRRGDFIHVMDNSDPGWWKGACHGQTGMFPRNYVTPVNRNV	-0.77959730091285	-0.35221952	-0.42441809632487093
MEAIAKYDFKATADDELSFKRGDILKVLNEECDQNWYKAELNGKDGFIPKNYIEMKPHPWFFGKIPRAKAEEMLSKQRHDGAFLIRESESAPGDFSLSVKFGNDVQHFKVLRDGAGKYFLWVVKFNSLNELVDYHRSTSVSRNQQIFLRDIEQVPQQPTTVQALFDFDPQEDGELGFRRGDFIHVMDNSDRNWWKGACHGQTGMFPRNYVTPVNRNV	0.241633878480765	-0.121747494	-0.271445358592489
MEAIAKYDFKATADDELSFKRGDILKVLNEECDQNWYKAELNGKDGFIPKNYIEMKPHPWFFGKIPRAKAEEMLSKQRHDGAFLIRESESAPGDFSLSVKFGNDVQHFKVLRDGAGKYFLWVVKFNSLNELVDYHRSTSVSRNQQIFLRDIEQVPQQPTTVQALFDFDPQEDGELGFRRGDFIHVMDNSDENWWKGACHGQTGMFPRNYVTPVNRNV	0.0243310561656716	0.08628547	-0.06394814133083138
MEAIAKYDFKATADDELSFKRGDILKVLNEECDQNWYKAELNGKDGFIPKNYIEMKPHPWFFGKIPRAKAEEMLSKQRHDGAFLIRESESAPGDFSLSVKFGNDVQHFKVLRDGAGKYFLWVVKFNSLNELVDYHRSTSVSRNQQIFLRDIEQVPQQPTTVQALFDFDPQEDGELGFRRGDFIHVMDNSDVNWWKGACHGQTGMFPRNYVTPVNRNV	-0.455701514568595	-0.26049757	-0.3648664031453688
MEAIAKYDFKATADDELSFKRGDILKVLNEECDQNWYKAELNGKDGFIPKNYIEMKPHPWFFGKIPRAKAEEMLSKQRHDGAFLIRESESAPGDFSLSVKFGNDVQHFKVLRDGAGKYFLWVVKFNSLNELVDYHRSTSVSRNQQIFLRDIEQVPQQPTTVQALFDFDPQEDGELGFRRGDFIHVMDNSDSNWWKGACHGQTGMFPRNYVTPVNRNV	-0.0628461322867769	-0.16025364	-0.29779554045300216
MEAIAKYDFKATADDELSFKRGDILKVLNEECDQNWYKAELNGKDGFIPKNYIEMKPHPWFFGKIPRAKAEEMLSKQRHDGAFLIRESESAPGDFSLSVKFGNDVQHFKVLRDGAGKYFLWVVKFNSLNELVDYHRSTSVSRNQQIFLRDIEQVPQQPTTVQALFDFDPQEDGELGFRRGDFIHVMDNSDLNWWKGACHGQTGMFPRNYVTPVNRNV	-0.313552085331613	-0.37640917	-0.4408651327245856
MEAIAKYDFKATADDELSFKRGDILKVLNEECDQNWYKAELNGKDGFIPKNYIEMKPHPWFFGKIPRAKAEEMLSKQRHDGAFLIRESESAPGDFSLSVKFGNDVQHFKVLRDGAGKYFLWVVKFNSLNELVDYHRSTSVSRNQQIFLRDIEQVPQQPTTVQALFDFDPQEDGELGFRRGDFIHVMDNSGPNWWKGACHGQTGMFPRNYVTPVNRNV	-0.323354124843075	-0.21659839	-0.3510957192909414
MEAIAKYDFKATADDELSFKRGDILKVLNEECDQNWYKAELNGKDGFIPKNYIEMKPHPWFFGKIPRAKAEEMLSKQRHDGAFLIRESESAPGDFSLSVKFGNDVQHFKVLRDGAGKYFLWVVKFNSLNELVDYHRSTSVSRNQQIFLRDIEQVPQQPTTVQALFDFDPQEDGELGFRRGDFIHVMGNSDPNWWKGACHGQTGMFPRNYVTPVNRNV	-0.988467548494302	-0.90157413	-0.6931599782264959
MEAIAKYDFKATADDELSFKRGDILKVLNEECDQNWYKAELNGKDGFIPKNYIEMKPHPWFFGKIPRAKAEEMLSKQRHDGAFLIRESESAPGDFSLSVKFGNDVQHFKVLRDGAGKYFLWVVKFNSLNELVDYHRSTSVSRNQQIFLRDIEQVPQQPTTVQALFDFDPQEDGELGFRRGDFIHVEDNSDPNWWKGACHGQTGMFPRNYVTPVNRNV	0.053504096076287	0.016219735	-0.13936398534704786
MEAIAKYDFKATADDELSFKRGDILKVLNEECDQNWYKAELNGKDGFIPKNYIEMKPHPWFFGKIPRAKAEEMLSKQRHDGAFLIRESESAPGDFSLSVKFGNDVQHFKVLRDGAGKYFLWVVKFNSLNELVDYHRSTSVSRNQQIFLRDIEQVPQQPTTVQALFDFDPQEDGELGFRRGDFIHVGDNSDPNWWKGACHGQTGMFPRNYVTPVNRNV	-1.0067439866596402	-0.9182266	-0.7308275199046506
MEAIAKYDFKATADDELSFKRGDILKVLNEECDQNWYKAELNGKDGFIPKNYIEMKPHPWFFGKIPRAKAEEMLSKQRHDGAFLIRESESAPGDFSLSVKFGNDVQHFKVLRDGAGKYFLWVVKFNSLNELVDYHRSTSVSRNQQIFLRDIEQVPQQPTTVQALFDFDPQEDGELGFRRGDFIHVVDNSDPNWWKGACHGQTGMFPRNYVTPVNRNV	0.185372136979513	0.10272133	-0.04402488326107612
MEAIAKYDFKATADDELSFKRGDILKVLNEECDQNWYKAELNGKDGFIPKNYIEMKPHPWFFGKIPRAKAEEMLSKQRHDGAFLIRESESAPGDFSLSVKFGNDVQHFKVLRDGAGKYFLWVVKFNSLNELVDYHRSTSVSRNQQIFLRDIEQVPQQPTTVQALFDFDPQEDGELGFRRGDFIHVWDNSDPNWWKGACHGQTGMFPRNYVTPVNRNV	-0.3458174996934669	-0.17935467	-0.32336455241053663
MEAIAKYDFKATADDELSFKRGDILKVLNEECDQNWYKAELNGKDGFIPKNYIEMKPHPWFFGKIPRAKAEEMLSKQRHDGAFLIRESESAPGDFSLSVKFGNDVQHFKVLRDGAGKYFLWVVKFNSLNELVDYHRSTSVSRNQQIFLRDIEQVPQQPTTVQALFDFDPQEDGELGFRRGDFIHVLDNSDPNWWKGACHGQTGMFPRNYVTPVNRNV	0.211009958527998	0.19777489	0.1103839451717894
MEAIAKYDFKATADDELSFKRGDILKVLNEECDQNWYKAELNGKDGFIPKNYIEMKPHPWFFGKIPRAKAEEMLSKQRHDGAFLIRESESAPGDFSLSVKFGNDVQHFKVLRDGAGKYFLWVVKFNSLNELVDYHRSTSVSRNQQIFLRDIEQVPQQPTTVQALFDFDPQEDGELGFRRGAFIHVMDNSDPNWWKGACHGQTGMFPRNYVTPVNRNV	-0.685770289062319	-0.8332166	-0.6794972959523875
MEAIAKYDFKATADDELSFKRGDILKVLNEECDQNWYKAELNGKDGFIPKNYIEMKPHPWFFGKIPRAKAEEMLSKQRHDGAFLIRESESAPGDFSLSVKFGNDVQHFKVLRDGAGKYFLWVVKFNSLNELVDYHRSTSVSRNQQIFLRDIEQVPQQPTTVQALFDFDPQEDGELGFRRGGFIHVMDNSDPNWWKGACHGQTGMFPRNYVTPVNRNV	-1.00855959573799	-1.0644374	-0.7861918872230111
MEAIAKYDFKATADDELSFKRGDILKVLNEECDQNWYKAELNGKDGFIPKNYIEMKPHPWFFGKIPRAKAEEMLSKQRHDGAFLIRESESAPGDFSLSVKFGNDVQHFKVLRDGAGKYFLWVVKFNSLNELVDYHRSTSVSRNQQIFLRDIEQVPQQPTTVQALFDFDPQEDGELGFREGDFIHVMDNSDPNWWKGACHGQTGMFPRNYVTPVNRNV	0.244218070748096	0.11381352	-0.003984605676023989
MEAIAKYDFKATADDELSFKRGDILKVLNEECDQNWYKAELNGKDGFIPKNYIEMKPHPWFFGKIPRAKAEEMLSKQRHDGAFLIRESESAPGDFSLSVKFGNDVQHFKVLRDGAGKYFLWVVKFNSLNELVDYHRSTSVSRNQQIFLRDIEQVPQQPTTVQALFDFDPQEDGELGFRGGDFIHVMDNSDPNWWKGACHGQTGMFPRNYVTPVNRNV	-0.520715374893257	-0.46560907	-0.5184008908411872
MEAIAKYDFKATADDELSFKRGDILKVLNEECDQNWYKAELNGKDGFIPKNYIEMKPHPWFFGKIPRAKAEEMLSKQRHDGAFLIRESESAPGDFSLSVKFGNDVQHFKVLRDGAGKYFLWVVKFNSLNELVDYHRSTSVSRNQQIFLRDIEQVPQQPTTVQALFDFDPQEDGELGFRVGDFIHVMDNSDPNWWKGACHGQTGMFPRNYVTPVNRNV	0.0159248749259916	0.042128205	-0.09945558952493805
MEAIAKYDFKATADDELSFKRGDILKVLNEECDQNWYKAELNGKDGFIPKNYIEMKPHPWFFGKIPRAKAEEMLSKQRHDGAFLIRESESAPGDFSLSVKFGNDVQHFKVLRDGAGKYFLWVVKFNSLNELVDYHRSTSVSRNQQIFLRDIEQVPQQPTTVQALFDFDPQEDGELGFRWGDFIHVMDNSDPNWWKGACHGQTGMFPRNYVTPVNRNV	-0.97997865259409	-0.94021755	-0.7484268433784571
MEAIAKYDFKATADDELSFKRGDILKVLNEECDQNWYKAELNGKDGFIPKNYIEMKPHPWFFGKIPRAKAEEMLSKQRHDGAFLIRESESAPGDFSLSVKFGNDVQHFKVLRDGAGKYFLWVVKFNSLNELVDYHRSTSVSRNQQIFLRDIEQVPQQPTTVQALFDFDPQEDGELGFRLGDFIHVMDNSDPNWWKGACHGQTGMFPRNYVTPVNRNV	-0.461172458246415	-0.55044556	-0.5588514943709022
MEAIAKYDFKATADDELSFKRGDILKVLNEECDQNWYKAELNGKDGFIPKNYIEMKPHPWFFGKIPRAKAEEMLSKQRHDGAFLIRESESAPGDFSLSVKFGNDVQHFKVLRDGAGKYFLWVVKFNSLNELVDYHRSTSVSRNQQIFLRDIEQVPQQPTTVQALFDFDPQEDGELGFLRGDFIHVMDNSDPNWWKGACHGQTGMFPRNYVTPVNRNV	-0.159429295459564	-0.338333	-0.4290088734688968
MEAIAKYDFKATADDELSFKRGDILKVLNEECDQNWYKAELNGKDGFIPKNYIEMKPHPWFFGKIPRAKAEEMLSKQRHDGAFLIRESESAPGDFSLSVKFGNDVQHFKVLRDGAGKYFLWVVKFNSLNELVDYHRSTSVSRNQQIFLRDIEQVPQQPTTVQALFDFDPQEDGELGFERGDFIHVMDNSDPNWWKGACHGQTGMFPRNYVTPVNRNV	-0.0994247161887088	-0.10979533	-0.252626872431124
MEAIAKYDFKATADDELSFKRGDILKVLNEECDQNWYKAELNGKDGFIPKNYIEMKPHPWFFGKIPRAKAEEMLSKQRHDGAFLIRESESAPGDFSLSVKFGNDVQHFKVLRDGAGKYFLWVVKFNSLNELVDYHRSTSVSRNQQIFLRDIEQVPQQPTTVQALFDFDPQEDGELGFARGDFIHVMDNSDPNWWKGACHGQTGMFPRNYVTPVNRNV	-0.27145475571705	-0.14065826	-0.28927551413257824
MEAIAKYDFKATADDELSFKRGDILKVLNEECDQNWYKAELNGKDGFIPKNYIEMKPHPWFFGKIPRAKAEEMLSKQRHDGAFLIRESESAPGDFSLSVKFGNDVQHFKVLRDGAGKYFLWVVKFNSLNELVDYHRSTSVSRNQQIFLRDIEQVPQQPTTVQALFDFDPQEDGELGFGRGDFIHVMDNSDPNWWKGACHGQTGMFPRNYVTPVNRNV	-0.364670178075247	-0.34721816	-0.44258261443449776
MEAIAKYDFKATADDELSFKRGDILKVLNEECDQNWYKAELNGKDGFIPKNYIEMKPHPWFFGKIPRAKAEEMLSKQRHDGAFLIRESESAPGDFSLSVKFGNDVQHFKVLRDGAGKYFLWVVKFNSLNELVDYHRSTSVSRNQQIFLRDIEQVPQQPTTVQALFDFDPQEDGELGFVRGDFIHVMDNSDPNWWKGACHGQTGMFPRNYVTPVNRNV	-0.114583160534264	-0.26327807	-0.3831828031854503
MEAIAKYDFKATADDELSFKRGDILKVLNEECDQNWYKAELNGKDGFIPKNYIEMKPHPWFFGKIPRAKAEEMLSKQRHDGAFLIRESESAPGDFSLSVKFGNDVQHFKVLRDGAGKYFLWVVKFNSLNELVDYHRSTSVSRNQQIFLRDIEQVPQQPTTVQALFDFDPQEDGELGFWRGDFIHVMDNSDPNWWKGACHGQTGMFPRNYVTPVNRNV	-0.7193044391828729	-0.65509754	-0.6163321880133097
MEAIAKYDFKATADDELSFKRGDILKVLNEECDQNWYKAELNGKDGFIPKNYIEMKPHPWFFGKIPRAKAEEMLSKQRHDGAFLIRESESAPGDFSLSVKFGNDVQHFKVLRDGAGKYFLWVVKFNSLNELVDYHRSTSVSRNQQIFLRDIEQVPQQPTTVQALFDFDPQEDGELGLRRGDFIHVMDNSDPNWWKGACHGQTGMFPRNYVTPVNRNV	-0.665254840783741	-0.6274077	-0.5790082588593961
MEAIAKYDFKATADDELSFKRGDILKVLNEECDQNWYKAELNGKDGFIPKNYIEMKPHPWFFGKIPRAKAEEMLSKQRHDGAFLIRESESAPGDFSLSVKFGNDVQHFKVLRDGAGKYFLWVVKFNSLNELVDYHRSTSVSRNQQIFLRDIEQVPQQPTTVQALFDFDPQEDGELWFRRGDFIHVMDNSDPNWWKGACHGQTGMFPRNYVTPVNRNV	0.0290453207706514	0.09823847	-0.04915173479157353
MEAIAKYDFKATADDELSFKRGDILKVLNEECDQNWYKAELNGKDGFIPKNYIEMKPHPWFFGKIPRAKAEEMLSKQRHDGAFLIRESESAPGDFSLSVKFGNDVQHFKVLRDGAGKYFLWVVKFNSLNELVDYHRSTSVSRNQQIFLRDIEQVPQQPTTVQALFDFDPQEDGEVGFRRGDFIHVMDNSDPNWWKGACHGQTGMFPRNYVTPVNRNV	-0.603290211108682	-0.6973279	-0.6479255419058587
MEAIAKYDFKATADDELSFKRGDILKVLNEECDQNWYKAELNGKDGFIPKNYIEMKPHPWFFGKIPRAKAEEMLSKQRHDGAFLIRESESAPGDFSLSVKFGNDVQHFKVLRDGAGKYFLWVVKFNSLNELVDYHRSTSVSRNQQIFLRDIEQVPQQPTTVQALFDFDPQEDGEWGFRRGDFIHVMDNSDPNWWKGACHGQTGMFPRNYVTPVNRNV	-0.963695140954034	-1.0361067	-0.7661257431597033
MEAIAKYDFKATADDELSFKRGDILKVLNEECDQNWYKAELNGKDGFIPKNYIEMKPHPWFFGKIPRAKAEEMLSKQRHDGAFLIRESESAPGDFSLSVKFGNDVQHFKVLRDGAGKYFLWVVKFNSLNELVDYHRSTSVSRNQQIFLRDIEQVPQQPTTVQALFDFDPQLDGELGFRRGDFIHVMDNSDPNWWKGACHGQTGMFPRNYVTPVNRNV	0.154004159207213	-0.114192605	-0.29032188993731367
MEAIAKYDFKATADDELSFKRGDILKVLNEECDQNWYKAELNGKDGFIPKNYIEMKPHPWFFGKIPRAKAEEMLSKQRHDGAFLIRESESAPGDFSLSVKFGNDVQHFKVLRDGAGKYFLWVVKFNSLNELVDYHRSTSVSRNQQIFLRDIEQVPQQPTTVQALFDFDPGEDGELGFRRGDFIHVMDNSDPNWWKGACHGQTGMFPRNYVTPVNRNV	-0.0406224566799991	-0.16240716	-0.29917264823271417
MEAIAKYDFKATADDELSFKRGDILKVLNEECDQNWYKAELNGKDGFIPKNYIEMKPHPWFFGKIPRAKAEEMLSKQRHDGAFLIRESESAPGDFSLSVKFGNDVQHFKVLRDGAGKYFLWVVKFNSLNELVDYHRSTSVSRNQQIFLRDIEQVPQQPTTVQALFDFAPQEDGELGFRRGDFIHVMDNSDPNWWKGACHGQTGMFPRNYVTPVNRNV	0.1367449594438259	-0.076032996	-0.23688564556766423
MEAIAKYDFKATADDELSFKRGDILKVLNEECDQNWYKAELNGKDGFIPKNYIEMKPHPWFFGKIPRAKAEEMLSKQRHDGAFLIRESESAPGDFSLSVKFGNDVQHFKVLRDGAGKYFLWVVKFNSLNELVDYHRSTSVSRNQQIFLRDIEQVPQQPTTVQALFDFGPQEDGELGFRRGDFIHVMDNSDPNWWKGACHGQTGMFPRNYVTPVNRNV	-0.6782040246279188	-0.5871244	-0.5792669061083942
MEAIAKYDFKATADDELSFKRGDILKVLNEECDQNWYKAELNGKDGFIPKNYIEMKPHPWFFGKIPRAKAEEMLSKQRHDGAFLIRESESAPGDFSLSVKFGNDVQHFKVLRDGAGKYFLWVVKFNSLNELVDYHRSTSVSRNQQIFLRDIEQVPQQPTTVQALFDFWPQEDGELGFRRGDFIHVMDNSDPNWWKGACHGQTGMFPRNYVTPVNRNV	-0.174686198523645	-0.1347673	-0.2893228071718834
MEAIAKYDFKATADDELSFKRGDILKVLNEECDQNWYKAELNGKDGFIPKNYIEMKPHPWFFGKIPRAKAEEMLSKQRHDGAFLIRESESAPGDFSLSVKFGNDVQHFKVLRDGAGKYFLWVVKFNSLNELVDYHRSTSVSRNQQIFLRDIEQVPQQPTTVQALFDFFPQEDGELGFRRGDFIHVMDNSDPNWWKGACHGQTGMFPRNYVTPVNRNV	-0.0175986872218826	-0.067381024	-0.24296752408576694
MEAIAKYDFKATADDELSFKRGDILKVLNEECDQNWYKAELNGKDGFIPKNYIEMKPHPWFFGKIPRAKAEEMLSKQRHDGAFLIRESESAPGDFSLSVKFGNDVQHFKVLRDGAGKYFLWVVKFNSLNELVDYHRSTSVSRNQQIFLRDIEQVPQQPTTVQALFAFDPQEDGELGFRRGDFIHVMDNSDPNWWKGACHGQTGMFPRNYVTPVNRNV	-1.07733874779739	-0.8227792	-0.689152683295573
MEAIAKYDFKATADDELSFKRGDILKVLNEECDQNWYKAELNGKDGFIPKNYIEMKPHPWFFGKIPRAKAEEMLSKQRHDGAFLIRESESAPGDFSLSVKFGNDVQHFKVLRDGAGKYFLWVVKFNSLNELVDYHRSTSVSRNQQIFLRDIEQVPQQPTTVQALFGFDPQEDGELGFRRGDFIHVMDNSDPNWWKGACHGQTGMFPRNYVTPVNRNV	-0.759079271586647	-0.8566788	-0.7159758583671785
MEAIAKYDFKATADDELSFKRGDILKVLNEECDQNWYKAELNGKDGFIPKNYIEMKPHPWFFGKIPRAKAEEMLSKQRHDGAFLIRESESAPGDFSLSVKFGNDVQHFKVLRDGAGKYFLWVVKFNSLNELVDYHRSTSVSRNQQIFLRDIEQVPQQPTTVQALFVFDPQEDGELGFRRGDFIHVMDNSDPNWWKGACHGQTGMFPRNYVTPVNRNV	-1.01061146999854	-1.0333669	-0.7523765454661904
MEAIAKYDFKATADDELSFKRGDILKVLNEECDQNWYKAELNGKDGFIPKNYIEMKPHPWFFGKIPRAKAEEMLSKQRHDGAFLIRESESAPGDFSLSVKFGNDVQHFKVLRDGAGKYFLWVVKFNSLNELVDYHRSTSVSRNQQIFLRDIEQVPQQPTTVQALFWFDPQEDGELGFRRGDFIHVMDNSDPNWWKGACHGQTGMFPRNYVTPVNRNV	-1.2363213676353502	-1.122652	-0.8321017373892623
MEAIAKYDFKATADDELSFKRGDILKVLNEECDQNWYKAELNGKDGFIPKNYIEMKPHPWFFGKIPRAKAEEMLSKQRHDGAFLIRESESAPGDFSLSVKFGNDVQHFKVLRDGAGKYFLWVVKFNSLNELVDYHRSTSVSRNQQIFLRDIEQVPQQPTTVQALKDFDPQEDGELGFRRGDFIHVMDNSDPNWWKGACHGQTGMFPRNYVTPVNRNV	0.220533372217815	0.11419475	-0.03135248667891943
MEAIAKYDFKATADDELSFKRGDILKVLNEECDQNWYKAELNGKDGFIPKNYIEMKPHPWFFGKIPRAKAEEMLSKQRHDGAFLIRESESAPGDFSLSVKFGNDVQHFKVLRDGAGKYFLWVVKFNSLNELVDYHRSTSVSRNQQIFLRDIEQVPQQPTTVQALFTFDPQEDGELGFRRGDFIHVMDNSDPNWWKGACHGQTGMFPRNYVTPVNRNV	-0.870413121246481	-0.58183813	-0.5652697739696642
MEAIAKYDFKATADDELSFKRGDILKVLNEECDQNWYKAELNGKDGFIPKNYIEMKPHPWFFGKIPRAKAEEMLSKQRHDGAFLIRESESAPGDFSLSVKFGNDVQHFKVLRDGAGKYFLWVVKFNSLNELVDYHRSTSVSRNQQIFLRDIEQVPQQPTTVQALFPFDPQEDGELGFRRGDFIHVMDNSDPNWWKGACHGQTGMFPRNYVTPVNRNV	-0.930715334243154	-0.9734851	-0.7449056382338819
MEAIAKYDFKATADDELSFKRGDILKVLNEECDQNWYKAELNGKDGFIPKNYIEMKPHPWFFGKIPRAKAEEMLSKQRHDGAFLIRESESAPGDFSLSVKFGNDVQHFKVLRDGAGKYFLWVVKFNSLNELVDYHRSTSVSRNQQIFLRDIEQVPQQPTTVQALFRFDPQEDGELGFRRGDFIHVMDNSDPNWWKGACHGQTGMFPRNYVTPVNRNV	-0.916375535389456	-1.0150173	-0.7658969992472295
MEAIAKYDFKATADDELSFKRGDILKVLNEECDQNWYKAELNGKDGFIPKNYIEMKPHPWFFGKIPRAKAEEMLSKQRHDGAFLIRESESAPGDFSLSVKFGNDVQHFKVLRDGAGKYFLWVVKFNSLNELVDYHRSTSVSRNQQIFLRDIEQVPQQPTTVQALFDVDPQEDGELGFRRGDFIHVMDNSDPNWWKGACHGQTGMFPRNYVTPVNRNV	-0.56409581579947	-0.21312606	-0.2915236664962553
MEAIAKYDFKATADDELSFKRGDILKVLNEECDQNWYKAELNGKDGFIPKNYIEMKPHPWFFGKIPRAKAEEMLSKQRHDGAFLIRESESAPGDFSLSVKFGNDVQHFKVLRDGAGKYFLWVVKFNSLNELVDYHRSTSVSRNQQIFLRDIEQVPQQPTTVQALFDFDQQEDGELGFRRGDFIHVMDNSDPNWWKGACHGQTGMFPRNYVTPVNRNV	-0.688139183244961	-0.6656152	-0.5967991366847247
MEAIAKYDFKATADDELSFKRGDILKVLNEECDQNWYKAELNGKDGFIPKNYIEMKPHPWFFGKIPRAKAEEMLSKQRHDGAFLIRESESAPGDFSLSVKFGNDVQHFKVLRDGAGKYFLWVVKFNSLNELVDYHRSTSVSRNQQIFLRDIEQVPQQPTTVQALFDFDPQEDGELSFRRGDFIHVMDNSDPNWWKGACHGQTGMFPRNYVTPVNRNV	0.0765296513917216	0.08847237	-0.07158638053275723
MEAIAKYDFKATADDELSFKRGDILKVLNEECDQNWYKAELNGKDGFIPKNYIEMKPHPWFFGKIPRAKAEEMLSKQRHDGAFLIRESESAPGDFSLSVKFGNDVQHFKVLRDGAGKYFLWVVKFNSLNELVDYHRSTSVSRNQQIFLRDIEQVPQQPTTVQALFDFDPQEDGELIFRRGDFIHVMDNSDPNWWKGACHGQTGMFPRNYVTPVNRNV	-0.539196348230905	-0.5300899	-0.5842118297621877
MEAIAKYDFKATADDELSFKRGDILKVLNEECDQNWYKAELNGKDGFIPKNYIEMKPHPWFFGKIPRAKAEEMLSKQRHDGAFLIRESESAPGDFSLSVKFGNDVQHFKVLRDGAGKYFLWVVKFNSLNELVDYHRSTSVSRNQQIFLRDIEQVPQQPTTVQALFDFDPQEDGELAFRRGDFIHVMDNSDPNWWKGACHGQTGMFPRNYVTPVNRNV	0.0187898499449652	0.11513281	-0.003817552569127969
MEAIAKYDFKATADDELSFKRGDILKVLNEECDQNWYKAELNGKDGFIPKNYIEMKPHPWFFGKIPRAKAEEMLSKQRHDGAFLIRESESAPGDFSLSVKFGNDVQHFKVLRDGAGKYFLWVVKFNSLNELVDYHRSTSVSRNQQIFLRDIEQVPQQPTTVQALFDFDPQEDGELGIRRGDFIHVMDNSDPNWWKGACHGQTGMFPRNYVTPVNRNV	-1.35585099367365	-0.93321157	-0.7258749615927051
MEAIAKYDFKATADDELSFKRGDILKVLNEECDQNWYKAELNGKDGFIPKNYIEMKPHPWFFGKIPRAKAEEMLSKQRHDGAFLIRESESAPGDFSLSVKFGNDVQHFKVLRDGAGKYFLWVVKFNSLNELVDYHRSTSVSRNQQIFLRDIEQVPQQPTTVQALFDFDPQEDGELGMRRGDFIHVMDNSDPNWWKGACHGQTGMFPRNYVTPVNRNV	-0.934263792360055	-0.85178375	-0.7099259949950323
MEAIAKYDFKATADDELSFKRGDILKVLNEECDQNWYKAELNGKDGFIPKNYIEMKPHPWFFGKIPRAKAEEMLSKQRHDGAFLIRESESAPGDFSLSVKFGNDVQHFKVLRDGAGKYFLWVVKFNSLNELVDYHRSTSVSRNQQIFLRDIEQVPQQPTTVQALFDFDPQEDGELGFKRGDFIHVMDNSDPNWWKGACHGQTGMFPRNYVTPVNRNV	0.0962691399425486	0.17731357	0.08359177085521097
MEAIAKYDFKATADDELSFKRGDILKVLNEECDQNWYKAELNGKDGFIPKNYIEMKPHPWFFGKIPRAKAEEMLSKQRHDGAFLIRESESAPGDFSLSVKFGNDVQHFKVLRDGAGKYFLWVVKFNSLNELVDYHRSTSVSRNQQIFLRDIEQVPQQPTTVQALFDFDPQEDGELGFRNGDFIHVMDNSDPNWWKGACHGQTGMFPRNYVTPVNRNV	-0.513090753991236	-0.5451179	-0.5249337889342183
MEAIAKYDFKATADDELSFKRGDILKVLNEECDQNWYKAELNGKDGFIPKNYIEMKPHPWFFGKIPRAKAEEMLSKQRHDGAFLIRESESAPGDFSLSVKFGNDVQHFKVLRDGAGKYFLWVVKFNSLNELVDYHRSTSVSRNQQIFLRDIEQVPQQPTTVQALFDFDPQEDGELGFRMGDFIHVMDNSDPNWWKGACHGQTGMFPRNYVTPVNRNV	-0.252818687450625	-0.09078014	-0.23261652183631476
MEAIAKYDFKATADDELSFKRGDILKVLNEECDQNWYKAELNGKDGFIPKNYIEMKPHPWFFGKIPRAKAEEMLSKQRHDGAFLIRESESAPGDFSLSVKFGNDVQHFKVLRDGAGKYFLWVVKFNSLNELVDYHRSTSVSRNQQIFLRDIEQVPQQPTTVQALFDFDPQEDGELGFRQGDFIHVMDNSDPNWWKGACHGQTGMFPRNYVTPVNRNV	0.118890997784958	0.07486713	-0.080842618172146
MEAIAKYDFKATADDELSFKRGDILKVLNEECDQNWYKAELNGKDGFIPKNYIEMKPHPWFFGKIPRAKAEEMLSKQRHDGAFLIRESESAPGDFSLSVKFGNDVQHFKVLRDGAGKYFLWVVKFNSLNELVDYHRSTSVSRNQQIFLRDIEQVPQQPTTVQALFDFDPQEDGELGFRRLDFIHVMDNSDPNWWKGACHGQTGMFPRNYVTPVNRNV	-1.2026577614505	-0.9312308	-0.7382635816858478
MEAIAKYDFKATADDELSFKRGDILKVLNEECDQNWYKAELNGKDGFIPKNYIEMKPHPWFFGKIPRAKAEEMLSKQRHDGAFLIRESESAPGDFSLSVKFGNDVQHFKVLRDGAGKYFLWVVKFNSLNELVDYHRSTSVSRNQQIFLRDIEQVPQQPTTVQALFDFDPQEDGELGFRRGRFIHVMDNSDPNWWKGACHGQTGMFPRNYVTPVNRNV	-1.36104542006756	-1.1237098	-0.8026523723618801
MEAIAKYDFKATADDELSFKRGDILKVLNEECDQNWYKAELNGKDGFIPKNYIEMKPHPWFFGKIPRAKAEEMLSKQRHDGAFLIRESESAPGDFSLSVKFGNDVQHFKVLRDGAGKYFLWVVKFNSLNELVDYHRSTSVSRNQQIFLRDIEQVPQQPTTVQALFDFDPQEDGELGFRRGDFIHVMTNSDPNWWKGACHGQTGMFPRNYVTPVNRNV	-1.13501891304112	-1.1273943	-0.653185947559713
MEAIAKYDFKATADDELSFKRGDILKVLNEECDQNWYKAELNGKDGFIPKNYIEMKPHPWFFGKIPRAKAEEMLSKQRHDGAFLIRESESAPGDFSLSVKFGNDVQHFKVLRDGAGKYFLWVVKFNSLNELVDYHRSTSVSRNQQIFLRDIEQVPQQPTTVQALFDFDPQEDGELGFRRGDFIHVMDNSDPNLWKGACHGQTGMFPRNYVTPVNRNV	-0.220395234657525	-0.19126987	-0.32118977341165067
MEAIAKYDFKATADDELSFKRGDILKVLNEECDQNWYKAELNGKDGFIPKNYIEMKPHPWFFGKIPRAKAEEMLSKQRHDGAFLIRESESAPGDFSLSVKFGNDVQHFKVLRDGAGKYFLWVVKFNSLNELVDYHRSTSVSRNQQIFLRDIEQVPQQPTTVQALFDFDPQEDGELGFRRGDFIHVMDNSDPNAWKGACHGQTGMFPRNYVTPVNRNV	-0.506914318504691	-0.6771255	-0.5970564416840141
MEAIAKYDFKATADDELSFKRGDILKVLNEECDQNWYKAELNGKDGFIPKNYIEMKPHPWFFGKIPRAKAEEMLSKQRHDGAFLIRESESAPGDFSLSVKFGNDVQHFKVLRDGAGKYFLWVVKFNSLNELVDYHRSTSVSRNQQIFLRDIEQVPQQPTTVQALFDFDPQEDGELGFRRGDFIHVMDNSDPNWWKRACHGQTGMFPRNYVTPVNRNV	-0.8400764239669991	-1.1078088	-0.7972605584856574
MEAIAKYDFKATADDELSFKRGDILKVLNEECDQNWYKAELNGKDGFIPKNYIEMKPHPWFFGKIPRAKAEEMLSKQRHDGAFLIRESESAPGDFSLSVKFGNDVQHFKVLRDGAGKYFLWVVKFNSLNELVDYHRSTSVSRNQQIFLRDIEQVPQQPTTVQALFDFDPQEDGELGFRRGDFIHVMDNSDPNWWKGACHGQTPMFPRNYVTPVNRNV	-0.955007711437991	-1.115058	-0.8051081477943729
MEAIAKYDFKATADDELSFKRGDILKVLNEECDQNWYKAELNGKDGFIPKNYIEMKPHPWFFGKIPRAKAEEMLSKQRHDGAFLIRESESAPGDFSLSVKFGNDVQHFKVLRDGAGKYFLWVVKFNSLNELVDYHRSTSVSRNQQIFLRDIEQVPQQPTTVQALFDFDPQEDGELGFRRGDFIHVMDNSDPNWWKGACHGQTGMKPRNYVTPVNRNV	-0.9854709849436992	-1.0214788	-0.7913675927288271
MEAIAKYDFKATADDELSFKRGDILKVLNEECDQNWYKAELNGKDGFIPKNYIEMKPHPWFFGKIPRAKAEEMLSKQRHDGAFLIRESESAPGDFSLSVKFGNDVQHFKVLRDGAGKYFLWVVKFNSLNELVDYHRSTSVSRNQQIFLRDIEQVPQQPTTVQALFDFDPQEDGELGFRRGDFIHVMDNSDPNWWKGACHGQTGMFPRNYVTPVHRNV	-0.125878499897372	-0.113842964	-0.3097207735914882
MEAIAKYDFKATADDELSFKRGDILKVLNEECDQNWYKAELNGKDGFIPKNYIEMKPHPWFFGKIPRAKAEEMLSKQRHDGAFLIRESESAPGDFSLSVKFGNDVQHFKVLRDGAGKYFLWVVKFNSLNELVDYHRSTSVSRNQQIFLRDIEQVPQQPTTVQALFDFDPQEDGELGFRRGDFIHVMDNSDPNWWKGACHGQTGMFPRNYVTPVVRNV	0.0535617500060035	-0.0120027065	-0.22965871096606705
MEAIAKYDFKATADDELSFKRGDILKVLNEECDQNWYKAELNGKDGFIPKNYIEMKPHPWFFGKIPRAKAEEMLSKQRHDGAFLIRESESAPGDFSLSVKFGNDVQHFKVLRDGAGKYFLWVVKFNSLNELVDYHRSTSVSRNQQIFLRDIEQVPQQPTTVQALFDFDPQEDGELGFRRGDFIHVMDNSDPNWWKGACHGQTGMFPRNYVTGVNRNV	0.0688796284907765	0.0224154	-0.16268534814373758
MEAIAKYDFKATADDELSFKRGDILKVLNEECDQNWYKAELNGKDGFIPKNYIEMKPHPWFFGKIPRAKAEEMLSKQRHDGAFLIRESESAPGDFSLSVKFGNDVQHFKVLRDGAGKYFLWVVKFNSLNELVDYHRSTSVSRNQQIFLRDIEQVPQQPTTVQALFDFDPQEDGELGFRRGDFIHVMDNSDPNWWKGACHGQTGMFPRNYVIPVNRNV	-0.241608180019849	0.013420105	-0.15657130844527067
MEAIAKYDFKATADDELSFKRGDILKVLNEECDQNWYKAELNGKDGFIPKNYIEMKPHPWFFGKIPRAKAEEMLSKQRHDGAFLIRESESAPGDFSLSVKFGNDVQHFKVLRDGAGKYFLWVVKFNSLNELVDYHRSTSVSRNQQIFLRDIEQVPQQPTTVQALFDFDPQEDGELGFRRGDFIHVMDNSDPNWWKGACHGQTGMFPRNYVPPVNRNV	-1.4538720461819898	-1.058975	-0.7837265504935189
MEAIAKYDFKATADDELSFKRGDILKVLNEECDQNWYKAELNGKDGFIPKNYIEMKPHPWFFGKIPRAKAEEMLSKQRHDGAFLIRESESAPGDFSLSVKFGNDVQHFKVLRDGAGKYFLWVVKFNSLNELVDYHRSTSVSRNQQIFLRDIEQVPQQPTTVQALFDFDPQEDGELGFRRGDFIHVMDNSDPNWWKGACHGQTGMFPRNYVAPVNRNV	0.10218834919845	0.033436418	-0.1672591023252128
MEAIAKYDFKATADDELSFKRGDILKVLNEECDQNWYKAELNGKDGFIPKNYIEMKPHPWFFGKIPRAKAEEMLSKQRHDGAFLIRESESAPGDFSLSVKFGNDVQHFKVLRDGAGKYFLWVVKFNSLNELVDYHRSTSVSRNQQIFLRDIEQVPQQPTTVQALFDFDPQEDGELGFRRGDFIHVMDNSDPNWWKGACHGQTGMFPRYYVTPVNRNV	-0.0917331065193548	-0.04545617	-0.20920564358570992
MEAIAKYDFKATADDELSFKRGDILKVLNEECDQNWYKAELNGKDGFIPKNYIEMKPHPWFFGKIPRAKAEEMLSKQRHDGAFLIRESESAPGDFSLSVKFGNDVQHFKVLRDGAGKYFLWVVKFNSLNELVDYHRSTSVSRNQQIFLRDIEQVPQQPTTVQALFDFDPQEDGELGFRRGDFIHVMDNSDPNWWKGACHGQTGMFPENYVTPVNRNV	-0.483243137387324	-0.60244346	-0.5742695525053829
MEAIAKYDFKATADDELSFKRGDILKVLNEECDQNWYKAELNGKDGFIPKNYIEMKPHPWFFGKIPRAKAEEMLSKQRHDGAFLIRESESAPGDFSLSVKFGNDVQHFKVLRDGAGKYFLWVVKFNSLNELVDYHRSTSVSRNQQIFLRDIEQVPQQPTTVQALFDFDPQEDGELGFRRGDFIHVMDNSDPNWWKGACHGQTGMFSRNYVTPVNRNV	-0.542620635837783	-0.5544507	-0.5567264757816099
MEAIAKYDFKATADDELSFKRGDILKVLNEECDQNWYKAELNGKDGFIPKNYIEMKPHPWFFGKIPRAKAEEMLSKQRHDGAFLIRESESAPGDFSLSVKFGNDVQHFKVLRDGAGKYFLWVVKFNSLNELVDYHRSTSVSRNQQIFLRDIEQVPQQPTTVQALFDFDPQEDGELGFRRGDFIHVMDNSDPNWWKGACHGETGMFPRNYVTPVNRNV	-0.0494331601364124	0.024398446	-0.13597703924135462
MEAIAKYDFKATADDELSFKRGDILKVLNEECDQNWYKAELNGKDGFIPKNYIEMKPHPWFFGKIPRAKAEEMLSKQRHDGAFLIRESESAPGDFSLSVKFGNDVQHFKVLRDGAGKYFLWVVKFNSLNELVDYHRSTSVSRNQQIFLRDIEQVPQQPTTVQALFDFDPQEDGELGFRRGDFIHVMDNSDPNWWKGACHCQTGMFPRNYVTPVNRNV	-0.9944566383997578	-1.017456	-0.7432148956977453
MEAIAKYDFKATADDELSFKRGDILKVLNEECDQNWYKAELNGKDGFIPKNYIEMKPHPWFFGKIPRAKAEEMLSKQRHDGAFLIRESESAPGDFSLSVKFGNDVQHFKVLRDGAGKYFLWVVKFNSLNELVDYHRSTSVSRNQQIFLRDIEQVPQQPTTVQALFDFDPQEDGELGFRRGDFIHVMDNSDPNWWKGACGGQTGMFPRNYVTPVNRNV	-0.204204327490402	-0.1360097	-0.28978514578064196
MEAIAKYDFKATADDELSFKRGDILKVLNEECDQNWYKAELNGKDGFIPKNYIEMKPHPWFFGKIPRAKAEEMLSKQRHDGAFLIRESESAPGDFSLSVKFGNDVQHFKVLRDGAGKYFLWVVKFNSLNELVDYHRSTSVSRNQQIFLRDIEQVPQQPTTVQALFDFDPQEDGELGFRRGDFIHVMDNSDPNWWKWACHGQTGMFPRNYVTPVNRNV	-1.20611583165109	-1.0959002	-0.8044164177643065
MEAIAKYDFKATADDELSFKRGDILKVLNEECDQNWYKAELNGKDGFIPKNYIEMKPHPWFFGKIPRAKAEEMLSKQRHDGAFLIRESESAPGDFSLSVKFGNDVQHFKVLRDGAGKYFLWVVKFNSLNELVDYHRSTSVSRNQQIFLRDIEQVPQQPTTVQALFDFDPQEDGELGFRRGDFIHVMDNSDPNWWMGACHGQTGMFPRNYVTPVNRNV	0.0026906835838502	-0.028358698	-0.2148912608788578
MEAIAKYDFKATADDELSFKRGDILKVLNEECDQNWYKAELNGKDGFIPKNYIEMKPHPWFFGKIPRAKAEEMLSKQRHDGAFLIRESESAPGDFSLSVKFGNDVQHFKVLRDGAGKYFLWVVKFNSLNELVDYHRSTSVSRNQQIFLRDIEQVPQQPTTVQALFDFDPQEDGELGFRRGDFIHVMDNSDPNWWEGACHGQTGMFPRNYVTPVNRNV	-0.103123308938349	-0.09576094	-0.25007761911158255
MEAIAKYDFKATADDELSFKRGDILKVLNEECDQNWYKAELNGKDGFIPKNYIEMKPHPWFFGKIPRAKAEEMLSKQRHDGAFLIRESESAPGDFSLSVKFGNDVQHFKVLRDGAGKYFLWVVKFNSLNELVDYHRSTSVSRNQQIFLRDIEQVPQQPTTVQALFDFDPQEDGELGFRRGDFIHVMDNSDPNWLKGACHGQTGMFPRNYVTPVNRNV	0.0274020263880962	-0.14782226	-0.2958645103749742
MEAIAKYDFKATADDELSFKRGDILKVLNEECDQNWYKAELNGKDGFIPKNYIEMKPHPWFFGKIPRAKAEEMLSKQRHDGAFLIRESESAPGDFSLSVKFGNDVQHFKVLRDGAGKYFLWVVKFNSLNELVDYHRSTSVSRNQQIFLRDIEQVPQQPTTVQALFDFDPQEDGELGFRRGDFIHVMDNSAPNWWKGACHGQTGMFPRNYVTPVNRNV	-0.462958642498512	-0.50723475	-0.523652204931782
MEAIAKYDFKATADDELSFKRGDILKVLNEECDQNWYKAELNGKDGFIPKNYIEMKPHPWFFGKIPRAKAEEMLSKQRHDGAFLIRESESAPGDFSLSVKFGNDVQHFKVLRDGAGKYFLWVVKFNSLNELVDYHRSTSVSRNQQIFLRDIEQVPQQPTTVQALFDFDPQEDGELGFRRGDFIHVMVNSDPNWWKGACHGQTGMFPRNYVTPVNRNV	-1.07873864495256	-1.0280563	-0.7771690829224198
MEAIAKYDFKATADDELSFKRGDILKVLNEECDQNWYKAELNGKDGFIPKNYIEMKPHPWFFGKIPRAKAEEMLSKQRHDGAFLIRESESAPGDFSLSVKFGNDVQHFKVLRDGAGKYFLWVVKFNSLNELVDYHRSTSVSRNQQIFLRDIEQVPQQPTTVQALFDFDPQEDGELGFRRGDFIHVQDNSDPNWWKGACHGQTGMFPRNYVTPVNRNV	-0.0918961376689856	-0.051297545	-0.2131965875012769
MEAIAKYDFKATADDELSFKRGDILKVLNEECDQNWYKAELNGKDGFIPKNYIEMKPHPWFFGKIPRAKAEEMLSKQRHDGAFLIRESESAPGDFSLSVKFGNDVQHFKVLRDGAGKYFLWVVKFNSLNELVDYHRSTSVSRNQQIFLRDIEQVPQQPTTVQALFDFDPQEDGELGFRRGDFIHVADNSDPNWWKGACHGQTGMFPRNYVTPVNRNV	-0.356349852347288	-0.5180553	-0.5315854132536639
MEAIAKYDFKATADDELSFKRGDILKVLNEECDQNWYKAELNGKDGFIPKNYIEMKPHPWFFGKIPRAKAEEMLSKQRHDGAFLIRESESAPGDFSLSVKFGNDVQHFKVLRDGAGKYFLWVVKFNSLNELVDYHRSTSVSRNQQIFLRDIEQVPQQPTTVQALFDFDPQEDGELGFRRGDFIHVSDNSDPNWWKGACHGQTGMFPRNYVTPVNRNV	-0.0397191678719004	-0.17855561	-0.3156703957358067
MEAIAKYDFKATADDELSFKRGDILKVLNEECDQNWYKAELNGKDGFIPKNYIEMKPHPWFFGKIPRAKAEEMLSKQRHDGAFLIRESESAPGDFSLSVKFGNDVQHFKVLRDGAGKYFLWVVKFNSLNELVDYHRSTSVSRNQQIFLRDIEQVPQQPTTVQALFDFDPQEDGELGFRRGDFIEVMDNSDPNWWKGACHGQTGMFPRNYVTPVNRNV	0.229067665586723	0.18838036	0.10599819386251674
MEAIAKYDFKATADDELSFKRGDILKVLNEECDQNWYKAELNGKDGFIPKNYIEMKPHPWFFGKIPRAKAEEMLSKQRHDGAFLIRESESAPGDFSLSVKFGNDVQHFKVLRDGAGKYFLWVVKFNSLNELVDYHRSTSVSRNQQIFLRDIEQVPQQPTTVQALFDFDPQEDGELGFRRVDFIHVMDNSDPNWWKGACHGQTGMFPRNYVTPVNRNV	-1.1111619736461298	-1.0859177	-0.8152822163246665
MEAIAKYDFKATADDELSFKRGDILKVLNEECDQNWYKAELNGKDGFIPKNYIEMKPHPWFFGKIPRAKAEEMLSKQRHDGAFLIRESESAPGDFSLSVKFGNDVQHFKVLRDGAGKYFLWVVKFNSLNELVDYHRSTSVSRNQQIFLRDIEQVPQQPTTVQALFDFDPQEDGELGFCRGDFIHVMDNSDPNWWKGACHGQTGMFPRNYVTPVNRNV	-0.224508875243731	-0.22047055	-0.3532572527018081
MEAIAKYDFKATADDELSFKRGDILKVLNEECDQNWYKAELNGKDGFIPKNYIEMKPHPWFFGKIPRAKAEEMLSKQRHDGAFLIRESESAPGDFSLSVKFGNDVQHFKVLRDGAGKYFLWVVKFNSLNELVDYHRSTSVSRNQQIFLRDIEQVPQQPTTVQALFDFDPQCDGELGFRRGDFIHVMDNSDPNWWKGACHGQTGMFPRNYVTPVNRNV	0.066660578714977	-0.025235891	-0.2004666767195884
MEAIAKYDFKATADDELSFKRGDILKVLNEECDQNWYKAELNGKDGFIPKNYIEMKPHPWFFGKIPRAKAEEMLSKQRHDGAFLIRESESAPGDFSLSVKFGNDVQHFKVLRDGAGKYFLWVVKFNSLNELVDYHRSTSVSRNQQIFLRDIEQVPQQPTTVQALFDFDGQEDGELGFRRGDFIHVMDNSDPNWWKGACHGQTGMFPRNYVTPVNRNV	0.0103678331554651	0.13565075	0.007083397286781867
MEAIAKYDFKATADDELSFKRGDILKVLNEECDQNWYKAELNGKDGFIPKNYIEMKPHPWFFGKIPRAKAEEMLSKQRHDGAFLIRESESAPGDFSLSVKFGNDVQHFKVLRDGAGKYFLWVVKFNSLNELVDYHRSTSVSRNQQIFLRDIEQVPQQPTSVQTLFDFDPQEDGELGFRRGDFIHVMDNSDPNWWKGACHGQTGMFPRNYVTPVNRNV	-1.16532452749748	-1.1480421	-1.0488123094871682
MEAIAKYDFKATADDELSFKRGDILKVLNEECDQNWYKAELNGKDGFIPKNYIEMKPHPWFFGKIPRAKAEEMLSKQRHDGAFLIRESESAPGDFSLSVKFGNDVQHFKVLRDGAGKYFLWVVKFNSLNELVDYHRSTSVSRNQQIFLRDIEQVPQQPTSVQELFDFDPQEDGELGFRRGDFIHVMDNSDPNWWKGACHGQTGMFPRNYVTPVNRNV	-1.05068280904053	-1.1756951	-1.1202983162413256
MEAIAKYDFKATADDELSFKRGDILKVLNEECDQNWYKAELNGKDGFIPKNYIEMKPHPWFFGKIPRAKAEEMLSKQRHDGAFLIRESESAPGDFSLSVKFGNDVQHFKVLRDGAGKYFLWVVKFNSLNELVDYHRSTSVSRNQQIFLRDIEQVPQQPTSVQALWDFDPQEDGELGFRRGDFIHVMDNSDPNWWKGACHGQTGMFPRNYVTPVNRNV	-0.601051908146559	-0.53537434	-0.5823645582914629
MEAIAKYDFKATADDELSFKRGDILKVLNEECDQNWYKAELNGKDGFIPKNYIEMKPHPWFFGKIPRAKAEEMLSKQRHDGAFLIRESESAPGDFSLSVKFGNDVQHFKVLRDGAGKYFLWVVKFNSLNELVDYHRSTSVSRNQQIFLRDIEQVPQQPTSVQALLDFDPQEDGELGFRRGDFIHVMDNSDPNWWKGACHGQTGMFPRNYVTPVNRNV	-0.385030639215212	-0.43857372	-0.4833593213468692
MEAIAKYDFKATADDELSFKRGDILKVLNEECDQNWYKAELNGKDGFIPKNYIEMKPHPWFFGKIPRAKAEEMLSKQRHDGAFLIRESESAPGDFSLSVKFGNDVQHFKVLRDGAGKYFLWVVKFNSLNELVDYHRSTSVSRNQQIFLRDIEQVPQQPTSVQALFHFDPQEDGELGFRRGDFIHVMDNSDPNWWKGACHGQTGMFPRNYVTPVNRNV	-1.02495471479472	-1.0436907	-0.9639337044102803
MEAIAKYDFKATADDELSFKRGDILKVLNEECDQNWYKAELNGKDGFIPKNYIEMKPHPWFFGKIPRAKAEEMLSKQRHDGAFLIRESESAPGDFSLSVKFGNDVQHFKVLRDGAGKYFLWVVKFNSLNELVDYHRSTSVSRNQQIFLRDIEQVPQQPTSVQALFRFDPQEDGELGFRRGDFIHVMDNSDPNWWKGACHGQTGMFPRNYVTPVNRNV	-1.21632940687378	-1.1603304	-1.0804790026026811
MEAIAKYDFKATADDELSFKRGDILKVLNEECDQNWYKAELNGKDGFIPKNYIEMKPHPWFFGKIPRAKAEEMLSKQRHDGAFLIRESESAPGDFSLSVKFGNDVQHFKVLRDGAGKYFLWVVKFNSLNELVDYHRSTSVSRNQQIFLRDIEQVPQQPTSVQALFDNDPQEDGELGFRRGDFIHVMDNSDPNWWKGACHGQTGMFPRNYVTPVNRNV	-0.682776743752416	-0.77026963	-0.7741849238056471
MEAIAKYDFKATADDELSFKRGDILKVLNEECDQNWYKAELNGKDGFIPKNYIEMKPHPWFFGKIPRAKAEEMLSKQRHDGAFLIRESESAPGDFSLSVKFGNDVQHFKVLRDGAGKYFLWVVKFNSLNELVDYHRSTSVSRNQQIFLRDIEQVPQQPTSVQALFDIDPQEDGELGFRRGDFIHVMDNSDPNWWKGACHGQTGMFPRNYVTPVNRNV	-1.1669609332001205	-1.0533562	-0.9944550216898849
MEAIAKYDFKATADDELSFKRGDILKVLNEECDQNWYKAELNGKDGFIPKNYIEMKPHPWFFGKIPRAKAEEMLSKQRHDGAFLIRESESAPGDFSLSVKFGNDVQHFKVLRDGAGKYFLWVVKFNSLNELVDYHRSTSVSRNQQIFLRDIEQVPQQPTSVQALFDWDPQEDGELGFRRGDFIHVMDNSDPNWWKGACHGQTGMFPRNYVTPVNRNV	-0.307598129561595	-0.45974314	-0.5232282149452647
MEAIAKYDFKATADDELSFKRGDILKVLNEECDQNWYKAELNGKDGFIPKNYIEMKPHPWFFGKIPRAKAEEMLSKQRHDGAFLIRESESAPGDFSLSVKFGNDVQHFKVLRDGAGKYFLWVVKFNSLNELVDYHRSTSVSRNQQIFLRDIEQVPQQPTSVQALFDFPPQEDGELGFRRGDFIHVMDNSDPNWWKGACHGQTGMFPRNYVTPVNRNV	-1.15307355525039	-1.0654485	-0.9577996888496916
MEAIAKYDFKATADDELSFKRGDILKVLNEECDQNWYKAELNGKDGFIPKNYIEMKPHPWFFGKIPRAKAEEMLSKQRHDGAFLIRESESAPGDFSLSVKFGNDVQHFKVLRDGAGKYFLWVVKFNSLNELVDYHRSTSVSRNQQIFLRDIEQVPQQPTSVQALFDFRPQEDGELGFRRGDFIHVMDNSDPNWWKGACHGQTGMFPRNYVTPVNRNV	-0.561045630652742	-0.56932646	-0.5970196147888966
MEAIAKYDFKATADDELSFKRGDILKVLNEECDQNWYKAELNGKDGFIPKNYIEMKPHPWFFGKIPRAKAEEMLSKQRHDGAFLIRESESAPGDFSLSVKFGNDVQHFKVLRDGAGKYFLWVVKFNSLNELVDYHRSTSVSRNQQIFLRDIEQVPQQPTSVQALFDFDPQEDGELAFRRGDFIHVMDNSDPNWWKGACHGQTGMFPRNYVTPVNRNV	-0.177031871795023	-0.1992861	-0.31839955592458047
MEAIAKYDFKATADDELSFKRGDILKVLNEECDQNWYKAELNGKDGFIPKNYIEMKPHPWFFGKIPRAKAEEMLSKQRHDGAFLIRESESAPGDFSLSVKFGNDVQHFKVLRDGAGKYFLWVVKFNSLNELVDYHRSTSVSRNQQIFLRDIEQVPQQPTSVQALFDFDPQEDGELGTRRGDFIHVMDNSDPNWWKGACHGQTGMFPRNYVTPVNRNV	-1.18657790397205	-1.1777472	-1.086860995928319
MEAIAKYDFKATADDELSFKRGDILKVLNEECDQNWYKAELNGKDGFIPKNYIEMKPHPWFFGKIPRAKAEEMLSKQRHDGAFLIRESESAPGDFSLSVKFGNDVQHFKVLRDGAGKYFLWVVKFNSLNELVDYHRSTSVSRNQQIFLRDIEQVPQQPTSVQALFDFDPQEDGELGQRRGDFIHVMDNSDPNWWKGACHGQTGMFPRNYVTPVNRNV	-1.05473747051232	-1.1946915	-1.1337098670109347
MEAIAKYDFKATADDELSFKRGDILKVLNEECDQNWYKAELNGKDGFIPKNYIEMKPHPWFFGKIPRAKAEEMLSKQRHDGAFLIRESESAPGDFSLSVKFGNDVQHFKVLRDGAGKYFLWVVKFNSLNELVDYHRSTSVSRNQQIFLRDIEQVPQQPTSVQALFDFDPQEDGELGARRGDFIHVMDNSDPNWWKGACHGQTGMFPRNYVTPVNRNV	-0.975990026002963	-1.1021287	-1.0496971994165687
MEAIAKYDFKATADDELSFKRGDILKVLNEECDQNWYKAELNGKDGFIPKNYIEMKPHPWFFGKIPRAKAEEMLSKQRHDGAFLIRESESAPGDFSLSVKFGNDVQHFKVLRDGAGKYFLWVVKFNSLNELVDYHRSTSVSRNQQIFLRDIEQVPQQPTSVQALFDFDPQEDGELGGRRGDFIHVMDNSDPNWWKGACHGQTGMFPRNYVTPVNRNV	-1.25633121892483	-1.1817379	-1.110112096917188
MEAIAKYDFKATADDELSFKRGDILKVLNEECDQNWYKAELNGKDGFIPKNYIEMKPHPWFFGKIPRAKAEEMLSKQRHDGAFLIRESESAPGDFSLSVKFGNDVQHFKVLRDGAGKYFLWVVKFNSLNELVDYHRSTSVSRNQQIFLRDIEQVPQQPTSVQALFDFDPQEDGELGVRRGDFIHVMDNSDPNWWKGACHGQTGMFPRNYVTPVNRNV	-1.06013385247242	-1.1713514	-1.0805583081579577
MEAIAKYDFKATADDELSFKRGDILKVLNEECDQNWYKAELNGKDGFIPKNYIEMKPHPWFFGKIPRAKAEEMLSKQRHDGAFLIRESESAPGDFSLSVKFGNDVQHFKVLRDGAGKYFLWVVKFNSLNELVDYHRSTSVSRNQQIFLRDIEQVPQQPTSVQALFDFDPQEDGELGWRRGDFIHVMDNSDPNWWKGACHGQTGMFPRNYVTPVNRNV	-1.07595976216444	-1.1817672	-1.1232190770546762
MEAIAKYDFKATADDELSFKRGDILKVLNEECDQNWYKAELNGKDGFIPKNYIEMKPHPWFFGKIPRAKAEEMLSKQRHDGAFLIRESESAPGDFSLSVKFGNDVQHFKVLRDGAGKYFLWVVKFNSLNELVDYHRSTSVSRNQQIFLRDIEQVPQQPTSVQALFDFDPQEDGELGFNRGDFIHVMDNSDPNWWKGACHGQTGMFPRNYVTPVNRNV	-0.674732904602894	-0.61193633	-0.6131445338184935
MEAIAKYDFKATADDELSFKRGDILKVLNEECDQNWYKAELNGKDGFIPKNYIEMKPHPWFFGKIPRAKAEEMLSKQRHDGAFLIRESESAPGDFSLSVKFGNDVQHFKVLRDGAGKYFLWVVKFNSLNELVDYHRSTSVSRNQQIFLRDIEQVPQQPTSVQALFDFDPQEDGELGFRRGDFIHLMDNSDPNWWKGACHGQTGMFPRNYVTPVNRNV	-0.7110333255595259	-0.5794021	-0.5957251750884343
MEAIAKYDFKATADDELSFKRGDILKVLNEECDQNWYKAELNGKDGFIPKNYIEMKPHPWFFGKIPRAKAEEMLSKQRHDGAFLIRESESAPGDFSLSVKFGNDVQHFKVLRDGAGKYFLWVVKFNSLNELVDYHRSTSVSRNQQIFLRDIEQVPQQPTSVQALFDFDPQEDGELGFRRGDFIHVKDNSDPNWWKGACHGQTGMFPRNYVTPVNRNV	-0.510122618616786	-0.57745814	-0.5857457194983775
MEAIAKYDFKATADDELSFKRGDILKVLNEECDQNWYKAELNGKDGFIPKNYIEMKPHPWFFGKIPRAKAEEMLSKQRHDGAFLIRESESAPGDFSLSVKFGNDVQHFKVLRDGAGKYFLWVVKFNSLNELVDYHRSTSVSRNQQIFLRDIEQVPQQPTSVQALFDFDPQEDGELGFRRGDFIHVRDNSDPNWWKGACHGQTGMFPRNYVTPVNRNV	-0.8140609646848459	-0.8065146	-0.754628037580023
MEAIAKYDFKATADDELSFKRGDILKVLNEECDQNWYKAELNGKDGFIPKNYIEMKPHPWFFGKIPRAKAEEMLSKQRHDGAFLIRESESAPGDFSLSVKFGNDVQHFKVLRDGAGKYFLWVVKFNSLNELVDYHRSTSVSRNQQIFLRDIEQVPQQPTSVQALFDFDPQEDGELGFRRGDFIHVMDNSTPNWWKGACHGQTGMFPRNYVTPVNRNV	-1.26286258960808	-1.0730249	-0.9071722076042796
MEAIAKYDFKATADDELSFKRGDILKVLNEECDQNWYKAELNGKDGFIPKNYIEMKPHPWFFGKIPRAKAEEMLSKQRHDGAFLIRESESAPGDFSLSVKFGNDVQHFKVLRDGAGKYFLWVVKFNSLNELVDYHRSTSVSRNQQIFLRDIEQVPQQPTSVQALFDFDPQEDGELGFRRGDFIHVMDNSLPNWWKGACHGQTGMFPRNYVTPVNRNV	-1.14084821991657	-1.0508904	-0.9345171525077962
MEAIAKYDFKATADDELSFKRGDILKVLNEECDQNWYKAELNGKDGFIPKNYIEMKPHPWFFGKIPRAKAEEMLSKQRHDGAFLIRESESAPGDFSLSVKFGNDVQHFKVLRDGAGKYFLWVVKFNSLNELVDYHRSTSVSRNQQIFLRDIEQVPQQPTSVQALFDFDPQEDGELGFRRGDFIHVMDNSDQNWWKGACHGQTGMFPRNYVTPVNRNV	-1.0385988205566	-0.63497907	-0.6034084001916664
MEAIAKYDFKATADDELSFKRGDILKVLNEECDQNWYKAELNGKDGFIPKNYIEMKPHPWFFGKIPRAKAEEMLSKQRHDGAFLIRESESAPGDFSLSVKFGNDVQHFKVLRDGAGKYFLWVVKFNSLNELVDYHRSTSVSRNQQIFLRDIEQVPQQPTSVQALFDFDPQEDGELGFRRGDFIHVMDNSDPNSWKGACHGQTGMFPRNYVTPVNRNV	-0.955329965325322	-0.9180441	-0.7979951371128262
MEAIAKYDFKATADDELSFKRGDILKVLNEECDQNWYKAELNGKDGFIPKNYIEMKPHPWFFGKIPRAKAEEMLSKQRHDGAFLIRESESAPGDFSLSVKFGNDVQHFKVLRDGAGKYFLWVVKFNSLNELVDYHRSTSVSRNQQIFLRDIEQVPQQPTSVQALFDFDPQEDGELGFRRGDFIHVMDNSDPNGWKGACHGQTGMFPRNYVTPVNRNV	-1.09031974744883	-1.1614962	-1.0692613852741584
MEAIAKYDFKATADDELSFKRGDILKVLNEECDQNWYKAELNGKDGFIPKNYIEMKPHPWFFGKIPRAKAEEMLSKQRHDGAFLIRESESAPGDFSLSVKFGNDVQHFKVLRDGAGKYFLWVVKFNSLNELVDYHRSTSVSRNQQIFLRDIEQVPQQPTSVQALFDFDPQEDGELGFRRGDFIHVMDNSDPNWWKDACHGQTGMFPRNYVTPVNRNV	-1.04098002500982	-1.1932932	-1.1136231165521746
MEAIAKYDFKATADDELSFKRGDILKVLNEECDQNWYKAELNGKDGFIPKNYIEMKPHPWFFGKIPRAKAEEMLSKQRHDGAFLIRESESAPGDFSLSVKFGNDVQHFKVLRDGAGKYFLWVVKFNSLNELVDYHRSTSVSRNQQIFLRDIEQVPQQPTSVQALFDFDPQEDGELGFRRGDFIHVMDNSDPNWWKGSCHGQTGMFPRNYVTPVNRNV	-0.110782044400671	-0.20025873	-0.365697040201173
MEAIAKYDFKATADDELSFKRGDILKVLNEECDQNWYKAELNGKDGFIPKNYIEMKPHPWFFGKIPRAKAEEMLSKQRHDGAFLIRESESAPGDFSLSVKFGNDVQHFKVLRDGAGKYFLWVVKFNSLNELVDYHRSTSVSRNQQIFLRDIEQVPQQPTSVQALFDFDPQEDGELGFRRGDFIHVMDNSDPNWWKGAPHGQTGMFPRNYVTPVNRNV	-1.19849929362357	-1.210584	-1.0680178539473824
MEAIAKYDFKATADDELSFKRGDILKVLNEECDQNWYKAELNGKDGFIPKNYIEMKPHPWFFGKIPRAKAEEMLSKQRHDGAFLIRESESAPGDFSLSVKFGNDVQHFKVLRDGAGKYFLWVVKFNSLNELVDYHRSTSVSRNQQIFLRDIEQVPQQPTSVQALFDFDPQEDGELGFRRGDFIHVMDNSDPNWWKGAGHGQTGMFPRNYVTPVNRNV	-1.27953740870801	-1.1592597	-1.0784517757475456
MEAIAKYDFKATADDELSFKRGDILKVLNEECDQNWYKAELNGKDGFIPKNYIEMKPHPWFFGKIPRAKAEEMLSKQRHDGAFLIRESESAPGDFSLSVKFGNDVQHFKVLRDGAGKYFLWVVKFNSLNELVDYHRSTSVSRNQQIFLRDIEQVPQQPTSVQALFDFDPQEDGELGFRRGDFIHVMDNSDPNWWKGACHRQTGMFPRNYVTPVNRNV	-0.9457110142581328	-0.9951339	-0.9041986848273815
MEAIAKYDFKATADDELSFKRGDILKVLNEECDQNWYKAELNGKDGFIPKNYIEMKPHPWFFGKIPRAKAEEMLSKQRHDGAFLIRESESAPGDFSLSVKFGNDVQHFKVLRDGAGKYFLWVVKFNSLNELVDYHRSTSVSRNQQIFLRDIEQVPQQPTSVQALFDFDPQEDGELGFRRGDFIHVMDNSDPNWWKGACHGKTGMFPRNYVTPVNRNV	0.0321144725185713	-0.052360654	-0.22630957320010836
MEAIAKYDFKATADDELSFKRGDILKVLNEECDQNWYKAELNGKDGFIPKNYIEMKPHPWFFGKIPRAKAEEMLSKQRHDGAFLIRESESAPGDFSLSVKFGNDVQHFKVLRDGAGKYFLWVVKFNSLNELVDYHRSTSVSRNQQIFLRDIEQVPQQPTSVQALFDFDPQEDGELGFRRGDFIHVMDNSDPNWWKGACHGTTGMFPRNYVTPVNRNV	-0.500133276243418	-0.47989613	-0.5012991583373552
MEAIAKYDFKATADDELSFKRGDILKVLNEECDQNWYKAELNGKDGFIPKNYIEMKPHPWFFGKIPRAKAEEMLSKQRHDGAFLIRESESAPGDFSLSVKFGNDVQHFKVLRDGAGKYFLWVVKFNSLNELVDYHRSTSVSRNQQIFLRDIEQVPQQPTSVQALFDFDPQEDGELGFRRGDFIHVMDNSDPNWWKGACHGRTGMFPRNYVTPVNRNV	-0.0779296665617924	-0.091037154	-0.27816744624555945
MEAIAKYDFKATADDELSFKRGDILKVLNEECDQNWYKAELNGKDGFIPKNYIEMKPHPWFFGKIPRAKAEEMLSKQRHDGAFLIRESESAPGDFSLSVKFGNDVQHFKVLRDGAGKYFLWVVKFNSLNELVDYHRSTSVSRNQQIFLRDIEQVPQQPTSVQALFDFDPQEDGELGFRRGDFIHVMDNSDPNWWKGACHGQNGMFPRNYVTPVNRNV	-0.907665272399154	-0.79085535	-0.7466986499195425
MEAIAKYDFKATADDELSFKRGDILKVLNEECDQNWYKAELNGKDGFIPKNYIEMKPHPWFFGKIPRAKAEEMLSKQRHDGAFLIRESESAPGDFSLSVKFGNDVQHFKVLRDGAGKYFLWVVKFNSLNELVDYHRSTSVSRNQQIFLRDIEQVPQQPTSVQALFDFDPQEDGELGFRRGDFIHVMDNSDPNWWKGACHGQKGMFPRNYVTPVNRNV	-0.347189938495836	-0.38103533	-0.4495357842611343
MEAIAKYDFKATADDELSFKRGDILKVLNEECDQNWYKAELNGKDGFIPKNYIEMKPHPWFFGKIPRAKAEEMLSKQRHDGAFLIRESESAPGDFSLSVKFGNDVQHFKVLRDGAGKYFLWVVKFNSLNELVDYHRSTSVSRNQQIFLRDIEQVPQQPTSVQALFDFDPQEDGELGFRRGDFIHVMDNSDPNWWKGACHGQTNMFPRNYVTPVNRNV	-1.09218625067155	-1.1726946	-1.118640936653719
MEAIAKYDFKATADDELSFKRGDILKVLNEECDQNWYKAELNGKDGFIPKNYIEMKPHPWFFGKIPRAKAEEMLSKQRHDGAFLIRESESAPGDFSLSVKFGNDVQHFKVLRDGAGKYFLWVVKFNSLNELVDYHRSTSVSRNQQIFLRDIEQVPQQPTSVQALFDFDPQEDGELGFRRGDFIHVMDNSDPNWWKGACHGQTKMFPRNYVTPVNRNV	-1.21987886146945	-1.1669042	-1.0976183626593805
MEAIAKYDFKATADDELSFKRGDILKVLNEECDQNWYKAELNGKDGFIPKNYIEMKPHPWFFGKIPRAKAEEMLSKQRHDGAFLIRESESAPGDFSLSVKFGNDVQHFKVLRDGAGKYFLWVVKFNSLNELVDYHRSTSVSRNQQIFLRDIEQVPQQPTSVQALFDFDPQEDGELGFRRGDFIHVMDNSDPNWWKGACHGQTTMFPRNYVTPVNRNV	-1.20104766489876	-1.1788323	-1.1029044023383152
MEAIAKYDFKATADDELSFKRGDILKVLNEECDQNWYKAELNGKDGFIPKNYIEMKPHPWFFGKIPRAKAEEMLSKQRHDGAFLIRESESAPGDFSLSVKFGNDVQHFKVLRDGAGKYFLWVVKFNSLNELVDYHRSTSVSRNQQIFLRDIEQVPQQPTSVQALFDFDPQEDGELGFRRGDFIHVMDNSDPNWWKGACHGQTSMFPRNYVTPVNRNV	-1.2289324223881	-1.1468893	-1.0257513315658793
MEAIAKYDFKATADDELSFKRGDILKVLNEECDQNWYKAELNGKDGFIPKNYIEMKPHPWFFGKIPRAKAEEMLSKQRHDGAFLIRESESAPGDFSLSVKFGNDVQHFKVLRDGAGKYFLWVVKFNSLNELVDYHRSTSVSRNQQIFLRDIEQVPQQPTSVQALFDFDPQEDGELGFRRGDFIHVMDNSDPNWWKGACHGQTRMFPRNYVTPVNRNV	-1.20018121423061	-1.157899	-1.0803520129440995
MEAIAKYDFKATADDELSFKRGDILKVLNEECDQNWYKAELNGKDGFIPKNYIEMKPHPWFFGKIPRAKAEEMLSKQRHDGAFLIRESESAPGDFSLSVKFGNDVQHFKVLRDGAGKYFLWVVKFNSLNELVDYHRSTSVSRNQQIFLRDIEQVPQQPTSVQALFDFDPQEDGELGFRRGDFIHVMDNSDPNWWKGACHGQTMMFPRNYVTPVNRNV	-1.16675876605883	-1.1570028	-1.078335498909941
MEAIAKYDFKATADDELSFKRGDILKVLNEECDQNWYKAELNGKDGFIPKNYIEMKPHPWFFGKIPRAKAEEMLSKQRHDGAFLIRESESAPGDFSLSVKFGNDVQHFKVLRDGAGKYFLWVVKFNSLNELVDYHRSTSVSRNQQIFLRDIEQVPQQPTSVQALFDFDPQEDGELGFRRGDFIHVMDNSDPNWWKGACHGQTHMFPRNYVTPVNRNV	-1.2407507646168	-1.1713957	-1.1004282978234547
MEAIAKYDFKATADDELSFKRGDILKVLNEECDQNWYKAELNGKDGFIPKNYIEMKPHPWFFGKIPRAKAEEMLSKQRHDGAFLIRESESAPGDFSLSVKFGNDVQHFKVLRDGAGKYFLWVVKFNSLNELVDYHRSTSVSRNQQIFLRDIEQVPQQPTSVQALFDFDPQEDGELGFRRGDFIHVMDNSDPNWWKGACHGQTPMFPRNYVTPVNRNV	-1.2316934302788	-1.1925972	-1.1196901511498254
MEAIAKYDFKATADDELSFKRGDILKVLNEECDQNWYKAELNGKDGFIPKNYIEMKPHPWFFGKIPRAKAEEMLSKQRHDGAFLIRESESAPGDFSLSVKFGNDVQHFKVLRDGAGKYFLWVVKFNSLNELVDYHRSTSVSRNQQIFLRDIEQVPQQPTSVQALFDFDPQEDGELGFRRGDFIHVMDNSDPNWWKGACHGQTLMFPRNYVTPVNRNV	-1.19263997195562	-1.1403687	-1.0426981606140497
MEAIAKYDFKATADDELSFKRGDILKVLNEECDQNWYKAELNGKDGFIPKNYIEMKPHPWFFGKIPRAKAEEMLSKQRHDGAFLIRESESAPGDFSLSVKFGNDVQHFKVLRDGAGKYFLWVVKFNSLNELVDYHRSTSVSRNQQIFLRDIEQVPQQPTSVQALFDFDPQEDGELGFRRGDFIHVMDNSDPNWWKGACHGQTDMFPRNYVTPVNRNV	-1.08866601934276	-1.0907518	-0.9953345992103841
MEAIAKYDFKATADDELSFKRGDILKVLNEECDQNWYKAELNGKDGFIPKNYIEMKPHPWFFGKIPRAKAEEMLSKQRHDGAFLIRESESAPGDFSLSVKFGNDVQHFKVLRDGAGKYFLWVVKFNSLNELVDYHRSTSVSRNQQIFLRDIEQVPQQPTSVQALFDFDPQEDGELGFRRGDFIHVMDNSDPNWWKGACHGQTEMFPRNYVTPVNRNV	-1.24493209174871	-1.16234	-1.090922133977398
MEAIAKYDFKATADDELSFKRGDILKVLNEECDQNWYKAELNGKDGFIPKNYIEMKPHPWFFGKIPRAKAEEMLSKQRHDGAFLIRESESAPGDFSLSVKFGNDVQHFKVLRDGAGKYFLWVVKFNSLNELVDYHRSTSVSRNQQIFLRDIEQVPQQPTSVQALFDFDPQEDGELGFRRGDFIHVMDNSDPNWWKGACHGQTAMFPRNYVTPVNRNV	-1.1519861563925902	-1.140007	-1.0548108274675805
MEAIAKYDFKATADDELSFKRGDILKVLNEECDQNWYKAELNGKDGFIPKNYIEMKPHPWFFGKIPRAKAEEMLSKQRHDGAFLIRESESAPGDFSLSVKFGNDVQHFKVLRDGAGKYFLWVVKFNSLNELVDYHRSTSVSRNQQIFLRDIEQVPQQPTSVQALFDFDPQEDGELGFRRGDFIHVMDNSDPNWWKGACHGQTGRFPRNYVTPVNRNV	0.189008259653366	-0.02778387	-0.21686033386588122
MEAIAKYDFKATADDELSFKRGDILKVLNEECDQNWYKAELNGKDGFIPKNYIEMKPHPWFFGKIPRAKAEEMLSKQRHDGAFLIRESESAPGDFSLSVKFGNDVQHFKVLRDGAGKYFLWVVKFNSLNELVDYHRSTSVSRNQQIFLRDIEQVPQQPTSVQALFDFDPQEDGELGFRRGDFIHVMDNSDPNWWKGACHGQTGMMPRNYVTPVNRNV	-1.18414572622609	-1.1555033	-1.0753392093859517
MEAIAKYDFKATADDELSFKRGDILKVLNEECDQNWYKAELNGKDGFIPKNYIEMKPHPWFFGKIPRAKAEEMLSKQRHDGAFLIRESESAPGDFSLSVKFGNDVQHFKVLRDGAGKYFLWVVKFNSLNELVDYHRSTSVSRNQQIFLRDIEQVPQQPTSVQALFDFDPQEDGELGFRRGDFIHVMDNSDPNWWKGACHGQTGMAPRNYVTPVNRNV	-1.33190816488602	-1.1673403	-1.0763586329123562
MEAIAKYDFKATADDELSFKRGDILKVLNEECDQNWYKAELNGKDGFIPKNYIEMKPHPWFFGKIPRAKAEEMLSKQRHDGAFLIRESESAPGDFSLSVKFGNDVQHFKVLRDGAGKYFLWVVKFNSLNELVDYHRSTSVSRNQQIFLRDIEQVPQQPTSVQALFDFDPQEDGELGFRRGDFIHVMDNSDPNWWKGACHGQTGMGPRNYVTPVNRNV	-1.11777947424855	-1.1648614	-1.085921864127421
MEAIAKYDFKATADDELSFKRGDILKVLNEECDQNWYKAELNGKDGFIPKNYIEMKPHPWFFGKIPRAKAEEMLSKQRHDGAFLIRESESAPGDFSLSVKFGNDVQHFKVLRDGAGKYFLWVVKFNSLNELVDYHRSTSVSRNQQIFLRDIEQVPQQPTSVQALFDFDPQEDGELGFRRGDFIHVMDNSDPNWWKGACHGQTGMVPRNYVTPVNRNV	-0.983075192986231	-1.1106865	-1.0121342311989405
MEAIAKYDFKATADDELSFKRGDILKVLNEECDQNWYKAELNGKDGFIPKNYIEMKPHPWFFGKIPRAKAEEMLSKQRHDGAFLIRESESAPGDFSLSVKFGNDVQHFKVLRDGAGKYFLWVVKFNSLNELVDYHRSTSVSRNQQIFLRDIEQVPQQPTSVQALFDFDPQEDGELGFRRGDFIHVMDNSDPNWWKGACHGQTGMWPRNYVTPVNRNV	-1.0035981960056	-1.1129605	-1.0313522969547941
MEAIAKYDFKATADDELSFKRGDILKVLNEECDQNWYKAELNGKDGFIPKNYIEMKPHPWFFGKIPRAKAEEMLSKQRHDGAFLIRESESAPGDFSLSVKFGNDVQHFKVLRDGAGKYFLWVVKFNSLNELVDYHRSTSVSRNQQIFLRDIEQVPQQPTSVQALFDFDPQEDGELGFRRGDFIHVMDNSDPNWWKGACHGQTGMLPRNYVTPVNRNV	-1.09516878735005	-1.1255511	-1.0495504027341287
MEAIAKYDFKATADDELSFKRGDILKVLNEECDQNWYKAELNGKDGFIPKNYIEMKPHPWFFGKIPRAKAEEMLSKQRHDGAFLIRESESAPGDFSLSVKFGNDVQHFKVLRDGAGKYFLWVVKFNSLNELVDYHRSTSVSRNQQIFLRDIEQVPQQPTSVQALFDFDPQEDGELGFRRGDFIHVMDNSDPNWWKGACHGQTGMFPHNYVTPVNRNV	-0.902591476816065	-0.939926	-0.8568294013428854
MEAIAKYDFKATADDELSFKRGDILKVLNEECDQNWYKAELNGKDGFIPKNYIEMKPHPWFFGKIPRAKAEEMLSKQRHDGAFLIRESESAPGDFSLSVKFGNDVQHFKVLRDGAGKYFLWVVKFNSLNELVDYHRSTSVSRNQQIFLRDIEQVPQQPTSVQALFDFDPQEDGELGFRRGDFIHVMDNSDPNWWKGACHGQTGMFPRKYVTPVNRNV	0.0238945447806857	0.013566852	-0.17318276317092085
MEAIAKYDFKATADDELSFKRGDILKVLNEECDQNWYKAELNGKDGFIPKNYIEMKPHPWFFGKIPRAKAEEMLSKQRHDGAFLIRESESAPGDFSLSVKFGNDVQHFKVLRDGAGKYFLWVVKFNSLNELVDYHRSTSVSRNQQIFLRDIEQVPQQPTSVQALFDFDPQEDGELGFRRGDFIHVMDNSDPNWWKGACHGQTGMFPRNTVTPVNRNV	-0.8181284140915541	-0.84431124	-0.7766871998795946
MEAIAKYDFKATADDELSFKRGDILKVLNEECDQNWYKAELNGKDGFIPKNYIEMKPHPWFFGKIPRAKAEEMLSKQRHDGAFLIRESESAPGDFSLSVKFGNDVQHFKVLRDGAGKYFLWVVKFNSLNELVDYHRSTSVSRNQQIFLRDIEQVPQQPTSVQALFDFDPQEDGELGFRRGDFIHVMDNSDPNWWKGACHGQTGMFPRNMVTPVNRNV	-0.0907776605827728	-0.3026774	-0.4179415666208177
MEAIAKYDFKATADDELSFKRGDILKVLNEECDQNWYKAELNGKDGFIPKNYIEMKPHPWFFGKIPRAKAEEMLSKQRHDGAFLIRESESAPGDFSLSVKFGNDVQHFKVLRDGAGKYFLWVVKFNSLNELVDYHRSTSVSRNQQIFLRDIEQVPQQPTSVQALFDFDPQEDGELGFRRGDFIHVMDNSDPNWWKGACHGQTGMFPRNAVTPVNRNV	-0.306478747048234	-0.32022643	-0.4335250228402554
MEAIAKYDFKATADDELSFKRGDILKVLNEECDQNWYKAELNGKDGFIPKNYIEMKPHPWFFGKIPRAKAEEMLSKQRHDGAFLIRESESAPGDFSLSVKFGNDVQHFKVLRDGAGKYFLWVVKFNSLNELVDYHRSTSVSRNQQIFLRDIEQVPQQPTSVQALFDFDPQEDGELGFRRGDFIHVMDNSDPNWWKGACHGQTGMFPRNGVTPVNRNV	-1.02941709861514	-1.0543321	-0.9671905816768671
MEAIAKYDFKATADDELSFKRGDILKVLNEECDQNWYKAELNGKDGFIPKNYIEMKPHPWFFGKIPRAKAEEMLSKQRHDGAFLIRESESAPGDFSLSVKFGNDVQHFKVLRDGAGKYFLWVVKFNSLNELVDYHRSTSVSRNQQIFLRDIEQVPQQPTSVQALFDFDPQEDGELGFRRGDFIHVMDNSDPNWWKGACHGQTGMFPRNVVTPVNRNV	-0.459829850949565	-0.50574106	-0.5393978601190437
MEAIAKYDFKATADDELSFKRGDILKVLNEECDQNWYKAELNGKDGFIPKNYIEMKPHPWFFGKIPRAKAEEMLSKQRHDGAFLIRESESAPGDFSLSVKFGNDVQHFKVLRDGAGKYFLWVVKFNSLNELVDYHRSTSVSRNQQIFLRDIEQVPQQPTSVQALFDFDPQEDGELGFRRGDFIHVMDNSDPNWWKGACHGQTGMFPRNYVTPGNRNV	-0.0372460800467215	-0.39035326	-0.48887687087491827
MEAIAKYDFKATADDELSFKRGDILKVLNEECDQNWYKAELNGKDGFIPKNYIEMKPHPWFFGKIPRAKAEEMLSKQRHDGAFLIRESESAPGDFSLSVKFGNDVQHFKVLRDGAGKYFLWVVKFNSLNELVDYHRSTSVSRNQQIFLRDIEQVPQQPTSVQALFDFDPQEDGELGFRRGDFIHVMDNSDPNWWKGACHGQTGMFPRNYVTPVTRNV	-0.426809608634535	-0.3919139	-0.5430713088789396
MEAIAKYDFKATADDELSFKRGDILKVLNEECDQNWYKAELNGKDGFIPKNYIEMKPHPWFFGKIPRAKAEEMLSKQRHDGAFLIRESESAPGDFSLSVKFGNDVQHFKVLRDGAGKYFLWVVKFNSLNELVDYHRSTSVSRNQQIFLRDIEQVPQQPTSVQALFDFDPQEDGELGFRRGDFIHVMDNSDPNWWKGACHGQTGMFPRNYVTPVRRNV	-0.680288548139658	-0.57479423	-0.619919420501895
MEAIAKYDFKATADDELSFKRGDILKVLNEECDQNWYKAELNGKDGFIPKNYIEMKPHPWFFGKIPRAKAEEMLSKQRHDGAFLIRESESAPGDFSLSVKFGNDVQHFKVLRDGAGKYFLWVVKFNSLNELVDYHRSTSVSRNQQIFLRDIEQVPQQPTSVQALFDFDPQEDGELGFRRGDFIHVMDNSDPNWWKGACHGQTGMFPRNYVTPVARNV	-0.768052750507277	-0.51649773	-0.5435617978521643
MEAIAKYDFKATADDELSFKRGDILKVLNEECDQNWYKAELNGKDGFIPKNYIEMKPHPWFFGKIPRAKAEEMLSKQRHDGAFLIRESESAPGDFSLSVKFGNDVQHFKVLRDGAGKYFLWVVKFNSLNELVDYHRSTSVSRNQQIFLRDIEQVPQQPTSVQALFDFDPQEDGELGFRRGDFIHVMDNSDPNWWKGACHGQTGMFPRNYVTVVNRNV	-0.297737081014551	-0.32192862	-0.45084243778087085
MEAIAKYDFKATADDELSFKRGDILKVLNEECDQNWYKAELNGKDGFIPKNYIEMKPHPWFFGKIPRAKAEEMLSKQRHDGAFLIRESESAPGDFSLSVKFGNDVQHFKVLRDGAGKYFLWVVKFNSLNELVDYHRSTSVSRNQQIFLRDIEQVPQQPTSVQALFDFDPQEDGELGFRRGDFIHVMDNSDPNWWKGACHGQTGMFPRNYVSPVNRNV	-0.486925613820275	-0.4947595	-0.5534749063662403
MEAIAKYDFKATADDELSFKRGDILKVLNEECDQNWYKAELNGKDGFIPKNYIEMKPHPWFFGKIPRAKAEEMLSKQRHDGAFLIRESESAPGDFSLSVKFGNDVQHFKVLRDGAGKYFLWVVKFNSLNELVDYHRSTSVSRNQQIFLRDIEQVPQQPTSVQALFDFDPQEDGELGFRRGDFIHVMDNSDPNWWKGACHGQTGMFPRNYVIPVNRNV	-0.459613116866726	-0.39000875	-0.4711533118007232
MEAIAKYDFKATADDELSFKRGDILKVLNEECDQNWYKAELNGKDGFIPKNYIEMKPHPWFFGKIPRAKAEEMLSKQRHDGAFLIRESESAPGDFSLSVKFGNDVQHFKVLRDGAGKYFLWVVKFNSLNELVDYHRSTSVSRNQQIFLRDIEQVPQQPTSVQALFDFDPQEDGELGFRRGDFIHVMDNSDPNWWKGACHGQTGMFPRNYVLPVNRNV	-0.884138579679427	-0.51805735	-0.5602820983656436
MEAIAKYDFKATADDELSFKRGDILKVLNEECDQNWYKAELNGKDGFIPKNYIEMKPHPWFFGKIPRAKAEEMLSKQRHDGAFLIRESESAPGDFSLSVKFGNDVQHFKVLRDGAGKYFLWVVKFNSLNELVDYHRSTSVSRNQQIFLRDIEQVPQQPTSVQALFDFDPQEDGELGFRRGDFIHVMDNSDPNWWKGACHGQTGMFPRNWVTPVNRNV	-0.453376753220939	-0.5306573	-0.5743688874753463
MEAIAKYDFKATADDELSFKRGDILKVLNEECDQNWYKAELNGKDGFIPKNYIEMKPHPWFFGKIPRAKAEEMLSKQRHDGAFLIRESESAPGDFSLSVKFGNDVQHFKVLRDGAGKYFLWVVKFNSLNELVDYHRSTSVSRNQQIFLRDIEQVPQQPTSVQALFDFDPQEDGELGFRRGDFIHVMDNSDPNWWKGACHGQTGMFPRNLVTPVNRNV	-0.139635919581106	-0.117782	-0.2925849897686952
MEAIAKYDFKATADDELSFKRGDILKVLNEECDQNWYKAELNGKDGFIPKNYIEMKPHPWFFGKIPRAKAEEMLSKQRHDGAFLIRESESAPGDFSLSVKFGNDVQHFKVLRDGAGKYFLWVVKFNSLNELVDYHRSTSVSRNQQIFLRDIEQVPQQPTSVQALFDFDPQEDGELGFRRGDFIHVMDNSDPNWWKGACHGQTGMFPRTYVTPVNRNV	-0.2495025645000249	-0.14313126	-0.30553945968553453
MEAIAKYDFKATADDELSFKRGDILKVLNEECDQNWYKAELNGKDGFIPKNYIEMKPHPWFFGKIPRAKAEEMLSKQRHDGAFLIRESESAPGDFSLSVKFGNDVQHFKVLRDGAGKYFLWVVKFNSLNELVDYHRSTSVSRNQQIFLRDIEQVPQQPTSVQALFDFDPQEDGELGFRRGDFIHVMDNSDPNWWKGACHGQTGMFPRSYVTPVNRNV	0.0470760534331686	-0.005160451	-0.1934587317930916
MEAIAKYDFKATADDELSFKRGDILKVLNEECDQNWYKAELNGKDGFIPKNYIEMKPHPWFFGKIPRAKAEEMLSKQRHDGAFLIRESESAPGDFSLSVKFGNDVQHFKVLRDGAGKYFLWVVKFNSLNELVDYHRSTSVSRNQQIFLRDIEQVPQQPTSVQALFDFDPQEDGELGFRRGDFIHVMDNSDPNWWKGACHGQTGMFPRRYVTPVNRNV	-0.0322223915937492	-0.050964475	-0.2365457148987229
MEAIAKYDFKATADDELSFKRGDILKVLNEECDQNWYKAELNGKDGFIPKNYIEMKPHPWFFGKIPRAKAEEMLSKQRHDGAFLIRESESAPGDFSLSVKFGNDVQHFKVLRDGAGKYFLWVVKFNSLNELVDYHRSTSVSRNQQIFLRDIEQVPQQPTSVQALFDFDPQEDGELGFRRGDFIHVMDNSDPNWWKGACHGQTGMFPREYVTPVNRNV	0.0149936071497971	0.00943768	-0.17961093495658353
MEAIAKYDFKATADDELSFKRGDILKVLNEECDQNWYKAELNGKDGFIPKNYIEMKPHPWFFGKIPRAKAEEMLSKQRHDGAFLIRESESAPGDFSLSVKFGNDVQHFKVLRDGAGKYFLWVVKFNSLNELVDYHRSTSVSRNQQIFLRDIEQVPQQPTSVQALFDFDPQEDGELGFRRGDFIHVMDNSDPNWWKGACHGQTGMFPRGYVTPVNRNV	-0.122518465465085	-0.07744181	-0.2547694830593903
MEAIAKYDFKATADDELSFKRGDILKVLNEECDQNWYKAELNGKDGFIPKNYIEMKPHPWFFGKIPRAKAEEMLSKQRHDGAFLIRESESAPGDFSLSVKFGNDVQHFKVLRDGAGKYFLWVVKFNSLNELVDYHRSTSVSRNQQIFLRDIEQVPQQPTSVQALFDFDPQEDGELGFRRGDFIHVMDNSDPNWWKGACHGQTGMFPRVYVTPVNRNV	-0.171079436946741	-0.20219135	-0.3555263379538687
MEAIAKYDFKATADDELSFKRGDILKVLNEECDQNWYKAELNGKDGFIPKNYIEMKPHPWFFGKIPRAKAEEMLSKQRHDGAFLIRESESAPGDFSLSVKFGNDVQHFKVLRDGAGKYFLWVVKFNSLNELVDYHRSTSVSRNQQIFLRDIEQVPQQPTSVQALFDFDPQEDGELGFRRGDFIHVMDNSDPNWWKGACHGQTGMFPRYYVTPVNRNV	-0.613722196742699	-0.48097515	-0.5237876469411624
MEAIAKYDFKATADDELSFKRGDILKVLNEECDQNWYKAELNGKDGFIPKNYIEMKPHPWFFGKIPRAKAEEMLSKQRHDGAFLIRESESAPGDFSLSVKFGNDVQHFKVLRDGAGKYFLWVVKFNSLNELVDYHRSTSVSRNQQIFLRDIEQVPQQPTSVQALFDFDPQEDGELGFRRGDFIHVMDNSDPNWWKGACHGQTGMFPRWYVTPVNRNV	-0.0722494848294961	-0.14598703	-0.3292575836099463
MEAIAKYDFKATADDELSFKRGDILKVLNEECDQNWYKAELNGKDGFIPKNYIEMKPHPWFFGKIPRAKAEEMLSKQRHDGAFLIRESESAPGDFSLSVKFGNDVQHFKVLRDGAGKYFLWVVKFNSLNELVDYHRSTSVSRNQQIFLRDIEQVPQQPTSVQALFDFDPQEDGELGFRRGDFIHVMDNSDPNWWKGACHGQTGMFPRLYVTPVNRNV	-0.224692277607884	-0.35295558	-0.4602562251861926
MEAIAKYDFKATADDELSFKRGDILKVLNEECDQNWYKAELNGKDGFIPKNYIEMKPHPWFFGKIPRAKAEEMLSKQRHDGAFLIRESESAPGDFSLSVKFGNDVQHFKVLRDGAGKYFLWVVKFNSLNELVDYHRSTSVSRNQQIFLRDIEQVPQQPTSVQALFDFDPQEDGELGFRRGDFIHVMDNSDPNWWKGACHGQTGMFPANYVTPVNRNV	0.0771437402112388	0.032096982	-0.13370415981847827
MEAIAKYDFKATADDELSFKRGDILKVLNEECDQNWYKAELNGKDGFIPKNYIEMKPHPWFFGKIPRAKAEEMLSKQRHDGAFLIRESESAPGDFSLSVKFGNDVQHFKVLRDGAGKYFLWVVKFNSLNELVDYHRSTSVSRNQQIFLRDIEQVPQQPTSVQALFDFDPQEDGELGFRRGDFIHVMDNSDPNWWKGACHGQTGMFPGNYVTPVNRNV	-0.502321057813144	-0.64437413	-0.640251220145184
MEAIAKYDFKATADDELSFKRGDILKVLNEECDQNWYKAELNGKDGFIPKNYIEMKPHPWFFGKIPRAKAEEMLSKQRHDGAFLIRESESAPGDFSLSVKFGNDVQHFKVLRDGAGKYFLWVVKFNSLNELVDYHRSTSVSRNQQIFLRDIEQVPQQPTSVQALFDFDPQEDGELGFRRGDFIHVMDNSDPNWWKGACHGQTGMFPVNYVTPVNRNV	-0.300819152387791	-0.24154758	-0.3578304303824087
MEAIAKYDFKATADDELSFKRGDILKVLNEECDQNWYKAELNGKDGFIPKNYIEMKPHPWFFGKIPRAKAEEMLSKQRHDGAFLIRESESAPGDFSLSVKFGNDVQHFKVLRDGAGKYFLWVVKFNSLNELVDYHRSTSVSRNQQIFLRDIEQVPQQPTSVQALFDFDPQEDGELGFRRGDFIHVMDNSDPNWWKGACHGQTGMFPWNYVTPVNRNV	-1.2225618018656002	-1.0543346	-0.979119952877836
MEAIAKYDFKATADDELSFKRGDILKVLNEECDQNWYKAELNGKDGFIPKNYIEMKPHPWFFGKIPRAKAEEMLSKQRHDGAFLIRESESAPGDFSLSVKFGNDVQHFKVLRDGAGKYFLWVVKFNSLNELVDYHRSTSVSRNQQIFLRDIEQVPQQPTSVQALFDFDPQEDGELGFRRGDFIHVMDNSDPNWWKGACHGQTGMFPLNYVTPVNRNV	-0.7971251128745659	-0.9908166	-0.906752679971679
MEAIAKYDFKATADDELSFKRGDILKVLNEECDQNWYKAELNGKDGFIPKNYIEMKPHPWFFGKIPRAKAEEMLSKQRHDGAFLIRESESAPGDFSLSVKFGNDVQHFKVLRDGAGKYFLWVVKFNSLNELVDYHRSTSVSRNQQIFLRDIEQVPQQPTSVQALFDFDPQEDGELGFRRGDFIHVMDNSDPNWWKGACHGQTGMFGRNYVTPVNRNV	-1.1577626859423	-1.1220094	-1.0235271046862087
MEAIAKYDFKATADDELSFKRGDILKVLNEECDQNWYKAELNGKDGFIPKNYIEMKPHPWFFGKIPRAKAEEMLSKQRHDGAFLIRESESAPGDFSLSVKFGNDVQHFKVLRDGAGKYFLWVVKFNSLNELVDYHRSTSVSRNQQIFLRDIEQVPQQPTSVQALFDFDPQEDGELGFRRGDFIHVMDNSDPNWWKGACHGQTGLFPRNYVTPVNRNV	-0.1703620040531	-0.3344174	-0.43974567730463754
MEAIAKYDFKATADDELSFKRGDILKVLNEECDQNWYKAELNGKDGFIPKNYIEMKPHPWFFGKIPRAKAEEMLSKQRHDGAFLIRESESAPGDFSLSVKFGNDVQHFKVLRDGAGKYFLWVVKFNSLNELVDYHRSTSVSRNQQIFLRDIEQVPQQPTSVQALFDFDPQEDGELGFRRGDFIHVMDNSDPNWWKGACHGQTGEFPRNYVTPVNRNV	-0.553860372489756	-0.7824006	-0.7374861240699158
MEAIAKYDFKATADDELSFKRGDILKVLNEECDQNWYKAELNGKDGFIPKNYIEMKPHPWFFGKIPRAKAEEMLSKQRHDGAFLIRESESAPGDFSLSVKFGNDVQHFKVLRDGAGKYFLWVVKFNSLNELVDYHRSTSVSRNQQIFLRDIEQVPQQPTSVQALFDFDPQEDGELGFRRGDFIHVMDNSDPNWWKGACHGQTGGFPRNYVTPVNRNV	-0.609178257808357	-0.6948771	-0.6665025341900757
MEAIAKYDFKATADDELSFKRGDILKVLNEECDQNWYKAELNGKDGFIPKNYIEMKPHPWFFGKIPRAKAEEMLSKQRHDGAFLIRESESAPGDFSLSVKFGNDVQHFKVLRDGAGKYFLWVVKFNSLNELVDYHRSTSVSRNQQIFLRDIEQVPQQPTSVQALFDFDPQEDGELGFRRGDFIHVMDNSDPNWWKGACHGQTGVFPRNYVTPVNRNV	-0.217591583452227	-0.2328695	-0.36817211151096885
MEAIAKYDFKATADDELSFKRGDILKVLNEECDQNWYKAELNGKDGFIPKNYIEMKPHPWFFGKIPRAKAEEMLSKQRHDGAFLIRESESAPGDFSLSVKFGNDVQHFKVLRDGAGKYFLWVVKFNSLNELVDYHRSTSVSRNQQIFLRDIEQVPQQPTSVQALFDFDPQEDGELGFRRGDFIHVMDNSDPNWWKGACHGQTGSFPRNYVTPVNRNV	-0.483486589952852	-0.53241485	-0.5589920163651767
MEAIAKYDFKATADDELSFKRGDILKVLNEECDQNWYKAELNGKDGFIPKNYIEMKPHPWFFGKIPRAKAEEMLSKQRHDGAFLIRESESAPGDFSLSVKFGNDVQHFKVLRDGAGKYFLWVVKFNSLNELVDYHRSTSVSRNQQIFLRDIEQVPQQPTSVQALFDFDPQEDGELGFRRGDFIHVMDNSDPNWWKGACHGQTGWFPRNYVTPVNRNV	-0.0883217290353886	-0.041668653	-0.21938324975121581
MEAIAKYDFKATADDELSFKRGDILKVLNEECDQNWYKAELNGKDGFIPKNYIEMKPHPWFFGKIPRAKAEEMLSKQRHDGAFLIRESESAPGDFSLSVKFGNDVQHFKVLRDGAGKYFLWVVKFNSLNELVDYHRSTSVSRNQQIFLRDIEQVPQQPTSVQALFDFDPQEDGELGFRRGDFIHVMDNSDPNWWKGACHGQTVMFPRNYVTPVNRNV	-1.0998881499930802	-1.1193033	-1.0368922924033557
MEAIAKYDFKATADDELSFKRGDILKVLNEECDQNWYKAELNGKDGFIPKNYIEMKPHPWFFGKIPRAKAEEMLSKQRHDGAFLIRESESAPGDFSLSVKFGNDVQHFKVLRDGAGKYFLWVVKFNSLNELVDYHRSTSVSRNQQIFLRDIEQVPQQPTSVQALFDFDPQEDGELGFRRGDFIHVMDNSDPNWWKGACHGQTYMFPRNYVTPVNRNV	-1.1707506745442	-1.1645495	-1.096885482727048
MEAIAKYDFKATADDELSFKRGDILKVLNEECDQNWYKAELNGKDGFIPKNYIEMKPHPWFFGKIPRAKAEEMLSKQRHDGAFLIRESESAPGDFSLSVKFGNDVQHFKVLRDGAGKYFLWVVKFNSLNELVDYHRSTSVSRNQQIFLRDIEQVPQQPTSVQALFDFDPQEDGELGFRRGDFIHVMDNSDPNWWKGACHGQTCMFPRNYVTPVNRNV	-1.1025345905134598	-1.0793993	-1.0098964597597853
MEAIAKYDFKATADDELSFKRGDILKVLNEECDQNWYKAELNGKDGFIPKNYIEMKPHPWFFGKIPRAKAEEMLSKQRHDGAFLIRESESAPGDFSLSVKFGNDVQHFKVLRDGAGKYFLWVVKFNSLNELVDYHRSTSVSRNQQIFLRDIEQVPQQPTSVQALFDFDPQEDGELGFRRGDFIHVMDNSDPNWWKGACHGQTWMFPRNYVTPVNRNV	-1.14268175253748	-1.1667697	-1.1009340412183857
MEAIAKYDFKATADDELSFKRGDILKVLNEECDQNWYKAELNGKDGFIPKNYIEMKPHPWFFGKIPRAKAEEMLSKQRHDGAFLIRESESAPGDFSLSVKFGNDVQHFKVLRDGAGKYFLWVVKFNSLNELVDYHRSTSVSRNQQIFLRDIEQVPQQPTSVQALFDFDPQEDGELGFRRGDFIHVMDNSDPNWWKGACHGQTFMFPRNYVTPVNRNV	-1.07213835962548	-1.0856329	-1.003464310856124
MEAIAKYDFKATADDELSFKRGDILKVLNEECDQNWYKAELNGKDGFIPKNYIEMKPHPWFFGKIPRAKAEEMLSKQRHDGAFLIRESESAPGDFSLSVKFGNDVQHFKVLRDGAGKYFLWVVKFNSLNELVDYHRSTSVSRNQQIFLRDIEQVPQQPTSVQALFDFDPQEDGELGFRRGDFIHVMDNSDPNWWKGACHGQRGMFPRNYVTPVNRNV	-0.5091574470512439	-0.65813273	-0.6362767284128541
MEAIAKYDFKATADDELSFKRGDILKVLNEECDQNWYKAELNGKDGFIPKNYIEMKPHPWFFGKIPRAKAEEMLSKQRHDGAFLIRESESAPGDFSLSVKFGNDVQHFKVLRDGAGKYFLWVVKFNSLNELVDYHRSTSVSRNQQIFLRDIEQVPQQPTSVQALFDFDPQEDGELGFRRGDFIHVMDNSDPNWWKGACHGQMGMFPRNYVTPVNRNV	-0.288302784604542	-0.3762753	-0.45514003398408853
MEAIAKYDFKATADDELSFKRGDILKVLNEECDQNWYKAELNGKDGFIPKNYIEMKPHPWFFGKIPRAKAEEMLSKQRHDGAFLIRESESAPGDFSLSVKFGNDVQHFKVLRDGAGKYFLWVVKFNSLNELVDYHRSTSVSRNQQIFLRDIEQVPQQPTSVQALFDFDPQEDGELGFRRGDFIHVMDNSDPNWWKGACHGQHGMFPRNYVTPVNRNV	-0.5589352449661651	-0.6498667	-0.6185409334512517
MEAIAKYDFKATADDELSFKRGDILKVLNEECDQNWYKAELNGKDGFIPKNYIEMKPHPWFFGKIPRAKAEEMLSKQRHDGAFLIRESESAPGDFSLSVKFGNDVQHFKVLRDGAGKYFLWVVKFNSLNELVDYHRSTSVSRNQQIFLRDIEQVPQQPTSVQALFDFDPQEDGELGFRRGDFIHVMDNSDPNWWKGACHGQQGMFPRNYVTPVNRNV	-0.195022332786707	-0.25043434	-0.3641480809634521
MEAIAKYDFKATADDELSFKRGDILKVLNEECDQNWYKAELNGKDGFIPKNYIEMKPHPWFFGKIPRAKAEEMLSKQRHDGAFLIRESESAPGDFSLSVKFGNDVQHFKVLRDGAGKYFLWVVKFNSLNELVDYHRSTSVSRNQQIFLRDIEQVPQQPTSVQALFDFDPQEDGELGFRRGDFIHVMDNSDPNWWKGACHGQLGMFPRNYVTPVNRNV	-0.546086699941993	-0.6153887	-0.6098351261633743
MEAIAKYDFKATADDELSFKRGDILKVLNEECDQNWYKAELNGKDGFIPKNYIEMKPHPWFFGKIPRAKAEEMLSKQRHDGAFLIRESESAPGDFSLSVKFGNDVQHFKVLRDGAGKYFLWVVKFNSLNELVDYHRSTSVSRNQQIFLRDIEQVPQQPTSVQALFDFDPQEDGELGFRRGDFIHVMDNSDPNWWKGACHGQDGMFPRNYVTPVNRNV	-1.10843646413931	-1.0016451	-0.9070930616235993
MEAIAKYDFKATADDELSFKRGDILKVLNEECDQNWYKAELNGKDGFIPKNYIEMKPHPWFFGKIPRAKAEEMLSKQRHDGAFLIRESESAPGDFSLSVKFGNDVQHFKVLRDGAGKYFLWVVKFNSLNELVDYHRSTSVSRNQQIFLRDIEQVPQQPTSVQALFDFDPQEDGELGFRRGDFIHVMDNSDPNWWKGACHGQEGMFPRNYVTPVNRNV	-0.0334878669683626	-0.12741804	-0.28099194604622024
MEAIAKYDFKATADDELSFKRGDILKVLNEECDQNWYKAELNGKDGFIPKNYIEMKPHPWFFGKIPRAKAEEMLSKQRHDGAFLIRESESAPGDFSLSVKFGNDVQHFKVLRDGAGKYFLWVVKFNSLNELVDYHRSTSVSRNQQIFLRDIEQVPQQPTSVQALFDFDPQEDGELGFRRGDFIHVMDNSDPNWWKGACHGQAGMFPRNYVTPVNRNV	-0.526773847605662	-0.599247	-0.5895171280188567
MEAIAKYDFKATADDELSFKRGDILKVLNEECDQNWYKAELNGKDGFIPKNYIEMKPHPWFFGKIPRAKAEEMLSKQRHDGAFLIRESESAPGDFSLSVKFGNDVQHFKVLRDGAGKYFLWVVKFNSLNELVDYHRSTSVSRNQQIFLRDIEQVPQQPTSVQALFDFDPQEDGELGFRRGDFIHVMDNSDPNWWKGACHGQGGMFPRNYVTPVNRNV	-1.11854558007927	-1.1076142	-1.0274760594556565
MEAIAKYDFKATADDELSFKRGDILKVLNEECDQNWYKAELNGKDGFIPKNYIEMKPHPWFFGKIPRAKAEEMLSKQRHDGAFLIRESESAPGDFSLSVKFGNDVQHFKVLRDGAGKYFLWVVKFNSLNELVDYHRSTSVSRNQQIFLRDIEQVPQQPTSVQALFDFDPQEDGELGFRRGDFIHVMDNSDPNWWKGACHGQVGMFPRNYVTPVNRNV	-0.135196224801259	-0.066684484	-0.2411700827017622
MEAIAKYDFKATADDELSFKRGDILKVLNEECDQNWYKAELNGKDGFIPKNYIEMKPHPWFFGKIPRAKAEEMLSKQRHDGAFLIRESESAPGDFSLSVKFGNDVQHFKVLRDGAGKYFLWVVKFNSLNELVDYHRSTSVSRNQQIFLRDIEQVPQQPTSVQALFDFDPQEDGELGFRRGDFIHVMDNSDPNWWKGACHGQSGMFPRNYVTPVNRNV	-0.502840211929377	-0.4384644	-0.49106530620099065
MEAIAKYDFKATADDELSFKRGDILKVLNEECDQNWYKAELNGKDGFIPKNYIEMKPHPWFFGKIPRAKAEEMLSKQRHDGAFLIRESESAPGDFSLSVKFGNDVQHFKVLRDGAGKYFLWVVKFNSLNELVDYHRSTSVSRNQQIFLRDIEQVPQQPTSVQALFDFDPQEDGELGFRRGDFIHVMDNSDPNWWKGACHGQWGMFPRNYVTPVNRNV	-0.7986633958903679	-0.90889525	-0.8310041670100592
MEAIAKYDFKATADDELSFKRGDILKVLNEECDQNWYKAELNGKDGFIPKNYIEMKPHPWFFGKIPRAKAEEMLSKQRHDGAFLIRESESAPGDFSLSVKFGNDVQHFKVLRDGAGKYFLWVVKFNSLNELVDYHRSTSVSRNQQIFLRDIEQVPQQPTSVQALFDFDPQEDGELGFRRGDFIHVMDNSDPNWWKGACHGQFGMFPRNYVTPVNRNV	-0.532044758881031	-0.6773435	-0.6583422865333803
MEAIAKYDFKATADDELSFKRGDILKVLNEECDQNWYKAELNGKDGFIPKNYIEMKPHPWFFGKIPRAKAEEMLSKQRHDGAFLIRESESAPGDFSLSVKFGNDVQHFKVLRDGAGKYFLWVVKFNSLNELVDYHRSTSVSRNQQIFLRDIEQVPQQPTSVQALFDFDPQEDGELGFRRGDFIHVMDNSDPNWWKGACHGPTGMFPRNYVTPVNRNV	-1.06385064737315	-1.1749784	-1.0760761583753213
MEAIAKYDFKATADDELSFKRGDILKVLNEECDQNWYKAELNGKDGFIPKNYIEMKPHPWFFGKIPRAKAEEMLSKQRHDGAFLIRESESAPGDFSLSVKFGNDVQHFKVLRDGAGKYFLWVVKFNSLNELVDYHRSTSVSRNQQIFLRDIEQVPQQPTSVQALFDFDPQEDGELGFRRGDFIHVMDNSDPNWWKGACHGLTGMFPRNYVTPVNRNV	-0.451431372824497	-0.4842093	-0.5276506228018336
MEAIAKYDFKATADDELSFKRGDILKVLNEECDQNWYKAELNGKDGFIPKNYIEMKPHPWFFGKIPRAKAEEMLSKQRHDGAFLIRESESAPGDFSLSVKFGNDVQHFKVLRDGAGKYFLWVVKFNSLNELVDYHRSTSVSRNQQIFLRDIEQVPQQPTSVQALFDFDPQEDGELGFRRGDFIHVMDNSDPNWWKGACHGATGMFPRNYVTPVNRNV	-0.291474969574157	-0.33947378	-0.4317874874102259
MEAIAKYDFKATADDELSFKRGDILKVLNEECDQNWYKAELNGKDGFIPKNYIEMKPHPWFFGKIPRAKAEEMLSKQRHDGAFLIRESESAPGDFSLSVKFGNDVQHFKVLRDGAGKYFLWVVKFNSLNELVDYHRSTSVSRNQQIFLRDIEQVPQQPTSVQALFDFDPQEDGELGFRRGDFIHVMDNSDPNWWKGACHGGTGMFPRNYVTPVNRNV	-0.726754082099395	-0.85554445	-0.7848981821456151
MEAIAKYDFKATADDELSFKRGDILKVLNEECDQNWYKAELNGKDGFIPKNYIEMKPHPWFFGKIPRAKAEEMLSKQRHDGAFLIRESESAPGDFSLSVKFGNDVQHFKVLRDGAGKYFLWVVKFNSLNELVDYHRSTSVSRNQQIFLRDIEQVPQQPTSVQALFDFDPQEDGELGFRRGDFIHVMDNSDPNWWKGACHGVTGMFPRNYVTPVNRNV	-0.238282486123992	-0.3291036	-0.41603168300874405
MEAIAKYDFKATADDELSFKRGDILKVLNEECDQNWYKAELNGKDGFIPKNYIEMKPHPWFFGKIPRAKAEEMLSKQRHDGAFLIRESESAPGDFSLSVKFGNDVQHFKVLRDGAGKYFLWVVKFNSLNELVDYHRSTSVSRNQQIFLRDIEQVPQQPTSVQALFDFDPQEDGELGFRRGDFIHVMDNSDPNWWKGACHGYTGMFPRNYVTPVNRNV	-0.551107206747544	-0.5914532	-0.5836123375429629
MEAIAKYDFKATADDELSFKRGDILKVLNEECDQNWYKAELNGKDGFIPKNYIEMKPHPWFFGKIPRAKAEEMLSKQRHDGAFLIRESESAPGDFSLSVKFGNDVQHFKVLRDGAGKYFLWVVKFNSLNELVDYHRSTSVSRNQQIFLRDIEQVPQQPTSVQALFDFDPQEDGELGFRRGDFIHVMDNSDPNWWKGACHGSTGMFPRNYVTPVNRNV	-0.4095067254712679	-0.4775467	-0.5154224864397321
MEAIAKYDFKATADDELSFKRGDILKVLNEECDQNWYKAELNGKDGFIPKNYIEMKPHPWFFGKIPRAKAEEMLSKQRHDGAFLIRESESAPGDFSLSVKFGNDVQHFKVLRDGAGKYFLWVVKFNSLNELVDYHRSTSVSRNQQIFLRDIEQVPQQPTSVQALFDFDPQEDGELGFRRGDFIHVMDNSDPNWWKGACHGCTGMFPRNYVTPVNRNV	-0.217656391706551	-0.2824114	-0.38332960611698397
MEAIAKYDFKATADDELSFKRGDILKVLNEECDQNWYKAELNGKDGFIPKNYIEMKPHPWFFGKIPRAKAEEMLSKQRHDGAFLIRESESAPGDFSLSVKFGNDVQHFKVLRDGAGKYFLWVVKFNSLNELVDYHRSTSVSRNQQIFLRDIEQVPQQPTSVQALFDFDPQEDGELGFRRGDFIHVMDNSDPNWWKGACHGWTGMFPRNYVTPVNRNV	-0.902584128900187	-0.94195986	-0.860954117236048
MEAIAKYDFKATADDELSFKRGDILKVLNEECDQNWYKAELNGKDGFIPKNYIEMKPHPWFFGKIPRAKAEEMLSKQRHDGAFLIRESESAPGDFSLSVKFGNDVQHFKVLRDGAGKYFLWVVKFNSLNELVDYHRSTSVSRNQQIFLRDIEQVPQQPTSVQALFDFDPQEDGELGFRRGDFIHVMDNSDPNWWKGACHGFTGMFPRNYVTPVNRNV	-0.41454107485322	-0.5833351	-0.5835352886139251
MEAIAKYDFKATADDELSFKRGDILKVLNEECDQNWYKAELNGKDGFIPKNYIEMKPHPWFFGKIPRAKAEEMLSKQRHDGAFLIRESESAPGDFSLSVKFGNDVQHFKVLRDGAGKYFLWVVKFNSLNELVDYHRSTSVSRNQQIFLRDIEQVPQQPTSVQALFDFDPQEDGELGFRRGDFIHVMDNSDPNWWKGACHVQTGMFPRNYVTPVNRNV	-1.1822425037633402	-1.1482661	-1.0695915277139703
MEAIAKYDFKATADDELSFKRGDILKVLNEECDQNWYKAELNGKDGFIPKNYIEMKPHPWFFGKIPRAKAEEMLSKQRHDGAFLIRESESAPGDFSLSVKFGNDVQHFKVLRDGAGKYFLWVVKFNSLNELVDYHRSTSVSRNQQIFLRDIEQVPQQPTSVQALFDFDPQEDGELGFRRGDFIHVMDNSDPNWWKGACRGQTGMFPRNYVTPVNRNV	-0.274637806902042	-0.3018455	-0.38992851045347887
MEAIAKYDFKATADDELSFKRGDILKVLNEECDQNWYKAELNGKDGFIPKNYIEMKPHPWFFGKIPRAKAEEMLSKQRHDGAFLIRESESAPGDFSLSVKFGNDVQHFKVLRDGAGKYFLWVVKFNSLNELVDYHRSTSVSRNQQIFLRDIEQVPQQPTSVQALFDFDPQEDGELGFRRGDFIHVMDNSDPNWWKGACGGQTGMFPRNYVTPVNRNV	-0.667378751800418	-0.60003763	-0.6043671491360936
MEAIAKYDFKATADDELSFKRGDILKVLNEECDQNWYKAELNGKDGFIPKNYIEMKPHPWFFGKIPRAKAEEMLSKQRHDGAFLIRESESAPGDFSLSVKFGNDVQHFKVLRDGAGKYFLWVVKFNSLNELVDYHRSTSVSRNQQIFLRDIEQVPQQPTSVQALFDFDPQEDGELGFRRGDFIHVMDNSDPNWWKGALHGQTGMFPRNYVTPVNRNV	-0.46433932920461	-0.52968675	-0.5524453424383236
MEAIAKYDFKATADDELSFKRGDILKVLNEECDQNWYKAELNGKDGFIPKNYIEMKPHPWFFGKIPRAKAEEMLSKQRHDGAFLIRESESAPGDFSLSVKFGNDVQHFKVLRDGAGKYFLWVVKFNSLNELVDYHRSTSVSRNQQIFLRDIEQVPQQPTSVQALFDFDPQEDGELGFRRGDFIHVMDNSDPNWWKGVCHGQTGMFPRNYVTPVNRNV	-0.211805612521314	-0.39399177	-0.47884843247575226
MEAIAKYDFKATADDELSFKRGDILKVLNEECDQNWYKAELNGKDGFIPKNYIEMKPHPWFFGKIPRAKAEEMLSKQRHDGAFLIRESESAPGDFSLSVKFGNDVQHFKVLRDGAGKYFLWVVKFNSLNELVDYHRSTSVSRNQQIFLRDIEQVPQQPTSVQALFDFDPQEDGELGFRRGDFIHVMDNSDPNWWKGWCHGQTGMFPRNYVTPVNRNV	-0.8501629941648761	-0.7264719	-0.6858899477724254
MEAIAKYDFKATADDELSFKRGDILKVLNEECDQNWYKAELNGKDGFIPKNYIEMKPHPWFFGKIPRAKAEEMLSKQRHDGAFLIRESESAPGDFSLSVKFGNDVQHFKVLRDGAGKYFLWVVKFNSLNELVDYHRSTSVSRNQQIFLRDIEQVPQQPTSVQALFDFDPQEDGELGFRRGDFIHVMDNSDPNWWMGACHGQTGMFPRNYVTPVNRNV	-0.281946473484796	-0.45579177	-0.5294732642343103
MEAIAKYDFKATADDELSFKRGDILKVLNEECDQNWYKAELNGKDGFIPKNYIEMKPHPWFFGKIPRAKAEEMLSKQRHDGAFLIRESESAPGDFSLSVKFGNDVQHFKVLRDGAGKYFLWVVKFNSLNELVDYHRSTSVSRNQQIFLRDIEQVPQQPTSVQALFDFDPQEDGELGFRRGDFIHVMDNSDPNWWGGACHGQTGMFPRNYVTPVNRNV	-1.04944301011969	-1.069656	-0.9826589760286861
MEAIAKYDFKATADDELSFKRGDILKVLNEECDQNWYKAELNGKDGFIPKNYIEMKPHPWFFGKIPRAKAEEMLSKQRHDGAFLIRESESAPGDFSLSVKFGNDVQHFKVLRDGAGKYFLWVVKFNSLNELVDYHRSTSVSRNQQIFLRDIEQVPQQPTSVQALFDFDPQEDGELGFRRGDFIHVMDNSDPNWWVGACHGQTGMFPRNYVTPVNRNV	-0.337301375691565	-0.4230286	-0.4991939775740235
MEAIAKYDFKATADDELSFKRGDILKVLNEECDQNWYKAELNGKDGFIPKNYIEMKPHPWFFGKIPRAKAEEMLSKQRHDGAFLIRESESAPGDFSLSVKFGNDVQHFKVLRDGAGKYFLWVVKFNSLNELVDYHRSTSVSRNQQIFLRDIEQVPQQPTSVQALFDFDPQEDGELGFRRGDFIHVMDNSDPNWWCGACHGQTGMFPRNYVTPVNRNV	-0.7064632374880229	-0.72024214	-0.6622881903541948
MEAIAKYDFKATADDELSFKRGDILKVLNEECDQNWYKAELNGKDGFIPKNYIEMKPHPWFFGKIPRAKAEEMLSKQRHDGAFLIRESESAPGDFSLSVKFGNDVQHFKVLRDGAGKYFLWVVKFNSLNELVDYHRSTSVSRNQQIFLRDIEQVPQQPTSVQALFDFDPQEDGELGFRRGDFIHVMGNSDPNWWKGACHGQTGMFPRNYVTPVNRNV	-1.25993304041568	-1.1193237	-1.0077419815819484
MEAIAKYDFKATADDELSFKRGDILKVLNEECDQNWYKAELNGKDGFIPKNYIEMKPHPWFFGKIPRAKAEEMLSKQRHDGAFLIRESESAPGDFSLSVKFGNDVQHFKVLRDGAGKYFLWVVKFNSLNELVDYHRSTSVSRNQQIFLRDIEQVPQQPTSVQALFDFDPQEDGELGFRRGDFIHVQDNSDPNWWKGACHGQTGMFPRNYVTPVNRNV	-0.7793771159405799	-0.48936415	-0.5277785908567285
MEAIAKYDFKATADDELSFKRGDILKVLNEECDQNWYKAELNGKDGFIPKNYIEMKPHPWFFGKIPRAKAEEMLSKQRHDGAFLIRESESAPGDFSLSVKFGNDVQHFKVLRDGAGKYFLWVVKFNSLNELVDYHRSTSVSRNQQIFLRDIEQVPQQPTSVQALFDFDPQEDGELGFRRGDFIHVEDNSDPNWWKGACHGQTGMFPRNYVTPVNRNV	-0.432443631231363	-0.38536948	-0.45394598870249947
MEAIAKYDFKATADDELSFKRGDILKVLNEECDQNWYKAELNGKDGFIPKNYIEMKPHPWFFGKIPRAKAEEMLSKQRHDGAFLIRESESAPGDFSLSVKFGNDVQHFKVLRDGAGKYFLWVVKFNSLNELVDYHRSTSVSRNQQIFLRDIEQVPQQPTSVQALFDFDPQEDGELGFRRGDFIHVADNSDPNWWKGACHGQTGMFPRNYVTPVNRNV	-0.9278192624679732	-0.9309448	-0.8461674166091164
MEAIAKYDFKATADDELSFKRGDILKVLNEECDQNWYKAELNGKDGFIPKNYIEMKPHPWFFGKIPRAKAEEMLSKQRHDGAFLIRESESAPGDFSLSVKFGNDVQHFKVLRDGAGKYFLWVVKFNSLNELVDYHRSTSVSRNQQIFLRDIEQVPQQPTSVQALFDFDPQEDGELGFRRGDFIHVGDNSDPNWWKGACHGQTGMFPRNYVTPVNRNV	-1.1515730125863002	-1.1256695	-1.0454095232601022
MEAIAKYDFKATADDELSFKRGDILKVLNEECDQNWYKAELNGKDGFIPKNYIEMKPHPWFFGKIPRAKAEEMLSKQRHDGAFLIRESESAPGDFSLSVKFGNDVQHFKVLRDGAGKYFLWVVKFNSLNELVDYHRSTSVSRNQQIFLRDIEQVPQQPTSVQALFDFDPQEDGELGFRRGDFIHVVDNSDPNWWKGACHGQTGMFPRNYVTPVNRNV	-0.305678046327449	-0.2252788	-0.35860688661652773
MEAIAKYDFKATADDELSFKRGDILKVLNEECDQNWYKAELNGKDGFIPKNYIEMKPHPWFFGKIPRAKAEEMLSKQRHDGAFLIRESESAPGDFSLSVKFGNDVQHFKVLRDGAGKYFLWVVKFNSLNELVDYHRSTSVSRNQQIFLRDIEQVPQQPTSVQALFDFDPQEDGELGFRRGDFIHVSDNSDPNWWKGACHGQTGMFPRNYVTPVNRNV	-0.644886326658499	-0.648856	-0.6302523990912583
MEAIAKYDFKATADDELSFKRGDILKVLNEECDQNWYKAELNGKDGFIPKNYIEMKPHPWFFGKIPRAKAEEMLSKQRHDGAFLIRESESAPGDFSLSVKFGNDVQHFKVLRDGAGKYFLWVVKFNSLNELVDYHRSTSVSRNQQIFLRDIEQVPQQPTSVQALFDFDPQEDGELGFRRGDFIHVCDNSDPNWWKGACHGQTGMFPRNYVTPVNRNV	-0.8994037624134811	-0.82185954	-0.766682041032011
MEAIAKYDFKATADDELSFKRGDILKVLNEECDQNWYKAELNGKDGFIPKNYIEMKPHPWFFGKIPRAKAEEMLSKQRHDGAFLIRESESAPGDFSLSVKFGNDVQHFKVLRDGAGKYFLWVVKFNSLNELVDYHRSTSVSRNQQIFLRDIEQVPQQPTSVQALFDFDPQEDGELGFRRGDFIHVWDNSDPNWWKGACHGQTGMFPRNYVTPVNRNV	-0.726336506354708	-0.6497349	-0.6379465557659891
MEAIAKYDFKATADDELSFKRGDILKVLNEECDQNWYKAELNGKDGFIPKNYIEMKPHPWFFGKIPRAKAEEMLSKQRHDGAFLIRESESAPGDFSLSVKFGNDVQHFKVLRDGAGKYFLWVVKFNSLNELVDYHRSTSVSRNQQIFLRDIEQVPQQPTSVQALFDFDPQEDGELGFRRGDFIHVLDNSDPNWWKGACHGQTGMFPRNYVTPVNRNV	0.11515526820275	-0.0016251802	-0.2041980581836622
MEAIAKYDFKATADDELSFKRGDILKVLNEECDQNWYKAELNGKDGFIPKNYIEMKPHPWFFGKIPRAKAEEMLSKQRHDGAFLIRESESAPGDFSLSVKFGNDVQHFKVLRDGAGKYFLWVVKFNSLNELVDYHRSTSVSRNQQIFLRDIEQVPQQPTSVQALFDFDPQEDGELGFRRGDFGHVMDNSDPNWWKGACHGQTGMFPRNYVTPVNRNV	-1.24782178141147	-1.1505547	-1.073789415245713
MEAIAKYDFKATADDELSFKRGDILKVLNEECDQNWYKAELNGKDGFIPKNYIEMKPHPWFFGKIPRAKAEEMLSKQRHDGAFLIRESESAPGDFSLSVKFGNDVQHFKVLRDGAGKYFLWVVKFNSLNELVDYHRSTSVSRNQQIFLRDIEQVPQQPTSVQALFDFDPQEDGELGFRRGGFIHVMDNSDPNWWKGACHGQTGMFPRNYVTPVNRNV	-1.21065493312498	-1.176688	-1.1007738905784628
MEAIAKYDFKATADDELSFKRGDILKVLNEECDQNWYKAELNGKDGFIPKNYIEMKPHPWFFGKIPRAKAEEMLSKQRHDGAFLIRESESAPGDFSLSVKFGNDVQHFKVLRDGAGKYFLWVVKFNSLNELVDYHRSTSVSRNQQIFLRDIEQVPQQPTSVQALFDFDPQEDGELGFRRGWFIHVMDNSDPNWWKGACHGQTGMFPRNYVTPVNRNV	-1.19609117638609	-1.030717	-0.9434743060287571
MEAIAKYDFKATADDELSFKRGDILKVLNEECDQNWYKAELNGKDGFIPKNYIEMKPHPWFFGKIPRAKAEEMLSKQRHDGAFLIRESESAPGDFSLSVKFGNDVQHFKVLRDGAGKYFLWVVKFNSLNELVDYHRSTSVSRNQQIFLRDIEQVPQQPTSVQALFDFDPQEDGELGFRRWDFIHVMDNSDPNWWKGACHGQTGMFPRNYVTPVNRNV	-1.28664648578047	-1.1363382	-1.0625767002530688
MEAIAKYDFKATADDELSFKRGDILKVLNEECDQNWYKAELNGKDGFIPKNYIEMKPHPWFFGKIPRAKAEEMLSKQRHDGAFLIRESESAPGDFSLSVKFGNDVQHFKVLRDGAGKYFLWVVKFNSLNELVDYHRSTSVSRNQQIFLRDIEQVPQQPTSVQALFDFDPQEDGELGFRDGDFIHVMDNSDPNWWKGACHGQTGMFPRNYVTPVNRNV	-1.03538363192364	-1.0922259	-0.9696079947193565
MEAIAKYDFKATADDELSFKRGDILKVLNEECDQNWYKAELNGKDGFIPKNYIEMKPHPWFFGKIPRAKAEEMLSKQRHDGAFLIRESESAPGDFSLSVKFGNDVQHFKVLRDGAGKYFLWVVKFNSLNELVDYHRSTSVSRNQQIFLRDIEQVPQQPTSVQALFDFDPQEDGELGFRAGDFIHVMDNSDPNWWKGACHGQTGMFPRNYVTPVNRNV	-0.0037926448828598	-0.12820733	-0.28354599922431944
MEAIAKYDFKATADDELSFKRGDILKVLNEECDQNWYKAELNGKDGFIPKNYIEMKPHPWFFGKIPRAKAEEMLSKQRHDGAFLIRESESAPGDFSLSVKFGNDVQHFKVLRDGAGKYFLWVVKFNSLNELVDYHRSTSVSRNQQIFLRDIEQVPQQPTSVQALFDFDPQEDGELGFRGGDFIHVMDNSDPNWWKGACHGQTGMFPRNYVTPVNRNV	-0.9563793874577	-0.89675534	-0.8329828941966388
MEAIAKYDFKATADDELSFKRGDILKVLNEECDQNWYKAELNGKDGFIPKNYIEMKPHPWFFGKIPRAKAEEMLSKQRHDGAFLIRESESAPGDFSLSVKFGNDVQHFKVLRDGAGKYFLWVVKFNSLNELVDYHRSTSVSRNQQIFLRDIEQVPQQPTSVQALFDFDPQEDGELGFRVGDFIHVMDNSDPNWWKGACHGQTGMFPRNYVTPVNRNV	-0.424158820560915	-0.34094292	-0.41403759288038966
MEAIAKYDFKATADDELSFKRGDILKVLNEECDQNWYKAELNGKDGFIPKNYIEMKPHPWFFGKIPRAKAEEMLSKQRHDGAFLIRESESAPGDFSLSVKFGNDVQHFKVLRDGAGKYFLWVVKFNSLNELVDYHRSTSVSRNQQIFLRDIEQVPQQPTSVQALFDFDPQEDGELGFRCGDFIHVMDNSDPNWWKGACHGQTGMFPRNYVTPVNRNV	-0.917392477798402	-0.7127588	-0.670913609889725
MEAIAKYDFKATADDELSFKRGDILKVLNEECDQNWYKAELNGKDGFIPKNYIEMKPHPWFFGKIPRAKAEEMLSKQRHDGAFLIRESESAPGDFSLSVKFGNDVQHFKVLRDGAGKYFLWVVKFNSLNELVDYHRSTSVSRNQQIFLRDIEQVPQQPTSVQALFDFDPQEDGELGFRWGDFIHVMDNSDPNWWKGACHGQTGMFPRNYVTPVNRNV	-1.09044377120703	-1.1338705	-1.0630088467339096
MEAIAKYDFKATADDELSFKRGDILKVLNEECDQNWYKAELNGKDGFIPKNYIEMKPHPWFFGKIPRAKAEEMLSKQRHDGAFLIRESESAPGDFSLSVKFGNDVQHFKVLRDGAGKYFLWVVKFNSLNELVDYHRSTSVSRNQQIFLRDIEQVPQQPTSVQALFDFDPQEDGELGFRLGDFIHVMDNSDPNWWKGACHGQTGMFPRNYVTPVNRNV	-0.936547601570432	-0.950796	-0.8734334977263538
MEAIAKYDFKATADDELSFKRGDILKVLNEECDQNWYKAELNGKDGFIPKNYIEMKPHPWFFGKIPRAKAEEMLSKQRHDGAFLIRESESAPGDFSLSVKFGNDVQHFKVLRDGAGKYFLWVVKFNSLNELVDYHRSTSVSRNQQIFLRDIEQVPQQPTSVQALFDFDPQEDGELGFLRGDFIHVMDNSDPNWWKGACHGQTGMFPRNYVTPVNRNV	-0.933093609069814	-0.80141187	-0.7435908768243475
MEAIAKYDFKATADDELSFKRGDILKVLNEECDQNWYKAELNGKDGFIPKNYIEMKPHPWFFGKIPRAKAEEMLSKQRHDGAFLIRESESAPGDFSLSVKFGNDVQHFKVLRDGAGKYFLWVVKFNSLNELVDYHRSTSVSRNQQIFLRDIEQVPQQPTSVQALFDFDPQEDGELGFERGDFIHVMDNSDPNWWKGACHGQTGMFPRNYVTPVNRNV	-0.805819034063499	-0.5678408	-0.5672088757865748
MEAIAKYDFKATADDELSFKRGDILKVLNEECDQNWYKAELNGKDGFIPKNYIEMKPHPWFFGKIPRAKAEEMLSKQRHDGAFLIRESESAPGDFSLSVKFGNDVQHFKVLRDGAGKYFLWVVKFNSLNELVDYHRSTSVSRNQQIFLRDIEQVPQQPTSVQALFDFDPQEDGELGFGRGDFIHVMDNSDPNWWKGACHGQTGMFPRNYVTPVNRNV	-0.7457667690444921	-0.80871683	-0.7571646177899494
MEAIAKYDFKATADDELSFKRGDILKVLNEECDQNWYKAELNGKDGFIPKNYIEMKPHPWFFGKIPRAKAEEMLSKQRHDGAFLIRESESAPGDFSLSVKFGNDVQHFKVLRDGAGKYFLWVVKFNSLNELVDYHRSTSVSRNQQIFLRDIEQVPQQPTSVQALFDFDPQEDGELGFSRGDFIHVMDNSDPNWWKGACHGQTGMFPRNYVTPVNRNV	-0.530659370976306	-0.49269116	-0.5260339441191118
MEAIAKYDFKATADDELSFKRGDILKVLNEECDQNWYKAELNGKDGFIPKNYIEMKPHPWFFGKIPRAKAEEMLSKQRHDGAFLIRESESAPGDFSLSVKFGNDVQHFKVLRDGAGKYFLWVVKFNSLNELVDYHRSTSVSRNQQIFLRDIEQVPQQPTSVQALFDFDPQEDGELSFRRGDFIHVMDNSDPNWWKGACHGQTGMFPRNYVTPVNRNV	-0.32140408869582	-0.2540974	-0.38616838388820884
MEAIAKYDFKATADDELSFKRGDILKVLNEECDQNWYKAELNGKDGFIPKNYIEMKPHPWFFGKIPRAKAEEMLSKQRHDGAFLIRESESAPGDFSLSVKFGNDVQHFKVLRDGAGKYFLWVVKFNSLNELVDYHRSTSVSRNQQIFLRDIEQVPQQPTSVQALFDFDPQEDGEAGFRRGDFIHVMDNSDPNWWKGACHGQTGMFPRNYVTPVNRNV	-1.3485096400528502	-1.1779939	-1.0746128628590892
MEAIAKYDFKATADDELSFKRGDILKVLNEECDQNWYKAELNGKDGFIPKNYIEMKPHPWFFGKIPRAKAEEMLSKQRHDGAFLIRESESAPGDFSLSVKFGNDVQHFKVLRDGAGKYFLWVVKFNSLNELVDYHRSTSVSRNQQIFLRDIEQVPQQPTSVQALFDFDPQEDVELGFRRGDFIHVMDNSDPNWWKGACHGQTGMFPRNYVTPVNRNV	-1.03402154368752	-0.96131265	-0.8754625786215442
MEAIAKYDFKATADDELSFKRGDILKVLNEECDQNWYKAELNGKDGFIPKNYIEMKPHPWFFGKIPRAKAEEMLSKQRHDGAFLIRESESAPGDFSLSVKFGNDVQHFKVLRDGAGKYFLWVVKFNSLNELVDYHRSTSVSRNQQIFLRDIEQVPQQPTSVQALFDFDPQFDGELGFRRGDFIHVMDNSDPNWWKGACHGQTGMFPRNYVTPVNRNV	-0.613302867554967	-0.60401386	-0.6242400583532426
MEAIAKYDFKATADDELSFKRGDILKVLNEECDQNWYKAELNGKDGFIPKNYIEMKPHPWFFGKIPRAKAEEMLSKQRHDGAFLIRESESAPGDFSLSVKFGNDVQHFKVLRDGAGKYFLWVVKFNSLNELVDYHRSTSVSRNQQIFLRDIEQVPQQPTSVQALFDFDPWEDGELGFRRGDFIHVMDNSDPNWWKGACHGQTGMFPRNYVTPVNRNV	-1.20537238373775	-0.9386126	-0.8506237257014213
MEAIAKYDFKATADDELSFKRGDILKVLNEECDQNWYKAELNGKDGFIPKNYIEMKPHPWFFGKIPRAKAEEMLSKQRHDGAFLIRESESAPGDFSLSVKFGNDVQHFKVLRDGAGKYFLWVVKFNSLNELVDYHRSTSVSRNQQIFLRDIEQVPQQPTSVQALFDFAPQEDGELGFRRGDFIHVMDNSDPNWWKGACHGQTGMFPRNYVTPVNRNV	-0.4371539695885179	-0.52373606	-0.5514676489231167
MEAIAKYDFKATADDELSFKRGDILKVLNEECDQNWYKAELNGKDGFIPKNYIEMKPHPWFFGKIPRAKAEEMLSKQRHDGAFLIRESESAPGDFSLSVKFGNDVQHFKVLRDGAGKYFLWVVKFNSLNELVDYHRSTSVSRNQQIFLRDIEQVPQQPTSVQALFDFGPQEDGELGFRRGDFIHVMDNSDPNWWKGACHGQTGMFPRNYVTPVNRNV	-0.884630553982525	-0.9722076	-0.8938489094638458
MEAIAKYDFKATADDELSFKRGDILKVLNEECDQNWYKAELNGKDGFIPKNYIEMKPHPWFFGKIPRAKAEEMLSKQRHDGAFLIRESESAPGDFSLSVKFGNDVQHFKVLRDGAGKYFLWVVKFNSLNELVDYHRSTSVSRNQQIFLRDIEQVPQQPTSVQALFDFCPQEDGELGFRRGDFIHVMDNSDPNWWKGACHGQTGMFPRNYVTPVNRNV	-0.3220035990785769	-0.45117432	-0.5215625061566884
MEAIAKYDFKATADDELSFKRGDILKVLNEECDQNWYKAELNGKDGFIPKNYIEMKPHPWFFGKIPRAKAEEMLSKQRHDGAFLIRESESAPGDFSLSVKFGNDVQHFKVLRDGAGKYFLWVVKFNSLNELVDYHRSTSVSRNQQIFLRDIEQVPQQPTSVQALFAFDPQEDGELGFRRGDFIHVMDNSDPNWWKGACHGQTGMFPRNYVTPVNRNV	-0.734875326097225	-1.0876008	-1.0037346866510246
MEAIAKYDFKATADDELSFKRGDILKVLNEECDQNWYKAELNGKDGFIPKNYIEMKPHPWFFGKIPRAKAEEMLSKQRHDGAFLIRESESAPGDFSLSVKFGNDVQHFKVLRDGAGKYFLWVVKFNSLNELVDYHRSTSVSRNQQIFLRDIEQVPQQPTSVQALFGFDPQEDGELGFRRGDFIHVMDNSDPNWWKGACHGQTGMFPRNYVTPVNRNV	-0.90977263458667	-1.1016042	-1.030557861722631
MEAIAKYDFKATADDELSFKRGDILKVLNEECDQNWYKAELNGKDGFIPKNYIEMKPHPWFFGKIPRAKAEEMLSKQRHDGAFLIRESESAPGDFSLSVKFGNDVQHFKVLRDGAGKYFLWVVKFNSLNELVDYHRSTSVSRNQQIFLRDIEQVPQQPTSVQALFSFDPQEDGELGFRRGDFIHVMDNSDPNWWKGACHGQTGMFPRNYVTPVNRNV	-1.1243515942246398	-0.9644222	-0.8946219105900113
MEAIAKYDFKATADDELSFKRGDILKVLNEECDQNWYKAELNGKDGFIPKNYIEMKPHPWFFGKIPRAKAEEMLSKQRHDGAFLIRESESAPGDFSLSVKFGNDVQHFKVLRDGAGKYFLWVVKFNSLNELVDYHRSTSVSRNQQIFLRDIEQVPQQPTRVQALDDFDPQEDGELGFRRGDFIHVMDNSDPNWWKGACHGQTGMFPRNYVTPVNRNV	0.4081480008152	-0.214921	-0.32066326144777957
MEAIAKYDFKATADDELSFKRGDILKVLNEECDQNWYKAELNGKDGFIPKNYIEMKPHPWFFGKIPRAKAEEMLSKQRHDGAFLIRESESAPGDFSLSVKFGNDVQHFKVLRDGAGKYFLWVVKFNSLNELVDYHRSTSVSRNQQIFLRDIEQVPQQPTRVQALLDFDPQEDGELGFRRGDFIHVMDNSDPNWWKGACHGQTGMFPRNYVTPVNRNV	0.0964456579194469	-0.11321664	-0.2465082157359184
MEAIAKYDFKATADDELSFKRGDILKVLNEECDQNWYKAELNGKDGFIPKNYIEMKPHPWFFGKIPRAKAEEMLSKQRHDGAFLIRESESAPGDFSLSVKFGNDVQHFKVLRDGAGKYFLWVVKFNSLNELVDYHRSTSVSRNQQIFLRDIEQVPQQPTRVQALFKFDPQEDGELGFRRGDFIHVMDNSDPNWWKGACHGQTGMFPRNYVTPVNRNV	-1.25206142310866	-1.0551969	-0.8861136999163426
MEAIAKYDFKATADDELSFKRGDILKVLNEECDQNWYKAELNGKDGFIPKNYIEMKPHPWFFGKIPRAKAEEMLSKQRHDGAFLIRESESAPGDFSLSVKFGNDVQHFKVLRDGAGKYFLWVVKFNSLNELVDYHRSTSVSRNQQIFLRDIEQVPQQPTRVQALFSFDPQEDGELGFRRGDFIHVMDNSDPNWWKGACHGQTGMFPRNYVTPVNRNV	-0.7753035882663221	-0.7006468	-0.6577708049790605
MEAIAKYDFKATADDELSFKRGDILKVLNEECDQNWYKAELNGKDGFIPKNYIEMKPHPWFFGKIPRAKAEEMLSKQRHDGAFLIRESESAPGDFSLSVKFGNDVQHFKVLRDGAGKYFLWVVKFNSLNELVDYHRSTSVSRNQQIFLRDIEQVPQQPTRVQALFRFDPQEDGELGFRRGDFIHVMDNSDPNWWKGACHGQTGMFPRNYVTPVNRNV	-1.16452875539568	-1.0711488	-0.8436278969917304
MEAIAKYDFKATADDELSFKRGDILKVLNEECDQNWYKAELNGKDGFIPKNYIEMKPHPWFFGKIPRAKAEEMLSKQRHDGAFLIRESESAPGDFSLSVKFGNDVQHFKVLRDGAGKYFLWVVKFNSLNELVDYHRSTSVSRNQQIFLRDIEQVPQQPTRVQALFIFDPQEDGELGFRRGDFIHVMDNSDPNWWKGACHGQTGMFPRNYVTPVNRNV	-1.11456682182977	-1.1856478	-1.0328979929005113
MEAIAKYDFKATADDELSFKRGDILKVLNEECDQNWYKAELNGKDGFIPKNYIEMKPHPWFFGKIPRAKAEEMLSKQRHDGAFLIRESESAPGDFSLSVKFGNDVQHFKVLRDGAGKYFLWVVKFNSLNELVDYHRSTSVSRNQQIFLRDIEQVPQQPTRVQALFMFDPQEDGELGFRRGDFIHVMDNSDPNWWKGACHGQTGMFPRNYVTPVNRNV	-1.17993834523857	-1.1259291	-0.9046899250591434
MEAIAKYDFKATADDELSFKRGDILKVLNEECDQNWYKAELNGKDGFIPKNYIEMKPHPWFFGKIPRAKAEEMLSKQRHDGAFLIRESESAPGDFSLSVKFGNDVQHFKVLRDGAGKYFLWVVKFNSLNELVDYHRSTSVSRNQQIFLRDIEQVPQQPTRVQALFDMDPQEDGELGFRRGDFIHVMDNSDPNWWKGACHGQTGMFPRNYVTPVNRNV	-0.850315980472109	-0.80344594	-0.7069193775221922
MEAIAKYDFKATADDELSFKRGDILKVLNEECDQNWYKAELNGKDGFIPKNYIEMKPHPWFFGKIPRAKAEEMLSKQRHDGAFLIRESESAPGDFSLSVKFGNDVQHFKVLRDGAGKYFLWVVKFNSLNELVDYHRSTSVSRNQQIFLRDIEQVPQQPTRVQALFDRDPQEDGELGFRRGDFIHVMDNSDPNWWKGACHGQTGMFPRNYVTPVNRNV	-0.1193740572101969	0.029789686	-0.14666943914368424
MEAIAKYDFKATADDELSFKRGDILKVLNEECDQNWYKAELNGKDGFIPKNYIEMKPHPWFFGKIPRAKAEEMLSKQRHDGAFLIRESESAPGDFSLSVKFGNDVQHFKVLRDGAGKYFLWVVKFNSLNELVDYHRSTSVSRNQQIFLRDIEQVPQQPTRVQALFDGDPQEDGELGFRRGDFIHVMDNSDPNWWKGACHGQTGMFPRNYVTPVNRNV	-1.16235487212002	-1.1083767	-0.8461552371428613
MEAIAKYDFKATADDELSFKRGDILKVLNEECDQNWYKAELNGKDGFIPKNYIEMKPHPWFFGKIPRAKAEEMLSKQRHDGAFLIRESESAPGDFSLSVKFGNDVQHFKVLRDGAGKYFLWVVKFNSLNELVDYHRSTSVSRNQQIFLRDIEQVPQQPTRVQALFDWDPQEDGELGFRRGDFIHVMDNSDPNWWKGACHGQTGMFPRNYVTPVNRNV	0.0409201703885009	-0.13001454	-0.2863771093343148
MEAIAKYDFKATADDELSFKRGDILKVLNEECDQNWYKAELNGKDGFIPKNYIEMKPHPWFFGKIPRAKAEEMLSKQRHDGAFLIRESESAPGDFSLSVKFGNDVQHFKVLRDGAGKYFLWVVKFNSLNELVDYHRSTSVSRNQQIFLRDIEQVPQQPTRVQALFDLDPQEDGELGFRRGDFIHVMDNSDPNWWKGACHGQTGMFPRNYVTPVNRNV	-0.770237772181018	-0.5702173	-0.5602288537208073
MEAIAKYDFKATADDELSFKRGDILKVLNEECDQNWYKAELNGKDGFIPKNYIEMKPHPWFFGKIPRAKAEEMLSKQRHDGAFLIRESESAPGDFSLSVKFGNDVQHFKVLRDGAGKYFLWVVKFNSLNELVDYHRSTSVSRNQQIFLRDIEQVPQQPTRVQALFDFTPQEDGELGFRRGDFIHVMDNSDPNWWKGACHGQTGMFPRNYVTPVNRNV	-0.542266136494141	-0.025397182	-0.19760356937379875
MEAIAKYDFKATADDELSFKRGDILKVLNEECDQNWYKAELNGKDGFIPKNYIEMKPHPWFFGKIPRAKAEEMLSKQRHDGAFLIRESESAPGDFSLSVKFGNDVQHFKVLRDGAGKYFLWVVKFNSLNELVDYHRSTSVSRNQQIFLRDIEQVPQQPTRVQALFDFRPQEDGELGFRRGDFIHVMDNSDPNWWKGACHGQTGMFPRNYVTPVNRNV	-0.0989481746885259	-0.2239331	-0.36016850917794585
MEAIAKYDFKATADDELSFKRGDILKVLNEECDQNWYKAELNGKDGFIPKNYIEMKPHPWFFGKIPRAKAEEMLSKQRHDGAFLIRESESAPGDFSLSVKFGNDVQHFKVLRDGAGKYFLWVVKFNSLNELVDYHRSTSVSRNQQIFLRDIEQVPQQPTRVQALFDFLPQEDGELGFRRGDFIHVMDNSDPNWWKGACHGQTGMFPRNYVTPVNRNV	-0.1909239986587629	-0.30813932	-0.41950253299486295
MEAIAKYDFKATADDELSFKRGDILKVLNEECDQNWYKAELNGKDGFIPKNYIEMKPHPWFFGKIPRAKAEEMLSKQRHDGAFLIRESESAPGDFSLSVKFGNDVQHFKVLRDGAGKYFLWVVKFNSLNELVDYHRSTSVSRNQQIFLRDIEQVPQQPTRVQALFDFEPQEDGELGFRRGDFIHVMDNSDPNWWKGACHGQTGMFPRNYVTPVNRNV	-0.242385348818942	0.07153642	-0.10944683267046074
MEAIAKYDFKATADDELSFKRGDILKVLNEECDQNWYKAELNGKDGFIPKNYIEMKPHPWFFGKIPRAKAEEMLSKQRHDGAFLIRESESAPGDFSLSVKFGNDVQHFKVLRDGAGKYFLWVVKFNSLNELVDYHRSTSVSRNQQIFLRDIEQVPQQPTRVQALFDFDKQEDGELGFRRGDFIHVMDNSDPNWWKGACHGQTGMFPRNYVTPVNRNV	0.158954472220691	-0.44912404	-0.5135577774891669
MEAIAKYDFKATADDELSFKRGDILKVLNEECDQNWYKAELNGKDGFIPKNYIEMKPHPWFFGKIPRAKAEEMLSKQRHDGAFLIRESESAPGDFSLSVKFGNDVQHFKVLRDGAGKYFLWVVKFNSLNELVDYHRSTSVSRNQQIFLRDIEQVPQQPTRVQALFDFDIQEDGELGFRRGDFIHVMDNSDPNWWKGACHGQTGMFPRNYVTPVNRNV	-1.09267709079221	-1.0472146	-0.8340855148259116
MEAIAKYDFKATADDELSFKRGDILKVLNEECDQNWYKAELNGKDGFIPKNYIEMKPHPWFFGKIPRAKAEEMLSKQRHDGAFLIRESESAPGDFSLSVKFGNDVQHFKVLRDGAGKYFLWVVKFNSLNELVDYHRSTSVSRNQQIFLRDIEQVPQQPTRVQALFDFDHQEDGELGFRRGDFIHVMDNSDPNWWKGACHGQTGMFPRNYVTPVNRNV	-0.810628642143891	-0.794796	-0.6848404073811842
MEAIAKYDFKATADDELSFKRGDILKVLNEECDQNWYKAELNGKDGFIPKNYIEMKPHPWFFGKIPRAKAEEMLSKQRHDGAFLIRESESAPGDFSLSVKFGNDVQHFKVLRDGAGKYFLWVVKFNSLNELVDYHRSTSVSRNQQIFLRDIEQVPQQPTRVQALFDFDPREDGELGFRRGDFIHVMDNSDPNWWKGACHGQTGMFPRNYVTPVNRNV	-0.0412007091903621	-0.03794241	-0.22480269896702154
MEAIAKYDFKATADDELSFKRGDILKVLNEECDQNWYKAELNGKDGFIPKNYIEMKPHPWFFGKIPRAKAEEMLSKQRHDGAFLIRESESAPGDFSLSVKFGNDVQHFKVLRDGAGKYFLWVVKFNSLNELVDYHRSTSVSRNQQIFLRDIEQVPQQPTRVQALFDFDPQEDAELGFRRGDFIHVMDNSDPNWWKGACHGQTGMFPRNYVTPVNRNV	-0.412387433958841	-0.51140124	-0.5553844735079805
MEAIAKYDFKATADDELSFKRGDILKVLNEECDQNWYKAELNGKDGFIPKNYIEMKPHPWFFGKIPRAKAEEMLSKQRHDGAFLIRESESAPGDFSLSVKFGNDVQHFKVLRDGAGKYFLWVVKFNSLNELVDYHRSTSVSRNQQIFLRDIEQVPQQPTRVQALFDFDPQEDGSLGFRRGDFIHVMDNSDPNWWKGACHGQTGMFPRNYVTPVNRNV	-0.465758019869404	-0.3751439	-0.4524174635497884
MEAIAKYDFKATADDELSFKRGDILKVLNEECDQNWYKAELNGKDGFIPKNYIEMKPHPWFFGKIPRAKAEEMLSKQRHDGAFLIRESESAPGDFSLSVKFGNDVQHFKVLRDGAGKYFLWVVKFNSLNELVDYHRSTSVSRNQQIFLRDIEQVPQQPTRVQALFDFDPQEDGLLGFRRGDFIHVMDNSDPNWWKGACHGQTGMFPRNYVTPVNRNV	0.29235662220395	0.12144375	-0.048705406043406896
MEAIAKYDFKATADDELSFKRGDILKVLNEECDQNWYKAELNGKDGFIPKNYIEMKPHPWFFGKIPRAKAEEMLSKQRHDGAFLIRESESAPGDFSLSVKFGNDVQHFKVLRDGAGKYFLWVVKFNSLNELVDYHRSTSVSRNQQIFLRDIEQVPQQPTRVQALFDFDPQEDGEKGFRRGDFIHVMDNSDPNWWKGACHGQTGMFPRNYVTPVNRNV	-1.11852577539253	-1.1085811	-0.8670574055534033
MEAIAKYDFKATADDELSFKRGDILKVLNEECDQNWYKAELNGKDGFIPKNYIEMKPHPWFFGKIPRAKAEEMLSKQRHDGAFLIRESESAPGDFSLSVKFGNDVQHFKVLRDGAGKYFLWVVKFNSLNELVDYHRSTSVSRNQQIFLRDIEQVPQQPTRVQALFDFDPQEDGEIGFRRGDFIHVMDNSDPNWWKGACHGQTGMFPRNYVTPVNRNV	-0.603940481087064	-0.5466737	-0.5055109237275719
MEAIAKYDFKATADDELSFKRGDILKVLNEECDQNWYKAELNGKDGFIPKNYIEMKPHPWFFGKIPRAKAEEMLSKQRHDGAFLIRESESAPGDFSLSVKFGNDVQHFKVLRDGAGKYFLWVVKFNSLNELVDYHRSTSVSRNQQIFLRDIEQVPQQPTRVQALFDFDPQEDGEMGFRRGDFIHVMDNSDPNWWKGACHGQTGMFPRNYVTPVNRNV	-0.6842244464316949	-0.57823974	-0.567501538932774
MEAIAKYDFKATADDELSFKRGDILKVLNEECDQNWYKAELNGKDGFIPKNYIEMKPHPWFFGKIPRAKAEEMLSKQRHDGAFLIRESESAPGDFSLSVKFGNDVQHFKVLRDGAGKYFLWVVKFNSLNELVDYHRSTSVSRNQQIFLRDIEQVPQQPTRVQALFDFDPQEDGEQGFRRGDFIHVMDNSDPNWWKGACHGQTGMFPRNYVTPVNRNV	-1.01474603863877	-0.9529345	-0.7291829153186491
MEAIAKYDFKATADDELSFKRGDILKVLNEECDQNWYKAELNGKDGFIPKNYIEMKPHPWFFGKIPRAKAEEMLSKQRHDGAFLIRESESAPGDFSLSVKFGNDVQHFKVLRDGAGKYFLWVVKFNSLNELVDYHRSTSVSRNQQIFLRDIEQVPQQPTRVQALFDFDPQEDGELPFRRGDFIHVMDNSDPNWWKGACHGQTGMFPRNYVTPVNRNV	-0.136032987113419	-0.11330402	-0.2604319685630596
MEAIAKYDFKATADDELSFKRGDILKVLNEECDQNWYKAELNGKDGFIPKNYIEMKPHPWFFGKIPRAKAEEMLSKQRHDGAFLIRESESAPGDFSLSVKFGNDVQHFKVLRDGAGKYFLWVVKFNSLNELVDYHRSTSVSRNQQIFLRDIEQVPQQPTRVQALFDFDPQEDGELGNRRGDFIHVMDNSDPNWWKGACHGQTGMFPRNYVTPVNRNV	-1.20230656451258	-1.1504427	-0.8926392442293345
MEAIAKYDFKATADDELSFKRGDILKVLNEECDQNWYKAELNGKDGFIPKNYIEMKPHPWFFGKIPRAKAEEMLSKQRHDGAFLIRESESAPGDFSLSVKFGNDVQHFKVLRDGAGKYFLWVVKFNSLNELVDYHRSTSVSRNQQIFLRDIEQVPQQPTRVQALFDFDPQEDGELGKRRGDFIHVMDNSDPNWWKGACHGQTGMFPRNYVTPVNRNV	-1.07493663601088	-1.1302005	-0.8666238219487079
MEAIAKYDFKATADDELSFKRGDILKVLNEECDQNWYKAELNGKDGFIPKNYIEMKPHPWFFGKIPRAKAEEMLSKQRHDGAFLIRESESAPGDFSLSVKFGNDVQHFKVLRDGAGKYFLWVVKFNSLNELVDYHRSTSVSRNQQIFLRDIEQVPQQPTRVQALFDFDPQEDGELGMRRGDFIHVMDNSDPNWWKGACHGQTGMFPRNYVTPVNRNV	-1.06714893212057	-0.9422436	-0.7876568927395331
MEAIAKYDFKATADDELSFKRGDILKVLNEECDQNWYKAELNGKDGFIPKNYIEMKPHPWFFGKIPRAKAEEMLSKQRHDGAFLIRESESAPGDFSLSVKFGNDVQHFKVLRDGAGKYFLWVVKFNSLNELVDYHRSTSVSRNQQIFLRDIEQVPQQPTRVQALFDFDPQEDGELGHRRGDFIHVMDNSDPNWWKGACHGQTGMFPRNYVTPVNRNV	-0.901213891849609	-1.1204678	-0.90802413908105
MEAIAKYDFKATADDELSFKRGDILKVLNEECDQNWYKAELNGKDGFIPKNYIEMKPHPWFFGKIPRAKAEEMLSKQRHDGAFLIRESESAPGDFSLSVKFGNDVQHFKVLRDGAGKYFLWVVKFNSLNELVDYHRSTSVSRNQQIFLRDIEQVPQQPTRVQALFDFDPQEDGELGERRGDFIHVMDNSDPNWWKGACHGQTGMFPRNYVTPVNRNV	-1.17172091509032	-1.1018409	-0.8683858556112538
MEAIAKYDFKATADDELSFKRGDILKVLNEECDQNWYKAELNGKDGFIPKNYIEMKPHPWFFGKIPRAKAEEMLSKQRHDGAFLIRESESAPGDFSLSVKFGNDVQHFKVLRDGAGKYFLWVVKFNSLNELVDYHRSTSVSRNQQIFLRDIEQVPQQPTRVQALFDFDPQEDGELGARRGDFIHVMDNSDPNWWKGACHGQTGMFPRNYVTPVNRNV	-1.03729778111928	-0.9472954	-0.8128460938056179
MEAIAKYDFKATADDELSFKRGDILKVLNEECDQNWYKAELNGKDGFIPKNYIEMKPHPWFFGKIPRAKAEEMLSKQRHDGAFLIRESESAPGDFSLSVKFGNDVQHFKVLRDGAGKYFLWVVKFNSLNELVDYHRSTSVSRNQQIFLRDIEQVPQQPTRVQALFDFDPQEDGELGGRRGDFIHVMDNSDPNWWKGACHGQTGMFPRNYVTPVNRNV	-1.03771693845616	-1.120259	-0.8732609913062372
MEAIAKYDFKATADDELSFKRGDILKVLNEECDQNWYKAELNGKDGFIPKNYIEMKPHPWFFGKIPRAKAEEMLSKQRHDGAFLIRESESAPGDFSLSVKFGNDVQHFKVLRDGAGKYFLWVVKFNSLNELVDYHRSTSVSRNQQIFLRDIEQVPQQPTRVQALFDFDPQEDGELGVRRGDFIHVMDNSDPNWWKGACHGQTGMFPRNYVTPVNRNV	-1.01870709234283	-1.0961769	-0.8437072025470069
MEAIAKYDFKATADDELSFKRGDILKVLNEECDQNWYKAELNGKDGFIPKNYIEMKPHPWFFGKIPRAKAEEMLSKQRHDGAFLIRESESAPGDFSLSVKFGNDVQHFKVLRDGAGKYFLWVVKFNSLNELVDYHRSTSVSRNQQIFLRDIEQVPQQPTRVQALFDFDPQEDGELGCRRGDFIHVMDNSDPNWWKGACHGQTGMFPRNYVTPVNRNV	-1.16502869455006	-1.0498586	-0.8226819830961407
MEAIAKYDFKATADDELSFKRGDILKVLNEECDQNWYKAELNGKDGFIPKNYIEMKPHPWFFGKIPRAKAEEMLSKQRHDGAFLIRESESAPGDFSLSVKFGNDVQHFKVLRDGAGKYFLWVVKFNSLNELVDYHRSTSVSRNQQIFLRDIEQVPQQPTRVQALFDFDPQEDGELGWRRGDFIHVMDNSDPNWWKGACHGQTGMFPRNYVTPVNRNV	-1.12289558272352	-1.1203277	-0.8863679714437263
MEAIAKYDFKATADDELSFKRGDILKVLNEECDQNWYKAELNGKDGFIPKNYIEMKPHPWFFGKIPRAKAEEMLSKQRHDGAFLIRESESAPGDFSLSVKFGNDVQHFKVLRDGAGKYFLWVVKFNSLNELVDYHRSTSVSRNQQIFLRDIEQVPQQPTRVQALFDFDPQEDGELGFNRGDFIHVMDNSDPNWWKGACHGQTGMFPRNYVTPVNRNV	-0.256211232105522	-0.2639475	-0.37629342820754275
MEAIAKYDFKATADDELSFKRGDILKVLNEECDQNWYKAELNGKDGFIPKNYIEMKPHPWFFGKIPRAKAEEMLSKQRHDGAFLIRESESAPGDFSLSVKFGNDVQHFKVLRDGAGKYFLWVVKFNSLNELVDYHRSTSVSRNQQIFLRDIEQVPQQPTRVQALFDFDPQEDGELGFSRGDFIHVMDNSDPNWWKGACHGQTGMFPRNYVTPVNRNV	-0.187556100793652	-0.15698647	-0.28918283850816096
MEAIAKYDFKATADDELSFKRGDILKVLNEECDQNWYKAELNGKDGFIPKNYIEMKPHPWFFGKIPRAKAEEMLSKQRHDGAFLIRESESAPGDFSLSVKFGNDVQHFKVLRDGAGKYFLWVVKFNSLNELVDYHRSTSVSRNQQIFLRDIEQVPQQPTRVQALFDFDPQEDGELGFMRGDFIHVMDNSDPNWWKGACHGQTGMFPRNYVTPVNRNV	-0.509264374847252	-0.33127922	-0.399101442167046
MEAIAKYDFKATADDELSFKRGDILKVLNEECDQNWYKAELNGKDGFIPKNYIEMKPHPWFFGKIPRAKAEEMLSKQRHDGAFLIRESESAPGDFSLSVKFGNDVQHFKVLRDGAGKYFLWVVKFNSLNELVDYHRSTSVSRNQQIFLRDIEQVPQQPTRVQALFDFDPQEDGELGFQRGDFIHVMDNSDPNWWKGACHGQTGMFPRNYVTPVNRNV	-0.0388010624646125	-0.09853637	-0.250707710409916
MEAIAKYDFKATADDELSFKRGDILKVLNEECDQNWYKAELNGKDGFIPKNYIEMKPHPWFFGKIPRAKAEEMLSKQRHDGAFLIRESESAPGDFSLSVKFGNDVQHFKVLRDGAGKYFLWVVKFNSLNELVDYHRSTSVSRNQQIFLRDIEQVPQQPTRVQALFDFDPQEDGELGFRKGDFIHVMDNSDPNWWKGACHGQTGMFPRNYVTPVNRNV	0.216262573816503	0.16116428	0.07972736162376837
MEAIAKYDFKATADDELSFKRGDILKVLNEECDQNWYKAELNGKDGFIPKNYIEMKPHPWFFGKIPRAKAEEMLSKQRHDGAFLIRESESAPGDFSLSVKFGNDVQHFKVLRDGAGKYFLWVVKFNSLNELVDYHRSTSVSRNQQIFLRDIEQVPQQPTRVQALFDFDPQEDGELGFRSGDFIHVMDNSDPNWWKGACHGQTGMFPRNYVTPVNRNV	-0.145837516746067	-0.16222215	-0.29625790524494633
MEAIAKYDFKATADDELSFKRGDILKVLNEECDQNWYKAELNGKDGFIPKNYIEMKPHPWFFGKIPRAKAEEMLSKQRHDGAFLIRESESAPGDFSLSVKFGNDVQHFKVLRDGAGKYFLWVVKFNSLNELVDYHRSTSVSRNQQIFLRDIEQVPQQPTRVQALFDFDPQEDGELGFRMGDFIHVMDNSDPNWWKGACHGQTGMFPRNYVTPVNRNV	-0.392776053538068	-0.20057714	-0.3103474195808156
MEAIAKYDFKATADDELSFKRGDILKVLNEECDQNWYKAELNGKDGFIPKNYIEMKPHPWFFGKIPRAKAEEMLSKQRHDGAFLIRESESAPGDFSLSVKFGNDVQHFKVLRDGAGKYFLWVVKFNSLNELVDYHRSTSVSRNQQIFLRDIEQVPQQPTRVQALFDFDPQEDGELGFRQGDFIHVMDNSDPNWWKGACHGQTGMFPRNYVTPVNRNV	0.0163878959194101	0.0004171133	-0.1585735159166468
MEAIAKYDFKATADDELSFKRGDILKVLNEECDQNWYKAELNGKDGFIPKNYIEMKPHPWFFGKIPRAKAEEMLSKQRHDGAFLIRESESAPGDFSLSVKFGNDVQHFKVLRDGAGKYFLWVVKFNSLNELVDYHRSTSVSRNQQIFLRDIEQVPQQPTRVQALFDFDPQEDGELGFRRRDFIHVMDNSDPNWWKGACHGQTGMFPRNYVTPVNRNV	-1.03751277734391	-1.0710974	-0.8623317641547175
MEAIAKYDFKATADDELSFKRGDILKVLNEECDQNWYKAELNGKDGFIPKNYIEMKPHPWFFGKIPRAKAEEMLSKQRHDGAFLIRESESAPGDFSLSVKFGNDVQHFKVLRDGAGKYFLWVVKFNSLNELVDYHRSTSVSRNQQIFLRDIEQVPQQPTRVQALFDFDPQEDGELGFRRDDFIHVMDNSDPNWWKGACHGQTGMFPRNYVTPVNRNV	-0.8008971827555791	-0.83292615	-0.7616011282126038
MEAIAKYDFKATADDELSFKRGDILKVLNEECDQNWYKAELNGKDGFIPKNYIEMKPHPWFFGKIPRAKAEEMLSKQRHDGAFLIRESESAPGDFSLSVKFGNDVQHFKVLRDGAGKYFLWVVKFNSLNELVDYHRSTSVSRNQQIFLRDIEQVPQQPTRVQALFDFDPQEDGELGFRRADFIHVMDNSDPNWWKGACHGQTGMFPRNYVTPVNRNV	-1.15421801821458	-1.0628736	-0.8525684255166173
MEAIAKYDFKATADDELSFKRGDILKVLNEECDQNWYKAELNGKDGFIPKNYIEMKPHPWFFGKIPRAKAEEMLSKQRHDGAFLIRESESAPGDFSLSVKFGNDVQHFKVLRDGAGKYFLWVVKFNSLNELVDYHRSTSVSRNQQIFLRDIEQVPQQPTRVQALFDFDPQEDGELGFRRGTFIHVMDNSDPNWWKGACHGQTGMFPRNYVTPVNRNV	-0.979743167304388	-0.94867074	-0.8028360238548995
MEAIAKYDFKATADDELSFKRGDILKVLNEECDQNWYKAELNGKDGFIPKNYIEMKPHPWFFGKIPRAKAEEMLSKQRHDGAFLIRESESAPGDFSLSVKFGNDVQHFKVLRDGAGKYFLWVVKFNSLNELVDYHRSTSVSRNQQIFLRDIEQVPQQPTRVQALFDFDPQEDGELGFRRGRFIHVMDNSDPNWWKGACHGQTGMFPRNYVTPVNRNV	-1.01507302449691	-1.1522968	-0.8803832701063818
MEAIAKYDFKATADDELSFKRGDILKVLNEECDQNWYKAELNGKDGFIPKNYIEMKPHPWFFGKIPRAKAEEMLSKQRHDGAFLIRESESAPGDFSLSVKFGNDVQHFKVLRDGAGKYFLWVVKFNSLNELVDYHRSTSVSRNQQIFLRDIEQVPQQPTRVQALFDFDPQEDGELGFRRGPFIHVMDNSDPNWWKGACHGQTGMFPRNYVTPVNRNV	-1.0362742396815	-1.1768832	-0.8942370085988047
MEAIAKYDFKATADDELSFKRGDILKVLNEECDQNWYKAELNGKDGFIPKNYIEMKPHPWFFGKIPRAKAEEMLSKQRHDGAFLIRESESAPGDFSLSVKFGNDVQHFKVLRDGAGKYFLWVVKFNSLNELVDYHRSTSVSRNQQIFLRDIEQVPQQPTRVQALFDFDPQEDGELGFRRGEFIHVMDNSDPNWWKGACHGQTGMFPRNYVTPVNRNV	-0.214317563394442	-0.26070803	-0.38163229251311925
MEAIAKYDFKATADDELSFKRGDILKVLNEECDQNWYKAELNGKDGFIPKNYIEMKPHPWFFGKIPRAKAEEMLSKQRHDGAFLIRESESAPGDFSLSVKFGNDVQHFKVLRDGAGKYFLWVVKFNSLNELVDYHRSTSVSRNQQIFLRDIEQVPQQPTRVQALFDFDPQEDGELGFRRGDFIQVMDNSDPNWWKGACHGQTGMFPRNYVTPVNRNV	0.0711393210012043	0.06536651	-0.16510394140903628
MEAIAKYDFKATADDELSFKRGDILKVLNEECDQNWYKAELNGKDGFIPKNYIEMKPHPWFFGKIPRAKAEEMLSKQRHDGAFLIRESESAPGDFSLSVKFGNDVQHFKVLRDGAGKYFLWVVKFNSLNELVDYHRSTSVSRNQQIFLRDIEQVPQQPTRVQALFDFDPQEDGELGFRRGDFIHEMDNSDPNWWKGACHGQTGMFPRNYVTPVNRNV	-1.14020460365777	-1.1661727	-0.8876327503109902
MEAIAKYDFKATADDELSFKRGDILKVLNEECDQNWYKAELNGKDGFIPKNYIEMKPHPWFFGKIPRAKAEEMLSKQRHDGAFLIRESESAPGDFSLSVKFGNDVQHFKVLRDGAGKYFLWVVKFNSLNELVDYHRSTSVSRNQQIFLRDIEQVPQQPTRVQALFDFDPQEDGELGFRRGDFIHGMDNSDPNWWKGACHGQTGMFPRNYVTPVNRNV	-1.0827871964769	-1.1189456	-0.8630251703255682
MEAIAKYDFKATADDELSFKRGDILKVLNEECDQNWYKAELNGKDGFIPKNYIEMKPHPWFFGKIPRAKAEEMLSKQRHDGAFLIRESESAPGDFSLSVKFGNDVQHFKVLRDGAGKYFLWVVKFNSLNELVDYHRSTSVSRNQQIFLRDIEQVPQQPTRVQALFDFDPQEDGELGFRRGDFIHVNDNSDPNWWKGACHGQTGMFPRNYVTPVNRNV	-0.659483529545219	-0.71762276	-0.6278338712667075
MEAIAKYDFKATADDELSFKRGDILKVLNEECDQNWYKAELNGKDGFIPKNYIEMKPHPWFFGKIPRAKAEEMLSKQRHDGAFLIRESESAPGDFSLSVKFGNDVQHFKVLRDGAGKYFLWVVKFNSLNELVDYHRSTSVSRNQQIFLRDIEQVPQQPTRVQALFDFDPQEDGELGFRRGDFIHVKDNSDPNWWKGACHGQTGMFPRNYVTPVNRNV	-0.2111077706868949	-0.2314074	-0.3488946138874267
MEAIAKYDFKATADDELSFKRGDILKVLNEECDQNWYKAELNGKDGFIPKNYIEMKPHPWFFGKIPRAKAEEMLSKQRHDGAFLIRESESAPGDFSLSVKFGNDVQHFKVLRDGAGKYFLWVVKFNSLNELVDYHRSTSVSRNQQIFLRDIEQVPQQPTRVQALFDFDPQEDGELGFRRGDFIHVTDNSDPNWWKGACHGQTGMFPRNYVTPVNRNV	0.0139743168732833	0.011548281	-0.14412527877106385
MEAIAKYDFKATADDELSFKRGDILKVLNEECDQNWYKAELNGKDGFIPKNYIEMKPHPWFFGKIPRAKAEEMLSKQRHDGAFLIRESESAPGDFSLSVKFGNDVQHFKVLRDGAGKYFLWVVKFNSLNELVDYHRSTSVSRNQQIFLRDIEQVPQQPTRVQALFDFDPQEDGELGFRRGDFIHVSDNSDPNWWKGACHGQTGMFPRNYVTPVNRNV	-0.196578130055862	-0.30039388	-0.3934012934803075
MEAIAKYDFKATADDELSFKRGDILKVLNEECDQNWYKAELNGKDGFIPKNYIEMKPHPWFFGKIPRAKAEEMLSKQRHDGAFLIRESESAPGDFSLSVKFGNDVQHFKVLRDGAGKYFLWVVKFNSLNELVDYHRSTSVSRNQQIFLRDIEQVPQQPTRVQALFDFDPQEDGELGFRRGDFIHVRDNSDPNWWKGACHGQTGMFPRNYVTPVNRNV	-0.533665198006698	-0.4777335	-0.5177769319690722
MEAIAKYDFKATADDELSFKRGDILKVLNEECDQNWYKAELNGKDGFIPKNYIEMKPHPWFFGKIPRAKAEEMLSKQRHDGAFLIRESESAPGDFSLSVKFGNDVQHFKVLRDGAGKYFLWVVKFNSLNELVDYHRSTSVSRNQQIFLRDIEQVPQQPTRVQALFDFDPQEDGELGFRRGDFIHVIDNSDPNWWKGACHGQTGMFPRNYVTPVNRNV	0.018904630870692	-0.025009394	-0.2102435690954465
MEAIAKYDFKATADDELSFKRGDILKVLNEECDQNWYKAELNGKDGFIPKNYIEMKPHPWFFGKIPRAKAEEMLSKQRHDGAFLIRESESAPGDFSLSVKFGNDVQHFKVLRDGAGKYFLWVVKFNSLNELVDYHRSTSVSRNQQIFLRDIEQVPQQPTRVQALFDFDPQEDGELGFRRGDFIHVMRNSDPNWWKGACHGQTGMFPRNYVTPVNRNV	-1.32236267229536	-1.096428	-0.8458765867883411
MEAIAKYDFKATADDELSFKRGDILKVLNEECDQNWYKAELNGKDGFIPKNYIEMKPHPWFFGKIPRAKAEEMLSKQRHDGAFLIRESESAPGDFSLSVKFGNDVQHFKVLRDGAGKYFLWVVKFNSLNELVDYHRSTSVSRNQQIFLRDIEQVPQQPTRVQALFDFDPQEDGELGFRRGDFIHVMENSDPNWWKGACHGQTGMFPRNYVTPVNRNV	-0.2077596605027989	-0.2025001	-0.3283883387787583
MEAIAKYDFKATADDELSFKRGDILKVLNEECDQNWYKAELNGKDGFIPKNYIEMKPHPWFFGKIPRAKAEEMLSKQRHDGAFLIRESESAPGDFSLSVKFGNDVQHFKVLRDGAGKYFLWVVKFNSLNELVDYHRSTSVSRNQQIFLRDIEQVPQQPTRVQALFDFDPQEDGELGFRRGDFIHVMDNSNPNWWKGACHGQTGMFPRNYVTPVNRNV	-0.35549003343787	-0.20852017	-0.3417454543207654
MEAIAKYDFKATADDELSFKRGDILKVLNEECDQNWYKAELNGKDGFIPKNYIEMKPHPWFFGKIPRAKAEEMLSKQRHDGAFLIRESESAPGDFSLSVKFGNDVQHFKVLRDGAGKYFLWVVKFNSLNELVDYHRSTSVSRNQQIFLRDIEQVPQQPTRVQALFDFDPQEDGELGFRRGDFIHVMDNSDPNSWKGACHGQTGMFPRNYVTPVNRNV	-0.694826417852684	-0.6294889	-0.5611440315018754
MEAIAKYDFKATADDELSFKRGDILKVLNEECDQNWYKAELNGKDGFIPKNYIEMKPHPWFFGKIPRAKAEEMLSKQRHDGAFLIRESESAPGDFSLSVKFGNDVQHFKVLRDGAGKYFLWVVKFNSLNELVDYHRSTSVSRNQQIFLRDIEQVPQQPTRVQALFDFDPQEDGELGFRRGDFIHVMDNSDPNRWKGACHGQTGMFPRNYVTPVNRNV	-0.169458887106198	-0.09806788	-0.2545667560132028
MEAIAKYDFKATADDELSFKRGDILKVLNEECDQNWYKAELNGKDGFIPKNYIEMKPHPWFFGKIPRAKAEEMLSKQRHDGAFLIRESESAPGDFSLSVKFGNDVQHFKVLRDGAGKYFLWVVKFNSLNELVDYHRSTSVSRNQQIFLRDIEQVPQQPTRVQALFDFDPQEDGELGFRRGDFIHVMDNSDPNMWKGACHGQTGMFPRNYVTPVNRNV	-0.125534055511947	-0.057551146	-0.23236534951485854
MEAIAKYDFKATADDELSFKRGDILKVLNEECDQNWYKAELNGKDGFIPKNYIEMKPHPWFFGKIPRAKAEEMLSKQRHDGAFLIRESESAPGDFSLSVKFGNDVQHFKVLRDGAGKYFLWVVKFNSLNELVDYHRSTSVSRNQQIFLRDIEQVPQQPTRVQALFDFDPQEDGELGFRRGDFIHVMDNSDPNLWKGACHGQTGMFPRNYVTPVNRNV	-0.397306266494184	-0.31449342	-0.3989206711561524
MEAIAKYDFKATADDELSFKRGDILKVLNEECDQNWYKAELNGKDGFIPKNYIEMKPHPWFFGKIPRAKAEEMLSKQRHDGAFLIRESESAPGDFSLSVKFGNDVQHFKVLRDGAGKYFLWVVKFNSLNELVDYHRSTSVSRNQQIFLRDIEQVPQQPTRVQALFDFDPQEDGELGFRRGDFIHVMDNSDPNEWKGACHGQTGMFPRNYVTPVNRNV	-0.57637760228285	-0.63546187	-0.5833833635673269
MEAIAKYDFKATADDELSFKRGDILKVLNEECDQNWYKAELNGKDGFIPKNYIEMKPHPWFFGKIPRAKAEEMLSKQRHDGAFLIRESESAPGDFSLSVKFGNDVQHFKVLRDGAGKYFLWVVKFNSLNELVDYHRSTSVSRNQQIFLRDIEQVPQQPTRVQALFDFDPQEDGELGFRRGDFIHVMDNSDPNAWKGACHGQTGMFPRNYVTPVNRNV	-0.7952230774649259	-0.7940371	-0.6747873394285149
MEAIAKYDFKATADDELSFKRGDILKVLNEECDQNWYKAELNGKDGFIPKNYIEMKPHPWFFGKIPRAKAEEMLSKQRHDGAFLIRESESAPGDFSLSVKFGNDVQHFKVLRDGAGKYFLWVVKFNSLNELVDYHRSTSVSRNQQIFLRDIEQVPQQPTRVQALFDFDPQEDGELGFRRGDFIHVMDNSDPNGWKGACHGQTGMFPRNYVTPVNRNV	-1.02348466581445	-1.0737712	-0.8324102796632076
MEAIAKYDFKATADDELSFKRGDILKVLNEECDQNWYKAELNGKDGFIPKNYIEMKPHPWFFGKIPRAKAEEMLSKQRHDGAFLIRESESAPGDFSLSVKFGNDVQHFKVLRDGAGKYFLWVVKFNSLNELVDYHRSTSVSRNQQIFLRDIEQVPQQPTRVQALFDFDPQEDGELGFRRGDFIHVMDNSDPNVWKGACHGQTGMFPRNYVTPVNRNV	-0.101553054569107	-0.103775024	-0.2506557837381438
MEAIAKYDFKATADDELSFKRGDILKVLNEECDQNWYKAELNGKDGFIPKNYIEMKPHPWFFGKIPRAKAEEMLSKQRHDGAFLIRESESAPGDFSLSVKFGNDVQHFKVLRDGAGKYFLWVVKFNSLNELVDYHRSTSVSRNQQIFLRDIEQVPQQPTRVQALFDFDPQEDGELGFRRGDFIHVMDNSDPNWTKGACHGQTGMFPRNYVTPVNRNV	-1.26501926874922	-1.0445563	-0.7779519444605061
MEAIAKYDFKATADDELSFKRGDILKVLNEECDQNWYKAELNGKDGFIPKNYIEMKPHPWFFGKIPRAKAEEMLSKQRHDGAFLIRESESAPGDFSLSVKFGNDVQHFKVLRDGAGKYFLWVVKFNSLNELVDYHRSTSVSRNQQIFLRDIEQVPQQPTRVQALFDFDPQEDGELGFRRGDFIHVMDNSDPNWRKGACHGQTGMFPRNYVTPVNRNV	-0.883257722239133	-1.0052667	-0.7823666900616075
MEAIAKYDFKATADDELSFKRGDILKVLNEECDQNWYKAELNGKDGFIPKNYIEMKPHPWFFGKIPRAKAEEMLSKQRHDGAFLIRESESAPGDFSLSVKFGNDVQHFKVLRDGAGKYFLWVVKFNSLNELVDYHRSTSVSRNQQIFLRDIEQVPQQPTRVQALFDFDPQEDGELGFRRGDFIHVMDNSDPNWAKGACHGQTGMFPRNYVTPVNRNV	-1.20981119023468	-1.0307174	-0.7948555234811501
MEAIAKYDFKATADDELSFKRGDILKVLNEECDQNWYKAELNGKDGFIPKNYIEMKPHPWFFGKIPRAKAEEMLSKQRHDGAFLIRESESAPGDFSLSVKFGNDVQHFKVLRDGAGKYFLWVVKFNSLNELVDYHRSTSVSRNQQIFLRDIEQVPQQPTRVQALFDFDPQEDGELGFRRGDFIHVMDNSDPNWGKGACHGQTGMFPRNYVTPVNRNV	-1.04908138875799	-1.0124569	-0.7764172029311869
MEAIAKYDFKATADDELSFKRGDILKVLNEECDQNWYKAELNGKDGFIPKNYIEMKPHPWFFGKIPRAKAEEMLSKQRHDGAFLIRESESAPGDFSLSVKFGNDVQHFKVLRDGAGKYFLWVVKFNSLNELVDYHRSTSVSRNQQIFLRDIEQVPQQPTRVQALFDFDPQEDGELGFRRGDFIHVMDNSDPNWVKGACHGQTGMFPRNYVTPVNRNV	-0.321037022935003	-0.41837096	-0.4586773417675385
MEAIAKYDFKATADDELSFKRGDILKVLNEECDQNWYKAELNGKDGFIPKNYIEMKPHPWFFGKIPRAKAEEMLSKQRHDGAFLIRESESAPGDFSLSVKFGNDVQHFKVLRDGAGKYFLWVVKFNSLNELVDYHRSTSVSRNQQIFLRDIEQVPQQPTRVQALFDFDPQEDGELGFRRGDFIHVMDNSDPNWWKRACHGQTGMFPRNYVTPVNRNV	-0.9189973813902758	-1.1406472	-0.8749914562301591
MEAIAKYDFKATADDELSFKRGDILKVLNEECDQNWYKAELNGKDGFIPKNYIEMKPHPWFFGKIPRAKAEEMLSKQRHDGAFLIRESESAPGDFSLSVKFGNDVQHFKVLRDGAGKYFLWVVKFNSLNELVDYHRSTSVSRNQQIFLRDIEQVPQQPTRVQALFDFDPQEDGELGFRRGDFIHVMDNSDPNWWKGANHGQTGMFPRNYVTPVNRNV	-0.7913732328330692	-0.8894501	-0.7111541548335332
MEAIAKYDFKATADDELSFKRGDILKVLNEECDQNWYKAELNGKDGFIPKNYIEMKPHPWFFGKIPRAKAEEMLSKQRHDGAFLIRESESAPGDFSLSVKFGNDVQHFKVLRDGAGKYFLWVVKFNSLNELVDYHRSTSVSRNQQIFLRDIEQVPQQPTRVQALFDFDPQEDGELGFRRGDFIHVMDNSDPNWWKGAKHGQTGMFPRNYVTPVNRNV	-0.590740511292697	-0.57897514	-0.5650726165722464
MEAIAKYDFKATADDELSFKRGDILKVLNEECDQNWYKAELNGKDGFIPKNYIEMKPHPWFFGKIPRAKAEEMLSKQRHDGAFLIRESESAPGDFSLSVKFGNDVQHFKVLRDGAGKYFLWVVKFNSLNELVDYHRSTSVSRNQQIFLRDIEQVPQQPTRVQALFDFDPQEDGELGFRRGDFIHVMDNSDPNWWKGARHGQTGMFPRNYVTPVNRNV	-0.5427478786947579	-0.66218615	-0.606827257479992
MEAIAKYDFKATADDELSFKRGDILKVLNEECDQNWYKAELNGKDGFIPKNYIEMKPHPWFFGKIPRAKAEEMLSKQRHDGAFLIRESESAPGDFSLSVKFGNDVQHFKVLRDGAGKYFLWVVKFNSLNELVDYHRSTSVSRNQQIFLRDIEQVPQQPTRVQALFDFDPQEDGELGFRRGDFIHVMDNSDPNWWKGAMHGQTGMFPRNYVTPVNRNV	-0.495366964788598	-0.5809218	-0.5760864072099103
MEAIAKYDFKATADDELSFKRGDILKVLNEECDQNWYKAELNGKDGFIPKNYIEMKPHPWFFGKIPRAKAEEMLSKQRHDGAFLIRESESAPGDFSLSVKFGNDVQHFKVLRDGAGKYFLWVVKFNSLNELVDYHRSTSVSRNQQIFLRDIEQVPQQPTRVQALFDFDPQEDGELGFRRGDFIHVMDNSDPNWWKGAHHGQTGMFPRNYVTPVNRNV	-0.724395380382653	-0.60956275	-0.6112518312523871
MEAIAKYDFKATADDELSFKRGDILKVLNEECDQNWYKAELNGKDGFIPKNYIEMKPHPWFFGKIPRAKAEEMLSKQRHDGAFLIRESESAPGDFSLSVKFGNDVQHFKVLRDGAGKYFLWVVKFNSLNELVDYHRSTSVSRNQQIFLRDIEQVPQQPTRVQALFDFDPQEDGELGFRRGDFIHVMDNSDPNWWKGAEHGQTGMFPRNYVTPVNRNV	-0.9420928382749828	-1.1117499	-0.8148980761176539
MEAIAKYDFKATADDELSFKRGDILKVLNEECDQNWYKAELNGKDGFIPKNYIEMKPHPWFFGKIPRAKAEEMLSKQRHDGAFLIRESESAPGDFSLSVKFGNDVQHFKVLRDGAGKYFLWVVKFNSLNELVDYHRSTSVSRNQQIFLRDIEQVPQQPTRVQALFDFDPQEDGELGFRRGDFIHVMDNSDPNWWKGAGHGQTGMFPRNYVTPVNRNV	-0.968140822510701	-1.0687455	-0.8416006701365948
MEAIAKYDFKATADDELSFKRGDILKVLNEECDQNWYKAELNGKDGFIPKNYIEMKPHPWFFGKIPRAKAEEMLSKQRHDGAFLIRESESAPGDFSLSVKFGNDVQHFKVLRDGAGKYFLWVVKFNSLNELVDYHRSTSVSRNQQIFLRDIEQVPQQPTRVQALFDFDPQEDGELGFRRGDFIHVMDNSDPNWWKGAVHGQTGMFPRNYVTPVNRNV	0.0350652123943431	-0.100768805	-0.24527493402676814
MEAIAKYDFKATADDELSFKRGDILKVLNEECDQNWYKAELNGKDGFIPKNYIEMKPHPWFFGKIPRAKAEEMLSKQRHDGAFLIRESESAPGDFSLSVKFGNDVQHFKVLRDGAGKYFLWVVKFNSLNELVDYHRSTSVSRNQQIFLRDIEQVPQQPTRVQALFDFDPQEDGELGFRRGDFIHVMDNSDPNWWKGACHKQTGMFPRNYVTPVNRNV	-0.411137068408927	-0.5124188	-0.5206713896206061
MEAIAKYDFKATADDELSFKRGDILKVLNEECDQNWYKAELNGKDGFIPKNYIEMKPHPWFFGKIPRAKAEEMLSKQRHDGAFLIRESESAPGDFSLSVKFGNDVQHFKVLRDGAGKYFLWVVKFNSLNELVDYHRSTSVSRNQQIFLRDIEQVPQQPTRVQALFDFDPQEDGELGFRRGDFIHVMDNSDPNWWKGACHSQTGMFPRNYVTPVNRNV	-0.8710007511535109	-0.6899916	-0.6363028383571301
MEAIAKYDFKATADDELSFKRGDILKVLNEECDQNWYKAELNGKDGFIPKNYIEMKPHPWFFGKIPRAKAEEMLSKQRHDGAFLIRESESAPGDFSLSVKFGNDVQHFKVLRDGAGKYFLWVVKFNSLNELVDYHRSTSVSRNQQIFLRDIEQVPQQPTRVQALFDFDPQEDGELGFRRGDFIHVMDNSDPNWWKGACHRQTGMFPRNYVTPVNRNV	-0.7249317803765408	-0.7507781	-0.6673475792164307
MEAIAKYDFKATADDELSFKRGDILKVLNEECDQNWYKAELNGKDGFIPKNYIEMKPHPWFFGKIPRAKAEEMLSKQRHDGAFLIRESESAPGDFSLSVKFGNDVQHFKVLRDGAGKYFLWVVKFNSLNELVDYHRSTSVSRNQQIFLRDIEQVPQQPTRVQALFDFDPQEDGELGFRRGDFIHVMDNSDPNWWKGACHMQTGMFPRNYVTPVNRNV	-0.8261896722665172	-0.8421887	-0.7346341625787716
MEAIAKYDFKATADDELSFKRGDILKVLNEECDQNWYKAELNGKDGFIPKNYIEMKPHPWFFGKIPRAKAEEMLSKQRHDGAFLIRESESAPGDFSLSVKFGNDVQHFKVLRDGAGKYFLWVVKFNSLNELVDYHRSTSVSRNQQIFLRDIEQVPQQPTRVQALFDFDPQEDGELGFRRGDFIHVMDNSDPNWWKGACHLQTGMFPRNYVTPVNRNV	-0.9985109862257572	-1.011422	-0.8023998092353457
MEAIAKYDFKATADDELSFKRGDILKVLNEECDQNWYKAELNGKDGFIPKNYIEMKPHPWFFGKIPRAKAEEMLSKQRHDGAFLIRESESAPGDFSLSVKFGNDVQHFKVLRDGAGKYFLWVVKFNSLNELVDYHRSTSVSRNQQIFLRDIEQVPQQPTRVQALFDFDPQEDGELGFRRGDFIHVMDNSDPNWWKGACHEQTGMFPRNYVTPVNRNV	-0.457634381420744	-0.4288019	-0.48552824369659575
MEAIAKYDFKATADDELSFKRGDILKVLNEECDQNWYKAELNGKDGFIPKNYIEMKPHPWFFGKIPRAKAEEMLSKQRHDGAFLIRESESAPGDFSLSVKFGNDVQHFKVLRDGAGKYFLWVVKFNSLNELVDYHRSTSVSRNQQIFLRDIEQVPQQPTRVQALFDFDPQEDGELGFRRGDFIHVMDNSDPNWWKGACHAQTGMFPRNYVTPVNRNV	-0.910043513426532	-0.8560991	-0.7377322128726025
MEAIAKYDFKATADDELSFKRGDILKVLNEECDQNWYKAELNGKDGFIPKNYIEMKPHPWFFGKIPRAKAEEMLSKQRHDGAFLIRESESAPGDFSLSVKFGNDVQHFKVLRDGAGKYFLWVVKFNSLNELVDYHRSTSVSRNQQIFLRDIEQVPQQPTRVQALFDFDPQEDGELGFRRGDFIHVMDNSDPNWWKGACHGKTGMFPRNYVTPVNRNV	0.1091747355934119	0.13516355	0.010541532410842436
MEAIAKYDFKATADDELSFKRGDILKVLNEECDQNWYKAELNGKDGFIPKNYIEMKPHPWFFGKIPRAKAEEMLSKQRHDGAFLIRESESAPGDFSLSVKFGNDVQHFKVLRDGAGKYFLWVVKFNSLNELVDYHRSTSVSRNQQIFLRDIEQVPQQPTRVQALFDFDPQEDGELGFRRGDFIHVMDNSDPNWWKGACHGTTGMFPRNYVTPVNRNV	0.115436488307038	-0.1463896	-0.26444805272640437
MEAIAKYDFKATADDELSFKRGDILKVLNEECDQNWYKAELNGKDGFIPKNYIEMKPHPWFFGKIPRAKAEEMLSKQRHDGAFLIRESESAPGDFSLSVKFGNDVQHFKVLRDGAGKYFLWVVKFNSLNELVDYHRSTSVSRNQQIFLRDIEQVPQQPTRVQALFDFDPQEDGELGFRRGDFIHVMDNSDPNWWKGACHGSTGMFPRNYVTPVNRNV	-0.0773443575364152	-0.14446092	-0.2785713808287813
MEAIAKYDFKATADDELSFKRGDILKVLNEECDQNWYKAELNGKDGFIPKNYIEMKPHPWFFGKIPRAKAEEMLSKQRHDGAFLIRESESAPGDFSLSVKFGNDVQHFKVLRDGAGKYFLWVVKFNSLNELVDYHRSTSVSRNQQIFLRDIEQVPQQPTRVQALFDFDPQEDGELGFRRGDFIHVMDNSDPNWWKGACHGRTGMFPRNYVTPVNRNV	0.0922746997308199	0.11438537	-0.04131634063460865
MEAIAKYDFKATADDELSFKRGDILKVLNEECDQNWYKAELNGKDGFIPKNYIEMKPHPWFFGKIPRAKAEEMLSKQRHDGAFLIRESESAPGDFSLSVKFGNDVQHFKVLRDGAGKYFLWVVKFNSLNELVDYHRSTSVSRNQQIFLRDIEQVPQQPTRVQALFDFDPQEDGELGFRRGDFIHVMDNSDPNWWKGACHGITGMFPRNYVTPVNRNV	-0.193204398826563	-0.27565485	-0.38224292870789345
MEAIAKYDFKATADDELSFKRGDILKVLNEECDQNWYKAELNGKDGFIPKNYIEMKPHPWFFGKIPRAKAEEMLSKQRHDGAFLIRESESAPGDFSLSVKFGNDVQHFKVLRDGAGKYFLWVVKFNSLNELVDYHRSTSVSRNQQIFLRDIEQVPQQPTRVQALFDFDPQEDGELGFRRGDFIHVMDNSDPNWWKGACHGMTGMFPRNYVTPVNRNV	-0.115368715150529	-0.11986816	-0.26241859681656443
MEAIAKYDFKATADDELSFKRGDILKVLNEECDQNWYKAELNGKDGFIPKNYIEMKPHPWFFGKIPRAKAEEMLSKQRHDGAFLIRESESAPGDFSLSVKFGNDVQHFKVLRDGAGKYFLWVVKFNSLNELVDYHRSTSVSRNQQIFLRDIEQVPQQPTRVQALFDFDPQEDGELGFRRGDFIHVMDNSDPNWWKGACHGHTGMFPRNYVTPVNRNV	-0.0497454944512513	-0.078763604	-0.20723088406392343
MEAIAKYDFKATADDELSFKRGDILKVLNEECDQNWYKAELNGKDGFIPKNYIEMKPHPWFFGKIPRAKAEEMLSKQRHDGAFLIRESESAPGDFSLSVKFGNDVQHFKVLRDGAGKYFLWVVKFNSLNELVDYHRSTSVSRNQQIFLRDIEQVPQQPTRVQALFDFDPQEDGELGFRRGDFIHVMDNSDPNWWKGACHGQNGMFPRNYVTPVNRNV	-0.421033204380455	-0.45834684	-0.5098475443085917
MEAIAKYDFKATADDELSFKRGDILKVLNEECDQNWYKAELNGKDGFIPKNYIEMKPHPWFFGKIPRAKAEEMLSKQRHDGAFLIRESESAPGDFSLSVKFGNDVQHFKVLRDGAGKYFLWVVKFNSLNELVDYHRSTSVSRNQQIFLRDIEQVPQQPTRVQALFDFDPQEDGELGFRRGDFIHVMDNSDPNWWKGACHGQKGMFPRNYVTPVNRNV	-0.107242932728278	-0.06953335	-0.21268467865018348
MEAIAKYDFKATADDELSFKRGDILKVLNEECDQNWYKAELNGKDGFIPKNYIEMKPHPWFFGKIPRAKAEEMLSKQRHDGAFLIRESESAPGDFSLSVKFGNDVQHFKVLRDGAGKYFLWVVKFNSLNELVDYHRSTSVSRNQQIFLRDIEQVPQQPTRVQALFDFDPQEDGELGFRRGDFIHVMDNSDPNWWKGACHGQTNMFPRNYVTPVNRNV	-1.12563765913602	-1.0992637	-0.8817898310427683
MEAIAKYDFKATADDELSFKRGDILKVLNEECDQNWYKAELNGKDGFIPKNYIEMKPHPWFFGKIPRAKAEEMLSKQRHDGAFLIRESESAPGDFSLSVKFGNDVQHFKVLRDGAGKYFLWVVKFNSLNELVDYHRSTSVSRNQQIFLRDIEQVPQQPTRVQALFDFDPQEDGELGFRRGDFIHVMDNSDPNWWKGACHGQTKMFPRNYVTPVNRNV	-1.04326214307733	-1.0860132	-0.8607672570484306
MEAIAKYDFKATADDELSFKRGDILKVLNEECDQNWYKAELNGKDGFIPKNYIEMKPHPWFFGKIPRAKAEEMLSKQRHDGAFLIRESESAPGDFSLSVKFGNDVQHFKVLRDGAGKYFLWVVKFNSLNELVDYHRSTSVSRNQQIFLRDIEQVPQQPTRVQALFDFDPQEDGELGFRRGDFIHVMDNSDPNWWKGACHGQTTMFPRNYVTPVNRNV	-1.01732585289968	-1.1134725	-0.8660532967273653
MEAIAKYDFKATADDELSFKRGDILKVLNEECDQNWYKAELNGKDGFIPKNYIEMKPHPWFFGKIPRAKAEEMLSKQRHDGAFLIRESESAPGDFSLSVKFGNDVQHFKVLRDGAGKYFLWVVKFNSLNELVDYHRSTSVSRNQQIFLRDIEQVPQQPTRVQALFDFDPQEDGELGFRRGDFIHVMDNSDPNWWKGACHGQTSMFPRNYVTPVNRNV	-1.04464652165313	-1.0413325	-0.7889002259549285
MEAIAKYDFKATADDELSFKRGDILKVLNEECDQNWYKAELNGKDGFIPKNYIEMKPHPWFFGKIPRAKAEEMLSKQRHDGAFLIRESESAPGDFSLSVKFGNDVQHFKVLRDGAGKYFLWVVKFNSLNELVDYHRSTSVSRNQQIFLRDIEQVPQQPTRVQALFDFDPQEDGELGFRRGDFIHVMDNSDPNWWKGACHGQTRMFPRNYVTPVNRNV	-0.9847603806858952	-1.0656986	-0.8435009073331488
MEAIAKYDFKATADDELSFKRGDILKVLNEECDQNWYKAELNGKDGFIPKNYIEMKPHPWFFGKIPRAKAEEMLSKQRHDGAFLIRESESAPGDFSLSVKFGNDVQHFKVLRDGAGKYFLWVVKFNSLNELVDYHRSTSVSRNQQIFLRDIEQVPQQPTRVQALFDFDPQEDGELGFRRGDFIHVMDNSDPNWWKGACHGQTIMFPRNYVTPVNRNV	-0.9829406515850408	-1.0177301	-0.8333518733525604
MEAIAKYDFKATADDELSFKRGDILKVLNEECDQNWYKAELNGKDGFIPKNYIEMKPHPWFFGKIPRAKAEEMLSKQRHDGAFLIRESESAPGDFSLSVKFGNDVQHFKVLRDGAGKYFLWVVKFNSLNELVDYHRSTSVSRNQQIFLRDIEQVPQQPTRVQALFDFDPQEDGELGFRRGDFIHVMDNSDPNWWKGACHGQTMMFPRNYVTPVNRNV	-0.916058856246475	-1.0636957	-0.841484393298991
MEAIAKYDFKATADDELSFKRGDILKVLNEECDQNWYKAELNGKDGFIPKNYIEMKPHPWFFGKIPRAKAEEMLSKQRHDGAFLIRESESAPGDFSLSVKFGNDVQHFKVLRDGAGKYFLWVVKFNSLNELVDYHRSTSVSRNQQIFLRDIEQVPQQPTRVQALFDFDPQEDGELGFRRGDFIHVMDNSDPNWWKGACHGQTHMFPRNYVTPVNRNV	-0.973132272048937	-1.0962784	-0.8635771922125048
MEAIAKYDFKATADDELSFKRGDILKVLNEECDQNWYKAELNGKDGFIPKNYIEMKPHPWFFGKIPRAKAEEMLSKQRHDGAFLIRESESAPGDFSLSVKFGNDVQHFKVLRDGAGKYFLWVVKFNSLNELVDYHRSTSVSRNQQIFLRDIEQVPQQPTRVQALFDFDPQEDGELGFRRGDFIHVMDNSDPNWWKGACHGQTQMFPRNYVTPVNRNV	-0.965565888695289	-1.1059765	-0.8805374585689467
MEAIAKYDFKATADDELSFKRGDILKVLNEECDQNWYKAELNGKDGFIPKNYIEMKPHPWFFGKIPRAKAEEMLSKQRHDGAFLIRESESAPGDFSLSVKFGNDVQHFKVLRDGAGKYFLWVVKFNSLNELVDYHRSTSVSRNQQIFLRDIEQVPQQPTRVQALFDFDPQEDGELGFRRGDFIHVMDNSDPNWWKGACHGQTPMFPRNYVTPVNRNV	-1.03340971969612	-1.1459672	-0.8828390455388746
MEAIAKYDFKATADDELSFKRGDILKVLNEECDQNWYKAELNGKDGFIPKNYIEMKPHPWFFGKIPRAKAEEMLSKQRHDGAFLIRESESAPGDFSLSVKFGNDVQHFKVLRDGAGKYFLWVVKFNSLNELVDYHRSTSVSRNQQIFLRDIEQVPQQPTRVQALFDFDPQEDGELGFRRGDFIHVMDNSDPNWWKGACHGQTLMFPRNYVTPVNRNV	-0.9237497863338332	-1.0271403	-0.8058470550030989
MEAIAKYDFKATADDELSFKRGDILKVLNEECDQNWYKAELNGKDGFIPKNYIEMKPHPWFFGKIPRAKAEEMLSKQRHDGAFLIRESESAPGDFSLSVKFGNDVQHFKVLRDGAGKYFLWVVKFNSLNELVDYHRSTSVSRNQQIFLRDIEQVPQQPTRVQALFDFDPQEDGELGFRRGDFIHVMDNSDPNWWKGACHGQTDMFPRNYVTPVNRNV	-0.933798011935462	-0.9246011	-0.7584834935994333
MEAIAKYDFKATADDELSFKRGDILKVLNEECDQNWYKAELNGKDGFIPKNYIEMKPHPWFFGKIPRAKAEEMLSKQRHDGAFLIRESESAPGDFSLSVKFGNDVQHFKVLRDGAGKYFLWVVKFNSLNELVDYHRSTSVSRNQQIFLRDIEQVPQQPTRVQALFDFDPQEDGELGFRRGDFIHVMDNSDPNWWKGACHGQTEMFPRNYVTPVNRNV	-1.05303026395109	-1.0756731	-0.8540710283664472
MEAIAKYDFKATADDELSFKRGDILKVLNEECDQNWYKAELNGKDGFIPKNYIEMKPHPWFFGKIPRAKAEEMLSKQRHDGAFLIRESESAPGDFSLSVKFGNDVQHFKVLRDGAGKYFLWVVKFNSLNELVDYHRSTSVSRNQQIFLRDIEQVPQQPTRVQALFDFDPQEDGELGFRRGDFIHVMDNSDPNWWKGACHGQTAMFPRNYVTPVNRNV	-0.9319750708161272	-1.0263577	-0.8179597218566297
MEAIAKYDFKATADDELSFKRGDILKVLNEECDQNWYKAELNGKDGFIPKNYIEMKPHPWFFGKIPRAKAEEMLSKQRHDGAFLIRESESAPGDFSLSVKFGNDVQHFKVLRDGAGKYFLWVVKFNSLNELVDYHRSTSVSRNQQIFLRDIEQVPQQPTRVQALFDFDPQEDGELGFRRGDFIHVMDNSDPNWWKGACHGQTGNFPRNYVTPVNRNV	-0.4937513616006421	-0.38710684	-0.46292917210205964
MEAIAKYDFKATADDELSFKRGDILKVLNEECDQNWYKAELNGKDGFIPKNYIEMKPHPWFFGKIPRAKAEEMLSKQRHDGAFLIRESESAPGDFSLSVKFGNDVQHFKVLRDGAGKYFLWVVKFNSLNELVDYHRSTSVSRNQQIFLRDIEQVPQQPTRVQALFDFDPQEDGELGFRRGDFIHVMDNSDPNWWKGACHGQTGKFPRNYVTPVNRNV	0.181319780116312	0.08784807	-0.06717665606191936
MEAIAKYDFKATADDELSFKRGDILKVLNEECDQNWYKAELNGKDGFIPKNYIEMKPHPWFFGKIPRAKAEEMLSKQRHDGAFLIRESESAPGDFSLSVKFGNDVQHFKVLRDGAGKYFLWVVKFNSLNELVDYHRSTSVSRNQQIFLRDIEQVPQQPTRVQALFDFDPQEDGELGFRRGDFIHVMDNSDPNWWKGACHGQTGTFPRNYVTPVNRNV	-0.175490441872556	-0.14791262	-0.2819955515563848
MEAIAKYDFKATADDELSFKRGDILKVLNEECDQNWYKAELNGKDGFIPKNYIEMKPHPWFFGKIPRAKAEEMLSKQRHDGAFLIRESESAPGDFSLSVKFGNDVQHFKVLRDGAGKYFLWVVKFNSLNELVDYHRSTSVSRNQQIFLRDIEQVPQQPTRVQALFDFDPQEDGELGFRRGDFIHVMDNSDPNWWKGACHGQTGSFPRNYVTPVNRNV	-0.0954715843695833	-0.19092071	-0.3221409107542259
MEAIAKYDFKATADDELSFKRGDILKVLNEECDQNWYKAELNGKDGFIPKNYIEMKPHPWFFGKIPRAKAEEMLSKQRHDGAFLIRESESAPGDFSLSVKFGNDVQHFKVLRDGAGKYFLWVVKFNSLNELVDYHRSTSVSRNQQIFLRDIEQVPQQPTRVQALFDFDPQEDGELGFRRGDFIHVMDNSDPNWWKGACHGQTGRFPRNYVTPVNRNV	0.207639582672652	0.14798295	0.01999077174506958
MEAIAKYDFKATADDELSFKRGDILKVLNEECDQNWYKAELNGKDGFIPKNYIEMKPHPWFFGKIPRAKAEEMLSKQRHDGAFLIRESESAPGDFSLSVKFGNDVQHFKVLRDGAGKYFLWVVKFNSLNELVDYHRSTSVSRNQQIFLRDIEQVPQQPTRVQALFDFDPQEDGELGFRRGDFIHVMDNSDPNWWKGACHGQTGMKPRNYVTPVNRNV	-1.02860943499433	-1.076074	-0.8690984904733279
MEAIAKYDFKATADDELSFKRGDILKVLNEECDQNWYKAELNGKDGFIPKNYIEMKPHPWFFGKIPRAKAEEMLSKQRHDGAFLIRESESAPGDFSLSVKFGNDVQHFKVLRDGAGKYFLWVVKFNSLNELVDYHRSTSVSRNQQIFLRDIEQVPQQPTRVQALFDFDPQEDGELGFRRGDFIHVMDNSDPNWWKGACHGQTGMRPRNYVTPVNRNV	-1.13939788697233	-1.1152533	-0.8490234647295685
MEAIAKYDFKATADDELSFKRGDILKVLNEECDQNWYKAELNGKDGFIPKNYIEMKPHPWFFGKIPRAKAEEMLSKQRHDGAFLIRESESAPGDFSLSVKFGNDVQHFKVLRDGAGKYFLWVVKFNSLNELVDYHRSTSVSRNQQIFLRDIEQVPQQPTRVQALFDFDPQEDGELGFRRGDFIHVMDNSDPNWWKGACHGQTGMMPRNYVTPVNRNV	-0.97938258702175	-1.0603526	-0.8384881037750009
MEAIAKYDFKATADDELSFKRGDILKVLNEECDQNWYKAELNGKDGFIPKNYIEMKPHPWFFGKIPRAKAEEMLSKQRHDGAFLIRESESAPGDFSLSVKFGNDVQHFKVLRDGAGKYFLWVVKFNSLNELVDYHRSTSVSRNQQIFLRDIEQVPQQPTRVQALFDFDPQEDGELGFRRGDFIHVMDNSDPNWWKGACHGQTGMLPRNYVTPVNRNV	-1.05240925275459	-0.9955278	-0.8126992971231779
MEAIAKYDFKATADDELSFKRGDILKVLNEECDQNWYKAELNGKDGFIPKNYIEMKPHPWFFGKIPRAKAEEMLSKQRHDGAFLIRESESAPGDFSLSVKFGNDVQHFKVLRDGAGKYFLWVVKFNSLNELVDYHRSTSVSRNQQIFLRDIEQVPQQPTRVQALFDFDPQEDGELGFRRGDFIHVMDNSDPNWWKGACHGQTGMDPRNYVTPVNRNV	-0.8870069144724091	-1.1145055	-0.8455346407313495
MEAIAKYDFKATADDELSFKRGDILKVLNEECDQNWYKAELNGKDGFIPKNYIEMKPHPWFFGKIPRAKAEEMLSKQRHDGAFLIRESESAPGDFSLSVKFGNDVQHFKVLRDGAGKYFLWVVKFNSLNELVDYHRSTSVSRNQQIFLRDIEQVPQQPTRVQALFDFDPQEDGELGFRRGDFIHVMDNSDPNWWKGACHGQTGMEPRNYVTPVNRNV	-1.04895402320046	-1.1231924	-0.8330794440183951
MEAIAKYDFKATADDELSFKRGDILKVLNEECDQNWYKAELNGKDGFIPKNYIEMKPHPWFFGKIPRAKAEEMLSKQRHDGAFLIRESESAPGDFSLSVKFGNDVQHFKVLRDGAGKYFLWVVKFNSLNELVDYHRSTSVSRNQQIFLRDIEQVPQQPTRVQALFDFDPQEDGELGFRRGDFIHVMDNSDPNWWKGACHGQTGMAPRNYVTPVNRNV	-1.03828836113868	-1.0870062	-0.8395075273014054
MEAIAKYDFKATADDELSFKRGDILKVLNEECDQNWYKAELNGKDGFIPKNYIEMKPHPWFFGKIPRAKAEEMLSKQRHDGAFLIRESESAPGDFSLSVKFGNDVQHFKVLRDGAGKYFLWVVKFNSLNELVDYHRSTSVSRNQQIFLRDIEQVPQQPTRVQALFDFDPQEDGELGFRRGDFIHVMDNSDPNWWKGACHGQTGMGPRNYVTPVNRNV	-1.04395537915758	-1.0813743	-0.8490707585164703
MEAIAKYDFKATADDELSFKRGDILKVLNEECDQNWYKAELNGKDGFIPKNYIEMKPHPWFFGKIPRAKAEEMLSKQRHDGAFLIRESESAPGDFSLSVKFGNDVQHFKVLRDGAGKYFLWVVKFNSLNELVDYHRSTSVSRNQQIFLRDIEQVPQQPTRVQALFDFDPQEDGELGFRRGDFIHVMDNSDPNWWKGACHGQTGMVPRNYVTPVNRNV	-0.888212348045508	-0.96467775	-0.7752831255879897
MEAIAKYDFKATADDELSFKRGDILKVLNEECDQNWYKAELNGKDGFIPKNYIEMKPHPWFFGKIPRAKAEEMLSKQRHDGAFLIRESESAPGDFSLSVKFGNDVQHFKVLRDGAGKYFLWVVKFNSLNELVDYHRSTSVSRNQQIFLRDIEQVPQQPTRVQALFDFDPQEDGELGFRRGDFIHVMDNSDPNWWKGACHGQTGMCPRNYVTPVNRNV	-1.1881984857758898	-1.1124488	-0.8489260427416188
MEAIAKYDFKATADDELSFKRGDILKVLNEECDQNWYKAELNGKDGFIPKNYIEMKPHPWFFGKIPRAKAEEMLSKQRHDGAFLIRESESAPGDFSLSVKFGNDVQHFKVLRDGAGKYFLWVVKFNSLNELVDYHRSTSVSRNQQIFLRDIEQVPQQPTRVQALFDFDPQEDGELGFRRGDFIHVMDNSDPNWWKGACHGQTGMWPRNYVTPVNRNV	-0.8184462045811379	-0.9693427	-0.7945011913438433
MEAIAKYDFKATADDELSFKRGDILKVLNEECDQNWYKAELNGKDGFIPKNYIEMKPHPWFFGKIPRAKAEEMLSKQRHDGAFLIRESESAPGDFSLSVKFGNDVQHFKVLRDGAGKYFLWVVKFNSLNELVDYHRSTSVSRNQQIFLRDIEQVPQQPTRVQALFDFDPQEDGELGFRRGDFIHVMDNSDPNWWKGACHGQTGMFNRNYVTPVNRNV	-0.161832526222981	-0.21996629	-0.33914719081403355
MEAIAKYDFKATADDELSFKRGDILKVLNEECDQNWYKAELNGKDGFIPKNYIEMKPHPWFFGKIPRAKAEEMLSKQRHDGAFLIRESESAPGDFSLSVKFGNDVQHFKVLRDGAGKYFLWVVKFNSLNELVDYHRSTSVSRNQQIFLRDIEQVPQQPTRVQALFDFDPQEDGELGFRRGDFIHVMDNSDPNWWKGACHGQTGMFRRNYVTPVNRNV	-0.395558250397166	-0.27430648	-0.3809183218479415
MEAIAKYDFKATADDELSFKRGDILKVLNEECDQNWYKAELNGKDGFIPKNYIEMKPHPWFFGKIPRAKAEEMLSKQRHDGAFLIRESESAPGDFSLSVKFGNDVQHFKVLRDGAGKYFLWVVKFNSLNELVDYHRSTSVSRNQQIFLRDIEQVPQQPTRVQALFDFDPQEDGELGFRRGDFIHVMDNSDPNWWKGACHGQTGMFHRNYVTPVNRNV	-0.0754241784148982	0.0024597645	-0.19239071414518705
MEAIAKYDFKATADDELSFKRGDILKVLNEECDQNWYKAELNGKDGFIPKNYIEMKPHPWFFGKIPRAKAEEMLSKQRHDGAFLIRESESAPGDFSLSVKFGNDVQHFKVLRDGAGKYFLWVVKFNSLNELVDYHRSTSVSRNQQIFLRDIEQVPQQPTRVQALFDFDPQEDGELGFRRGDFIHVMDNSDPNWWKGACHGQTGMFQRNYVTPVNRNV	-0.72013290850937	-0.54900765	-0.5505938052902764
MEAIAKYDFKATADDELSFKRGDILKVLNEECDQNWYKAELNGKDGFIPKNYIEMKPHPWFFGKIPRAKAEEMLSKQRHDGAFLIRESESAPGDFSLSVKFGNDVQHFKVLRDGAGKYFLWVVKFNSLNELVDYHRSTSVSRNQQIFLRDIEQVPQQPTRVQALFDFDPQEDGELGFRRGDFIHVMDNSDPNWWKGACHGQTGMFPKNYVTPVNRNV	0.127819214161957	0.08970356	-0.03710822465609098
MEAIAKYDFKATADDELSFKRGDILKVLNEECDQNWYKAELNGKDGFIPKNYIEMKPHPWFFGKIPRAKAEEMLSKQRHDGAFLIRESESAPGDFSLSVKFGNDVQHFKVLRDGAGKYFLWVVKFNSLNELVDYHRSTSVSRNQQIFLRDIEQVPQQPTRVQALFDFDPQEDGELGFRRGDFIHVMDNSDPNWWKGACHGQTGMFPTNYVTPVNRNV	-0.0778925119299349	-0.10307169	-0.23407768895281578
MEAIAKYDFKATADDELSFKRGDILKVLNEECDQNWYKAELNGKDGFIPKNYIEMKPHPWFFGKIPRAKAEEMLSKQRHDGAFLIRESESAPGDFSLSVKFGNDVQHFKVLRDGAGKYFLWVVKFNSLNELVDYHRSTSVSRNQQIFLRDIEQVPQQPTRVQALFDFDPQEDGELGFRRGDFIHVMDNSDPNWWKGACHGQTGMFPSNYVTPVNRNV	0.30971079897721	0.17288888	0.08025886537227134
MEAIAKYDFKATADDELSFKRGDILKVLNEECDQNWYKAELNGKDGFIPKNYIEMKPHPWFFGKIPRAKAEEMLSKQRHDGAFLIRESESAPGDFSLSVKFGNDVQHFKVLRDGAGKYFLWVVKFNSLNELVDYHRSTSVSRNQQIFLRDIEQVPQQPTRVQALFDFDPQEDGELGFRRGDFIHVMDNSDPNWWKGACHGQTGMFPMNYVTPVNRNV	-0.275726613136127	-0.1964755	-0.32040803883929314
MEAIAKYDFKATADDELSFKRGDILKVLNEECDQNWYKAELNGKDGFIPKNYIEMKPHPWFFGKIPRAKAEEMLSKQRHDGAFLIRESESAPGDFSLSVKFGNDVQHFKVLRDGAGKYFLWVVKFNSLNELVDYHRSTSVSRNQQIFLRDIEQVPQQPTRVQALFDFDPQEDGELGFRRGDFIHVMDNSDPNWWKGACHGQTGMFPHNYVTPVNRNV	-0.408694076704234	-0.66241056	-0.6199782957319346
MEAIAKYDFKATADDELSFKRGDILKVLNEECDQNWYKAELNGKDGFIPKNYIEMKPHPWFFGKIPRAKAEEMLSKQRHDGAFLIRESESAPGDFSLSVKFGNDVQHFKVLRDGAGKYFLWVVKFNSLNELVDYHRSTSVSRNQQIFLRDIEQVPQQPTRVQALFDFDPQEDGELGFRRGDFIHVMDNSDPNWWKGACHGQTGMFPQNYVTPVNRNV	-0.416434132291563	-0.3593487	-0.44300755587157603
MEAIAKYDFKATADDELSFKRGDILKVLNEECDQNWYKAELNGKDGFIPKNYIEMKPHPWFFGKIPRAKAEEMLSKQRHDGAFLIRESESAPGDFSLSVKFGNDVQHFKVLRDGAGKYFLWVVKFNSLNELVDYHRSTSVSRNQQIFLRDIEQVPQQPTRVQALFDFDPQEDGELGFRRGDFIHVMDNSDPNWWKGACHGQTGMFPRKYVTPVNRNV	0.323209004722441	0.16890967	0.06366834244002995
MEAIAKYDFKATADDELSFKRGDILKVLNEECDQNWYKAELNGKDGFIPKNYIEMKPHPWFFGKIPRAKAEEMLSKQRHDGAFLIRESESAPGDFSLSVKFGNDVQHFKVLRDGAGKYFLWVVKFNSLNELVDYHRSTSVSRNQQIFLRDIEQVPQQPTRVQALFDFDPQEDGELGFRRGDFIHVMDNSDPNWWKGACHGQTGMFPRNNVTPVNRNV	-0.881278001870369	-0.7775996	-0.6463512383791397
MEAIAKYDFKATADDELSFKRGDILKVLNEECDQNWYKAELNGKDGFIPKNYIEMKPHPWFFGKIPRAKAEEMLSKQRHDGAFLIRESESAPGDFSLSVKFGNDVQHFKVLRDGAGKYFLWVVKFNSLNELVDYHRSTSVSRNQQIFLRDIEQVPQQPTRVQALFDFDPQEDGELGFRRGDFIHVMDNSDPNWWKGACHGQTGMFPRNKVTPVNRNV	0.0603333981889198	0.01748252	-0.15285617464865453
MEAIAKYDFKATADDELSFKRGDILKVLNEECDQNWYKAELNGKDGFIPKNYIEMKPHPWFFGKIPRAKAEEMLSKQRHDGAFLIRESESAPGDFSLSVKFGNDVQHFKVLRDGAGKYFLWVVKFNSLNELVDYHRSTSVSRNQQIFLRDIEQVPQQPTRVQALFDFDPQEDGELGFRRGDFIHVMDNSDPNWWKGACHGQTGMFPRNSVTPVNRNV	-0.410837279425291	-0.3730427	-0.46488768253536605
MEAIAKYDFKATADDELSFKRGDILKVLNEECDQNWYKAELNGKDGFIPKNYIEMKPHPWFFGKIPRAKAEEMLSKQRHDGAFLIRESESAPGDFSLSVKFGNDVQHFKVLRDGAGKYFLWVVKFNSLNELVDYHRSTSVSRNQQIFLRDIEQVPQQPTRVQALFDFDPQEDGELGFRRGDFIHVMDNSDPNWWKGACHGQTGMFPRNRVTPVNRNV	0.0528986370087527	-0.018494487	-0.18118128837349268
MEAIAKYDFKATADDELSFKRGDILKVLNEECDQNWYKAELNGKDGFIPKNYIEMKPHPWFFGKIPRAKAEEMLSKQRHDGAFLIRESESAPGDFSLSVKFGNDVQHFKVLRDGAGKYFLWVVKFNSLNELVDYHRSTSVSRNQQIFLRDIEQVPQQPTRVQALFDFDPQEDGELGFRRGDFIHVMDNSDPNWWKGACHGQTGMFPRNMVTPVNRNV	-0.0059026461098546	-0.014300466	-0.18109046100986692
MEAIAKYDFKATADDELSFKRGDILKVLNEECDQNWYKAELNGKDGFIPKNYIEMKPHPWFFGKIPRAKAEEMLSKQRHDGAFLIRESESAPGDFSLSVKFGNDVQHFKVLRDGAGKYFLWVVKFNSLNELVDYHRSTSVSRNQQIFLRDIEQVPQQPTRVQALFDFDPQEDGELGFRRGDFIHVMDNSDPNWWKGACHGQTGMFPRNLVTPVNRNV	0.137267940711207	0.0995661	-0.055733884157744384
MEAIAKYDFKATADDELSFKRGDILKVLNEECDQNWYKAELNGKDGFIPKNYIEMKPHPWFFGKIPRAKAEEMLSKQRHDGAFLIRESESAPGDFSLSVKFGNDVQHFKVLRDGAGKYFLWVVKFNSLNELVDYHRSTSVSRNQQIFLRDIEQVPQQPTRVQALFDFDPQEDGELGFRRGDFIHVMDNSDPNWWKGACHGQTGMFPRNDVTPVNRNV	-0.9413638195428872	-1.0713933	-0.8105585549592202
MEAIAKYDFKATADDELSFKRGDILKVLNEECDQNWYKAELNGKDGFIPKNYIEMKPHPWFFGKIPRAKAEEMLSKQRHDGAFLIRESESAPGDFSLSVKFGNDVQHFKVLRDGAGKYFLWVVKFNSLNELVDYHRSTSVSRNQQIFLRDIEQVPQQPTRVQALFDFDPQEDGELGFRRGDFIHVMDNSDPNWWKGACHGQTGMFPRNEVTPVNRNV	-0.796297954936068	-1.0725939	-0.8248595063496351
MEAIAKYDFKATADDELSFKRGDILKVLNEECDQNWYKAELNGKDGFIPKNYIEMKPHPWFFGKIPRAKAEEMLSKQRHDGAFLIRESESAPGDFSLSVKFGNDVQHFKVLRDGAGKYFLWVVKFNSLNELVDYHRSTSVSRNQQIFLRDIEQVPQQPTRVQALFDFDPQEDGELGFRRGDFIHVMDNSDPNWWKGACHGQTGMFPRNAVTPVNRNV	0.0927757407421833	-0.026270628	-0.1966739172293046
MEAIAKYDFKATADDELSFKRGDILKVLNEECDQNWYKAELNGKDGFIPKNYIEMKPHPWFFGKIPRAKAEEMLSKQRHDGAFLIRESESAPGDFSLSVKFGNDVQHFKVLRDGAGKYFLWVVKFNSLNELVDYHRSTSVSRNQQIFLRDIEQVPQQPTRVQALFDFDPQEDGELGFRRGDFIHVMDNSDPNWWKGACHGQTGMFPRNGVTPVNRNV	-0.484328932579905	-0.854979	-0.7303394760659163
MEAIAKYDFKATADDELSFKRGDILKVLNEECDQNWYKAELNGKDGFIPKNYIEMKPHPWFFGKIPRAKAEEMLSKQRHDGAFLIRESESAPGDFSLSVKFGNDVQHFKVLRDGAGKYFLWVVKFNSLNELVDYHRSTSVSRNQQIFLRDIEQVPQQPTRVQALFDFDPQEDGELGFRRGDFIHVMDNSDPNWWKGACHGQTGMFPRNVVTPVNRNV	-0.1871539196553789	-0.16795921	-0.3025467545080929
MEAIAKYDFKATADDELSFKRGDILKVLNEECDQNWYKAELNGKDGFIPKNYIEMKPHPWFFGKIPRAKAEEMLSKQRHDGAFLIRESESAPGDFSLSVKFGNDVQHFKVLRDGAGKYFLWVVKFNSLNELVDYHRSTSVSRNQQIFLRDIEQVPQQPTRVQALFDFDPQEDGELGFRRGDFIHVMDNSDPNWWKGACHGQTGMFPRNYDTPVNRNV	-0.872359422704833	-0.94067883	-0.7821293351126002
MEAIAKYDFKATADDELSFKRGDILKVLNEECDQNWYKAELNGKDGFIPKNYIEMKPHPWFFGKIPRAKAEEMLSKQRHDGAFLIRESESAPGDFSLSVKFGNDVQHFKVLRDGAGKYFLWVVKFNSLNELVDYHRSTSVSRNQQIFLRDIEQVPQQPTRVQALFDFDPQEDGELGFRRGDFIHVMDNSDPNWWKGACHGQTGMFPRNYGTPVNRNV	-1.10123348856521	-1.0641584	-0.8169222197618886
MEAIAKYDFKATADDELSFKRGDILKVLNEECDQNWYKAELNGKDGFIPKNYIEMKPHPWFFGKIPRAKAEEMLSKQRHDGAFLIRESESAPGDFSLSVKFGNDVQHFKVLRDGAGKYFLWVVKFNSLNELVDYHRSTSVSRNQQIFLRDIEQVPQQPTRVQALFDFDPQEDGELGFRRGDFIHVMDNSDPNWWKGACHGQTGMFPRNYVKPVNRNV	0.260768639237764	0.15942311	0.04690341338568871
MEAIAKYDFKATADDELSFKRGDILKVLNEECDQNWYKAELNGKDGFIPKNYIEMKPHPWFFGKIPRAKAEEMLSKQRHDGAFLIRESESAPGDFSLSVKFGNDVQHFKVLRDGAGKYFLWVVKFNSLNELVDYHRSTSVSRNQQIFLRDIEQVPQQPTRVQALFDFDPQEDGELGFRRGDFIHVMDNSDPNWWKGACHGQTGMFPRNYVTSVNRNV	-0.009387913283479	-0.016301274	-0.19841029265743337
MEAIAKYDFKATADDELSFKRGDILKVLNEECDQNWYKAELNGKDGFIPKNYIEMKPHPWFFGKIPRAKAEEMLSKQRHDGAFLIRESESAPGDFSLSVKFGNDVQHFKVLRDGAGKYFLWVVKFNSLNELVDYHRSTSVSRNQQIFLRDIEQVPQQPTRVQALFDFDPQEDGELGFRRGDFIHVMDNSDPNWWKGACHGQTGMFPRNYVTPKNRNV	-0.0741914195616013	-0.0275321	-0.1397687247276984
MEAIAKYDFKATADDELSFKRGDILKVLNEECDQNWYKAELNGKDGFIPKNYIEMKPHPWFFGKIPRAKAEEMLSKQRHDGAFLIRESESAPGDFSLSVKFGNDVQHFKVLRDGAGKYFLWVVKFNSLNELVDYHRSTSVSRNQQIFLRDIEQVPQQPTRVQALFDFDPQEDGELGFRRGDFIHVMDNSDPNWWKGACHGQTGMFPRNYVTPPNRNV	-0.153264617348549	-0.096940756	-0.2492681150584488
MEAIAKYDFKATADDELSFKRGDILKVLNEECDQNWYKAELNGKDGFIPKNYIEMKPHPWFFGKIPRAKAEEMLSKQRHDGAFLIRESESAPGDFSLSVKFGNDVQHFKVLRDGAGKYFLWVVKFNSLNELVDYHRSTSVSRNQQIFLRDIEQVPQQPTRVQALFDFDPQEDGELGFRRGDFIHVMDNSDPNWWKGACHGQTGMFPRNYVTPANRNV	-0.196246979079489	-0.13969874	-0.3153057133859747
MEAIAKYDFKATADDELSFKRGDILKVLNEECDQNWYKAELNGKDGFIPKNYIEMKPHPWFFGKIPRAKAEEMLSKQRHDGAFLIRESESAPGDFSLSVKFGNDVQHFKVLRDGAGKYFLWVVKFNSLNELVDYHRSTSVSRNQQIFLRDIEQVPQQPTRVQALFDFDPQEDGELGFRRGDFIHVMDNSDPNWWKGACHGQTGMFPRNYVTPVRRNV	-0.2029597269983349	-0.22895062	-0.38306831489094506
MEAIAKYDFKATADDELSFKRGDILKVLNEECDQNWYKAELNGKDGFIPKNYIEMKPHPWFFGKIPRAKAEEMLSKQRHDGAFLIRESESAPGDFSLSVKFGNDVQHFKVLRDGAGKYFLWVVKFNSLNELVDYHRSTSVSRNQQIFLRDIEQVPQQPTRVQALFDFDPQEDGELGFRRGDFIHVMDNSDPNWWKGACHGQTGMFPRNYVTPVLRNV	-0.223815736907586	-0.22316611	-0.35372419853796266
MEAIAKYDFKATADDELSFKRGDILKVLNEECDQNWYKAELNGKDGFIPKNYIEMKPHPWFFGKIPRAKAEEMLSKQRHDGAFLIRESESAPGDFSLSVKFGNDVQHFKVLRDGAGKYFLWVVKFNSLNELVDYHRSTSVSRNQQIFLRDIEQVPQQPTRVQALFDFDPQEDGELGFRRGDFIHVMDNSDPNWWKGACHGQTGMFPRNYVTPCNRNV	-0.145135680869082	-0.20633745	-0.3243227019799946
MEAIAKYDFKATADDELSFKRGDILKVLNEECDQNWYKAELNGKDGFIPKNYIEMKPHPWFFGKIPRAKAEEMLSKQRHDGAFLIRESESAPGDFSLSVKFGNDVQHFKVLRDGAGKYFLWVVKFNSLNELVDYHRSTSVSRNQQIFLRDIEQVPQQPTRVQALFDFDPQEDGELGFRRGDFIHVMDNSDPNWWKGACHGQTGMFPRNYVTPLNRNV	-0.0279284121742199	0.0983938	-0.12350662567899295
MEAIAKYDFKATADDELSFKRGDILKVLNEECDQNWYKAELNGKDGFIPKNYIEMKPHPWFFGKIPRAKAEEMLSKQRHDGAFLIRESESAPGDFSLSVKFGNDVQHFKVLRDGAGKYFLWVVKFNSLNELVDYHRSTSVSRNQQIFLRDIEQVPQQPTRVQALFDFDPQEDGELGFRRGDFIHVMDNSDPNWWKGACHGQTGMFPRNYVTRVNRNV	-0.278658936356704	-0.28553718	-0.3916686914315237
MEAIAKYDFKATADDELSFKRGDILKVLNEECDQNWYKAELNGKDGFIPKNYIEMKPHPWFFGKIPRAKAEEMLSKQRHDGAFLIRESESAPGDFSLSVKFGNDVQHFKVLRDGAGKYFLWVVKFNSLNELVDYHRSTSVSRNQQIFLRDIEQVPQQPTRVQALFDFDPQEDGELGFRRGDFIHVMDNSDPNWWKGACHGQTGMFPRNYVTLVNRNV	-0.0283645593155568	-0.12519574	-0.3182869962735797
MEAIAKYDFKATADDELSFKRGDILKVLNEECDQNWYKAELNGKDGFIPKNYIEMKPHPWFFGKIPRAKAEEMLSKQRHDGAFLIRESESAPGDFSLSVKFGNDVQHFKVLRDGAGKYFLWVVKFNSLNELVDYHRSTSVSRNQQIFLRDIEQVPQQPTRVQALFDFDPQEDGELGFRRGDFIHVMDNSDPNWWKGACHGQTGMFPRNYVTGVNRNV	-0.0544258552263652	-0.065105915	-0.2404162458882384
MEAIAKYDFKATADDELSFKRGDILKVLNEECDQNWYKAELNGKDGFIPKNYIEMKPHPWFFGKIPRAKAEEMLSKQRHDGAFLIRESESAPGDFSLSVKFGNDVQHFKVLRDGAGKYFLWVVKFNSLNELVDYHRSTSVSRNQQIFLRDIEQVPQQPTRVQALFDFDPQEDGELGFRRGDFIHVMDNSDPNWWKGACHGQTGMFPRNYVTVVNRNV	0.0963641266915956	-0.027443528	-0.21399133216992006
MEAIAKYDFKATADDELSFKRGDILKVLNEECDQNWYKAELNGKDGFIPKNYIEMKPHPWFFGKIPRAKAEEMLSKQRHDGAFLIRESESAPGDFSLSVKFGNDVQHFKVLRDGAGKYFLWVVKFNSLNELVDYHRSTSVSRNQQIFLRDIEQVPQQPTRVQALFDFDPQEDGELGFRRGDFIHVMDNSDPNWWKGACHGQTGMFPRNYVTWVNRNV	-0.121023069908526	-0.20519698	-0.3653602802867262
MEAIAKYDFKATADDELSFKRGDILKVLNEECDQNWYKAELNGKDGFIPKNYIEMKPHPWFFGKIPRAKAEEMLSKQRHDGAFLIRESESAPGDFSLSVKFGNDVQHFKVLRDGAGKYFLWVVKFNSLNELVDYHRSTSVSRNQQIFLRDIEQVPQQPTRVQALFDFDPQEDGELGFRRGDFIHVMDNSDPNWWKGACHGQTGMFPRNYVTFVNRNV	-0.0680437619875409	-0.14330888	-0.29690065506057906
MEAIAKYDFKATADDELSFKRGDILKVLNEECDQNWYKAELNGKDGFIPKNYIEMKPHPWFFGKIPRAKAEEMLSKQRHDGAFLIRESESAPGDFSLSVKFGNDVQHFKVLRDGAGKYFLWVVKFNSLNELVDYHRSTSVSRNQQIFLRDIEQVPQQPTRVQALFDFDPQEDGELGFRRGDFIHVMDNSDPNWWKGACHGQTGMFPRNYVSPVNRNV	-0.17245417945479	-0.15871453	-0.3166238007552895
MEAIAKYDFKATADDELSFKRGDILKVLNEECDQNWYKAELNGKDGFIPKNYIEMKPHPWFFGKIPRAKAEEMLSKQRHDGAFLIRESESAPGDFSLSVKFGNDVQHFKVLRDGAGKYFLWVVKFNSLNELVDYHRSTSVSRNQQIFLRDIEQVPQQPTRVQALFDFDPQEDGELGFRRGDFIHVMDNSDPNWWKGACHGQTGMFPRNYVMPVNRNV	0.0832528729141817	0.005761504	-0.16199804261384898
MEAIAKYDFKATADDELSFKRGDILKVLNEECDQNWYKAELNGKDGFIPKNYIEMKPHPWFFGKIPRAKAEEMLSKQRHDGAFLIRESESAPGDFSLSVKFGNDVQHFKVLRDGAGKYFLWVVKFNSLNELVDYHRSTSVSRNQQIFLRDIEQVPQQPTRVQALFDFDPQEDGELGFRRGDFIHVMDNSDPNWWKGACHGQTGMFPRNYVPPVNRNV	-1.08566402128105	-1.1043991	-0.8614574482380206
MEAIAKYDFKATADDELSFKRGDILKVLNEECDQNWYKAELNGKDGFIPKNYIEMKPHPWFFGKIPRAKAEEMLSKQRHDGAFLIRESESAPGDFSLSVKFGNDVQHFKVLRDGAGKYFLWVVKFNSLNELVDYHRSTSVSRNQQIFLRDIEQVPQQPTRVQALFDFDPQEDGELGFRRGDFIHVMDNSDPNWWKGACHGQTGMFPRNYVRPVNRNV	0.2226186405627989	0.08903837	-0.08690718686195442
MEAIAKYDFKATADDELSFKRGDILKVLNEECDQNWYKAELNGKDGFIPKNYIEMKPHPWFFGKIPRAKAEEMLSKQRHDGAFLIRESESAPGDFSLSVKFGNDVQHFKVLRDGAGKYFLWVVKFNSLNELVDYHRSTSVSRNQQIFLRDIEQVPQQPTRVQALFDFDPQEDGELGFRRGDFIHVMDNSDPNWWKGACHGQTGMFPRNYVLPVNRNV	-0.232935231760328	-0.17847109	-0.3234309927546928
MEAIAKYDFKATADDELSFKRGDILKVLNEECDQNWYKAELNGKDGFIPKNYIEMKPHPWFFGKIPRAKAEEMLSKQRHDGAFLIRESESAPGDFSLSVKFGNDVQHFKVLRDGAGKYFLWVVKFNSLNELVDYHRSTSVSRNQQIFLRDIEQVPQQPTRVQALFDFDPQEDGELGFRRGDFIHVMDNSDPNWWKGACHGQTGMFPRNYVGPVNRNV	0.0114502501355819	0.0077317953	-0.172864589591061
MEAIAKYDFKATADDELSFKRGDILKVLNEECDQNWYKAELNGKDGFIPKNYIEMKPHPWFFGKIPRAKAEEMLSKQRHDGAFLIRESESAPGDFSLSVKFGNDVQHFKVLRDGAGKYFLWVVKFNSLNELVDYHRSTSVSRNQQIFLRDIEQVPQQPTRVQALFDFDPQEDGELGFRRGDFIHVMDNSDPNWWKGACHGQTGMFPRNYVVPVNRNV	-0.0356625591729819	-0.014153838	-0.20381829542208685
MEAIAKYDFKATADDELSFKRGDILKVLNEECDQNWYKAELNGKDGFIPKNYIEMKPHPWFFGKIPRAKAEEMLSKQRHDGAFLIRESESAPGDFSLSVKFGNDVQHFKVLRDGAGKYFLWVVKFNSLNELVDYHRSTSVSRNQQIFLRDIEQVPQQPTRVQALFDFDPQEDGELGFRRGDFIHVMDNSDPNWWKGACHGQTGMFPRNCVTPVNRNV	-0.174461306511398	-0.12967491	-0.2827285154839867
MEAIAKYDFKATADDELSFKRGDILKVLNEECDQNWYKAELNGKDGFIPKNYIEMKPHPWFFGKIPRAKAEEMLSKQRHDGAFLIRESESAPGDFSLSVKFGNDVQHFKVLRDGAGKYFLWVVKFNSLNELVDYHRSTSVSRNQQIFLRDIEQVPQQPTRVQALFDFDPQEDGELGFRRGDFIHVMDNSDPNWWKGACHGQTGMFPRNWVTPVNRNV	-0.232318516110297	-0.1893853	-0.3375177818643955
MEAIAKYDFKATADDELSFKRGDILKVLNEECDQNWYKAELNGKDGFIPKNYIEMKPHPWFFGKIPRAKAEEMLSKQRHDGAFLIRESESAPGDFSLSVKFGNDVQHFKVLRDGAGKYFLWVVKFNSLNELVDYHRSTSVSRNQQIFLRDIEQVPQQPTRVQALFDFDPQEDGELGFRRGDFIHVMDNSDPNWWKGACHGQTGMFPRNFVTPVNRNV	-0.0153873167825747	-0.06677914	-0.22470937470914265
MEAIAKYDFKATADDELSFKRGDILKVLNEECDQNWYKAELNGKDGFIPKNYIEMKPHPWFFGKIPRAKAEEMLSKQRHDGAFLIRESESAPGDFSLSVKFGNDVQHFKVLRDGAGKYFLWVVKFNSLNELVDYHRSTSVSRNQQIFLRDIEQVPQQPTRVQALFDFDPQEDGELGFRRGDFIHVMDNSDPNWWKGACHGQTGMFPRTYVTPVNRNV	0.196924311442521	0.085164666	-0.06868835407458462
MEAIAKYDFKATADDELSFKRGDILKVLNEECDQNWYKAELNGKDGFIPKNYIEMKPHPWFFGKIPRAKAEEMLSKQRHDGAFLIRESESAPGDFSLSVKFGNDVQHFKVLRDGAGKYFLWVVKFNSLNELVDYHRSTSVSRNQQIFLRDIEQVPQQPTRVQALFDFDPQEDGELGFRRGDFIHVMDNSDPNWWKGACHGQTGMFPRSYVTPVNRNV	0.273331672309584	0.1595298	0.04339237381785921
MEAIAKYDFKATADDELSFKRGDILKVLNEECDQNWYKAELNGKDGFIPKNYIEMKPHPWFFGKIPRAKAEEMLSKQRHDGAFLIRESESAPGDFSLSVKFGNDVQHFKVLRDGAGKYFLWVVKFNSLNELVDYHRSTSVSRNQQIFLRDIEQVPQQPTRVQALFDFDPQEDGELGFRRGDFIHVMDNSDPNWWKGACHGQTGMFPRRYVTPVNRNV	0.23834120067986	0.13589966	0.00030539071222790426
MEAIAKYDFKATADDELSFKRGDILKVLNEECDQNWYKAELNGKDGFIPKNYIEMKPHPWFFGKIPRAKAEEMLSKQRHDGAFLIRESESAPGDFSLSVKFGNDVQHFKVLRDGAGKYFLWVVKFNSLNELVDYHRSTSVSRNQQIFLRDIEQVPQQPTRVQALFDFDPQEDGELGFRRGDFIHVMDNSDPNWWKGACHGQTGMFPRIYVTPVNRNV	-0.101128294207912	-0.14556313	-0.30653312856391857
MEAIAKYDFKATADDELSFKRGDILKVLNEECDQNWYKAELNGKDGFIPKNYIEMKPHPWFFGKIPRAKAEEMLSKQRHDGAFLIRESESAPGDFSLSVKFGNDVQHFKVLRDGAGKYFLWVVKFNSLNELVDYHRSTSVSRNQQIFLRDIEQVPQQPTRVQALFDFDPQEDGELGFRRGDFIHVMDNSDPNWWKGACHGQTGMFPRMYVTPVNRNV	-0.0918682685192153	-0.05668199	-0.22314996462325531
MEAIAKYDFKATADDELSFKRGDILKVLNEECDQNWYKAELNGKDGFIPKNYIEMKPHPWFFGKIPRAKAEEMLSKQRHDGAFLIRESESAPGDFSLSVKFGNDVQHFKVLRDGAGKYFLWVVKFNSLNELVDYHRSTSVSRNQQIFLRDIEQVPQQPTRVQALFDFDPQEDGELGFRRGDFIHVMDNSDPNWWKGACHGQTGMFPRQYVTPVNRNV	0.141846838325981	0.07587659	-0.07464346022236157
MEAIAKYDFKATADDELSFKRGDILKVLNEECDQNWYKAELNGKDGFIPKNYIEMKPHPWFFGKIPRAKAEEMLSKQRHDGAFLIRESESAPGDFSLSVKFGNDVQHFKVLRDGAGKYFLWVVKFNSLNELVDYHRSTSVSRNQQIFLRDIEQVPQQPTRVQALFDFDPQEDGELGFRRGDFIHVMDNSDPNWWKGACHGQTGMFPRPYVTPVNRNV	-0.3892669359916801	-0.45156997	-0.5153018237421367
MEAIAKYDFKATADDELSFKRGDILKVLNEECDQNWYKAELNGKDGFIPKNYIEMKPHPWFFGKIPRAKAEEMLSKQRHDGAFLIRESESAPGDFSLSVKFGNDVQHFKVLRDGAGKYFLWVVKFNSLNELVDYHRSTSVSRNQQIFLRDIEQVPQQPTRVQALFDFDPQEDGELGFRRGDFIHVMDNSDPNWWKGACHGQTGMFPRLYVTPVNRNV	-0.0453620110995591	-0.049202204	-0.22340511957524267
MEAIAKYDFKATADDELSFKRGDILKVLNEECDQNWYKAELNGKDGFIPKNYIEMKPHPWFFGKIPRAKAEEMLSKQRHDGAFLIRESESAPGDFSLSVKFGNDVQHFKVLRDGAGKYFLWVVKFNSLNELVDYHRSTSVSRNQQIFLRDIEQVPQQPTRVQALFDFDPQEDGELGFRRGDFIHVMDNSDPNWWKGACHGQTGMFPRDYVTPVNRNV	0.0496820015752634	0.01877749	-0.1518327334770726
MEAIAKYDFKATADDELSFKRGDILKVLNEECDQNWYKAELNGKDGFIPKNYIEMKPHPWFFGKIPRAKAEEMLSKQRHDGAFLIRESESAPGDFSLSVKFGNDVQHFKVLRDGAGKYFLWVVKFNSLNELVDYHRSTSVSRNQQIFLRDIEQVPQQPTRVQALFDFDPQEDGELGFRRGDFIHVMDNSDPNWWKGACHGQTGMFPREYVTPVNRNV	0.245221642712845	0.16685522	0.057240170654366374
MEAIAKYDFKATADDELSFKRGDILKVLNEECDQNWYKAELNGKDGFIPKNYIEMKPHPWFFGKIPRAKAEEMLSKQRHDGAFLIRESESAPGDFSLSVKFGNDVQHFKVLRDGAGKYFLWVVKFNSLNELVDYHRSTSVSRNQQIFLRDIEQVPQQPTRVQALFDFDPQEDGELGFRRGDFIHVMDNSDPNWWKGACHGQTGMFPRAYVTPVNRNV	0.360485417837799	0.14505768	0.023294659851169186
MEAIAKYDFKATADDELSFKRGDILKVLNEECDQNWYKAELNGKDGFIPKNYIEMKPHPWFFGKIPRAKAEEMLSKQRHDGAFLIRESESAPGDFSLSVKFGNDVQHFKVLRDGAGKYFLWVVKFNSLNELVDYHRSTSVSRNQQIFLRDIEQVPQQPTRVQALFDFDPQEDGELGFRRGDFIHVMDNSDPNWWKGACHGQTGMFPRGYVTPVNRNV	0.11828907106159	0.12177539	-0.017918377448439493
MEAIAKYDFKATADDELSFKRGDILKVLNEECDQNWYKAELNGKDGFIPKNYIEMKPHPWFFGKIPRAKAEEMLSKQRHDGAFLIRESESAPGDFSLSVKFGNDVQHFKVLRDGAGKYFLWVVKFNSLNELVDYHRSTSVSRNQQIFLRDIEQVPQQPTRVQALFDFDPQEDGELGFRRGDFIHVMDNSDPNWWKGACHGQTGMFPRVYVTPVNRNV	0.14502506850139	0.050195217	-0.11867523234291788
MEAIAKYDFKATADDELSFKRGDILKVLNEECDQNWYKAELNGKDGFIPKNYIEMKPHPWFFGKIPRAKAEEMLSKQRHDGAFLIRESESAPGDFSLSVKFGNDVQHFKVLRDGAGKYFLWVVKFNSLNELVDYHRSTSVSRNQQIFLRDIEQVPQQPTRVQALFDFDPQEDGELGFRRGDFIHVMDNSDPNWWKGACHGQTGMFPRCYVTPVNRNV	0.127974914101779	0.09231353	-0.06559103363654639
MEAIAKYDFKATADDELSFKRGDILKVLNEECDQNWYKAELNGKDGFIPKNYIEMKPHPWFFGKIPRAKAEEMLSKQRHDGAFLIRESESAPGDFSLSVKFGNDVQHFKVLRDGAGKYFLWVVKFNSLNELVDYHRSTSVSRNQQIFLRDIEQVPQQPTRVQALFDFDPQEDGELGFRRGDFIHVMDNSDPNWWKGACHGQTGMFPRWYVTPVNRNV	0.0100364451156485	0.083520055	-0.09240647799899637
MEAIAKYDFKATADDELSFKRGDILKVLNEECDQNWYKAELNGKDGFIPKNYIEMKPHPWFFGKIPRAKAEEMLSKQRHDGAFLIRESESAPGDFSLSVKFGNDVQHFKVLRDGAGKYFLWVVKFNSLNELVDYHRSTSVSRNQQIFLRDIEQVPQQPTRVQALFDFDPQEDGELGFRRGDFIHVMDNSDPNWWKGACHGQTGMFPENYVTPVNRNV	-0.6859272344536519	-0.727122	-0.6520004502498846
MEAIAKYDFKATADDELSFKRGDILKVLNEECDQNWYKAELNGKDGFIPKNYIEMKPHPWFFGKIPRAKAEEMLSKQRHDGAFLIRESESAPGDFSLSVKFGNDVQHFKVLRDGAGKYFLWVVKFNSLNELVDYHRSTSVSRNQQIFLRDIEQVPQQPTRVQALFDFDPQEDGELGFRRGDFIHVMDNSDPNWWKGACHGQTGMFPANYVTPVNRNV	0.300032777954579	0.17803621	0.10314694579247252
MEAIAKYDFKATADDELSFKRGDILKVLNEECDQNWYKAELNGKDGFIPKNYIEMKPHPWFFGKIPRAKAEEMLSKQRHDGAFLIRESESAPGDFSLSVKFGNDVQHFKVLRDGAGKYFLWVVKFNSLNELVDYHRSTSVSRNQQIFLRDIEQVPQQPTRVQALFDFDPQEDGELGFRRGDFIHVMDNSDPNWWKGACHGQTGMFPGNYVTPVNRNV	-0.307147112163934	-0.2958774	-0.4034001145342332
MEAIAKYDFKATADDELSFKRGDILKVLNEECDQNWYKAELNGKDGFIPKNYIEMKPHPWFFGKIPRAKAEEMLSKQRHDGAFLIRESESAPGDFSLSVKFGNDVQHFKVLRDGAGKYFLWVVKFNSLNELVDYHRSTSVSRNQQIFLRDIEQVPQQPTRVQALFDFDPQEDGELGFRRGDFIHVMDNSDPNWWKGACHGQTGMFPVNYVTPVNRNV	0.0381439618998414	0.025722742	-0.1209793247714579
MEAIAKYDFKATADDELSFKRGDILKVLNEECDQNWYKAELNGKDGFIPKNYIEMKPHPWFFGKIPRAKAEEMLSKQRHDGAFLIRESESAPGDFSLSVKFGNDVQHFKVLRDGAGKYFLWVVKFNSLNELVDYHRSTSVSRNQQIFLRDIEQVPQQPTRVQALFDFDPQEDGELGFRRGDFIHVMDNSDPNWWKGACHGQTGMFPYNYVTPVNRNV	-0.513252143579854	-0.6586491	-0.625324707326179
MEAIAKYDFKATADDELSFKRGDILKVLNEECDQNWYKAELNGKDGFIPKNYIEMKPHPWFFGKIPRAKAEEMLSKQRHDGAFLIRESESAPGDFSLSVKFGNDVQHFKVLRDGAGKYFLWVVKFNSLNELVDYHRSTSVSRNQQIFLRDIEQVPQQPTRVQALFDFDPQEDGELGFRRGDFIHVMDNSDPNWWKGACHGQTGMFPCNYVTPVNRNV	0.0312715495536894	-0.016914368	-0.17702870381350433
MEAIAKYDFKATADDELSFKRGDILKVLNEECDQNWYKAELNGKDGFIPKNYIEMKPHPWFFGKIPRAKAEEMLSKQRHDGAFLIRESESAPGDFSLSVKFGNDVQHFKVLRDGAGKYFLWVVKFNSLNELVDYHRSTSVSRNQQIFLRDIEQVPQQPTRVQALFDFDPQEDGELGFRRGDFIHVMDNSDPNWWKGACHGQTGMFPWNYVTPVNRNV	-1.00183316817154	-0.85498345	-0.7422688472668852
MEAIAKYDFKATADDELSFKRGDILKVLNEECDQNWYKAELNGKDGFIPKNYIEMKPHPWFFGKIPRAKAEEMLSKQRHDGAFLIRESESAPGDFSLSVKFGNDVQHFKVLRDGAGKYFLWVVKFNSLNELVDYHRSTSVSRNQQIFLRDIEQVPQQPTRVQALFDFDPQEDGELGFRRGDFIHVMDNSDPNWWKGACHGQTGMFPFNYVTPVNRNV	-0.6902908393587021	-0.7131453	-0.6686455505860227
MEAIAKYDFKATADDELSFKRGDILKVLNEECDQNWYKAELNGKDGFIPKNYIEMKPHPWFFGKIPRAKAEEMLSKQRHDGAFLIRESESAPGDFSLSVKFGNDVQHFKVLRDGAGKYFLWVVKFNSLNELVDYHRSTSVSRNQQIFLRDIEQVPQQPTRVQALFDFDPQEDGELGFRRGDFIHVMDNSDPNWWKGACHGQTGMFPLNYVTPVNRNV	-0.7401944734091399	-0.74357724	-0.6699015743607282
MEAIAKYDFKATADDELSFKRGDILKVLNEECDQNWYKAELNGKDGFIPKNYIEMKPHPWFFGKIPRAKAEEMLSKQRHDGAFLIRESESAPGDFSLSVKFGNDVQHFKVLRDGAGKYFLWVVKFNSLNELVDYHRSTSVSRNQQIFLRDIEQVPQQPTRVQALFDFDPQEDGELGFRRGDFIHVMDNSDPNWWKGACHGQTGMFLRNYVTPVNRNV	-0.5802141781144841	-0.62144655	-0.596292866037281
MEAIAKYDFKATADDELSFKRGDILKVLNEECDQNWYKAELNGKDGFIPKNYIEMKPHPWFFGKIPRAKAEEMLSKQRHDGAFLIRESESAPGDFSLSVKFGNDVQHFKVLRDGAGKYFLWVVKFNSLNELVDYHRSTSVSRNQQIFLRDIEQVPQQPTRVQALFDFDPQEDGELGFRRGDFIHVMDNSDPNWWKGACHGQTGMFERNYVTPVNRNV	-0.94615446519211	-0.93500996	-0.8096783992213981
MEAIAKYDFKATADDELSFKRGDILKVLNEECDQNWYKAELNGKDGFIPKNYIEMKPHPWFFGKIPRAKAEEMLSKQRHDGAFLIRESESAPGDFSLSVKFGNDVQHFKVLRDGAGKYFLWVVKFNSLNELVDYHRSTSVSRNQQIFLRDIEQVPQQPTRVQALFDFDPQEDGELGFRRGDFIHVMDNSDPNWWKGACHGQTGMFARNYVTPVNRNV	-1.02308862424586	-0.83741826	-0.7017852066141099
MEAIAKYDFKATADDELSFKRGDILKVLNEECDQNWYKAELNGKDGFIPKNYIEMKPHPWFFGKIPRAKAEEMLSKQRHDGAFLIRESESAPGDFSLSVKFGNDVQHFKVLRDGAGKYFLWVVKFNSLNELVDYHRSTSVSRNQQIFLRDIEQVPQQPTRVQALFDFDPQEDGELGFRRGDFIHVMDNSDPNWWKGACHGQTGMFGRNYVTPVNRNV	-1.03524824186833	-0.9881002	-0.7866759990752588
MEAIAKYDFKATADDELSFKRGDILKVLNEECDQNWYKAELNGKDGFIPKNYIEMKPHPWFFGKIPRAKAEEMLSKQRHDGAFLIRESESAPGDFSLSVKFGNDVQHFKVLRDGAGKYFLWVVKFNSLNELVDYHRSTSVSRNQQIFLRDIEQVPQQPTRVQALFDFDPQEDGELGFRRGDFIHVMDNSDPNWWKGACHGQTGMFVRNYVTPVNRNV	-0.930948616052133	-1.0664692	-0.8382689456533363
MEAIAKYDFKATADDELSFKRGDILKVLNEECDQNWYKAELNGKDGFIPKNYIEMKPHPWFFGKIPRAKAEEMLSKQRHDGAFLIRESESAPGDFSLSVKFGNDVQHFKVLRDGAGKYFLWVVKFNSLNELVDYHRSTSVSRNQQIFLRDIEQVPQQPTRVQALFDFDPQEDGELGFRRGDFIHVMDNSDPNWWKGACHGQTGMFYRNYVTPVNRNV	-0.829423238368917	-0.73780096	-0.647452289988669
MEAIAKYDFKATADDELSFKRGDILKVLNEECDQNWYKAELNGKDGFIPKNYIEMKPHPWFFGKIPRAKAEEMLSKQRHDGAFLIRESESAPGDFSLSVKFGNDVQHFKVLRDGAGKYFLWVVKFNSLNELVDYHRSTSVSRNQQIFLRDIEQVPQQPTRVQALFDFDPQEDGELGFRRGDFIHVMDNSDPNWWKGACHGQTGMFWRNYVTPVNRNV	-0.9002849629089029	-0.78905964	-0.7000661159035078
MEAIAKYDFKATADDELSFKRGDILKVLNEECDQNWYKAELNGKDGFIPKNYIEMKPHPWFFGKIPRAKAEEMLSKQRHDGAFLIRESESAPGDFSLSVKFGNDVQHFKVLRDGAGKYFLWVVKFNSLNELVDYHRSTSVSRNQQIFLRDIEQVPQQPTRVQALFDFDPQEDGELGFRRGDFIHVMDNSDPNWWKGACHGQTGHFPRNYVTPVNRNV	-0.332452699143537	-0.29716045	-0.38891504716522185
MEAIAKYDFKATADDELSFKRGDILKVLNEECDQNWYKAELNGKDGFIPKNYIEMKPHPWFFGKIPRAKAEEMLSKQRHDGAFLIRESESAPGDFSLSVKFGNDVQHFKVLRDGAGKYFLWVVKFNSLNELVDYHRSTSVSRNQQIFLRDIEQVPQQPTRVQALFDFDPQEDGELGFRRGDFIHVMDNSDPNWWKGACHGQTGQFPRNYVTPVNRNV	-0.220160916957517	-0.33151793	-0.422150659450903
MEAIAKYDFKATADDELSFKRGDILKVLNEECDQNWYKAELNGKDGFIPKNYIEMKPHPWFFGKIPRAKAEEMLSKQRHDGAFLIRESESAPGDFSLSVKFGNDVQHFKVLRDGAGKYFLWVVKFNSLNELVDYHRSTSVSRNQQIFLRDIEQVPQQPTRVQALFDFDPQEDGELGFRRGDFIHVMDNSDPNWWKGACHGQTGPFPRNYVTPVNRNV	-1.16883879438175	-1.094868	-0.865476002178255
MEAIAKYDFKATADDELSFKRGDILKVLNEECDQNWYKAELNGKDGFIPKNYIEMKPHPWFFGKIPRAKAEEMLSKQRHDGAFLIRESESAPGDFSLSVKFGNDVQHFKVLRDGAGKYFLWVVKFNSLNELVDYHRSTSVSRNQQIFLRDIEQVPQQPTRVQALFDFDPQEDGELGFRRGDFIHVMDNSDPNWWKGACHGQTGDFPRNYVTPVNRNV	-0.8812394734959119	-0.84697044	-0.7340268692076233
MEAIAKYDFKATADDELSFKRGDILKVLNEECDQNWYKAELNGKDGFIPKNYIEMKPHPWFFGKIPRAKAEEMLSKQRHDGAFLIRESESAPGDFSLSVKFGNDVQHFKVLRDGAGKYFLWVVKFNSLNELVDYHRSTSVSRNQQIFLRDIEQVPQQPTRVQALFDFDPQEDGELGFRRGDFIHVMDNSDPNWWKGACHGQTGEFPRNYVTPVNRNV	-0.580727773034628	-0.4480574	-0.500635018458965
MEAIAKYDFKATADDELSFKRGDILKVLNEECDQNWYKAELNGKDGFIPKNYIEMKPHPWFFGKIPRAKAEEMLSKQRHDGAFLIRESESAPGDFSLSVKFGNDVQHFKVLRDGAGKYFLWVVKFNSLNELVDYHRSTSVSRNQQIFLRDIEQVPQQPTRVQALFDFDPQEDGELGFRRGDFIHVMDNSDPNWWKGACHGQTGAFPRNYVTPVNRNV	-0.394646481725324	-0.3033473	-0.40394996318573995
MEAIAKYDFKATADDELSFKRGDILKVLNEECDQNWYKAELNGKDGFIPKNYIEMKPHPWFFGKIPRAKAEEMLSKQRHDGAFLIRESESAPGDFSLSVKFGNDVQHFKVLRDGAGKYFLWVVKFNSLNELVDYHRSTSVSRNQQIFLRDIEQVPQQPTRVQALFDFDPQEDGELGFRRGDFIHVMDNSDPNWWKGACHGQTGGFPRNYVTPVNRNV	-0.381671549595579	-0.34832507	-0.42965142857912486
MEAIAKYDFKATADDELSFKRGDILKVLNEECDQNWYKAELNGKDGFIPKNYIEMKPHPWFFGKIPRAKAEEMLSKQRHDGAFLIRESESAPGDFSLSVKFGNDVQHFKVLRDGAGKYFLWVVKFNSLNELVDYHRSTSVSRNQQIFLRDIEQVPQQPTRVQALFDFDPQEDGELGFRRGDFIHVMDNSDPNWWKGACHGQTGVFPRNYVTPVNRNV	0.0622284327024166	0.031203032	-0.13132100590001805
MEAIAKYDFKATADDELSFKRGDILKVLNEECDQNWYKAELNGKDGFIPKNYIEMKPHPWFFGKIPRAKAEEMLSKQRHDGAFLIRESESAPGDFSLSVKFGNDVQHFKVLRDGAGKYFLWVVKFNSLNELVDYHRSTSVSRNQQIFLRDIEQVPQQPTRVQALFDFDPQEDGELGFRRGDFIHVMDNSDPNWWKGACHGQTGCFPRNYVTPVNRNV	-0.145555781023657	-0.21596754	-0.3407965399466839
MEAIAKYDFKATADDELSFKRGDILKVLNEECDQNWYKAELNGKDGFIPKNYIEMKPHPWFFGKIPRAKAEEMLSKQRHDGAFLIRESESAPGDFSLSVKFGNDVQHFKVLRDGAGKYFLWVVKFNSLNELVDYHRSTSVSRNQQIFLRDIEQVPQQPTRVQALFDFDPQEDGELGFRRGDFIHVMDNSDPNWWKGACHGQTGWFPRNYVTPVNRNV	0.0888739174117932	0.14077652	0.017467855859734982
MEAIAKYDFKATADDELSFKRGDILKVLNEECDQNWYKAELNGKDGFIPKNYIEMKPHPWFFGKIPRAKAEEMLSKQRHDGAFLIRESESAPGDFSLSVKFGNDVQHFKVLRDGAGKYFLWVVKFNSLNELVDYHRSTSVSRNQQIFLRDIEQVPQQPTRVQALFDFDPQEDGELGFRRGDFIHVMDNSDPNWWKGACHGQTGLFPRNYVTPVNRNV	0.10821724648164	-0.036114812	-0.20289457169368674
MEAIAKYDFKATADDELSFKRGDILKVLNEECDQNWYKAELNGKDGFIPKNYIEMKPHPWFFGKIPRAKAEEMLSKQRHDGAFLIRESESAPGDFSLSVKFGNDVQHFKVLRDGAGKYFLWVVKFNSLNELVDYHRSTSVSRNQQIFLRDIEQVPQQPTRVQALFDFDPQEDGELGFRRGDFIHVMDNSDPNWWKGACHGQTVMFPRNYVTPVNRNV	-0.951421749610739	-0.982458	-0.8000411867924049
MEAIAKYDFKATADDELSFKRGDILKVLNEECDQNWYKAELNGKDGFIPKNYIEMKPHPWFFGKIPRAKAEEMLSKQRHDGAFLIRESESAPGDFSLSVKFGNDVQHFKVLRDGAGKYFLWVVKFNSLNELVDYHRSTSVSRNQQIFLRDIEQVPQQPTRVQALFDFDPQEDGELGFRRGDFIHVMDNSDPNWWKGACHGQTYMFPRNYVTPVNRNV	-1.06616436723961	-1.0806673	-0.8600343771160972
MEAIAKYDFKATADDELSFKRGDILKVLNEECDQNWYKAELNGKDGFIPKNYIEMKPHPWFFGKIPRAKAEEMLSKQRHDGAFLIRESESAPGDFSLSVKFGNDVQHFKVLRDGAGKYFLWVVKFNSLNELVDYHRSTSVSRNQQIFLRDIEQVPQQPTRVQALFDFDPQEDGELGFRRGDFIHVMDNSDPNWWKGACHGQTCMFPRNYVTPVNRNV	-0.870201696194933	-0.90241444	-0.7730453541488345
MEAIAKYDFKATADDELSFKRGDILKVLNEECDQNWYKAELNGKDGFIPKNYIEMKPHPWFFGKIPRAKAEEMLSKQRHDGAFLIRESESAPGDFSLSVKFGNDVQHFKVLRDGAGKYFLWVVKFNSLNELVDYHRSTSVSRNQQIFLRDIEQVPQQPTRVQALFDFDPQEDGELGFRRGDFIHVMDNSDPNWWKGACHGQTWMFPRNYVTPVNRNV	-1.02529466613857	-1.0857073	-0.8640829356074349
MEAIAKYDFKATADDELSFKRGDILKVLNEECDQNWYKAELNGKDGFIPKNYIEMKPHPWFFGKIPRAKAEEMLSKQRHDGAFLIRESESAPGDFSLSVKFGNDVQHFKVLRDGAGKYFLWVVKFNSLNELVDYHRSTSVSRNQQIFLRDIEQVPQQPTRVQALFDFDPQEDGELGFRRGDFIHVMDNSDPNWWKGACHGQTFMFPRNYVTPVNRNV	-0.946087652278945	-0.9145412	-0.7666132052451733
MEAIAKYDFKATADDELSFKRGDILKVLNEECDQNWYKAELNGKDGFIPKNYIEMKPHPWFFGKIPRAKAEEMLSKQRHDGAFLIRESESAPGDFSLSVKFGNDVQHFKVLRDGAGKYFLWVVKFNSLNELVDYHRSTSVSRNQQIFLRDIEQVPQQPTRVQALFDFDPQEDGELGFRRGDFIHVMDNSDPNWWKGACHGQSGMFPRNYVTPVNRNV	-0.0938899543501145	-0.11313081	-0.25421420059003985
MEAIAKYDFKATADDELSFKRGDILKVLNEECDQNWYKAELNGKDGFIPKNYIEMKPHPWFFGKIPRAKAEEMLSKQRHDGAFLIRESESAPGDFSLSVKFGNDVQHFKVLRDGAGKYFLWVVKFNSLNELVDYHRSTSVSRNQQIFLRDIEQVPQQPTRVQALFDFDPQEDGELGFRRGDFIHVMDNSDPNWWKGACHGQRGMFPRNYVTPVNRNV	-0.343263398049338	-0.30982572	-0.3994256228019033
MEAIAKYDFKATADDELSFKRGDILKVLNEECDQNWYKAELNGKDGFIPKNYIEMKPHPWFFGKIPRAKAEEMLSKQRHDGAFLIRESESAPGDFSLSVKFGNDVQHFKVLRDGAGKYFLWVVKFNSLNELVDYHRSTSVSRNQQIFLRDIEQVPQQPTRVQALFDFDPQEDGELGFRRGDFIHVMDNSDPNWWKGACHGQIGMFPRNYVTPVNRNV	0.0639461862021293	0.0268296	-0.1185613012687412
MEAIAKYDFKATADDELSFKRGDILKVLNEECDQNWYKAELNGKDGFIPKNYIEMKPHPWFFGKIPRAKAEEMLSKQRHDGAFLIRESESAPGDFSLSVKFGNDVQHFKVLRDGAGKYFLWVVKFNSLNELVDYHRSTSVSRNQQIFLRDIEQVPQQPTRVQALFDFDPQEDGELGFRRGDFIHVMDNSDPNWWKGACHGQMGMFPRNYVTPVNRNV	-0.0563039798572014	-0.06604278	-0.21828892837313774
MEAIAKYDFKATADDELSFKRGDILKVLNEECDQNWYKAELNGKDGFIPKNYIEMKPHPWFFGKIPRAKAEEMLSKQRHDGAFLIRESESAPGDFSLSVKFGNDVQHFKVLRDGAGKYFLWVVKFNSLNELVDYHRSTSVSRNQQIFLRDIEQVPQQPTRVQALFDFDPQEDGELGFRRGDFIHVMDNSDPNWWKGACHGQHGMFPRNYVTPVNRNV	-0.3120441106692	-0.30141592	-0.3816898278403009
MEAIAKYDFKATADDELSFKRGDILKVLNEECDQNWYKAELNGKDGFIPKNYIEMKPHPWFFGKIPRAKAEEMLSKQRHDGAFLIRESESAPGDFSLSVKFGNDVQHFKVLRDGAGKYFLWVVKFNSLNELVDYHRSTSVSRNQQIFLRDIEQVPQQPTRVQALFDFDPQEDGELGFRRGDFIHVMDNSDPNWWKGACHGQQGMFPRNYVTPVNRNV	-0.0344377885705752	0.020059943	-0.12729697535250217
MEAIAKYDFKATADDELSFKRGDILKVLNEECDQNWYKAELNGKDGFIPKNYIEMKPHPWFFGKIPRAKAEEMLSKQRHDGAFLIRESESAPGDFSLSVKFGNDVQHFKVLRDGAGKYFLWVVKFNSLNELVDYHRSTSVSRNQQIFLRDIEQVPQQPTRVQALFDFDPQEDGELGFRRGDFIHVMDNSDPNWWKGACHGQPGMFPRNYVTPVNRNV	-0.8835318644187791	-1.0808265	-0.8403307337678108
MEAIAKYDFKATADDELSFKRGDILKVLNEECDQNWYKAELNGKDGFIPKNYIEMKPHPWFFGKIPRAKAEEMLSKQRHDGAFLIRESESAPGDFSLSVKFGNDVQHFKVLRDGAGKYFLWVVKFNSLNELVDYHRSTSVSRNQQIFLRDIEQVPQQPTRVQALFDFDPQEDGELGFRRGDFIHVMDNSDPNWWKGACHGQLGMFPRNYVTPVNRNV	-0.2295019795947789	-0.2672838	-0.3729840205524244
MEAIAKYDFKATADDELSFKRGDILKVLNEECDQNWYKAELNGKDGFIPKNYIEMKPHPWFFGKIPRAKAEEMLSKQRHDGAFLIRESESAPGDFSLSVKFGNDVQHFKVLRDGAGKYFLWVVKFNSLNELVDYHRSTSVSRNQQIFLRDIEQVPQQPTRVQALFDFDPQEDGELGFRRGDFIHVMDNSDPNWWKGACHGQEGMFPRNYVTPVNRNV	0.129948018513667	0.09413302	-0.044140840435269446
MEAIAKYDFKATADDELSFKRGDILKVLNEECDQNWYKAELNGKDGFIPKNYIEMKPHPWFFGKIPRAKAEEMLSKQRHDGAFLIRESESAPGDFSLSVKFGNDVQHFKVLRDGAGKYFLWVVKFNSLNELVDYHRSTSVSRNQQIFLRDIEQVPQQPTRVQALFDFDPQEDGELGFRRGDFIHVMDNSDPNWWKGACHGQAGMFPRNYVTPVNRNV	-0.235471489071482	-0.25180864	-0.3526660224079059
MEAIAKYDFKATADDELSFKRGDILKVLNEECDQNWYKAELNGKDGFIPKNYIEMKPHPWFFGKIPRAKAEEMLSKQRHDGAFLIRESESAPGDFSLSVKFGNDVQHFKVLRDGAGKYFLWVVKFNSLNELVDYHRSTSVSRNQQIFLRDIEQVPQQPTRVQALFDFDPQEDGELGFRRGDFIHVMDNSDPNWWKGACHGQGGMFPRNYVTPVNRNV	-0.950069513919306	-0.958406	-0.7906249538447057
MEAIAKYDFKATADDELSFKRGDILKVLNEECDQNWYKAELNGKDGFIPKNYIEMKPHPWFFGKIPRAKAEEMLSKQRHDGAFLIRESESAPGDFSLSVKFGNDVQHFKVLRDGAGKYFLWVVKFNSLNELVDYHRSTSVSRNQQIFLRDIEQVPQQPTRVQALFDFDPQEDGELGFRRGDFIHVMDNSDPNWWKGACHGQVGMFPRNYVTPVNRNV	0.205966462534973	0.1275562	-0.0043189770908114156
MEAIAKYDFKATADDELSFKRGDILKVLNEECDQNWYKAELNGKDGFIPKNYIEMKPHPWFFGKIPRAKAEEMLSKQRHDGAFLIRESESAPGDFSLSVKFGNDVQHFKVLRDGAGKYFLWVVKFNSLNELVDYHRSTSVSRNQQIFLRDIEQVPQQPTRVQALFDFDPQEDGELGFRRGDFIHVMDNSDPNWWKGACHGQYGMFPRNYVTPVNRNV	0.0233637197679276	-0.17180061	-0.27426247296210526
MEAIAKYDFKATADDELSFKRGDILKVLNEECDQNWYKAELNGKDGFIPKNYIEMKPHPWFFGKIPRAKAEEMLSKQRHDGAFLIRESESAPGDFSLSVKFGNDVQHFKVLRDGAGKYFLWVVKFNSLNELVDYHRSTSVSRNQQIFLRDIEQVPQQPTRVQALFDFDPQEDGELGFRRGDFIHVMDNSDPNWWKGACHGQCGMFPRNYVTPVNRNV	-0.011875723050971	-0.09291494	-0.24443313651014442
MEAIAKYDFKATADDELSFKRGDILKVLNEECDQNWYKAELNGKDGFIPKNYIEMKPHPWFFGKIPRAKAEEMLSKQRHDGAFLIRESESAPGDFSLSVKFGNDVQHFKVLRDGAGKYFLWVVKFNSLNELVDYHRSTSVSRNQQIFLRDIEQVPQQPTRVQALFDFDPQEDGELGFRRGDFIHVMDNSDPNWWKGACHGQWGMFPRNYVTPVNRNV	-0.599854838381084	-0.61605453	-0.5941530613991084
MEAIAKYDFKATADDELSFKRGDILKVLNEECDQNWYKAELNGKDGFIPKNYIEMKPHPWFFGKIPRAKAEEMLSKQRHDGAFLIRESESAPGDFSLSVKFGNDVQHFKVLRDGAGKYFLWVVKFNSLNELVDYHRSTSVSRNQQIFLRDIEQVPQQPTRVQALFDFDPQEDGELGFRRGDFIHVMDNSDPNWWKGACHGQFGMFPRNYVTPVNRNV	-0.116128387896247	-0.32972252	-0.42149118092242954
MEAIAKYDFKATADDELSFKRGDILKVLNEECDQNWYKAELNGKDGFIPKNYIEMKPHPWFFGKIPRAKAEEMLSKQRHDGAFLIRESESAPGDFSLSVKFGNDVQHFKVLRDGAGKYFLWVVKFNSLNELVDYHRSTSVSRNQQIFLRDIEQVPQQPTRVQALFDFDPQEDGELGFRRGDFIHVMDNSDPNWWKGACHGPTGMFPRNYVTPVNRNV	-0.9864643546196128	-1.1045308	-0.8392250527643714
MEAIAKYDFKATADDELSFKRGDILKVLNEECDQNWYKAELNGKDGFIPKNYIEMKPHPWFFGKIPRAKAEEMLSKQRHDGAFLIRESESAPGDFSLSVKFGNDVQHFKVLRDGAGKYFLWVVKFNSLNELVDYHRSTSVSRNQQIFLRDIEQVPQQPTRVQALFDFDPQEDGELGFRRGDFIHVMDNSDPNWWKGACHGLTGMFPRNYVTPVNRNV	-0.154544172956954	-0.14994419	-0.2907995171908828
MEAIAKYDFKATADDELSFKRGDILKVLNEECDQNWYKAELNGKDGFIPKNYIEMKPHPWFFGKIPRAKAEEMLSKQRHDGAFLIRESESAPGDFSLSVKFGNDVQHFKVLRDGAGKYFLWVVKFNSLNELVDYHRSTSVSRNQQIFLRDIEQVPQQPTRVQALFDFDPQEDGELGFRRGDFIHVMDNSDPNWWKGACHGDTGMFPRNYVTPVNRNV	-0.320026485293386	-0.27554238	-0.37472884852517296
MEAIAKYDFKATADDELSFKRGDILKVLNEECDQNWYKAELNGKDGFIPKNYIEMKPHPWFFGKIPRAKAEEMLSKQRHDGAFLIRESESAPGDFSLSVKFGNDVQHFKVLRDGAGKYFLWVVKFNSLNELVDYHRSTSVSRNQQIFLRDIEQVPQQPTRVQALFDFDPQEDGELGFRRGDFIHVMDNSDPNWWKGACHGETGMFPRNYVTPVNRNV	0.0422650869559704	-0.06266117	-0.21370793698585544
MEAIAKYDFKATADDELSFKRGDILKVLNEECDQNWYKAELNGKDGFIPKNYIEMKPHPWFFGKIPRAKAEEMLSKQRHDGAFLIRESESAPGDFSLSVKFGNDVQHFKVLRDGAGKYFLWVVKFNSLNELVDYHRSTSVSRNQQIFLRDIEQVPQQPTRVQALFDFDPQEDGELGFRRGDFIHVMDNSDPNWWKGACHGATGMFPRNYVTPVNRNV	0.0018656213817827	-0.039658666	-0.19493638179927508
MEAIAKYDFKATADDELSFKRGDILKVLNEECDQNWYKAELNGKDGFIPKNYIEMKPHPWFFGKIPRAKAEEMLSKQRHDGAFLIRESESAPGDFSLSVKFGNDVQHFKVLRDGAGKYFLWVVKFNSLNELVDYHRSTSVSRNQQIFLRDIEQVPQQPTRVQALFDFDPQEDGELGFRRGDFIHVMDNSDPNWWKGACHGGTGMFPRNYVTPVNRNV	-0.5528215011036751	-0.5413501	-0.5480470765346643
MEAIAKYDFKATADDELSFKRGDILKVLNEECDQNWYKAELNGKDGFIPKNYIEMKPHPWFFGKIPRAKAEEMLSKQRHDGAFLIRESESAPGDFSLSVKFGNDVQHFKVLRDGAGKYFLWVVKFNSLNELVDYHRSTSVSRNQQIFLRDIEQVPQQPTRVQALFDFDPQEDGELGFRRGDFIHVMDNSDPNWWKGACHGVTGMFPRNYVTPVNRNV	-0.0219096811978373	-0.0324111	-0.17918057739779325
MEAIAKYDFKATADDELSFKRGDILKVLNEECDQNWYKAELNGKDGFIPKNYIEMKPHPWFFGKIPRAKAEEMLSKQRHDGAFLIRESESAPGDFSLSVKFGNDVQHFKVLRDGAGKYFLWVVKFNSLNELVDYHRSTSVSRNQQIFLRDIEQVPQQPTRVQALFDFDPQEDGELGFRRGDFIHVMDNSDPNWWKGACHGYTGMFPRNYVTPVNRNV	-0.127722479794291	-0.24444771	-0.34676123193201214
MEAIAKYDFKATADDELSFKRGDILKVLNEECDQNWYKAELNGKDGFIPKNYIEMKPHPWFFGKIPRAKAEEMLSKQRHDGAFLIRESESAPGDFSLSVKFGNDVQHFKVLRDGAGKYFLWVVKFNSLNELVDYHRSTSVSRNQQIFLRDIEQVPQQPTRVQALFDFDPQEDGELGFRRGDFIHVMDNSDPNWWKGACHGCTGMFPRNYVTPVNRNV	0.0177680575972296	-0.0007493496	-0.14647850050603317
MEAIAKYDFKATADDELSFKRGDILKVLNEECDQNWYKAELNGKDGFIPKNYIEMKPHPWFFGKIPRAKAEEMLSKQRHDGAFLIRESESAPGDFSLSVKFGNDVQHFKVLRDGAGKYFLWVVKFNSLNELVDYHRSTSVSRNQQIFLRDIEQVPQQPTRVQALFDFDPQEDGELGFRRGDFIHVMDNSDPNWWKGACHGWTGMFPRNYVTPVNRNV	-0.531366559789188	-0.6655286	-0.6241030116250972
MEAIAKYDFKATADDELSFKRGDILKVLNEECDQNWYKAELNGKDGFIPKNYIEMKPHPWFFGKIPRAKAEEMLSKQRHDGAFLIRESESAPGDFSLSVKFGNDVQHFKVLRDGAGKYFLWVVKFNSLNELVDYHRSTSVSRNQQIFLRDIEQVPQQPTRVQALFDFDPQEDGELGFRRGDFIHVMDNSDPNWWKGACHGFTGMFPRNYVTPVNRNV	-0.114377720238259	-0.23685604	-0.3466841830029743
MEAIAKYDFKATADDELSFKRGDILKVLNEECDQNWYKAELNGKDGFIPKNYIEMKPHPWFFGKIPRAKAEEMLSKQRHDGAFLIRESESAPGDFSLSVKFGNDVQHFKVLRDGAGKYFLWVVKFNSLNELVDYHRSTSVSRNQQIFLRDIEQVPQQPTRVQALFDFDPQEDGELGFRRGDFIHVMDNSDPNWWKGACHVQTGMFPRNYVTPVNRNV	-0.8701046789868191	-1.0443518	-0.8327404221030195
MEAIAKYDFKATADDELSFKRGDILKVLNEECDQNWYKAELNGKDGFIPKNYIEMKPHPWFFGKIPRAKAEEMLSKQRHDGAFLIRESESAPGDFSLSVKFGNDVQHFKVLRDGAGKYFLWVVKFNSLNELVDYHRSTSVSRNQQIFLRDIEQVPQQPTRVQALFDFDPQEDGELGFRRGDFIHVMDNSDPNWWKGACHWQTGMFPRNYVTPVNRNV	-0.994623993671087	-0.97143656	-0.7813634410746886
MEAIAKYDFKATADDELSFKRGDILKVLNEECDQNWYKAELNGKDGFIPKNYIEMKPHPWFFGKIPRAKAEEMLSKQRHDGAFLIRESESAPGDFSLSVKFGNDVQHFKVLRDGAGKYFLWVVKFNSLNELVDYHRSTSVSRNQQIFLRDIEQVPQQPTRVQALFDFDPQEDGELGFRRGDFIHVMDNSDPNWWKGACRGQTGMFPRNYVTPVNRNV	0.0120627704025182	-0.013738632	-0.15307740484252808
MEAIAKYDFKATADDELSFKRGDILKVLNEECDQNWYKAELNGKDGFIPKNYIEMKPHPWFFGKIPRAKAEEMLSKQRHDGAFLIRESESAPGDFSLSVKFGNDVQHFKVLRDGAGKYFLWVVKFNSLNELVDYHRSTSVSRNQQIFLRDIEQVPQQPTRVQALFDFDPQEDGELGFRRGDFIHVMDNSDPNWWKGACAGQTGMFPRNYVTPVNRNV	-0.554460783329828	-0.50561416	-0.5478125022678064
MEAIAKYDFKATADDELSFKRGDILKVLNEECDQNWYKAELNGKDGFIPKNYIEMKPHPWFFGKIPRAKAEEMLSKQRHDGAFLIRESESAPGDFSLSVKFGNDVQHFKVLRDGAGKYFLWVVKFNSLNELVDYHRSTSVSRNQQIFLRDIEQVPQQPTRVQALFDFDPQEDGELGFRRGDFIHVMDNSDPNWWKGACGGQTGMFPRNYVTPVNRNV	-0.106832404673287	-0.25255942	-0.3675160435251428
MEAIAKYDFKATADDELSFKRGDILKVLNEECDQNWYKAELNGKDGFIPKNYIEMKPHPWFFGKIPRAKAEEMLSKQRHDGAFLIRESESAPGDFSLSVKFGNDVQHFKVLRDGAGKYFLWVVKFNSLNELVDYHRSTSVSRNQQIFLRDIEQVPQQPTRVQALFDFDPQEDGELGFRRGDFIHVMDNSDPNWWKGACYGQTGMFPRNYVTPVNRNV	-0.827868065393317	-0.79549253	-0.6890285424759384
MEAIAKYDFKATADDELSFKRGDILKVLNEECDQNWYKAELNGKDGFIPKNYIEMKPHPWFFGKIPRAKAEEMLSKQRHDGAFLIRESESAPGDFSLSVKFGNDVQHFKVLRDGAGKYFLWVVKFNSLNELVDYHRSTSVSRNQQIFLRDIEQVPQQPTRVQALFDFDPQEDGELGFRRGDFIHVMDNSDPNWWKGACCGQTGMFPRNYVTPVNRNV	-0.342224357601315	-0.730291	-0.6540600746677967
MEAIAKYDFKATADDELSFKRGDILKVLNEECDQNWYKAELNGKDGFIPKNYIEMKPHPWFFGKIPRAKAEEMLSKQRHDGAFLIRESESAPGDFSLSVKFGNDVQHFKVLRDGAGKYFLWVVKFNSLNELVDYHRSTSVSRNQQIFLRDIEQVPQQPTRVQALFDFDPQEDGELGFRRGDFIHVMDNSDPNWWKGACLGQTGMFPRNYVTPVNRNV	-1.02792999734876	-0.8547188	-0.7372409263296866
MEAIAKYDFKATADDELSFKRGDILKVLNEECDQNWYKAELNGKDGFIPKNYIEMKPHPWFFGKIPRAKAEEMLSKQRHDGAFLIRESESAPGDFSLSVKFGNDVQHFKVLRDGAGKYFLWVVKFNSLNELVDYHRSTSVSRNQQIFLRDIEQVPQQPTRVQALFDFDPQEDGELGFRRGDFIHVMDNSDPNWWKGAWHGQTGMFPRNYVTPVNRNV	-1.03753746902661	-1.0585282	-0.8101512628133385
MEAIAKYDFKATADDELSFKRGDILKVLNEECDQNWYKAELNGKDGFIPKNYIEMKPHPWFFGKIPRAKAEEMLSKQRHDGAFLIRESESAPGDFSLSVKFGNDVQHFKVLRDGAGKYFLWVVKFNSLNELVDYHRSTSVSRNQQIFLRDIEQVPQQPTRVQALFDFDPQEDGELGFRRGDFIHVMDNSDPNWWKGALHGQTGMFPRNYVTPVNRNV	-0.0772648253867991	-0.18853879	-0.31559423682737275
MEAIAKYDFKATADDELSFKRGDILKVLNEECDQNWYKAELNGKDGFIPKNYIEMKPHPWFFGKIPRAKAEEMLSKQRHDGAFLIRESESAPGDFSLSVKFGNDVQHFKVLRDGAGKYFLWVVKFNSLNELVDYHRSTSVSRNQQIFLRDIEQVPQQPTRVQALFDFDPQEDGELGFRRGDFIHVMDNSDPNWWKGGCHGQTGMFPRNYVTPVNRNV	-0.387027361490583	-0.30532616	-0.3913542198432811
MEAIAKYDFKATADDELSFKRGDILKVLNEECDQNWYKAELNGKDGFIPKNYIEMKPHPWFFGKIPRAKAEEMLSKQRHDGAFLIRESESAPGDFSLSVKFGNDVQHFKVLRDGAGKYFLWVVKFNSLNELVDYHRSTSVSRNQQIFLRDIEQVPQQPTRVQALFDFDPQEDGELGFRRGDFIHVMDNSDPNWWKGWCHGQTGMFPRNYVTPVNRNV	-0.102005709626922	-0.38296235	-0.4490388421614746
MEAIAKYDFKATADDELSFKRGDILKVLNEECDQNWYKAELNGKDGFIPKNYIEMKPHPWFFGKIPRAKAEEMLSKQRHDGAFLIRESESAPGDFSLSVKFGNDVQHFKVLRDGAGKYFLWVVKFNSLNELVDYHRSTSVSRNQQIFLRDIEQVPQQPTRVQALFDFDPQEDGELGFRRGDFIHVMDNSDPNWWKVACHGQTGMFPRNYVTPVNRNV	-1.09033381522005	-1.1451781	-0.8780639223480513
MEAIAKYDFKATADDELSFKRGDILKVLNEECDQNWYKAELNGKDGFIPKNYIEMKPHPWFFGKIPRAKAEEMLSKQRHDGAFLIRESESAPGDFSLSVKFGNDVQHFKVLRDGAGKYFLWVVKFNSLNELVDYHRSTSVSRNQQIFLRDIEQVPQQPTRVQALFDFDPQEDGELGFRRGDFIHVMDNSDPNWWKWACHGQTGMFPRNYVTPVNRNV	-1.12886586999739	-1.1318736	-0.8821473155088082
MEAIAKYDFKATADDELSFKRGDILKVLNEECDQNWYKAELNGKDGFIPKNYIEMKPHPWFFGKIPRAKAEEMLSKQRHDGAFLIRESESAPGDFSLSVKFGNDVQHFKVLRDGAGKYFLWVVKFNSLNELVDYHRSTSVSRNQQIFLRDIEQVPQQPTRVQALFDFDPQEDGELGFRRGDFIHVMDNSDPNWWNGACHGQTGMFPRNYVTPVNRNV	-0.8569569213497951	-0.70455784	-0.6326931707923062
MEAIAKYDFKATADDELSFKRGDILKVLNEECDQNWYKAELNGKDGFIPKNYIEMKPHPWFFGKIPRAKAEEMLSKQRHDGAFLIRESESAPGDFSLSVKFGNDVQHFKVLRDGAGKYFLWVVKFNSLNELVDYHRSTSVSRNQQIFLRDIEQVPQQPTRVQALFDFDPQEDGELGFRRGDFIHVMDNSDPNWWSGACHGQTGMFPRNYVTPVNRNV	-0.648716508418437	-0.504879	-0.5139065681038044
MEAIAKYDFKATADDELSFKRGDILKVLNEECDQNWYKAELNGKDGFIPKNYIEMKPHPWFFGKIPRAKAEEMLSKQRHDGAFLIRESESAPGDFSLSVKFGNDVQHFKVLRDGAGKYFLWVVKFNSLNELVDYHRSTSVSRNQQIFLRDIEQVPQQPTRVQALFDFDPQEDGELGFRRGDFIHVMDNSDPNWWQGACHGQTGMFPRNYVTPVNRNV	-0.304522024409649	-0.18333781	-0.3348953152972385
MEAIAKYDFKATADDELSFKRGDILKVLNEECDQNWYKAELNGKDGFIPKNYIEMKPHPWFFGKIPRAKAEEMLSKQRHDGAFLIRESESAPGDFSLSVKFGNDVQHFKVLRDGAGKYFLWVVKFNSLNELVDYHRSTSVSRNQQIFLRDIEQVPQQPTRVQALFDFDPQEDGELGFRRGDFIHVMDNSDPNWWRGACHGQTGMFPRNYVTPVNRNV	-0.189011533695921	-0.19728553	-0.32850318793487165
MEAIAKYDFKATADDELSFKRGDILKVLNEECDQNWYKAELNGKDGFIPKNYIEMKPHPWFFGKIPRAKAEEMLSKQRHDGAFLIRESESAPGDFSLSVKFGNDVQHFKVLRDGAGKYFLWVVKFNSLNELVDYHRSTSVSRNQQIFLRDIEQVPQQPTRVQALFDFDPQEDGELGFRRGDFIHVMDNSDPNWWEGACHGQTGMFPRNYVTPVNRNV	-0.133236751570681	-0.20635974	-0.32780851685608425
MEAIAKYDFKATADDELSFKRGDILKVLNEECDQNWYKAELNGKDGFIPKNYIEMKPHPWFFGKIPRAKAEEMLSKQRHDGAFLIRESESAPGDFSLSVKFGNDVQHFKVLRDGAGKYFLWVVKFNSLNELVDYHRSTSVSRNQQIFLRDIEQVPQQPTRVQALFDFDPQEDGELGFRRGDFIHVMDNSDPNWWGGACHGQTGMFPRNYVTPVNRNV	-0.9127108167632472	-0.88372725	-0.7458078704177353
MEAIAKYDFKATADDELSFKRGDILKVLNEECDQNWYKAELNGKDGFIPKNYIEMKPHPWFFGKIPRAKAEEMLSKQRHDGAFLIRESESAPGDFSLSVKFGNDVQHFKVLRDGAGKYFLWVVKFNSLNELVDYHRSTSVSRNQQIFLRDIEQVPQQPTRVQALFDFDPQEDGELGFRRGDFIHVMDNSDPNWWVGACHGQTGMFPRNYVTPVNRNV	-0.293828326835837	-0.10113597	-0.2623428719630727
MEAIAKYDFKATADDELSFKRGDILKVLNEECDQNWYKAELNGKDGFIPKNYIEMKPHPWFFGKIPRAKAEEMLSKQRHDGAFLIRESESAPGDFSLSVKFGNDVQHFKVLRDGAGKYFLWVVKFNSLNELVDYHRSTSVSRNQQIFLRDIEQVPQQPTRVQALFDFDPQEDGELGFRRGDFIHVMDNSDPNWWWGACHGQTGMFPRNYVTPVNRNV	-0.338772840807533	-0.2520523	-0.3927085376752215
MEAIAKYDFKATADDELSFKRGDILKVLNEECDQNWYKAELNGKDGFIPKNYIEMKPHPWFFGKIPRAKAEEMLSKQRHDGAFLIRESESAPGDFSLSVKFGNDVQHFKVLRDGAGKYFLWVVKFNSLNELVDYHRSTSVSRNQQIFLRDIEQVPQQPTRVQALFDFDPQEDGELGFRRGDFIHVMDNSDANWWKGACHGQTGMFPRNYVTPVNRNV	-0.2135177615461289	-0.12242627	-0.2722481943620503
MEAIAKYDFKATADDELSFKRGDILKVLNEECDQNWYKAELNGKDGFIPKNYIEMKPHPWFFGKIPRAKAEEMLSKQRHDGAFLIRESESAPGDFSLSVKFGNDVQHFKVLRDGAGKYFLWVVKFNSLNELVDYHRSTSVSRNQQIFLRDIEQVPQQPTRVQALFDFDPQEDGELGFRRGDFIHVMDNSDGNWWKGACHGQTGMFPRNYVTPVNRNV	-0.523464210622164	-0.39574403	-0.4684154201143649
MEAIAKYDFKATADDELSFKRGDILKVLNEECDQNWYKAELNGKDGFIPKNYIEMKPHPWFFGKIPRAKAEEMLSKQRHDGAFLIRESESAPGDFSLSVKFGNDVQHFKVLRDGAGKYFLWVVKFNSLNELVDYHRSTSVSRNQQIFLRDIEQVPQQPTRVQALFDFDPQEDGELGFRRGDFIHVMDNSDSNWWKGACHGQTGMFPRNYVTPVNRNV	-0.318943207593261	-0.2799412	-0.37552643819750386
MEAIAKYDFKATADDELSFKRGDILKVLNEECDQNWYKAELNGKDGFIPKNYIEMKPHPWFFGKIPRAKAEEMLSKQRHDGAFLIRESESAPGDFSLSVKFGNDVQHFKVLRDGAGKYFLWVVKFNSLNELVDYHRSTSVSRNQQIFLRDIEQVPQQPTRVQALFDFDPQEDGELGFRRGDFIHVMDNSGPNWWKGACHGQTGMFPRNYVTPVNRNV	-0.350021515182857	-0.3423192	-0.4288266170354431
MEAIAKYDFKATADDELSFKRGDILKVLNEECDQNWYKAELNGKDGFIPKNYIEMKPHPWFFGKIPRAKAEEMLSKQRHDGAFLIRESESAPGDFSLSVKFGNDVQHFKVLRDGAGKYFLWVVKFNSLNELVDYHRSTSVSRNQQIFLRDIEQVPQQPTRVQALFDFDPQEDGELGFRRGDFIHVMDNSVPNWWKGACHGQTGMFPRNYVTPVNRNV	-1.2457512334891	-1.077387	-0.8414984844453866
MEAIAKYDFKATADDELSFKRGDILKVLNEECDQNWYKAELNGKDGFIPKNYIEMKPHPWFFGKIPRAKAEEMLSKQRHDGAFLIRESESAPGDFSLSVKFGNDVQHFKVLRDGAGKYFLWVVKFNSLNELVDYHRSTSVSRNQQIFLRDIEQVPQQPTRVQALFDFDPQEDGELGFRRGDFIHVMDNLDPNWWKGACHGQTGMFPRNYVTPVNRNV	-0.82833805875202	-0.909945	-0.7890562047473564
MEAIAKYDFKATADDELSFKRGDILKVLNEECDQNWYKAELNGKDGFIPKNYIEMKPHPWFFGKIPRAKAEEMLSKQRHDGAFLIRESESAPGDFSLSVKFGNDVQHFKVLRDGAGKYFLWVVKFNSLNELVDYHRSTSVSRNQQIFLRDIEQVPQQPTRVQALFDFDPQEDGELGFRRGDFIHVMDTSDPNWWKGACHGQTGMFPRNYVTPVNRNV	-0.0840272254074708	-0.045895815	-0.26734670314418274
MEAIAKYDFKATADDELSFKRGDILKVLNEECDQNWYKAELNGKDGFIPKNYIEMKPHPWFFGKIPRAKAEEMLSKQRHDGAFLIRESESAPGDFSLSVKFGNDVQHFKVLRDGAGKYFLWVVKFNSLNELVDYHRSTSVSRNQQIFLRDIEQVPQQPTRVQALFDFDPQEDGELGFRRGDFIHVMDRSDPNWWKGACHGQTGMFPRNYVTPVNRNV	0.080604317571519	-0.037227154	-0.2321550050688188
MEAIAKYDFKATADDELSFKRGDILKVLNEECDQNWYKAELNGKDGFIPKNYIEMKPHPWFFGKIPRAKAEEMLSKQRHDGAFLIRESESAPGDFSLSVKFGNDVQHFKVLRDGAGKYFLWVVKFNSLNELVDYHRSTSVSRNQQIFLRDIEQVPQQPTRVQALFDFDPQEDGELGFRRGDFIHVMGNSDPNWWKGACHGQTGMFPRNYVTPVNRNV	-1.05637002038161	-0.9825003	-0.7708908759709976
MEAIAKYDFKATADDELSFKRGDILKVLNEECDQNWYKAELNGKDGFIPKNYIEMKPHPWFFGKIPRAKAEEMLSKQRHDGAFLIRESESAPGDFSLSVKFGNDVQHFKVLRDGAGKYFLWVVKFNSLNELVDYHRSTSVSRNQQIFLRDIEQVPQQPTRVQALFDFDPQEDGELGFRRGDFIHVMVNSDPNWWKGACHGQTGMFPRNYVTPVNRNV	-1.04710836718681	-1.081074	-0.8548999806669215
MEAIAKYDFKATADDELSFKRGDILKVLNEECDQNWYKAELNGKDGFIPKNYIEMKPHPWFFGKIPRAKAEEMLSKQRHDGAFLIRESESAPGDFSLSVKFGNDVQHFKVLRDGAGKYFLWVVKFNSLNELVDYHRSTSVSRNQQIFLRDIEQVPQQPTRVQALFDFDPQEDGELGFRRGDFIHVMWNSDPNWWKGACHGQTGMFPRNYVTPVNRNV	-0.966968263745048	-1.0724677	-0.8992042985148316
MEAIAKYDFKATADDELSFKRGDILKVLNEECDQNWYKAELNGKDGFIPKNYIEMKPHPWFFGKIPRAKAEEMLSKQRHDGAFLIRESESAPGDFSLSVKFGNDVQHFKVLRDGAGKYFLWVVKFNSLNELVDYHRSTSVSRNQQIFLRDIEQVPQQPTRVQALFDFDPQEDGELGFRRGDFIHVQDNSDPNWWKGACHGQTGMFPRNYVTPVNRNV	-0.20243832204344	-0.15421593	-0.2909274852457777
MEAIAKYDFKATADDELSFKRGDILKVLNEECDQNWYKAELNGKDGFIPKNYIEMKPHPWFFGKIPRAKAEEMLSKQRHDGAFLIRESESAPGDFSLSVKFGNDVQHFKVLRDGAGKYFLWVVKFNSLNELVDYHRSTSVSRNQQIFLRDIEQVPQQPTRVQALFDFDPQEDGELGFRRGDFIHVLDNSDPNWWKGACHGQTGMFPRNYVTPVNRNV	0.162195079346882	0.1613127	0.032653047427288584
MEAIAKYDFKATADDELSFKRGDILKVLNEECDQNWYKAELNGKDGFIPKNYIEMKPHPWFFGKIPRAKAEEMLSKQRHDGAFLIRESESAPGDFSLSVKFGNDVQHFKVLRDGAGKYFLWVVKFNSLNELVDYHRSTSVSRNQQIFLRDIEQVPQQPTRVQALFDFDPQEDGELGFRRGDFIHVEDNSDPNWWKGACHGQTGMFPRNYVTPVNRNV	-0.0477306470349179	-0.07272744	-0.21709488309154867
MEAIAKYDFKATADDELSFKRGDILKVLNEECDQNWYKAELNGKDGFIPKNYIEMKPHPWFFGKIPRAKAEEMLSKQRHDGAFLIRESESAPGDFSLSVKFGNDVQHFKVLRDGAGKYFLWVVKFNSLNELVDYHRSTSVSRNQQIFLRDIEQVPQQPTRVQALFDFDPQEDGELGFRRGDFIHVADNSDPNWWKGACHGQTGMFPRNYVTPVNRNV	-0.619925437097924	-0.64876103	-0.6093163109981656
MEAIAKYDFKATADDELSFKRGDILKVLNEECDQNWYKAELNGKDGFIPKNYIEMKPHPWFFGKIPRAKAEEMLSKQRHDGAFLIRESESAPGDFSLSVKFGNDVQHFKVLRDGAGKYFLWVVKFNSLNELVDYHRSTSVSRNQQIFLRDIEQVPQQPTRVQALFDFDPQEDGELGFRRGDFIHVGDNSDPNWWKGACHGQTGMFPRNYVTPVNRNV	-0.98179602562229	-0.9957769	-0.8085584176491514
MEAIAKYDFKATADDELSFKRGDILKVLNEECDQNWYKAELNGKDGFIPKNYIEMKPHPWFFGKIPRAKAEEMLSKQRHDGAFLIRESESAPGDFSLSVKFGNDVQHFKVLRDGAGKYFLWVVKFNSLNELVDYHRSTSVSRNQQIFLRDIEQVPQQPTRVQALFDFDPQEDGELGFRRGDFIHVVDNSDPNWWKGACHGQTGMFPRNYVTPVNRNV	0.0444859462123958	0.035957098	-0.12175578100557694
MEAIAKYDFKATADDELSFKRGDILKVLNEECDQNWYKAELNGKDGFIPKNYIEMKPHPWFFGKIPRAKAEEMLSKQRHDGAFLIRESESAPGDFSLSVKFGNDVQHFKVLRDGAGKYFLWVVKFNSLNELVDYHRSTSVSRNQQIFLRDIEQVPQQPTRVQALFDFDPQEDGELGFRRGDFIHVWDNSDPNWWKGACHGQTGMFPRNYVTPVNRNV	-0.224842482096965	-0.30128258	-0.40109545015503834
[truncated: 61,893 more rows]
