# Supplementary material for: Protein design using structure-based residue preferences
Source: Nat Commun. 2024 Feb 22;15:1639. doi: 10.1038/s41467-024-45621-4 (PMC10884402; doi:10.1038/s41467-024-45621-4)
Supplement: Supplementary file 7 — Source Data [file 41467_2024_45621_MOESM7_ESM.zip › source/fig2j/df_gb1.csv]

	sequence	fitness	nonlinear_prediction
0	AAKLILNGKTLKGETTTEAVDAATAEKVFKQYANDNGVDGEWTYDDATKTFTVTE	0.1103449267683868	0.45751375
1	ACKLILNGKTLKGETTTEAVDAATAEKVFKQYANDNGVDGEWTYDDATKTFTVTE	0.2570999640529418	0.49224246
2	ADKLILNGKTLKGETTTEAVDAATAEKVFKQYANDNGVDGEWTYDDATKTFTVTE	0.0175295430036096	0.005877433
3	AEKLILNGKTLKGETTTEAVDAATAEKVFKQYANDNGVDGEWTYDDATKTFTVTE	0.0080343738766544	0.004109473
4	AFKLILNGKTLKGETTTEAVDAATAEKVFKQYANDNGVDGEWTYDDATKTFTVTE	1.4084606726378557	1.3885016
5	AGKLILNGKTLKGETTTEAVDAATAEKVFKQYANDNGVDGEWTYDDATKTFTVTE	0.0053562492511029	0.019097775
6	AHKLILNGKTLKGETTTEAVDAATAEKVFKQYANDNGVDGEWTYDDATKTFTVTE	1.1207951557932934	1.3117613
7	AIKLILNGKTLKGETTTEAVDAATAEKVFKQYANDNGVDGEWTYDDATKTFTVTE	0.238195554931402	0.3196874
8	AKKLILNGKTLKGETTTEAVDAATAEKVFKQYANDNGVDGEWTYDDATKTFTVTE	0.0149605582530806	0.025276639
9	ALKLILNGKTLKGETTTEAVDAATAEKVFKQYANDNGVDGEWTYDDATKTFTVTE	0.1813472960730572	0.86806566
10	AMKLILNGKTLKGETTTEAVDAATAEKVFKQYANDNGVDGEWTYDDATKTFTVTE	0.6100280965256165	0.59161675
11	ANKLILNGKTLKGETTTEAVDAATAEKVFKQYANDNGVDGEWTYDDATKTFTVTE	0.0638317152131442	0.07127589
12	APKLILNGKTLKGETTTEAVDAATAEKVFKQYANDNGVDGEWTYDDATKTFTVTE	0.0314459752182533	0.038946923
13	AQKLILNGKTLKGETTTEAVDAATAEKVFKQYANDNGVDGEWTYDDATKTFTVTE	0.1785416417034318	0.1336441
14	ARKLILNGKTLKGETTTEAVDAATAEKVFKQYANDNGVDGEWTYDDATKTFTVTE	0.0377266251599425	0.04569203
15	ASKLILNGKTLKGETTTEAVDAATAEKVFKQYANDNGVDGEWTYDDATKTFTVTE	0.14076956206701	0.21426378
16	ATKLILNGKTLKGETTTEAVDAATAEKVFKQYANDNGVDGEWTYDDATKTFTVTE	0.0478737864098581	0.10987399
17	AVKLILNGKTLKGETTTEAVDAATAEKVFKQYANDNGVDGEWTYDDATKTFTVTE	0.0886713379671642	0.29781634
18	AWKLILNGKTLKGETTTEAVDAATAEKVFKQYANDNGVDGEWTYDDATKTFTVTE	2.0673365961961965	1.5538313
19	CAKLILNGKTLKGETTTEAVDAATAEKVFKQYANDNGVDGEWTYDDATKTFTVTE	0.0933024063095353	0.29447624
20	CCKLILNGKTLKGETTTEAVDAATAEKVFKQYANDNGVDGEWTYDDATKTFTVTE	0.4024173350393873	0.31761953
21	CDKLILNGKTLKGETTTEAVDAATAEKVFKQYANDNGVDGEWTYDDATKTFTVTE	0.0210354516043316	0.0037498088
22	CEKLILNGKTLKGETTTEAVDAATAEKVFKQYANDNGVDGEWTYDDATKTFTVTE	0.0094831953953953	0.0026476851
23	CFKLILNGKTLKGETTTEAVDAATAEKVFKQYANDNGVDGEWTYDDATKTFTVTE	1.0484857909034035	0.9579807
24	CGKLILNGKTLKGETTTEAVDAATAEKVFKQYANDNGVDGEWTYDDATKTFTVTE	0.0125755417199808	0.011998789
25	CHKLILNGKTLKGETTTEAVDAATAEKVFKQYANDNGVDGEWTYDDATKTFTVTE	0.7131882564482291	0.8996896
26	CIKLILNGKTLKGETTTEAVDAATAEKVFKQYANDNGVDGEWTYDDATKTFTVTE	0.0964124865198532	0.20376237
27	CKKLILNGKTLKGETTTEAVDAATAEKVFKQYANDNGVDGEWTYDDATKTFTVTE	0.0350590860072193	0.015859354
28	CLKLILNGKTLKGETTTEAVDAATAEKVFKQYANDNGVDGEWTYDDATKTFTVTE	0.1963630459395176	0.57572883
29	CMKLILNGKTLKGETTTEAVDAATAEKVFKQYANDNGVDGEWTYDDATKTFTVTE	0.2868859354980997	0.38449118
30	CNKLILNGKTLKGETTTEAVDAATAEKVFKQYANDNGVDGEWTYDDATKTFTVTE	0.1071249850220591	0.0447046
31	CPKLILNGKTLKGETTTEAVDAATAEKVFKQYANDNGVDGEWTYDDATKTFTVTE	0.153657400391016	0.024412097
32	CQKLILNGKTLKGETTTEAVDAATAEKVFKQYANDNGVDGEWTYDDATKTFTVTE	0.0723093648898899	0.08411424
33	CRKLILNGKTLKGETTTEAVDAATAEKVFKQYANDNGVDGEWTYDDATKTFTVTE	0.0254274689722689	0.02863827
34	CSKLILNGKTLKGETTTEAVDAATAEKVFKQYANDNGVDGEWTYDDATKTFTVTE	0.1251670877626164	0.13557431
35	CTKLILNGKTLKGETTTEAVDAATAEKVFKQYANDNGVDGEWTYDDATKTFTVTE	0.0664277419084156	0.06905365
36	CVKLILNGKTLKGETTTEAVDAATAEKVFKQYANDNGVDGEWTYDDATKTFTVTE	0.0316972558421435	0.18953177
37	CWKLILNGKTLKGETTTEAVDAATAEKVFKQYANDNGVDGEWTYDDATKTFTVTE	1.685841192861433	1.0859501
38	DAKLILNGKTLKGETTTEAVDAATAEKVFKQYANDNGVDGEWTYDDATKTFTVTE	0.0585361525299108	0.25018054
39	DCKLILNGKTLKGETTTEAVDAATAEKVFKQYANDNGVDGEWTYDDATKTFTVTE	0.0251510834399617	0.27002487
40	DDKLILNGKTLKGETTTEAVDAATAEKVFKQYANDNGVDGEWTYDDATKTFTVTE	0.0124403208412713	0.0031951326
41	DEKLILNGKTLKGETTTEAVDAATAEKVFKQYANDNGVDGEWTYDDATKTFTVTE	0.0	0.0022663353
42	DFKLILNGKTLKGETTTEAVDAATAEKVFKQYANDNGVDGEWTYDDATKTFTVTE	0.7046085480999799	0.83006704
43	DGKLILNGKTLKGETTTEAVDAATAEKVFKQYANDNGVDGEWTYDDATKTFTVTE	0.0	0.010144567
44	DHKLILNGKTLKGETTTEAVDAATAEKVFKQYANDNGVDGEWTYDDATKTFTVTE	0.6109127650510324	0.77819467
45	DIKLILNGKTLKGETTTEAVDAATAEKVFKQYANDNGVDGEWTYDDATKTFTVTE	0.0517335293521163	0.1726613
46	DKKLILNGKTLKGETTTEAVDAATAEKVFKQYANDNGVDGEWTYDDATKTFTVTE	0.0098884601558823	0.013398411
47	DLKLILNGKTLKGETTTEAVDAATAEKVFKQYANDNGVDGEWTYDDATKTFTVTE	0.1075232191671225	0.4931894
48	DMKLILNGKTLKGETTTEAVDAATAEKVFKQYANDNGVDGEWTYDDATKTFTVTE	0.3239459547067068	0.32751536
49	DNKLILNGKTLKGETTTEAVDAATAEKVFKQYANDNGVDGEWTYDDATKTFTVTE	0.0108464047334834	0.03773316
50	DPKLILNGKTLKGETTTEAVDAATAEKVFKQYANDNGVDGEWTYDDATKTFTVTE	0.010937550991748	0.02060952
51	DQKLILNGKTLKGETTTEAVDAATAEKVFKQYANDNGVDGEWTYDDATKTFTVTE	0.0220371397759664	0.0710465
52	DRKLILNGKTLKGETTTEAVDAATAEKVFKQYANDNGVDGEWTYDDATKTFTVTE	0.0100313569789442	0.024174035
53	DSKLILNGKTLKGETTTEAVDAATAEKVFKQYANDNGVDGEWTYDDATKTFTVTE	0.0210780334901703	0.11466271
54	DTKLILNGKTLKGETTTEAVDAATAEKVFKQYANDNGVDGEWTYDDATKTFTVTE	0.0193362089956251	0.058306456
55	DVKLILNGKTLKGETTTEAVDAATAEKVFKQYANDNGVDGEWTYDDATKTFTVTE	0.0379327815815815	0.1605373
56	DWKLILNGKTLKGETTTEAVDAATAEKVFKQYANDNGVDGEWTYDDATKTFTVTE	0.8547614476536239	0.9445867
57	EAKLILNGKTLKGETTTEAVDAATAEKVFKQYANDNGVDGEWTYDDATKTFTVTE	0.1981078490133969	0.28412277
58	ECKLILNGKTLKGETTTEAVDAATAEKVFKQYANDNGVDGEWTYDDATKTFTVTE	0.6611141932789933	0.3065008
59	EDKLILNGKTLKGETTTEAVDAATAEKVFKQYANDNGVDGEWTYDDATKTFTVTE	0.0347084951471471	0.0036192117
60	EEKLILNGKTLKGETTTEAVDAATAEKVFKQYANDNGVDGEWTYDDATKTFTVTE	0.0	0.0025580502
61	EFKLILNGKTLKGETTTEAVDAATAEKVFKQYANDNGVDGEWTYDDATKTFTVTE	1.0342430372129707	0.92853403
62	EGKLILNGKTLKGETTTEAVDAATAEKVFKQYANDNGVDGEWTYDDATKTFTVTE	0.0	0.011562662
63	EHKLILNGKTLKGETTTEAVDAATAEKVFKQYANDNGVDGEWTYDDATKTFTVTE	0.6973396285271574	0.8716829
64	EIKLILNGKTLKGETTTEAVDAATAEKVFKQYANDNGVDGEWTYDDATKTFTVTE	0.2353118315060824	0.19647816
65	EKKLILNGKTLKGETTTEAVDAATAEKVFKQYANDNGVDGEWTYDDATKTFTVTE	0.0309897278099528	0.015280582
66	ELKLILNGKTLKGETTTEAVDAATAEKVFKQYANDNGVDGEWTYDDATKTFTVTE	0.3747865673166125	0.5565595
67	EMKLILNGKTLKGETTTEAVDAATAEKVFKQYANDNGVDGEWTYDDATKTFTVTE	0.7195663628067093	0.37120098
68	ENKLILNGKTLKGETTTEAVDAATAEKVFKQYANDNGVDGEWTYDDATKTFTVTE	0.0578474919119119	0.043065954
69	EPKLILNGKTLKGETTTEAVDAATAEKVFKQYANDNGVDGEWTYDDATKTFTVTE	0.0	0.023517996
70	EQKLILNGKTLKGETTTEAVDAATAEKVFKQYANDNGVDGEWTYDDATKTFTVTE	0.0542320236674174	0.081045285
71	ERKLILNGKTLKGETTTEAVDAATAEKVFKQYANDNGVDGEWTYDDATKTFTVTE	0.0254274689722689	0.027588673
72	ESKLILNGKTLKGETTTEAVDAATAEKVFKQYANDNGVDGEWTYDDATKTFTVTE	0.0909032015758615	0.13066912
73	ETKLILNGKTLKGETTTEAVDAATAEKVFKQYANDNGVDGEWTYDDATKTFTVTE	0.0691259337312155	0.066528775
74	EVKLILNGKTLKGETTTEAVDAATAEKVFKQYANDNGVDGEWTYDDATKTFTVTE	0.1227068010252677	0.18273865
75	EWKLILNGKTLKGETTTEAVDAATAEKVFKQYANDNGVDGEWTYDDATKTFTVTE	0.6335677685590354	1.0535038
76	FAKLILNGKTLKGETTTEAVDAATAEKVFKQYANDNGVDGEWTYDDATKTFTVTE	1.6828361283465287	0.53175104
77	FCKLILNGKTLKGETTTEAVDAATAEKVFKQYANDNGVDGEWTYDDATKTFTVTE	1.0412548544144151	0.57146525
78	FDKLILNGKTLKGETTTEAVDAATAEKVFKQYANDNGVDGEWTYDDATKTFTVTE	0.0083836944799872	0.006892813
79	FEKLILNGKTLKGETTTEAVDAATAEKVFKQYANDNGVDGEWTYDDATKTFTVTE	0.010914621115455	0.0048069544
80	FFKLILNGKTLKGETTTEAVDAATAEKVFKQYANDNGVDGEWTYDDATKTFTVTE	1.3912687928181349	1.5659078
81	FGKLILNGKTLKGETTTEAVDAATAEKVFKQYANDNGVDGEWTYDDATKTFTVTE	0.0590280529713386	0.022481252
82	FHKLILNGKTLKGETTTEAVDAATAEKVFKQYANDNGVDGEWTYDDATKTFTVTE	1.2533623247580916	1.4829948
83	FIKLILNGKTLKGETTTEAVDAATAEKVFKQYANDNGVDGEWTYDDATKTFTVTE	0.4123172295849041	0.3732417
84	FKKLILNGKTLKGETTTEAVDAATAEKVFKQYANDNGVDGEWTYDDATKTFTVTE	0.0355984565611765	0.02976272
85	FLKLILNGKTLKGETTTEAVDAATAEKVFKQYANDNGVDGEWTYDDATKTFTVTE	1.0987141081255754	0.9955062
86	FMKLILNGKTLKGETTTEAVDAATAEKVFKQYANDNGVDGEWTYDDATKTFTVTE	1.1094039544750232	0.6846049
87	FNKLILNGKTLKGETTTEAVDAATAEKVFKQYANDNGVDGEWTYDDATKTFTVTE	0.3085199568635302	0.0838728
88	FPKLILNGKTLKGETTTEAVDAATAEKVFKQYANDNGVDGEWTYDDATKTFTVTE	0.1331218433119312	0.045860536
89	FQKLILNGKTLKGETTTEAVDAATAEKVFKQYANDNGVDGEWTYDDATKTFTVTE	0.5784749191191192	0.15697359
90	FRKLILNGKTLKGETTTEAVDAATAEKVFKQYANDNGVDGEWTYDDATKTFTVTE	0.1001206590783091	0.053798366
91	FSKLILNGKTLKGETTTEAVDAATAEKVFKQYANDNGVDGEWTYDDATKTFTVTE	1.2737062439320057	0.2510184
92	FTKLILNGKTLKGETTTEAVDAATAEKVFKQYANDNGVDGEWTYDDATKTFTVTE	0.673893462478974	0.12914902
93	FVKLILNGKTLKGETTTEAVDAATAEKVFKQYANDNGVDGEWTYDDATKTFTVTE	0.4573987732569779	0.34795502
94	FWKLILNGKTLKGETTTEAVDAATAEKVFKQYANDNGVDGEWTYDDATKTFTVTE	1.4741780196906586	1.7431633
95	GAKLILNGKTLKGETTTEAVDAATAEKVFKQYANDNGVDGEWTYDDATKTFTVTE	0.0948821295909666	0.371635
96	GCKLILNGKTLKGETTTEAVDAATAEKVFKQYANDNGVDGEWTYDDATKTFTVTE	0.3213749550661773	0.40037054
97	GDKLILNGKTLKGETTTEAVDAATAEKVFKQYANDNGVDGEWTYDDATKTFTVTE	0.0	0.004739969
98	GEKLILNGKTLKGETTTEAVDAATAEKVFKQYANDNGVDGEWTYDDATKTFTVTE	0.0	0.0033276575
99	GFKLILNGKTLKGETTTEAVDAATAEKVFKQYANDNGVDGEWTYDDATKTFTVTE	1.1946764633981808	1.1692153
100	GGKLILNGKTLKGETTTEAVDAATAEKVFKQYANDNGVDGEWTYDDATKTFTVTE	0.0	0.015302911
101	GHKLILNGKTLKGETTTEAVDAATAEKVFKQYANDNGVDGEWTYDDATKTFTVTE	0.7582711777642508	1.1012616
102	GIKLILNGKTLKGETTTEAVDAATAEKVFKQYANDNGVDGEWTYDDATKTFTVTE	0.1735424757357357	0.25833875
103	GKKLILNGKTLKGETTTEAVDAATAEKVFKQYANDNGVDGEWTYDDATKTFTVTE	0.0247917822479622	0.020243913
104	GLKLILNGKTLKGETTTEAVDAATAEKVFKQYANDNGVDGEWTYDDATKTFTVTE	0.1581442224929966	0.7162762
105	GMKLILNGKTLKGETTTEAVDAATAEKVFKQYANDNGVDGEWTYDDATKTFTVTE	0.6221334035809395	0.48301825
106	GNKLILNGKTLKGETTTEAVDAATAEKVFKQYANDNGVDGEWTYDDATKTFTVTE	0.0327438633463652	0.05709751
107	GPKLILNGKTLKGETTTEAVDAATAEKVFKQYANDNGVDGEWTYDDATKTFTVTE	0.0315011094569817	0.031182904
108	GQKLILNGKTLKGETTTEAVDAATAEKVFKQYANDNGVDGEWTYDDATKTFTVTE	0.0535624925110295	0.10726928
109	GRKLILNGKTLKGETTTEAVDAATAEKVFKQYANDNGVDGEWTYDDATKTFTVTE	0.0177084158914016	0.036584612
110	GSKLILNGKTLKGETTTEAVDAATAEKVFKQYANDNGVDGEWTYDDATKTFTVTE	0.141957035366655	0.17247319
111	GTKLILNGKTLKGETTTEAVDAATAEKVFKQYANDNGVDGEWTYDDATKTFTVTE	0.0635188146483738	0.08811986
112	GVKLILNGKTLKGETTTEAVDAATAEKVFKQYANDNGVDGEWTYDDATKTFTVTE	0.0508549379445379	0.24046849
113	GWKLILNGKTLKGETTTEAVDAATAEKVFKQYANDNGVDGEWTYDDATKTFTVTE	1.4048676607178607	1.3170234
114	HAKLILNGKTLKGETTTEAVDAATAEKVFKQYANDNGVDGEWTYDDATKTFTVTE	1.2490148121033504	0.3520485
115	HCKLILNGKTLKGETTTEAVDAATAEKVFKQYANDNGVDGEWTYDDATKTFTVTE	0.5175828223697383	0.3793833
116	HDKLILNGKTLKGETTTEAVDAATAEKVFKQYANDNGVDGEWTYDDATKTFTVTE	0.0174239433469614	0.0044853613
117	HEKLILNGKTLKGETTTEAVDAATAEKVFKQYANDNGVDGEWTYDDATKTFTVTE	0.0127137344861344	0.0031532068
118	HFKLILNGKTLKGETTTEAVDAATAEKVFKQYANDNGVDGEWTYDDATKTFTVTE	0.9723301832002216	1.116927
119	HGKLILNGKTLKGETTTEAVDAATAEKVFKQYANDNGVDGEWTYDDATKTFTVTE	0.0574059080041874	0.014454914
120	HHKLILNGKTLKGETTTEAVDAATAEKVFKQYANDNGVDGEWTYDDATKTFTVTE	1.0358736923760972	1.051256
121	HIKLILNGKTLKGETTTEAVDAATAEKVFKQYANDNGVDGEWTYDDATKTFTVTE	0.3377042771073777	0.24443637
122	HKKLILNGKTLKGETTTEAVDAATAEKVFKQYANDNGVDGEWTYDDATKTFTVTE	0.0299211165061613	0.019118657
123	HLKLILNGKTLKGETTTEAVDAATAEKVFKQYANDNGVDGEWTYDDATKTFTVTE	0.8650588240038204	0.68098015
124	HMKLILNGKTLKGETTTEAVDAATAEKVFKQYANDNGVDGEWTYDDATKTFTVTE	0.9036531280914052	0.45809364
125	HNKLILNGKTLKGETTTEAVDAATAEKVFKQYANDNGVDGEWTYDDATKTFTVTE	0.1310220970654415	0.053920932
126	HPKLILNGKTLKGETTTEAVDAATAEKVFKQYANDNGVDGEWTYDDATKTFTVTE	0.0989143860773656	0.029446268
127	HQKLILNGKTLKGETTTEAVDAATAEKVFKQYANDNGVDGEWTYDDATKTFTVTE	0.2570999640529418	0.101343416
128	HRKLILNGKTLKGETTTEAVDAATAEKVFKQYANDNGVDGEWTYDDATKTFTVTE	0.0581381828260421	0.03454662
129	HSKLILNGKTLKGETTTEAVDAATAEKVFKQYANDNGVDGEWTYDDATKTFTVTE	0.6166844759887384	0.16304901
130	HTKLILNGKTLKGETTTEAVDAATAEKVFKQYANDNGVDGEWTYDDATKTFTVTE	0.3792395413905928	0.083237484
131	HVKLILNGKTLKGETTTEAVDAATAEKVFKQYANDNGVDGEWTYDDATKTFTVTE	0.5061655542292293	0.2274859
132	HWKLILNGKTLKGETTTEAVDAATAEKVFKQYANDNGVDGEWTYDDATKTFTVTE	1.0196846031930236	1.2600969
133	IAKLILNGKTLKGETTTEAVDAATAEKVFKQYANDNGVDGEWTYDDATKTFTVTE	0.2504220429087096	0.38147926
134	ICKLILNGKTLKGETTTEAVDAATAEKVFKQYANDNGVDGEWTYDDATKTFTVTE	0.4083352370252606	0.41091436
135	IDKLILNGKTLKGETTTEAVDAATAEKVFKQYANDNGVDGEWTYDDATKTFTVTE	0.0035489258841663	0.004867996
136	IEKLILNGKTLKGETTTEAVDAATAEKVFKQYANDNGVDGEWTYDDATKTFTVTE	0.018660481261907	0.0034160072
137	IFKLILNGKTLKGETTTEAVDAATAEKVFKQYANDNGVDGEWTYDDATKTFTVTE	1.0675919239027647	1.1951672
138	IGKLILNGKTLKGETTTEAVDAATAEKVFKQYANDNGVDGEWTYDDATKTFTVTE	0.241031216299633	0.01573197
139	IHKLILNGKTLKGETTTEAVDAATAEKVFKQYANDNGVDGEWTYDDATKTFTVTE	0.994253767235986	1.1261073
140	IIKLILNGKTLKGETTTEAVDAATAEKVFKQYANDNGVDGEWTYDDATKTFTVTE	0.2655294710710711	0.26533878
141	IKKLILNGKTLKGETTTEAVDAATAEKVFKQYANDNGVDGEWTYDDATKTFTVTE	0.0614629601564064	0.020812565
142	ILKLILNGKTLKGETTTEAVDAATAEKVFKQYANDNGVDGEWTYDDATKTFTVTE	0.6670452416636733	0.73392034
143	IMKLILNGKTLKGETTTEAVDAATAEKVFKQYANDNGVDGEWTYDDATKTFTVTE	0.6779974858492903	0.49552327
144	INKLILNGKTLKGETTTEAVDAATAEKVFKQYANDNGVDGEWTYDDATKTFTVTE	0.314922639366007	0.05870178
145	IPKLILNGKTLKGETTTEAVDAATAEKVFKQYANDNGVDGEWTYDDATKTFTVTE	0.1234079827454121	0.03206046
146	IQKLILNGKTLKGETTTEAVDAATAEKVFKQYANDNGVDGEWTYDDATKTFTVTE	0.4235262800693551	0.11025984
147	IRKLILNGKTLKGETTTEAVDAATAEKVFKQYANDNGVDGEWTYDDATKTFTVTE	0.2224903535073535	0.03761445
148	ISKLILNGKTLKGETTTEAVDAATAEKVFKQYANDNGVDGEWTYDDATKTFTVTE	0.6575976284211263	0.17722465
149	ITKLILNGKTLKGETTTEAVDAATAEKVFKQYANDNGVDGEWTYDDATKTFTVTE	0.3672340778677554	0.09058498
150	IVKLILNGKTLKGETTTEAVDAATAEKVFKQYANDNGVDGEWTYDDATKTFTVTE	0.2268529094584781	0.24700718
151	IWKLILNGKTLKGETTTEAVDAATAEKVFKQYANDNGVDGEWTYDDATKTFTVTE	1.7514935051106664	1.345211
152	KAKLILNGKTLKGETTTEAVDAATAEKVFKQYANDNGVDGEWTYDDATKTFTVTE	1.5425997843176509	0.3911107
153	KCKLILNGKTLKGETTTEAVDAATAEKVFKQYANDNGVDGEWTYDDATKTFTVTE	0.9344594847308848	0.42122686
154	KDKLILNGKTLKGETTTEAVDAATAEKVFKQYANDNGVDGEWTYDDATKTFTVTE	0.0078172286367448	0.0049944166
155	KEKLILNGKTLKGETTTEAVDAATAEKVFKQYANDNGVDGEWTYDDATKTFTVTE	0.0078172286367448	0.0035030718
156	KFKLILNGKTLKGETTTEAVDAATAEKVFKQYANDNGVDGEWTYDDATKTFTVTE	1.4382266337732232	1.220347
157	KGKLILNGKTLKGETTTEAVDAATAEKVFKQYANDNGVDGEWTYDDATKTFTVTE	0.1044468603965076	0.016152514
158	KHKLILNGKTLKGETTTEAVDAATAEKVFKQYANDNGVDGEWTYDDATKTFTVTE	1.2659378664780725	1.150231
159	KIKLILNGKTLKGETTTEAVDAATAEKVFKQYANDNGVDGEWTYDDATKTFTVTE	0.3949587378813297	0.27219537
160	KKKLILNGKTLKGETTTEAVDAATAEKVFKQYANDNGVDGEWTYDDATKTFTVTE	0.0598422330123226	0.021370614
161	KLKLILNGKTLKGETTTEAVDAATAEKVFKQYANDNGVDGEWTYDDATKTFTVTE	0.9490604141798048	0.75112057
162	KMKLILNGKTLKGETTTEAVDAATAEKVFKQYANDNGVDGEWTYDDATKTFTVTE	0.8222949263511447	0.507744
163	KNKLILNGKTLKGETTTEAVDAATAEKVFKQYANDNGVDGEWTYDDATKTFTVTE	0.346348040746479	0.060276654
164	KPKLILNGKTLKGETTTEAVDAATAEKVFKQYANDNGVDGEWTYDDATKTFTVTE	0.111097832148705	0.03292227
165	KQKLILNGKTLKGETTTEAVDAATAEKVFKQYANDNGVDGEWTYDDATKTFTVTE	0.5321969255895896	0.11319401
166	KRKLILNGKTLKGETTTEAVDAATAEKVFKQYANDNGVDGEWTYDDATKTFTVTE	0.1380451511534262	0.03862533
167	KSKLILNGKTLKGETTTEAVDAATAEKVFKQYANDNGVDGEWTYDDATKTFTVTE	0.9298000008877988	0.1818831
168	KTKLILNGKTLKGETTTEAVDAATAEKVFKQYANDNGVDGEWTYDDATKTFTVTE	0.6719208675922077	0.093003355
169	KVKLILNGKTLKGETTTEAVDAATAEKVFKQYANDNGVDGEWTYDDATKTFTVTE	0.362964655133565	0.25341317
170	KWKLILNGKTLKGETTTEAVDAATAEKVFKQYANDNGVDGEWTYDDATKTFTVTE	1.1569498382382384	1.3725187
171	LAKLILNGKTLKGETTTEAVDAATAEKVFKQYANDNGVDGEWTYDDATKTFTVTE	0.8197681258712518	0.40079975
172	LCKLILNGKTLKGETTTEAVDAATAEKVFKQYANDNGVDGEWTYDDATKTFTVTE	0.8851363220256402	0.43159786
173	LDKLILNGKTLKGETTTEAVDAATAEKVFKQYANDNGVDGEWTYDDATKTFTVTE	0.0055092849439916	0.0051219617
174	LEKLILNGKTLKGETTTEAVDAATAEKVFKQYANDNGVDGEWTYDDATKTFTVTE	0.0305609391232742	0.0035904578
175	LFKLILNGKTLKGETTTEAVDAATAEKVFKQYANDNGVDGEWTYDDATKTFTVTE	1.4043899770521968	1.2454708
176	LGKLILNGKTLKGETTTEAVDAATAEKVFKQYANDNGVDGEWTYDDATKTFTVTE	0.4579593109693027	0.016577557
177	LHKLILNGKTLKGETTTEAVDAATAEKVFKQYANDNGVDGEWTYDDATKTFTVTE	1.64010786727523	1.1743174
178	LIKLILNGKTLKGETTTEAVDAATAEKVFKQYANDNGVDGEWTYDDATKTFTVTE	0.3988506777300528	0.27910128
179	LKKLILNGKTLKGETTTEAVDAATAEKVFKQYANDNGVDGEWTYDDATKTFTVTE	0.1376435498868644	0.021934928
180	LLKLILNGKTLKGETTTEAVDAATAEKVFKQYANDNGVDGEWTYDDATKTFTVTE	0.9491410137903512	0.7683623
181	LMKLILNGKTLKGETTTEAVDAATAEKVFKQYANDNGVDGEWTYDDATKTFTVTE	0.8642064700779568	0.52002335
182	LNKLILNGKTLKGETTTEAVDAATAEKVFKQYANDNGVDGEWTYDDATKTFTVTE	0.6990835895146112	0.06186631
183	LPKLILNGKTLKGETTTEAVDAATAEKVFKQYANDNGVDGEWTYDDATKTFTVTE	0.1101997675339282	0.033792436
184	LQKLILNGKTLKGETTTEAVDAATAEKVFKQYANDNGVDGEWTYDDATKTFTVTE	0.7290966905123992	0.11615405
185	LRKLILNGKTLKGETTTEAVDAATAEKVFKQYANDNGVDGEWTYDDATKTFTVTE	0.3939487423874508	0.03964585
186	LSKLILNGKTLKGETTTEAVDAATAEKVFKQYANDNGVDGEWTYDDATKTFTVTE	1.1788190120098148	0.18657897
187	LTKLILNGKTLKGETTTEAVDAATAEKVFKQYANDNGVDGEWTYDDATKTFTVTE	0.7714874650897979	0.09544373
188	LVKLILNGKTLKGETTTEAVDAATAEKVFKQYANDNGVDGEWTYDDATKTFTVTE	0.541838174241575	0.25986624
189	LWKLILNGKTLKGETTTEAVDAATAEKVFKQYANDNGVDGEWTYDDATKTFTVTE	1.730350415961576	1.3997241
190	MAKLILNGKTLKGETTTEAVDAATAEKVFKQYANDNGVDGEWTYDDATKTFTVTE	0.6670701770022276	0.43765286
191	MCKLILNGKTLKGETTTEAVDAATAEKVFKQYANDNGVDGEWTYDDATKTFTVTE	1.8800434871371368	0.47101712
192	MDKLILNGKTLKGETTTEAVDAATAEKVFKQYANDNGVDGEWTYDDATKTFTVTE	0.0105177258021658	0.005610777
193	MEKLILNGKTLKGETTTEAVDAATAEKVFKQYANDNGVDGEWTYDDATKTFTVTE	0.0086339540167032	0.0039260266
194	MFKLILNGKTLKGETTTEAVDAATAEKVFKQYANDNGVDGEWTYDDATKTFTVTE	1.2533623247580916	1.3391815
195	MGKLILNGKTLKGETTTEAVDAATAEKVFKQYANDNGVDGEWTYDDATKTFTVTE	0.0202973655831269	0.018208817
196	MHKLILNGKTLKGETTTEAVDAATAEKVFKQYANDNGVDGEWTYDDATKTFTVTE	1.4079861238937053	1.2643063
197	MIKLILNGKTLKGETTTEAVDAATAEKVFKQYANDNGVDGEWTYDDATKTFTVTE	0.3888907019288197	0.3054427
198	MKKLILNGKTLKGETTTEAVDAATAEKVFKQYANDNGVDGEWTYDDATKTFTVTE	0.0572118051876051	0.024097893
199	MLKLILNGKTLKGETTTEAVDAATAEKVFKQYANDNGVDGEWTYDDATKTFTVTE	0.7569405856558687	0.833385
200	MMKLILNGKTLKGETTTEAVDAATAEKVFKQYANDNGVDGEWTYDDATKTFTVTE	1.1129354422183055	0.56660026
201	MNKLILNGKTLKGETTTEAVDAATAEKVFKQYANDNGVDGEWTYDDATKTFTVTE	0.2944963224606425	0.06796004
202	MPKLILNGKTLKGETTTEAVDAATAEKVFKQYANDNGVDGEWTYDDATKTFTVTE	0.1265413885573073	0.037129488
203	MQKLILNGKTLKGETTTEAVDAATAEKVFKQYANDNGVDGEWTYDDATKTFTVTE	0.5521806046137048	0.1274866
204	MRKLILNGKTLKGETTTEAVDAATAEKVFKQYANDNGVDGEWTYDDATKTFTVTE	0.1232815401401401	0.04356055
205	MSKLILNGKTLKGETTTEAVDAATAEKVFKQYANDNGVDGEWTYDDATKTFTVTE	0.6018476431239321	0.20453052
206	MTKLILNGKTLKGETTTEAVDAATAEKVFKQYANDNGVDGEWTYDDATKTFTVTE	0.3319118388388389	0.10479179
207	MVKLILNGKTLKGETTTEAVDAATAEKVFKQYANDNGVDGEWTYDDATKTFTVTE	0.3363226273948368	0.2844919
208	MWKLILNGKTLKGETTTEAVDAATAEKVFKQYANDNGVDGEWTYDDATKTFTVTE	1.3794401917455918	1.5008402
209	NAKLILNGKTLKGETTTEAVDAATAEKVFKQYANDNGVDGEWTYDDATKTFTVTE	0.3108530704163239	0.32995605
210	NCKLILNGKTLKGETTTEAVDAATAEKVFKQYANDNGVDGEWTYDDATKTFTVTE	0.5270549263085308	0.35569558
211	NDKLILNGKTLKGETTTEAVDAATAEKVFKQYANDNGVDGEWTYDDATKTFTVTE	0.0174414548478126	0.0042015174
212	NEKLILNGKTLKGETTTEAVDAATAEKVFKQYANDNGVDGEWTYDDATKTFTVTE	0.0037563306436306	0.0029577126
213	NFKLILNGKTLKGETTTEAVDAATAEKVFKQYANDNGVDGEWTYDDATKTFTVTE	1.0729776725596565	1.0568768
214	NGKLILNGKTLKGETTTEAVDAATAEKVFKQYANDNGVDGEWTYDDATKTFTVTE	0.0133751426385923	0.013505876
215	NHKLILNGKTLKGETTTEAVDAATAEKVFKQYANDNGVDGEWTYDDATKTFTVTE	1.0605373517183851	0.993916
216	NIKLILNGKTLKGETTTEAVDAATAEKVFKQYANDNGVDGEWTYDDATKTFTVTE	0.1804643978448534	0.22879507
217	NKKLILNGKTLKGETTTEAVDAATAEKVFKQYANDNGVDGEWTYDDATKTFTVTE	0.0363293427466113	0.017859915
218	NLKLILNGKTLKGETTTEAVDAATAEKVFKQYANDNGVDGEWTYDDATKTFTVTE	0.3788733495828097	0.6408589
219	NMKLILNGKTLKGETTTEAVDAATAEKVFKQYANDNGVDGEWTYDDATKTFTVTE	0.5092366083365221	0.42990974
220	NNKLILNGKTLKGETTTEAVDAATAEKVFKQYANDNGVDGEWTYDDATKTFTVTE	0.0575092024855264	0.050363325
221	NPKLILNGKTLKGETTTEAVDAATAEKVFKQYANDNGVDGEWTYDDATKTFTVTE	0.06759955951392	0.02750193
222	NQKLILNGKTLKGETTTEAVDAATAEKVFKQYANDNGVDGEWTYDDATKTFTVTE	0.0740447896472472	0.09469919
223	NRKLILNGKTLKGETTTEAVDAATAEKVFKQYANDNGVDGEWTYDDATKTFTVTE	0.0292159050060161	0.032264948
224	NSKLILNGKTLKGETTTEAVDAATAEKVFKQYANDNGVDGEWTYDDATKTFTVTE	0.113426454729239	0.15246615
225	NTKLILNGKTLKGETTTEAVDAATAEKVFKQYANDNGVDGEWTYDDATKTFTVTE	0.0602578040749082	0.07776542
226	NVKLILNGKTLKGETTTEAVDAATAEKVFKQYANDNGVDGEWTYDDATKTFTVTE	0.1877771988763632	0.21288536
227	NWKLILNGKTLKGETTTEAVDAATAEKVFKQYANDNGVDGEWTYDDATKTFTVTE	1.3866384090649475	1.1944993
228	PAKLILNGKTLKGETTTEAVDAATAEKVFKQYANDNGVDGEWTYDDATKTFTVTE	0.2342487947819732	0.41818637
229	PCKLILNGKTLKGETTTEAVDAATAEKVFKQYANDNGVDGEWTYDDATKTFTVTE	0.1334942121044121	0.4502008
230	PDKLILNGKTLKGETTTEAVDAATAEKVFKQYANDNGVDGEWTYDDATKTFTVTE	0.0126673339953091	0.0053515104
231	PEKLILNGKTLKGETTTEAVDAATAEKVFKQYANDNGVDGEWTYDDATKTFTVTE	0.0114549488934479	0.0037478812
232	PFKLILNGKTLKGETTTEAVDAATAEKVFKQYANDNGVDGEWTYDDATKTFTVTE	1.049971599771004	1.2900428
233	PGKLILNGKTLKGETTTEAVDAATAEKVFKQYANDNGVDGEWTYDDATKTFTVTE	0.0191087811120429	0.017344274
234	PHKLILNGKTLKGETTTEAVDAATAEKVFKQYANDNGVDGEWTYDDATKTFTVTE	0.8474576546198861	1.2170902
235	PIKLILNGKTLKGETTTEAVDAATAEKVFKQYANDNGVDGEWTYDDATKTFTVTE	0.2302667153775135	0.29151395
236	PKKLILNGKTLKGETTTEAVDAATAEKVFKQYANDNGVDGEWTYDDATKTFTVTE	0.0381031383850916	0.022951916
237	PLKLILNGKTLKGETTTEAVDAATAEKVFKQYANDNGVDGEWTYDDATKTFTVTE	0.3534129536826817	0.7991483
238	PMKLILNGKTLKGETTTEAVDAATAEKVFKQYANDNGVDGEWTYDDATKTFTVTE	0.6892467121419292	0.54202294
239	PNKLILNGKTLKGETTTEAVDAATAEKVFKQYANDNGVDGEWTYDDATKTFTVTE	0.0516010491233017	0.064731896
240	PPKLILNGKTLKGETTTEAVDAATAEKVFKQYANDNGVDGEWTYDDATKTFTVTE	0.0283195598574925	0.035361048
241	PQKLILNGKTLKGETTTEAVDAATAEKVFKQYANDNGVDGEWTYDDATKTFTVTE	0.2313899676476477	0.12148556
242	PRKLILNGKTLKGETTTEAVDAATAEKVFKQYANDNGVDGEWTYDDATKTFTVTE	0.0276889676680561	0.0414861
243	PSKLILNGKTLKGETTTEAVDAATAEKVFKQYANDNGVDGEWTYDDATKTFTVTE	0.2570495918029315	0.19503067
244	PTKLILNGKTLKGETTTEAVDAATAEKVFKQYANDNGVDGEWTYDDATKTFTVTE	0.0945454747746972	0.099840984
245	PVKLILNGKTLKGETTTEAVDAATAEKVFKQYANDNGVDGEWTYDDATKTFTVTE	0.1199079664280527	0.27146816
246	PWKLILNGKTLKGETTTEAVDAATAEKVFKQYANDNGVDGEWTYDDATKTFTVTE	1.4594550711720902	1.4478889
247	RAKLILNGKTLKGETTTEAVDAATAEKVFKQYANDNGVDGEWTYDDATKTFTVTE	1.98334257983698	0.46784747
248	RCKLILNGKTLKGETTTEAVDAATAEKVFKQYANDNGVDGEWTYDDATKTFTVTE	1.2459459796411798	0.50328076
249	RDKLILNGKTLKGETTTEAVDAATAEKVFKQYANDNGVDGEWTYDDATKTFTVTE	0.0195430715918621	0.0060165436
250	REKLILNGKTLKGETTTEAVDAATAEKVFKQYANDNGVDGEWTYDDATKTFTVTE	0.0218882401828855	0.0042050513
251	RFKLILNGKTLKGETTTEAVDAATAEKVFKQYANDNGVDGEWTYDDATKTFTVTE	1.387399196261302	1.413845
252	RGKLILNGKTLKGETTTEAVDAATAEKVFKQYANDNGVDGEWTYDDATKTFTVTE	0.274830996056593	0.019562656
253	RHKLILNGKTLKGETTTEAVDAATAEKVFKQYANDNGVDGEWTYDDATKTFTVTE	1.7530611878183062	1.3361712
254	RIKLILNGKTLKGETTTEAVDAATAEKVFKQYANDNGVDGEWTYDDATKTFTVTE	0.4468787289877556	0.32711345
255	RKKLILNGKTLKGETTTEAVDAATAEKVFKQYANDNGVDGEWTYDDATKTFTVTE	0.1039447120292167	0.025893642
256	RLKLILNGKTLKGETTTEAVDAATAEKVFKQYANDNGVDGEWTYDDATKTFTVTE	1.1769662714257512	0.8860108
257	RMKLILNGKTLKGETTTEAVDAATAEKVFKQYANDNGVDGEWTYDDATKTFTVTE	1.086730339385629	0.6046098
258	RNKLILNGKTLKGETTTEAVDAATAEKVFKQYANDNGVDGEWTYDDATKTFTVTE	0.4662335169019767	0.07300995
259	RPKLILNGKTLKGETTTEAVDAATAEKVFKQYANDNGVDGEWTYDDATKTFTVTE	0.2296168644472825	0.03989789
260	RQKLILNGKTLKGETTTEAVDAATAEKVFKQYANDNGVDGEWTYDDATKTFTVTE	0.5516936728636045	0.13686149
261	RRKLILNGKTLKGETTTEAVDAATAEKVFKQYANDNGVDGEWTYDDATKTFTVTE	0.241031216299633	0.046807326
262	RSKLILNGKTLKGETTTEAVDAATAEKVFKQYANDNGVDGEWTYDDATKTFTVTE	1.1937173119110638	0.21934518
263	RTKLILNGKTLKGETTTEAVDAATAEKVFKQYANDNGVDGEWTYDDATKTFTVTE	0.7816582584791405	0.112530746
264	RVKLILNGKTLKGETTTEAVDAATAEKVFKQYANDNGVDGEWTYDDATKTFTVTE	0.6897200958727959	0.30476415
265	RWKLILNGKTLKGETTTEAVDAATAEKVFKQYANDNGVDGEWTYDDATKTFTVTE	1.3244031042990358	1.5810007
266	SAKLILNGKTLKGETTTEAVDAATAEKVFKQYANDNGVDGEWTYDDATKTFTVTE	0.1310134834241907	0.37030348
267	SCKLILNGKTLKGETTTEAVDAATAEKVFKQYANDNGVDGEWTYDDATKTFTVTE	0.2479178224796225	0.39894408
268	SDKLILNGKTLKGETTTEAVDAATAEKVFKQYANDNGVDGEWTYDDATKTFTVTE	0.0027811294188419	0.004722299
269	SEKLILNGKTLKGETTTEAVDAATAEKVFKQYANDNGVDGEWTYDDATKTFTVTE	0.0029665380467647	0.0033157703
270	SFKLILNGKTLKGETTTEAVDAATAEKVFKQYANDNGVDGEWTYDDATKTFTVTE	1.3322452682743349	1.1656886
271	SGKLILNGKTLKGETTTEAVDAATAEKVFKQYANDNGVDGEWTYDDATKTFTVTE	0.0071123965465465	0.015245242
272	SHKLILNGKTLKGETTTEAVDAATAEKVFKQYANDNGVDGEWTYDDATKTFTVTE	1.23565390886669	1.0978864
273	SIKLILNGKTLKGETTTEAVDAATAEKVFKQYANDNGVDGEWTYDDATKTFTVTE	0.1567829220042472	0.25739276
274	SKKLILNGKTLKGETTTEAVDAATAEKVFKQYANDNGVDGEWTYDDATKTFTVTE	0.023664883054873	0.02016713
275	SLKLILNGKTLKGETTTEAVDAATAEKVFKQYANDNGVDGEWTYDDATKTFTVTE	0.2387356809063031	0.7138851
276	SMKLILNGKTLKGETTTEAVDAATAEKVFKQYANDNGVDGEWTYDDATKTFTVTE	0.5499786176846798	0.48132578
277	SNKLILNGKTLKGETTTEAVDAATAEKVFKQYANDNGVDGEWTYDDATKTFTVTE	0.0588279578765206	0.05688097
278	SPKLILNGKTLKGETTTEAVDAATAEKVFKQYANDNGVDGEWTYDDATKTFTVTE	0.1320283933048342	0.031064354
279	SQKLILNGKTLKGETTTEAVDAATAEKVFKQYANDNGVDGEWTYDDATKTFTVTE	0.129044405034265	0.106865115
280	SRKLILNGKTLKGETTTEAVDAATAEKVFKQYANDNGVDGEWTYDDATKTFTVTE	0.0450525637943239	0.036445983
281	SSKLILNGKTLKGETTTEAVDAATAEKVFKQYANDNGVDGEWTYDDATKTFTVTE	0.1646252734252039	0.17183113
282	STKLILNGKTLKGETTTEAVDAATAEKVFKQYANDNGVDGEWTYDDATKTFTVTE	0.0878212748497672	0.08778702
283	SVKLILNGKTLKGETTTEAVDAATAEKVFKQYANDNGVDGEWTYDDATKTFTVTE	0.1211247123065303	0.23958467
284	SWKLILNGKTLKGETTTEAVDAATAEKVFKQYANDNGVDGEWTYDDATKTFTVTE	1.6702444847805555	1.3131896
285	TAKLILNGKTLKGETTTEAVDAATAEKVFKQYANDNGVDGEWTYDDATKTFTVTE	0.1978275077176233	0.39631623
286	TCKLILNGKTLKGETTTEAVDAATAEKVFKQYANDNGVDGEWTYDDATKTFTVTE	0.3391059870698285	0.42679933
287	TDKLILNGKTLKGETTTEAVDAATAEKVFKQYANDNGVDGEWTYDDATKTFTVTE	0.0095615689110598	0.0050626867
288	TEKLILNGKTLKGETTTEAVDAATAEKVFKQYANDNGVDGEWTYDDATKTFTVTE	0.0037320962523814	0.003549335
289	TFKLILNGKTLKGETTTEAVDAATAEKVFKQYANDNGVDGEWTYDDATKTFTVTE	1.293840849632839	1.2338707
290	TGKLILNGKTLKGETTTEAVDAATAEKVFKQYANDNGVDGEWTYDDATKTFTVTE	0.0086339540167032	0.016380617
291	THKLILNGKTLKGETTTEAVDAATAEKVFKQYANDNGVDGEWTYDDATKTFTVTE	1.1852667923209923	1.1631943
292	TIKLILNGKTLKGETTTEAVDAATAEKVFKQYANDNGVDGEWTYDDATKTFTVTE	0.291866891010101	0.2759043
293	TKKLILNGKTLKGETTTEAVDAATAEKVFKQYANDNGVDGEWTYDDATKTFTVTE	0.0434535150512014	0.021673253
294	TLKLILNGKTLKGETTTEAVDAATAEKVFKQYANDNGVDGEWTYDDATKTFTVTE	0.4104164563780907	0.76039165
295	TMKLILNGKTLKGETTTEAVDAATAEKVFKQYANDNGVDGEWTYDDATKTFTVTE	0.5882382088932816	0.51434326
296	TNKLILNGKTLKGETTTEAVDAATAEKVFKQYANDNGVDGEWTYDDATKTFTVTE	0.1119628875714424	0.061130114
297	TPKLILNGKTLKGETTTEAVDAATAEKVFKQYANDNGVDGEWTYDDATKTFTVTE	0.0823407218688341	0.0333894
298	TQKLILNGKTLKGETTTEAVDAATAEKVFKQYANDNGVDGEWTYDDATKTFTVTE	0.1595792880328604	0.11478335
299	TRKLILNGKTLKGETTTEAVDAATAEKVFKQYANDNGVDGEWTYDDATKTFTVTE	0.0781722863674485	0.0391731
300	TSKLILNGKTLKGETTTEAVDAATAEKVFKQYANDNGVDGEWTYDDATKTFTVTE	0.319654400813433	0.18440507
301	TTKLILNGKTLKGETTTEAVDAATAEKVFKQYANDNGVDGEWTYDDATKTFTVTE	0.1077551319927771	0.0943135
302	TVKLILNGKTLKGETTTEAVDAATAEKVFKQYANDNGVDGEWTYDDATKTFTVTE	0.113629001969827	0.25687906
303	TWKLILNGKTLKGETTTEAVDAATAEKVFKQYANDNGVDGEWTYDDATKTFTVTE	1.2976599536996458	1.387168
304	VAKLILNGKTLKGETTTEAVDAATAEKVFKQYANDNGVDGEWTYDDATKTFTVTE	0.1867517455423928	0.31859332
305	VCKLILNGKTLKGETTTEAVDAATAEKVFKQYANDNGVDGEWTYDDATKTFTVTE	0.2313899676476477	0.3435062
306	VDKLILNGKTLKGETTTEAVDAATAEKVFKQYANDNGVDGEWTYDDATKTFTVTE	0.0156344572734897	0.004055981
307	VEKLILNGKTLKGETTTEAVDAATAEKVFKQYANDNGVDGEWTYDDATKTFTVTE	0.0	0.0028581184
308	VFKLILNGKTLKGETTTEAVDAATAEKVFKQYANDNGVDGEWTYDDATKTFTVTE	1.3458396077465222	1.0255393
309	VGKLILNGKTLKGETTTEAVDAATAEKVFKQYANDNGVDGEWTYDDATKTFTVTE	0.0	0.013020756
310	VHKLILNGKTLKGETTTEAVDAATAEKVFKQYANDNGVDGEWTYDDATKTFTVTE	1.1270287217320771	0.96403056
311	VIKLILNGKTLKGETTTEAVDAATAEKVFKQYANDNGVDGEWTYDDATKTFTVTE	0.2892374595595596	0.22076648
312	VKKLILNGKTLKGETTTEAVDAATAEKVFKQYANDNGVDGEWTYDDATKTFTVTE	0.0316972558421435	0.017216407
313	VLKLILNGKTLKGETTTEAVDAATAEKVFKQYANDNGVDGEWTYDDATKTFTVTE	0.3280902526347243	0.6200946
314	VMKLILNGKTLKGETTTEAVDAATAEKVFKQYANDNGVDGEWTYDDATKTFTVTE	0.6129079500190668	0.4153855
315	VNKLILNGKTLKGETTTEAVDAATAEKVFKQYANDNGVDGEWTYDDATKTFTVTE	0.1075041885088628	0.0485438
316	VPKLILNGKTLKGETTTEAVDAATAEKVFKQYANDNGVDGEWTYDDATKTFTVTE	0.0506498777108906	0.026508074
317	VQKLILNGKTLKGETTTEAVDAATAEKVFKQYANDNGVDGEWTYDDATKTFTVTE	0.2375879132096382	0.09129772
318	VRKLILNGKTLKGETTTEAVDAATAEKVFKQYANDNGVDGEWTYDDATKTFTVTE	0.0615398850126722	0.031098891
319	VSKLILNGKTLKGETTTEAVDAATAEKVFKQYANDNGVDGEWTYDDATKTFTVTE	0.3647708088712917	0.14704259
320	VTKLILNGKTLKGETTTEAVDAATAEKVFKQYANDNGVDGEWTYDDATKTFTVTE	0.11821009216782	0.074965216
321	VVKLILNGKTLKGETTTEAVDAATAEKVFKQYANDNGVDGEWTYDDATKTFTVTE	0.1542599784317651	0.20539346
322	VWKLILNGKTLKGETTTEAVDAATAEKVFKQYANDNGVDGEWTYDDATKTFTVTE	1.3084551741980075	1.1601728
323	WAKLILNGKTLKGETTTEAVDAATAEKVFKQYANDNGVDGEWTYDDATKTFTVTE	1.6333409481010426	0.4478963
324	WCKLILNGKTLKGETTTEAVDAATAEKVFKQYANDNGVDGEWTYDDATKTFTVTE	0.8677123786786788	0.48196593
325	WDKLILNGKTLKGETTTEAVDAATAEKVFKQYANDNGVDGEWTYDDATKTFTVTE	0.0578474919119119	0.0057482813
326	WEKLILNGKTLKGETTTEAVDAATAEKVFKQYANDNGVDGEWTYDDATKTFTVTE	0.0	0.00402032
327	WFKLILNGKTLKGETTTEAVDAATAEKVFKQYANDNGVDGEWTYDDATKTFTVTE	2.1692809466966967	1.3647203
328	WGKLILNGKTLKGETTTEAVDAATAEKVFKQYANDNGVDGEWTYDDATKTFTVTE	0.1928249730397064	0.018666307
329	WHKLILNGKTLKGETTTEAVDAATAEKVFKQYANDNGVDGEWTYDDATKTFTVTE	1.5747372798242691	1.2888716
330	WIKLILNGKTLKGETTTEAVDAATAEKVFKQYANDNGVDGEWTYDDATKTFTVTE	0.3977015068943944	0.31278554
331	WKKLILNGKTLKGETTTEAVDAATAEKVFKQYANDNGVDGEWTYDDATKTFTVTE	0.0	0.024704615
332	WLKLILNGKTLKGETTTEAVDAATAEKVFKQYANDNGVDGEWTYDDATKTFTVTE	1.3861568816627952	0.85130346
333	WMKLILNGKTLKGETTTEAVDAATAEKVFKQYANDNGVDGEWTYDDATKTFTVTE	1.004719596364786	0.5795104
334	WNKLILNGKTLKGETTTEAVDAATAEKVFKQYANDNGVDGEWTYDDATKTFTVTE	0.3286789313176814	0.06966728
335	WPKLILNGKTLKGETTTEAVDAATAEKVFKQYANDNGVDGEWTYDDATKTFTVTE	0.2479178224796225	0.038065355
336	WQKLILNGKTLKGETTTEAVDAATAEKVFKQYANDNGVDGEWTYDDATKTFTVTE	0.7545325031988511	0.13065805
337	WRKLILNGKTLKGETTTEAVDAATAEKVFKQYANDNGVDGEWTYDDATKTFTVTE	0.1327647355355355	0.044657856
338	WSKLILNGKTLKGETTTEAVDAATAEKVFKQYANDNGVDGEWTYDDATKTFTVTE	1.2431056772559796	0.20954558
339	WTKLILNGKTLKGETTTEAVDAATAEKVFKQYANDNGVDGEWTYDDATKTFTVTE	0.9567085200816202	0.107409194
340	WVKLILNGKTLKGETTTEAVDAATAEKVFKQYANDNGVDGEWTYDDATKTFTVTE	0.4049324433833834	0.29135957
341	WWKLILNGKTLKGETTTEAVDAATAEKVFKQYANDNGVDGEWTYDDATKTFTVTE	0.7850731045188046	1.5282996
342	YAKLILNGKTLKGETTTEAVDAATAEKVFKQYANDNGVDGEWTYDDATKTFTVTE	1.2669260586030902	0.41473332
343	YCKLILNGKTLKGETTTEAVDAATAEKVFKQYANDNGVDGEWTYDDATKTFTVTE	1.0123311084584583	0.44650713
344	YDKLILNGKTLKGETTTEAVDAATAEKVFKQYANDNGVDGEWTYDDATKTFTVTE	0.0129509310250549	0.0053060506
345	YEKLILNGKTLKGETTTEAVDAATAEKVFKQYANDNGVDGEWTYDDATKTFTVTE	0.0103299092699842	0.003716557
346	YFKLILNGKTLKGETTTEAVDAATAEKVFKQYANDNGVDGEWTYDDATKTFTVTE	1.4321466444211202	1.281243
347	YGKLILNGKTLKGETTTEAVDAATAEKVFKQYANDNGVDGEWTYDDATKTFTVTE	0.1568745543373882	0.017191509
348	YHKLILNGKTLKGETTTEAVDAATAEKVFKQYANDNGVDGEWTYDDATKTFTVTE	1.4321466444211202	1.2086413
349	YIKLILNGKTLKGETTTEAVDAATAEKVFKQYANDNGVDGEWTYDDATKTFTVTE	0.3392291192365205	0.28904688
350	YKKLILNGKTLKGETTTEAVDAATAEKVFKQYANDNGVDGEWTYDDATKTFTVTE	0.0405947311662539	0.022749353
351	YLKLILNGKTLKGETTTEAVDAATAEKVFKQYANDNGVDGEWTYDDATKTFTVTE	1.0827863870691206	0.79304993
352	YMKLILNGKTLKGETTTEAVDAATAEKVFKQYANDNGVDGEWTYDDATKTFTVTE	0.996756783712944	0.5376576
353	YNKLILNGKTLKGETTTEAVDAATAEKVFKQYANDNGVDGEWTYDDATKTFTVTE	0.2384017848490915	0.064160995
354	YPKLILNGKTLKGETTTEAVDAATAEKVFKQYANDNGVDGEWTYDDATKTFTVTE	0.09071538504368	0.03504861
355	YQKLILNGKTLKGETTTEAVDAATAEKVFKQYANDNGVDGEWTYDDATKTFTVTE	0.4224816825027275	0.120424725
356	YRKLILNGKTLKGETTTEAVDAATAEKVFKQYANDNGVDGEWTYDDATKTFTVTE	0.110366925358253	0.041120008
357	YSKLILNGKTLKGETTTEAVDAATAEKVFKQYANDNGVDGEWTYDDATKTFTVTE	0.882450593178529	0.19334945
358	YTKLILNGKTLKGETTTEAVDAATAEKVFKQYANDNGVDGEWTYDDATKTFTVTE	0.4605177428741592	0.09896584
359	YVKLILNGKTLKGETTTEAVDAATAEKVFKQYANDNGVDGEWTYDDATKTFTVTE	0.4387466777859986	0.26916176
360	YWKLILNGKTLKGETTTEAVDAATAEKVFKQYANDNGVDGEWTYDDATKTFTVTE	1.4048676607178607	1.4383898
361	AYKLILNGKALKGETTTEAVDAATAEKVFKQYANDNGVDGEWTYDDATKTFTVTE	0.4560772032349731	0.56042874
362	AYKLILNGKCLKGETTTEAVDAATAEKVFKQYANDNGVDGEWTYDDATKTFTVTE	0.5101679175995184	0.58489525
363	AYKLILNGKDLKGETTTEAVDAATAEKVFKQYANDNGVDGEWTYDDATKTFTVTE	0.4372589829812165	0.53314024
364	AYKLILNGKELKGETTTEAVDAATAEKVFKQYANDNGVDGEWTYDDATKTFTVTE	0.3496751376764825	0.5233032
365	AYKLILNGKFLKGETTTEAVDAATAEKVFKQYANDNGVDGEWTYDDATKTFTVTE	0.4789013674674676	0.6001912
366	AYKLILNGKGLKGETTTEAVDAATAEKVFKQYANDNGVDGEWTYDDATKTFTVTE	0.3167838842795177	0.47935623
367	AYKLILNGKHLKGETTTEAVDAATAEKVFKQYANDNGVDGEWTYDDATKTFTVTE	0.4724716616889141	0.6045206
368	AYKLILNGKILKGETTTEAVDAATAEKVFKQYANDNGVDGEWTYDDATKTFTVTE	0.4201214496395838	0.5599343
369	AYKLILNGKKLKGETTTEAVDAATAEKVFKQYANDNGVDGEWTYDDATKTFTVTE	0.4260086613667932	0.6203675
370	AYKLILNGKLLKGETTTEAVDAATAEKVFKQYANDNGVDGEWTYDDATKTFTVTE	0.4739884805261749	0.5985673
371	AYKLILNGKMLKGETTTEAVDAATAEKVFKQYANDNGVDGEWTYDDATKTFTVTE	0.4534957699267169	0.38632277
372	AYKLILNGKNLKGETTTEAVDAATAEKVFKQYANDNGVDGEWTYDDATKTFTVTE	0.4771931150982634	0.6631107
373	AYKLILNGKPLKGETTTEAVDAATAEKVFKQYANDNGVDGEWTYDDATKTFTVTE	0.2428166327166673	0.3476294
374	AYKLILNGKQLKGETTTEAVDAATAEKVFKQYANDNGVDGEWTYDDATKTFTVTE	0.4331145548276482	0.6141617
375	AYKLILNGKRLKGETTTEAVDAATAEKVFKQYANDNGVDGEWTYDDATKTFTVTE	0.4683976707303104	0.65547514
376	AYKLILNGKSLKGETTTEAVDAATAEKVFKQYANDNGVDGEWTYDDATKTFTVTE	0.9623798428180822	1.0212054
377	AYKLILNGKVLKGETTTEAVDAATAEKVFKQYANDNGVDGEWTYDDATKTFTVTE	0.4932259836699858	0.6262757
378	AYKLILNGKWLKGETTTEAVDAATAEKVFKQYANDNGVDGEWTYDDATKTFTVTE	0.496807871714067	0.6691756
379	AYKLILNGKYLKGETTTEAVDAATAEKVFKQYANDNGVDGEWTYDDATKTFTVTE	0.5459264581968158	0.6573218
380	CYKLILNGKALKGETTTEAVDAATAEKVFKQYANDNGVDGEWTYDDATKTFTVTE	0.3506508927537126	0.36339983
381	CYKLILNGKCLKGETTTEAVDAATAEKVFKQYANDNGVDGEWTYDDATKTFTVTE	0.257874361535029	0.37993732
382	CYKLILNGKDLKGETTTEAVDAATAEKVFKQYANDNGVDGEWTYDDATKTFTVTE	0.3197477401038169	0.34502387
383	CYKLILNGKELKGETTTEAVDAATAEKVFKQYANDNGVDGEWTYDDATKTFTVTE	0.3352187992844127	0.33841756
384	CYKLILNGKFLKGETTTEAVDAATAEKVFKQYANDNGVDGEWTYDDATKTFTVTE	0.4066629239106628	0.39030653
385	CYKLILNGKGLKGETTTEAVDAATAEKVFKQYANDNGVDGEWTYDDATKTFTVTE	0.2933040670753354	0.30901876
386	CYKLILNGKHLKGETTTEAVDAATAEKVFKQYANDNGVDGEWTYDDATKTFTVTE	0.3884649091894815	0.393246
387	CYKLILNGKILKGETTTEAVDAATAEKVFKQYANDNGVDGEWTYDDATKTFTVTE	0.3474323838553269	0.3630662
388	CYKLILNGKKLKGETTTEAVDAATAEKVFKQYANDNGVDGEWTYDDATKTFTVTE	0.4009232112706767	0.4040197
389	CYKLILNGKLLKGETTTEAVDAATAEKVFKQYANDNGVDGEWTYDDATKTFTVTE	0.3964102682356464	0.38920474
390	CYKLILNGKMLKGETTTEAVDAATAEKVFKQYANDNGVDGEWTYDDATKTFTVTE	0.2293952265472369	0.24739544
391	CYKLILNGKNLKGETTTEAVDAATAEKVFKQYANDNGVDGEWTYDDATKTFTVTE	0.3969925915523368	0.4332047
392	CYKLILNGKPLKGETTTEAVDAATAEKVFKQYANDNGVDGEWTYDDATKTFTVTE	0.1757796715555334	0.2220082
393	CYKLILNGKQLKGETTTEAVDAATAEKVFKQYANDNGVDGEWTYDDATKTFTVTE	0.2937804563065684	0.3997977
394	CYKLILNGKRLKGETTTEAVDAATAEKVFKQYANDNGVDGEWTYDDATKTFTVTE	0.4078867633986541	0.4279773
395	CYKLILNGKSLKGETTTEAVDAATAEKVFKQYANDNGVDGEWTYDDATKTFTVTE	0.6074954000113827	0.685095
396	CYKLILNGKVLKGETTTEAVDAATAEKVFKQYANDNGVDGEWTYDDATKTFTVTE	0.3181612055155156	0.40804285
397	CYKLILNGKWLKGETTTEAVDAATAEKVFKQYANDNGVDGEWTYDDATKTFTVTE	0.4014416464576646	0.43736053
398	CYKLILNGKYLKGETTTEAVDAATAEKVFKQYANDNGVDGEWTYDDATKTFTVTE	0.3780455809454525	0.42924115
399	DYKLILNGKALKGETTTEAVDAATAEKVFKQYANDNGVDGEWTYDDATKTFTVTE	0.3149811077926094	0.30935788
400	DYKLILNGKCLKGETTTEAVDAATAEKVFKQYANDNGVDGEWTYDDATKTFTVTE	0.2988787082115449	0.32359296
401	DYKLILNGKDLKGETTTEAVDAATAEKVFKQYANDNGVDGEWTYDDATKTFTVTE	0.2545289644124125	0.29355708
402	DYKLILNGKELKGETTTEAVDAATAEKVFKQYANDNGVDGEWTYDDATKTFTVTE	0.2331836883270868	0.2878807
403	DYKLILNGKFLKGETTTEAVDAATAEKVFKQYANDNGVDGEWTYDDATKTFTVTE	0.3250033819782148	0.3325256
404	DYKLILNGKGLKGETTTEAVDAATAEKVFKQYANDNGVDGEWTYDDATKTFTVTE	0.2198056175343508	0.26264685
405	DYKLILNGKHLKGETTTEAVDAATAEKVFKQYANDNGVDGEWTYDDATKTFTVTE	0.4212806476193586	0.3350585
406	DYKLILNGKILKGETTTEAVDAATAEKVFKQYANDNGVDGEWTYDDATKTFTVTE	0.3102729111638912	0.30907083
407	DYKLILNGKKLKGETTTEAVDAATAEKVFKQYANDNGVDGEWTYDDATKTFTVTE	0.3790008090780436	0.34434697
408	DYKLILNGKLLKGETTTEAVDAATAEKVFKQYANDNGVDGEWTYDDATKTFTVTE	0.2595503302792529	0.33157593
409	DYKLILNGKMLKGETTTEAVDAATAEKVFKQYANDNGVDGEWTYDDATKTFTVTE	0.1610942812736787	0.20989592
410	DYKLILNGKNLKGETTTEAVDAATAEKVFKQYANDNGVDGEWTYDDATKTFTVTE	0.3388699230342769	0.36953855
411	DYKLILNGKPLKGETTTEAVDAATAEKVFKQYANDNGVDGEWTYDDATKTFTVTE	0.1331740820993655	0.1882197
412	DYKLILNGKQLKGETTTEAVDAATAEKVFKQYANDNGVDGEWTYDDATKTFTVTE	0.3126891454697942	0.34070632
413	DYKLILNGKRLKGETTTEAVDAATAEKVFKQYANDNGVDGEWTYDDATKTFTVTE	0.328158595278656	0.36502323
414	DYKLILNGKSLKGETTTEAVDAATAEKVFKQYANDNGVDGEWTYDDATKTFTVTE	0.5605270099340391	0.58878714
415	DYKLILNGKVLKGETTTEAVDAATAEKVFKQYANDNGVDGEWTYDDATKTFTVTE	0.3122449847517973	0.34781718
416	DYKLILNGKWLKGETTTEAVDAATAEKVFKQYANDNGVDGEWTYDDATKTFTVTE	0.3686983000979001	0.37312925
417	DYKLILNGKYLKGETTTEAVDAATAEKVFKQYANDNGVDGEWTYDDATKTFTVTE	0.3213749550661773	0.36611474
418	EYKLILNGKALKGETTTEAVDAATAEKVFKQYANDNGVDGEWTYDDATKTFTVTE	0.4065852288665809	0.35078815
419	EYKLILNGKCLKGETTTEAVDAATAEKVFKQYANDNGVDGEWTYDDATKTFTVTE	0.357293332397103	0.36679327
420	EYKLILNGKDLKGETTTEAVDAATAEKVFKQYANDNGVDGEWTYDDATKTFTVTE	0.3461739673468745	0.333008
421	EYKLILNGKELKGETTTEAVDAATAEKVFKQYANDNGVDGEWTYDDATKTFTVTE	0.3955747608682213	0.3266169
422	EYKLILNGKFLKGETTTEAVDAATAEKVFKQYANDNGVDGEWTYDDATKTFTVTE	0.3538905387552259	0.37683046
423	EYKLILNGKGLKGETTTEAVDAATAEKVFKQYANDNGVDGEWTYDDATKTFTVTE	0.2496902465902901	0.29818356
424	EYKLILNGKHLKGETTTEAVDAATAEKVFKQYANDNGVDGEWTYDDATKTFTVTE	0.4110216530583216	0.37967548
425	EYKLILNGKILKGETTTEAVDAATAEKVFKQYANDNGVDGEWTYDDATKTFTVTE	0.4087427572218926	0.35046512
426	EYKLILNGKKLKGETTTEAVDAATAEKVFKQYANDNGVDGEWTYDDATKTFTVTE	0.3577410684026132	0.3901067
427	EYKLILNGKLLKGETTTEAVDAATAEKVFKQYANDNGVDGEWTYDDATKTFTVTE	0.2892374595595596	0.37576368
428	EYKLILNGKMLKGETTTEAVDAATAEKVFKQYANDNGVDGEWTYDDATKTFTVTE	0.2416414219105181	0.23862101
429	EYKLILNGKNLKGETTTEAVDAATAEKVFKQYANDNGVDGEWTYDDATKTFTVTE	0.3514784318698446	0.41837028
430	EYKLILNGKPLKGETTTEAVDAATAEKVFKQYANDNGVDGEWTYDDATKTFTVTE	0.1546418100615467	0.21409784
431	EYKLILNGKQLKGETTTEAVDAATAEKVFKQYANDNGVDGEWTYDDATKTFTVTE	0.2990421192056463	0.38601884
432	EYKLILNGKRLKGETTTEAVDAATAEKVFKQYANDNGVDGEWTYDDATKTFTVTE	0.4052502867455368	0.41330752
433	EYKLILNGKSLKGETTTEAVDAATAEKVFKQYANDNGVDGEWTYDDATKTFTVTE	0.6008674966334078	0.6627839
434	EYKLILNGKVLKGETTTEAVDAATAEKVFKQYANDNGVDGEWTYDDATKTFTVTE	0.4360146778435152	0.39400244
435	EYKLILNGKWLKGETTTEAVDAATAEKVFKQYANDNGVDGEWTYDDATKTFTVTE	0.4172031234859102	0.42239615
436	EYKLILNGKYLKGETTTEAVDAATAEKVFKQYANDNGVDGEWTYDDATKTFTVTE	0.3784702928279344	0.4145314
437	FYKLILNGKALKGETTTEAVDAATAEKVFKQYANDNGVDGEWTYDDATKTFTVTE	0.5379448292445312	0.6491761
438	FYKLILNGKCLKGETTTEAVDAATAEKVFKQYANDNGVDGEWTYDDATKTFTVTE	0.3856499460794128	0.6769753
439	FYKLILNGKDLKGETTTEAVDAATAEKVFKQYANDNGVDGEWTYDDATKTFTVTE	0.4024173350393873	0.6181175
440	FYKLILNGKELKGETTTEAVDAATAEKVFKQYANDNGVDGEWTYDDATKTFTVTE	0.4275684184793489	0.60690784
441	FYKLILNGKFLKGETTTEAVDAATAEKVFKQYANDNGVDGEWTYDDATKTFTVTE	0.5356249251102956	0.6943322
442	FYKLILNGKGLKGETTTEAVDAATAEKVFKQYANDNGVDGEWTYDDATKTFTVTE	0.4207090320866322	0.5567399
443	FYKLILNGKHLKGETTTEAVDAATAEKVFKQYANDNGVDGEWTYDDATKTFTVTE	0.7712998921588256	0.69924223
444	FYKLILNGKILKGETTTEAVDAATAEKVFKQYANDNGVDGEWTYDDATKTFTVTE	0.4921353789520865	0.6486139
445	FYKLILNGKKLKGETTTEAVDAATAEKVFKQYANDNGVDGEWTYDDATKTFTVTE	0.7046876287451089	0.7172008
446	FYKLILNGKLLKGETTTEAVDAATAEKVFKQYANDNGVDGEWTYDDATKTFTVTE	0.4460294830918461	0.6924907
447	FYKLILNGKMLKGETTTEAVDAATAEKVFKQYANDNGVDGEWTYDDATKTFTVTE	0.3559845656117657	0.4500567
448	FYKLILNGKNLKGETTTEAVDAATAEKVFKQYANDNGVDGEWTYDDATKTFTVTE	0.5127391328555829	0.76554763
449	FYKLILNGKPLKGETTTEAVDAATAEKVFKQYANDNGVDGEWTYDDATKTFTVTE	0.3704839369639303	0.40549338
450	FYKLILNGKQLKGETTTEAVDAATAEKVFKQYANDNGVDGEWTYDDATKTFTVTE	0.543058087336316	0.71017027
451	FYKLILNGKRLKGETTTEAVDAATAEKVFKQYANDNGVDGEWTYDDATKTFTVTE	0.541838174241575	0.7569208
452	FYKLILNGKSLKGETTTEAVDAATAEKVFKQYANDNGVDGEWTYDDATKTFTVTE	1.154815244440751	1.1653408
453	FYKLILNGKVLKGETTTEAVDAATAEKVFKQYANDNGVDGEWTYDDATKTFTVTE	0.5784749191191192	0.7238916
454	FYKLILNGKWLKGETTTEAVDAATAEKVFKQYANDNGVDGEWTYDDATKTFTVTE	0.6846171061134531	0.7723966
455	FYKLILNGKYLKGETTTEAVDAATAEKVFKQYANDNGVDGEWTYDDATKTFTVTE	0.551834626791265	0.7590078
456	GYKLILNGKALKGETTTEAVDAATAEKVFKQYANDNGVDGEWTYDDATKTFTVTE	0.4223785123726902	0.4570121
457	GYKLILNGKCLKGETTTEAVDAATAEKVFKQYANDNGVDGEWTYDDATKTFTVTE	0.4356126921301869	0.47740787
458	GYKLILNGKDLKGETTTEAVDAATAEKVFKQYANDNGVDGEWTYDDATKTFTVTE	0.3648472518925565	0.43430844
459	GYKLILNGKELKGETTTEAVDAATAEKVFKQYANDNGVDGEWTYDDATKTFTVTE	0.4110216530583216	0.42613575
460	GYKLILNGKFLKGETTTEAVDAATAEKVFKQYANDNGVDGEWTYDDATKTFTVTE	0.4144898550905689	0.49017859
461	GYKLILNGKGLKGETTTEAVDAATAEKVFKQYANDNGVDGEWTYDDATKTFTVTE	0.3087838747051585	0.38969934
462	GYKLILNGKHLKGETTTEAVDAATAEKVFKQYANDNGVDGEWTYDDATKTFTVTE	0.4063969368495078	0.4937961
463	GYKLILNGKILKGETTTEAVDAATAEKVFKQYANDNGVDGEWTYDDATKTFTVTE	0.4197470449705804	0.45660037
464	GYKLILNGKKLKGETTTEAVDAATAEKVFKQYANDNGVDGEWTYDDATKTFTVTE	0.3541683178280321	0.5070465
465	GYKLILNGKLLKGETTTEAVDAATAEKVFKQYANDNGVDGEWTYDDATKTFTVTE	0.4029066557288807	0.4888222
466	GYKLILNGKMLKGETTTEAVDAATAEKVFKQYANDNGVDGEWTYDDATKTFTVTE	0.3193181553537538	0.31296608
467	GYKLILNGKNLKGETTTEAVDAATAEKVFKQYANDNGVDGEWTYDDATKTFTVTE	0.4690337182046913	0.5428677
468	GYKLILNGKPLKGETTTEAVDAATAEKVFKQYANDNGVDGEWTYDDATKTFTVTE	0.1974435352682024	0.28121188
469	GYKLILNGKQLKGETTTEAVDAATAEKVFKQYANDNGVDGEWTYDDATKTFTVTE	0.4555489988063064	0.50185573
470	GYKLILNGKRLKGETTTEAVDAATAEKVFKQYANDNGVDGEWTYDDATKTFTVTE	0.4619623029007807	0.5364599
471	GYKLILNGKSLKGETTTEAVDAATAEKVFKQYANDNGVDGEWTYDDATKTFTVTE	0.8237967434575938	0.8476506
472	GYKLILNGKVLKGETTTEAVDAATAEKVFKQYANDNGVDGEWTYDDATKTFTVTE	0.4634839615660286	0.5119912
473	GYKLILNGKWLKGETTTEAVDAATAEKVFKQYANDNGVDGEWTYDDATKTFTVTE	0.4660504648733539	0.54796004
474	GYKLILNGKYLKGETTTEAVDAATAEKVFKQYANDNGVDGEWTYDDATKTFTVTE	0.4452401709838119	0.53800946
475	HYKLILNGKALKGETTTEAVDAATAEKVFKQYANDNGVDGEWTYDDATKTFTVTE	0.4061632410836369	0.43331185
476	HYKLILNGKCLKGETTTEAVDAATAEKVFKQYANDNGVDGEWTYDDATKTFTVTE	0.4603139676116614	0.45274654
477	HYKLILNGKDLKGETTTEAVDAATAEKVFKQYANDNGVDGEWTYDDATKTFTVTE	0.378233600962501	0.41168782
478	HYKLILNGKELKGETTTEAVDAATAEKVFKQYANDNGVDGEWTYDDATKTFTVTE	0.4194196436345278	0.4039066
479	HYKLILNGKFLKGETTTEAVDAATAEKVFKQYANDNGVDGEWTYDDATKTFTVTE	0.448734659481292	0.46491972
480	HYKLILNGKGLKGETTTEAVDAATAEKVFKQYANDNGVDGEWTYDDATKTFTVTE	0.3381952478146298	0.36923078
481	HYKLILNGKHLKGETTTEAVDAATAEKVFKQYANDNGVDGEWTYDDATKTFTVTE	0.4720664891808197	0.46836856
482	HYKLILNGKILKGETTTEAVDAATAEKVFKQYANDNGVDGEWTYDDATKTFTVTE	0.4608676215130834	0.43291956
483	HYKLILNGKKLKGETTTEAVDAATAEKVFKQYANDNGVDGEWTYDDATKTFTVTE	0.4792474694891973	0.48100337
484	HYKLILNGKLLKGETTTEAVDAATAEKVFKQYANDNGVDGEWTYDDATKTFTVTE	0.4571656206556644	0.4636264
485	HYKLILNGKMLKGETTTEAVDAATAEKVFKQYANDNGVDGEWTYDDATKTFTVTE	0.3000734450762001	0.29629126
486	HYKLILNGKNLKGETTTEAVDAATAEKVFKQYANDNGVDGEWTYDDATKTFTVTE	0.4504678001924222	0.5151779
487	HYKLILNGKPLKGETTTEAVDAATAEKVFKQYANDNGVDGEWTYDDATKTFTVTE	0.2812030856829051	0.26614133
488	HYKLILNGKQLKGETTTEAVDAATAEKVFKQYANDNGVDGEWTYDDATKTFTVTE	0.4443358074393233	0.47605306
489	HYKLILNGKRLKGETTTEAVDAATAEKVFKQYANDNGVDGEWTYDDATKTFTVTE	0.5136234707873794	0.50906265
490	HYKLILNGKSLKGETTTEAVDAATAEKVFKQYANDNGVDGEWTYDDATKTFTVTE	0.8359563371246619	0.8069967
491	HYKLILNGKVLKGETTTEAVDAATAEKVFKQYANDNGVDGEWTYDDATKTFTVTE	0.5104466439591254	0.48571903
492	HYKLILNGKWLKGETTTEAVDAATAEKVFKQYANDNGVDGEWTYDDATKTFTVTE	0.489763110436315	0.5200381
493	HYKLILNGKYLKGETTTEAVDAATAEKVFKQYANDNGVDGEWTYDDATKTFTVTE	0.5252620927313071	0.5105416
494	IYKLILNGKALKGETTTEAVDAATAEKVFKQYANDNGVDGEWTYDDATKTFTVTE	0.3872703240041162	0.46890846
495	IYKLILNGKCLKGETTTEAVDAATAEKVFKQYANDNGVDGEWTYDDATKTFTVTE	0.3693339868222069	0.48978245
496	IYKLILNGKDLKGETTTEAVDAATAEKVFKQYANDNGVDGEWTYDDATKTFTVTE	0.3792930788363456	0.44566667
497	IYKLILNGKELKGETTTEAVDAATAEKVFKQYANDNGVDGEWTYDDATKTFTVTE	0.3834335670789564	0.43729898
498	IYKLILNGKFLKGETTTEAVDAATAEKVFKQYANDNGVDGEWTYDDATKTFTVTE	0.4442687378834836	0.5028507
499	IYKLILNGKGLKGETTTEAVDAATAEKVFKQYANDNGVDGEWTYDDATKTFTVTE	0.2916278517873245	0.39998454
500	IYKLILNGKHLKGETTTEAVDAATAEKVFKQYANDNGVDGEWTYDDATKTFTVTE	0.3681204030758031	0.50655174
501	IYKLILNGKILKGETTTEAVDAATAEKVFKQYANDNGVDGEWTYDDATKTFTVTE	0.4306707547626923	0.46848696
502	IYKLILNGKKLKGETTTEAVDAATAEKVFKQYANDNGVDGEWTYDDATKTFTVTE	0.3143885429995213	0.52010864
503	IYKLILNGKLLKGETTTEAVDAATAEKVFKQYANDNGVDGEWTYDDATKTFTVTE	0.3503115048052037	0.5014625
504	IYKLILNGKMLKGETTTEAVDAATAEKVFKQYANDNGVDGEWTYDDATKTFTVTE	0.254804428659612	0.3213548
505	IYKLILNGKNLKGETTTEAVDAATAEKVFKQYANDNGVDGEWTYDDATKTFTVTE	0.436036371195316	0.556748
506	IYKLILNGKPLKGETTTEAVDAATAEKVFKQYANDNGVDGEWTYDDATKTFTVTE	0.2100195566228648	0.28879744
507	IYKLILNGKQLKGETTTEAVDAATAEKVFKQYANDNGVDGEWTYDDATKTFTVTE	0.4100581705148187	0.51479816
508	IYKLILNGKRLKGETTTEAVDAATAEKVFKQYANDNGVDGEWTYDDATKTFTVTE	0.4311614303993435	0.5501945
509	IYKLILNGKSLKGETTTEAVDAATAEKVFKQYANDNGVDGEWTYDDATKTFTVTE	0.826841868088741	0.86793125
510	IYKLILNGKVLKGETTTEAVDAATAEKVFKQYANDNGVDGEWTYDDATKTFTVTE	0.4501586643326964	0.52516705
511	IYKLILNGKWLKGETTTEAVDAATAEKVFKQYANDNGVDGEWTYDDATKTFTVTE	0.3941257690701692	0.56195515
512	IYKLILNGKYLKGETTTEAVDAATAEKVFKQYANDNGVDGEWTYDDATKTFTVTE	0.4697390320666532	0.5517795
513	KYKLILNGKALKGETTTEAVDAATAEKVFKQYANDNGVDGEWTYDDATKTFTVTE	0.5066381644572678	0.48053658
514	KYKLILNGKCLKGETTTEAVDAATAEKVFKQYANDNGVDGEWTYDDATKTFTVTE	0.6083960356252806	0.5018761
515	KYKLILNGKDLKGETTTEAVDAATAEKVFKQYANDNGVDGEWTYDDATKTFTVTE	0.4553951490937747	0.45677194
516	KYKLILNGKELKGETTTEAVDAATAEKVFKQYANDNGVDGEWTYDDATKTFTVTE	0.3989482200821512	0.44821468
517	KYKLILNGKFLKGETTTEAVDAATAEKVFKQYANDNGVDGEWTYDDATKTFTVTE	0.484668175478181	0.51523286
518	KYKLILNGKGLKGETTTEAVDAATAEKVFKQYANDNGVDGEWTYDDATKTFTVTE	0.3636611333643585	0.41004547
519	KYKLILNGKHLKGETTTEAVDAATAEKVFKQYANDNGVDGEWTYDDATKTFTVTE	0.4767061833481631	0.51901585
520	KYKLILNGKILKGETTTEAVDAATAEKVFKQYANDNGVDGEWTYDDATKTFTVTE	0.4423631734440323	0.48010576
521	KYKLILNGKKLKGETTTEAVDAATAEKVFKQYANDNGVDGEWTYDDATKTFTVTE	0.4791408420986644	0.53286976
522	KYKLILNGKLLKGETTTEAVDAATAEKVFKQYANDNGVDGEWTYDDATKTFTVTE	0.484452824827031	0.51381415
523	KYKLILNGKMLKGETTTEAVDAATAEKVFKQYANDNGVDGEWTYDDATKTFTVTE	0.3479888185325952	0.3295673
524	KYKLILNGKNLKGETTTEAVDAATAEKVFKQYANDNGVDGEWTYDDATKTFTVTE	0.5320731876389759	0.5703031
525	KYKLILNGKPLKGETTTEAVDAATAEKVFKQYANDNGVDGEWTYDDATKTFTVTE	0.2651343379295963	0.29622588
526	KYKLILNGKQLKGETTTEAVDAATAEKVFKQYANDNGVDGEWTYDDATKTFTVTE	0.4644689131613366	0.5274428
527	KYKLILNGKRLKGETTTEAVDAATAEKVFKQYANDNGVDGEWTYDDATKTFTVTE	0.5550684195015826	0.5636089
528	KYKLILNGKSLKGETTTEAVDAATAEKVFKQYANDNGVDGEWTYDDATKTFTVTE	0.8468960463618924	0.8876742
529	KYKLILNGKVLKGETTTEAVDAATAEKVFKQYANDNGVDGEWTYDDATKTFTVTE	0.5326789880221889	0.5380385
530	KYKLILNGKWLKGETTTEAVDAATAEKVFKQYANDNGVDGEWTYDDATKTFTVTE	0.5141999281058837	0.5756222
531	KYKLILNGKYLKGETTTEAVDAATAEKVFKQYANDNGVDGEWTYDDATKTFTVTE	0.5044520621702272	0.5652279
532	LYKLILNGKALKGETTTEAVDAATAEKVFKQYANDNGVDGEWTYDDATKTFTVTE	0.3783062311105448	0.49222413
533	LYKLILNGKCLKGETTTEAVDAATAEKVFKQYANDNGVDGEWTYDDATKTFTVTE	0.4556895102776918	0.51402855
534	LYKLILNGKDLKGETTTEAVDAATAEKVFKQYANDNGVDGEWTYDDATKTFTVTE	0.3448132407091524	0.46793598
535	LYKLILNGKELKGETTTEAVDAATAEKVFKQYANDNGVDGEWTYDDATKTFTVTE	0.3591889103769531	0.45918903
536	LYKLILNGKFLKGETTTEAVDAATAEKVFKQYANDNGVDGEWTYDDATKTFTVTE	0.4532691093618072	0.5276738
537	LYKLILNGKGLKGETTTEAVDAATAEKVFKQYANDNGVDGEWTYDDATKTFTVTE	0.3309700349238683	0.4201641
538	LYKLILNGKHLKGETTTEAVDAATAEKVFKQYANDNGVDGEWTYDDATKTFTVTE	0.4342658741262511	0.53153825
539	LYKLILNGKILKGETTTEAVDAATAEKVFKQYANDNGVDGEWTYDDATKTFTVTE	0.455793934799306	0.4917835
540	LYKLILNGKKLKGETTTEAVDAATAEKVFKQYANDNGVDGEWTYDDATKTFTVTE	0.4029825279256785	0.54568946
541	LYKLILNGKLLKGETTTEAVDAATAEKVFKQYANDNGVDGEWTYDDATKTFTVTE	0.4447461539311903	0.52622485
542	LYKLILNGKMLKGETTTEAVDAATAEKVFKQYANDNGVDGEWTYDDATKTFTVTE	0.3091391196209972	0.33783382
543	LYKLILNGKNLKGETTTEAVDAATAEKVFKQYANDNGVDGEWTYDDATKTFTVTE	0.4823795789365024	0.5839152
544	LYKLILNGKPLKGETTTEAVDAATAEKVFKQYANDNGVDGEWTYDDATKTFTVTE	0.224306601291087	0.30370525
545	LYKLILNGKQLKGETTTEAVDAATAEKVFKQYANDNGVDGEWTYDDATKTFTVTE	0.4275684184793489	0.54014605
546	LYKLILNGKRLKGETTTEAVDAATAEKVFKQYANDNGVDGEWTYDDATKTFTVTE	0.4735303541461817	0.57708013
547	LYKLILNGKSLKGETTTEAVDAATAEKVFKQYANDNGVDGEWTYDDATKTFTVTE	0.873992564772855	0.9074382
548	LYKLILNGKVLKGETTTEAVDAATAEKVFKQYANDNGVDGEWTYDDATKTFTVTE	0.4696925286684169	0.5509683
549	LYKLILNGKWLKGETTTEAVDAATAEKVFKQYANDNGVDGEWTYDDATKTFTVTE	0.4157005912284579	0.5893458
550	LYKLILNGKYLKGETTTEAVDAATAEKVFKQYANDNGVDGEWTYDDATKTFTVTE	0.4071017243300801	0.57873327
551	MYKLILNGKALKGETTTEAVDAATAEKVFKQYANDNGVDGEWTYDDATKTFTVTE	0.3961295641793969	0.53658444
552	MYKLILNGKCLKGETTTEAVDAATAEKVFKQYANDNGVDGEWTYDDATKTFTVTE	0.5426401896161649	0.56012964
553	MYKLILNGKDLKGETTTEAVDAATAEKVFKQYANDNGVDGEWTYDDATKTFTVTE	0.3456740370345956	0.5103346
554	MYKLILNGKELKGETTTEAVDAATAEKVFKQYANDNGVDGEWTYDDATKTFTVTE	0.405387935445682	0.50087523
555	MYKLILNGKFLKGETTTEAVDAATAEKVFKQYANDNGVDGEWTYDDATKTFTVTE	0.4623652579339197	0.5748553
556	MYKLILNGKGLKGETTTEAVDAATAEKVFKQYANDNGVDGEWTYDDATKTFTVTE	0.2787120789351214	0.45863548
557	MYKLILNGKHLKGETTTEAVDAATAEKVFKQYANDNGVDGEWTYDDATKTFTVTE	0.5061655542292293	0.579024
558	MYKLILNGKILKGETTTEAVDAATAEKVFKQYANDNGVDGEWTYDDATKTFTVTE	0.3758618763819658	0.5361086
559	MYKLILNGKKLKGETTTEAVDAATAEKVFKQYANDNGVDGEWTYDDATKTFTVTE	0.5228523307422809	0.59428555
560	MYKLILNGKLLKGETTTEAVDAATAEKVFKQYANDNGVDGEWTYDDATKTFTVTE	0.4286706571958413	0.57329184
561	MYKLILNGKMLKGETTTEAVDAATAEKVFKQYANDNGVDGEWTYDDATKTFTVTE	0.3294093289428317	0.36932233
562	MYKLILNGKNLKGETTTEAVDAATAEKVFKQYANDNGVDGEWTYDDATKTFTVTE	0.455974348011541	0.63547033
563	MYKLILNGKPLKGETTTEAVDAATAEKVFKQYANDNGVDGEWTYDDATKTFTVTE	0.2488787442721792	0.3322199
564	MYKLILNGKQLKGETTTEAVDAATAEKVFKQYANDNGVDGEWTYDDATKTFTVTE	0.482062432599266	0.5883081
565	MYKLILNGKRLKGETTTEAVDAATAEKVFKQYANDNGVDGEWTYDDATKTFTVTE	0.4678841257581111	0.6281108
566	MYKLILNGKSLKGETTTEAVDAATAEKVFKQYANDNGVDGEWTYDDATKTFTVTE	0.8854867477018921	0.981734
567	MYKLILNGKVLKGETTTEAVDAATAEKVFKQYANDNGVDGEWTYDDATKTFTVTE	0.5418294491296728	0.59997654
568	MYKLILNGKWLKGETTTEAVDAATAEKVFKQYANDNGVDGEWTYDDATKTFTVTE	0.5918243403295603	0.6413167
569	MYKLILNGKYLKGETTTEAVDAATAEKVFKQYANDNGVDGEWTYDDATKTFTVTE	0.4156880072062013	0.6298907
570	NYKLILNGKALKGETTTEAVDAATAEKVFKQYANDNGVDGEWTYDDATKTFTVTE	0.3651030227227228	0.40652803
571	NYKLILNGKCLKGETTTEAVDAATAEKVFKQYANDNGVDGEWTYDDATKTFTVTE	0.3827503224246804	0.42486367
572	NYKLILNGKDLKGETTTEAVDAATAEKVFKQYANDNGVDGEWTYDDATKTFTVTE	0.3287507737070404	0.3861374
573	NYKLILNGKELKGETTTEAVDAATAEKVFKQYANDNGVDGEWTYDDATKTFTVTE	0.3403691476611176	0.3788021
574	NYKLILNGKFLKGETTTEAVDAATAEKVFKQYANDNGVDGEWTYDDATKTFTVTE	0.4875717175432576	0.43635267
575	NYKLILNGKGLKGETTTEAVDAATAEKVFKQYANDNGVDGEWTYDDATKTFTVTE	0.2618813130124811	0.34613308
576	NYKLILNGKHLKGETTTEAVDAATAEKVFKQYANDNGVDGEWTYDDATKTFTVTE	0.3494952636344678	0.43960845
577	NYKLILNGKILKGETTTEAVDAATAEKVFKQYANDNGVDGEWTYDDATKTFTVTE	0.3536029787291517	0.40615776
578	NYKLILNGKKLKGETTTEAVDAATAEKVFKQYANDNGVDGEWTYDDATKTFTVTE	0.3774007493718318	0.4515384
579	NYKLILNGKLLKGETTTEAVDAATAEKVFKQYANDNGVDGEWTYDDATKTFTVTE	0.3659076977878299	0.435132
580	NYKLILNGKMLKGETTTEAVDAATAEKVFKQYANDNGVDGEWTYDDATKTFTVTE	0.3065422648323537	0.27750728
581	NYKLILNGKNLKGETTTEAVDAATAEKVFKQYANDNGVDGEWTYDDATKTFTVTE	0.3905110798535231	0.48382512
582	NYKLILNGKPLKGETTTEAVDAATAEKVFKQYANDNGVDGEWTYDDATKTFTVTE	0.1880043487137137	0.24917689
583	NYKLILNGKQLKGETTTEAVDAATAEKVFKQYANDNGVDGEWTYDDATKTFTVTE	0.3975527221929749	0.4468639
584	NYKLILNGKRLKGETTTEAVDAATAEKVFKQYANDNGVDGEWTYDDATKTFTVTE	0.4264114135456377	0.47804558
585	NYKLILNGKSLKGETTTEAVDAATAEKVFKQYANDNGVDGEWTYDDATKTFTVTE	0.7055201354696948	0.7606471
586	NYKLILNGKVLKGETTTEAVDAATAEKVFKQYANDNGVDGEWTYDDATKTFTVTE	0.3916832681394787	0.45599186
587	NYKLILNGKWLKGETTTEAVDAATAEKVFKQYANDNGVDGEWTYDDATKTFTVTE	0.3942390317381971	0.48841882
588	NYKLILNGKYLKGETTTEAVDAATAEKVFKQYANDNGVDGEWTYDDATKTFTVTE	0.4800111030988436	0.47944313
589	PYKLILNGKALKGETTTEAVDAATAEKVFKQYANDNGVDGEWTYDDATKTFTVTE	0.4419462088528593	0.51317096
590	PYKLILNGKCLKGETTTEAVDAATAEKVFKQYANDNGVDGEWTYDDATKTFTVTE	0.4986312902285236	0.5358021
591	PYKLILNGKDLKGETTTEAVDAATAEKVFKQYANDNGVDGEWTYDDATKTFTVTE	0.4406050633957291	0.48795184
592	PYKLILNGKELKGETTTEAVDAATAEKVFKQYANDNGVDGEWTYDDATKTFTVTE	0.4607156290145783	0.47886676
593	PYKLILNGKFLKGETTTEAVDAATAEKVFKQYANDNGVDGEWTYDDATKTFTVTE	0.5056037722600515	0.5499606
594	PYKLILNGKGLKGETTTEAVDAATAEKVFKQYANDNGVDGEWTYDDATKTFTVTE	0.3606738445991317	0.43831742
595	PYKLILNGKHLKGETTTEAVDAATAEKVFKQYANDNGVDGEWTYDDATKTFTVTE	0.4877337553357279	0.55396974
596	PYKLILNGKILKGETTTEAVDAATAEKVFKQYANDNGVDGEWTYDDATKTFTVTE	0.5053098221003549	0.5127138
597	PYKLILNGKKLKGETTTEAVDAATAEKVFKQYANDNGVDGEWTYDDATKTFTVTE	0.5019483650962485	0.56864816
598	PYKLILNGKLLKGETTTEAVDAATAEKVFKQYANDNGVDGEWTYDDATKTFTVTE	0.4616695367794521	0.5484572
599	PYKLILNGKMLKGETTTEAVDAATAEKVFKQYANDNGVDGEWTYDDATKTFTVTE	0.3204501350515984	0.35268044
600	PYKLILNGKNLKGETTTEAVDAATAEKVFKQYANDNGVDGEWTYDDATKTFTVTE	0.5135069362890294	0.60828125
601	PYKLILNGKPLKGETTTEAVDAATAEKVFKQYANDNGVDGEWTYDDATKTFTVTE	0.231669087029611	0.31714535
602	PYKLILNGKQLKGETTTEAVDAATAEKVFKQYANDNGVDGEWTYDDATKTFTVTE	0.4599418188089967	0.56289905
603	PYKLILNGKRLKGETTTEAVDAATAEKVFKQYANDNGVDGEWTYDDATKTFTVTE	0.5365285320871742	0.6011969
604	PYKLILNGKSLKGETTTEAVDAATAEKVFKQYANDNGVDGEWTYDDATKTFTVTE	0.8670632404238161	0.94266164
605	PYKLILNGKVLKGETTTEAVDAATAEKVFKQYANDNGVDGEWTYDDATKTFTVTE	0.4830283685944554	0.57412314
606	PYKLILNGKWLKGETTTEAVDAATAEKVFKQYANDNGVDGEWTYDDATKTFTVTE	0.5053686104574818	0.6139095
607	PYKLILNGKYLKGETTTEAVDAATAEKVFKQYANDNGVDGEWTYDDATKTFTVTE	0.5225206178515971	0.6029101
608	RYKLILNGKALKGETTTEAVDAATAEKVFKQYANDNGVDGEWTYDDATKTFTVTE	0.4534803384970105	0.5728183
609	RYKLILNGKCLKGETTTEAVDAATAEKVFKQYANDNGVDGEWTYDDATKTFTVTE	0.4416734179760842	0.59775865
610	RYKLILNGKDLKGETTTEAVDAATAEKVFKQYANDNGVDGEWTYDDATKTFTVTE	0.4368075919879063	0.54499435
611	RYKLILNGKELKGETTTEAVDAATAEKVFKQYANDNGVDGEWTYDDATKTFTVTE	0.4250964262783928	0.5349625
612	RYKLILNGKFLKGETTTEAVDAATAEKVFKQYANDNGVDGEWTYDDATKTFTVTE	0.5397615976088397	0.61334836
613	RYKLILNGKGLKGETTTEAVDAATAEKVFKQYANDNGVDGEWTYDDATKTFTVTE	0.3606306569919052	0.49013507
614	RYKLILNGKHLKGETTTEAVDAATAEKVFKQYANDNGVDGEWTYDDATKTFTVTE	0.4486646431512123	0.61776054
615	RYKLILNGKILKGETTTEAVDAATAEKVFKQYANDNGVDGEWTYDDATKTFTVTE	0.5247881516834701	0.5723144
616	RYKLILNGKKLKGETTTEAVDAATAEKVFKQYANDNGVDGEWTYDDATKTFTVTE	0.4697390320666532	0.633909
617	RYKLILNGKLLKGETTTEAVDAATAEKVFKQYANDNGVDGEWTYDDATKTFTVTE	0.5383643808341421	0.6116935
618	RYKLILNGKMLKGETTTEAVDAATAEKVFKQYANDNGVDGEWTYDDATKTFTVTE	0.3256768245434412	0.39517638
619	RYKLILNGKNLKGETTTEAVDAATAEKVFKQYANDNGVDGEWTYDDATKTFTVTE	0.5918115166780614	0.67745274
620	RYKLILNGKPLKGETTTEAVDAATAEKVFKQYANDNGVDGEWTYDDATKTFTVTE	0.2946761126452949	0.35565895
621	RYKLILNGKQLKGETTTEAVDAATAEKVFKQYANDNGVDGEWTYDDATKTFTVTE	0.5314341015204216	0.62758476
622	RYKLILNGKRLKGETTTEAVDAATAEKVFKQYANDNGVDGEWTYDDATKTFTVTE	0.5358347575551842	0.66967523
623	RYKLILNGKSLKGETTTEAVDAATAEKVFKQYANDNGVDGEWTYDDATKTFTVTE	0.9894390026640364	1.0415887
624	RYKLILNGKVLKGETTTEAVDAATAEKVFKQYANDNGVDGEWTYDDATKTFTVTE	0.5362347950745301	0.63992846
625	RYKLILNGKWLKGETTTEAVDAATAEKVFKQYANDNGVDGEWTYDDATKTFTVTE	0.5354420287944043	0.6836298
626	RYKLILNGKYLKGETTTEAVDAATAEKVFKQYANDNGVDGEWTYDDATKTFTVTE	0.5258306407654216	0.6715564
627	SYKLILNGKALKGETTTEAVDAATAEKVFKQYANDNGVDGEWTYDDATKTFTVTE	0.367697276175716	0.45540234
628	SYKLILNGKCLKGETTTEAVDAATAEKVFKQYANDNGVDGEWTYDDATKTFTVTE	0.3826557694794174	0.47573307
629	SYKLILNGKDLKGETTTEAVDAATAEKVFKQYANDNGVDGEWTYDDATKTFTVTE	0.3637831965594461	0.43277162
630	SYKLILNGKELKGETTTEAVDAATAEKVFKQYANDNGVDGEWTYDDATKTFTVTE	0.359876311069155	0.42462546
631	SYKLILNGKFLKGETTTEAVDAATAEKVFKQYANDNGVDGEWTYDDATKTFTVTE	0.4608516855648983	0.48846364
632	SYKLILNGKGLKGETTTEAVDAATAEKVFKQYANDNGVDGEWTYDDATKTFTVTE	0.306178065347633	0.38830823
633	SYKLILNGKHLKGETTTEAVDAATAEKVFKQYANDNGVDGEWTYDDATKTFTVTE	0.3924157346071217	0.49206975
634	SYKLILNGKILKGETTTEAVDAATAEKVFKQYANDNGVDGEWTYDDATKTFTVTE	0.4648628237111089	0.4549919
635	SYKLILNGKKLKGETTTEAVDAATAEKVFKQYANDNGVDGEWTYDDATKTFTVTE	0.4681901323805821	0.5052789
636	SYKLILNGKLLKGETTTEAVDAATAEKVFKQYANDNGVDGEWTYDDATKTFTVTE	0.4180796006360907	0.48711124
637	SYKLILNGKMLKGETTTEAVDAATAEKVFKQYANDNGVDGEWTYDDATKTFTVTE	0.270476110831372	0.31183183
638	SYKLILNGKNLKGETTTEAVDAATAEKVFKQYANDNGVDGEWTYDDATKTFTVTE	0.4476696742500785	0.54098874
639	SYKLILNGKPLKGETTTEAVDAATAEKVFKQYANDNGVDGEWTYDDATKTFTVTE	0.1836170389338777	0.28018638
640	SYKLILNGKQLKGETTTEAVDAATAEKVFKQYANDNGVDGEWTYDDATKTFTVTE	0.4598667522493718	0.500104
641	SYKLILNGKRLKGETTTEAVDAATAEKVFKQYANDNGVDGEWTYDDATKTFTVTE	0.4797219572021513	0.53460073
642	SYKLILNGKSLKGETTTEAVDAATAEKVFKQYANDNGVDGEWTYDDATKTFTVTE	0.7847496055808122	0.8448999
643	SYKLILNGKVLKGETTTEAVDAATAEKVFKQYANDNGVDGEWTYDDATKTFTVTE	0.4578982904082142	0.510208
644	SYKLILNGKWLKGETTTEAVDAATAEKVFKQYANDNGVDGEWTYDDATKTFTVTE	0.4216998323433579	0.54606533
645	SYKLILNGKYLKGETTTEAVDAATAEKVFKQYANDNGVDGEWTYDDATKTFTVTE	0.4434160772432067	0.53614557
646	TYKLILNGKALKGETTTEAVDAATAEKVFKQYANDNGVDGEWTYDDATKTFTVTE	0.4120396780039761	0.48681712
647	TYKLILNGKCLKGETTTEAVDAATAEKVFKQYANDNGVDGEWTYDDATKTFTVTE	0.4273631035124921	0.5084068
648	TYKLILNGKDLKGETTTEAVDAATAEKVFKQYANDNGVDGEWTYDDATKTFTVTE	0.4019692088311029	0.46277088
649	TYKLILNGKELKGETTTEAVDAATAEKVFKQYANDNGVDGEWTYDDATKTFTVTE	0.3571942219026794	0.4541115
650	TYKLILNGKFLKGETTTEAVDAATAEKVFKQYANDNGVDGEWTYDDATKTFTVTE	0.4654486119913673	0.5219187
651	TYKLILNGKGLKGETTTEAVDAATAEKVFKQYANDNGVDGEWTYDDATKTFTVTE	0.3310469783376628	0.41548172
652	TYKLILNGKHLKGETTTEAVDAATAEKVFKQYANDNGVDGEWTYDDATKTFTVTE	0.4840300343649773	0.5257455
653	TYKLILNGKILKGETTTEAVDAATAEKVFKQYANDNGVDGEWTYDDATKTFTVTE	0.4596809625143001	0.48638117
654	TYKLILNGKKLKGETTTEAVDAATAEKVFKQYANDNGVDGEWTYDDATKTFTVTE	0.4320853477501992	0.5397592
655	TYKLILNGKLLKGETTTEAVDAATAEKVFKQYANDNGVDGEWTYDDATKTFTVTE	0.4498565594426342	0.52048373
656	TYKLILNGKMLKGETTTEAVDAATAEKVFKQYANDNGVDGEWTYDDATKTFTVTE	0.2994023543044642	0.33400795
657	TYKLILNGKNLKGETTTEAVDAATAEKVFKQYANDNGVDGEWTYDDATKTFTVTE	0.4496598855833154	0.57761925
658	TYKLILNGKPLKGETTTEAVDAATAEKVFKQYANDNGVDGEWTYDDATKTFTVTE	0.2084962606012373	0.30024338
659	TYKLILNGKQLKGETTTEAVDAATAEKVFKQYANDNGVDGEWTYDDATKTFTVTE	0.4123385236627632	0.53427
660	TYKLILNGKRLKGETTTEAVDAATAEKVFKQYANDNGVDGEWTYDDATKTFTVTE	0.5028071097935851	0.57084954
661	TYKLILNGKSLKGETTTEAVDAATAEKVFKQYANDNGVDGEWTYDDATKTFTVTE	0.9269263467774864	0.89830446
662	TYKLILNGKVLKGETTTEAVDAATAEKVFKQYANDNGVDGEWTYDDATKTFTVTE	0.4627799352952954	0.54498714
663	TYKLILNGKWLKGETTTEAVDAATAEKVFKQYANDNGVDGEWTYDDATKTFTVTE	0.5237700474921603	0.58299863
664	TYKLILNGKYLKGETTTEAVDAATAEKVFKQYANDNGVDGEWTYDDATKTFTVTE	0.4815177292855946	0.5724863
665	VYKLILNGKALKGETTTEAVDAATAEKVFKQYANDNGVDGEWTYDDATKTFTVTE	0.3388699230342769	0.392731
666	VYKLILNGKCLKGETTTEAVDAATAEKVFKQYANDNGVDGEWTYDDATKTFTVTE	0.3356245993002437	0.41049558
667	VYKLILNGKDLKGETTTEAVDAATAEKVFKQYANDNGVDGEWTYDDATKTFTVTE	0.3747205953808061	0.37298098
668	VYKLILNGKELKGETTTEAVDAATAEKVFKQYANDNGVDGEWTYDDATKTFTVTE	0.3170042556772773	0.3658778
669	VYKLILNGKFLKGETTTEAVDAATAEKVFKQYANDNGVDGEWTYDDATKTFTVTE	0.4141992746119907	0.4216291
670	VYKLILNGKGLKGETTTEAVDAATAEKVFKQYANDNGVDGEWTYDDATKTFTVTE	0.2809600179531944	0.33425003
671	VYKLILNGKHLKGETTTEAVDAATAEKVFKQYANDNGVDGEWTYDDATKTFTVTE	0.3568514111449112	0.42478415
672	VYKLILNGKILKGETTTEAVDAATAEKVFKQYANDNGVDGEWTYDDATKTFTVTE	0.419598004713164	0.39237264
673	VYKLILNGKKLKGETTTEAVDAATAEKVFKQYANDNGVDGEWTYDDATKTFTVTE	0.486835327971536	0.43634707
674	VYKLILNGKLLKGETTTEAVDAATAEKVFKQYANDNGVDGEWTYDDATKTFTVTE	0.3816741734394189	0.4204462
675	VYKLILNGKMLKGETTTEAVDAATAEKVFKQYANDNGVDGEWTYDDATKTFTVTE	0.2647948573432588	0.26785645
676	VYKLILNGKNLKGETTTEAVDAATAEKVFKQYANDNGVDGEWTYDDATKTFTVTE	0.3894014046988624	0.46764973
677	VYKLILNGKPLKGETTTEAVDAATAEKVFKQYANDNGVDGEWTYDDATKTFTVTE	0.2916680264466147	0.24046609
678	VYKLILNGKQLKGETTTEAVDAATAEKVFKQYANDNGVDGEWTYDDATKTFTVTE	0.3818690642551048	0.431816
679	VYKLILNGKRLKGETTTEAVDAATAEKVFKQYANDNGVDGEWTYDDATKTFTVTE	0.4856332654333346	0.46204528
680	VYKLILNGKSLKGETTTEAVDAATAEKVFKQYANDNGVDGEWTYDDATKTFTVTE	0.8621286439381467	0.7366021
681	VYKLILNGKVLKGETTTEAVDAATAEKVFKQYANDNGVDGEWTYDDATKTFTVTE	0.3867271805656682	0.440664
682	VYKLILNGKWLKGETTTEAVDAATAEKVFKQYANDNGVDGEWTYDDATKTFTVTE	0.4396409385305306	0.47210464
683	VYKLILNGKYLKGETTTEAVDAATAEKVFKQYANDNGVDGEWTYDDATKTFTVTE	0.4435590434140211	0.46340057
684	WYKLILNGKALKGETTTEAVDAATAEKVFKQYANDNGVDGEWTYDDATKTFTVTE	0.3779369471578245	0.548888
685	WYKLILNGKCLKGETTTEAVDAATAEKVFKQYANDNGVDGEWTYDDATKTFTVTE	0.7070249011455902	0.5729097
686	WYKLILNGKDLKGETTTEAVDAATAEKVFKQYANDNGVDGEWTYDDATKTFTVTE	0.3977015068943944	0.52210087
687	WYKLILNGKELKGETTTEAVDAATAEKVFKQYANDNGVDGEWTYDDATKTFTVTE	0.3764678045060935	0.5124458
688	WYKLILNGKFLKGETTTEAVDAATAEKVFKQYANDNGVDGEWTYDDATKTFTVTE	0.5567277417086259	0.5879306
689	WYKLILNGKGLKGETTTEAVDAATAEKVFKQYANDNGVDGEWTYDDATKTFTVTE	0.4242149406873541	0.4693237
690	WYKLILNGKHLKGETTTEAVDAATAEKVFKQYANDNGVDGEWTYDDATKTFTVTE	0.5675602980036641	0.5921825
691	WYKLILNGKILKGETTTEAVDAATAEKVFKQYANDNGVDGEWTYDDATKTFTVTE	0.5853615252991087	0.5484024
692	WYKLILNGKKLKGETTTEAVDAATAEKVFKQYANDNGVDGEWTYDDATKTFTVTE	0.3283236027432839	0.60774714
693	WYKLILNGKLLKGETTTEAVDAATAEKVFKQYANDNGVDGEWTYDDATKTFTVTE	0.4883229836719837	0.58633596
694	WYKLILNGKMLKGETTTEAVDAATAEKVFKQYANDNGVDGEWTYDDATKTFTVTE	0.3545491439762344	0.3780879
695	WYKLILNGKNLKGETTTEAVDAATAEKVFKQYANDNGVDGEWTYDDATKTFTVTE	0.5872396906209241	0.649739
696	WYKLILNGKPLKGETTTEAVDAATAEKVFKQYANDNGVDGEWTYDDATKTFTVTE	0.1735424757357357	0.34016383
697	WYKLILNGKQLKGETTTEAVDAATAEKVFKQYANDNGVDGEWTYDDATKTFTVTE	0.495835644959245	0.60165167
698	WYKLILNGKRLKGETTTEAVDAATAEKVFKQYANDNGVDGEWTYDDATKTFTVTE	0.6805587283754344	0.64223635
699	WYKLILNGKSLKGETTTEAVDAATAEKVFKQYANDNGVDGEWTYDDATKTFTVTE	1.0517725802165805	1.0021411
700	WYKLILNGKVLKGETTTEAVDAATAEKVFKQYANDNGVDGEWTYDDATKTFTVTE	0.4611618236334237	0.6135504
701	WYKLILNGKWLKGETTTEAVDAATAEKVFKQYANDNGVDGEWTYDDATKTFTVTE	0.6221334035809395	0.6556983
702	WYKLILNGKYLKGETTTEAVDAATAEKVFKQYANDNGVDGEWTYDDATKTFTVTE	0.4732976610974612	0.6440511
703	YYKLILNGKALKGETTTEAVDAATAEKVFKQYANDNGVDGEWTYDDATKTFTVTE	0.4115167107554709	0.50901365
704	YYKLILNGKCLKGETTTEAVDAATAEKVFKQYANDNGVDGEWTYDDATKTFTVTE	0.4666364347560895	0.5314815
705	YYKLILNGKDLKGETTTEAVDAATAEKVFKQYANDNGVDGEWTYDDATKTFTVTE	0.4202595566250011	0.4839787
706	YYKLILNGKELKGETTTEAVDAATAEKVFKQYANDNGVDGEWTYDDATKTFTVTE	0.2621214477258509	0.4749606
707	YYKLILNGKFLKGETTTEAVDAATAEKVFKQYANDNGVDGEWTYDDATKTFTVTE	0.4324100020415416	0.5455386
708	YYKLILNGKGLKGETTTEAVDAATAEKVFKQYANDNGVDGEWTYDDATKTFTVTE	0.3368498969114692	0.43471274
709	YYKLILNGKHLKGETTTEAVDAATAEKVFKQYANDNGVDGEWTYDDATKTFTVTE	0.4437615817900093	0.5495192
710	YYKLILNGKILKGETTTEAVDAATAEKVFKQYANDNGVDGEWTYDDATKTFTVTE	0.397990744353954	0.5085599
711	YYKLILNGKKLKGETTTEAVDAATAEKVFKQYANDNGVDGEWTYDDATKTFTVTE	0.3973363080818192	0.56409353
712	YYKLILNGKLLKGETTTEAVDAATAEKVFKQYANDNGVDGEWTYDDATKTFTVTE	0.3995948942543542	0.5440458
713	YYKLILNGKMLKGETTTEAVDAATAEKVFKQYANDNGVDGEWTYDDATKTFTVTE	0.3143885429995213	0.34973067
714	YYKLILNGKNLKGETTTEAVDAATAEKVFKQYANDNGVDGEWTYDDATKTFTVTE	0.4504517812812813	0.6034487
715	YYKLILNGKPLKGETTTEAVDAATAEKVFKQYANDNGVDGEWTYDDATKTFTVTE	0.2313899676476477	0.31447414
716	YYKLILNGKQLKGETTTEAVDAATAEKVFKQYANDNGVDGEWTYDDATKTFTVTE	0.5291476004345431	0.55838484
717	YYKLILNGKRLKGETTTEAVDAATAEKVFKQYANDNGVDGEWTYDDATKTFTVTE	0.4945835347447015	0.5964133
718	YYKLILNGKSLKGETTTEAVDAATAEKVFKQYANDNGVDGEWTYDDATKTFTVTE	0.8927369476144154	0.9356909
719	YYKLILNGKVLKGETTTEAVDAATAEKVFKQYANDNGVDGEWTYDDATKTFTVTE	0.4490067229353164	0.5695294
720	YYKLILNGKWLKGETTTEAVDAATAEKVFKQYANDNGVDGEWTYDDATKTFTVTE	0.5250772342773543	0.6090377
721	YYKLILNGKYLKGETTTEAVDAATAEKVFKQYANDNGVDGEWTYDDATKTFTVTE	0.4445327398599943	0.5981146
722	AYKLILNGKTLKGEATTEAVDAATAEKVFKQYANDNGVDGEWTYDDATKTFTVTE	0.5037742209021621	0.70429116
723	AYKLILNGKTLKGECTTEAVDAATAEKVFKQYANDNGVDGEWTYDDATKTFTVTE	0.6310635481299481	0.823618
724	AYKLILNGKTLKGEDTTEAVDAATAEKVFKQYANDNGVDGEWTYDDATKTFTVTE	0.2404051611923612	0.4078003
725	AYKLILNGKTLKGEETTEAVDAATAEKVFKQYANDNGVDGEWTYDDATKTFTVTE	0.6311749647168357	0.7399217
726	AYKLILNGKTLKGEFTTEAVDAATAEKVFKQYANDNGVDGEWTYDDATKTFTVTE	0.4486132025821741	0.65827185
727	AYKLILNGKTLKGEGTTEAVDAATAEKVFKQYANDNGVDGEWTYDDATKTFTVTE	0.5299739652017084	0.7153805
728	AYKLILNGKTLKGEHTTEAVDAATAEKVFKQYANDNGVDGEWTYDDATKTFTVTE	0.8291473840707375	0.85386884
729	AYKLILNGKTLKGEITTEAVDAATAEKVFKQYANDNGVDGEWTYDDATKTFTVTE	0.9964481265751302	1.2103919
730	AYKLILNGKTLKGEKTTEAVDAATAEKVFKQYANDNGVDGEWTYDDATKTFTVTE	1.0679536968352972	1.1839387
731	AYKLILNGKTLKGELTTEAVDAATAEKVFKQYANDNGVDGEWTYDDATKTFTVTE	0.939804598328659	1.1250299
732	AYKLILNGKTLKGEMTTEAVDAATAEKVFKQYANDNGVDGEWTYDDATKTFTVTE	0.6048956485981174	0.7638401
733	AYKLILNGKTLKGENTTEAVDAATAEKVFKQYANDNGVDGEWTYDDATKTFTVTE	0.6195015091275674	0.71939766
734	AYKLILNGKTLKGEPTTEAVDAATAEKVFKQYANDNGVDGEWTYDDATKTFTVTE	0.3126891454697942	0.55866337
735	AYKLILNGKTLKGEQTTEAVDAATAEKVFKQYANDNGVDGEWTYDDATKTFTVTE	0.8239461841400613	1.0145082
736	AYKLILNGKTLKGERTTEAVDAATAEKVFKQYANDNGVDGEWTYDDATKTFTVTE	1.2366054946072855	1.3729694
737	AYKLILNGKTLKGESTTEAVDAATAEKVFKQYANDNGVDGEWTYDDATKTFTVTE	0.7926598664105685	0.8522721
738	AYKLILNGKTLKGEVTTEAVDAATAEKVFKQYANDNGVDGEWTYDDATKTFTVTE	0.8822515878757904	1.1062229
739	AYKLILNGKTLKGEWTTEAVDAATAEKVFKQYANDNGVDGEWTYDDATKTFTVTE	0.3620387248908773	0.5203573
740	AYKLILNGKTLKGEYTTEAVDAATAEKVFKQYANDNGVDGEWTYDDATKTFTVTE	0.5784749191191192	0.6746652
741	CYKLILNGKTLKGEATTEAVDAATAEKVFKQYANDNGVDGEWTYDDATKTFTVTE	0.3929263601563828	0.46149608
742	CYKLILNGKTLKGECTTEAVDAATAEKVFKQYANDNGVDGEWTYDDATKTFTVTE	0.4798202817499671	0.5444518
743	CYKLILNGKTLKGEDTTEAVDAATAEKVFKQYANDNGVDGEWTYDDATKTFTVTE	0.1891168004812505	0.2615489
744	CYKLILNGKTLKGEETTEAVDAATAEKVFKQYANDNGVDGEWTYDDATKTFTVTE	0.4301052712758869	0.48611337
745	CYKLILNGKTLKGEFTTEAVDAATAEKVFKQYANDNGVDGEWTYDDATKTFTVTE	0.4155242376771138	0.4298914
746	CYKLILNGKTLKGEGTTEAVDAATAEKVFKQYANDNGVDGEWTYDDATKTFTVTE	0.4148425714798465	0.46914396
747	CYKLILNGKTLKGEHTTEAVDAATAEKVFKQYANDNGVDGEWTYDDATKTFTVTE	0.5931819085882494	0.56571656
748	CYKLILNGKTLKGEITTEAVDAATAEKVFKQYANDNGVDGEWTYDDATKTFTVTE	0.8955906880338169	0.823739
749	CYKLILNGKTLKGEKTTEAVDAATAEKVFKQYANDNGVDGEWTYDDATKTFTVTE	0.7712998921588256	0.8041123
750	CYKLILNGKTLKGELTTEAVDAATAEKVFKQYANDNGVDGEWTYDDATKTFTVTE	0.8783809734984986	0.7606887
751	CYKLILNGKTLKGEMTTEAVDAATAEKVFKQYANDNGVDGEWTYDDATKTFTVTE	0.505629929304119	0.5027114
752	CYKLILNGKTLKGENTTEAVDAATAEKVFKQYANDNGVDGEWTYDDATKTFTVTE	0.4428325242911878	0.47191748
753	CYKLILNGKTLKGEPTTEAVDAATAEKVFKQYANDNGVDGEWTYDDATKTFTVTE	0.2763824613569125	0.36220872
754	CYKLILNGKTLKGEQTTEAVDAATAEKVFKQYANDNGVDGEWTYDDATKTFTVTE	0.7039641872878171	0.6802592
755	CYKLILNGKTLKGERTTEAVDAATAEKVFKQYANDNGVDGEWTYDDATKTFTVTE	1.0590540826950028	0.9461269
756	CYKLILNGKTLKGESTTEAVDAATAEKVFKQYANDNGVDGEWTYDDATKTFTVTE	0.4952095898519733	0.56459165
757	CYKLILNGKTLKGEVTTEAVDAATAEKVFKQYANDNGVDGEWTYDDATKTFTVTE	0.6793818223038077	0.7469071
758	CYKLILNGKTLKGEWTTEAVDAATAEKVFKQYANDNGVDGEWTYDDATKTFTVTE	0.3111927782720014	0.33644095
759	CYKLILNGKTLKGEYTTEAVDAATAEKVFKQYANDNGVDGEWTYDDATKTFTVTE	0.4137995771800999	0.44112533
760	DYKLILNGKTLKGEATTEAVDAATAEKVFKQYANDNGVDGEWTYDDATKTFTVTE	0.3975160982664717	0.39400002
761	DYKLILNGKTLKGECTTEAVDAATAEKVFKQYANDNGVDGEWTYDDATKTFTVTE	0.5784749191191192	0.46596432
762	DYKLILNGKTLKGEDTTEAVDAATAEKVFKQYANDNGVDGEWTYDDATKTFTVTE	0.1542599784317651	0.22199422
763	DYKLILNGKTLKGEETTEAVDAATAEKVFKQYANDNGVDGEWTYDDATKTFTVTE	0.3603212419936887	0.41531867
764	DYKLILNGKTLKGEFTTEAVDAATAEKVFKQYANDNGVDGEWTYDDATKTFTVTE	0.3625109493146481	0.36667633
765	DYKLILNGKTLKGEGTTEAVDAATAEKVFKQYANDNGVDGEWTYDDATKTFTVTE	0.3967744637547805	0.40061983
766	DYKLILNGKTLKGEHTTEAVDAATAEKVFKQYANDNGVDGEWTYDDATKTFTVTE	0.5350893001851853	0.48446864
767	DYKLILNGKTLKGEITTEAVDAATAEKVFKQYANDNGVDGEWTYDDATKTFTVTE	0.6447585036015182	0.7108793
768	DYKLILNGKTLKGEKTTEAVDAATAEKVFKQYANDNGVDGEWTYDDATKTFTVTE	0.7699700647585518	0.6935343
769	DYKLILNGKTLKGELTTEAVDAATAEKVFKQYANDNGVDGEWTYDDATKTFTVTE	0.5753648389088014	0.6552307
770	DYKLILNGKTLKGEMTTEAVDAATAEKVFKQYANDNGVDGEWTYDDATKTFTVTE	0.506511532051669	0.4297102
771	DYKLILNGKTLKGENTTEAVDAATAEKVFKQYANDNGVDGEWTYDDATKTFTVTE	0.4063097646193813	0.4030212
772	DYKLILNGKTLKGEPTTEAVDAATAEKVFKQYANDNGVDGEWTYDDATKTFTVTE	0.2054005147596872	0.308333
773	DYKLILNGKTLKGEQTTEAVDAATAEKVFKQYANDNGVDGEWTYDDATKTFTVTE	0.8280131195234451	0.584547
774	DYKLILNGKTLKGERTTEAVDAATAEKVFKQYANDNGVDGEWTYDDATKTFTVTE	1.0302104193389008	0.8195035
775	DYKLILNGKTLKGESTTEAVDAATAEKVFKQYANDNGVDGEWTYDDATKTFTVTE	0.4627799352952954	0.48348922
776	DYKLILNGKTLKGEVTTEAVDAATAEKVFKQYANDNGVDGEWTYDDATKTFTVTE	0.6287770859990426	0.6430948
777	DYKLILNGKTLKGEWTTEAVDAATAEKVFKQYANDNGVDGEWTYDDATKTFTVTE	0.3411518753779421	0.28618258
778	DYKLILNGKTLKGEYTTEAVDAATAEKVFKQYANDNGVDGEWTYDDATKTFTVTE	0.3825398658690949	0.37638277
779	EYKLILNGKTLKGEATTEAVDAATAEKVFKQYANDNGVDGEWTYDDATKTFTVTE	0.4023138326383998	0.4457793
780	EYKLILNGKTLKGECTTEAVDAATAEKVFKQYANDNGVDGEWTYDDATKTFTVTE	0.4311275340604756	0.5262107
781	EYKLILNGKTLKGEDTTEAVDAATAEKVFKQYANDNGVDGEWTYDDATKTFTVTE	0.1239589112398112	0.25229642
782	EYKLILNGKTLKGEETTEAVDAATAEKVFKQYANDNGVDGEWTYDDATKTFTVTE	0.3912390757327376	0.46963823
783	EYKLILNGKTLKGEFTTEAVDAATAEKVFKQYANDNGVDGEWTYDDATKTFTVTE	0.5175828223697383	0.4151611
784	EYKLILNGKTLKGEGTTEAVDAATAEKVFKQYANDNGVDGEWTYDDATKTFTVTE	0.4497677855253788	0.4531907
785	EYKLILNGKTLKGEHTTEAVDAATAEKVFKQYANDNGVDGEWTYDDATKTFTVTE	0.5131632347024444	0.5468428
786	EYKLILNGKTLKGEITTEAVDAATAEKVFKQYANDNGVDGEWTYDDATKTFTVTE	0.7850731045188046	0.7976772
787	EYKLILNGKTLKGEKTTEAVDAATAEKVFKQYANDNGVDGEWTYDDATKTFTVTE	0.7386679736444137	0.7785655
788	EYKLILNGKTLKGELTTEAVDAATAEKVFKQYANDNGVDGEWTYDDATKTFTVTE	0.7610432446567136	0.7363006
789	EYKLILNGKTLKGEMTTEAVDAATAEKVFKQYANDNGVDGEWTYDDATKTFTVTE	0.4666151281292344	0.48572898
790	EYKLILNGKTLKGENTTEAVDAATAEKVFKQYANDNGVDGEWTYDDATKTFTVTE	0.4507596772356773	0.4558788
791	EYKLILNGKTLKGEPTTEAVDAATAEKVFKQYANDNGVDGEWTYDDATKTFTVTE	0.4180575045734811	0.34963542
792	EYKLILNGKTLKGEQTTEAVDAATAEKVFKQYANDNGVDGEWTYDDATKTFTVTE	0.7104077954094447	0.6580839
793	EYKLILNGKTLKGERTTEAVDAATAEKVFKQYANDNGVDGEWTYDDATKTFTVTE	0.965964798147384	0.91696924
794	EYKLILNGKTLKGESTTEAVDAATAEKVFKQYANDNGVDGEWTYDDATKTFTVTE	0.5338132525694813	0.5457513
795	EYKLILNGKTLKGEVTTEAVDAATAEKVFKQYANDNGVDGEWTYDDATKTFTVTE	0.7446165407982397	0.72289187
796	EYKLILNGKTLKGEWTTEAVDAATAEKVFKQYANDNGVDGEWTYDDATKTFTVTE	0.3649439087060215	0.3247049
797	EYKLILNGKTLKGEYTTEAVDAATAEKVFKQYANDNGVDGEWTYDDATKTFTVTE	0.4070749430838246	0.4260432
798	FYKLILNGKTLKGEATTEAVDAATAEKVFKQYANDNGVDGEWTYDDATKTFTVTE	0.5711832184579538	0.8119987
799	FYKLILNGKTLKGECTTEAVDAATAEKVFKQYANDNGVDGEWTYDDATKTFTVTE	0.752017394854855	0.94589657
800	FYKLILNGKTLKGEDTTEAVDAATAEKVFKQYANDNGVDGEWTYDDATKTFTVTE	0.2835661368230976	0.47474372
801	FYKLILNGKTLKGEETTEAVDAATAEKVFKQYANDNGVDGEWTYDDATKTFTVTE	0.6174395509768837	0.85208946
802	FYKLILNGKTLKGEFTTEAVDAATAEKVFKQYANDNGVDGEWTYDDATKTFTVTE	0.6611141932789933	0.7600812
803	FYKLILNGKTLKGEGTTEAVDAATAEKVFKQYANDNGVDGEWTYDDATKTFTVTE	0.6093448103946174	0.82448643
804	FYKLILNGKTLKGEHTTEAVDAATAEKVFKQYANDNGVDGEWTYDDATKTFTVTE	0.9122104493801496	0.9796762
805	FYKLILNGKTLKGEITTEAVDAATAEKVFKQYANDNGVDGEWTYDDATKTFTVTE	1.6527854831974835	1.3728446
806	FYKLILNGKTLKGEKTTEAVDAATAEKVFKQYANDNGVDGEWTYDDATKTFTVTE	1.088528073611246	1.343982
807	FYKLILNGKTLKGELTTEAVDAATAEKVFKQYANDNGVDGEWTYDDATKTFTVTE	1.081613569701795	1.2795308
808	FYKLILNGKTLKGEMTTEAVDAATAEKVFKQYANDNGVDGEWTYDDATKTFTVTE	0.6859791076279821	0.8789496
809	FYKLILNGKTLKGENTTEAVDAATAEKVFKQYANDNGVDGEWTYDDATKTFTVTE	0.6585714463817665	0.8290078
810	FYKLILNGKTLKGEPTTEAVDAATAEKVFKQYANDNGVDGEWTYDDATKTFTVTE	0.6408594692202008	0.64716834
811	FYKLILNGKTLKGEQTTEAVDAATAEKVFKQYANDNGVDGEWTYDDATKTFTVTE	0.9890055068810748	1.1579485
812	FYKLILNGKTLKGERTTEAVDAATAEKVFKQYANDNGVDGEWTYDDATKTFTVTE	1.143742648304012	1.5491593
813	FYKLILNGKTLKGESTTEAVDAATAEKVFKQYANDNGVDGEWTYDDATKTFTVTE	0.8130533312028565	0.9778949
814	FYKLILNGKTLKGEVTTEAVDAATAEKVFKQYANDNGVDGEWTYDDATKTFTVTE	1.114809281216316	1.2589025
815	FYKLILNGKTLKGEWTTEAVDAATAEKVFKQYANDNGVDGEWTYDDATKTFTVTE	0.5527649227138249	0.6035494
816	FYKLILNGKTLKGEYTTEAVDAATAEKVFKQYANDNGVDGEWTYDDATKTFTVTE	0.6566472054865677	0.77859366
817	GYKLILNGKTLKGEATTEAVDAATAEKVFKQYANDNGVDGEWTYDDATKTFTVTE	0.5034196289802462	0.5774902
818	GYKLILNGKTLKGECTTEAVDAATAEKVFKQYANDNGVDGEWTYDDATKTFTVTE	0.7322467330621762	0.67843693
819	GYKLILNGKTLKGEDTTEAVDAATAEKVFKQYANDNGVDGEWTYDDATKTFTVTE	0.2541783735523402	0.33063284
820	GYKLILNGKTLKGEETTEAVDAATAEKVFKQYANDNGVDGEWTYDDATKTFTVTE	0.4902677506009556	0.6075359
821	GYKLILNGKTLKGEFTTEAVDAATAEKVFKQYANDNGVDGEWTYDDATKTFTVTE	0.4182818645938247	0.5388067
822	GYKLILNGKTLKGEGTTEAVDAATAEKVFKQYANDNGVDGEWTYDDATKTFTVTE	0.4422174435236093	0.58683264
823	GYKLILNGKTLKGEHTTEAVDAATAEKVFKQYANDNGVDGEWTYDDATKTFTVTE	0.8484298813747081	0.7041761
824	GYKLILNGKTLKGEITTEAVDAATAEKVFKQYANDNGVDGEWTYDDATKTFTVTE	0.8677123786786788	1.0121255
825	GYKLILNGKTLKGEKTTEAVDAATAEKVFKQYANDNGVDGEWTYDDATKTFTVTE	1.0743105640783643	0.98898107
826	GYKLILNGKTLKGELTTEAVDAATAEKVFKQYANDNGVDGEWTYDDATKTFTVTE	0.8082121012835695	0.93761224
827	GYKLILNGKTLKGEMTTEAVDAATAEKVFKQYANDNGVDGEWTYDDATKTFTVTE	0.5211485757829903	0.627751
828	GYKLILNGKTLKGENTTEAVDAATAEKVFKQYANDNGVDGEWTYDDATKTFTVTE	0.4839165188784939	0.5902192
829	GYKLILNGKTLKGEPTTEAVDAATAEKVFKQYANDNGVDGEWTYDDATKTFTVTE	0.3143885429995213	0.4555418
830	GYKLILNGKTLKGEQTTEAVDAATAEKVFKQYANDNGVDGEWTYDDATKTFTVTE	0.8030145258824615	0.8418722
831	GYKLILNGKTLKGERTTEAVDAATAEKVFKQYANDNGVDGEWTYDDATKTFTVTE	1.018485096959726	1.1554282
832	GYKLILNGKTLKGESTTEAVDAATAEKVFKQYANDNGVDGEWTYDDATKTFTVTE	0.5396510990440105	0.702816
833	GYKLILNGKTLKGEVTTEAVDAATAEKVFKQYANDNGVDGEWTYDDATKTFTVTE	0.7986601923874326	0.921262
834	GYKLILNGKTLKGEWTTEAVDAATAEKVFKQYANDNGVDGEWTYDDATKTFTVTE	0.3699548901343204	0.42368942
835	GYKLILNGKTLKGEYTTEAVDAATAEKVFKQYANDNGVDGEWTYDDATKTFTVTE	0.6539281694390042	0.5525714
836	HYKLILNGKTLKGEATTEAVDAATAEKVFKQYANDNGVDGEWTYDDATKTFTVTE	0.524771899382531	0.5482336
837	HYKLILNGKTLKGECTTEAVDAATAEKVFKQYANDNGVDGEWTYDDATKTFTVTE	0.7065452370335509	0.64474916
838	HYKLILNGKTLKGEDTTEAVDAATAEKVFKQYANDNGVDGEWTYDDATKTFTVTE	0.235396720334187	0.31307387
839	HYKLILNGKTLKGEETTEAVDAATAEKVFKQYANDNGVDGEWTYDDATKTFTVTE	0.5642019530450626	0.5769386
840	HYKLILNGKTLKGEFTTEAVDAATAEKVFKQYANDNGVDGEWTYDDATKTFTVTE	0.4246252065874386	0.51130223
841	HYKLILNGKTLKGEGTTEAVDAATAEKVFKQYANDNGVDGEWTYDDATKTFTVTE	0.4909241193353686	0.5571569
842	HYKLILNGKTLKGEHTTEAVDAATAEKVFKQYANDNGVDGEWTYDDATKTFTVTE	0.7589166370094866	0.6693914
843	HYKLILNGKTLKGEITTEAVDAATAEKVFKQYANDNGVDGEWTYDDATKTFTVTE	0.9439241537372294	0.96525735
844	HYKLILNGKTLKGEKTTEAVDAATAEKVFKQYANDNGVDGEWTYDDATKTFTVTE	0.9404168767100436	0.942954
845	HYKLILNGKTLKGELTTEAVDAATAEKVFKQYANDNGVDGEWTYDDATKTFTVTE	0.8932978321359271	0.89349115
846	HYKLILNGKTLKGEMTTEAVDAATAEKVFKQYANDNGVDGEWTYDDATKTFTVTE	0.5470058835190391	0.59626216
847	HYKLILNGKTLKGENTTEAVDAATAEKVFKQYANDNGVDGEWTYDDATKTFTVTE	0.5187909988925434	0.56039214
848	HYKLILNGKTLKGEPTTEAVDAATAEKVFKQYANDNGVDGEWTYDDATKTFTVTE	0.5254377730165134	0.43191126
849	HYKLILNGKTLKGEQTTEAVDAATAEKVFKQYANDNGVDGEWTYDDATKTFTVTE	0.6445212681524045	0.80144674
850	HYKLILNGKTLKGERTTEAVDAATAEKVFKQYANDNGVDGEWTYDDATKTFTVTE	1.1124517675367678	1.1035954
851	HYKLILNGKTLKGESTTEAVDAATAEKVFKQYANDNGVDGEWTYDDATKTFTVTE	0.6242779185801638	0.6680888
852	HYKLILNGKTLKGEVTTEAVDAATAEKVFKQYANDNGVDGEWTYDDATKTFTVTE	0.9016287887217154	0.8777591
853	HYKLILNGKTLKGEWTTEAVDAATAEKVFKQYANDNGVDGEWTYDDATKTFTVTE	0.4258090422132785	0.4015777
854	HYKLILNGKTLKGEYTTEAVDAATAEKVFKQYANDNGVDGEWTYDDATKTFTVTE	0.5288204196239159	0.5244399
855	IYKLILNGKTLKGEATTEAVDAATAEKVFKQYANDNGVDGEWTYDDATKTFTVTE	0.4780550676338932	0.59214777
856	IYKLILNGKTLKGECTTEAVDAATAEKVFKQYANDNGVDGEWTYDDATKTFTVTE	0.6215910621590535	0.69528735
857	IYKLILNGKTLKGEDTTEAVDAATAEKVFKQYANDNGVDGEWTYDDATKTFTVTE	0.3966685159673961	0.3394638
858	IYKLILNGKTLKGEETTEAVDAATAEKVFKQYANDNGVDGEWTYDDATKTFTVTE	0.4988860879651464	0.6228575
859	IYKLILNGKTLKGEFTTEAVDAATAEKVFKQYANDNGVDGEWTYDDATKTFTVTE	0.4548691671705895	0.5525947
860	IYKLILNGKTLKGEGTTEAVDAATAEKVFKQYANDNGVDGEWTYDDATKTFTVTE	0.4885606607140842	0.6016976
861	IYKLILNGKTLKGEHTTEAVDAATAEKVFKQYANDNGVDGEWTYDDATKTFTVTE	0.4564114040756354	0.7215682
862	IYKLILNGKTLKGEITTEAVDAATAEKVFKQYANDNGVDGEWTYDDATKTFTVTE	1.0402826276595925	1.035445
863	IYKLILNGKTLKGEKTTEAVDAATAEKVFKQYANDNGVDGEWTYDDATKTFTVTE	0.9604866581600472	1.0118906
864	IYKLILNGKTLKGELTTEAVDAATAEKVFKQYANDNGVDGEWTYDDATKTFTVTE	0.8473038961306807	0.95959127
865	IYKLILNGKTLKGEMTTEAVDAATAEKVFKQYANDNGVDGEWTYDDATKTFTVTE	0.5187909988925434	0.64351404
866	IYKLILNGKTLKGENTTEAVDAATAEKVFKQYANDNGVDGEWTYDDATKTFTVTE	0.6652461569869871	0.6051593
867	IYKLILNGKTLKGEPTTEAVDAATAEKVFKQYANDNGVDGEWTYDDATKTFTVTE	0.4671252868004155	0.4674033
868	IYKLILNGKTLKGEQTTEAVDAATAEKVFKQYANDNGVDGEWTYDDATKTFTVTE	0.7002591126178811	0.8620407
869	IYKLILNGKTLKGERTTEAVDAATAEKVFKQYANDNGVDGEWTYDDATKTFTVTE	0.9950102504906062	1.1811597
870	IYKLILNGKTLKGESTTEAVDAATAEKVFKQYANDNGVDGEWTYDDATKTFTVTE	0.6205705118249706	0.72017986
871	IYKLILNGKTLKGEVTTEAVDAATAEKVFKQYANDNGVDGEWTYDDATKTFTVTE	0.7309640559617442	0.94293875
872	IYKLILNGKTLKGEWTTEAVDAATAEKVFKQYANDNGVDGEWTYDDATKTFTVTE	0.282125063013013	0.43479434
873	IYKLILNGKTLKGEYTTEAVDAATAEKVFKQYANDNGVDGEWTYDDATKTFTVTE	0.454516007879308	0.5666704
874	KYKLILNGKTLKGEATTEAVDAATAEKVFKQYANDNGVDGEWTYDDATKTFTVTE	0.5418625824660104	0.60645694
875	KYKLILNGKTLKGECTTEAVDAATAEKVFKQYANDNGVDGEWTYDDATKTFTVTE	0.8651066357997639	0.7117204
876	KYKLILNGKTLKGEDTTEAVDAATAEKVFKQYANDNGVDGEWTYDDATKTFTVTE	0.3263191851441185	0.34810746
877	KYKLILNGKTLKGEETTEAVDAATAEKVFKQYANDNGVDGEWTYDDATKTFTVTE	0.7236607811725452	0.63781035
878	KYKLILNGKTLKGEFTTEAVDAATAEKVFKQYANDNGVDGEWTYDDATKTFTVTE	0.5240302208490845	0.56606036
879	KYKLILNGKTLKGEGTTEAVDAATAEKVFKQYANDNGVDGEWTYDDATKTFTVTE	0.5964897089878807	0.6162082
880	KYKLILNGKTLKGEHTTEAVDAATAEKVFKQYANDNGVDGEWTYDDATKTFTVTE	0.6073986650750752	0.7385248
881	KYKLILNGKTLKGEITTEAVDAATAEKVFKQYANDNGVDGEWTYDDATKTFTVTE	1.0333063440753734	1.0581082
882	KYKLILNGKTLKGEKTTEAVDAATAEKVFKQYANDNGVDGEWTYDDATKTFTVTE	1.2557138488195516	1.0341604
883	KYKLILNGKTLKGELTTEAVDAATAEKVFKQYANDNGVDGEWTYDDATKTFTVTE	1.1503197532053546	0.9809674
884	KYKLILNGKTLKGEMTTEAVDAATAEKVFKQYANDNGVDGEWTYDDATKTFTVTE	0.912092729616389	0.6588945
885	KYKLILNGKTLKGENTTEAVDAATAEKVFKQYANDNGVDGEWTYDDATKTFTVTE	0.4773822148070401	0.61974233
886	KYKLILNGKTLKGEPTTEAVDAATAEKVFKQYANDNGVDGEWTYDDATKTFTVTE	0.8259336345200757	0.47899768
887	KYKLILNGKTLKGEQTTEAVDAATAEKVFKQYANDNGVDGEWTYDDATKTFTVTE	0.8824193681478091	0.8816759
888	KYKLILNGKTLKGERTTEAVDAATAEKVFKQYANDNGVDGEWTYDDATKTFTVTE	1.2254663261203675	1.2061293
889	KYKLILNGKTLKGESTTEAVDAATAEKVFKQYANDNGVDGEWTYDDATKTFTVTE	0.8038110794736598	0.7371086
890	KYKLILNGKTLKGEVTTEAVDAATAEKVFKQYANDNGVDGEWTYDDATKTFTVTE	0.9353830295945004	0.96402466
891	KYKLILNGKTLKGEWTTEAVDAATAEKVFKQYANDNGVDGEWTYDDATKTFTVTE	0.4379881530473331	0.4456527
892	KYKLILNGKTLKGEYTTEAVDAATAEKVFKQYANDNGVDGEWTYDDATKTFTVTE	0.3809468979564932	0.5804384
893	LYKLILNGKTLKGEATTEAVDAATAEKVFKQYANDNGVDGEWTYDDATKTFTVTE	0.4990067606215579	0.6208212
894	LYKLILNGKTLKGECTTEAVDAATAEKVFKQYANDNGVDGEWTYDDATKTFTVTE	0.6487941180028655	0.7281994
895	LYKLILNGKTLKGEDTTEAVDAATAEKVFKQYANDNGVDGEWTYDDATKTFTVTE	0.2965998676210756	0.35680637
896	LYKLILNGKTLKGEETTEAVDAATAEKVFKQYANDNGVDGEWTYDDATKTFTVTE	0.5279690080889171	0.6528163
897	LYKLILNGKTLKGEFTTEAVDAATAEKVFKQYANDNGVDGEWTYDDATKTFTVTE	0.4738571145975764	0.57958347
898	LYKLILNGKTLKGEGTTEAVDAATAEKVFKQYANDNGVDGEWTYDDATKTFTVTE	0.5382674630713167	0.63077307
899	LYKLILNGKTLKGEHTTEAVDAATAEKVFKQYANDNGVDGEWTYDDATKTFTVTE	0.603542165614281	0.7555242
900	LYKLILNGKTLKGEITTEAVDAATAEKVFKQYANDNGVDGEWTYDDATKTFTVTE	1.0932337601903357	1.0807569
901	LYKLILNGKTLKGEKTTEAVDAATAEKVFKQYANDNGVDGEWTYDDATKTFTVTE	0.7723041888934074	1.0564212
902	LYKLILNGKTLKGELTTEAVDAATAEKVFKQYANDNGVDGEWTYDDATKTFTVTE	0.9245567348926964	1.0023466
903	LYKLILNGKTLKGEMTTEAVDAATAEKVFKQYANDNGVDGEWTYDDATKTFTVTE	0.6145376049166216	0.6743261
904	LYKLILNGKTLKGENTTEAVDAATAEKVFKQYANDNGVDGEWTYDDATKTFTVTE	0.5169350341064469	0.6343795
905	LYKLILNGKTLKGEPTTEAVDAATAEKVFKQYANDNGVDGEWTYDDATKTFTVTE	0.5470452979628675	0.49065152
906	LYKLILNGKTLKGEQTTEAVDAATAEKVFKQYANDNGVDGEWTYDDATKTFTVTE	0.6976814120366374	0.9013331
907	LYKLILNGKTLKGERTTEAVDAATAEKVFKQYANDNGVDGEWTYDDATKTFTVTE	1.1332563121392418	1.2310468
908	LYKLILNGKTLKGESTTEAVDAATAEKVFKQYANDNGVDGEWTYDDATKTFTVTE	0.7137359663837368	0.7540811
909	LYKLILNGKTLKGEVTTEAVDAATAEKVFKQYANDNGVDGEWTYDDATKTFTVTE	0.8319898239123588	0.98511714
910	LYKLILNGKTLKGEWTTEAVDAATAEKVFKQYANDNGVDGEWTYDDATKTFTVTE	0.3917060067904589	0.45657018
911	LYKLILNGKTLKGEYTTEAVDAATAEKVFKQYANDNGVDGEWTYDDATKTFTVTE	0.3972194444617952	0.5942627
912	MYKLILNGKTLKGEATTEAVDAATAEKVFKQYANDNGVDGEWTYDDATKTFTVTE	0.5603975778966467	0.67517847
913	MYKLILNGKTLKGECTTEAVDAATAEKVFKQYANDNGVDGEWTYDDATKTFTVTE	0.5898175645920429	0.7904035
914	MYKLILNGKTLKGEDTTEAVDAATAEKVFKQYANDNGVDGEWTYDDATKTFTVTE	0.4474994657336583	0.3899284
915	MYKLILNGKTLKGEETTEAVDAATAEKVFKQYANDNGVDGEWTYDDATKTFTVTE	0.5215266110193095	0.7095592
916	MYKLILNGKTLKGEFTTEAVDAATAEKVFKQYANDNGVDGEWTYDDATKTFTVTE	0.4571817909167232	0.63080615
917	MYKLILNGKTLKGEGTTEAVDAATAEKVFKQYANDNGVDGEWTYDDATKTFTVTE	0.522493475333398	0.6858765
918	MYKLILNGKTLKGEHTTEAVDAATAEKVFKQYANDNGVDGEWTYDDATKTFTVTE	0.5114053632792214	0.81965303
919	MYKLILNGKTLKGEITTEAVDAATAEKVFKQYANDNGVDGEWTYDDATKTFTVTE	1.5295269047895357	1.1655568
920	MYKLILNGKTLKGEKTTEAVDAATAEKVFKQYANDNGVDGEWTYDDATKTFTVTE	0.8648486414553168	1.1398165
921	MYKLILNGKTLKGELTTEAVDAATAEKVFKQYANDNGVDGEWTYDDATKTFTVTE	0.9945014020472528	1.0825382
922	MYKLILNGKTLKGEMTTEAVDAATAEKVFKQYANDNGVDGEWTYDDATKTFTVTE	0.6530023626866129	0.73265034
923	MYKLILNGKTLKGENTTEAVDAATAEKVFKQYANDNGVDGEWTYDDATKTFTVTE	0.5206274272072073	0.68975264
924	MYKLILNGKTLKGEPTTEAVDAATAEKVFKQYANDNGVDGEWTYDDATKTFTVTE	0.5565075171272539	0.5348855
925	MYKLILNGKTLKGEQTTEAVDAATAEKVFKQYANDNGVDGEWTYDDATKTFTVTE	0.7865229163461709	0.97523737
926	MYKLILNGKTLKGERTTEAVDAATAEKVFKQYANDNGVDGEWTYDDATKTFTVTE	1.237333449827992	1.3240185
927	MYKLILNGKTLKGESTTEAVDAATAEKVFKQYANDNGVDGEWTYDDATKTFTVTE	0.6584767696355932	0.81810886
928	MYKLILNGKTLKGEVTTEAVDAATAEKVFKQYANDNGVDGEWTYDDATKTFTVTE	0.9319873696919144	1.0642645
929	MYKLILNGKTLKGEWTTEAVDAATAEKVFKQYANDNGVDGEWTYDDATKTFTVTE	0.3651824908405613	0.49804285
930	MYKLILNGKTLKGEYTTEAVDAATAEKVFKQYANDNGVDGEWTYDDATKTFTVTE	0.4489656088685701	0.6466092
931	NYKLILNGKTLKGEATTEAVDAATAEKVFKQYANDNGVDGEWTYDDATKTFTVTE	0.4433431780128929	0.5150803
932	NYKLILNGKTLKGECTTEAVDAATAEKVFKQYANDNGVDGEWTYDDATKTFTVTE	0.4725271317346652	0.60648775
933	NYKLILNGKTLKGEDTTEAVDAATAEKVFKQYANDNGVDGEWTYDDATKTFTVTE	0.1840602015379016	0.29328656
934	NYKLILNGKTLKGEETTEAVDAATAEKVFKQYANDNGVDGEWTYDDATKTFTVTE	0.4573354654682919	0.5422435
935	NYKLILNGKTLKGEFTTEAVDAATAEKVFKQYANDNGVDGEWTYDDATKTFTVTE	0.4716228639952055	0.48016182
936	NYKLILNGKTLKGEGTTEAVDAATAEKVFKQYANDNGVDGEWTYDDATKTFTVTE	0.4546388611114584	0.5235226
937	NYKLILNGKTLKGEHTTEAVDAATAEKVFKQYANDNGVDGEWTYDDATKTFTVTE	0.6363224110310312	0.6298616
938	NYKLILNGKTLKGEITTEAVDAATAEKVFKQYANDNGVDGEWTYDDATKTFTVTE	0.9212748711897084	0.9116237
939	NYKLILNGKTLKGEKTTEAVDAATAEKVFKQYANDNGVDGEWTYDDATKTFTVTE	0.8072747005617559	0.8903105
940	NYKLILNGKTLKGELTTEAVDAATAEKVFKQYANDNGVDGEWTYDDATKTFTVTE	0.8548573804760318	0.8430864
941	NYKLILNGKTLKGEMTTEAVDAATAEKVFKQYANDNGVDGEWTYDDATKTFTVTE	0.6039423683885143	0.5605398
942	NYKLILNGKTLKGENTTEAVDAATAEKVFKQYANDNGVDGEWTYDDATKTFTVTE	0.5052943570618812	0.5265834
943	NYKLILNGKTLKGEPTTEAVDAATAEKVFKQYANDNGVDGEWTYDDATKTFTVTE	0.3408212103090352	0.4052068
944	NYKLILNGKTLKGEQTTEAVDAATAEKVFKQYANDNGVDGEWTYDDATKTFTVTE	0.7561634608280636	0.75536376
945	NYKLILNGKTLKGERTTEAVDAATAEKVFKQYANDNGVDGEWTYDDATKTFTVTE	1.1217516288738476	1.044087
946	NYKLILNGKTLKGESTTEAVDAATAEKVFKQYANDNGVDGEWTYDDATKTFTVTE	0.5757115039003973	0.6286258
947	NYKLILNGKTLKGEVTTEAVDAATAEKVFKQYANDNGVDGEWTYDDATKTFTVTE	0.8470015482410806	0.82807857
948	NYKLILNGKTLKGEWTTEAVDAATAEKVFKQYANDNGVDGEWTYDDATKTFTVTE	0.3314179224119953	0.37660718
949	NYKLILNGKTLKGEYTTEAVDAATAEKVFKQYANDNGVDGEWTYDDATKTFTVTE	0.4359521129593362	0.4925798
950	PYKLILNGKTLKGEATTEAVDAATAEKVFKQYANDNGVDGEWTYDDATKTFTVTE	0.610865675685308	0.64652085
951	PYKLILNGKTLKGECTTEAVDAATAEKVFKQYANDNGVDGEWTYDDATKTFTVTE	0.8255654296216128	0.75763935
952	PYKLILNGKTLKGEDTTEAVDAATAEKVFKQYANDNGVDGEWTYDDATKTFTVTE	0.2843351297365162	0.37242582
953	PYKLILNGKTLKGEETTEAVDAATAEKVFKQYANDNGVDGEWTYDDATKTFTVTE	0.627258620971043	0.67965186
954	PYKLILNGKTLKGEFTTEAVDAATAEKVFKQYANDNGVDGEWTYDDATKTFTVTE	0.5049231252792312	0.6037915
955	PYKLILNGKTLKGEGTTEAVDAATAEKVFKQYANDNGVDGEWTYDDATKTFTVTE	0.632683150550129	0.65682805
956	PYKLILNGKTLKGEHTTEAVDAATAEKVFKQYANDNGVDGEWTYDDATKTFTVTE	0.7675524103506335	0.7858832
957	PYKLILNGKTLKGEITTEAVDAATAEKVFKQYANDNGVDGEWTYDDATKTFTVTE	1.3232486245105777	1.1210271
958	PYKLILNGKTLKGEKTTEAVDAATAEKVFKQYANDNGVDGEWTYDDATKTFTVTE	1.084853356660095	1.0960152
959	PYKLILNGKTLKGELTTEAVDAATAEKVFKQYANDNGVDGEWTYDDATKTFTVTE	1.006795944827361	1.0404001
960	PYKLILNGKTLKGEMTTEAVDAATAEKVFKQYANDNGVDGEWTYDDATKTFTVTE	0.7483308661862578	0.7019153
961	PYKLILNGKTLKGENTTEAVDAATAEKVFKQYANDNGVDGEWTYDDATKTFTVTE	0.6495156986600636	0.6605627
962	PYKLILNGKTLKGEPTTEAVDAATAEKVFKQYANDNGVDGEWTYDDATKTFTVTE	0.4467576053349867	0.51153857
963	PYKLILNGKTLKGEQTTEAVDAATAEKVFKQYANDNGVDGEWTYDDATKTFTVTE	0.9953316325558952	0.93636906
964	PYKLILNGKTLKGERTTEAVDAATAEKVFKQYANDNGVDGEWTYDDATKTFTVTE	1.3546284084105449	1.2752613
965	PYKLILNGKTLKGESTTEAVDAATAEKVFKQYANDNGVDGEWTYDDATKTFTVTE	0.7337655535695249	0.7843915
966	PYKLILNGKTLKGEVTTEAVDAATAEKVFKQYANDNGVDGEWTYDDATKTFTVTE	1.0405421543087237	1.0226688
967	PYKLILNGKTLKGEWTTEAVDAATAEKVFKQYANDNGVDGEWTYDDATKTFTVTE	0.473217920947331	0.47614688
968	PYKLILNGKTLKGEYTTEAVDAATAEKVFKQYANDNGVDGEWTYDDATKTFTVTE	0.5968586559555319	0.619005
969	RYKLILNGKTLKGEATTEAVDAATAEKVFKQYANDNGVDGEWTYDDATKTFTVTE	0.6631726442149318	0.7193882
970	RYKLILNGKTLKGECTTEAVDAATAEKVFKQYANDNGVDGEWTYDDATKTFTVTE	0.9462383857989212	0.84081507
971	RYKLILNGKTLKGEDTTEAVDAATAEKVFKQYANDNGVDGEWTYDDATKTFTVTE	0.3651544500296393	0.41710576
972	RYKLILNGKTLKGEETTEAVDAATAEKVFKQYANDNGVDGEWTYDDATKTFTVTE	0.6986977768037944	0.75566
973	RYKLILNGKTLKGEFTTEAVDAATAEKVFKQYANDNGVDGEWTYDDATKTFTVTE	0.6319682987365862	0.6725238
974	RYKLILNGKTLKGEGTTEAVDAATAEKVFKQYANDNGVDGEWTYDDATKTFTVTE	0.6969756300827505	0.7306785
975	RYKLILNGKTLKGEHTTEAVDAATAEKVFKQYANDNGVDGEWTYDDATKTFTVTE	0.8350159702067287	0.8715772
976	RYKLILNGKTLKGEITTEAVDAATAEKVFKQYANDNGVDGEWTYDDATKTFTVTE	1.1878335094848442	1.2334855
977	RYKLILNGKTLKGEKTTEAVDAATAEKVFKQYANDNGVDGEWTYDDATKTFTVTE	1.0669466683611477	1.2066735
978	RYKLILNGKTLKGELTTEAVDAATAEKVFKQYANDNGVDGEWTYDDATKTFTVTE	1.1260806930267682	1.1469415
979	RYKLILNGKTLKGEMTTEAVDAATAEKVFKQYANDNGVDGEWTYDDATKTFTVTE	0.7724177180894906	0.7800021
980	RYKLILNGKTLKGENTTEAVDAATAEKVFKQYANDNGVDGEWTYDDATKTFTVTE	0.6519116015017246	0.73476845
981	RYKLILNGKTLKGEPTTEAVDAATAEKVFKQYANDNGVDGEWTYDDATKTFTVTE	0.7005439509082888	0.5710184
982	RYKLILNGKTLKGEQTTEAVDAATAEKVFKQYANDNGVDGEWTYDDATKTFTVTE	1.0572669145908462	1.034789
983	RYKLILNGKTLKGERTTEAVDAATAEKVFKQYANDNGVDGEWTYDDATKTFTVTE	1.3223675567738171	1.3981279
984	RYKLILNGKTLKGESTTEAVDAATAEKVFKQYANDNGVDGEWTYDDATKTFTVTE	0.8622922559271368	0.86995363
985	RYKLILNGKTLKGEVTTEAVDAATAEKVFKQYANDNGVDGEWTYDDATKTFTVTE	1.07388293523407	1.1278648
986	RYKLILNGKTLKGEWTTEAVDAATAEKVFKQYANDNGVDGEWTYDDATKTFTVTE	0.4699080622607442	0.5319581
987	RYKLILNGKTLKGEYTTEAVDAATAEKVFKQYANDNGVDGEWTYDDATKTFTVTE	0.6119841369949218	0.6892208
988	SYKLILNGKTLKGEATTEAVDAATAEKVFKQYANDNGVDGEWTYDDATKTFTVTE	0.4837370911740526	0.57550555
989	SYKLILNGKTLKGECTTEAVDAATAEKVFKQYANDNGVDGEWTYDDATKTFTVTE	0.6186999962764089	0.676154
990	SYKLILNGKTLKGEDTTEAVDAATAEKVFKQYANDNGVDGEWTYDDATKTFTVTE	0.2358829767281845	0.3294388
991	SYKLILNGKTLKGEETTEAVDAATAEKVFKQYANDNGVDGEWTYDDATKTFTVTE	0.5087704878712254	0.60546064
992	SYKLILNGKTLKGEFTTEAVDAATAEKVFKQYANDNGVDGEWTYDDATKTFTVTE	0.4182818645938247	0.5369402
993	SYKLILNGKTLKGEGTTEAVDAATAEKVFKQYANDNGVDGEWTYDDATKTFTVTE	0.498671306327476	0.58481973
994	SYKLILNGKTLKGEHTTEAVDAATAEKVFKQYANDNGVDGEWTYDDATKTFTVTE	0.7111986018607352	0.7018193
995	SYKLILNGKTLKGEITTEAVDAATAEKVFKQYANDNGVDGEWTYDDATKTFTVTE	0.9707091325706196	1.0089597
996	SYKLILNGKTLKGEKTTEAVDAATAEKVFKQYANDNGVDGEWTYDDATKTFTVTE	0.9137601334344296	0.9858713
997	SYKLILNGKTLKGELTTEAVDAATAEKVFKQYANDNGVDGEWTYDDATKTFTVTE	0.9162021880754284	0.93462986
998	SYKLILNGKTLKGEMTTEAVDAATAEKVFKQYANDNGVDGEWTYDDATKTFTVTE	0.5323725536485253	0.62561595
999	SYKLILNGKTLKGENTTEAVDAATAEKVFKQYANDNGVDGEWTYDDATKTFTVTE	0.5123634997912199	0.5881957
1000	SYKLILNGKTLKGEPTTEAVDAATAEKVFKQYANDNGVDGEWTYDDATKTFTVTE	0.3556549502732362	0.45393687
1001	SYKLILNGKTLKGEQTTEAVDAATAEKVFKQYANDNGVDGEWTYDDATKTFTVTE	0.7850731045188046	0.8391371
1002	SYKLILNGKTLKGERTTEAVDAATAEKVFKQYANDNGVDGEWTYDDATKTFTVTE	1.0885478452591182	1.1519321
1003	SYKLILNGKTLKGESTTEAVDAATAEKVFKQYANDNGVDGEWTYDDATKTFTVTE	0.6003730233129029	0.7004632
1004	SYKLILNGKTLKGEVTTEAVDAATAEKVFKQYANDNGVDGEWTYDDATKTFTVTE	0.8609374471934998	0.9183213
1005	SYKLILNGKTLKGEWTTEAVDAATAEKVFKQYANDNGVDGEWTYDDATKTFTVTE	0.3413002022802803	0.422187
1006	SYKLILNGKTLKGEYTTEAVDAATAEKVFKQYANDNGVDGEWTYDDATKTFTVTE	0.5399099245111779	0.5506624
1007	TYKLILNGKTLKGEATTEAVDAATAEKVFKQYANDNGVDGEWTYDDATKTFTVTE	0.5805409009731161	0.61417836
1008	TYKLILNGKTLKGECTTEAVDAATAEKVFKQYANDNGVDGEWTYDDATKTFTVTE	0.6525479270551039	0.72058046
1009	TYKLILNGKTLKGEDTTEAVDAATAEKVFKQYANDNGVDGEWTYDDATKTFTVTE	0.3607343596754058	0.35278067
1010	TYKLILNGKTLKGEETTEAVDAATAEKVFKQYANDNGVDGEWTYDDATKTFTVTE	0.5919906882574164	0.6458768
1011	TYKLILNGKTLKGEFTTEAVDAATAEKVFKQYANDNGVDGEWTYDDATKTFTVTE	0.5008093049781264	0.5733288
1012	TYKLILNGKTLKGEGTTEAVDAATAEKVFKQYANDNGVDGEWTYDDATKTFTVTE	0.5765232493515109	0.62403727
1013	TYKLILNGKTLKGEHTTEAVDAATAEKVFKQYANDNGVDGEWTYDDATKTFTVTE	0.6814495120513185	0.747665
1014	TYKLILNGKTLKGEITTEAVDAATAEKVFKQYANDNGVDGEWTYDDATKTFTVTE	1.0493821879888154	1.0702949
1015	TYKLILNGKTLKGEKTTEAVDAATAEKVFKQYANDNGVDGEWTYDDATKTFTVTE	0.935028513767988	1.0461378
1016	TYKLILNGKTLKGELTTEAVDAATAEKVFKQYANDNGVDGEWTYDDATKTFTVTE	0.9483501634213332	0.9924691
1017	TYKLILNGKTLKGEMTTEAVDAATAEKVFKQYANDNGVDGEWTYDDATKTFTVTE	0.7288324873822236	0.6671907
1018	TYKLILNGKTLKGENTTEAVDAATAEKVFKQYANDNGVDGEWTYDDATKTFTVTE	0.6827900684684686	0.62761045
1019	TYKLILNGKTLKGEPTTEAVDAATAEKVFKQYANDNGVDGEWTYDDATKTFTVTE	0.4785224492929215	0.48526025
1020	TYKLILNGKTLKGEQTTEAVDAATAEKVFKQYANDNGVDGEWTYDDATKTFTVTE	0.7864659012743082	0.89224863
1021	TYKLILNGKTLKGERTTEAVDAATAEKVFKQYANDNGVDGEWTYDDATKTFTVTE	1.2944349087015268	1.2195414
1022	TYKLILNGKTLKGESTTEAVDAATAEKVFKQYANDNGVDGEWTYDDATKTFTVTE	0.6764889419599003	0.7462345
1023	TYKLILNGKTLKGEVTTEAVDAATAEKVFKQYANDNGVDGEWTYDDATKTFTVTE	0.9028836537611212	0.97537184
1024	TYKLILNGKTLKGEWTTEAVDAATAEKVFKQYANDNGVDGEWTYDDATKTFTVTE	0.3749001217984536	0.45151898
1025	TYKLILNGKTLKGEYTTEAVDAATAEKVFKQYANDNGVDGEWTYDDATKTFTVTE	0.5751311334594711	0.5878689
1026	VYKLILNGKTLKGEATTEAVDAATAEKVFKQYANDNGVDGEWTYDDATKTFTVTE	0.4653550223756349	0.49796543
1027	VYKLILNGKTLKGECTTEAVDAATAEKVFKQYANDNGVDGEWTYDDATKTFTVTE	0.5815195239565882	0.58670014
1028	VYKLILNGKTLKGEDTTEAVDAATAEKVFKQYANDNGVDGEWTYDDATKTFTVTE	0.239855454268903	0.28311703
1029	VYKLILNGKTLKGEETTEAVDAATAEKVFKQYANDNGVDGEWTYDDATKTFTVTE	0.4105305877619556	0.5243226
1030	VYKLILNGKTLKGEFTTEAVDAATAEKVFKQYANDNGVDGEWTYDDATKTFTVTE	0.4187732543316323	0.46409726
1031	VYKLILNGKTLKGEGTTEAVDAATAEKVFKQYANDNGVDGEWTYDDATKTFTVTE	0.48320825162412	0.50615627
1032	VYKLILNGKTLKGEHTTEAVDAATAEKVFKQYANDNGVDGEWTYDDATKTFTVTE	0.5896712078762634	0.6094078
1033	VYKLILNGKTLKGEITTEAVDAATAEKVFKQYANDNGVDGEWTYDDATKTFTVTE	0.9012030318908384	0.8837156
1034	VYKLILNGKTLKGEKTTEAVDAATAEKVFKQYANDNGVDGEWTYDDATKTFTVTE	0.7817882798137049	0.8629295
1035	VYKLILNGKTLKGELTTEAVDAATAEKVFKQYANDNGVDGEWTYDDATKTFTVTE	0.7847596019612938	0.8168944
1036	VYKLILNGKTLKGEMTTEAVDAATAEKVFKQYANDNGVDGEWTYDDATKTFTVTE	0.5591924218151486	0.5420817
1037	VYKLILNGKTLKGENTTEAVDAATAEKVFKQYANDNGVDGEWTYDDATKTFTVTE	0.5302686758591926	0.5091263
1038	VYKLILNGKTLKGEPTTEAVDAATAEKVFKQYANDNGVDGEWTYDDATKTFTVTE	0.3708578933530792	0.39145154
1039	VYKLILNGKTLKGEQTTEAVDAATAEKVFKQYANDNGVDGEWTYDDATKTFTVTE	0.6507842840090091	0.7314594
1040	VYKLILNGKTLKGERTTEAVDAATAEKVFKQYANDNGVDGEWTYDDATKTFTVTE	1.073974290327968	1.0130402
1041	VYKLILNGKTLKGESTTEAVDAATAEKVFKQYANDNGVDGEWTYDDATKTFTVTE	0.6363224110310312	0.6082072
1042	VYKLILNGKTLKGEVTTEAVDAATAEKVFKQYANDNGVDGEWTYDDATKTFTVTE	0.8098648867667668	0.80227095
1043	VYKLILNGKTLKGEWTTEAVDAATAEKVFKQYANDNGVDGEWTYDDATKTFTVTE	0.4261431904177512	0.36375242
1044	VYKLILNGKTLKGEYTTEAVDAATAEKVFKQYANDNGVDGEWTYDDATKTFTVTE	0.4045543552009526	0.47613996
1045	WYKLILNGKTLKGEATTEAVDAATAEKVFKQYANDNGVDGEWTYDDATKTFTVTE	0.4942938674562623	0.69020915
1046	WYKLILNGKTLKGECTTEAVDAATAEKVFKQYANDNGVDGEWTYDDATKTFTVTE	0.3790008090780436	0.80756116
1047	WYKLILNGKTLKGEDTTEAVDAATAEKVFKQYANDNGVDGEWTYDDATKTFTVTE	0.2690581019158694	0.39914423
1048	WYKLILNGKTLKGEETTEAVDAATAEKVFKQYANDNGVDGEWTYDDATKTFTVTE	0.6089209674938096	0.7252381
1049	WYKLILNGKTLKGEFTTEAVDAATAEKVFKQYANDNGVDGEWTYDDATKTFTVTE	0.4315606539460096	0.644984
1050	WYKLILNGKTLKGEGTTEAVDAATAEKVFKQYANDNGVDGEWTYDDATKTFTVTE	0.6461455700349407	0.70111024
1051	WYKLILNGKTLKGEHTTEAVDAATAEKVFKQYANDNGVDGEWTYDDATKTFTVTE	0.8174102117987554	0.83733004
1052	WYKLILNGKTLKGEITTEAVDAATAEKVFKQYANDNGVDGEWTYDDATKTFTVTE	1.2491704775180978	1.1887558
1053	WYKLILNGKTLKGEKTTEAVDAATAEKVFKQYANDNGVDGEWTYDDATKTFTVTE	0.8807410930732535	1.162644
1054	WYKLILNGKTLKGELTTEAVDAATAEKVFKQYANDNGVDGEWTYDDATKTFTVTE	0.916097827303884	1.1045167
1055	WYKLILNGKTLKGEMTTEAVDAATAEKVFKQYANDNGVDGEWTYDDATKTFTVTE	0.7272256126068927	0.74875796
1056	WYKLILNGKTLKGENTTEAVDAATAEKVFKQYANDNGVDGEWTYDDATKTFTVTE	0.5902805297133871	0.70505965
1057	WYKLILNGKTLKGEPTTEAVDAATAEKVFKQYANDNGVDGEWTYDDATKTFTVTE	0.5988437542993699	0.5471544
1058	WYKLILNGKTLKGEQTTEAVDAATAEKVFKQYANDNGVDGEWTYDDATKTFTVTE	0.8563250771212159	0.9955403
1059	WYKLILNGKTLKGERTTEAVDAATAEKVFKQYANDNGVDGEWTYDDATKTFTVTE	1.1931045206831834	1.3493645
1060	WYKLILNGKTLKGESTTEAVDAATAEKVFKQYANDNGVDGEWTYDDATKTFTVTE	0.7441687401733393	0.83575886
1061	WYKLILNGKTLKGEVTTEAVDAATAEKVFKQYANDNGVDGEWTYDDATKTFTVTE	1.0458658863784076	1.0859652
1062	WYKLILNGKTLKGEWTTEAVDAATAEKVFKQYANDNGVDGEWTYDDATKTFTVTE	0.5784749191191192	0.5095547
1063	WYKLILNGKTLKGEYTTEAVDAATAEKVFKQYANDNGVDGEWTYDDATKTFTVTE	0.4514926198002882	0.66109294
1064	YYKLILNGKTLKGEATTEAVDAATAEKVFKQYANDNGVDGEWTYDDATKTFTVTE	0.4921756304859639	0.64142513
1065	YYKLILNGKTLKGECTTEAVDAATAEKVFKQYANDNGVDGEWTYDDATKTFTVTE	0.6698130642431906	0.75180584
1066	YYKLILNGKTLKGEDTTEAVDAATAEKVFKQYANDNGVDGEWTYDDATKTFTVTE	0.2004616056353383	0.36932313
1067	YYKLILNGKTLKGEETTEAVDAATAEKVFKQYANDNGVDGEWTYDDATKTFTVTE	0.5361943602466255	0.6743322
1068	YYKLILNGKTLKGEFTTEAVDAATAEKVFKQYANDNGVDGEWTYDDATKTFTVTE	0.495835644959245	0.5989898
1069	YYKLILNGKTLKGEGTTEAVDAATAEKVFKQYANDNGVDGEWTYDDATKTFTVTE	0.4826707132713156	0.6516618
1070	YYKLILNGKTLKGEHTTEAVDAATAEKVFKQYANDNGVDGEWTYDDATKTFTVTE	0.6153988501267226	0.77986896
1071	YYKLILNGKTLKGEITTEAVDAATAEKVFKQYANDNGVDGEWTYDDATKTFTVTE	0.936380264761164	1.1130675
1072	YYKLILNGKTLKGEKTTEAVDAATAEKVFKQYANDNGVDGEWTYDDATKTFTVTE	1.0009138403179498	1.088188
1073	YYKLILNGKTLKGELTTEAVDAATAEKVFKQYANDNGVDGEWTYDDATKTFTVTE	0.9847846837385004	1.0328745
1074	YYKLILNGKTLKGEMTTEAVDAATAEKVFKQYANDNGVDGEWTYDDATKTFTVTE	0.5807434482137039	0.69644684
1075	YYKLILNGKTLKGENTTEAVDAATAEKVFKQYANDNGVDGEWTYDDATKTFTVTE	0.5621029874459366	0.65537137
1076	YYKLILNGKTLKGEPTTEAVDAATAEKVFKQYANDNGVDGEWTYDDATKTFTVTE	0.5658306585919254	0.5073932
1077	YYKLILNGKTLKGEQTTEAVDAATAEKVFKQYANDNGVDGEWTYDDATKTFTVTE	0.8594484512626914	0.9294354
1078	YYKLILNGKTLKGERTTEAVDAATAEKVFKQYANDNGVDGEWTYDDATKTFTVTE	1.1535470445963614	1.2665311
1079	YYKLILNGKTLKGESTTEAVDAATAEKVFKQYANDNGVDGEWTYDDATKTFTVTE	0.6791346517411685	0.77838695
1080	YYKLILNGKTLKGEVTTEAVDAATAEKVFKQYANDNGVDGEWTYDDATKTFTVTE	0.8956351206762321	1.0152416
1081	YYKLILNGKTLKGEWTTEAVDAATAEKVFKQYANDNGVDGEWTYDDATKTFTVTE	0.4556965689387347	0.4722603
1082	YYKLILNGKTLKGEYTTEAVDAATAEKVFKQYANDNGVDGEWTYDDATKTFTVTE	0.4639254301846402	0.6140979
1083	AYKLILNGKTLKGETATEAVDAATAEKVFKQYANDNGVDGEWTYDDATKTFTVTE	1.6754863922438104	1.6067957
1084	AYKLILNGKTLKGETCTEAVDAATAEKVFKQYANDNGVDGEWTYDDATKTFTVTE	1.240028683005346	1.3868845
1085	AYKLILNGKTLKGETDTEAVDAATAEKVFKQYANDNGVDGEWTYDDATKTFTVTE	0.5944991551057984	0.64001185
1086	AYKLILNGKTLKGETETEAVDAATAEKVFKQYANDNGVDGEWTYDDATKTFTVTE	1.0570525630489929	1.0025127
1087	AYKLILNGKTLKGETFTEAVDAATAEKVFKQYANDNGVDGEWTYDDATKTFTVTE	1.7773866685887962	1.46706
1088	AYKLILNGKTLKGETGTEAVDAATAEKVFKQYANDNGVDGEWTYDDATKTFTVTE	2.1567054049767163	2.1852376
1089	AYKLILNGKTLKGETHTEAVDAATAEKVFKQYANDNGVDGEWTYDDATKTFTVTE	2.3458756770308	1.7269343
1090	AYKLILNGKTLKGETITEAVDAATAEKVFKQYANDNGVDGEWTYDDATKTFTVTE	0.9950558335700892	0.9889139
1091	AYKLILNGKTLKGETKTEAVDAATAEKVFKQYANDNGVDGEWTYDDATKTFTVTE	1.2937513393812734	1.2609485
1092	AYKLILNGKTLKGETLTEAVDAATAEKVFKQYANDNGVDGEWTYDDATKTFTVTE	0.8981911647397938	1.1470171
1093	AYKLILNGKTLKGETMTEAVDAATAEKVFKQYANDNGVDGEWTYDDATKTFTVTE	1.4065337751162457	1.1443373
1094	AYKLILNGKTLKGETNTEAVDAATAEKVFKQYANDNGVDGEWTYDDATKTFTVTE	1.1653032666731715	1.001634
1095	AYKLILNGKTLKGETPTEAVDAATAEKVFKQYANDNGVDGEWTYDDATKTFTVTE	0.2766619178395788	0.48867664
1096	AYKLILNGKTLKGETQTEAVDAATAEKVFKQYANDNGVDGEWTYDDATKTFTVTE	1.5532051578348351	1.3953314
1097	AYKLILNGKTLKGETRTEAVDAATAEKVFKQYANDNGVDGEWTYDDATKTFTVTE	1.9284656598181609	1.6961732
1098	AYKLILNGKTLKGETSTEAVDAATAEKVFKQYANDNGVDGEWTYDDATKTFTVTE	1.7308608526700269	1.4810077
1099	AYKLILNGKTLKGETVTEAVDAATAEKVFKQYANDNGVDGEWTYDDATKTFTVTE	1.0418605873140157	1.0844703
1100	AYKLILNGKTLKGETWTEAVDAATAEKVFKQYANDNGVDGEWTYDDATKTFTVTE	2.053018830599227	1.8040043
1101	AYKLILNGKTLKGETYTEAVDAATAEKVFKQYANDNGVDGEWTYDDATKTFTVTE	1.6141723725638304	1.4640262
1102	CYKLILNGKTLKGETATEAVDAATAEKVFKQYANDNGVDGEWTYDDATKTFTVTE	1.1969408696242867	1.1276507
1103	CYKLILNGKTLKGETCTEAVDAATAEKVFKQYANDNGVDGEWTYDDATKTFTVTE	0.7635868932372374	0.95674527
1104	CYKLILNGKTLKGETDTEAVDAATAEKVFKQYANDNGVDGEWTYDDATKTFTVTE	0.3973871183513949	0.41741002
1105	CYKLILNGKTLKGETETEAVDAATAEKVFKQYANDNGVDGEWTYDDATKTFTVTE	0.7447716104469975	0.67161024
1106	CYKLILNGKTLKGETFTEAVDAATAEKVFKQYANDNGVDGEWTYDDATKTFTVTE	1.067124540238375	1.0183754
1107	CYKLILNGKTLKGETGTEAVDAATAEKVFKQYANDNGVDGEWTYDDATKTFTVTE	1.6735143981205292	1.6068336
1108	CYKLILNGKTLKGETHTEAVDAATAEKVFKQYANDNGVDGEWTYDDATKTFTVTE	1.2621270962598965	1.2235445
1109	CYKLILNGKTLKGETITEAVDAATAEKVFKQYANDNGVDGEWTYDDATKTFTVTE	0.6734901232256413	0.661824
1110	CYKLILNGKTLKGETKTEAVDAATAEKVFKQYANDNGVDGEWTYDDATKTFTVTE	0.8094331890659318	0.86147094
1111	CYKLILNGKTLKGETLTEAVDAATAEKVFKQYANDNGVDGEWTYDDATKTFTVTE	0.8646677738412097	0.7768506
1112	CYKLILNGKTLKGETMTEAVDAATAEKVFKQYANDNGVDGEWTYDDATKTFTVTE	0.7712998921588256	0.77487785
1113	CYKLILNGKTLKGETNTEAVDAATAEKVFKQYANDNGVDGEWTYDDATKTFTVTE	0.7024338303589304	0.6709772
1114	CYKLILNGKTLKGETPTEAVDAATAEKVFKQYANDNGVDGEWTYDDATKTFTVTE	0.1740127805480277	0.3152378
1115	CYKLILNGKTLKGETQTEAVDAATAEKVFKQYANDNGVDGEWTYDDATKTFTVTE	0.8275405092954067	0.9632022
1116	CYKLILNGKTLKGETRTEAVDAATAEKVFKQYANDNGVDGEWTYDDATKTFTVTE	1.17227902019537	1.198817
1117	CYKLILNGKTLKGETSTEAVDAATAEKVFKQYANDNGVDGEWTYDDATKTFTVTE	1.0900741250452768	1.0291755
1118	CYKLILNGKTLKGETVTEAVDAATAEKVFKQYANDNGVDGEWTYDDATKTFTVTE	0.7994869314071548	0.73101604
1119	CYKLILNGKTLKGETWTEAVDAATAEKVFKQYANDNGVDGEWTYDDATKTFTVTE	1.385155540276056	1.2860321
1120	CYKLILNGKTLKGETYTEAVDAATAEKVFKQYANDNGVDGEWTYDDATKTFTVTE	1.0671864887197544	1.0160292
1121	DYKLILNGKTLKGETATEAVDAATAEKVFKQYANDNGVDGEWTYDDATKTFTVTE	1.1409256022515593	0.9820965
1122	DYKLILNGKTLKGETCTEAVDAATAEKVFKQYANDNGVDGEWTYDDATKTFTVTE	0.9741157964441126	0.8289657
1123	DYKLILNGKTLKGETDTEAVDAATAEKVFKQYANDNGVDGEWTYDDATKTFTVTE	0.3960512931728409	0.35589975
1124	DYKLILNGKTLKGETETEAVDAATAEKVFKQYANDNGVDGEWTYDDATKTFTVTE	0.6697316576967343	0.5769662
1125	DYKLILNGKTLKGETFTEAVDAATAEKVFKQYANDNGVDGEWTYDDATKTFTVTE	1.079574212114025	0.8840041
1126	DYKLILNGKTLKGETGTEAVDAATAEKVFKQYANDNGVDGEWTYDDATKTFTVTE	1.6908103518305235	1.4200203
1127	DYKLILNGKTLKGETHTEAVDAATAEKVFKQYANDNGVDGEWTYDDATKTFTVTE	2.106584965578296	1.068713
1128	DYKLILNGKTLKGETITEAVDAATAEKVFKQYANDNGVDGEWTYDDATKTFTVTE	0.7386679736444137	0.5683939
1129	DYKLILNGKTLKGETKTEAVDAATAEKVFKQYANDNGVDGEWTYDDATKTFTVTE	0.8723774989941556	0.7442828
1130	DYKLILNGKTLKGETLTEAVDAATAEKVFKQYANDNGVDGEWTYDDATKTFTVTE	0.7737799561207511	0.66947526
1131	DYKLILNGKTLKGETMTEAVDAATAEKVFKQYANDNGVDGEWTYDDATKTFTVTE	1.0902027321860324	0.6677357
1132	DYKLILNGKTLKGETNTEAVDAATAEKVFKQYANDNGVDGEWTYDDATKTFTVTE	0.8636386116426287	0.5764119
1133	DYKLILNGKTLKGETPTEAVDAATAEKVFKQYANDNGVDGEWTYDDATKTFTVTE	0.1446187297797798	0.26798126
1134	DYKLILNGKTLKGETQTEAVDAATAEKVFKQYANDNGVDGEWTYDDATKTFTVTE	1.0387213876153527	0.83472246
1135	DYKLILNGKTLKGETRTEAVDAATAEKVFKQYANDNGVDGEWTYDDATKTFTVTE	1.3311892717078528	1.0463293
1136	DYKLILNGKTLKGETSTEAVDAATAEKVFKQYANDNGVDGEWTYDDATKTFTVTE	0.9182141573319352	0.8936699
1137	DYKLILNGKTLKGETVTEAVDAATAEKVFKQYANDNGVDGEWTYDDATKTFTVTE	0.7470182288871591	0.629114
1138	DYKLILNGKTLKGETWTEAVDAATAEKVFKQYANDNGVDGEWTYDDATKTFTVTE	1.6557237685009456	1.1254277
1139	DYKLILNGKTLKGETYTEAVDAATAEKVFKQYANDNGVDGEWTYDDATKTFTVTE	1.335200830757502	0.88190496
1140	EYKLILNGKTLKGETATEAVDAATAEKVFKQYANDNGVDGEWTYDDATKTFTVTE	1.0178933672961423	1.0942751
1141	EYKLILNGKTLKGETCTEAVDAATAEKVFKQYANDNGVDGEWTYDDATKTFTVTE	0.8252908846099435	0.92732865
1142	EYKLILNGKTLKGETDTEAVDAATAEKVFKQYANDNGVDGEWTYDDATKTFTVTE	0.4338561893393394	0.40307292
1143	EYKLILNGKTLKGETETEAVDAATAEKVFKQYANDNGVDGEWTYDDATKTFTVTE	0.6238455010108148	0.6496781
1144	EYKLILNGKTLKGETFTEAVDAATAEKVFKQYANDNGVDGEWTYDDATKTFTVTE	1.1090760518283802	0.98748535
1145	EYKLILNGKTLKGETGTEAVDAATAEKVFKQYANDNGVDGEWTYDDATKTFTVTE	1.7164344191034469	1.5644777
1146	EYKLILNGKTLKGETHTEAVDAATAEKVFKQYANDNGVDGEWTYDDATKTFTVTE	1.3222283865579867	1.1881207
1147	EYKLILNGKTLKGETITEAVDAATAEKVFKQYANDNGVDGEWTYDDATKTFTVTE	0.8473875842231422	0.64016813
1148	EYKLILNGKTLKGETKTEAVDAATAEKVFKQYANDNGVDGEWTYDDATKTFTVTE	0.9877151544533896	0.83443296
1149	EYKLILNGKTLKGETLTEAVDAATAEKVFKQYANDNGVDGEWTYDDATKTFTVTE	0.8206818974494822	0.75202835
1150	EYKLILNGKTLKGETMTEAVDAATAEKVFKQYANDNGVDGEWTYDDATKTFTVTE	1.4821056751287236	0.75010806
1151	EYKLILNGKTLKGETNTEAVDAATAEKVFKQYANDNGVDGEWTYDDATKTFTVTE	0.7212474523485188	0.64906305
1152	EYKLILNGKTLKGETPTEAVDAATAEKVFKQYANDNGVDGEWTYDDATKTFTVTE	0.3704839369639303	0.30419728
1153	EYKLILNGKTLKGETQTEAVDAATAEKVFKQYANDNGVDGEWTYDDATKTFTVTE	0.8616444599466602	0.9336288
1154	EYKLILNGKTLKGETRTEAVDAATAEKVFKQYANDNGVDGEWTYDDATKTFTVTE	1.4057982831746163	1.1639094
1155	EYKLILNGKTLKGETSTEAVDAATAEKVFKQYANDNGVDGEWTYDDATKTFTVTE	0.9523672448912328	0.99803257
1156	EYKLILNGKTLKGETVTEAVDAATAEKVFKQYANDNGVDGEWTYDDATKTFTVTE	0.6418237575240947	0.7074338
1157	EYKLILNGKTLKGETWTEAVDAATAEKVFKQYANDNGVDGEWTYDDATKTFTVTE	1.4304107090945493	1.2493416
1158	EYKLILNGKTLKGETYTEAVDAATAEKVFKQYANDNGVDGEWTYDDATKTFTVTE	1.13629001969827	0.9851944
1159	FYKLILNGKTLKGETATEAVDAATAEKVFKQYANDNGVDGEWTYDDATKTFTVTE	2.241084651692252	1.7995547
1160	FYKLILNGKTLKGETCTEAVDAATAEKVFKQYANDNGVDGEWTYDDATKTFTVTE	2.024662216916917	1.5641651
1161	FYKLILNGKTLKGETDTEAVDAATAEKVFKQYANDNGVDGEWTYDDATKTFTVTE	0.6836521771407773	0.7394375
1162	FYKLILNGKTLKGETETEAVDAATAEKVFKQYANDNGVDGEWTYDDATKTFTVTE	1.0155448580091204	1.1447003
1163	FYKLILNGKTLKGETFTEAVDAATAEKVFKQYANDNGVDGEWTYDDATKTFTVTE	1.3690573085819155	1.6503657
1164	FYKLILNGKTLKGETGTEAVDAATAEKVFKQYANDNGVDGEWTYDDATKTFTVTE	2.025515424762226	2.4033184
1165	FYKLILNGKTLKGETHTEAVDAATAEKVFKQYANDNGVDGEWTYDDATKTFTVTE	2.177169241048321	1.9267683
1166	FYKLILNGKTLKGETITEAVDAATAEKVFKQYANDNGVDGEWTYDDATKTFTVTE	1.3196459092404906	1.1296688
1167	FYKLILNGKTLKGETKTEAVDAATAEKVFKQYANDNGVDGEWTYDDATKTFTVTE	1.4829993381053783	1.4278699
1168	FYKLILNGKTLKGETLTEAVDAATAEKVFKQYANDNGVDGEWTYDDATKTFTVTE	1.4584952748003326	1.3036152
1169	FYKLILNGKTLKGETMTEAVDAATAEKVFKQYANDNGVDGEWTYDDATKTFTVTE	1.064729198958379	1.3006814
1170	FYKLILNGKTLKGETNTEAVDAATAEKVFKQYANDNGVDGEWTYDDATKTFTVTE	0.9391710451580996	1.1437292
1171	FYKLILNGKTLKGETPTEAVDAATAEKVFKQYANDNGVDGEWTYDDATKTFTVTE	0.612502855537891	0.5673915
1172	FYKLILNGKTLKGETQTEAVDAATAEKVFKQYANDNGVDGEWTYDDATKTFTVTE	1.2282686638830609	1.5732677
1173	FYKLILNGKTLKGETRTEAVDAATAEKVFKQYANDNGVDGEWTYDDATKTFTVTE	1.5601293273212609	1.8942878
1174	FYKLILNGKTLKGETSTEAVDAATAEKVFKQYANDNGVDGEWTYDDATKTFTVTE	1.5343694501025418	1.6653166
1175	FYKLILNGKTLKGETVTEAVDAATAEKVFKQYANDNGVDGEWTYDDATKTFTVTE	1.178957036248205	1.2350127
1176	FYKLILNGKTLKGETWTEAVDAATAEKVFKQYANDNGVDGEWTYDDATKTFTVTE	1.944660366400444	2.0078697
1177	FYKLILNGKTLKGETYTEAVDAATAEKVFKQYANDNGVDGEWTYDDATKTFTVTE	1.5389615772791665	1.6471119
1178	GYKLILNGKTLKGETATEAVDAATAEKVFKQYANDNGVDGEWTYDDATKTFTVTE	1.6268221863349943	1.3647859
1179	GYKLILNGKTLKGETCTEAVDAATAEKVFKQYANDNGVDGEWTYDDATKTFTVTE	1.3131380664004006	1.1677791
1180	GYKLILNGKTLKGETDTEAVDAATAEKVFKQYANDNGVDGEWTYDDATKTFTVTE	0.5198951804741451	0.5234952
1181	GYKLILNGKTLKGETETEAVDAATAEKVFKQYANDNGVDGEWTYDDATKTFTVTE	0.8189427903389199	0.83153045
1182	GYKLILNGKTLKGETFTEAVDAATAEKVFKQYANDNGVDGEWTYDDATKTFTVTE	1.613361242313874	1.2392068
1183	GYKLILNGKTLKGETGTEAVDAATAEKVFKQYANDNGVDGEWTYDDATKTFTVTE	2.248106378588913	1.8998413
1184	GYKLILNGKTLKGETHTEAVDAATAEKVFKQYANDNGVDGEWTYDDATKTFTVTE	1.9149514563943253	1.4738761
1185	GYKLILNGKTLKGETITEAVDAATAEKVFKQYANDNGVDGEWTYDDATKTFTVTE	0.849083525351114	0.8198183
1186	GYKLILNGKTLKGETKTEAVDAATAEKVFKQYANDNGVDGEWTYDDATKTFTVTE	1.2253505888097558	1.0564922
1187	GYKLILNGKTLKGETLTEAVDAATAEKVFKQYANDNGVDGEWTYDDATKTFTVTE	1.0390083498741465	0.9567575
1188	GYKLILNGKTLKGETMTEAVDAATAEKVFKQYANDNGVDGEWTYDDATKTFTVTE	1.4039853908869726	0.9544223
1189	GYKLILNGKTLKGETNTEAVDAATAEKVFKQYANDNGVDGEWTYDDATKTFTVTE	1.1974799281128266	0.83077335
1190	GYKLILNGKTLKGETPTEAVDAATAEKVFKQYANDNGVDGEWTYDDATKTFTVTE	0.2021854086241581	0.39741644
1191	GYKLILNGKTLKGETQTEAVDAATAEKVFKQYANDNGVDGEWTYDDATKTFTVTE	1.628195260154789	1.175283
1192	GYKLILNGKTLKGETRTEAVDAATAEKVFKQYANDNGVDGEWTYDDATKTFTVTE	1.4955887371716072	1.4458439
1193	GYKLILNGKTLKGETSTEAVDAATAEKVFKQYANDNGVDGEWTYDDATKTFTVTE	1.3567520306971448	1.251679
1194	GYKLILNGKTLKGETVTEAVDAATAEKVFKQYANDNGVDGEWTYDDATKTFTVTE	0.9984980125664796	0.90238154
1195	GYKLILNGKTLKGETWTEAVDAATAEKVFKQYANDNGVDGEWTYDDATKTFTVTE	1.960967325100552	1.5444121
1196	GYKLILNGKTLKGETYTEAVDAATAEKVFKQYANDNGVDGEWTYDDATKTFTVTE	1.4100326153528528	1.2364957
1197	HYKLILNGKTLKGETATEAVDAATAEKVFKQYANDNGVDGEWTYDDATKTFTVTE	1.4548009525495718	1.3064566
1198	HYKLILNGKTLKGETCTEAVDAATAEKVFKQYANDNGVDGEWTYDDATKTFTVTE	1.0722154838883955	1.1155381
1199	HYKLILNGKTLKGETDTEAVDAATAEKVFKQYANDNGVDGEWTYDDATKTFTVTE	0.5339768484176486	0.49669287
1200	HYKLILNGKTLKGETETEAVDAATAEKVFKQYANDNGVDGEWTYDDATKTFTVTE	0.8334724301949927	0.79151523
1201	HYKLILNGKTLKGETFTEAVDAATAEKVFKQYANDNGVDGEWTYDDATKTFTVTE	1.0371774981563062	1.184666
1202	HYKLILNGKTLKGETGTEAVDAATAEKVFKQYANDNGVDGEWTYDDATKTFTVTE	1.745504867967897	1.8290316
1203	HYKLILNGKTLKGETHTEAVDAATAEKVFKQYANDNGVDGEWTYDDATKTFTVTE	1.2655974118799005	1.4125199
1204	HYKLILNGKTLKGETITEAVDAATAEKVFKQYANDNGVDGEWTYDDATKTFTVTE	0.7490135887421762	0.78027004
1205	HYKLILNGKTLKGETKTEAVDAATAEKVFKQYANDNGVDGEWTYDDATKTFTVTE	0.8872261503131318	1.0080423
1206	HYKLILNGKTLKGETLTEAVDAATAEKVFKQYANDNGVDGEWTYDDATKTFTVTE	0.9711325723078296	0.91191995
1207	HYKLILNGKTLKGETMTEAVDAATAEKVFKQYANDNGVDGEWTYDDATKTFTVTE	0.9153986778664644	0.90967166
1208	HYKLILNGKTLKGETNTEAVDAATAEKVFKQYANDNGVDGEWTYDDATKTFTVTE	0.7332195563700146	0.7907882
1209	HYKLILNGKTLKGETPTEAVDAATAEKVFKQYANDNGVDGEWTYDDATKTFTVTE	0.5070162526396986	0.3765728
1210	HYKLILNGKTLKGETQTEAVDAATAEKVFKQYANDNGVDGEWTYDDATKTFTVTE	1.1416167680929123	1.1227955
1211	HYKLILNGKTLKGETRTEAVDAATAEKVFKQYANDNGVDGEWTYDDATKTFTVTE	1.303670029084831	1.3852421
1212	HYKLILNGKTLKGETSTEAVDAATAEKVFKQYANDNGVDGEWTYDDATKTFTVTE	1.2044167219389637	1.1967477
1213	HYKLILNGKTLKGETVTEAVDAATAEKVFKQYANDNGVDGEWTYDDATKTFTVTE	0.9322158845274494	0.8595987
1214	HYKLILNGKTLKGETWTEAVDAATAEKVFKQYANDNGVDGEWTYDDATKTFTVTE	1.5277138348729342	1.4812297
1215	HYKLILNGKTLKGETYTEAVDAATAEKVFKQYANDNGVDGEWTYDDATKTFTVTE	1.284455910897905	1.1820405
1216	IYKLILNGKTLKGETATEAVDAATAEKVFKQYANDNGVDGEWTYDDATKTFTVTE	1.2095384672490674	1.3936461
1217	IYKLILNGKTLKGETCTEAVDAATAEKVFKQYANDNGVDGEWTYDDATKTFTVTE	1.1857296849605827	1.1937083
1218	IYKLILNGKTLKGETDTEAVDAATAEKVFKQYANDNGVDGEWTYDDATKTFTVTE	0.4933539850745641	0.5369348
1219	IYKLILNGKTLKGETETEAVDAATAEKVFKQYANDNGVDGEWTYDDATKTFTVTE	0.8111820972087839	0.85149753
1220	IYKLILNGKTLKGETFTEAVDAATAEKVFKQYANDNGVDGEWTYDDATKTFTVTE	1.1569498382382384	1.2662462
1221	IYKLILNGKTLKGETGTEAVDAATAEKVFKQYANDNGVDGEWTYDDATKTFTVTE	1.898679127502796	1.9345802
1222	IYKLILNGKTLKGETHTEAVDAATAEKVFKQYANDNGVDGEWTYDDATKTFTVTE	1.4065657279951187	1.5041817
1223	IYKLILNGKTLKGETITEAVDAATAEKVFKQYANDNGVDGEWTYDDATKTFTVTE	0.7921971798774146	0.8395557
1224	IYKLILNGKTLKGETKTEAVDAATAEKVFKQYANDNGVDGEWTYDDATKTFTVTE	1.036647532049749	1.0805821
1225	IYKLILNGKTLKGETLTEAVDAATAEKVFKQYANDNGVDGEWTYDDATKTFTVTE	0.9980620604535204	0.97908634
1226	IYKLILNGKTLKGETMTEAVDAATAEKVFKQYANDNGVDGEWTYDDATKTFTVTE	0.7813728385116461	0.9767085
1227	IYKLILNGKTLKGETNTEAVDAATAEKVFKQYANDNGVDGEWTYDDATKTFTVTE	0.7375555218768769	0.8507255
1228	IYKLILNGKTLKGETPTEAVDAATAEKVFKQYANDNGVDGEWTYDDATKTFTVTE	0.2640863761195979	0.4078891
1229	IYKLILNGKTLKGETQTEAVDAATAEKVFKQYANDNGVDGEWTYDDATKTFTVTE	1.0956995526844493	1.2013311
1230	IYKLILNGKTLKGETRTEAVDAATAEKVFKQYANDNGVDGEWTYDDATKTFTVTE	1.155077751121348	1.4757903
1231	IYKLILNGKTLKGETSTEAVDAATAEKVFKQYANDNGVDGEWTYDDATKTFTVTE	1.2164987269710892	1.2789068
1232	IYKLILNGKTLKGETVTEAVDAATAEKVFKQYANDNGVDGEWTYDDATKTFTVTE	0.8655294544555878	0.92370546
1233	IYKLILNGKTLKGETWTEAVDAATAEKVFKQYANDNGVDGEWTYDDATKTFTVTE	1.0431514934934936	1.575585
1234	IYKLILNGKTLKGETYTEAVDAATAEKVFKQYANDNGVDGEWTYDDATKTFTVTE	1.2635960523775174	1.2634941
1235	KYKLILNGKTLKGETATEAVDAATAEKVFKQYANDNGVDGEWTYDDATKTFTVTE	1.7252249477003456	1.4215916
1236	KYKLILNGKTLKGETCTEAVDAATAEKVFKQYANDNGVDGEWTYDDATKTFTVTE	1.0584860222179628	1.2188662
1237	KYKLILNGKTLKGETDTEAVDAATAEKVFKQYANDNGVDGEWTYDDATKTFTVTE	0.6797643018442568	0.5500621
1238	KYKLILNGKTLKGETETEAVDAATAEKVFKQYANDNGVDGEWTYDDATKTFTVTE	1.1042065367891425	0.8709388
1239	KYKLILNGKTLKGETFTEAVDAATAEKVFKQYANDNGVDGEWTYDDATKTFTVTE	1.6533438566715366	1.292463
1240	KYKLILNGKTLKGETGTEAVDAATAEKVFKQYANDNGVDGEWTYDDATKTFTVTE	1.978928088695961	1.9680327
1241	KYKLILNGKTLKGETHTEAVDAATAEKVFKQYANDNGVDGEWTYDDATKTFTVTE	1.355168516817517	1.5334934
1242	KYKLILNGKTLKGETITEAVDAATAEKVFKQYANDNGVDGEWTYDDATKTFTVTE	1.137773874068544	0.8587756
1243	KYKLILNGKTLKGETKTEAVDAATAEKVFKQYANDNGVDGEWTYDDATKTFTVTE	1.2350262076898988	1.1039829
1244	KYKLILNGKTLKGETLTEAVDAATAEKVFKQYANDNGVDGEWTYDDATKTFTVTE	1.1502233856903417	1.0007991
1245	KYKLILNGKTLKGETMTEAVDAATAEKVFKQYANDNGVDGEWTYDDATKTFTVTE	1.225005711075782	0.99838066
1246	KYKLILNGKTLKGETNTEAVDAATAEKVFKQYANDNGVDGEWTYDDATKTFTVTE	1.0026898598064733	0.8701525
1247	KYKLILNGKTLKGETPTEAVDAATAEKVFKQYANDNGVDGEWTYDDATKTFTVTE	0.5371552820391822	0.41813174
1248	KYKLILNGKTLKGETQTEAVDAATAEKVFKQYANDNGVDGEWTYDDATKTFTVTE	1.5744956445197078	1.2266033
1249	KYKLILNGKTLKGETRTEAVDAATAEKVFKQYANDNGVDGEWTYDDATKTFTVTE	1.4645344500832926	1.5047629
1250	KYKLILNGKTLKGETSTEAVDAATAEKVFKQYANDNGVDGEWTYDDATKTFTVTE	1.3655558832402737	1.3053024
1251	KYKLILNGKTLKGETVTEAVDAATAEKVFKQYANDNGVDGEWTYDDATKTFTVTE	1.0340504048722718	0.9444526
1252	KYKLILNGKTLKGETWTEAVDAATAEKVFKQYANDNGVDGEWTYDDATKTFTVTE	1.3473794699979484	1.6057132
1253	KYKLILNGKTLKGETYTEAVDAATAEKVFKQYANDNGVDGEWTYDDATKTFTVTE	1.3158715193149195	1.2896715
1254	LYKLILNGKTLKGETATEAVDAATAEKVFKQYANDNGVDGEWTYDDATKTFTVTE	1.4041785215309823	1.4494189
1255	LYKLILNGKTLKGETCTEAVDAATAEKVFKQYANDNGVDGEWTYDDATKTFTVTE	1.218461877149095	1.2439687
1256	LYKLILNGKTLKGETDTEAVDAATAEKVFKQYANDNGVDGEWTYDDATKTFTVTE	0.5616888165553948	0.56324726
1257	LYKLILNGKTLKGETETEAVDAATAEKVFKQYANDNGVDGEWTYDDATKTFTVTE	0.8175367862269614	0.8904037
1258	LYKLILNGKTLKGETFTEAVDAATAEKVFKQYANDNGVDGEWTYDDATKTFTVTE	1.3362669322558989	1.318602
1259	LYKLILNGKTLKGETGTEAVDAATAEKVFKQYANDNGVDGEWTYDDATKTFTVTE	1.9970508624981496	2.0011647
1260	LYKLILNGKTLKGETHTEAVDAATAEKVFKQYANDNGVDGEWTYDDATKTFTVTE	1.37258669424916	1.5626491
1261	LYKLILNGKTLKGETITEAVDAATAEKVFKQYANDNGVDGEWTYDDATKTFTVTE	0.8192537467105849	0.8780217
1262	LYKLILNGKTLKGETKTEAVDAATAEKVFKQYANDNGVDGEWTYDDATKTFTVTE	0.9948868258780184	1.1273581
1263	LYKLILNGKTLKGETLTEAVDAATAEKVFKQYANDNGVDGEWTYDDATKTFTVTE	1.0341533720313665	1.0225104
1264	LYKLILNGKTLKGETMTEAVDAATAEKVFKQYANDNGVDGEWTYDDATKTFTVTE	0.8832703838383618	1.0200516
1265	LYKLILNGKTLKGETNTEAVDAATAEKVFKQYANDNGVDGEWTYDDATKTFTVTE	0.8069884921413126	0.88960344
1266	LYKLILNGKTLKGETPTEAVDAATAEKVFKQYANDNGVDGEWTYDDATKTFTVTE	0.4341645448399361	0.42843318
1267	LYKLILNGKTLKGETQTEAVDAATAEKVFKQYANDNGVDGEWTYDDATKTFTVTE	1.0309661897912432	1.2518171
1268	LYKLILNGKTLKGETRTEAVDAATAEKVFKQYANDNGVDGEWTYDDATKTFTVTE	1.164203442239732	1.5335898
1269	LYKLILNGKTLKGETSTEAVDAATAEKVFKQYANDNGVDGEWTYDDATKTFTVTE	1.3451493246682966	1.3316171
1270	LYKLILNGKTLKGETVTEAVDAATAEKVFKQYANDNGVDGEWTYDDATKTFTVTE	0.930349790303042	0.96521014
1271	LYKLILNGKTLKGETWTEAVDAATAEKVFKQYANDNGVDGEWTYDDATKTFTVTE	1.4394608452499014	1.63566
1272	LYKLILNGKTLKGETYTEAVDAATAEKVFKQYANDNGVDGEWTYDDATKTFTVTE	1.414564002219286	1.3157724
1273	MYKLILNGKTLKGETATEAVDAATAEKVFKQYANDNGVDGEWTYDDATKTFTVTE	1.6311950422007595	1.5527288
1274	MYKLILNGKTLKGETCTEAVDAATAEKVFKQYANDNGVDGEWTYDDATKTFTVTE	1.59471464189595	1.3376026
1275	MYKLILNGKTLKGETDTEAVDAATAEKVFKQYANDNGVDGEWTYDDATKTFTVTE	0.5221106962305897	0.6132102
1276	MYKLILNGKTLKGETETEAVDAATAEKVFKQYANDNGVDGEWTYDDATKTFTVTE	0.8137867506252017	0.9636041
1277	MYKLILNGKTLKGETFTEAVDAATAEKVFKQYANDNGVDGEWTYDDATKTFTVTE	1.5410192517517518	1.4159364
1278	MYKLILNGKTLKGETGTEAVDAATAEKVFKQYANDNGVDGEWTYDDATKTFTVTE	2.1570371523963234	2.1226244
1279	MYKLILNGKTLKGETHTEAVDAATAEKVFKQYANDNGVDGEWTYDDATKTFTVTE	1.706501011401402	1.6706096
1280	MYKLILNGKTLKGETITEAVDAATAEKVFKQYANDNGVDGEWTYDDATKTFTVTE	0.9436372118130631	0.9504188
1281	MYKLILNGKTLKGETKTEAVDAATAEKVFKQYANDNGVDGEWTYDDATKTFTVTE	1.2763769183144438	1.2147846
1282	MYKLILNGKTLKGETLTEAVDAATAEKVFKQYANDNGVDGEWTYDDATKTFTVTE	0.9478089059413258	1.10391
1283	MYKLILNGKTLKGETMTEAVDAATAEKVFKQYANDNGVDGEWTYDDATKTFTVTE	1.1970752661540156	1.1013048
1284	MYKLILNGKTLKGETNTEAVDAATAEKVFKQYANDNGVDGEWTYDDATKTFTVTE	0.9654277366379894	0.9627519
1285	MYKLILNGKTLKGETPTEAVDAATAEKVFKQYANDNGVDGEWTYDDATKTFTVTE	0.4864448183501685	0.46759045
1286	MYKLILNGKTLKGETQTEAVDAATAEKVFKQYANDNGVDGEWTYDDATKTFTVTE	1.2267657767526148	1.3458501
1287	MYKLILNGKTLKGETRTEAVDAATAEKVFKQYANDNGVDGEWTYDDATKTFTVTE	1.4119354933762711	1.6404027
1288	MYKLILNGKTLKGETSTEAVDAATAEKVFKQYANDNGVDGEWTYDDATKTFTVTE	1.6468457853672425	1.429575
1289	MYKLILNGKTLKGETVTEAVDAATAEKVFKQYANDNGVDGEWTYDDATKTFTVTE	0.9994308461776332	1.0431365
1290	MYKLILNGKTLKGETWTEAVDAATAEKVFKQYANDNGVDGEWTYDDATKTFTVTE	1.7876481875556114	1.7463639
1291	MYKLILNGKTLKGETYTEAVDAATAEKVFKQYANDNGVDGEWTYDDATKTFTVTE	1.3863450647854754	1.4129702
1292	NYKLILNGKTLKGETATEAVDAATAEKVFKQYANDNGVDGEWTYDDATKTFTVTE	1.3382628725890071	1.2391694
1293	NYKLILNGKTLKGETCTEAVDAATAEKVFKQYANDNGVDGEWTYDDATKTFTVTE	0.9701850786369228	1.0555441
1294	NYKLILNGKTLKGETDTEAVDAATAEKVFKQYANDNGVDGEWTYDDATKTFTVTE	0.442095763334651	0.4663574
1295	NYKLILNGKTLKGETETEAVDAATAEKVFKQYANDNGVDGEWTYDDATKTFTVTE	0.7775849303934966	0.74591064
1296	NYKLILNGKTLKGETFTEAVDAATAEKVFKQYANDNGVDGEWTYDDATKTFTVTE	1.2507565818791768	1.1219292
1297	NYKLILNGKTLKGETGTEAVDAATAEKVFKQYANDNGVDGEWTYDDATKTFTVTE	2.072582086454508	1.7463343
1298	NYKLILNGKTLKGETHTEAVDAATAEKVFKQYANDNGVDGEWTYDDATKTFTVTE	1.5262345652035805	1.3415635
1299	NYKLILNGKTLKGETITEAVDAATAEKVFKQYANDNGVDGEWTYDDATKTFTVTE	0.7063639757881276	0.73521006
1300	NYKLILNGKTLKGETKTEAVDAATAEKVFKQYANDNGVDGEWTYDDATKTFTVTE	1.0287472885956228	0.95254225
1301	NYKLILNGKTLKGETLTEAVDAATAEKVFKQYANDNGVDGEWTYDDATKTFTVTE	0.9311580149691628	0.860674
1302	NYKLILNGKTLKGETMTEAVDAATAEKVFKQYANDNGVDGEWTYDDATKTFTVTE	1.065611693114167	0.8585279
1303	NYKLILNGKTLKGETNTEAVDAATAEKVFKQYANDNGVDGEWTYDDATKTFTVTE	0.9563226986593532	0.74521863
1304	NYKLILNGKTLKGETPTEAVDAATAEKVFKQYANDNGVDGEWTYDDATKTFTVTE	0.3476156624064431	0.35304782
1305	NYKLILNGKTLKGETQTEAVDAATAEKVFKQYANDNGVDGEWTYDDATKTFTVTE	1.4585478729926509	1.0625082
1306	NYKLILNGKTLKGETRTEAVDAATAEKVFKQYANDNGVDGEWTYDDATKTFTVTE	1.3734912518122404	1.3152032
1307	NYKLILNGKTLKGETSTEAVDAATAEKVFKQYANDNGVDGEWTYDDATKTFTVTE	1.211805218499534	1.1335431
1308	NYKLILNGKTLKGETVTEAVDAATAEKVFKQYANDNGVDGEWTYDDATKTFTVTE	0.8283268522705685	0.8107615
1309	NYKLILNGKTLKGETWTEAVDAATAEKVFKQYANDNGVDGEWTYDDATKTFTVTE	1.9334612161548936	1.4080429
1310	NYKLILNGKTLKGETYTEAVDAATAEKVFKQYANDNGVDGEWTYDDATKTFTVTE	1.2702416621606771	1.1194057
1311	PYKLILNGKTLKGETATEAVDAATAEKVFKQYANDNGVDGEWTYDDATKTFTVTE	1.7290705757362774	1.498652
1312	PYKLILNGKTLKGETCTEAVDAATAEKVFKQYANDNGVDGEWTYDDATKTFTVTE	1.4531568751365826	1.2885036
1313	PYKLILNGKTLKGETDTEAVDAATAEKVFKQYANDNGVDGEWTYDDATKTFTVTE	0.6276220419834301	0.5868561
1314	PYKLILNGKTLKGETETEAVDAATAEKVFKQYANDNGVDGEWTYDDATKTFTVTE	1.2886572845818909	0.92510223
1315	PYKLILNGKTLKGETFTEAVDAATAEKVFKQYANDNGVDGEWTYDDATKTFTVTE	1.593206338445292	1.3649296
1316	PYKLILNGKTLKGETGTEAVDAATAEKVFKQYANDNGVDGEWTYDDATKTFTVTE	2.5665350303752064	2.059348
1317	PYKLILNGKTLKGETHTEAVDAATAEKVFKQYANDNGVDGEWTYDDATKTFTVTE	1.942933796480248	1.6141534
1318	PYKLILNGKTLKGETITEAVDAATAEKVFKQYANDNGVDGEWTYDDATKTFTVTE	1.0515480024414452	0.91233534
1319	PYKLILNGKTLKGETKTEAVDAATAEKVFKQYANDNGVDGEWTYDDATKTFTVTE	1.2389311563936551	1.1688943
1320	PYKLILNGKTLKGETLTEAVDAATAEKVFKQYANDNGVDGEWTYDDATKTFTVTE	1.3401955461064807	1.0611444
1321	PYKLILNGKTLKGETMTEAVDAATAEKVFKQYANDNGVDGEWTYDDATKTFTVTE	1.1772109326176785	1.0586153
1322	PYKLILNGKTLKGETNTEAVDAATAEKVFKQYANDNGVDGEWTYDDATKTFTVTE	1.2986894815139796	0.924277
1323	PYKLILNGKTLKGETPTEAVDAATAEKVFKQYANDNGVDGEWTYDDATKTFTVTE	0.3305570966394967	0.44691193
1324	PYKLILNGKTLKGETQTEAVDAATAEKVFKQYANDNGVDGEWTYDDATKTFTVTE	1.7881632115220636	1.296545
1325	PYKLILNGKTLKGETRTEAVDAATAEKVFKQYANDNGVDGEWTYDDATKTFTVTE	1.428655030277091	1.5845325
1326	PYKLILNGKTLKGETSTEAVDAATAEKVFKQYANDNGVDGEWTYDDATKTFTVTE	1.601698265987539	1.3782473
1327	PYKLILNGKTLKGETVTEAVDAATAEKVFKQYANDNGVDGEWTYDDATKTFTVTE	1.1121497133697105	1.0021752
1328	PYKLILNGKTLKGETWTEAVDAATAEKVFKQYANDNGVDGEWTYDDATKTFTVTE	2.128376950936499	1.6885096
1329	PYKLILNGKTLKGETYTEAVDAATAEKVFKQYANDNGVDGEWTYDDATKTFTVTE	1.6771025498025578	1.362034
1330	RYKLILNGKTLKGETATEAVDAATAEKVFKQYANDNGVDGEWTYDDATKTFTVTE	1.5341002624797169	1.6344966
1331	RYKLILNGKTLKGETCTEAVDAATAEKVFKQYANDNGVDGEWTYDDATKTFTVTE	1.1070012006436156	1.4122087
1332	RYKLILNGKTLKGETDTEAVDAATAEKVFKQYANDNGVDGEWTYDDATKTFTVTE	0.7053505106233967	0.6539234
1333	RYKLILNGKTLKGETETEAVDAATAEKVFKQYANDNGVDGEWTYDDATKTFTVTE	1.4277253322939965	1.0226097
1334	RYKLILNGKTLKGETFTEAVDAATAEKVFKQYANDNGVDGEWTYDDATKTFTVTE	1.4272491308028268	1.4933023
1335	RYKLILNGKTLKGETGTEAVDAATAEKVFKQYANDNGVDGEWTYDDATKTFTVTE	1.9889815990798936	2.2170682
1336	RYKLILNGKTLKGETHTEAVDAATAEKVFKQYANDNGVDGEWTYDDATKTFTVTE	1.5955218557225703	1.7557455
1337	RYKLILNGKTLKGETITEAVDAATAEKVFKQYANDNGVDGEWTYDDATKTFTVTE	1.2255098286523562	1.0088006
1338	RYKLILNGKTLKGETKTEAVDAATAEKVFKQYANDNGVDGEWTYDDATKTFTVTE	1.2137372975758485	1.2847108
1339	RYKLILNGKTLKGETLTEAVDAATAEKVFKQYANDNGVDGEWTYDDATKTFTVTE	1.2590015456677437	1.1692399
1340	RYKLILNGKTLKGETMTEAVDAATAEKVFKQYANDNGVDGEWTYDDATKTFTVTE	1.1518305911663878	1.1665224
1341	RYKLILNGKTLKGETNTEAVDAATAEKVFKQYANDNGVDGEWTYDDATKTFTVTE	1.1037651164552462	1.0217174
1342	RYKLILNGKTLKGETPTEAVDAATAEKVFKQYANDNGVDGEWTYDDATKTFTVTE	0.5722143680464015	0.49964312
1343	RYKLILNGKTLKGETQTEAVDAATAEKVFKQYANDNGVDGEWTYDDATKTFTVTE	2.2955088553484124	1.420755
1344	RYKLILNGKTLKGETRTEAVDAATAEKVFKQYANDNGVDGEWTYDDATKTFTVTE	1.51950375690621	1.7247127
1345	RYKLILNGKTLKGETSTEAVDAATAEKVFKQYANDNGVDGEWTYDDATKTFTVTE	1.6090172750313283	1.5074034
1346	RYKLILNGKTLKGETVTEAVDAATAEKVFKQYANDNGVDGEWTYDDATKTFTVTE	1.2094400787944168	1.1057967
1347	RYKLILNGKTLKGETWTEAVDAATAEKVFKQYANDNGVDGEWTYDDATKTFTVTE	1.6034004514923332	1.8334582
1348	RYKLILNGKTLKGETYTEAVDAATAEKVFKQYANDNGVDGEWTYDDATKTFTVTE	1.2929894908276924	1.4902347
1349	SYKLILNGKTLKGETATEAVDAATAEKVFKQYANDNGVDGEWTYDDATKTFTVTE	1.5891001710008832	1.3608594
1350	SYKLILNGKTLKGETCTEAVDAATAEKVFKQYANDNGVDGEWTYDDATKTFTVTE	1.1391506099576505	1.1642559
1351	SYKLILNGKTLKGETDTEAVDAATAEKVFKQYANDNGVDGEWTYDDATKTFTVTE	0.5123634997912199	0.5216763
1352	SYKLILNGKTLKGETETEAVDAATAEKVFKQYANDNGVDGEWTYDDATKTFTVTE	0.8656062806721772	0.8288228
1353	SYKLILNGKTLKGETFTEAVDAATAEKVFKQYANDNGVDGEWTYDDATKTFTVTE	1.4312589127882722	1.2355306
1354	SYKLILNGKTLKGETGTEAVDAATAEKVFKQYANDNGVDGEWTYDDATKTFTVTE	2.0378385900746303	1.8951001
1355	SYKLILNGKTLKGETHTEAVDAATAEKVFKQYANDNGVDGEWTYDDATKTFTVTE	1.8887364162495832	1.4697505
1356	SYKLILNGKTLKGETITEAVDAATAEKVFKQYANDNGVDGEWTYDDATKTFTVTE	0.8545051887444524	0.81714195
1357	SYKLILNGKTLKGETKTEAVDAATAEKVFKQYANDNGVDGEWTYDDATKTFTVTE	1.1544182193361854	1.0532209
1358	SYKLILNGKTLKGETLTEAVDAATAEKVFKQYANDNGVDGEWTYDDATKTFTVTE	1.08476078843136	0.95372707
1359	SYKLILNGKTLKGETMTEAVDAATAEKVFKQYANDNGVDGEWTYDDATKTFTVTE	1.205633371035392	0.9513977
1360	SYKLILNGKTLKGETNTEAVDAATAEKVFKQYANDNGVDGEWTYDDATKTFTVTE	1.0190575610063557	0.8280676
1361	SYKLILNGKTLKGETPTEAVDAATAEKVFKQYANDNGVDGEWTYDDATKTFTVTE	0.3039944728023943	0.39599994
1362	SYKLILNGKTLKGETQTEAVDAATAEKVFKQYANDNGVDGEWTYDDATKTFTVTE	1.1774009717424498	1.1717433
1363	SYKLILNGKTLKGETRTEAVDAATAEKVFKQYANDNGVDGEWTYDDATKTFTVTE	1.649846010228175	1.4417678
1364	SYKLILNGKTLKGETSTEAVDAATAEKVFKQYANDNGVDGEWTYDDATKTFTVTE	1.367648445638223	1.247977
1365	SYKLILNGKTLKGETVTEAVDAATAEKVFKQYANDNGVDGEWTYDDATKTFTVTE	0.8914388890331739	0.89948833
1366	SYKLILNGKTLKGETWTEAVDAATAEKVFKQYANDNGVDGEWTYDDATKTFTVTE	1.8864709862384608	1.5401669
1367	SYKLILNGKTLKGETYTEAVDAATAEKVFKQYANDNGVDGEWTYDDATKTFTVTE	1.4732760024695393	1.2328255
1368	TYKLILNGKTLKGETATEAVDAATAEKVFKQYANDNGVDGEWTYDDATKTFTVTE	1.4748396008824258	1.4365773
1369	TYKLILNGKTLKGETCTEAVDAATAEKVFKQYANDNGVDGEWTYDDATKTFTVTE	1.2163297140418567	1.2323781
1370	TYKLILNGKTLKGETDTEAVDAATAEKVFKQYANDNGVDGEWTYDDATKTFTVTE	0.5325501927157693	0.5571486
1371	TYKLILNGKTLKGETETEAVDAATAEKVFKQYANDNGVDGEWTYDDATKTFTVTE	0.9920574547510128	0.8814079
1372	TYKLILNGKTLKGETFTEAVDAATAEKVFKQYANDNGVDGEWTYDDATKTFTVTE	1.5899295504273974	1.3065352
1373	TYKLILNGKTLKGETGTEAVDAATAEKVFKQYANDNGVDGEWTYDDATKTFTVTE	2.232758633432097	1.9858974
1374	TYKLILNGKTLKGETHTEAVDAATAEKVFKQYANDNGVDGEWTYDDATKTFTVTE	1.6464286159544164	1.5491986
1375	TYKLILNGKTLKGETITEAVDAATAEKVFKQYANDNGVDGEWTYDDATKTFTVTE	0.9510733932242288	0.86912686
1376	TYKLILNGKTLKGETKTEAVDAATAEKVFKQYANDNGVDGEWTYDDATKTFTVTE	1.052868176654306	1.116562
1377	TYKLILNGKTLKGETLTEAVDAATAEKVFKQYANDNGVDGEWTYDDATKTFTVTE	1.0883017070136594	1.0124801
1378	TYKLILNGKTLKGETMTEAVDAATAEKVFKQYANDNGVDGEWTYDDATKTFTVTE	0.9957153395050372	1.0100398
1379	TYKLILNGKTLKGETNTEAVDAATAEKVFKQYANDNGVDGEWTYDDATKTFTVTE	0.9645282647237196	0.8806139
1380	TYKLILNGKTLKGETPTEAVDAATAEKVFKQYANDNGVDGEWTYDDATKTFTVTE	0.2695402848942133	0.42366663
1381	TYKLILNGKTLKGETQTEAVDAATAEKVFKQYANDNGVDGEWTYDDATKTFTVTE	1.214260046943538	1.2401755
1382	TYKLILNGKTLKGETRTEAVDAATAEKVFKQYANDNGVDGEWTYDDATKTFTVTE	1.577548467324848	1.5202899
1383	TYKLILNGKTLKGETSTEAVDAATAEKVFKQYANDNGVDGEWTYDDATKTFTVTE	1.336163636710436	1.3194699
1384	TYKLILNGKTLKGETVTEAVDAATAEKVFKQYANDNGVDGEWTYDDATKTFTVTE	0.9222725624472146	0.95561886
1385	TYKLILNGKTLKGETWTEAVDAATAEKVFKQYANDNGVDGEWTYDDATKTFTVTE	1.4311153706247193	1.6218473
1386	TYKLILNGKTLKGETYTEAVDAATAEKVFKQYANDNGVDGEWTYDDATKTFTVTE	1.4975848951411344	1.3037232
1387	VYKLILNGKTLKGETATEAVDAATAEKVFKQYANDNGVDGEWTYDDATKTFTVTE	1.2655279381990827	1.2039273
1388	VYKLILNGKTLKGETCTEAVDAATAEKVFKQYANDNGVDGEWTYDDATKTFTVTE	0.8653608546172189	1.0242368
1389	VYKLILNGKTLKGETDTEAVDAATAEKVFKQYANDNGVDGEWTYDDATKTFTVTE	0.5539510447424982	0.45071307
1390	VYKLILNGKTLKGETETEAVDAATAEKVFKQYANDNGVDGEWTYDDATKTFTVTE	0.8561758418301494	0.7222588
1391	VYKLILNGKTLKGETFTEAVDAATAEKVFKQYANDNGVDGEWTYDDATKTFTVTE	1.1832441527436528	1.0891474
1392	VYKLILNGKTLKGETGTEAVDAATAEKVFKQYANDNGVDGEWTYDDATKTFTVTE	1.757620437707252	1.7025822
1393	VYKLILNGKTLKGETHTEAVDAATAEKVFKQYANDNGVDGEWTYDDATKTFTVTE	1.2046591099181658	1.3043237
1394	VYKLILNGKTLKGETITEAVDAATAEKVFKQYANDNGVDGEWTYDDATKTFTVTE	0.8160304501680365	0.71184605
1395	VYKLILNGKTLKGETKTEAVDAATAEKVFKQYANDNGVDGEWTYDDATKTFTVTE	0.9248345101904412	0.92363995
1396	VYKLILNGKTLKGETLTEAVDAATAEKVFKQYANDNGVDGEWTYDDATKTFTVTE	0.9540778726153007	0.83403575
1397	VYKLILNGKTLKGETMTEAVDAATAEKVFKQYANDNGVDGEWTYDDATKTFTVTE	0.6591202161544925	0.8319441
1398	VYKLILNGKTLKGETNTEAVDAATAEKVFKQYANDNGVDGEWTYDDATKTFTVTE	0.7868067955850957	0.7215854
1399	VYKLILNGKTLKGETPTEAVDAATAEKVFKQYANDNGVDGEWTYDDATKTFTVTE	0.3278024541675009	0.34094325
1400	VYKLILNGKTLKGETQTEAVDAATAEKVFKQYANDNGVDGEWTYDDATKTFTVTE	0.9503516528385528	1.0310433
1401	VYKLILNGKTLKGETRTEAVDAATAEKVFKQYANDNGVDGEWTYDDATKTFTVTE	1.140144980252655	1.2784642
1402	VYKLILNGKTLKGETSTEAVDAATAEKVFKQYANDNGVDGEWTYDDATKTFTVTE	1.1704027433340318	1.1005095
1403	VYKLILNGKTLKGETVTEAVDAATAEKVFKQYANDNGVDGEWTYDDATKTFTVTE	0.8392576664409276	0.78540075
1404	VYKLILNGKTLKGETWTEAVDAATAEKVFKQYANDNGVDGEWTYDDATKTFTVTE	1.0934052448501534	1.3695816
1405	VYKLILNGKTLKGETYTEAVDAATAEKVFKQYANDNGVDGEWTYDDATKTFTVTE	1.3249984180940722	1.0866789
1406	WYKLILNGKTLKGETATEAVDAATAEKVFKQYANDNGVDGEWTYDDATKTFTVTE	1.7217330432953666	1.5807519
1407	WYKLILNGKTLKGETCTEAVDAATAEKVFKQYANDNGVDGEWTYDDATKTFTVTE	1.6718560849266852	1.3631217
1408	WYKLILNGKTLKGETDTEAVDAATAEKVFKQYANDNGVDGEWTYDDATKTFTVTE	0.6234341097242322	0.6270444
1409	WYKLILNGKTLKGETETEAVDAATAEKVFKQYANDNGVDGEWTYDDATKTFTVTE	0.8735137030824522	0.98371845
1410	WYKLILNGKTLKGETFTEAVDAATAEKVFKQYANDNGVDGEWTYDDATKTFTVTE	2.0097016586638365	1.4424181
1411	WYKLILNGKTLKGETGTEAVDAATAEKVFKQYANDNGVDGEWTYDDATKTFTVTE	1.8953416602450128	2.1551578
1412	WYKLILNGKTLKGETHTEAVDAATAEKVFKQYANDNGVDGEWTYDDATKTFTVTE	1.8162868428256216	1.6998181
1413	WYKLILNGKTLKGETITEAVDAATAEKVFKQYANDNGVDGEWTYDDATKTFTVTE	1.0069748592073555	0.9703182
1414	WYKLILNGKTLKGETKTEAVDAATAEKVFKQYANDNGVDGEWTYDDATKTFTVTE	1.3762409840481007	1.2386764
1415	WYKLILNGKTLKGETLTEAVDAATAEKVFKQYANDNGVDGEWTYDDATKTFTVTE	1.5480314736990517	1.1262089
1416	WYKLILNGKTLKGETMTEAVDAATAEKVFKQYANDNGVDGEWTYDDATKTFTVTE	1.5554547825202985	1.1235646
1417	WYKLILNGKTLKGETNTEAVDAATAEKVFKQYANDNGVDGEWTYDDATKTFTVTE	1.1452239952831211	0.9828528
1418	WYKLILNGKTLKGETPTEAVDAATAEKVFKQYANDNGVDGEWTYDDATKTFTVTE	0.6919013738483583	0.47846726
1419	WYKLILNGKTLKGETQTEAVDAATAEKVFKQYANDNGVDGEWTYDDATKTFTVTE	1.7147649388173891	1.3714736
1420	WYKLILNGKTLKGETRTEAVDAATAEKVFKQYANDNGVDGEWTYDDATKTFTVTE	1.5825111877148972	1.6693199
1421	WYKLILNGKTLKGETSTEAVDAATAEKVFKQYANDNGVDGEWTYDDATKTFTVTE	1.7996997483705932	1.4562184
1422	WYKLILNGKTLKGETVTEAVDAATAEKVFKQYANDNGVDGEWTYDDATKTFTVTE	0.99167128991849	1.0645121
1423	WYKLILNGKTLKGETWTEAVDAATAEKVFKQYANDNGVDGEWTYDDATKTFTVTE	2.7544600453420305	1.7762647
1424	WYKLILNGKTLKGETYTEAVDAATAEKVFKQYANDNGVDGEWTYDDATKTFTVTE	2.2174871899566235	1.4394164
1425	YYKLILNGKTLKGETATEAVDAATAEKVFKQYANDNGVDGEWTYDDATKTFTVTE	1.7317323642565972	1.4889457
1426	YYKLILNGKTLKGETCTEAVDAATAEKVFKQYANDNGVDGEWTYDDATKTFTVTE	1.3609530705845942	1.2797109
1427	YYKLILNGKTLKGETDTEAVDAATAEKVFKQYANDNGVDGEWTYDDATKTFTVTE	0.4901199602911269	0.58217275
1428	YYKLILNGKTLKGETETEAVDAATAEKVFKQYANDNGVDGEWTYDDATKTFTVTE	0.8884545072526712	0.9182349
1429	YYKLILNGKTLKGETFTEAVDAATAEKVFKQYANDNGVDGEWTYDDATKTFTVTE	1.7613819652665488	1.3557879
1430	YYKLILNGKTLKGETGTEAVDAATAEKVFKQYANDNGVDGEWTYDDATKTFTVTE	1.607743356290525	2.0479207
1431	YYKLILNGKTLKGETHTEAVDAATAEKVFKQYANDNGVDGEWTYDDATKTFTVTE	2.1486211281567287	1.6040071
1432	YYKLILNGKTLKGETITEAVDAATAEKVFKQYANDNGVDGEWTYDDATKTFTVTE	0.9133814512407146	0.9055435
1433	YYKLILNGKTLKGETKTEAVDAATAEKVFKQYANDNGVDGEWTYDDATKTFTVTE	0.9546026443076824	1.1606873
1434	YYKLILNGKTLKGETLTEAVDAATAEKVFKQYANDNGVDGEWTYDDATKTFTVTE	1.1586817990739244	1.0535052
1435	YYKLILNGKTLKGETMTEAVDAATAEKVFKQYANDNGVDGEWTYDDATKTFTVTE	1.0262573565113264	1.0509897
1436	YYKLILNGKTLKGETNTEAVDAATAEKVFKQYANDNGVDGEWTYDDATKTFTVTE	1.1083169910556576	0.9174143
1437	YYKLILNGKTLKGETPTEAVDAATAEKVFKQYANDNGVDGEWTYDDATKTFTVTE	0.482062432599266	0.44324267
1438	YYKLILNGKTLKGETQTEAVDAATAEKVFKQYANDNGVDGEWTYDDATKTFTVTE	1.6092911283764968	1.2877148
1439	YYKLILNGKTLKGETRTEAVDAATAEKVFKQYANDNGVDGEWTYDDATKTFTVTE	1.3447906439618942	1.5744948
1440	YYKLILNGKTLKGETSTEAVDAATAEKVFKQYANDNGVDGEWTYDDATKTFTVTE	1.4719826689539637	1.3690467
1441	YYKLILNGKTLKGETVTEAVDAATAEKVFKQYANDNGVDGEWTYDDATKTFTVTE	0.9634236834783876	0.99486303
1442	YYKLILNGKTLKGETWTEAVDAATAEKVFKQYANDNGVDGEWTYDDATKTFTVTE	1.9548462784025409	1.6781036
1443	YYKLILNGKTLKGETYTEAVDAATAEKVFKQYANDNGVDGEWTYDDATKTFTVTE	1.8549977853317008	1.3529049
1444	AYKLILNGKTLKGETTAEAVDAATAEKVFKQYANDNGVDGEWTYDDATKTFTVTE	1.389969312700306	1.4543058
1445	AYKLILNGKTLKGETTCEAVDAATAEKVFKQYANDNGVDGEWTYDDATKTFTVTE	1.729398976949867	1.5367157
1446	AYKLILNGKTLKGETTDEAVDAATAEKVFKQYANDNGVDGEWTYDDATKTFTVTE	0.3365166596798723	0.41013142
1447	AYKLILNGKTLKGETTEEAVDAATAEKVFKQYANDNGVDGEWTYDDATKTFTVTE	0.3599399496741186	0.39277792
1448	AYKLILNGKTLKGETTFEAVDAATAEKVFKQYANDNGVDGEWTYDDATKTFTVTE	1.207991742866396	1.1601167
1449	AYKLILNGKTLKGETTGEAVDAATAEKVFKQYANDNGVDGEWTYDDATKTFTVTE	0.7635868932372374	0.812947
1450	AYKLILNGKTLKGETTHEAVDAATAEKVFKQYANDNGVDGEWTYDDATKTFTVTE	1.2590336474945534	1.3457602
1451	AYKLILNGKTLKGETTIEAVDAATAEKVFKQYANDNGVDGEWTYDDATKTFTVTE	1.1491326096014935	1.1829432
1452	AYKLILNGKTLKGETTKEAVDAATAEKVFKQYANDNGVDGEWTYDDATKTFTVTE	1.5659352906090809	1.4291451
1453	AYKLILNGKTLKGETTLEAVDAATAEKVFKQYANDNGVDGEWTYDDATKTFTVTE	0.8539391663186998	0.816155
1454	AYKLILNGKTLKGETTMEAVDAATAEKVFKQYANDNGVDGEWTYDDATKTFTVTE	0.4101913062844664	0.48616478
1455	AYKLILNGKTLKGETTNEAVDAATAEKVFKQYANDNGVDGEWTYDDATKTFTVTE	1.289891279278036	1.0219793
1456	AYKLILNGKTLKGETTPEAVDAATAEKVFKQYANDNGVDGEWTYDDATKTFTVTE	0.0403587152873804	0.05860588
1457	AYKLILNGKTLKGETTQEAVDAATAEKVFKQYANDNGVDGEWTYDDATKTFTVTE	0.955244767755914	0.9748019
1458	AYKLILNGKTLKGETTREAVDAATAEKVFKQYANDNGVDGEWTYDDATKTFTVTE	1.6251849397649123	1.5396324
1459	AYKLILNGKTLKGETTSEAVDAATAEKVFKQYANDNGVDGEWTYDDATKTFTVTE	1.2903453849974145	1.2252283
1460	AYKLILNGKTLKGETTVEAVDAATAEKVFKQYANDNGVDGEWTYDDATKTFTVTE	1.3455485104989924	1.4840428
1461	AYKLILNGKTLKGETTWEAVDAATAEKVFKQYANDNGVDGEWTYDDATKTFTVTE	1.2506076822860956	1.3389565
1462	AYKLILNGKTLKGETTYEAVDAATAEKVFKQYANDNGVDGEWTYDDATKTFTVTE	1.2343834888289869	1.2489754
1463	CYKLILNGKTLKGETTAEAVDAATAEKVFKQYANDNGVDGEWTYDDATKTFTVTE	0.9507109540305524	1.0085199
1464	CYKLILNGKTLKGETTCEAVDAATAEKVFKQYANDNGVDGEWTYDDATKTFTVTE	0.8430213760333506	1.0725483
1465	CYKLILNGKTLKGETTDEAVDAATAEKVFKQYANDNGVDGEWTYDDATKTFTVTE	0.2520497861876162	0.2630873
1466	CYKLILNGKTLKGETTEEAVDAATAEKVFKQYANDNGVDGEWTYDDATKTFTVTE	0.2713200948080824	0.25164455
1467	CYKLILNGKTLKGETTFEAVDAATAEKVFKQYANDNGVDGEWTYDDATKTFTVTE	0.786896029684096	0.7865053
1468	CYKLILNGKTLKGETTGEAVDAATAEKVFKQYANDNGVDGEWTYDDATKTFTVTE	0.39423461953666	0.53697366
1469	CYKLILNGKTLKGETTHEAVDAATAEKVFKQYANDNGVDGEWTYDDATKTFTVTE	0.8569998801764729	0.92542994
1470	CYKLILNGKTLKGETTIEAVDAATAEKVFKQYANDNGVDGEWTYDDATKTFTVTE	0.6098380171436498	0.8033753
1471	CYKLILNGKTLKGETTKEAVDAATAEKVFKQYANDNGVDGEWTYDDATKTFTVTE	1.0841048484232385	0.9891348
1472	CYKLILNGKTLKGETTLEAVDAATAEKVFKQYANDNGVDGEWTYDDATKTFTVTE	0.5426645669831738	0.5392208
1473	CYKLILNGKTLKGETTMEAVDAATAEKVFKQYANDNGVDGEWTYDDATKTFTVTE	0.3367242066514276	0.3135609
1474	CYKLILNGKTLKGETTNEAVDAATAEKVFKQYANDNGVDGEWTYDDATKTFTVTE	0.7272256126068927	0.68565387
1475	CYKLILNGKTLKGETTPEAVDAATAEKVFKQYANDNGVDGEWTYDDATKTFTVTE	0.0262943145054145	0.03674091
1476	CYKLILNGKTLKGETTQEAVDAATAEKVFKQYANDNGVDGEWTYDDATKTFTVTE	0.5894934890071024	0.6516896
1477	CYKLILNGKTLKGETTREAVDAATAEKVFKQYANDNGVDGEWTYDDATKTFTVTE	1.0264090379060478	1.0748297
1478	CYKLILNGKTLKGETTSEAVDAATAEKVFKQYANDNGVDGEWTYDDATKTFTVTE	0.9084942330634324	0.8347817
1479	CYKLILNGKTLKGETTVEAVDAATAEKVFKQYANDNGVDGEWTYDDATKTFTVTE	0.958858636943246	1.0315291
1480	CYKLILNGKTLKGETTWEAVDAATAEKVFKQYANDNGVDGEWTYDDATKTFTVTE	0.8176938706345444	0.9202679
1481	CYKLILNGKTLKGETTYEAVDAATAEKVFKQYANDNGVDGEWTYDDATKTFTVTE	0.8270383609281158	0.85250837
1482	DYKLILNGKTLKGETTAEAVDAATAEKVFKQYANDNGVDGEWTYDDATKTFTVTE	0.8326925965795393	0.87518877
1483	DYKLILNGKTLKGETTCEAVDAATAEKVFKQYANDNGVDGEWTYDDATKTFTVTE	1.0440766832881665	0.93255156
1484	DYKLILNGKTLKGETTDEAVDAATAEKVFKQYANDNGVDGEWTYDDATKTFTVTE	0.224962468546324	0.22331032
1485	DYKLILNGKTLKGETTEEAVDAATAEKVFKQYANDNGVDGEWTYDDATKTFTVTE	0.2246205802962537	0.21352726
1486	DYKLILNGKTLKGETTFEAVDAATAEKVFKQYANDNGVDGEWTYDDATKTFTVTE	0.756467201925002	0.6779912
1487	DYKLILNGKTLKGETTGEAVDAATAEKVFKQYANDNGVDGEWTYDDATKTFTVTE	0.4975279167850445	0.45946258
1488	DYKLILNGKTLKGETTHEAVDAATAEKVFKQYANDNGVDGEWTYDDATKTFTVTE	1.0168504437640766	0.8010779
1489	DYKLILNGKTLKGETTIEAVDAATAEKVFKQYANDNGVDGEWTYDDATKTFTVTE	0.8433188579929328	0.69288313
1490	DYKLILNGKTLKGETTKEAVDAATAEKVFKQYANDNGVDGEWTYDDATKTFTVTE	0.8849802867120854	0.8578653
1491	DYKLILNGKTLKGETTLEAVDAATAEKVFKQYANDNGVDGEWTYDDATKTFTVTE	0.5426005055303367	0.46141592
1492	DYKLILNGKTLKGETTMEAVDAATAEKVFKQYANDNGVDGEWTYDDATKTFTVTE	0.2126746026173232	0.26654276
1493	DYKLILNGKTLKGETTNEAVDAATAEKVFKQYANDNGVDGEWTYDDATKTFTVTE	0.6748874056389724	0.58927757
1494	DYKLILNGKTLKGETTPEAVDAATAEKVFKQYANDNGVDGEWTYDDATKTFTVTE	0.0292159050060161	0.031010702
1495	DYKLILNGKTLKGETTQEAVDAATAEKVFKQYANDNGVDGEWTYDDATKTFTVTE	0.5893895402345742	0.5595212
1496	DYKLILNGKTLKGETTREAVDAATAEKVFKQYANDNGVDGEWTYDDATKTFTVTE	1.1159332791808927	0.9345998
1497	DYKLILNGKTLKGETTSEAVDAATAEKVFKQYANDNGVDGEWTYDDATKTFTVTE	0.7732090503077337	0.7206476
1498	DYKLILNGKTLKGETTVEAVDAATAEKVFKQYANDNGVDGEWTYDDATKTFTVTE	0.8289671738155602	0.895777
1499	DYKLILNGKTLKGETTWEAVDAATAEKVFKQYANDNGVDGEWTYDDATKTFTVTE	0.8088844208021583	0.7964861
1500	DYKLILNGKTLKGETTYEAVDAATAEKVFKQYANDNGVDGEWTYDDATKTFTVTE	0.6859791076279821	0.7363417
1501	EYKLILNGKTLKGETTAEAVDAATAEKVFKQYANDNGVDGEWTYDDATKTFTVTE	0.8647907881780772	0.9778621
1502	EYKLILNGKTLKGETTCEAVDAATAEKVFKQYANDNGVDGEWTYDDATKTFTVTE	0.9394780641333064	1.0404056
1503	EYKLILNGKTLKGETTDEAVDAATAEKVFKQYANDNGVDGEWTYDDATKTFTVTE	0.1990855241124241	0.2537831
1504	EYKLILNGKTLKGETTEEAVDAATAEKVFKQYANDNGVDGEWTYDDATKTFTVTE	0.2952216828607919	0.24272688
1505	EYKLILNGKTLKGETTFEAVDAATAEKVFKQYANDNGVDGEWTYDDATKTFTVTE	0.8154405486377946	0.7614252
1506	EYKLILNGKTLKGETTGEAVDAATAEKVFKQYANDNGVDGEWTYDDATKTFTVTE	0.5640130461411412	0.51895595
1507	EYKLILNGKTLKGETTHEAVDAATAEKVFKQYANDNGVDGEWTYDDATKTFTVTE	0.9532614864357316	0.89678144
1508	EYKLILNGKTLKGETTIEAVDAATAEKVFKQYANDNGVDGEWTYDDATKTFTVTE	0.8304837947749731	0.777848
1509	EYKLILNGKTLKGETTKEAVDAATAEKVFKQYANDNGVDGEWTYDDATKTFTVTE	1.1934850962878671	0.95893747
1510	EYKLILNGKTLKGETTLEAVDAATAEKVFKQYANDNGVDGEWTYDDATKTFTVTE	0.5309881720272512	0.5211359
1511	EYKLILNGKTLKGETTMEAVDAATAEKVFKQYANDNGVDGEWTYDDATKTFTVTE	0.3809468979564932	0.30257598
1512	EYKLILNGKTLKGETTNEAVDAATAEKVFKQYANDNGVDGEWTYDDATKTFTVTE	0.6741937906280383	0.6633272
1513	EYKLILNGKTLKGETTPEAVDAATAEKVFKQYANDNGVDGEWTYDDATKTFTVTE	0.0373209625238141	0.035393976
1514	EYKLILNGKTLKGETTQEAVDAATAEKVFKQYANDNGVDGEWTYDDATKTFTVTE	0.4315606539460096	0.6303215
1515	EYKLILNGKTLKGETTREAVDAATAEKVFKQYANDNGVDGEWTYDDATKTFTVTE	1.307594348425509	1.0426351
1516	EYKLILNGKTLKGETTSEAVDAATAEKVFKQYANDNGVDGEWTYDDATKTFTVTE	0.7723255569090368	0.8084323
1517	EYKLILNGKTLKGETTVEAVDAATAEKVFKQYANDNGVDGEWTYDDATKTFTVTE	0.9807119596535604	1.0003313
1518	EYKLILNGKTLKGETTWEAVDAATAEKVFKQYANDNGVDGEWTYDDATKTFTVTE	0.8263927415987418	0.8917476
1519	EYKLILNGKTLKGETTYEAVDAATAEKVFKQYANDNGVDGEWTYDDATKTFTVTE	0.752017394854855	0.82570064
1520	FYKLILNGKTLKGETTAEAVDAATAEKVFKQYANDNGVDGEWTYDDATKTFTVTE	1.3948709743275536	1.6366825
1521	FYKLILNGKTLKGETTCEAVDAATAEKVFKQYANDNGVDGEWTYDDATKTFTVTE	1.3794401917455918	1.7248995
1522	FYKLILNGKTLKGETTDEAVDAATAEKVFKQYANDNGVDGEWTYDDATKTFTVTE	0.4782059331384719	0.4774209
1523	FYKLILNGKTLKGETTEEAVDAATAEKVFKQYANDNGVDGEWTYDDATKTFTVTE	0.4063097646193813	0.45748034
1524	FYKLILNGKTLKGETTFEAVDAATAEKVFKQYANDNGVDGEWTYDDATKTFTVTE	1.928249730397064	1.317948
1525	FYKLILNGKTLKGETTGEAVDAATAEKVFKQYANDNGVDGEWTYDDATKTFTVTE	0.9862523211211212	0.93396467
1526	FYKLILNGKTLKGETTHEAVDAATAEKVFKQYANDNGVDGEWTYDDATKTFTVTE	1.422084176167835	1.5197786
1527	FYKLILNGKTLKGETTIEAVDAATAEKVFKQYANDNGVDGEWTYDDATKTFTVTE	1.2726448220620623	1.3428948
1528	FYKLILNGKTLKGETTKEAVDAATAEKVFKQYANDNGVDGEWTYDDATKTFTVTE	1.4875069348777352	1.6096562
1529	FYKLILNGKTLKGETTLEAVDAATAEKVFKQYANDNGVDGEWTYDDATKTFTVTE	0.7762441222367668	0.9375529
1530	FYKLILNGKTLKGETTMEAVDAATAEKVFKQYANDNGVDGEWTYDDATKTFTVTE	0.4732976610974612	0.5645216
1531	FYKLILNGKTLKGETTNEAVDAATAEKVFKQYANDNGVDGEWTYDDATKTFTVTE	1.6711497663441222	1.1661947
1532	FYKLILNGKTLKGETTPEAVDAATAEKVFKQYANDNGVDGEWTYDDATKTFTVTE	0.0642749910132354	0.06898506
1533	FYKLILNGKTLKGETTQEAVDAATAEKVFKQYANDNGVDGEWTYDDATKTFTVTE	0.8475330210349886	1.1140561
1534	FYKLILNGKTLKGETTREAVDAATAEKVFKQYANDNGVDGEWTYDDATKTFTVTE	1.3935986687869688	1.7280135
1535	FYKLILNGKTLKGETTSEAVDAATAEKVFKQYANDNGVDGEWTYDDATKTFTVTE	1.3690573085819155	1.389011
1536	FYKLILNGKTLKGETTVEAVDAATAEKVFKQYANDNGVDGEWTYDDATKTFTVTE	1.4301185500444893	1.6685683
1537	FYKLILNGKTLKGETTWEAVDAATAEKVFKQYANDNGVDGEWTYDDATKTFTVTE	1.1920089242454577	1.5124241
1538	FYKLILNGKTLKGETTYEAVDAATAEKVFKQYANDNGVDGEWTYDDATKTFTVTE	1.4076223031898567	1.4148545
1539	GYKLILNGKTLKGETTAEAVDAATAEKVFKQYANDNGVDGEWTYDDATKTFTVTE	1.3199745881718083	1.2278135
1540	GYKLILNGKTLKGETTCEAVDAATAEKVFKQYANDNGVDGEWTYDDATKTFTVTE	1.2739092481147816	1.3016316
1541	GYKLILNGKTLKGETTDEAVDAATAEKVFKQYANDNGVDGEWTYDDATKTFTVTE	0.2599624130454341	0.33255145
1542	GYKLILNGKTLKGETTEEAVDAATAEKVFKQYANDNGVDGEWTYDDATKTFTVTE	0.2826851546504433	0.318273
1543	GYKLILNGKTLKGETTFEAVDAATAEKVFKQYANDNGVDGEWTYDDATKTFTVTE	0.964124865198532	0.96817964
1544	GYKLILNGKTLKGETTGEAVDAATAEKVFKQYANDNGVDGEWTYDDATKTFTVTE	0.5771572085972078	0.6693716
1545	GYKLILNGKTLKGETTHEAVDAATAEKVFKQYANDNGVDGEWTYDDATKTFTVTE	0.9718378641201202	1.1313169
1546	GYKLILNGKTLKGETTIEAVDAATAEKVFKQYANDNGVDGEWTYDDATKTFTVTE	0.943245727990411	0.9881109
1547	GYKLILNGKTLKGETTKEAVDAATAEKVFKQYANDNGVDGEWTYDDATKTFTVTE	1.095409953225566	1.2053721
1548	GYKLILNGKTLKGETTLEAVDAATAEKVFKQYANDNGVDGEWTYDDATKTFTVTE	0.6633705557133927	0.6720965
1549	GYKLILNGKTLKGETTMEAVDAATAEKVFKQYANDNGVDGEWTYDDATKTFTVTE	0.4198608283929091	0.3953362
1550	GYKLILNGKTLKGETTNEAVDAATAEKVFKQYANDNGVDGEWTYDDATKTFTVTE	1.0826206586866198	0.8483182
1551	GYKLILNGKTLKGETTPEAVDAATAEKVFKQYANDNGVDGEWTYDDATKTFTVTE	0.076828700195508	0.046933908
1552	GYKLILNGKTLKGETTQEAVDAATAEKVFKQYANDNGVDGEWTYDDATKTFTVTE	0.7964509755987873	0.807677
1553	GYKLILNGKTLKGETTREAVDAATAEKVFKQYANDNGVDGEWTYDDATKTFTVTE	1.242788052043011	1.3042531
1554	GYKLILNGKTLKGETTSEAVDAATAEKVFKQYANDNGVDGEWTYDDATKTFTVTE	1.0786010907277483	1.0251272
1555	GYKLILNGKTLKGETTVEAVDAATAEKVFKQYANDNGVDGEWTYDDATKTFTVTE	1.209679455530598	1.2543947
1556	GYKLILNGKTLKGETTWEAVDAATAEKVFKQYANDNGVDGEWTYDDATKTFTVTE	0.9875393262104964	1.1252962
1557	GYKLILNGKTLKGETTYEAVDAATAEKVFKQYANDNGVDGEWTYDDATKTFTVTE	1.1800888350030032	1.0459692
1558	HYKLILNGKTLKGETTAEAVDAATAEKVFKQYANDNGVDGEWTYDDATKTFTVTE	1.2724671031929011	1.1736327
1559	HYKLILNGKTLKGETTCEAVDAATAEKVFKQYANDNGVDGEWTYDDATKTFTVTE	1.2454059545113076	1.2451673
1560	HYKLILNGKTLKGETTDEAVDAATAEKVFKQYANDNGVDGEWTYDDATKTFTVTE	0.2913486818921112	0.31489724
1561	HYKLILNGKTLKGETTEEAVDAATAEKVFKQYANDNGVDGEWTYDDATKTFTVTE	0.3208000445919981	0.30133203
1562	HYKLILNGKTLKGETTFEAVDAATAEKVFKQYANDNGVDGEWTYDDATKTFTVTE	1.0129975542178125	0.9229177
1563	HYKLILNGKTLKGETTGEAVDAATAEKVFKQYANDNGVDGEWTYDDATKTFTVTE	0.742305772125118	0.6360734
1564	HYKLILNGKTLKGETTHEAVDAATAEKVFKQYANDNGVDGEWTYDDATKTFTVTE	1.0865268046063457	1.08029
1565	HYKLILNGKTLKGETTIEAVDAATAEKVFKQYANDNGVDGEWTYDDATKTFTVTE	0.9963935341561972	0.94211566
1566	HYKLILNGKTLKGETTKEAVDAATAEKVFKQYANDNGVDGEWTYDDATKTFTVTE	1.2443327565341775	1.1519077
1567	HYKLILNGKTLKGETTLEAVDAATAEKVFKQYANDNGVDGEWTYDDATKTFTVTE	0.7498748951544137	0.6386812
1568	HYKLILNGKTLKGETTMEAVDAATAEKVFKQYANDNGVDGEWTYDDATKTFTVTE	0.349309855006545	0.3745936
1569	HYKLILNGKTLKGETTNEAVDAATAEKVFKQYANDNGVDGEWTYDDATKTFTVTE	0.8328531408815983	0.80763793
1570	HYKLILNGKTLKGETTPEAVDAATAEKVFKQYANDNGVDGEWTYDDATKTFTVTE	0.0592414073796688	0.04432052
1571	HYKLILNGKTLKGETTQEAVDAATAEKVFKQYANDNGVDGEWTYDDATKTFTVTE	0.7549587927486808	0.76861656
1572	HYKLILNGKTLKGETTREAVDAATAEKVFKQYANDNGVDGEWTYDDATKTFTVTE	1.2871739595655194	1.2477096
1573	HYKLILNGKTLKGETTSEAVDAATAEKVFKQYANDNGVDGEWTYDDATKTFTVTE	1.0124809724271424	0.9777913
1574	HYKLILNGKTLKGETTVEAVDAATAEKVFKQYANDNGVDGEWTYDDATKTFTVTE	1.2584366661538735	1.1993791
1575	HYKLILNGKTLKGETTWEAVDAATAEKVFKQYANDNGVDGEWTYDDATKTFTVTE	1.0769479877217645	1.0744723
1576	HYKLILNGKTLKGETTYEAVDAATAEKVFKQYANDNGVDGEWTYDDATKTFTVTE	1.0161226107373291	0.9978906
1577	IYKLILNGKTLKGETTAEAVDAATAEKVFKQYANDNGVDGEWTYDDATKTFTVTE	1.2772726214150154	1.2546798
1578	IYKLILNGKTLKGETTCEAVDAATAEKVFKQYANDNGVDGEWTYDDATKTFTVTE	1.0206213541146243	1.3295975
1579	IYKLILNGKTLKGETTDEAVDAATAEKVFKQYANDNGVDGEWTYDDATKTFTVTE	0.2759696861852679	0.34143078
1580	IYKLILNGKTLKGETTEEAVDAATAEKVFKQYANDNGVDGEWTYDDATKTFTVTE	0.2868470673317946	0.32679507
1581	IYKLILNGKTLKGETTFEAVDAATAEKVFKQYANDNGVDGEWTYDDATKTFTVTE	0.7244452258127286	0.9907156
1582	IYKLILNGKTLKGETTGEAVDAATAEKVFKQYANDNGVDGEWTYDDATKTFTVTE	0.7639401603634169	0.68602973
1583	IYKLILNGKTLKGETTHEAVDAATAEKVFKQYANDNGVDGEWTYDDATKTFTVTE	1.0679536968352972	1.156658
1584	IYKLILNGKTLKGETTIEAVDAATAEKVFKQYANDNGVDGEWTYDDATKTFTVTE	0.8333960699173751	1.0110047
1585	IYKLILNGKTLKGETTKEAVDAATAEKVFKQYANDNGVDGEWTYDDATKTFTVTE	1.1616149585537152	1.2318925
1586	IYKLILNGKTLKGETTLEAVDAATAEKVFKQYANDNGVDGEWTYDDATKTFTVTE	0.7000651887428831	0.68881243
1587	IYKLILNGKTLKGETTMEAVDAATAEKVFKQYANDNGVDGEWTYDDATKTFTVTE	0.2695167236804987	0.40575844
1588	IYKLILNGKTLKGETTNEAVDAATAEKVFKQYANDNGVDGEWTYDDATKTFTVTE	0.902420873825826	0.8686115
1589	IYKLILNGKTLKGETTPEAVDAATAEKVFKQYANDNGVDGEWTYDDATKTFTVTE	0.0279263754057505	0.048254333
1590	IYKLILNGKTLKGETTQEAVDAATAEKVFKQYANDNGVDGEWTYDDATKTFTVTE	0.7650797317381899	0.8271753
1591	IYKLILNGKTLKGETTREAVDAATAEKVFKQYANDNGVDGEWTYDDATKTFTVTE	1.2782429664406345	1.332257
1592	IYKLILNGKTLKGETTSEAVDAATAEKVFKQYANDNGVDGEWTYDDATKTFTVTE	0.9458666114003148	1.0486747
1593	IYKLILNGKTLKGETTVEAVDAATAEKVFKQYANDNGVDGEWTYDDATKTFTVTE	1.1421592863289427	1.2816637
1594	IYKLILNGKTLKGETTWEAVDAATAEKVFKQYANDNGVDGEWTYDDATKTFTVTE	0.8940066931840933	1.1505387
1595	IYKLILNGKTLKGETTYEAVDAATAEKVFKQYANDNGVDGEWTYDDATKTFTVTE	0.8677123786786788	1.0698781
1596	KYKLILNGKTLKGETTAEAVDAATAEKVFKQYANDNGVDGEWTYDDATKTFTVTE	1.3751035153636688	1.2807308
1597	KYKLILNGKTLKGETTCEAVDAATAEKVFKQYANDNGVDGEWTYDDATKTFTVTE	1.621001146982147	1.3566942
1598	KYKLILNGKTLKGETTDEAVDAATAEKVFKQYANDNGVDGEWTYDDATKTFTVTE	0.307543627886114	0.35012102
1599	KYKLILNGKTLKGETTEEAVDAATAEKVFKQYANDNGVDGEWTYDDATKTFTVTE	0.3595041870231814	0.33513755
1600	KYKLILNGKTLKGETTFEAVDAATAEKVFKQYANDNGVDGEWTYDDATKTFTVTE	1.2111818619056558	1.012627
1601	KYKLILNGKTLKGETTGEAVDAATAEKVFKQYANDNGVDGEWTYDDATKTFTVTE	0.6468966837461118	0.7022763
1602	KYKLILNGKTLKGETTHEAVDAATAEKVFKQYANDNGVDGEWTYDDATKTFTVTE	1.2367394822546685	1.1812551
1603	KYKLILNGKTLKGETTIEAVDAATAEKVFKQYANDNGVDGEWTYDDATKTFTVTE	1.3132944109731357	1.0332597
1604	KYKLILNGKTLKGETTKEAVDAATAEKVFKQYANDNGVDGEWTYDDATKTFTVTE	1.373877932907908	1.2576143
1605	KYKLILNGKTLKGETTLEAVDAATAEKVFKQYANDNGVDGEWTYDDATKTFTVTE	0.7403615569323057	0.7051151
1606	KYKLILNGKTLKGETTMEAVDAATAEKVFKQYANDNGVDGEWTYDDATKTFTVTE	0.5485538026129578	0.41595206
1607	KYKLILNGKTLKGETTNEAVDAATAEKVFKQYANDNGVDGEWTYDDATKTFTVTE	0.9474234895809196	0.888367
1608	KYKLILNGKTLKGETTPEAVDAATAEKVFKQYANDNGVDGEWTYDDATKTFTVTE	0.0686326175226073	0.049550027
1609	KYKLILNGKTLKGETTQEAVDAATAEKVFKQYANDNGVDGEWTYDDATKTFTVTE	1.0104028587280616	0.8461642
1610	KYKLILNGKTLKGETTREAVDAATAEKVFKQYANDNGVDGEWTYDDATKTFTVTE	1.3819123067845624	1.3593897
1611	KYKLILNGKTLKGETTSEAVDAATAEKVFKQYANDNGVDGEWTYDDATKTFTVTE	1.1124517675367678	1.071556
1612	KYKLILNGKTLKGETTVEAVDAATAEKVFKQYANDNGVDGEWTYDDATKTFTVTE	1.3636971920028336	1.3080978
1613	KYKLILNGKTLKGETTWEAVDAATAEKVFKQYANDNGVDGEWTYDDATKTFTVTE	1.4890372918066217	1.1750416
1614	KYKLILNGKTLKGETTYEAVDAATAEKVFKQYANDNGVDGEWTYDDATKTFTVTE	1.079349544210064	1.0931059
1615	LYKLILNGKTLKGETTAEAVDAATAEKVFKQYANDNGVDGEWTYDDATKTFTVTE	1.3663026661099198	1.3067088
1616	LYKLILNGKTLKGETTCEAVDAATAEKVFKQYANDNGVDGEWTYDDATKTFTVTE	1.2184897232509109	1.3836939
1617	LYKLILNGKTLKGETTDEAVDAATAEKVFKQYANDNGVDGEWTYDDATKTFTVTE	0.3752040837039089	0.35886654
1618	LYKLILNGKTLKGETTEEAVDAATAEKVFKQYANDNGVDGEWTYDDATKTFTVTE	0.2997617836840605	0.343534
1619	LYKLILNGKTLKGETTFEAVDAATAEKVFKQYANDNGVDGEWTYDDATKTFTVTE	0.9699680461997352	1.0345346
1620	LYKLILNGKTLKGETTGEAVDAATAEKVFKQYANDNGVDGEWTYDDATKTFTVTE	0.8024006942620041	0.7185704
1621	LYKLILNGKTLKGETTHEAVDAATAEKVFKQYANDNGVDGEWTYDDATKTFTVTE	1.1440630207331095	1.2058066
1622	LYKLILNGKTLKGETTIEAVDAATAEKVFKQYANDNGVDGEWTYDDATKTFTVTE	1.0852010110606731	1.0555062
1623	LYKLILNGKTLKGETTKEAVDAATAEKVFKQYANDNGVDGEWTYDDATKTFTVTE	1.3563112510420026	1.2832693
1624	LYKLILNGKTLKGETTLEAVDAATAEKVFKQYANDNGVDGEWTYDDATKTFTVTE	0.6496405506451971	0.72146446
1625	LYKLILNGKTLKGETTMEAVDAATAEKVFKQYANDNGVDGEWTYDDATKTFTVTE	0.3550801332804349	0.42620435
1626	LYKLILNGKTLKGETTNEAVDAATAEKVFKQYANDNGVDGEWTYDDATKTFTVTE	0.8245337804213213	0.9081436
1627	LYKLILNGKTLKGETTPEAVDAATAEKVFKQYANDNGVDGEWTYDDATKTFTVTE	0.0605217068664771	0.050858565
1628	LYKLILNGKTLKGETTQEAVDAATAEKVFKQYANDNGVDGEWTYDDATKTFTVTE	0.8369721655853922	0.86518127
1629	LYKLILNGKTLKGETTREAVDAATAEKVFKQYANDNGVDGEWTYDDATKTFTVTE	1.3233604314094918	1.3864249
1630	LYKLILNGKTLKGETTSEAVDAATAEKVFKQYANDNGVDGEWTYDDATKTFTVTE	1.1665302588230189	1.09442
1631	LYKLILNGKTLKGETTVEAVDAATAEKVFKQYANDNGVDGEWTYDDATKTFTVTE	1.328754406491642	1.3344506
1632	LYKLILNGKTLKGETTWEAVDAATAEKVFKQYANDNGVDGEWTYDDATKTFTVTE	1.0853291339663476	1.1995007
1633	LYKLILNGKTLKGETTYEAVDAATAEKVFKQYANDNGVDGEWTYDDATKTFTVTE	1.0402688176204615	1.116311
1634	MYKLILNGKTLKGETTAEAVDAATAEKVFKQYANDNGVDGEWTYDDATKTFTVTE	1.431122846779071	1.4034673
1635	MYKLILNGKTLKGETTCEAVDAATAEKVFKQYANDNGVDGEWTYDDATKTFTVTE	1.1879395660481908	1.4840826
1636	MYKLILNGKTLKGETTDEAVDAATAEKVFKQYANDNGVDGEWTYDDATKTFTVTE	0.4327849394891188	0.3921651
1637	MYKLILNGKTLKGETTEEAVDAATAEKVFKQYANDNGVDGEWTYDDATKTFTVTE	0.304284495027976	0.375515
1638	MYKLILNGKTLKGETTFEAVDAATAEKVFKQYANDNGVDGEWTYDDATKTFTVTE	0.8749433151676678	1.1166469
1639	MYKLILNGKTLKGETTGEAVDAATAEKVFKQYANDNGVDGEWTYDDATKTFTVTE	0.7207228500500502	0.7800893
1640	MYKLILNGKTLKGETTHEAVDAATAEKVFKQYANDNGVDGEWTYDDATKTFTVTE	1.038893732295561	1.2974663
1641	MYKLILNGKTLKGETTIEAVDAATAEKVFKQYANDNGVDGEWTYDDATKTFTVTE	1.0811971702583538	1.1388481
1642	MYKLILNGKTLKGETTKEAVDAATAEKVFKQYANDNGVDGEWTYDDATKTFTVTE	1.5250702413140416	1.3788782
1643	MYKLILNGKTLKGETTLEAVDAATAEKVFKQYANDNGVDGEWTYDDATKTFTVTE	0.5869198084493253	0.78319013
1644	MYKLILNGKTLKGETTMEAVDAATAEKVFKQYANDNGVDGEWTYDDATKTFTVTE	0.3888110112112113	0.46517706
1645	MYKLILNGKTLKGETTNEAVDAATAEKVFKQYANDNGVDGEWTYDDATKTFTVTE	0.8914203671671672	0.9824841
1646	MYKLILNGKTLKGETTPEAVDAATAEKVFKQYANDNGVDGEWTYDDATKTFTVTE	0.0278783093551382	0.055874586
1647	MYKLILNGKTLKGETTQEAVDAATAEKVFKQYANDNGVDGEWTYDDATKTFTVTE	0.8336844422599071	0.9367395
1648	MYKLILNGKTLKGETTREAVDAATAEKVFKQYANDNGVDGEWTYDDATKTFTVTE	1.6255877473980311	1.486938
1649	MYKLILNGKTLKGETTSEAVDAATAEKVFKQYANDNGVDGEWTYDDATKTFTVTE	1.276246222336734	1.1799988
1650	MYKLILNGKTLKGETTVEAVDAATAEKVFKQYANDNGVDGEWTYDDATKTFTVTE	1.2476063554136227	1.4325432
1651	MYKLILNGKTLKGETTWEAVDAATAEKVFKQYANDNGVDGEWTYDDATKTFTVTE	1.3078563388780085	1.290829
1652	MYKLILNGKTLKGETTYEAVDAATAEKVFKQYANDNGVDGEWTYDDATKTFTVTE	1.1124517675367678	1.2031221
1653	NYKLILNGKTLKGETTAEAVDAATAEKVFKQYANDNGVDGEWTYDDATKTFTVTE	1.06882835178766	1.1113261
1654	NYKLILNGKTLKGETTCEAVDAATAEKVFKQYANDNGVDGEWTYDDATKTFTVTE	1.2005169869585068	1.180125
1655	NYKLILNGKTLKGETTDEAVDAATAEKVFKQYANDNGVDGEWTYDDATKTFTVTE	0.2466008619352421	0.29500103
1656	NYKLILNGKTLKGETTEEAVDAATAEKVFKQYANDNGVDGEWTYDDATKTFTVTE	0.2682782233595915	0.28224587
1657	NYKLILNGKTLKGETTFEAVDAATAEKVFKQYANDNGVDGEWTYDDATKTFTVTE	0.9391710451580996	0.87117416
1658	NYKLILNGKTLKGETTGEAVDAATAEKVFKQYANDNGVDGEWTYDDATKTFTVTE	0.5546475769128397	0.59826225
1659	NYKLILNGKTLKGETTHEAVDAATAEKVFKQYANDNGVDGEWTYDDATKTFTVTE	1.1569498382382384	1.0217392
1660	NYKLILNGKTLKGETTIEAVDAATAEKVFKQYANDNGVDGEWTYDDATKTFTVTE	0.7848497551291833	0.8895098
1661	NYKLILNGKTLKGETTKEAVDAATAEKVFKQYANDNGVDGEWTYDDATKTFTVTE	1.3112098166700037	1.0904564
1662	NYKLILNGKTLKGETTLEAVDAATAEKVFKQYANDNGVDGEWTYDDATKTFTVTE	0.6266811623790458	0.6007344
1663	NYKLILNGKTLKGETTMEAVDAATAEKVFKQYANDNGVDGEWTYDDATKTFTVTE	0.3787137959700709	0.3511838
1664	NYKLILNGKTLKGETTNEAVDAATAEKVFKQYANDNGVDGEWTYDDATKTFTVTE	0.7731811114079935	0.76125765
1665	NYKLILNGKTLKGETTPEAVDAATAEKVFKQYANDNGVDGEWTYDDATKTFTVTE	0.0334229953268824	0.041394215
1666	NYKLILNGKTLKGETTQEAVDAATAEKVFKQYANDNGVDGEWTYDDATKTFTVTE	0.7001029790364725	0.7241238
1667	NYKLILNGKTLKGETTREAVDAATAEKVFKQYANDNGVDGEWTYDDATKTFTVTE	1.2977063467479353	1.1825725
1668	NYKLILNGKTLKGETTSEAVDAATAEKVFKQYANDNGVDGEWTYDDATKTFTVTE	0.8889864954224962	0.9236064
1669	NYKLILNGKTLKGETTVEAVDAATAEKVFKQYANDNGVDGEWTYDDATKTFTVTE	1.1410285101890882	1.1360732
1670	NYKLILNGKTLKGETTWEAVDAATAEKVFKQYANDNGVDGEWTYDDATKTFTVTE	0.9577580028811832	1.0161624
1671	NYKLILNGKTLKGETTYEAVDAATAEKVFKQYANDNGVDGEWTYDDATKTFTVTE	1.041951812148293	0.94282955
1672	PYKLILNGKTLKGETTAEAVDAATAEKVFKQYANDNGVDGEWTYDDATKTFTVTE	1.3195040148823864	1.3527573
1673	PYKLILNGKTLKGETTCEAVDAATAEKVFKQYANDNGVDGEWTYDDATKTFTVTE	1.4069081366230431	1.4315048
1674	PYKLILNGKTLKGETTDEAVDAATAEKVFKQYANDNGVDGEWTYDDATKTFTVTE	0.3773340442771613	0.37456983
1675	PYKLILNGKTLKGETTEEAVDAATAEKVFKQYANDNGVDGEWTYDDATKTFTVTE	0.3447656996754658	0.35861352
1676	PYKLILNGKTLKGETTFEAVDAATAEKVFKQYANDNGVDGEWTYDDATKTFTVTE	1.2273188802777737	1.0735111
1677	PYKLILNGKTLKGETTGEAVDAATAEKVFKQYANDNGVDGEWTYDDATKTFTVTE	0.7761924661016242	0.7476833
1678	PYKLILNGKTLKGETTHEAVDAATAEKVFKQYANDNGVDGEWTYDDATKTFTVTE	1.243213641966528	1.2493868
1679	PYKLILNGKTLKGETTIEAVDAATAEKVFKQYANDNGVDGEWTYDDATKTFTVTE	1.0410982982793349	1.0950745
1680	PYKLILNGKTLKGETTKEAVDAATAEKVFKQYANDNGVDGEWTYDDATKTFTVTE	1.4768268591918192	1.3287606
1681	PYKLILNGKTLKGETTLEAVDAATAEKVFKQYANDNGVDGEWTYDDATKTFTVTE	0.8372748970030245	0.7506763
1682	PYKLILNGKTLKGETTMEAVDAATAEKVFKQYANDNGVDGEWTYDDATKTFTVTE	0.4901486411460924	0.4445954
1683	PYKLILNGKTLKGETTNEAVDAATAEKVFKQYANDNGVDGEWTYDDATKTFTVTE	0.9997954468919238	0.9433885
1684	PYKLILNGKTLKGETTPEAVDAATAEKVFKQYANDNGVDGEWTYDDATKTFTVTE	0.0591196877236874	0.053217184
1685	PYKLILNGKTLKGETTQEAVDAATAEKVFKQYANDNGVDGEWTYDDATKTFTVTE	0.9043440358260636	0.899093
1686	PYKLILNGKTLKGETTREAVDAATAEKVFKQYANDNGVDGEWTYDDATKTFTVTE	1.5352385929819756	1.4342964
1687	PYKLILNGKTLKGETTSEAVDAATAEKVFKQYANDNGVDGEWTYDDATKTFTVTE	1.2213149765039468	1.1350656
1688	PYKLILNGKTLKGETTVEAVDAATAEKVFKQYANDNGVDGEWTYDDATKTFTVTE	1.4831750374419352	1.3811461
1689	PYKLILNGKTLKGETTWEAVDAATAEKVFKQYANDNGVDGEWTYDDATKTFTVTE	1.0680991153670012	1.2429204
1690	PYKLILNGKTLKGETTYEAVDAATAEKVFKQYANDNGVDGEWTYDDATKTFTVTE	1.2000659812781729	1.1575503
1691	RYKLILNGKTLKGETTAEAVDAATAEKVFKQYANDNGVDGEWTYDDATKTFTVTE	1.5512855939140342	1.4804059
1692	RYKLILNGKTLKGETTCEAVDAATAEKVFKQYANDNGVDGEWTYDDATKTFTVTE	1.5744059654376028	1.5637077
1693	RYKLILNGKTLKGETTDEAVDAATAEKVFKQYANDNGVDGEWTYDDATKTFTVTE	0.3734070906483203	0.41948557
1694	RYKLILNGKTLKGETTEEAVDAATAEKVFKQYANDNGVDGEWTYDDATKTFTVTE	0.3881423957896793	0.4017679
1695	RYKLILNGKTLKGETTFEAVDAATAEKVFKQYANDNGVDGEWTYDDATKTFTVTE	1.146566955074562	1.1825225
1696	RYKLILNGKTLKGETTGEAVDAATAEKVFKQYANDNGVDGEWTYDDATKTFTVTE	0.950232576074634	0.82996166
1697	RYKLILNGKTLKGETTHEAVDAATAEKVFKQYANDNGVDGEWTYDDATKTFTVTE	1.3838654142462907	1.3705903
1698	RYKLILNGKTLKGETTIEAVDAATAEKVFKQYANDNGVDGEWTYDDATKTFTVTE	1.2871066950400405	1.2056643
1699	RYKLILNGKTLKGETTKEAVDAATAEKVFKQYANDNGVDGEWTYDDATKTFTVTE	1.4508848899484172	1.4549602
1700	RYKLILNGKTLKGETTLEAVDAATAEKVFKQYANDNGVDGEWTYDDATKTFTVTE	0.8174217808343764	0.83322483
1701	RYKLILNGKTLKGETTMEAVDAATAEKVFKQYANDNGVDGEWTYDDATKTFTVTE	0.4338561893393394	0.4970808
1702	RYKLILNGKTLKGETTNEAVDAATAEKVFKQYANDNGVDGEWTYDDATKTFTVTE	1.0795889209109308	1.0423739
1703	RYKLILNGKTLKGETTPEAVDAATAEKVFKQYANDNGVDGEWTYDDATKTFTVTE	0.0933758727711964	0.060033772
1704	RYKLILNGKTLKGETTQEAVDAATAEKVFKQYANDNGVDGEWTYDDATKTFTVTE	1.051388721610662	0.99446905
1705	RYKLILNGKTLKGETTREAVDAATAEKVFKQYANDNGVDGEWTYDDATKTFTVTE	1.4419632303638	1.5666547
1706	RYKLILNGKTLKGETTSEAVDAATAEKVFKQYANDNGVDGEWTYDDATKTFTVTE	1.3012493213739131	1.248521
1707	RYKLILNGKTLKGETTVEAVDAATAEKVFKQYANDNGVDGEWTYDDATKTFTVTE	1.6145251257139055	1.5104718
1708	RYKLILNGKTLKGETTWEAVDAATAEKVFKQYANDNGVDGEWTYDDATKTFTVTE	1.274939056868767	1.3637036
1709	RYKLILNGKTLKGETTYEAVDAATAEKVFKQYANDNGVDGEWTYDDATKTFTVTE	1.1616528863611582	1.2725815
1710	SYKLILNGKTLKGETTAEAVDAATAEKVFKQYANDNGVDGEWTYDDATKTFTVTE	1.2355081605877485	1.2241616
1711	SYKLILNGKTLKGETTCEAVDAATAEKVFKQYANDNGVDGEWTYDDATKTFTVTE	1.1544347298942423	1.2978286
1712	SYKLILNGKTLKGETTDEAVDAATAEKVFKQYANDNGVDGEWTYDDATKTFTVTE	0.2992111650616134	0.33135134
1713	SYKLILNGKTLKGETTEEAVDAATAEKVFKQYANDNGVDGEWTYDDATKTFTVTE	0.2857357954002429	0.31712076
1714	SYKLILNGKTLKGETTFEAVDAATAEKVFKQYANDNGVDGEWTYDDATKTFTVTE	1.0018947052784746	0.965121
1715	SYKLILNGKTLKGETTGEAVDAATAEKVFKQYANDNGVDGEWTYDDATKTFTVTE	0.6217621579647676	0.66711503
1716	SYKLILNGKTLKGETTHEAVDAATAEKVFKQYANDNGVDGEWTYDDATKTFTVTE	1.1863638171764987	1.1278741
1717	SYKLILNGKTLKGETTIEAVDAATAEKVFKQYANDNGVDGEWTYDDATKTFTVTE	0.9100693288233842	0.9850034
1718	SYKLILNGKTLKGETTKEAVDAATAEKVFKQYANDNGVDGEWTYDDATKTFTVTE	1.2455450961213468	1.2017677
1719	SYKLILNGKTLKGETTLEAVDAATAEKVFKQYANDNGVDGEWTYDDATKTFTVTE	0.6821019454465804	0.6698319
1720	SYKLILNGKTLKGETTMEAVDAATAEKVFKQYANDNGVDGEWTYDDATKTFTVTE	0.4439458681611845	0.39392647
1721	SYKLILNGKTLKGETTNEAVDAATAEKVFKQYANDNGVDGEWTYDDATKTFTVTE	1.0020011991884743	0.84556586
1722	SYKLILNGKTLKGETTPEAVDAATAEKVFKQYANDNGVDGEWTYDDATKTFTVTE	0.0336322627394836	0.0467556
1723	SYKLILNGKTLKGETTQEAVDAATAEKVFKQYANDNGVDGEWTYDDATKTFTVTE	0.8656897391013392	0.8050332
1724	SYKLILNGKTLKGETTREAVDAATAEKVFKQYANDNGVDGEWTYDDATKTFTVTE	1.4662114296134598	1.3004448
1725	SYKLILNGKTLKGETTSEAVDAATAEKVFKQYANDNGVDGEWTYDDATKTFTVTE	1.107955677183573	1.0219301
1726	SYKLILNGKTLKGETTVEAVDAATAEKVFKQYANDNGVDGEWTYDDATKTFTVTE	1.2029081219679094	1.2506876
1727	SYKLILNGKTLKGETTWEAVDAATAEKVFKQYANDNGVDGEWTYDDATKTFTVTE	0.9741299345543658	1.1218672
1728	SYKLILNGKTLKGETTYEAVDAATAEKVFKQYANDNGVDGEWTYDDATKTFTVTE	0.8177531811183912	1.0427223
1729	TYKLILNGKTLKGETTAEAVDAATAEKVFKQYANDNGVDGEWTYDDATKTFTVTE	1.4688232728937636	1.2947162
1730	TYKLILNGKTLKGETTCEAVDAATAEKVFKQYANDNGVDGEWTYDDATKTFTVTE	1.2091732684364922	1.3712323
1731	TYKLILNGKTLKGETTDEAVDAATAEKVFKQYANDNGVDGEWTYDDATKTFTVTE	0.3349881569161656	0.3548193
1732	TYKLILNGKTLKGETTEEAVDAATAEKVFKQYANDNGVDGEWTYDDATKTFTVTE	0.3510533809957715	0.3396479
1733	TYKLILNGKTLKGETTFEAVDAATAEKVFKQYANDNGVDGEWTYDDATKTFTVTE	0.9701776670428276	1.0244138
1734	TYKLILNGKTLKGETTGEAVDAATAEKVFKQYANDNGVDGEWTYDDATKTFTVTE	0.7148511306212949	0.71103674
1735	TYKLILNGKTLKGETTHEAVDAATAEKVFKQYANDNGVDGEWTYDDATKTFTVTE	1.017850907305015	1.1944693
1736	TYKLILNGKTLKGETTIEAVDAATAEKVFKQYANDNGVDGEWTYDDATKTFTVTE	1.0175899713595415	1.0452296
1737	TYKLILNGKTLKGETTKEAVDAATAEKVFKQYANDNGVDGEWTYDDATKTFTVTE	1.3304923139739742	1.2714251
1738	TYKLILNGKTLKGETTLEAVDAATAEKVFKQYANDNGVDGEWTYDDATKTFTVTE	0.6849905105138073	0.7139054
1739	TYKLILNGKTLKGETTMEAVDAATAEKVFKQYANDNGVDGEWTYDDATKTFTVTE	0.3936367792822409	0.4214606
1740	TYKLILNGKTLKGETTNEAVDAATAEKVFKQYANDNGVDGEWTYDDATKTFTVTE	0.9521128176976978	0.89900434
1741	TYKLILNGKTLKGETTPEAVDAATAEKVFKQYANDNGVDGEWTYDDATKTFTVTE	0.0296069840494037	0.050252486
1742	TYKLILNGKTLKGETTQEAVDAATAEKVFKQYANDNGVDGEWTYDDATKTFTVTE	0.8677123786786788	0.85639226
1743	TYKLILNGKTLKGETTREAVDAATAEKVFKQYANDNGVDGEWTYDDATKTFTVTE	1.493938765177914	1.373947
1744	TYKLILNGKTLKGETTSEAVDAATAEKVFKQYANDNGVDGEWTYDDATKTFTVTE	1.186713059670489	1.0838591
1745	TYKLILNGKTLKGETTVEAVDAATAEKVFKQYANDNGVDGEWTYDDATKTFTVTE	1.3472500980466555	1.322286
1746	TYKLILNGKTLKGETTWEAVDAATAEKVFKQYANDNGVDGEWTYDDATKTFTVTE	1.2263668285325329	1.188206
1747	TYKLILNGKTLKGETTYEAVDAATAEKVFKQYANDNGVDGEWTYDDATKTFTVTE	1.056719035420569	1.105593
1748	VYKLILNGKTLKGETTAEAVDAATAEKVFKQYANDNGVDGEWTYDDATKTFTVTE	1.0857728347672058	1.0787758
1749	VYKLILNGKTLKGETTCEAVDAATAEKVFKQYANDNGVDGEWTYDDATKTFTVTE	1.0962259517008723	1.1460985
1750	VYKLILNGKTLKGETTDEAVDAATAEKVFKQYANDNGVDGEWTYDDATKTFTVTE	0.228811806448231	0.28477544
1751	VYKLILNGKTLKGETTEEAVDAATAEKVFKQYANDNGVDGEWTYDDATKTFTVTE	0.2959639121074564	0.27243873
1752	VYKLILNGKTLKGETTFEAVDAATAEKVFKQYANDNGVDGEWTYDDATKTFTVTE	0.7421942358509453	0.8442715
1753	VYKLILNGKTLKGETTGEAVDAATAEKVFKQYANDNGVDGEWTYDDATKTFTVTE	0.6518027257680217	0.57871044
1754	VYKLILNGKTLKGETTHEAVDAATAEKVFKQYANDNGVDGEWTYDDATKTFTVTE	0.8931398476509478	0.9912054
1755	VYKLILNGKTLKGETTIEAVDAATAEKVFKQYANDNGVDGEWTYDDATKTFTVTE	0.8582601741179089	0.86214864
1756	VYKLILNGKTLKGETTKEAVDAATAEKVFKQYANDNGVDGEWTYDDATKTFTVTE	1.1569498382382384	1.0583662
1757	VYKLILNGKTLKGETTLEAVDAATAEKVFKQYANDNGVDGEWTYDDATKTFTVTE	0.5896712078762634	0.58111143
1758	VYKLILNGKTLKGETTMEAVDAATAEKVFKQYANDNGVDGEWTYDDATKTFTVTE	0.3470849514714715	0.33913833
1759	VYKLILNGKTLKGETTNEAVDAATAEKVFKQYANDNGVDGEWTYDDATKTFTVTE	0.9183697868501272	0.7371966
1760	VYKLILNGKTLKGETTPEAVDAATAEKVFKQYANDNGVDGEWTYDDATKTFTVTE	0.0249342637551344	0.03989773
1761	VYKLILNGKTLKGETTQEAVDAATAEKVFKQYANDNGVDGEWTYDDATKTFTVTE	0.6304726646579164	0.70105886
1762	VYKLILNGKTLKGETTREAVDAATAEKVFKQYANDNGVDGEWTYDDATKTFTVTE	1.1078453419983132	1.148495
1763	VYKLILNGKTLKGETTSEAVDAATAEKVFKQYANDNGVDGEWTYDDATKTFTVTE	0.914886198277355	0.8954048
1764	VYKLILNGKTLKGETTVEAVDAATAEKVFKQYANDNGVDGEWTYDDATKTFTVTE	1.1604034198449196	1.1029848
1765	VYKLILNGKTLKGETTWEAVDAATAEKVFKQYANDNGVDGEWTYDDATKTFTVTE	0.8583821380477253	0.9857577
1766	VYKLILNGKTLKGETTYEAVDAATAEKVFKQYANDNGVDGEWTYDDATKTFTVTE	0.8327091192415346	0.91416115
1767	WYKLILNGKTLKGETTAEAVDAATAEKVFKQYANDNGVDGEWTYDDATKTFTVTE	1.3203608323396845	1.4297998
1768	WYKLILNGKTLKGETTCEAVDAATAEKVFKQYANDNGVDGEWTYDDATKTFTVTE	1.2715533599505169	1.5113544
1769	WYKLILNGKTLKGETTDEAVDAATAEKVFKQYANDNGVDGEWTYDDATKTFTVTE	0.2949838991534582	0.40142962
1770	WYKLILNGKTLKGETTEEAVDAATAEKVFKQYANDNGVDGEWTYDDATKTFTVTE	0.2981097742699755	0.38441616
1771	WYKLILNGKTLKGETTFEAVDAATAEKVFKQYANDNGVDGEWTYDDATKTFTVTE	1.4208155908188893	1.1391344
1772	WYKLILNGKTLKGETTGEAVDAATAEKVFKQYANDNGVDGEWTYDDATKTFTVTE	0.7657906072148339	0.797062
1773	WYKLILNGKTLKGETTHEAVDAATAEKVFKQYANDNGVDGEWTYDDATKTFTVTE	1.5769384781466398	1.3224692
1774	WYKLILNGKTLKGETTIEAVDAATAEKVFKQYANDNGVDGEWTYDDATKTFTVTE	0.9966495594461934	1.1616615
1775	WYKLILNGKTLKGETTKEAVDAATAEKVFKQYANDNGVDGEWTYDDATKTFTVTE	1.2372935770047828	1.4049119
1776	WYKLILNGKTLKGETTLEAVDAATAEKVFKQYANDNGVDGEWTYDDATKTFTVTE	0.7503231168490667	0.80021846
1777	WYKLILNGKTLKGETTMEAVDAATAEKVFKQYANDNGVDGEWTYDDATKTFTVTE	0.2082509708828829	0.47600326
1778	WYKLILNGKTLKGETTNEAVDAATAEKVFKQYANDNGVDGEWTYDDATKTFTVTE	0.881228147816976	1.0029037
1779	WYKLILNGKTLKGETTPEAVDAATAEKVFKQYANDNGVDGEWTYDDATKTFTVTE	0.0503021668799234	0.057281114
1780	WYKLILNGKTLKGETTQEAVDAATAEKVFKQYANDNGVDGEWTYDDATKTFTVTE	0.8086208546826398	0.95641416
1781	WYKLILNGKTLKGETTREAVDAATAEKVFKQYANDNGVDGEWTYDDATKTFTVTE	1.4233527615167805	1.514242
1782	WYKLILNGKTLKGETTSEAVDAATAEKVFKQYANDNGVDGEWTYDDATKTFTVTE	1.0713355502086088	1.2034032
1783	WYKLILNGKTLKGETTVEAVDAATAEKVFKQYANDNGVDGEWTYDDATKTFTVTE	1.213566532449897	1.4592216
1784	WYKLILNGKTLKGETTWEAVDAATAEKVFKQYANDNGVDGEWTYDDATKTFTVTE	1.6560262390468905	1.3157452
1785	WYKLILNGKTLKGETTYEAVDAATAEKVFKQYANDNGVDGEWTYDDATKTFTVTE	0.9110979976126128	1.2268519
1786	YYKLILNGKTLKGETTAEAVDAATAEKVFKQYANDNGVDGEWTYDDATKTFTVTE	1.2543562679180902	1.3436695
1787	YYKLILNGKTLKGETTCEAVDAATAEKVFKQYANDNGVDGEWTYDDATKTFTVTE	1.388339805885886	1.4220748
1788	YYKLILNGKTLKGETTDEAVDAATAEKVFKQYANDNGVDGEWTYDDATKTFTVTE	0.3615468244494495	0.37145028
1789	YYKLILNGKTLKGETTEEAVDAATAEKVFKQYANDNGVDGEWTYDDATKTFTVTE	0.2659118579821757	0.3556175
1790	YYKLILNGKTLKGETTFEAVDAATAEKVFKQYANDNGVDGEWTYDDATKTFTVTE	1.016713494209361	1.065805
1791	YYKLILNGKTLKGETTGEAVDAATAEKVFKQYANDNGVDGEWTYDDATKTFTVTE	0.6479670360262861	0.7419145
1792	YYKLILNGKTLKGETTHEAVDAATAEKVFKQYANDNGVDGEWTYDDATKTFTVTE	1.1039908667695866	1.2407802
1793	YYKLILNGKTLKGETTIEAVDAATAEKVFKQYANDNGVDGEWTYDDATKTFTVTE	0.8789231329251734	1.0872523
1794	YYKLILNGKTLKGETTKEAVDAATAEKVFKQYANDNGVDGEWTYDDATKTFTVTE	1.1992772713445154	1.3197818
1795	YYKLILNGKTLKGETTLEAVDAATAEKVFKQYANDNGVDGEWTYDDATKTFTVTE	0.7658425816010981	0.7448879
1796	YYKLILNGKTLKGETTMEAVDAATAEKVFKQYANDNGVDGEWTYDDATKTFTVTE	0.2922192890395551	0.4409438
1797	YYKLILNGKTLKGETTNEAVDAATAEKVFKQYANDNGVDGEWTYDDATKTFTVTE	1.1968446602464535	0.9364139
1798	YYKLILNGKTLKGETTPEAVDAATAEKVFKQYANDNGVDGEWTYDDATKTFTVTE	0.0530268675859192	0.052747484
1799	YYKLILNGKTLKGETTQEAVDAATAEKVFKQYANDNGVDGEWTYDDATKTFTVTE	0.8794699989859781	0.8923802
1800	YYKLILNGKTLKGETTREAVDAATAEKVFKQYANDNGVDGEWTYDDATKTFTVTE	1.3349421210441212	1.4248542
1801	YYKLILNGKTLKGETTSEAVDAATAEKVFKQYANDNGVDGEWTYDDATKTFTVTE	1.0670314570280126	1.1270324
1802	YYKLILNGKTLKGETTVEAVDAATAEKVFKQYANDNGVDGEWTYDDATKTFTVTE	1.341766106327414	1.3719327
1803	YYKLILNGKTLKGETTWEAVDAATAEKVFKQYANDNGVDGEWTYDDATKTFTVTE	0.9884177751877864	1.2343454
1804	YYKLILNGKTLKGETTYEAVDAATAEKVFKQYANDNGVDGEWTYDDATKTFTVTE	0.9659439687177744	1.1494012
1805	AYKLILNGKTLKGETTTEAADAATAEKVFKQYANDNGVDGEWTYDDATKTFTVTE	1.4389820941788765	1.3886621
1806	AYKLILNGKTLKGETTTEACDAATAEKVFKQYANDNGVDGEWTYDDATKTFTVTE	1.6533715773404611	1.4298837
1807	AYKLILNGKTLKGETTTEADDAATAEKVFKQYANDNGVDGEWTYDDATKTFTVTE	0.9707454651312256	1.0168564
1808	AYKLILNGKTLKGETTTEAEDAATAEKVFKQYANDNGVDGEWTYDDATKTFTVTE	0.7182606322224538	0.8736937
1809	AYKLILNGKTLKGETTTEAFDAATAEKVFKQYANDNGVDGEWTYDDATKTFTVTE	2.070772536556847	1.7055258
1810	AYKLILNGKTLKGETTTEAGDAATAEKVFKQYANDNGVDGEWTYDDATKTFTVTE	1.4654360254042136	1.4183652
1811	AYKLILNGKTLKGETTTEAHDAATAEKVFKQYANDNGVDGEWTYDDATKTFTVTE	2.053585962872873	1.4387829
1812	AYKLILNGKTLKGETTTEAIDAATAEKVFKQYANDNGVDGEWTYDDATKTFTVTE	1.8260292627615569	1.4621307
1813	AYKLILNGKTLKGETTTEAKDAATAEKVFKQYANDNGVDGEWTYDDATKTFTVTE	1.4744055865353158	1.2589064
1814	AYKLILNGKTLKGETTTEALDAATAEKVFKQYANDNGVDGEWTYDDATKTFTVTE	1.4303219519147845	1.3597442
1815	AYKLILNGKTLKGETTTEAMDAATAEKVFKQYANDNGVDGEWTYDDATKTFTVTE	1.5688940988230655	0.9858335
1816	AYKLILNGKTLKGETTTEANDAATAEKVFKQYANDNGVDGEWTYDDATKTFTVTE	1.6341916465115118	1.4027661
1817	AYKLILNGKTLKGETTTEAPDAATAEKVFKQYANDNGVDGEWTYDDATKTFTVTE	1.1270287217320771	1.2208761
1818	AYKLILNGKTLKGETTTEAQDAATAEKVFKQYANDNGVDGEWTYDDATKTFTVTE	1.4918563703598338	1.2764081
1819	AYKLILNGKTLKGETTTEARDAATAEKVFKQYANDNGVDGEWTYDDATKTFTVTE	2.1210747034367703	1.9648898
1820	AYKLILNGKTLKGETTTEASDAATAEKVFKQYANDNGVDGEWTYDDATKTFTVTE	1.2132615560285949	1.3253682
1821	AYKLILNGKTLKGETTTEATDAATAEKVFKQYANDNGVDGEWTYDDATKTFTVTE	1.2448194462056996	1.2927209
1822	AYKLILNGKTLKGETTTEAWDAATAEKVFKQYANDNGVDGEWTYDDATKTFTVTE	2.9250304378039336	1.8452107
1823	AYKLILNGKTLKGETTTEAYDAATAEKVFKQYANDNGVDGEWTYDDATKTFTVTE	2.3910296656923595	1.8552864
1824	CYKLILNGKTLKGETTTEAADAATAEKVFKQYANDNGVDGEWTYDDATKTFTVTE	0.8402531261888472	0.9581034
1825	CYKLILNGKTLKGETTTEACDAATAEKVFKQYANDNGVDGEWTYDDATKTFTVTE	1.098518028226206	0.98970276
1826	CYKLILNGKTLKGETTTEADDAATAEKVFKQYANDNGVDGEWTYDDATKTFTVTE	0.6407722181011782	0.6819539
1827	CYKLILNGKTLKGETTTEAEDAATAEKVFKQYANDNGVDGEWTYDDATKTFTVTE	0.4956507696255539	0.579704
1828	CYKLILNGKTLKGETTTEAFDAATAEKVFKQYANDNGVDGEWTYDDATKTFTVTE	1.0969194221032357	1.2063221
1829	CYKLILNGKTLKGETTTEAGDAATAEKVFKQYANDNGVDGEWTYDDATKTFTVTE	0.9292663460449008	0.98085237
1830	CYKLILNGKTLKGETTTEAHDAATAEKVFKQYANDNGVDGEWTYDDATKTFTVTE	0.7908264717071503	0.9965515
1831	CYKLILNGKTLKGETTTEAIDAATAEKVFKQYANDNGVDGEWTYDDATKTFTVTE	0.996756783712944	1.0145642
1832	CYKLILNGKTLKGETTTEAKDAATAEKVFKQYANDNGVDGEWTYDDATKTFTVTE	0.8581349793555146	0.8599412
1833	CYKLILNGKTLKGETTTEALDAATAEKVFKQYANDNGVDGEWTYDDATKTFTVTE	0.8853011431113548	0.93605614
1834	CYKLILNGKTLKGETTTEAMDAATAEKVFKQYANDNGVDGEWTYDDATKTFTVTE	0.7286134477454554	0.6596101
1835	CYKLILNGKTLKGETTTEANDAATAEKVFKQYANDNGVDGEWTYDDATKTFTVTE	0.7971111090224083	0.9688922
1836	CYKLILNGKTLKGETTTEAPDAATAEKVFKQYANDNGVDGEWTYDDATKTFTVTE	0.9671377554022774	0.83153945
1837	CYKLILNGKTLKGETTTEAQDAATAEKVFKQYANDNGVDGEWTYDDATKTFTVTE	0.7839146100212363	0.87306726
1838	CYKLILNGKTLKGETTTEARDAATAEKVFKQYANDNGVDGEWTYDDATKTFTVTE	1.2664150921638564	1.4189944
1839	CYKLILNGKTLKGETTTEASDAATAEKVFKQYANDNGVDGEWTYDDATKTFTVTE	0.8601551053885241	0.9099753
1840	CYKLILNGKTLKGETTTEATDAATAEKVFKQYANDNGVDGEWTYDDATKTFTVTE	0.8535718806557671	0.8853334
1841	CYKLILNGKTLKGETTTEAWDAATAEKVFKQYANDNGVDGEWTYDDATKTFTVTE	1.1588845369643894	1.3197591
1842	CYKLILNGKTLKGETTTEAYDAATAEKVFKQYANDNGVDGEWTYDDATKTFTVTE	1.4048676607178607	1.3280402
1843	DYKLILNGKTLKGETTTEAADAATAEKVFKQYANDNGVDGEWTYDDATKTFTVTE	0.7789114042524983	0.8301766
1844	DYKLILNGKTLKGETTTEACDAATAEKVFKQYANDNGVDGEWTYDDATKTFTVTE	0.8520394128897372	0.85837275
1845	DYKLILNGKTLKGETTTEADDAATAEKVFKQYANDNGVDGEWTYDDATKTFTVTE	0.5882244964076436	0.58603317
1846	DYKLILNGKTLKGETTTEAEDAATAEKVFKQYANDNGVDGEWTYDDATKTFTVTE	0.4779472654917113	0.4966532
1847	DYKLILNGKTLKGETTTEAFDAATAEKVFKQYANDNGVDGEWTYDDATKTFTVTE	1.2921777414089417	1.0531194
1848	DYKLILNGKTLKGETTTEAGDAATAEKVFKQYANDNGVDGEWTYDDATKTFTVTE	0.8420582735699179	0.85047007
1849	DYKLILNGKTLKGETTTEAHDAATAEKVFKQYANDNGVDGEWTYDDATKTFTVTE	0.787105217817818	0.8644907
1850	DYKLILNGKTLKGETTTEAIDAATAEKVFKQYANDNGVDGEWTYDDATKTFTVTE	0.9303307977585836	0.8805943
1851	DYKLILNGKTLKGETTTEAKDAATAEKVFKQYANDNGVDGEWTYDDATKTFTVTE	0.7936393707426941	0.742927
1852	DYKLILNGKTLKGETTTEALDAATAEKVFKQYANDNGVDGEWTYDDATKTFTVTE	0.7934636821633896	0.810535
1853	DYKLILNGKTLKGETTTEAMDAATAEKVFKQYANDNGVDGEWTYDDATKTFTVTE	0.6551402698457495	0.5664549
1854	DYKLILNGKTLKGETTTEANDAATAEKVFKQYANDNGVDGEWTYDDATKTFTVTE	0.8263927415987418	0.83979744
1855	DYKLILNGKTLKGETTTEAPDAATAEKVFKQYANDNGVDGEWTYDDATKTFTVTE	0.7726483185437186	0.7177793
1856	DYKLILNGKTLKGETTTEAQDAATAEKVFKQYANDNGVDGEWTYDDATKTFTVTE	0.7195663628067093	0.754564
1857	DYKLILNGKTLKGETTTEARDAATAEKVFKQYANDNGVDGEWTYDDATKTFTVTE	1.4940139643391424	1.2468268
1858	DYKLILNGKTLKGETTTEASDAATAEKVFKQYANDNGVDGEWTYDDATKTFTVTE	0.8251562437310129	0.7873343
1859	DYKLILNGKTLKGETTTEATDAATAEKVFKQYANDNGVDGEWTYDDATKTFTVTE	0.9302502077726376	0.7654472
1860	DYKLILNGKTLKGETTTEAWDAATAEKVFKQYANDNGVDGEWTYDDATKTFTVTE	1.21459146718961	1.1561284
1861	DYKLILNGKTLKGETTTEAYDAATAEKVFKQYANDNGVDGEWTYDDATKTFTVTE	1.145263476235832	1.163676
1862	EYKLILNGKTLKGETTTEAADAATAEKVFKQYANDNGVDGEWTYDDATKTFTVTE	0.6336729075846841	0.9286539
1863	EYKLILNGKTLKGETTTEACDAATAEKVFKQYANDNGVDGEWTYDDATKTFTVTE	0.845196887814761	0.9594918
1864	EYKLILNGKTLKGETTTEADDAATAEKVFKQYANDNGVDGEWTYDDATKTFTVTE	0.5566456768882091	0.6597309
1865	EYKLILNGKTLKGETTTEAEDAATAEKVFKQYANDNGVDGEWTYDDATKTFTVTE	0.5304288294912854	0.56041783
1866	EYKLILNGKTLKGETTTEAFDAATAEKVFKQYANDNGVDGEWTYDDATKTFTVTE	1.1797843745192562	1.1712573
1867	EYKLILNGKTLKGETTTEAGDAATAEKVFKQYANDNGVDGEWTYDDATKTFTVTE	0.9029136922153392	0.95085347
1868	EYKLILNGKTLKGETTTEAHDAATAEKVFKQYANDNGVDGEWTYDDATKTFTVTE	0.8556608178636972	0.96617717
1869	EYKLILNGKTLKGETTTEAIDAATAEKVFKQYANDNGVDGEWTYDDATKTFTVTE	1.3256716896479814	0.98376393
1870	EYKLILNGKTLKGETTTEAKDAATAEKVFKQYANDNGVDGEWTYDDATKTFTVTE	0.8911640645889134	0.8329426
1871	EYKLILNGKTLKGETTTEALDAATAEKVFKQYANDNGVDGEWTYDDATKTFTVTE	0.9925411770149098	0.9071454
1872	EYKLILNGKTLKGETTTEAMDAATAEKVFKQYANDNGVDGEWTYDDATKTFTVTE	0.7307051609925715	0.63801694
1873	EYKLILNGKTLKGETTTEANDAATAEKVFKQYANDNGVDGEWTYDDATKTFTVTE	1.0541098526170616	0.93918115
1874	EYKLILNGKTLKGETTTEAPDAATAEKVFKQYANDNGVDGEWTYDDATKTFTVTE	0.6611141932789933	0.80527437
1875	EYKLILNGKTLKGETTTEAQDAATAEKVFKQYANDNGVDGEWTYDDATKTFTVTE	0.6518027257680217	0.8457331
1876	EYKLILNGKTLKGETTTEARDAATAEKVFKQYANDNGVDGEWTYDDATKTFTVTE	1.4600092648917948	1.3797855
1877	EYKLILNGKTLKGETTTEASDAATAEKVFKQYANDNGVDGEWTYDDATKTFTVTE	0.8115916775701075	0.8817107
1878	EYKLILNGKTLKGETTTEATDAATAEKVFKQYANDNGVDGEWTYDDATKTFTVTE	0.7924772013365968	0.8576881
1879	EYKLILNGKTLKGETTTEAWDAATAEKVFKQYANDNGVDGEWTYDDATKTFTVTE	1.208753562338458	1.2824069
1880	EYKLILNGKTLKGETTTEAYDAATAEKVFKQYANDNGVDGEWTYDDATKTFTVTE	1.2744525561843094	1.2905279
1881	FYKLILNGKTLKGETTTEAADAATAEKVFKQYANDNGVDGEWTYDDATKTFTVTE	1.3396261284863813	1.5660812
1882	FYKLILNGKTLKGETTTEACDAATAEKVFKQYANDNGVDGEWTYDDATKTFTVTE	1.3799763130793443	1.6104504
1883	FYKLILNGKTLKGETTTEADDAATAEKVFKQYANDNGVDGEWTYDDATKTFTVTE	1.0038241243537658	1.1605406
1884	FYKLILNGKTLKGETTTEAEDAATAEKVFKQYANDNGVDGEWTYDDATKTFTVTE	0.8752250399659399	1.001778
1885	FYKLILNGKTLKGETTTEAFDAATAEKVFKQYANDNGVDGEWTYDDATKTFTVTE	2.0053797196129466	1.90417
1886	FYKLILNGKTLKGETTTEAGDAATAEKVFKQYANDNGVDGEWTYDDATKTFTVTE	1.5387432848568572	1.5980641
1887	FYKLILNGKTLKGETTTEAHDAATAEKVFKQYANDNGVDGEWTYDDATKTFTVTE	1.5342160898376638	1.6200141
1888	FYKLILNGKTLKGETTTEAIDAATAEKVFKQYANDNGVDGEWTYDDATKTFTVTE	1.7057593768897106	1.6450788
1889	FYKLILNGKTLKGETTTEAKDAATAEKVFKQYANDNGVDGEWTYDDATKTFTVTE	1.3683156740702245	1.425651
1890	FYKLILNGKTLKGETTTEALDAATAEKVFKQYANDNGVDGEWTYDDATKTFTVTE	1.3536313107387388	1.534885
1891	FYKLILNGKTLKGETTTEAMDAATAEKVFKQYANDNGVDGEWTYDDATKTFTVTE	1.1104058792286542	1.1262618
1892	FYKLILNGKTLKGETTTEANDAATAEKVFKQYANDNGVDGEWTYDDATKTFTVTE	1.3278628825234329	1.5812751
1893	FYKLILNGKTLKGETTTEAPDAATAEKVFKQYANDNGVDGEWTYDDATKTFTVTE	1.4411129564020164	1.3842704
1894	FYKLILNGKTLKGETTTEAQDAATAEKVFKQYANDNGVDGEWTYDDATKTFTVTE	1.5081667534177037	1.4446608
1895	FYKLILNGKTLKGETTTEARDAATAEKVFKQYANDNGVDGEWTYDDATKTFTVTE	2.04152359348317	2.1759074
1896	FYKLILNGKTLKGETTTEASDAATAEKVFKQYANDNGVDGEWTYDDATKTFTVTE	1.3452109065906146	1.4977258
1897	FYKLILNGKTLKGETTTEATDAATAEKVFKQYANDNGVDGEWTYDDATKTFTVTE	1.2909124510868764	1.4623597
1898	FYKLILNGKTLKGETTTEAWDAATAEKVFKQYANDNGVDGEWTYDDATKTFTVTE	2.7304016182422424	2.05107
1899	FYKLILNGKTLKGETTTEAYDAATAEKVFKQYANDNGVDGEWTYDDATKTFTVTE	2.206774691454418	2.0616162
1900	GYKLILNGKTLKGETTTEAADAATAEKVFKQYANDNGVDGEWTYDDATKTFTVTE	0.9857097502402904	1.1693579
1901	GYKLILNGKTLKGETTTEACDAATAEKVFKQYANDNGVDGEWTYDDATKTFTVTE	0.99167128991849	1.2060304
1902	GYKLILNGKTLKGETTTEADDAATAEKVFKQYANDNGVDGEWTYDDATKTFTVTE	0.6991639310216693	0.84389764
1903	GYKLILNGKTLKGETTTEAEDAATAEKVFKQYANDNGVDGEWTYDDATKTFTVTE	0.6971050822365707	0.72107697
1904	GYKLILNGKTLKGETTTEAFDAATAEKVFKQYANDNGVDGEWTYDDATKTFTVTE	1.5908060275775775	1.4543598
1905	GYKLILNGKTLKGETTTEAGDAATAEKVFKQYANDNGVDGEWTYDDATKTFTVTE	1.1970007808623797	1.1957709
1906	GYKLILNGKTLKGETTTEAHDAATAEKVFKQYANDNGVDGEWTYDDATKTFTVTE	0.8609859261307821	1.2139632
1907	GYKLILNGKTLKGETTTEAIDAATAEKVFKQYANDNGVDGEWTYDDATKTFTVTE	1.2566868932587762	1.2348024
1908	GYKLILNGKTLKGETTTEAKDAATAEKVFKQYANDNGVDGEWTYDDATKTFTVTE	0.9738881549726944	1.0546966
1909	GYKLILNGKTLKGETTTEALDAATAEKVFKQYANDNGVDGEWTYDDATKTFTVTE	1.1711165709513596	1.1437023
1910	GYKLILNGKTLKGETTTEAMDAATAEKVFKQYANDNGVDGEWTYDDATKTFTVTE	0.9029852396005764	0.81716704
1911	GYKLILNGKTLKGETTTEANDAATAEKVFKQYANDNGVDGEWTYDDATKTFTVTE	1.16202417963402	1.181892
1912	GYKLILNGKTLKGETTTEAPDAATAEKVFKQYANDNGVDGEWTYDDATKTFTVTE	1.0808347173015125	1.0213116
1913	GYKLILNGKTLKGETTTEAQDAATAEKVFKQYANDNGVDGEWTYDDATKTFTVTE	1.0440766832881665	1.070094
1914	GYKLILNGKTLKGETTTEARDAATAEKVFKQYANDNGVDGEWTYDDATKTFTVTE	1.7598409065409568	1.6930729
1915	GYKLILNGKTLKGETTTEASDAATAEKVFKQYANDNGVDGEWTYDDATKTFTVTE	1.15831739123852	1.1132807
1916	GYKLILNGKTLKGETTTEATDAATAEKVFKQYANDNGVDGEWTYDDATKTFTVTE	1.2128528766405062	1.0844647
1917	GYKLILNGKTLKGETTTEAWDAATAEKVFKQYANDNGVDGEWTYDDATKTFTVTE	1.7258235138865008	1.5823045
1918	GYKLILNGKTLKGETTTEAYDAATAEKVFKQYANDNGVDGEWTYDDATKTFTVTE	1.6421223510478224	1.5915887
1919	HYKLILNGKTLKGETTTEAADAATAEKVFKQYANDNGVDGEWTYDDATKTFTVTE	0.9461944942299008	1.1170648
1920	HYKLILNGKTLKGETTTEACDAATAEKVFKQYANDNGVDGEWTYDDATKTFTVTE	1.0409753979317484	1.152545
1921	HYKLILNGKTLKGETTTEADDAATAEKVFKQYANDNGVDGEWTYDDATKTFTVTE	0.7938763285415935	0.803392
1922	HYKLILNGKTLKGETTTEAEDAATAEKVFKQYANDNGVDGEWTYDDATKTFTVTE	0.6918588920301076	0.6855792
1923	HYKLILNGKTLKGETTTEAFDAATAEKVFKQYANDNGVDGEWTYDDATKTFTVTE	1.443581554918883	1.3935269
1924	HYKLILNGKTLKGETTTEAGDAATAEKVFKQYANDNGVDGEWTYDDATKTFTVTE	1.1432877997896853	1.1426163
1925	HYKLILNGKTLKGETTTEAHDAATAEKVFKQYANDNGVDGEWTYDDATKTFTVTE	0.9305900872785832	1.1602235
1926	HYKLILNGKTLKGETTTEAIDAATAEKVFKQYANDNGVDGEWTYDDATKTFTVTE	1.1917744153089551	1.1804004
1927	HYKLILNGKTLKGETTTEAKDAATAEKVFKQYANDNGVDGEWTYDDATKTFTVTE	0.9052756851149852	1.0063099
1928	HYKLILNGKTLKGETTTEALDAATAEKVFKQYANDNGVDGEWTYDDATKTFTVTE	1.1294967912291956	1.0922599
1929	HYKLILNGKTLKGETTTEAMDAATAEKVFKQYANDNGVDGEWTYDDATKTFTVTE	0.7910085219999006	0.7777253
1930	HYKLILNGKTLKGETTTEANDAATAEKVFKQYANDNGVDGEWTYDDATKTFTVTE	1.1667962198402655	1.1291881
1931	HYKLILNGKTLKGETTTEAPDAATAEKVFKQYANDNGVDGEWTYDDATKTFTVTE	0.9832225462344136	0.97411275
1932	HYKLILNGKTLKGETTTEAQDAATAEKVFKQYANDNGVDGEWTYDDATKTFTVTE	1.1204441394588764	1.021167
1933	HYKLILNGKTLKGETTTEARDAATAEKVFKQYANDNGVDGEWTYDDATKTFTVTE	1.5481570724146398	1.6263798
1934	HYKLILNGKTLKGETTTEASDAATAEKVFKQYANDNGVDGEWTYDDATKTFTVTE	1.032229893596088	1.0628643
1935	HYKLILNGKTLKGETTTEATDAATAEKVFKQYANDNGVDGEWTYDDATKTFTVTE	0.9215784642646696	1.0350381
1936	HYKLILNGKTLKGETTTEAWDAATAEKVFKQYANDNGVDGEWTYDDATKTFTVTE	1.6506872203770182	1.5181834
1937	HYKLILNGKTLKGETTTEAYDAATAEKVFKQYANDNGVDGEWTYDDATKTFTVTE	1.7007162622102103	1.5272423
1938	IYKLILNGKTLKGETTTEAADAATAEKVFKQYANDNGVDGEWTYDDATKTFTVTE	0.9665427331990298	1.1953119
1939	IYKLILNGKTLKGETTTEACDAATAEKVFKQYANDNGVDGEWTYDDATKTFTVTE	1.055042339533316	1.232561
1940	IYKLILNGKTLKGETTTEADDAATAEKVFKQYANDNGVDGEWTYDDATKTFTVTE	0.7622893793999609	0.86410534
1941	IYKLILNGKTLKGETTTEAEDAATAEKVFKQYANDNGVDGEWTYDDATKTFTVTE	0.6845026670978257	0.73882097
1942	IYKLILNGKTLKGETTTEAFDAATAEKVFKQYANDNGVDGEWTYDDATKTFTVTE	1.828727163666893	1.484416
1943	IYKLILNGKTLKGETTTEAGDAATAEKVFKQYANDNGVDGEWTYDDATKTFTVTE	1.1102844338039717	1.2221416
1944	IYKLILNGKTLKGETTTEAHDAATAEKVFKQYANDNGVDGEWTYDDATKTFTVTE	0.964124865198532	1.2406167
1945	IYKLILNGKTLKGETTTEAIDAATAEKVFKQYANDNGVDGEWTYDDATKTFTVTE	1.1248123427316206	1.261775
1946	IYKLILNGKTLKGETTTEAKDAATAEKVFKQYANDNGVDGEWTYDDATKTFTVTE	0.9255598705905907	1.078756
1947	IYKLILNGKTLKGETTTEALDAATAEKVFKQYANDNGVDGEWTYDDATKTFTVTE	1.0537364709265284	1.1692446
1948	IYKLILNGKTLKGETTTEAMDAATAEKVFKQYANDNGVDGEWTYDDATKTFTVTE	0.7488036453041932	0.8368523
1949	IYKLILNGKTLKGETTTEANDAATAEKVFKQYANDNGVDGEWTYDDATKTFTVTE	1.2276523283527974	1.2080445
1950	IYKLILNGKTLKGETTTEAPDAATAEKVFKQYANDNGVDGEWTYDDATKTFTVTE	1.1480502240979442	1.0447925
1951	IYKLILNGKTLKGETTTEAQDAATAEKVFKQYANDNGVDGEWTYDDATKTFTVTE	1.2161120458754209	1.0944161
1952	IYKLILNGKTLKGETTTEARDAATAEKVFKQYANDNGVDGEWTYDDATKTFTVTE	1.4859260096329374	1.7259002
1953	IYKLILNGKTLKGETTTEASDAATAEKVFKQYANDNGVDGEWTYDDATKTFTVTE	0.9861049139388096	1.1383256
1954	IYKLILNGKTLKGETTTEATDAATAEKVFKQYANDNGVDGEWTYDDATKTFTVTE	0.9650387276299998	1.1090293
1955	IYKLILNGKTLKGETTTEAWDAATAEKVFKQYANDNGVDGEWTYDDATKTFTVTE	1.5076182626600054	1.6139212
1956	IYKLILNGKTLKGETTTEAYDAATAEKVFKQYANDNGVDGEWTYDDATKTFTVTE	1.8466699341110344	1.6233118
1957	KYKLILNGKTLKGETTTEAADAATAEKVFKQYANDNGVDGEWTYDDATKTFTVTE	0.9187542833068364	1.2204942
1958	KYKLILNGKTLKGETTTEACDAATAEKVFKQYANDNGVDGEWTYDDATKTFTVTE	1.1982694753181755	1.2582924
1959	KYKLILNGKTLKGETTTEADDAATAEKVFKQYANDNGVDGEWTYDDATKTFTVTE	0.8709622377748536	0.88377863
1960	KYKLILNGKTLKGETTTEAEDAATAEKVFKQYANDNGVDGEWTYDDATKTFTVTE	0.7400806108095398	0.75611717
1961	KYKLILNGKTLKGETTTEAFDAATAEKVFKQYANDNGVDGEWTYDDATKTFTVTE	1.3624606647673991	1.5134925
1962	KYKLILNGKTLKGETTTEAGDAATAEKVFKQYANDNGVDGEWTYDDATKTFTVTE	1.220844503860863	1.2477208
1963	KYKLILNGKTLKGETTTEAHDAATAEKVFKQYANDNGVDGEWTYDDATKTFTVTE	1.5701462090376093	1.2664653
1964	KYKLILNGKTLKGETTTEAIDAATAEKVFKQYANDNGVDGEWTYDDATKTFTVTE	1.3455829640379513	1.2879277
1965	KYKLILNGKTLKGETTTEAKDAATAEKVFKQYANDNGVDGEWTYDDATKTFTVTE	1.2002002994807894	1.1021271
1966	KYKLILNGKTLKGETTTEALDAATAEKVFKQYANDNGVDGEWTYDDATKTFTVTE	1.063928745716571	1.1940337
1967	KYKLILNGKTLKGETTTEAMDAATAEKVFKQYANDNGVDGEWTYDDATKTFTVTE	0.7818450078719346	0.856022
1968	KYKLILNGKTLKGETTTEANDAATAEKVFKQYANDNGVDGEWTYDDATKTFTVTE	1.3232613774849853	1.2334161
1969	KYKLILNGKTLKGETTTEAPDAATAEKVFKQYANDNGVDGEWTYDDATKTFTVTE	0.9996945204194488	1.0676101
1970	KYKLILNGKTLKGETTTEAQDAATAEKVFKQYANDNGVDGEWTYDDATKTFTVTE	1.2796566392635058	1.1180384
1971	KYKLILNGKTLKGETTTEARDAATAEKVFKQYANDNGVDGEWTYDDATKTFTVTE	1.5534749454869188	1.7575788
1972	KYKLILNGKTLKGETTTEASDAATAEKVFKQYANDNGVDGEWTYDDATKTFTVTE	1.0846404733483486	1.1626396
1973	KYKLILNGKTLKGETTTEATDAATAEKVFKQYANDNGVDGEWTYDDATKTFTVTE	1.0325466298255246	1.1328843
1974	KYKLILNGKTLKGETTTEAWDAATAEKVFKQYANDNGVDGEWTYDDATKTFTVTE	1.7097147609520635	1.6444665
1975	KYKLILNGKTLKGETTTEAYDAATAEKVFKQYANDNGVDGEWTYDDATKTFTVTE	1.45185862053426	1.6539574
1976	LYKLILNGKTLKGETTTEAADAATAEKVFKQYANDNGVDGEWTYDDATKTFTVTE	1.1160793276483008	1.24562
1977	LYKLILNGKTLKGETTTEACDAATAEKVFKQYANDNGVDGEWTYDDATKTFTVTE	1.2634352711109125	1.2839572
1978	LYKLILNGKTLKGETTTEADDAATAEKVFKQYANDNGVDGEWTYDDATKTFTVTE	0.9493476242739938	0.9034731
1979	LYKLILNGKTLKGETTTEAEDAATAEKVFKQYANDNGVDGEWTYDDATKTFTVTE	0.813156524873451	0.7734544
1980	LYKLILNGKTLKGETTTEAFDAATAEKVFKQYANDNGVDGEWTYDDATKTFTVTE	1.4825101415564406	1.5424201
1981	LYKLILNGKTLKGETTTEAGDAATAEKVFKQYANDNGVDGEWTYDDATKTFTVTE	1.3114624258049898	1.2732363
1982	LYKLILNGKTLKGETTTEAHDAATAEKVFKQYANDNGVDGEWTYDDATKTFTVTE	1.1156302011583012	1.2922444
1983	LYKLILNGKTLKGETTTEAIDAATAEKVFKQYANDNGVDGEWTYDDATKTFTVTE	1.3758322400670944	1.3140047
1984	LYKLILNGKTLKGETTTEAKDAATAEKVFKQYANDNGVDGEWTYDDATKTFTVTE	1.10811753987104	1.1254733
1985	LYKLILNGKTLKGETTTEALDAATAEKVFKQYANDNGVDGEWTYDDATKTFTVTE	1.2072091582979916	1.2187742
1986	LYKLILNGKTLKGETTTEAMDAATAEKVFKQYANDNGVDGEWTYDDATKTFTVTE	0.8014507061250343	0.87521815
1987	LYKLILNGKTLKGETTTEANDAATAEKVFKQYANDNGVDGEWTYDDATKTFTVTE	1.3364765372752063	1.2587278
1988	LYKLILNGKTLKGETTTEAPDAATAEKVFKQYANDNGVDGEWTYDDATKTFTVTE	1.1168575171111708	1.0904111
1989	LYKLILNGKTLKGETTTEAQDAATAEKVFKQYANDNGVDGEWTYDDATKTFTVTE	1.1091627797023111	1.1416323
1990	LYKLILNGKTLKGETTTEARDAATAEKVFKQYANDNGVDGEWTYDDATKTFTVTE	1.7284182481174593	1.7890197
1991	LYKLILNGKTLKGETTTEASDAATAEKVFKQYANDNGVDGEWTYDDATKTFTVTE	1.2725104492585504	1.1869134
1992	LYKLILNGKTLKGETTTEATDAATAEKVFKQYANDNGVDGEWTYDDATKTFTVTE	1.1061857126828871	1.1567067
1993	LYKLILNGKTLKGETTTEAWDAATAEKVFKQYANDNGVDGEWTYDDATKTFTVTE	1.647686916154201	1.6748165
1994	LYKLILNGKTLKGETTTEAYDAATAEKVFKQYANDNGVDGEWTYDDATKTFTVTE	1.518496662687688	1.6844035
1995	MYKLILNGKTLKGETTTEAADAATAEKVFKQYANDNGVDGEWTYDDATKTFTVTE	1.3231782632724682	1.3393383
1996	MYKLILNGKTLKGETTTEACDAATAEKVFKQYANDNGVDGEWTYDDATKTFTVTE	1.4033373037889745	1.3796002
1997	MYKLILNGKTLKGETTTEADDAATAEKVFKQYANDNGVDGEWTYDDATKTFTVTE	0.9747530133188308	0.97751504
1998	MYKLILNGKTLKGETTTEAEDAATAEKVFKQYANDNGVDGEWTYDDATKTFTVTE	0.7996565058411353	0.83883023
[truncated: 534,964 more rows]
