# Supplementary material for: Protein design using structure-based residue preferences
Source: Nat Commun. 2024 Feb 22;15:1639. doi: 10.1038/s41467-024-45621-4 (PMC10884402; doi:10.1038/s41467-024-45621-4)
Supplement: Supplementary file 7 — Source Data [file 41467_2024_45621_MOESM7_ESM.zip › source/fig2j/df_aav.csv]

	sequence	viral_selection	nonlinear_prediction	linear_prediction
0	AEEEIRTTNPVATEQYGSVSTNLQRGNR	-0.6795388969359533	1.7190156	0.10196424314481156
1	CEEEIRTTNPVATEQYGSVSTNLQRGNR	-1.0942519874717296	1.4318652	-0.006694095923554855
2	DAEEIRTTNPVATEQYGSVSTNLQRGNR	-3.750614265369912	0.22949839	-0.621895884429895
3	DCEEIRTTNPVATEQYGSVSTNLQRGNR	-3.420062645924774	-0.5661297	-1.3251452358554001
4	DDEEIRTTNPVATEQYGSVSTNLQRGNR	-0.5637139308194468	0.94963646	-0.8442514414188
5	DEAEIRTTNPVATEQYGSVSTNLQRGNR	-0.93151297226225	1.7697377	0.04254712002305361
6	DECEIRTTNPVATEQYGSVSTNLQRGNR	-1.8728537186538463	1.690177	0.10526577742775167
7	DEDEIRTTNPVATEQYGSVSTNLQRGNR	-0.809260747863265	1.7281709	0.32857080072474787
8	DEEAIRTTNPVATEQYGSVSTNLQRGNR	-3.84165410257119	1.2811112	0.8246827658414961
9	DEECIRTTNPVATEQYGSVSTNLQRGNR	-3.5933516683768225	1.3754444	0.19005813216283052
10	DEEDIRTTNPVATEQYGSVSTNLQRGNR	-3.4582576129965847	-1.6095922	-1.451312962113624
11	DEEEARTTNPVATEQYGSVSTNLQRGNR	-4.890168930839825	-4.0146236	-1.7108753817376652
12	DEEECRTTNPVATEQYGSVSTNLQRGNR	-3.587764267184609	-1.1333871	-0.5947759953686163
13	DEEEDRTTNPVATEQYGSVSTNLQRGNR	-4.634557868331253	-4.9745097	-3.0775716772645207
14	DEEEERTTNPVATEQYGSVSTNLQRGNR	-5.262245659279444	-4.98633	-2.686448828718417
15	DEEEFRTTNPVATEQYGSVSTNLQRGNR	-5.406410924030203	-5.026465	-2.241261918287856
16	DEEEGRTTNPVATEQYGSVSTNLQRGNR	-6.511163102623807	-4.816003	-2.3500625717253723
17	DEEEHRTTNPVATEQYGSVSTNLQRGNR	-6.355702945015062	-5.0267434	-1.963285248147189
18	DEEEIATTNPVATEQYGSVSTNLQRGNR	-0.747670805176028	2.1342812	0.7495778110698783
19	DEEEICTTNPVATEQYGSVSTNLQRGNR	-0.1967490613937513	1.8533254	0.19626234385788344
20	DEEEIDTTNPVATEQYGSVSTNLQRGNR	-3.1260892873414923	-1.7009056	-1.489685136811607
21	DEEEIETTNPVATEQYGSVSTNLQRGNR	-1.9644673128917167	0.26835394	-0.6332603034633717
22	DEEEIFTTNPVATEQYGSVSTNLQRGNR	-2.141548187078715	-1.3999598	-1.4805014478081944
23	DEEEIGTTNPVATEQYGSVSTNLQRGNR	0.5288228739451613	1.5047016	0.013777199774754223
24	DEEEIHTTNPVATEQYGSVSTNLQRGNR	-0.6067131114149948	1.0472226	-0.09844066403848117
25	DEEEIITTNPVATEQYGSVSTNLQRGNR	-1.0090978910550656	-0.41759825	-1.1968106560070684
26	DEEEIKTTNPVATEQYGSVSTNLQRGNR	-1.0032237008925364	1.4966483	0.13407470927914034
27	DEEEILTTNPVATEQYGSVSTNLQRGNR	-2.0544683973819446	-1.5592101	-0.39532661453706375
28	DEEEIMTTNPVATEQYGSVSTNLQRGNR	-2.0973038985264445	0.29964876	-1.073511377018411
29	DEEEINTTNPVATEQYGSVSTNLQRGNR	-0.193607074581869	1.4122615	-0.1601012242416342
30	DEEEIPTTNPVATEQYGSVSTNLQRGNR	-3.798088768086256	-4.7974167	-2.4465846921343104
31	DEEEIQTTNPVATEQYGSVSTNLQRGNR	-0.9874102696321212	0.89640284	0.23456686280165862
32	DEEEIRATNPVATEQYGSVSTNLQRGNR	-1.099384928497031	1.4707913	-0.218596110860382
33	DEEEIRCTNPVATEQYGSVSTNLQRGNR	-0.3166844805840907	1.3312016	-0.23718476247983666
34	DEEEIRDTNPVATEQYGSVSTNLQRGNR	-4.98524495620004	-4.8067484	-2.4576319907352104
35	DEEEIRETNPVATEQYGSVSTNLQRGNR	-4.260211947938323	-3.6824923	-2.3842495799986114
36	DEEEIRFTNPVATEQYGSVSTNLQRGNR	-4.535912805172417	-4.2099853	-3.0459652507697594
37	DEEEIRGTNPVATEQYGSVSTNLQRGNR	-1.6462357197119553	0.30541468	-1.083825058261871
38	DEEEIRHTNPVATEQYGSVSTNLQRGNR	-3.8647178275522087	-2.4864638	-2.4192780519491563
39	DEEEIRITNPVATEQYGSVSTNLQRGNR	-5.142301277371375	-5.046243	-3.386145348245673
40	DEEEIRKTNPVATEQYGSVSTNLQRGNR	-6.362587932131148	-5.0494146	-3.007448331738196
41	DEEEIRLTNPVATEQYGSVSTNLQRGNR	-5.038643003545509	-4.7798095	-3.3900346500124012
42	DEEEIRMTNPVATEQYGSVSTNLQRGNR	-2.683412229271082	-2.5505407	-0.2547481743209179
43	DEEEIRNTNPVATEQYGSVSTNLQRGNR	-3.5384133743423765	-4.174692	-2.6103304447852818
44	DEEEIRPTNPVATEQYGSVSTNLQRGNR	-0.3659904621863837	1.0941973	-0.08956470931680549
45	DEEEIRQTNPVATEQYGSVSTNLQRGNR	-1.2689672866873418	-0.28308868	-1.8242102543774177
46	DEEEIRRTNPVATEQYGSVSTNLQRGNR	-5.702977619281263	-4.360963	-2.9472345034348013
47	DEEEIRSTNPVATEQYGSVSTNLQRGNR	-0.7842809217270409	1.4144073	-0.301359218894488
48	DEEEIRTANPVATEQYGSVSTNLQRGNR	-5.601916316648534	-4.7949533	-2.427872014824727
49	DEEEIRTCNPVATEQYGSVSTNLQRGNR	-2.586900600203356	-1.3504584	-1.3921093868202075
50	DEEEIRTDNPVATEQYGSVSTNLQRGNR	-5.193293502757532	-5.0494585	-3.062962649880917
51	DEEEIRTENPVATEQYGSVSTNLQRGNR	-6.145402181393533	-5.048638	-2.4811247055675896
52	DEEEIRTFNPVATEQYGSVSTNLQRGNR	-5.048714870151647	-5.048399	-2.9103089525343275
53	DEEEIRTGNPVATEQYGSVSTNLQRGNR	-5.413949771790001	-4.8484974	-3.0871001269005163
54	DEEEIRTHNPVATEQYGSVSTNLQRGNR	-6.423080584265102	-5.049441	-3.7087893469786692
55	DEEEIRTINPVATEQYGSVSTNLQRGNR	-6.192769210481206	-4.608612	-2.433593596766764
56	DEEEIRTKNPVATEQYGSVSTNLQRGNR	-6.281637958980262	-5.049453	-2.438354159772439
57	DEEEIRTLNPVATEQYGSVSTNLQRGNR	-3.928661427833672	-4.7485757	-3.641752968390586
58	DEEEIRTMNPVATEQYGSVSTNLQRGNR	-6.206280823566402	-4.805616	-3.6471215060708326
59	DEEEIRTNNPVATEQYGSVSTNLQRGNR	-5.568472822780649	-4.988157	-2.0954335032813507
60	DEEEIRTPNPVATEQYGSVSTNLQRGNR	-5.899205125133348	-5.0494647	-3.8078538955665646
61	DEEEIRTQNPVATEQYGSVSTNLQRGNR	-5.123801072544032	-4.4740505	-2.6974253330009876
62	DEEEIRTRNPVATEQYGSVSTNLQRGNR	-5.819269300341703	-5.0494294	-2.3805060737842307
63	DEEEIRTSNPVATEQYGSVSTNLQRGNR	-5.041418540671942	-4.203254	-1.3426614651799458
64	DEEEIRTTAPVATEQYGSVSTNLQRGNR	-4.51775106549877	-5.0414877	-3.608550186203791
65	DEEEIRTTCPVATEQYGSVSTNLQRGNR	-5.2730123985609145	-4.7098975	-2.549264442183146
66	DEEEIRTTDPVATEQYGSVSTNLQRGNR	-5.661172045098116	-4.980452	-3.0583447436222766
67	DEEEIRTTEPVATEQYGSVSTNLQRGNR	-5.175524772155224	-5.049314	-3.211278065427738
68	DEEEIRTTFPVATEQYGSVSTNLQRGNR	-5.5499926967473225	-5.0494175	-2.5471189545227713
69	DEEEIRTTGPVATEQYGSVSTNLQRGNR	-4.694248720864568	-5.0299635	-3.126574101765213
70	DEEEIRTTHPVATEQYGSVSTNLQRGNR	-6.249634641645844	-5.049456	-3.6665597721547583
71	DEEEIRTTIPVATEQYGSVSTNLQRGNR	-5.034792493919277	-5.0485454	-2.084045286773806
72	DEEEIRTTKPVATEQYGSVSTNLQRGNR	-5.14934619216296	-5.0494423	-3.9604525943382054
73	DEEEIRTTLPVATEQYGSVSTNLQRGNR	-4.890396772760844	-5.0100117	-2.0535001441280816
74	DEEEIRTTMPVATEQYGSVSTNLQRGNR	-5.108573250007384	-5.0480475	-2.1904135045326694
75	DEEEIRTTNAVATEQYGSVSTNLQRGNR	-1.806788598853144	-2.4145486	-0.8979394767330007
76	DEEEIRTTNCVATEQYGSVSTNLQRGNR	-1.0112803418360408	-1.0059814	-0.5564766856018846
77	DEEEIRTTNDVATEQYGSVSTNLQRGNR	-5.048791180006651	-4.965	-2.411981441358341
78	DEEEIRTTNEVATEQYGSVSTNLQRGNR	-3.1023142595357025	-4.6136937	-2.7324605217607445
79	DEEEIRTTNFVATEQYGSVSTNLQRGNR	-6.563288042981405	-4.9641395	-0.6220323636639673
80	DEEEIRTTNGVATEQYGSVSTNLQRGNR	-3.1245258474482966	-2.098096	-1.18355211590133
81	DEEEIRTTNHVATEQYGSVSTNLQRGNR	-4.223942024284318	-4.823922	-2.2465343294831026
82	DEEEIRTTNIVATEQYGSVSTNLQRGNR	-4.546935416322627	-4.445841	-3.198920135280045
83	DEEEIRTTNKVATEQYGSVSTNLQRGNR	-5.485673946709528	-5.046209	-2.9276127887717553
84	DEEEIRTTNLVATEQYGSVSTNLQRGNR	-4.805518381846161	-4.4015565	-2.8345964457249533
85	DEEEIRTTNMVATEQYGSVSTNLQRGNR	-5.692391571874938	-4.2613215	-2.67952718016298
86	DEEEIRTTNNVATEQYGSVSTNLQRGNR	-4.873180608125134	-4.2813425	-2.599006874612124
87	DEEEIRTTNPAATEQYGSVSTNLQRGNR	-1.1400321943060914	-0.011066437	-1.3861244922657558
88	DEEEIRTTNPCATEQYGSVSTNLQRGNR	-0.8231196595197681	1.5979338	-0.3540655971121982
89	DEEEIRTTNPDATEQYGSVSTNLQRGNR	-0.0919064250947827	-0.25431108	-1.464368987105816
90	DEEEIRTTNPEATEQYGSVSTNLQRGNR	1.2386263048869357	-0.13239956	-1.743752731401642
91	DEEEIRTTNPFATEQYGSVSTNLQRGNR	-0.4306005981052633	-0.2132945	-1.2412239037491837
92	DEEEIRTTNPGATEQYGSVSTNLQRGNR	-2.770870002467481	-1.6334305	-0.5338458982536771
93	DEEEIRTTNPHATEQYGSVSTNLQRGNR	-2.323914725568556	-1.3170872	-1.5294303778326803
94	DEEEIRTTNPIATEQYGSVSTNLQRGNR	-0.9707481355453504	1.2869997	-0.28184255893266474
95	DEEEIRTTNPKATEQYGSVSTNLQRGNR	-4.900616967383727	-4.06983	-1.9412730623362204
96	DEEEIRTTNPLATEQYGSVSTNLQRGNR	-1.7316901512108198	-0.19928789	-1.2425716243190141
97	DEEEIRTTNPMATEQYGSVSTNLQRGNR	-0.0368777246153621	0.53550434	-0.5870013363738096
98	DEEEIRTTNPNATEQYGSVSTNLQRGNR	-2.0987916656198897	-1.0801778	-1.253876323926585
99	DEEEIRTTNPPATEQYGSVSTNLQRGNR	-2.81845420548186	-3.4545116	-1.256503642378048
100	DEEEIRTTNPQATEQYGSVSTNLQRGNR	-4.0673128189119305	-0.9900174	-1.0939638065439627
101	DEEEIRTTNPRATEQYGSVSTNLQRGNR	-3.999072296363676	-3.965588	-3.004359502467153
102	DEEEIRTTNPSATEQYGSVSTNLQRGNR	0.1809046252080496	0.4893155	-0.3877918483448717
103	DEEEIRTTNPTATEQYGSVSTNLQRGNR	-0.2853692534853771	1.1798577	-0.4437868617081815
104	DEEEIRTTNPVAAEQYGSVSTNLQRGNR	-1.9589709677689968	-1.0609057	-1.2709012625289038
105	DEEEIRTTNPVACEQYGSVSTNLQRGNR	-2.2367042117715368	1.1959977	-0.5992420684303461
106	DEEEIRTTNPVADEQYGSVSTNLQRGNR	-2.4619282354936813	-0.6697154	-1.1053583125291215
107	DEEEIRTTNPVAEEQYGSVSTNLQRGNR	-2.9962449905053954	-2.164134	-1.717652620349158
108	DEEEIRTTNPVAFEQYGSVSTNLQRGNR	-2.191196668237964	0.8425679	0.4446519876927102
109	DEEEIRTTNPVAGEQYGSVSTNLQRGNR	-0.3209737459769855	0.27603817	-0.44793814614185123
110	DEEEIRTTNPVAHEQYGSVSTNLQRGNR	-1.6302579188237274	0.70889425	-0.19106612280776325
111	DEEEIRTTNPVAIEQYGSVSTNLQRGNR	-1.707231716567163	0.2840867	-1.3172245399591151
112	DEEEIRTTNPVAKEQYGSVSTNLQRGNR	-3.6900117279780975	-4.4747267	-1.9271542214545097
113	DEEEIRTTNPVALEQYGSVSTNLQRGNR	-3.3424578254152406	-2.1423545	-1.4373987354583324
114	DEEEIRTTNPVAMEQYGSVSTNLQRGNR	-3.6304022388399417	-0.4016781	-0.7351353286428104
115	DEEEIRTTNPVANEQYGSVSTNLQRGNR	-2.3010411471032715	-0.2685113	-0.9577848441104191
116	DEEEIRTTNPVAPEQYGSVSTNLQRGNR	-3.5913507390420736	-3.7124543	-2.723896192667775
117	DEEEIRTTNPVAQEQYGSVSTNLQRGNR	-3.610736946191311	-3.267103	-2.3641920608003826
118	DEEEIRTTNPVAREQYGSVSTNLQRGNR	-5.9040328877228765	-5.0262055	-2.8100329984874666
119	DEEEIRTTNPVASEQYGSVSTNLQRGNR	-1.2380110265800064	0.89226246	-0.9052833704428433
120	DEEEIRTTNPVATAQYGSVSTNLQRGNR	-3.656521299803824	0.70701456	0.30942973631742454
121	DEEEIRTTNPVATCQYGSVSTNLQRGNR	-0.9057364993429354	0.845736	-0.07218143266451271
122	DEEEIRTTNPVATDQYGSVSTNLQRGNR	-0.4146065507577059	1.3045802	0.4786903670209295
123	DEEEIRTTNPVATEAYGSVSTNLQRGNR	-0.7116002726480792	1.8017516	0.08718946550844464
124	DEEEIRTTNPVATECYGSVSTNLQRGNR	-0.563103849551102	1.780962	0.5615610906796409
125	DEEEIRTTNPVATEDYGSVSTNLQRGNR	-1.6537172411385137	-0.26532936	-1.1637305122502983
126	DEEEIRTTNPVATEEYGSVSTNLQRGNR	-2.9341829870170453	0.06409359	-0.6250805958047341
127	DEEEIRTTNPVATEFYGSVSTNLQRGNR	-1.9460564968191507	1.0590296	-0.3678845878472501
128	DEEEIRTTNPVATEGYGSVSTNLQRGNR	-0.5908904036830747	1.7473211	0.17801943882558469
129	DEEEIRTTNPVATEHYGSVSTNLQRGNR	-0.8475918063308159	1.8803406	0.5086366606050738
130	DEEEIRTTNPVATEIYGSVSTNLQRGNR	-2.733697127077757	1.3735175	-0.08600985631882985
131	DEEEIRTTNPVATEKYGSVSTNLQRGNR	-5.0876027781126965	-0.27831364	-1.508407118541033
132	DEEEIRTTNPVATELYGSVSTNLQRGNR	0.2012218714684076	0.7444711	-0.5989474812009554
133	DEEEIRTTNPVATEMYGSVSTNLQRGNR	-1.3893941393361475	1.4094558	-0.3130419830187936
134	DEEEIRTTNPVATENYGSVSTNLQRGNR	-1.0081805774718815	1.5127931	-0.10489351396656055
135	DEEEIRTTNPVATEPYGSVSTNLQRGNR	-2.6584166150095387	1.9731483	0.4454221913767089
136	DEEEIRTTNPVATEQAGSVSTNLQRGNR	-1.1007761547783674	-2.0612073	-1.9520308496221404
137	DEEEIRTTNPVATEQCGSVSTNLQRGNR	-0.5369200890898715	-0.92491436	-0.346198023222966
138	DEEEIRTTNPVATEQDGSVSTNLQRGNR	-3.6099764035456734	-3.7026658	-2.11776532671875
139	DEEEIRTTNPVATEQEGSVSTNLQRGNR	-4.609945213848428	-3.673706	-1.3693122692417763
140	DEEEIRTTNPVATEQFGSVSTNLQRGNR	-1.2597742146620454	1.4451408	-0.28040962347911425
141	DEEEIRTTNPVATEQGGSVSTNLQRGNR	-1.9503783572529445	-2.1720946	-1.5051768490472366
142	DEEEIRTTNPVATEQHGSVSTNLQRGNR	-2.1188603939410395	-0.881536	-1.887732823894515
143	DEEEIRTTNPVATEQIGSVSTNLQRGNR	-3.4315401269203454	-2.2511759	-0.8872519971488355
144	DEEEIRTTNPVATEQKGSVSTNLQRGNR	-4.425186401367764	-4.306205	-2.2907725403343395
145	DEEEIRTTNPVATEQLGSVSTNLQRGNR	-4.1417076978357885	-2.3184497	-2.392467396945337
146	DEEEIRTTNPVATEQMGSVSTNLQRGNR	-1.2105695559805938	-2.2055194	-1.8878824194218833
147	DEEEIRTTNPVATEQNGSVSTNLQRGNR	-3.780916469760317	-3.6576838	-2.1843957283226274
148	DEEEIRTTNPVATEQPGSVSTNLQRGNR	-4.315654466662569	-4.0017347	-2.071223694713387
149	DEEEIRTTNPVATEQQGSVSTNLQRGNR	-3.576852770563208	-3.1015344	-0.2241190316720303
150	DEEEIRTTNPVATEQRGSVSTNLQRGNR	-5.467869752791206	-4.622513	-2.49970292773264
151	DEEEIRTTNPVATEQSGSVSTNLQRGNR	-2.1320989054866955	-1.6074674	-1.7253536508785476
152	DEEEIRTTNPVATEQTGSVSTNLQRGNR	-3.99365719601624	-3.3368592	-2.5510431645015164
153	DEEEIRTTNPVATEQVGSVSTNLQRGNR	-3.5924365146267423	-2.4836679	-1.6204964303999585
154	DEEEIRTTNPVATEQWGSVSTNLQRGNR	-0.6529910445336282	2.0492668	0.6277010514363592
155	DEEEIRTTNPVATEQYASVSTNLQRGNR	-3.9223355934294672	-2.7660666	-1.759827692941382
156	DEEEIRTTNPVATEQYCSVSTNLQRGNR	-4.454019596033463	-3.7585866	-2.7268469841195397
157	DEEEIRTTNPVATEQYDSVSTNLQRGNR	-3.759206140805949	-3.8362305	-2.538503453337883
158	DEEEIRTTNPVATEQYESVSTNLQRGNR	-3.795633938347277	-3.6269507	-1.6045341237168618
159	DEEEIRTTNPVATEQYFSVSTNLQRGNR	-4.4926801297394725	-3.4093046	-0.4077653746419454
160	DEEEIRTTNPVATEQYGAVSTNLQRGNR	-0.8719344805881148	1.6666327	0.194052616605509
161	DEEEIRTTNPVATEQYGCVSTNLQRGNR	-0.4850013848698862	1.8182111	0.249285037628022
162	DEEEIRTTNPVATEQYGDVSTNLQRGNR	0.8019243223832182	1.3903389	-0.21508799270192114
163	DEEEIRTTNPVATEQYGEVSTNLQRGNR	1.3569639777444418	2.09903	1.0467617956051694
164	DEEEIRTTNPVATEQYGFVSTNLQRGNR	0.5528773189976729	1.0510049	-0.22298038289257605
165	DEEEIRTTNPVATEQYGGVSTNLQRGNR	-0.2510025299682094	0.79467773	-0.8122134874182159
166	DEEEIRTTNPVATEQYGHVSTNLQRGNR	-1.391796937346126	0.9903388	0.3410744270613524
167	DEEEIRTTNPVATEQYGIVSTNLQRGNR	0.7717782903074198	1.3385139	-0.3127769584804412
168	DEEEIRTTNPVATEQYGKVSTNLQRGNR	-5.184991090517579	-1.9318912	-1.1555313279819739
169	DEEEIRTTNPVATEQYGLVSTNLQRGNR	-0.195981874435556	0.97790956	-0.24155488454013074
170	DEEEIRTTNPVATEQYGMVSTNLQRGNR	-2.664325084314448	0.9134207	-0.09681218162255512
171	DEEEIRTTNPVATEQYGNVSTNLQRGNR	-1.3477133836529889	1.5322142	-0.0560325316299366
172	DEEEIRTTNPVATEQYGPVSTNLQRGNR	-2.627692951581956	-3.1260843	-2.333151324798882
173	DEEEIRTTNPVATEQYGQVSTNLQRGNR	-1.5359599334774847	1.8584185	0.17666811481464784
174	DEEEIRTTNPVATEQYGRVSTNLQRGNR	-3.8584745692487448	-4.7254806	-0.12046193241577363
175	DEEEIRTTNPVATEQYGSASTNLQRGNR	-0.9231088496577876	1.3255615	-0.41084987757724534
176	DEEEIRTTNPVATEQYGSCSTNLQRGNR	-0.9976101984408056	1.646101	-0.026064575846652005
177	DEEEIRTTNPVATEQYGSDSTNLQRGNR	-3.4372456575981305	-2.1259515	-1.7546567127580897
178	DEEEIRTTNPVATEQYGSESTNLQRGNR	-2.2958288351017537	-1.5155885	-1.9225039695848185
179	DEEEIRTTNPVATEQYGSFSTNLQRGNR	-0.9592315962148642	0.5981765	-0.5668544054888454
180	DEEEIRTTNPVATEQYGSGSTNLQRGNR	-1.155169957642352	-0.65116405	-0.09125291077170594
181	DEEEIRTTNPVATEQYGSHSTNLQRGNR	-0.601887626076218	0.13718557	-0.8285166457749131
182	DEEEIRTTNPVATEQYGSISTNLQRGNR	0.2577333412718125	1.5711803	-0.7207452156253904
183	DEEEIRTTNPVATEQYGSKSTNLQRGNR	-3.1186240847227484	-2.6022694	-1.1619800700766358
184	DEEEIRTTNPVATEQYGSLSTNLQRGNR	-1.7865449575271155	-0.620738	-0.585056442740834
185	DEEEIRTTNPVATEQYGSMSTNLQRGNR	-1.4158151100208876	0.6728959	-1.124149158696655
186	DEEEIRTTNPVATEQYGSNSTNLQRGNR	-1.8432195180913808	0.037124157	-0.40110300591275205
187	DEEEIRTTNPVATEQYGSPSTNLQRGNR	-3.3153935578923703	-2.7906048	-2.1444561238969033
188	DEEEIRTTNPVATEQYGSQSTNLQRGNR	-0.7510444258679662	-1.3010232	-1.146998870585577
189	DEEEIRTTNPVATEQYGSRSTNLQRGNR	-4.0844161133787225	-2.3500438	-0.6306105545769132
190	DEEEIRTTNPVATEQYGSSSTNLQRGNR	-1.6476453972895613	0.8102546	-0.7784820680329094
191	DEEEIRTTNPVATEQYGSTSTNLQRGNR	0.4307055214414837	1.2065392	-0.6228298397788148
192	DEEEIRTTNPVATEQYGSVATNLQRGNR	-0.2451555173469555	1.9646497	0.4087944133030863
193	DEEEIRTTNPVATEQYGSVCTNLQRGNR	-1.2508872342724005	1.6448641	0.2667289508033992
194	DEEEIRTTNPVATEQYGSVDTNLQRGNR	-1.2612419305507407	-0.08775473	-1.5480805237037476
195	DEEEIRTTNPVATEQYGSVETNLQRGNR	0.5240983024347246	-0.3167591	-1.5395348627043148
196	DEEEIRTTNPVATEQYGSVFTNLQRGNR	-3.293665255737164	0.85293245	-0.0191601414816418
197	DEEEIRTTNPVATEQYGSVGTNLQRGNR	-0.0687035698437089	1.3195453	-0.490085120545956
198	DEEEIRTTNPVATEQYGSVHTNLQRGNR	-3.361808307664248	1.2346706	-0.4343203187179068
199	DEEEIRTTNPVATEQYGSVITNLQRGNR	-1.6005098645293678	0.00048589706	-0.8129095474672656
200	DEEEIRTTNPVATEQYGSVKTNLQRGNR	-5.560974177143159	-3.6959133	-2.0464004434053784
201	DEEEIRTTNPVATEQYGSVLTNLQRGNR	-2.3580710626542025	-0.3994341	-1.5059424934727819
202	DEEEIRTTNPVATEQYGSVMTNLQRGNR	-2.148359661052452	0.446383	-0.9411889939503162
203	DEEEIRTTNPVATEQYGSVNTNLQRGNR	-0.7586844985375089	1.1026506	-0.6542727588377719
204	DEEEIRTTNPVATEQYGSVPTNLQRGNR	0.0538171268428196	1.6712155	0.07775556241609927
205	DEEEIRTTNPVATEQYGSVQTNLQRGNR	-1.4042272415817918	0.32679033	-0.7251010115456218
206	DEEEIRTTNPVATEQYGSVRTNLQRGNR	-5.747301531329076	-2.8619847	-2.0875946963013625
207	DEEEIRTTNPVATEQYGSVSANLQRGNR	-0.6490616940715426	1.7082644	0.06912830803864445
208	DEEEIRTTNPVATEQYGSVSCNLQRGNR	-0.3233650845899879	1.5576215	-0.10298492767794976
209	DEEEIRTTNPVATEQYGSVSDNLQRGNR	-0.0215074625756763	1.8504391	0.4398518881273965
210	DEEEIRTTNPVATEQYGSVSENLQRGNR	2.756888769477196	1.8302746	0.42226820045822144
211	DEEEIRTTNPVATEQYGSVSFNLQRGNR	-1.3121414966880267	0.32310247	-0.2748835660690663
212	DEEEIRTTNPVATEQYGSVSGNLQRGNR	-1.935925198902852	1.2111115	1.1557638414930498
213	DEEEIRTTNPVATEQYGSVSHNLQRGNR	-2.80231469760289	1.305727	-0.26749544812435744
214	DEEEIRTTNPVATEQYGSVSINLQRGNR	-0.9264510420378204	1.4858522	-0.22923517459048348
215	DEEEIRTTNPVATEQYGSVSKNLQRGNR	-5.607094865347873	-3.2013369	-1.5374136027735332
216	DEEEIRTTNPVATEQYGSVSLNLQRGNR	-1.0290754489930796	0.8912401	-0.5278989852261464
217	DEEEIRTTNPVATEQYGSVSMNLQRGNR	0.3955029767444235	1.3756046	-0.19924685288758148
218	DEEEIRTTNPVATEQYGSVSNNLQRGNR	-0.0887955684873652	1.5552135	-0.03902509747702787
219	DEEEIRTTNPVATEQYGSVSPNLQRGNR	-0.8901803068115083	0.6843357	-0.24532442768857088
220	DEEEIRTTNPVATEQYGSVSQNLQRGNR	-1.3776781821367017	1.1965389	-0.4732049135457004
221	DEEEIRTTNPVATEQYGSVSRNLQRGNR	-5.085029563414048	-3.0289216	-2.270017449588414
222	DEEEIRTTNPVATEQYGSVSSNLQRGNR	-0.9154357882556144	1.6706514	0.0046571984138932265
223	DEEEIRTTNPVATEQYGSVSTALQRGNR	-1.6346528765209118	1.6118078	-0.12527576899036497
224	DEEEIRTTNPVATEQYGSVSTCLQRGNR	-0.3592796039093583	0.39921045	-1.0599220314115616
225	DEEEIRTTNPVATEQYGSVSTDLQRGNR	1.803391819914977	1.4581585	-0.20932399564901338
226	DEEEIRTTNPVATEQYGSVSTELQRGNR	2.1583155714015407	1.4511466	-0.3302640543389064
227	DEEEIRTTNPVATEQYGSVSTFLQRGNR	0.6152119228388203	1.3822169	-0.7140541494109254
228	DEEEIRTTNPVATEQYGSVSTGLQRGNR	-1.9359612613202928	1.9463396	0.333510793695444
229	DEEEIRTTNPVATEQYGSVSTHLQRGNR	-0.6549019362434312	1.0588903	0.6460026111666846
230	DEEEIRTTNPVATEQYGSVSTILQRGNR	0.8312251751326715	1.2129989	-0.5467692511227771
231	DEEEIRTTNPVATEQYGSVSTKLQRGNR	-4.746430103228733	-1.1193154	-1.9291925077525196
232	DEEEIRTTNPVATEQYGSVSTLLQRGNR	-0.911734247217206	0.9909258	-0.6726898581651621
233	DEEEIRTTNPVATEQYGSVSTMLQRGNR	-1.0352856386996352	1.237431	-0.8034073260637911
234	DEEEIRTTNPVATEQYGSVSTNAQRGNR	-2.8325794352668248	1.5378256	-0.5461653422965806
235	DEEEIRTTNPVATEQYGSVSTNCQRGNR	-4.735129883518692	0.2329607	-0.920825165273774
236	DEEEIRTTNPVATEQYGSVSTNDQRGNR	1.5450609461438	1.8410354	0.2518552156482041
237	DEEEIRTTNPVATEQYGSVSTNEQRGNR	0.757116134986783	1.7513666	0.16755130921704797
238	DEEEIRTTNPVATEQYGSVSTNFQRGNR	-1.995831222344829	1.1523123	-0.3526995591912705
239	DEEEIRTTNPVATEQYGSVSTNGQRGNR	-0.7909596958106992	1.66078	0.21196684628441353
240	DEEEIRTTNPVATEQYGSVSTNHQRGNR	-3.4686281740594374	1.4567213	0.1233540353216398
241	DEEEIRTTNPVATEQYGSVSTNIQRGNR	-1.6913971104589556	1.916213	0.3467285570253491
242	DEEEIRTTNPVATEQYGSVSTNKQRGNR	-4.348197317852252	-0.47943592	-1.6913177249599887
243	DEEEIRTTNPVATEQYGSVSTNLARGNR	-0.852592502950404	1.5610504	-0.3579396791683518
244	DEEEIRTTNPVATEQYGSVSTNLCRGNR	-2.0000087990009754	-2.9130428	-2.769658564864427
245	DEEEIRTTNPVATEQYGSVSTNLDRGNR	1.110771799235878	1.7117729	0.05574048203275872
246	DEEEIRTTNPVATEQYGSVSTNLERGNR	1.669165295931884	1.6396022	-0.04097255390354526
247	DEEEIRTTNPVATEQYGSVSTNLFRGNR	-3.131674010808813	0.53908396	-1.0471216933068686
248	DEEEIRTTNPVATEQYGSVSTNLGRGNR	-1.6594507713504405	1.3636355	-0.10649571469851615
249	DEEEIRTTNPVATEQYGSVSTNLHRGNR	-3.659880848873641	-0.1119194	-0.5797617924825769
250	DEEEIRTTNPVATEQYGSVSTNLIRGNR	-1.111132279308785	1.4585896	-0.2868305017571888
251	DEEEIRTTNPVATEQYGSVSTNLKRGNR	-4.04711631592617	-3.612995	-1.8167011944511628
252	DEEEIRTTNPVATEQYGSVSTNLLRGNR	-1.268182200713991	1.3559799	-0.4225226050336399
253	DEEEIRTTNPVATEQYGSVSTNLMRGNR	-1.0827328011020956	1.415844	-0.23042290134203292
254	DEEEIRTTNPVATEQYGSVSTNLNRGNR	-1.8520199399486352	1.6818814	-0.19231613088457244
255	DEEEIRTTNPVATEQYGSVSTNLPRGNR	-4.103312319098779	-0.25118065	-0.5270893958752811
256	DEEEIRTTNPVATEQYGSVSTNLQAGNR	1.4849847396407374	1.9899244	0.7310210784986975
257	DEEEIRTTNPVATEQYGSVSTNLQCGNR	0.2942462108874351	-1.0572875	-1.3849178437988403
258	DEEEIRTTNPVATEQYGSVSTNLQDGNR	0.8535828016557363	2.1113305	0.7457389490433837
259	DEEEIRTTNPVATEQYGSVSTNLQEGNR	1.455507960795937	1.9726982	0.3138646800089102
260	DEEEIRTTNPVATEQYGSVSTNLQFGNR	0.2059506721449905	1.9418325	0.7448276952163901
261	DEEEIRTTNPVATEQYGSVSTNLQGGNR	2.268257427711471	2.153432	1.050380209239579
262	DEEEIRTTNPVATEQYGSVSTNLQHGNR	2.0108754068330064	2.0829897	0.8412910666313653
263	DEEEIRTTNPVATEQYGSVSTNLQIGNR	3.5732520253107056	1.827714	0.5005391272099846
264	DEEEIRTTNPVATEQYGSVSTNLQKGNR	-1.365226553130997	1.777123	0.27519197468156165
265	DEEEIRTTNPVATEQYGSVSTNLQLGNR	0.4335410398189688	1.8651891	0.4626895101102573
266	DEEEIRTTNPVATEQYGSVSTNLQMGNR	1.4622631771829795	1.9338069	0.6449154903558618
267	DEEEIRTTNPVATEQYGSVSTNLQNGNR	1.5397011925130408	2.1739984	1.0088233749987001
268	DEEEIRTTNPVATEQYGSVSTNLQPGNR	1.4732612301764754	2.0196347	0.3780197066058886
269	DEEEIRTTNPVATEQYGSVSTNLQQGNR	1.868272245746304	2.0894356	0.8656069756325468
270	DEEEIRTTNPVATEQYGSVSTNLQRANR	-2.0438625049444314	1.0130978	-0.7232003419702782
271	DEEEIRTTNPVATEQYGSVSTNLQRCNR	-5.3372302849435815	-3.9517117	-2.6667746971696094
272	DEEEIRTTNPVATEQYGSVSTNLQRDNR	-1.8216667124926929	1.8594246	0.24467133769266347
273	DEEEIRTTNPVATEQYGSVSTNLQRENR	-0.8735831328475354	1.7744803	-0.04903247590408277
274	DEEEIRTTNPVATEQYGSVSTNLQRFNR	-2.3925021089748824	1.2461624	-0.1508024911498378
275	DEEEIRTTNPVATEQYGSVSTNLQRGAR	-1.4904163932771155	1.5342107	-0.06951432729513662
276	DEEEIRTTNPVATEQYGSVSTNLQRGCR	-5.707933635975361	-4.4873815	-2.331878028374705
277	DEEEIRTTNPVATEQYGSVSTNLQRGDR	-0.0850583458932017	1.8802304	0.1727741710386077
278	DEEEIRTTNPVATEQYGSVSTNLQRGER	2.179692174180015	1.8391728	0.1506893240610392
279	DEEEIRTTNPVATEQYGSVSTNLQRGFR	-2.9545481589771234	0.007277012	-0.4477798880410848
280	DEEEIRTTNPVATEQYGSVSTNLQRGGR	0.8558562072839422	1.8295026	0.46545279774693604
281	DEEEIRTTNPVATEQYGSVSTNLQRGHR	-4.2008418160276335	0.033578873	-1.4202274677007
282	DEEEIRTTNPVATEQYGSVSTNLQRGIR	0.2204192253356694	1.1051793	0.37276099180475875
283	DEEEIRTTNPVATEQYGSVSTNLQRGKR	-5.282313536159966	-2.6651254	-1.441029899066132
284	DEEEIRTTNPVATEQYGSVSTNLQRGLR	1.5119146025248882	1.4115505	-0.11366026737191781
285	DEEEIRTTNPVATEQYGSVSTNLQRGMR	1.5247813549484128	1.7479873	0.1477995969118684
286	DEEEIRTTNPVATEQYGSVSTNLQRGNA	1.6049341274324085	2.0188475	0.9226756685011619
287	DEEEIRTTNPVATEQYGSVSTNLQRGNC	1.8107372062093	-1.3800378	-1.474706348444597
288	DEEEIRTTNPVATEQYGSVSTNLQRGND	1.9147091941400023	2.0229216	0.702452224555687
289	DEEEIRTTNPVATEQYGSVSTNLQRGNE	3.148475846241281	2.1756907	0.8565771255291441
290	DEEEIRTTNPVATEQYGSVSTNLQRGNF	2.5965436816268883	1.8594713	0.5103843166977722
291	DEEEIRTTNPVATEQYGSVSTNLQRGNG	1.6130555465401784	2.0722175	0.765643610223357
292	DEEEIRTTNPVATEQYGSVSTNLQRGNH	1.7726633849898217	2.0653825	1.0746793245341575
293	DEEEIRTTNPVATEQYGSVSTNLQRGNI	0.0228935122785443	2.1426115	1.1842446093912482
294	DEEEIRTTNPVATEQYGSVSTNLQRGNK	-2.1434484409039025	1.9466696	0.041745172029584054
295	DEEEIRTTNPVATEQYGSVSTNLQRGNL	2.5350621505468443	2.0305486	0.8192305725399347
296	DEEEIRTTNPVATEQYGSVSTNLQRGNM	2.340744950744916	2.067257	0.9263365549315576
297	DEEEIRTTNPVATEQYGSVSTNLQRGNN	2.0734338860096626	2.0627704	0.7914035696468584
298	DEEEIRTTNPVATEQYGSVSTNLQRGNP	2.021776918237709	2.0475502	0.5211902133460757
299	DEEEIRTTNPVATEQYGSVSTNLQRGNQ	1.9363914847549584	2.186335	1.2149514224938134
300	DEEEIRTTNPVATEQYGSVSTNLQRGNS	3.0979329471331742	2.0978646	1.010633531864869
301	DEEEIRTTNPVATEQYGSVSTNLQRGNT	2.361951040305524	2.126902	0.9428643197021263
302	DEEEIRTTNPVATEQYGSVSTNLQRGNV	2.26301200235422	2.0970125	0.8411386247316184
303	DEEEIRTTNPVATEQYGSVSTNLQRGNW	2.0608334392236385	1.5203876	0.5114101145369627
304	DEEEIRTTNPVATEQYGSVSTNLQRGNY	2.7052138046741314	1.9452496	0.6556665905885506
305	DEEEIRTTNPVATEQYGSVSTNLQRGPR	-0.022064516500097	1.6594849	-0.03750731272546126
306	DEEEIRTTNPVATEQYGSVSTNLQRGQR	-3.5796360370688887	1.8230729	0.159234739504166
307	DEEEIRTTNPVATEQYGSVSTNLQRGRR	-6.396826896842665	-5.049207	-3.355474471682463
308	DEEEIRTTNPVATEQYGSVSTNLQRGSR	-1.856556578972589	1.6142039	-0.04912838988957624
309	DEEEIRTTNPVATEQYGSVSTNLQRGTR	-0.5108438446081891	1.8014851	0.3732902221752088
310	DEEEIRTTNPVATEQYGSVSTNLQRGVR	0.0619324296640946	1.5389657	0.12527220950932794
311	DEEEIRTTNPVATEQYGSVSTNLQRGWR	-4.861944097270199	-2.310667	-1.4963949472031448
312	DEEEIRTTNPVATEQYGSVSTNLQRGYR	-4.010882516082416	-1.4201453	-1.0788012945992609
313	DEEEIRTTNPVATEQYGSVSTNLQRHNR	-1.8272901735200189	-0.52361536	-0.9792095651071069
314	DEEEIRTTNPVATEQYGSVSTNLQRINR	-2.7488683054278904	0.6464801	-0.6062467583021363
315	DEEEIRTTNPVATEQYGSVSTNLQRKNR	-5.783560360518317	-3.5698004	-2.0586183948126777
316	DEEEIRTTNPVATEQYGSVSTNLQRLNR	-0.3402794276233363	1.5467234	-0.011730353784699332
317	DEEEIRTTNPVATEQYGSVSTNLQRMNR	-2.483665278859335	1.4420104	0.1151066674472272
318	DEEEIRTTNPVATEQYGSVSTNLQRNNR	-2.092443554234265	1.6162763	-0.042615809154581186
319	DEEEIRTTNPVATEQYGSVSTNLQRPNR	-0.4720899353487442	1.8593793	0.2939173487973932
320	DEEEIRTTNPVATEQYGSVSTNLQRQNR	-1.1114023331335037	1.274456	-0.35428755772704257
321	DEEEIRTTNPVATEQYGSVSTNLQRRNR	-5.7032973338239525	-3.0916505	-2.829422549713957
322	DEEEIRTTNPVATEQYGSVSTNLQRSNR	-2.8919897229774887	0.7817402	0.6675026192921383
323	DEEEIRTTNPVATEQYGSVSTNLQRTNR	-3.3498356659981723	0.8268957	0.18577624844919605
324	DEEEIRTTNPVATEQYGSVSTNLQRVNR	-3.5311948608965182	0.6405225	0.48497449607623366
325	DEEEIRTTNPVATEQYGSVSTNLQRWNR	-3.9697775605031	-1.9640956	-0.7852919145811637
326	DEEEIRTTNPVATEQYGSVSTNLQRYNR	-2.5623310313105647	0.225276	-0.4314090906679251
327	DEEEIRTTNPVATEQYGSVSTNLQSGNR	2.015726359423326	2.1587462	1.019222845864908
328	DEEEIRTTNPVATEQYGSVSTNLQTGNR	1.715084661964589	2.0800633	0.6813732920674394
329	DEEEIRTTNPVATEQYGSVSTNLQVGNR	2.957665266359625	1.9087462	0.5146300938282113
330	DEEEIRTTNPVATEQYGSVSTNLQWGNR	0.9751129004974708	1.6749744	0.3922199900060743
331	DEEEIRTTNPVATEQYGSVSTNLQYGNR	1.8806690945758064	1.8593025	0.5961690829651971
332	DEEEIRTTNPVATEQYGSVSTNLRRGNR	-4.889755017469924	-3.8425364	-2.4290843857094853
333	DEEEIRTTNPVATEQYGSVSTNLSRGNR	-2.442168678984692	1.3833447	-0.5490038048965413
334	DEEEIRTTNPVATEQYGSVSTNLTRGNR	-1.1167310323045767	1.2748046	-0.30924264851404537
335	DEEEIRTTNPVATEQYGSVSTNLVRGNR	-1.6954972670618271	0.8932824	-0.556723451508768
336	DEEEIRTTNPVATEQYGSVSTNLWRGNR	-3.571079966800157	-0.70307064	-1.2097318721452393
337	DEEEIRTTNPVATEQYGSVSTNLYRGNR	-2.745399789054313	0.17131233	-1.2756600403023466
338	DEEEIRTTNPVATEQYGSVSTNMQRGNR	-1.3721419751143824	1.3547091	-0.1585789600257801
339	DEEEIRTTNPVATEQYGSVSTNNQRGNR	-2.4504362949682927	0.085995674	-0.9677629418202773
340	DEEEIRTTNPVATEQYGSVSTNPQRGNR	-1.4553905224831691	1.6429572	0.0611034714703127
341	DEEEIRTTNPVATEQYGSVSTNQQRGNR	-3.3890060572784235	1.8404956	0.15441400067725297
342	DEEEIRTTNPVATEQYGSVSTNRQRGNR	-5.441965316649932	-4.48298	-1.7733725717439448
343	DEEEIRTTNPVATEQYGSVSTNSQRGNR	-1.6396938901493163	1.0714068	-0.7443750208084392
344	DEEEIRTTNPVATEQYGSVSTNTQRGNR	-1.8360245367646029	1.4187307	-0.14204133322215817
345	DEEEIRTTNPVATEQYGSVSTNVQRGNR	-0.0889422358463127	1.8806739	0.2641260598105415
346	DEEEIRTTNPVATEQYGSVSTNWQRGNR	-2.1942267707630267	1.7360139	0.08382456310468633
347	DEEEIRTTNPVATEQYGSVSTNYQRGNR	-1.681771451321456	1.227355	0.30756119269270066
348	DEEEIRTTNPVATEQYGSVSTPLQRGNR	0.4454423621231306	1.601418	-0.010555354162573138
349	DEEEIRTTNPVATEQYGSVSTQLQRGNR	1.0411247873859113	1.5489702	0.2292132742941977
350	DEEEIRTTNPVATEQYGSVSTRLQRGNR	-5.351011662020927	-3.0091577	-2.253061446392346
351	DEEEIRTTNPVATEQYGSVSTSLQRGNR	-1.24247658517834	1.4319429	-0.13728308918001986
352	DEEEIRTTNPVATEQYGSVSTTLQRGNR	-0.1203124726311606	1.4804978	-0.27945164201408623
353	DEEEIRTTNPVATEQYGSVSTVLQRGNR	0.7053750707021064	1.2961679	-0.5099168469005626
354	DEEEIRTTNPVATEQYGSVSTWLQRGNR	-0.1665044598550154	0.5053282	-0.6358943633558471
355	DEEEIRTTNPVATEQYGSVSTYLQRGNR	0.1981781577567704	1.2015824	-0.1585409844188863
356	DEEEIRTTNPVATEQYGSVSVNLQRGNR	-1.636982713499215	1.4775014	-0.2630866362240294
357	DEEEIRTTNPVATEQYGSVSWNLQRGNR	-2.7405485640194667	-0.5143781	-1.2154718327886957
358	DEEEIRTTNPVATEQYGSVSYNLQRGNR	-0.7022704956572534	1.15728	-0.7257545074408487
359	DEEEIRTTNPVATEQYGSVTTNLQRGNR	-0.7104159856197403	1.2854462	-0.7541545684827451
360	DEEEIRTTNPVATEQYGSVVTNLQRGNR	-1.964564284495913	1.4294963	-0.18856827850561153
361	DEEEIRTTNPVATEQYGSVWTNLQRGNR	-4.304731742266763	0.57500553	-0.7244962513389499
362	DEEEIRTTNPVATEQYGSVYTNLQRGNR	-3.517450896079034	-0.5673742	-0.21418531118707307
363	DEEEIRTTNPVATEQYGSWSTNLQRGNR	-2.1371877670340127	-0.32726192	-0.9342203794072219
364	DEEEIRTTNPVATEQYGSYSTNLQRGNR	-0.1476214644886876	0.6099372	-0.8521957555080331
365	DEEEIRTTNPVATEQYGTVSTNLQRGNR	-0.286309398704162	1.9198961	0.5937049884545065
366	DEEEIRTTNPVATEQYGVVSTNLQRGNR	1.041042519257078	1.9336824	0.6164988774425684
367	DEEEIRTTNPVATEQYGWVSTNLQRGNR	0.1791211363512279	1.4573288	0.12872434896089224
368	DEEEIRTTNPVATEQYGYVSTNLQRGNR	0.1972123482703556	1.1170473	-0.3946033350344518
369	DEEEIRTTNPVATEQYHSVSTNLQRGNR	-4.328836782913942	-4.3526134	-2.044265960088362
370	DEEEIRTTNPVATEQYISVSTNLQRGNR	-4.79118431473519	-4.313168	-2.0364458547104487
371	DEEEIRTTNPVATEQYKSVSTNLQRGNR	-5.916983838676968	-4.6706734	-0.9707214515940894
372	DEEEIRTTNPVATEQYLSVSTNLQRGNR	-4.17543855514834	-3.8274918	-0.779383532115288
373	DEEEIRTTNPVATEQYMSVSTNLQRGNR	-3.9004914022076864	-3.9375622	-2.4881467434746316
374	DEEEIRTTNPVATEQYNSVSTNLQRGNR	-4.3019803818670805	-3.7983463	-2.8442159218476437
375	DEEEIRTTNPVATEQYPSVSTNLQRGNR	-4.904126470976912	-4.14919	-2.032829134499705
376	DEEEIRTTNPVATEQYQSVSTNLQRGNR	-4.134311352744688	-3.8328073	-1.3054310018043846
377	DEEEIRTTNPVATEQYRSVSTNLQRGNR	-5.078536876252577	-4.418433	-2.2651866507669727
378	DEEEIRTTNPVATEQYSSVSTNLQRGNR	-4.156146521197672	-3.3087378	-2.288819046458931
379	DEEEIRTTNPVATEQYTSVSTNLQRGNR	-4.353603715774708	-3.5265806	-1.1961998996997476
380	DEEEIRTTNPVATEQYVSVSTNLQRGNR	-4.60461490527034	-4.4392333	-1.690816249626934
381	DEEEIRTTNPVATEQYWSVSTNLQRGNR	-2.4262163783534474	-1.3017728	-1.2043784279787477
382	DEEEIRTTNPVATEQYYSVSTNLQRGNR	-4.7319721419365735	-4.0434337	-0.8669740726308763
383	DEEEIRTTNPVATERYGSVSTNLQRGNR	-5.392181956707766	-1.946378	-0.3739845258636869
384	DEEEIRTTNPVATESYGSVSTNLQRGNR	-0.8356806775816479	1.8617606	0.5598865494338785
385	DEEEIRTTNPVATETYGSVSTNLQRGNR	-2.161255001358531	1.263691	-0.44288620468640083
386	DEEEIRTTNPVATEVYGSVSTNLQRGNR	-1.0236081667349148	1.5349078	0.06526426121791395
387	DEEEIRTTNPVATEWYGSVSTNLQRGNR	-0.9363966960979748	1.4496512	-0.16347030186294198
388	DEEEIRTTNPVATEYYGSVSTNLQRGNR	-3.145195150462432	0.67485523	-0.04960312212684492
389	DEEEIRTTNPVATFQYGSVSTNLQRGNR	-1.4965522007636929	0.066177845	-1.2269169528266577
390	DEEEIRTTNPVATGQYGSVSTNLQRGNR	-4.249929099252926	-0.0050287247	-0.27300779361240934
391	DEEEIRTTNPVATHQYGSVSTNLQRGNR	-4.062520669676678	-0.8919296	-1.0436694905657617
392	DEEEIRTTNPVATIQYGSVSTNLQRGNR	-3.2949725974818747	-2.1408784	-1.15153225797828
393	DEEEIRTTNPVATKQYGSVSTNLQRGNR	-5.638539288278282	-3.8594747	-2.1678486882905545
394	DEEEIRTTNPVATLQYGSVSTNLQRGNR	-3.0035975080939017	-0.30283165	-0.9313650952356465
395	DEEEIRTTNPVATMQYGSVSTNLQRGNR	-1.8161888340552423	0.308609	-0.4153422579399688
396	DEEEIRTTNPVATNQYGSVSTNLQRGNR	-3.704663276645472	-1.6888037	-1.1341234266996754
397	DEEEIRTTNPVATPQYGSVSTNLQRGNR	-4.210569555980594	-4.352545	-2.1493940695762923
398	DEEEIRTTNPVATQQYGSVSTNLQRGNR	-2.592812655446868	0.7468543	-0.491658269802441
399	DEEEIRTTNPVATRQYGSVSTNLQRGNR	-7.005806278682356	-3.5763729	-2.406088069847831
400	DEEEIRTTNPVATSQYGSVSTNLQRGNR	-3.5623743665475174	-0.386086	-0.7678525669869565
401	DEEEIRTTNPVATTQYGSVSTNLQRGNR	-2.889320536201504	-1.171629	-1.4709928143577518
402	DEEEIRTTNPVATVQYGSVSTNLQRGNR	-2.633239047276726	-1.1045122	-1.425222569526392
403	DEEEIRTTNPVATWQYGSVSTNLQRGNR	-1.917283386628104	-1.4124475	-0.839899928055587
404	DEEEIRTTNPVATYQYGSVSTNLQRGNR	-2.8393893520163243	0.012415409	-1.224138209649043
405	DEEEIRTTNPVAVEQYGSVSTNLQRGNR	-1.223723807165337	0.37155437	-0.8839672016272893
406	DEEEIRTTNPVAWEQYGSVSTNLQRGNR	-2.944204443274629	1.1047001	0.456424228291203
407	DEEEIRTTNPVAYEQYGSVSTNLQRGNR	-2.6500150346495537	2.0724196	0.5729643292246571
408	DEEEIRTTNPVCTEQYGSVSTNLQRGNR	-0.3383383410292876	0.95650434	-0.7209208602136208
409	DEEEIRTTNPVDTEQYGSVSTNLQRGNR	-4.510248534210533	-4.0880594	-1.5580663579805858
410	DEEEIRTTNPVETEQYGSVSTNLQRGNR	-4.289376201016948	-4.160507	-1.3135142017762167
411	DEEEIRTTNPVFTEQYGSVSTNLQRGNR	-5.664672140924687	-2.7829375	-2.1058905181000274
412	DEEEIRTTNPVGTEQYGSVSTNLQRGNR	-1.237861055682154	1.178299	-0.6722604001893995
413	DEEEIRTTNPVHTEQYGSVSTNLQRGNR	-4.294046262748666	-3.8365955	-1.865117309914071
414	DEEEIRTTNPVITEQYGSVSTNLQRGNR	-3.3192805764079014	-2.4054503	-0.8938832328871147
415	DEEEIRTTNPVKTEQYGSVSTNLQRGNR	-5.379560781562878	-5.033011	-2.1746432386773584
416	DEEEIRTTNPVLTEQYGSVSTNLQRGNR	-3.8852599149330223	-2.9785552	-0.5690587865580046
417	DEEEIRTTNPVMTEQYGSVSTNLQRGNR	-3.422681840435448	-2.6707535	-1.63898650258799
418	DEEEIRTTNPVNTEQYGSVSTNLQRGNR	-4.294623600574745	-2.7264526	-2.2663318034537046
419	DEEEIRTTNPVPTEQYGSVSTNLQRGNR	-4.807388681121508	-4.097473	-2.5888745704183567
420	DEEEIRTTNPVQTEQYGSVSTNLQRGNR	-4.244277431476338	-3.171783	-1.9747785162807645
421	DEEEIRTTNPVRTEQYGSVSTNLQRGNR	-5.462695062647449	-4.8260837	-2.9595597812377914
422	DEEEIRTTNPVSTEQYGSVSTNLQRGNR	-0.2076530754700907	1.280427	-0.4884518139329028
423	DEEEIRTTNPVTTEQYGSVSTNLQRGNR	-4.097907158012921	-2.9834642	-1.6808646331591248
424	DEEEIRTTNPVVTEQYGSVSTNLQRGNR	-3.2313292931038964	-2.1951702	-0.9092191040941096
425	DEEEIRTTNPVWTEQYGSVSTNLQRGNR	-5.479177088277528	-4.6594048	-2.47448476152257
426	DEEEIRTTNPVYTEQYGSVSTNLQRGNR	-0.7823538341307849	-0.92022705	-1.48665626642949
427	DEEEIRTTNPWATEQYGSVSTNLQRGNR	-3.2656964151112424	-2.3403556	-1.4061548664453358
428	DEEEIRTTNPYATEQYGSVSTNLQRGNR	-1.2434523270552829	-0.86523056	-1.7918820602361123
429	DEEEIRTTNQVATEQYGSVSTNLQRGNR	-4.4845513723764885	-4.2650423	-2.179171346657016
430	DEEEIRTTNRVATEQYGSVSTNLQRGNR	-4.103338121826987	-5.0309763	-2.674228339765822
431	DEEEIRTTNSVATEQYGSVSTNLQRGNR	-2.096336708040321	-2.0065267	-0.8246330486186384
432	DEEEIRTTNTVATEQYGSVSTNLQRGNR	-2.1576827588454	-2.1366858	-0.40697550384433256
433	DEEEIRTTNVVATEQYGSVSTNLQRGNR	-2.065808225416267	-2.0430446	-1.3961093896152867
434	DEEEIRTTNWVATEQYGSVSTNLQRGNR	-5.771264774679793	-4.739787	-1.8266289448136597
435	DEEEIRTTNYVATEQYGSVSTNLQRGNR	-6.662129946362237	-4.6469564	-1.7750277573034925
436	DEEEIRTTPPVATEQYGSVSTNLQRGNR	-6.349019791430031	-5.049489	-2.6320301975322398
437	DEEEIRTTQPVATEQYGSVSTNLQRGNR	-4.5974597791734935	-4.834881	-2.8475879183420787
438	DEEEIRTTRPVATEQYGSVSTNLQRGNR	-6.610849441418543	-5.049492	-2.4477589942573132
439	DEEEIRTTSPVATEQYGSVSTNLQRGNR	-4.886180828670936	-5.049221	-3.2259980196188236
440	DEEEIRTTTPVATEQYGSVSTNLQRGNR	-4.799319476064012	-5.0448003	-1.8048396099479334
441	DEEEIRTTVPVATEQYGSVSTNLQRGNR	-4.161983643233075	-5.0445995	-2.4757859385525567
442	DEEEIRTTWPVATEQYGSVSTNLQRGNR	-5.406980323298208	-5.0494776	-2.2973429550903237
443	DEEEIRTTYPVATEQYGSVSTNLQRGNR	-6.010021041376202	-5.049411	-3.004969520261673
444	DEEEIRTVNPVATEQYGSVSTNLQRGNR	-0.7242720226320534	0.47023678	-1.2039463127877372
445	DEEEIRTWNPVATEQYGSVSTNLQRGNR	-5.786906724519932	-5.0494666	-2.4892833848130405
446	DEEEIRTYNPVATEQYGSVSTNLQRGNR	-4.4394125770756085	-5.0491166	-2.675261776905641
447	DEEEIRVTNPVATEQYGSVSTNLQRGNR	-1.6192060399503998	-1.8510611	-2.217740147962674
448	DEEEIRWTNPVATEQYGSVSTNLQRGNR	-6.075547349972919	-4.3037925	-2.620471045548813
449	DEEEIRYTNPVATEQYGSVSTNLQRGNR	-2.426043740333756	-1.5284514	-1.0331482548842263
450	DEEEISTTNPVATEQYGSVSTNLQRGNR	-1.056243049482293	1.9235826	0.39362927920633695
451	DEEEITTTNPVATEQYGSVSTNLQRGNR	-0.2968772573030994	0.8356776	-0.8188253132481709
452	DEEEIVTTNPVATEQYGSVSTNLQRGNR	-0.2487464454934417	1.1980953	-0.4765181125002034
453	DEEEIWTTNPVATEQYGSVSTNLQRGNR	-0.1055217772254273	0.49999428	-1.1728162704927438
454	DEEEIYTTNPVATEQYGSVSTNLQRGNR	-1.3687057234075657	0.11084461	-1.4101356846024675
455	DEEEKRTTNPVATEQYGSVSTNLQRGNR	-5.656180680031048	-5.047384	-3.204787555605961
456	DEEELRTTNPVATEQYGSVSTNLQRGNR	-0.6547401295101126	1.0389113	-0.6191007438896836
457	DEEEMRTTNPVATEQYGSVSTNLQRGNR	-3.3716298598603083	-2.1465983	-1.5161887028726433
458	DEEENRTTNPVATEQYGSVSTNLQRGNR	-4.450344982265905	-4.922114	-2.2890885231030165
459	DEEEPRTTNPVATEQYGSVSTNLQRGNR	-4.1890134126141465	-4.541315	-2.972107362229801
460	DEEEQRTTNPVATEQYGSVSTNLQRGNR	-5.356373142146019	-3.9286127	-1.5693296834725619
461	DEEERRTTNPVATEQYGSVSTNLQRGNR	-4.781711562114908	-5.0493493	-3.4076002335674973
462	DEEESRTTNPVATEQYGSVSTNLQRGNR	-4.513222726189006	-3.2834198	-1.5343899711294213
463	DEEETRTTNPVATEQYGSVSTNLQRGNR	-1.7966959898353865	-0.6772332	-1.455449796099881
464	DEEEVRTTNPVATEQYGSVSTNLQRGNR	-1.2403514230331272	0.6936555	-0.8978037372716177
465	DEEEWRTTNPVATEQYGSVSTNLQRGNR	-6.026205275879809	-5.0059004	-3.3267269836573234
466	DEEEYRTTNPVATEQYGSVSTNLQRGNR	-5.094506642131614	-4.9408445	-2.3516945274271723
467	DEEFIRTTNPVATEQYGSVSTNLQRGNR	-4.000351848590248	-4.3153996	-1.3287044703356816
468	DEEGIRTTNPVATEQYGSVSTNLQRGNR	-3.539494449732707	-0.59174204	-0.7861363001287298
469	DEEHIRTTNPVATEQYGSVSTNLQRGNR	-4.552192946783854	-1.4342849	-1.3767208309887682
470	DEEIIRTTNPVATEQYGSVSTNLQRGNR	-3.4147608594945744	-1.7784426	-1.2428987039843538
471	DEEKIRTTNPVATEQYGSVSTNLQRGNR	-3.5980385201622007	-1.6441371	-2.2108673066956346
472	DEELIRTTNPVATEQYGSVSTNLQRGNR	-3.110915668188625	-1.5115745	-0.7884647760966761
473	DEEMIRTTNPVATEQYGSVSTNLQRGNR	-3.6142707542108687	-0.67218876	-1.0415927434179473
474	DEENIRTTNPVATEQYGSVSTNLQRGNR	-4.040709586206389	-0.36298466	-0.5301345232110233
475	DEEPIRTTNPVATEQYGSVSTNLQRGNR	-3.168130627568224	0.0651927	-0.2359071514436497
476	DEEQIRTTNPVATEQYGSVSTNLQRGNR	-3.603461696021664	0.49308443	-1.2057140313391574
477	DEERIRTTNPVATEQYGSVSTNLQRGNR	-4.009320312312134	-3.5342376	-1.6335815444341186
478	DEESIRTTNPVATEQYGSVSTNLQRGNR	-4.6021283151224885	0.5403428	-0.5609942789478755
479	DEETIRTTNPVATEQYGSVSTNLQRGNR	-4.015302190056222	0.023345947	-0.5390910596034271
480	DEEVIRTTNPVATEQYGSVSTNLQRGNR	-3.6142497592236498	0.37742996	1.1286309714952498
481	DEEWIRTTNPVATEQYGSVSTNLQRGNR	-3.854969031410727	-3.9739947	-1.714568797057849
482	DEEYIRTTNPVATEQYGSVSTNLQRGNR	-3.782760413517621	-2.3904805	-2.354692039754296
483	DEFEIRTTNPVATEQYGSVSTNLQRGNR	-2.040164796078112	0.65337896	-1.014342058520123
484	DEGEIRTTNPVATEQYGSVSTNLQRGNR	-1.2486014281231026	1.499198	-0.4088277004821972
485	DEHEIRTTNPVATEQYGSVSTNLQRGNR	-1.6863423024114008	1.3883371	-0.4351351819938696
486	DEIEIRTTNPVATEQYGSVSTNLQRGNR	-0.994848872912861	0.18927002	-1.4902059307652866
487	DEKEIRTTNPVATEQYGSVSTNLQRGNR	-3.773386697463976	-1.906168	-1.8331920416549892
488	DELEIRTTNPVATEQYGSVSTNLQRGNR	-2.2633104248773166	-0.099485874	-1.164911800124834
489	DEMEIRTTNPVATEQYGSVSTNLQRGNR	-1.0963801090722236	0.7360358	-0.5051162555906892
490	DENEIRTTNPVATEQYGSVSTNLQRGNR	-1.6280188002656424	1.5862927	-0.004341033017650986
491	DEPEIRTTNPVATEQYGSVSTNLQRGNR	-3.5676970322665853	-0.5067754	-1.8991736797291434
492	DEQEIRTTNPVATEQYGSVSTNLQRGNR	-1.6657203332617505	1.4002013	-0.21879323702048303
493	DEREIRTTNPVATEQYGSVSTNLQRGNR	-2.000351848590248	0.14765835	-0.8690209811938736
494	DESEIRTTNPVATEQYGSVSTNLQRGNR	-0.9082762636918692	1.9434671	0.3359139049906421
495	DETEIRTTNPVATEQYGSVSTNLQRGNR	-2.1273955062150174	1.3947124	-0.4877142729115729
496	DEVEIRTTNPVATEQYGSVSTNLQRGNR	-1.273739795453019	0.96517706	-0.8018230830122288
497	DEWEIRTTNPVATEQYGSVSTNLQRGNR	-2.1890887157454566	-0.71267605	-0.6369030797290414
498	DEYEIRTTNPVATEQYGSVSTNLQRGNR	-1.6127380182292657	-0.26126957	-1.0799512586615432
499	DFEEIRTTNPVATEQYGSVSTNLQRGNR	-5.463359387886424	-4.761002	-2.657072433320316
500	DGEEIRTTNPVATEQYGSVSTNLQRGNR	-3.881830025025753	-1.2960045	-0.4768450300287359
501	DHEEIRTTNPVATEQYGSVSTNLQRGNR	-4.125979526611001	-1.9132814	-2.028830684763081
502	DIEEIRTTNPVATEQYGSVSTNLQRGNR	-4.088132499080971	-2.793048	-1.7503881180006413
503	DKEEIRTTNPVATEQYGSVSTNLQRGNR	-5.559091424727021	-5.0478115	-2.097535625495146
504	DLEEIRTTNPVATEQYGSVSTNLQRGNR	-3.5063452670040283	-1.1075001	-1.4631766363635883
505	DMEEIRTTNPVATEQYGSVSTNLQRGNR	-3.3448401379981565	-1.0547736	-0.6715486889016216
506	DNEEIRTTNPVATEQYGSVSTNLQRGNR	-3.967453061724326	-0.8838577	0.16642241649041445
507	DPEEIRTTNPVATEQYGSVSTNLQRGNR	-4.07143494665173	-0.91321087	-1.3139135868786784
508	DQEEIRTTNPVATEQYGSVSTNLQRGNR	-3.650129479098809	-1.3171127	-1.4049773896231077
509	DREEIRTTNPVATEQYGSVSTNLQRGNR	-5.7662254998032365	-5.0492125	-3.1293386633673466
510	DSEEIRTTNPVATEQYGSVSTNLQRGNR	-3.4741162417272737	0.30157804	-0.33594442898365706
511	DTEEIRTTNPVATEQYGSVSTNLQRGNR	-3.51324492918298	1.2496285	-0.7836640264719943
512	DVEEIRTTNPVATEQYGSVSTNLQRGNR	-3.3936990040578263	-2.414826	-0.9334227360031182
513	DWEEIRTTNPVATEQYGSVSTNLQRGNR	-6.094869447374537	-5.039651	-3.0115311607063866
514	DYEEIRTTNPVATEQYGSVSTNLQRGNR	-4.400282455478884	-4.9952984	-3.1191561389521283
515	EEEEIRTTNPVATEQYGSVSTNLQRGNR	-2.0232701844238417	0.6098919	-0.9311534087586733
516	FEEEIRTTNPVATEQYGSVSTNLQRGNR	-0.6503952404634961	0.58944035	-0.6717309165730523
517	GEEEIRTTNPVATEQYGSVSTNLQRGNR	-0.9032493748329063	0.5557027	-0.9926117609253513
518	HEEEIRTTNPVATEQYGSVSTNLQRGNR	-2.9758897911483366	1.172584	-0.41334885140039823
519	IEEEIRTTNPVATEQYGSVSTNLQRGNR	-2.1946657468932624	-0.20378256	-0.7413378088949987
520	KEEEIRTTNPVATEQYGSVSTNLQRGNR	-1.7768458069430917	0.58686924	-0.598234660095029
521	LEEEIRTTNPVATEQYGSVSTNLQRGNR	-1.831850927540831	-0.08389616	-0.9066616761827504
522	MEEEIRTTNPVATEQYGSVSTNLQRGNR	-0.8210734150277128	1.0933704	-0.28102405038675293
523	NEEEIRTTNPVATEQYGSVSTNLQRGNR	-0.1354659283301522	1.7920094	0.14062216618163426
524	PEEEIRTTNPVATEQYGSVSTNLQRGNR	-4.10276084521978	-2.8191218	-1.3419079467781554
525	QEEEIRTTNPVATEQYGSVSTNLQRGNR	-0.3904856660468682	1.4577827	-0.3613245797028046
526	REEEIRTTNPVATEQYGSVSTNLQRGNR	-1.7324019523423382	0.9620991	-0.6124821913146032
527	SEEEIRTTNPVATEQYGSVSTNLQRGNR	-0.3991016928641615	1.8564138	0.30494609681597673
528	TEEEIRTTNPVATEQYGSVSTNLQRGNR	-1.878143765462416	1.4911761	-0.29195190642741764
529	VEEEIRTTNPVATEQYGSVSTNLQRGNR	-0.8311334815451732	1.3012109	-0.32536916554785655
530	WEEEIRTTNPVATEQYGSVSTNLQRGNR	-3.2295853024331844	-1.3981392	-1.3915364314885075
531	YEEEIRTTNPVATEQYGSVSTNLQRGNR	-1.7102491995582834	0.916903	-1.0465313452349108
532	ADEEIRATNPIATEMYGSVSTNLQLGNR	-2.02725920398	-1.505507	-1.2362391369931043
533	ADEEIRATNPVATEQYGSVSTNQQRQNR	-0.42955420742	-0.7225838	-1.2752855029981855
534	ADEEIRTTNPVATEQWGGVSTNLQIGNY	-0.527843044088	0.4006443	0.08624528752515381
535	ADEEIRTTNPVATEQYGEVSTNLQRGNR	2.8879076544	1.43009	0.24721027892416814
536	ADEEIRTTNPVATEQYGSVSTNLQRGNR	0.5757300521750001	0.8088908	-0.770919357477494
537	ADEEIRTTNPVATEVYGSVSTNLQKSNR	-0.6677195636909999	-1.5281668	0.15114302010359815
538	ADMEIIQVNPYATEQYGDCSTPLQHMTG	-5.07420270559	-5.041013	-5.7928471631525955
539	ADMEIIQVNPYATEQYGDCSTPLYHMTG	-5.34722119999	-5.0474133	-7.09713936265845
540	ADMEIIQVNPYSSEHYGDCATPLYHGTG	-5.510553591880001	-5.048449	-7.774446618183784
541	ADMEIIQVNPYSSEHYGDCATPLYHMTG	-6.10884884839	-5.0488214	-7.687972109940065
542	ADMEIIQVNPYSSEHYGDCSTPLYHMTG	-5.57670304611	-5.048984	-8.068134364039643
543	ADMEIIQVNPYSSEQYGDCATPLYHGTG	-5.11651351044	-5.0485754	-8.254451119585351
544	ADMEIIQVNPYSSEQYGDCSTPLYHMTG	-5.45374152364	-5.0490465	-8.54813886544121
545	ADMEIIQVNPYSSEQYGDVATPLYHGTG	-4.13949416584	-5.0483675	-8.199754384535192
546	ADMEIIQVNPYSTEQYGDCSTPLYHMTG	-6.3788528090400005	-5.0483475	-7.614223335794861
547	ADMEIRQVNPVSSEQYGDVATPLQHGTG	-4.8251267573400005	-4.863297	-3.849505150379141
548	ADMEIRQVNPYSSEQYGDVATPLQHGTG	-3.86620966331	-5.023199	-5.670019369818762
549	ADMEIRQVNPYSSEQYGDVATPLYHGTG	-4.5902493177800014	-5.0429983	-6.974311569324616
550	ADSELASTNPVSTELYGIVATNLMAQAS	-3.1906121977	-3.7878036	-0.8820576901586019
551	ADSELASTNPVSTELYGIVATNLMRGNR	-3.1832878211	-3.7030218	-2.0853817786859583
552	ADSELASTNPVSTELYGIVATNLMRGNS	-2.9631713932	-3.0111918	-1.1033804060245949
553	ADSELASTNPVSTELYGIVATNLMRQAS	-3.85478307541	-4.083566	-1.5844466094537903
554	ADSELASTNPVSTELYGIVATNLMRQNS	-3.9700718951	-3.7696004	-1.4863001229551465
555	ADSELASTNPVSTELYGIVATNLQRGNR	-3.51990734111	-3.1224725	-1.8263267181404164
556	AEAEIGTTNPVATEQYGVVSTVLQRGGR	2.33977596709	1.0114431	0.5871625952140249
557	AEAEINTTNPVATECYGEVSTNLQRPPH	1.47187477417	1.9710941	2.7233972713925816
558	AEAEINTTNPVATECYGEVSTNVQRPPH	0.365689609638	2.037603	2.958891171999614
559	AEAEIRATNPVCTEMYGSVSTNLQRGPR	-2.19743447158	-1.0036211	-1.288715699667927
560	AEAEIRAVNPVATEQYGGVSTNLQRGNR	-3.89641558637	-2.2864096	-2.204773184712499
561	AEAEIRTTNPVASEQYGSVSTNLQRGNR	-0.00811914137854	0.6943679	-0.8180363256819909
562	AEAEIRTTNPVATEQYGSVSTLLQRGER	0.946915828848	0.88411	-0.4633856485467778
563	AEAEISTTNPVASECYGNVGTNLQRGTQ	1.81114274307	0.75868607	1.0074850814760712
564	AEAEISTTNPVATECYGNVGTNLQRGTQ	2.465663205	1.724822	1.9414006111224218
565	AEAEISTTNPVATECYGNVGTNLQRGTQ	2.465663205	1.724822	1.9414006111224218
566	AEAEISTTNPVATECYGNVGTNLQRGTQ	3.618901078967092	1.724822	1.9414006111224218
567	AEAEISTTNPVATECYGNVGTNLQRGTQ	3.618901078967092	1.724822	1.9414006111224218
568	AEAEITTTNPVATENYGTVSTNLQRGNR	-0.164555652119	0.38699293	-0.30003111240638525
569	AEAEITTTNPVSTEQYGSVSTNLQVGNR	1.01560577412	-0.026590824	-0.7626643069990262
570	AEAELNTTNPVATECYGEVSNNVQRPPH	0.8870293705660001	1.1556516	2.2435010122258863
571	AEAELNTTNPVATECYGEVSTNVQRPPH	1.09537500839	1.4762068	2.311158268906423
572	AEAELSTTNPVASECYGNVGMNLQRGTQ	-2.2902721290400003	-1.4858079	0.13187316629179158
573	AEAELSTTNPVASECYGNVGTNLQRGTQ	-0.0235854721421	-0.5485387	0.35975217838287854
574	AEDEICTTNPVATEQYGSVSENLQRGNR	3.50444747516	1.7470412	0.9631691105751461
575	AEDEIGCTNPVATEQYGSVSTNLQRGNR	1.5603704301	0.6295662	0.12123100355395877
576	AEDEIRTTNPVATEQYGSVSTNLQRGNR	0.270068520539	1.6443434	0.40190288466605395
577	AEDEIRTTNPVCTEHYGWVSTNLQRGER	0.796071121256	0.3465786	0.3545037212654112
578	AEDEISTTNPVATEMWGFISENLQHFNR	0.912621905667	0.5059829	1.0501651360836828
579	AEDEISTTNPVATEQYGWVSDNLQRGNR	3.78183875393	1.5255904	1.2782119233501579
580	AEDEISTTNPVATEQYGWVSTNLQRGNR	1.3380895386700002	1.4519901	0.8669921944262686
581	AEDEITTTNPVATEQYGSVSTNLQRGNR	1.11271826574	0.55054665	-0.4455545877856242
582	AEDEIVTTNPVATEQYGEVSDNLQRGNR	7.21962004947	1.6036696	1.326101978287893
583	AEDEVSQTNPVCTEMWGFISENLQHFNR	-3.89275206927	-4.520259	-2.478666193389497
584	AEDEVSQTNPVCTEMWGFISETLQHFNL	-5.0404143921300015	-4.5192995	-1.9961515812706647
585	AEDEVSQTNPVCTEMWGFISETLQHFNR	-3.69798305645	-4.682335	-2.786749994607094
586	AEDEVSQTNPVCTEMWGFISETLQHFPL	-4.81874151946	-4.602668	-2.0622910531996315
587	AEDEVSQVNPVCTEMWGFIGETIQHFPL	-5.79666873006	-4.952654	-3.495490407118499
588	AEDEVSQVNPVCTEMWGFISETIQHFPL	-4.681672605719999	-4.8831377	-2.976773127369036
589	AEDEVSQVNPVCTEMWGFISETLQHFPL	-5.0023097871	-4.910525	-3.2948695251908777
590	AEDEVSTTNPVATEMWGFISENLQHFNR	-3.72329554373	-1.37147	0.12372923960855609
591	AEDEVSTTNPVCTEMWGFISENLQHFNR	-3.4482905766900003	-2.8974388	-0.625823779808572
592	AEDEVSTTNPVCTEMWGFISENLQHFNR	-3.4482905766900003	-2.8974388	-0.625823779808572
593	AEDEVSTTNPVCTEMWGFISENLQHFNR	-4.037441167325468	-2.8974388	-0.625823779808572
594	AEDEVSTTNPVCTEMWGFISENLQHFNR	-4.037441167325468	-2.8974388	-0.625823779808572
595	AEEEERTTNPVATEQYGRVSTNLQRGNR	-5.196893112980001	-5.049227	-2.7622108363963918
596	AEEEIAATNPVATENYGWVATNLQRGNR	3.5803121984	1.4798594	0.9224103956341896
597	AEEEIACVNPVATECYGWVSTNLQRGNR	-1.29234265583	-0.3061161	-0.0424643774298854
598	AEEEIAQTNPDATEQYGDVSTGDEHGEQ	-0.717107756267	-0.68091345	-0.18712150337921152
599	AEEEIAQTNPDATEQYGDVSTGDEHGER	-1.2787008413	-2.088885	-1.3734407666695176
600	AEEEIAQTNPDATEQYGDVSTGDERGER	-0.956218632555	-2.9279225	-2.1860996740973757
601	AEEEIAQTNPDATEQYGDVSTGDERGNR	-1.27200948864	-3.0214612	-2.3081568389549094
602	AEEEIAQTNPEATEQYGDVSTNLQRGER	-1.52148054186	-2.9629796	-2.9239803962227864
603	AEEEIAQTNPEATEQYGDVSTNLQRGER	-1.52148054186	-2.9629796	-2.9239803962227864
604	AEEEIAQTNPEATEQYGDVSTNLQRGER	-0.5746814249072758	-2.9629796	-2.9239803962227864
605	AEEEIAQTNPEATEQYGDVSTNLQRGER	-0.5746814249072758	-2.9629796	-2.9239803962227864
606	AEEEIAQTNPEATEQYGSVSDDLQRGNR	-2.65788224042	-2.8294587	-2.6290538351035213
607	AEEEIAQTNPFATEQYGDVSTEPLIGEY	-3.22721432409	-4.0418572	-2.100089834691566
608	AEEEIAQTNPFATEQYGVVSEDLEVGED	-4.04596902486	-1.9014075	-0.3439715251538136
609	AEEEIAQTNPFATEQYGVVSTDLERGED	-0.8277008808699999	-2.2985554	-1.2236055010332318
610	AEEEIAQTNPFATEQYGVVSTDQERGED	-0.453339253358	-2.1851594	-1.0978236595594861
611	AEEEIAQTNPFSTEQYGVVSEDLEVGED	-3.0900566567900003	-2.9064527	-0.8610554982902237
612	AEEEIAQTNPFSTEQYGVVSEDLEVGED	-3.0900566567900003	-2.9064527	-0.8610554982902237
613	AEEEIAQTNPFSTEQYGVVSEDLEVGED	-4.157929812503223	-2.9064527	-0.8610554982902237
614	AEEEIAQTNPFSTEQYGVVSEDLEVGED	-4.157929812503223	-2.9064527	-0.8610554982902237
615	AEEEIAQTNPFSTEQYGVVSEDQEVGED	-3.2805406917	-2.8065848	-0.7352736568164779
616	AEEEIAQTNPVATENYGSVSTNLQRGER	1.8106605920400003	0.093933105	-1.0414010268822746
617	AEEEIAQTNPVATEQYGDAPECPCHEEL	-3.61086964927	-4.879725	-3.477099014690582
618	AEEEIAQTNPVATEQYGDVSTEPLIGEY	-1.00713509754	-1.7278168	-0.8302337717388752
619	AEEEIAQTNPVATEQYGDVSTGDERGNR	0.472086017002	-0.07225275	-0.8151556926455861
620	AEEEIAQTNPVATEQYGSVDTDQERGER	-2.55392717339	-3.0352364	-2.666367063105289
621	AEEEIAQTNPVATEQYGSVDTDQERGNR	-2.24412770703	-3.1256976	-2.788424227962823
622	AEEEIAQTNPVATEQYGSVDTDQEVGER	-2.33417080837	-2.7714875	-2.180369128480587
623	AEEEIAQTNPVATEQYGSVDTDQQRGNR	-2.33384652222	-2.8127341	-2.718819514855772
624	AEEEIAQTNPVATEQYGSVSTALQRGEQ	3.87069416411	1.2839985	0.1245359813842235
625	AEEEIAQTNPVATEQYGSVSTDLQRGER	0.957104770318	-0.0049443245	-1.1458315085647293
626	AEEEIAQTNPVATEQYGSVSTDLQRGNR	3.24418993306	-0.1117363	-1.2678886734222612
627	AEEEIAQTNPVATEQYGSVSTGDERGNR	1.11361732448	0.6889286	-0.5714355407401595
628	AEEEIAQTNPVATEQYGSVSTGLERGNR	1.58225790456	0.5954962	-0.7946585971848545
629	AEEEIAQTNPVATEQYGSVSTGLERGNR	1.58225790456	0.5954962	-0.7946585971848545
630	AEEEIAQTNPVATEQYGSVSTGLERGNR	1.38338130862952	0.5954962	-0.7946585971848545
631	AEEEIAQTNPVATEQYGSVSTGLERGNR	1.38338130862952	0.5954962	-0.7946585971848545
632	AEEEIAQTNPVATEQYGSVSTNLEDGND	0.156707497193	1.4468627	0.2913896235152631
633	AEEEIAQTNPVATEQYGVVSENQERGDR	0.0597924387088	0.89554834	0.1518893811258284
634	AEEEIAQTNPVATEQYGVVSENQQRGNR	2.8143060841400005	1.000443	0.07735208239777869
635	AEEEIAQTNPVATEQYGVVSTDQQRGNR	1.92181510753	0.34826803	-0.5542401137094561
636	AEEEIAQTNPVATEQYGVVSTNLERGDR	0.55490689882	0.7434397	-0.3675285016026333
637	AEEEIAQTNPVATEQYGVVSTNLQRGED	2.46016617756	1.367899	0.35381142987903225
638	AEEEIAQTNPVATEQYGVVSTNQERGDR	0.621546542394	0.8309555	-0.24174666012888757
639	AEEEIAQTNPVATEVYGSVSTNLMHGNR	1.19497772412	0.10326481	-0.43969656967301596
640	AEEEIATTNPFATEQYGSVSTNLQRGNR	0.517969680411	0.61281776	-0.44694616794150654
641	AEEEIATTNPVATEQYGDVSTNLQRGNR	3.08442071995	1.8160954	0.579189743105756
642	AEEEIATTNPVATEQYGDVSTNSQRGNR	2.4108578729	1.1046276	-0.19381743690619224
643	AEEEIATTNPVATEQYGGVGTNLQRGTR	1.73096037606	0.7468076	-0.1919949683883022
644	AEEEIATTNPVATEQYGSVPTNLCRGER	-1.7959015431	-2.2433689	-1.804200260986626
645	AEEEIATTNPVATEQYGSVSENLQDGED	0.409830886285	2.3972092	2.7295299563154867
646	AEEEIATTNPVATEQYGSVSENQERGER	1.07656734283	2.0725827	1.3947802294901255
647	AEEEIATTNPVATEQYGSVSTDQQRGNR	3.4156561618	1.9025502	0.7107355816324077
648	AEEEIATTNPVATEQYGSVSTNLERGER	1.75821265977	2.0170078	0.8753623467616638
649	AEEEIATTNPVATEQYGSVSTNLERGER	1.75821265977	2.0170078	0.8753623467616638
650	AEEEIATTNPVATEQYGSVSTNLERGER	2.049821898079749	2.0170078	0.8753623467616638
651	AEEEIATTNPVATEQYGSVSTNLERGER	2.049821898079749	2.0170078	0.8753623467616638
652	AEEEIATTNPVATEQYGSVSTNLMRGQQ	2.13468289547	2.2187753	1.8807766780566055
653	AEEEIATTNPVATEQYGSVSTNLQHGNR	2.97085027148	2.2717428	1.6355688024390442
654	AEEEIATTNPVATEQYGSVSTNLQRGNR	3.6687979709	2.08772	0.8229098950111844
655	AEEEIATTNPVATEQYGSVSTNQQRGER	1.26767638171	2.1421719	1.070748901342462
656	AEEEIATTNPVATEQYGSVSTNQQRGER	1.26767638171	2.1421719	1.070748901342462
657	AEEEIATTNPVATEQYGSVSTNQQRGER	0.1316899570910342	2.1421719	1.070748901342462
658	AEEEIATTNPVATEQYGSVSTNQQRGER	0.1316899570910342	2.1421719	1.070748901342462
659	AEEEIATTNPVATEQYGVVSTNQERGNR	1.61861251235	2.118579	1.466953741616937
660	AEEEIATTNPVATEQYGWVSTNQQVGER	2.0061202925	2.0321555	1.6568390257245529
661	AEEEIATTNPVATEQYGWVSTNQQVGER	2.0061202925	2.0321555	1.6568390257245529
662	AEEEIATTNPVATEQYGWVSTNQQVGER	1.4224169358039418	2.0321555	1.6568390257245529
663	AEEEIATTNPVATEQYGWVSTNQQVGER	1.4224169358039418	2.0321555	1.6568390257245529
664	AEEEIATTNPVATEVYGVTSTNLMRGNR	1.98362500941	1.1347446	0.5368916557367864
665	AEEEICQTNPVATEQYGSASDNLQRGMR	-3.6561936397800014	-1.3241436	-1.4923428559302376
666	AEEEICQTNPVATEQYGSASDVLQRGNR	-3.7295545342	-2.2598453	-2.1500592997426686
667	AEEEICQTNPVATEQYGSASEVLQRGGR	-3.51050882162	-2.2294307	-1.730822348868415
668	AEEEICQTNPVATEQYGVASEVLQRGGR	-3.10236623606	-1.8418608	-1.1429556306293538
669	AEEEICTTNPVATEPYGNVCENLQRGNR	3.3938361141400004	1.6244636	1.2334526019935534
670	AEEEICTTNPVATEQWGSVSTNVQHGNR	4.22192676705	2.277917	1.916816128066932
671	AEEEICTTNPVATEQYGWVSDNLQRGNR	2.38743479267	1.5093946	0.7809063464804655
672	AEEEIGTTNPVATEIYGDCSNNLQMGQR	-2.7634151683	-0.35490704	0.35327903601061017
673	AEEEIGTTNPVATEIYGDCSNNLQMGQT	-3.0398190299900003	0.62721777	1.2675111965092292
674	AEEEIGTTNPVATEIYGDCSTNLQMGQR	-0.749471361593	0.17465973	0.4209362926911471
675	AEEEIGTTNPVATEIYGDVSTNLQMGQR	3.44314603264	0.48976803	0.47563302774130634
676	AEEEIGTTNPVATEQYGDVSTNLQMGNR	2.72918331427	1.1111135	0.45967246296298647
677	AEEEIGTTNPVATEQYGDVSTNLQMGQR	3.3126459353400004	1.155539	0.5902750432636452
678	AEEEIGTTNPVATEQYGDVSTNLQRGNR	3.25142959222	0.84234095	-0.1566108681893681
679	AEEEIGTTNPVATEQYGIVSTCQQGGNR	0.359605188701	-0.051184654	-0.19532413307314123
680	AEEEIGTTNPVATEQYGSVSTNLQRGGR	2.63742331841	1.4489813	0.5239299222594891
681	AEEEIGTTNPVATEQYGSVSTVLQRGNR	3.11367348988	0.7172041	-0.45143972238800956
682	AEEEIGTTNPVATEQYGVVSDQLQRGNR	2.1070855994	1.3812318	1.2867768459696993
683	AEEEIGTVNPVATEQYGSVSTNLQRGNR	0.857893229913	-0.3123231	-1.1454691882751842
684	AEEEIICTNPVATECYGSVATNDQRGNR	0.7945801262559999	-1.0471954	-0.2529812517286967
685	AEEEIITTHPVATEQVGSVTTNLQRGNR	-6.81848453569	-5.0495157	-7.250585820713745
686	AEEEIKSTNPTATEQYGSVSTNEQRGNF	1.36112831382	-0.1428957	0.025667701718568026
687	AEEEIMTTNPVATEQYGSVSTNLQRGNR	0.653413954263	0.12562513	-1.000179293077105
688	AEEEINTTNPVATENYGSASENLQRGNR	2.1281471988	0.14346075	-0.26614080899643433
689	AEEEINTTNPVATEQYGSVSTYLQRGNR	2.30397957283	0.4476366	-0.27394228392272346
690	AEEEIPTTNPVATEQSPSVSINLQRGNR	-6.419285534319999	-5.0492883	-6.446567045772261
691	AEEEIRATNPFATEQYGSVSENLQRGNR	-1.80151812972	-1.0581806	-1.0214840486170527
692	AEEEIRATNPVATEGYGNMSTLLQRGNR	-3.72384857591	-2.418262	-1.934644773399274
693	AEEEIRATNPVATEQYGEVGTVLQRGMR	1.56687707695	0.5423217	-0.06523323866258579
694	AEEEIRATNPVATEQYGSVSENLQRGQR	2.98423927388	1.4516463	0.378974594636297
695	AEEEIRATNPVATEQYGSVSTNLQHGNR	4.799510714609999	1.7922626	0.6673948805087839
696	AEEEIRATNPVATEVYGNVSTVLQRGNR	2.41270278379	-0.42042017	-0.7318456218421847
697	AEEEIRATNPVCTEQYGVVSTNLQRGPR	2.10054451	0.2694602	-0.37308980002611314
698	AEEEIRAVNPVSTEQYGSVSENLQHGNR	-2.71311413869	-0.45016623	-0.6886315233641582
699	AEEEIRAVNPVSTEQYGSVSTNLQRGNR	-2.5825727812	-1.4816797	-1.8949264720467323
700	AEEEIRCTNPVATEQYGSASDNLQRGQR	1.58384071903	0.6716895	-0.061512406094735184
701	AEEEIRCTNPVATEQYGSASENLQLGNR	1.84320620279	0.7189188	0.2243586768421828
702	AEEEIRCTNPVATEQYGSVDTPLQRGER	0.705250752657	-1.6445785	-1.657695709954334
703	AEEEIRCVNPVATEQYGSVSTNLQRGNR	-1.80212316015	-0.635911	-1.3964311505297768
704	AEEEIRCVNPVCTEQYGSVSINLQRGNR	-4.76451820645	-2.88809	-2.403851503740894
705	AEEEIRGTNPVATETYGSVSCNLQRGGI	2.06664816286	-0.25182724	-0.02119533636076021
706	AEEEIRQTNPDATEQYGSVSENLERGER	-3.8913386484400014	-3.4652178	-2.797790823740238
707	AEEEIRQTNPFATEQYGSVSTDLERGND	-2.3057261386700003	-3.6153529	-2.654475035996194
708	AEEEIRQTNPFATEQYGSVSTDLQRGND	-2.5449243374400004	-3.3584194	-2.5848703228891434
709	AEEEIRQTNPFATEQYGSVSTNLQRGNR	-3.2427569752900003	-3.3097115	-3.0207342333888025
710	AEEEIRQTNPFATEQYGSVSTNLQRGNW	-2.84659339531	-3.7294898	-2.5379562780553453
711	AEEEIRQTNPFATEQYGVVSTDLERGED	-2.98431720207	-3.267745	-1.9445511528996011
712	AEEEIRQTNPFATEQYGVVSTDLERGND	-2.96372616922	-3.350925	-2.066608317757135
713	AEEEIRQTNPFATEQYGVVSTNLLRGNL	-4.26417364923	-3.1888752	-2.093423866050463
714	AEEEIRQTNPVATEQYGDAPECPFHEEL	-5.11651351044	-4.4409204	-2.475507794999393
715	AEEEIRQTNPVATEQYGDASEVLQRGNR	-4.2663629255	-3.2087839	-2.5789933239716465
716	AEEEIRQTNPVATEQYGDVSTALIFGNR	-2.98472438547	-2.1741474	-1.7477733754832272
717	AEEEIRQTNPVATEQYGDVSTPLQHGNG	-0.8193224315000001	-0.049094677	-0.48411547725991255
718	AEEEIRQTNPVATEQYGDVSTPLQHGNR	-1.8334374635900004	-0.91551113	-1.2211269282797605
719	AEEEIRQTNPVATEQYGEVSTNLQRGNR	0.331114603759	0.4313717	-0.7327485340344513
720	AEEEIRQTNPVATEQYGSASTVLQRGMR	-2.22540850968	-2.6536334	-2.609741775612573
721	AEEEIRQTNPVATEQYGSVDENLQRGER	-2.9555582090900003	-3.05294	-2.8118976472311186
722	AEEEIRQTNPVATEQYGSVDTNLQRGNR	-1.78188107278	-3.2115836	-3.3275908533433673
723	AEEEIRQTNPVATEQYGSVPTNLQRENR	0.00323061574832	-0.84811306	-1.7794194023311096
724	AEEEIRQTNPVATEQYGSVSENLEVGNR	0.470018001234	-0.45310497	-0.9408489076637441
725	AEEEIRQTNPVATEQYGSVSENLQQGNV	0.601525259059	1.1793461	0.2922391527757533
726	AEEEIRQTNPVATEQYGSVSTALQRGNP	0.495757631796	-0.1470809	-1.4122280444874171
727	AEEEIRQTNPVATEQYGSVSTDLQRGND	0.310433195763	-0.54354715	-1.3150142599364525
728	AEEEIRQTNPVATEQYGSVSTDLQRGNR	-0.386292531418	-1.2509763	-1.9888343252886322
729	AEEEIRQTNPVATEQYGSVSTGLERGNR	0.8674143842799998	-0.42622375	-1.5156042490512274
730	AEEEIRQTNPVATEQYGSVSTNLCHGNN	-3.7774851735	-3.9287176	-2.9737385766328366
731	AEEEIRQTNPVATEQYGSVSTNLERGNR	1.3680591483700002	-0.8620806	-1.8204828835431641
732	AEEEIRQTNPVATEQYGSVSTNLEVGNR	0.806330831716	-0.5423484	-1.33448494891846
733	AEEEIRQTNPVATEQYGSVSTNLQMGNH	1.19023989464	0.640676	-0.08854767395310503
734	AEEEIRQTNPVATEQYGSVSTNLQRGND	0.559590557668	0.17836094	-1.0770581050839318
735	AEEEIRQTNPVATEQYGSVSTNLQRGNR	-1.6143675923199998	-0.47624493	-1.7508781704361116
736	AEEEIRQTNPVATEQYGSVSTNPQHGER	1.2380550051	0.14918709	-0.7836907858839144
737	AEEEIRQTNPVATEQYGTVSTPQQRGNR	-1.89289747629	-0.47495985	-1.099211013077447
738	AEEEIRQTNPVATEQYGTVSTPQQRGNR	-1.89289747629	-0.47495985	-1.099211013077447
739	AEEEIRQTNPVATEQYGTVSTPQQRGNR	-3.535683581586804	-0.47495985	-1.099211013077447
740	AEEEIRQTNPVATEQYGTVSTPQQRGNR	-3.535683581586804	-0.47495985	-1.099211013077447
741	AEEEIRQTNPVATEQYGVVSTNLQDGND	1.43372049287	1.2454605	0.2279154029950039
742	AEEEIRQTNPVATEQYGWVSTGLQRGER	0.611724941225	-0.6911235	-1.2238501813292562
743	AEEEIRSTNPVATEQYGSVSTNLQRGNR	0.639559967726	1.305367	-0.22802713495318194
744	AEEEIRSTNPVATEQYGSVSTNLQRGNR	0.639559967726	1.305367	-0.22802713495318194
745	AEEEIRSTNPVATEQYGSVSTNLQRGNR	-0.4806374553039049	1.305367	-0.22802713495318194
746	AEEEIRSTNPVATEQYGSVSTNLQRGNR	-0.4806374553039049	1.305367	-0.22802713495318194
747	AEEEIRSTNPVATEQYGSVSTNLQRGQR	2.07234778748	1.345078	-0.09742455465252498
748	AEEEIRSTNPVATEQYGVVSTNLQGGNR	3.98342126516	1.9895496	1.3815876333219492
749	AEEEIRSTNPVATFQYGHISTNFQRGNR	-3.57670304611	-3.8490136	-2.301843072349177
750	AEEEIRSTNPVCTEGYGSVSTNLQRGNR	-1.30200862311	0.008414745	-0.8281928747482308
751	AEEEIRSTNPVSTELYGSVATNLQRGNR	-1.15746150578	-0.7295761	-0.9925284943944792
752	AEEEIRSVNPVATEVYGWVGTNLQRGNR	-1.5521544121899995	-2.832661	-1.842598594922098
753	AEEEIRTTAPVATELYGSVPTNLQRGNR	-3.9935842453800015	-5.047319	-4.113674339454356
754	AEEEIRTTKPVATEQYRSNSTCLQRGNR	-6.05856495643	-5.049516	-7.699228676098707
755	AEEEIRTTNCVSTEQYGEVSETLQRGNR	-3.53630845852	-1.9492853	0.1034533016417889
756	AEEEIRTTNCVSTEQYGSVSTNLDRGNR	-3.99174054539	-2.5003796	-0.9731202519677407
757	AEEEIRTTNPAATEQYGGVSTNLQLGNF	-3.58116269431	-1.6752074	-1.2378285465451615
758	AEEEIRTTNPCATEIYGSVSMNLQRGTR	3.28331438704	0.24853325	-0.2785964778126182
759	AEEEIRTTNPCATEQYGNVSTNLQRLNR	2.2294128148700003	0.758852	-0.40576071699254257
760	AEEEIRTTNPCATEQYGSVATNLQRGNY	2.8849502567000003	1.8868165	0.7264631723137285
761	AEEEIRTTNPCATEQYGSVSTNIQRENR	1.45791278966	1.6357532	-0.040301750456640306
762	AEEEIRTTNPCCSEQYGSVSMNLMRGNR	-2.71991923739	-2.8715997	-2.451136134870998
763	AEEEIRTTNPDATENYGEVSTNLQLGDR	0.492806025147	0.25731993	0.07176642280893475
764	AEEEIRTTNPDATEQYGEVSTNLQLGDR	0.618321609225	0.7854185	0.20529209597900078
765	AEEEIRTTNPDATEQYGSVSTDLERGER	0.170419663134	-1.4966853	-1.5765406062665495
766	AEEEIRTTNPDATEQYGSVSTNDQRGNR	0.4830528659660001	-0.32945728	-1.1678138467198131
767	AEEEIRTTNPDATEQYGSVSTNLCRGNR	-4.433057369469999	-4.567771	-4.189327627232445
768	AEEEIRTTNPDATEQYGSVSTNLQLGDR	-0.0258762983263	-0.043979645	-0.8128375404226595
769	AEEEIRTTNPDSTENYGEASTNLQLGDA	-3.5445899158800005	-1.1153793	0.009243922189424936
770	AEEEIRTTNPDSTENYGEVSTNLQLGDA	-0.260069250897	-0.11178303	0.44872595897017753
771	AEEEIRTTNPDSTENYGEVSTNLQLGDR	-0.713712936642	-0.77965164	-0.4453175503274771
772	AEEEIRTTNPEATEQYGQVDTNLERGNR	-3.35759619905	-3.2540708	-3.1687020878635037
773	AEEEIRTTNPEATEQYGSVSTPLERGND	-0.41827368351	-0.47552395	-1.1053928085812874
774	AEEEIRTTNPEATEQYGWVSEVLQRGLR	-4.8267651548	-2.8557308	-1.8575338491277318
775	AEEEIRTTNPFATECYGSVSTNLQRGNR	-0.544381759057	-0.44580173	-0.6349628883317457
776	AEEEIRTTNPFATEGYGSVSENLQHGNR	-2.54695570272	0.40598106	0.18779040849677386
777	AEEEIRTTNPFATEQYGDVSTNLERGED	-2.29907611643	-0.8711934	-0.685339454610645
778	AEEEIRTTNPFATEQYGDVSTNLQRGND	-0.954532474923	-0.59923697	-0.7377919063611262
779	AEEEIRTTNPFATEQYGGVSTNEQRGNR	-2.15082398719	-2.3565662	-1.86981831641606
780	AEEEIRTTNPFATEQYGSVSEGLQVGNR	0.0999717688582	0.36872196	0.016620790563477428
781	AEEEIRTTNPFATEQYGSVSENLQRGNR	-0.720445129338	-0.31685162	-0.7742557785531634
782	AEEEIRTTNPFATEQYGSVSTDLQRGNR	1.23290412551	-1.1761532	-1.4058479746603982
783	AEEEIRTTNPFATEQYGSVSTNLCRGNL	-5.09212461358	-4.3440485	-3.1755841305393853
784	AEEEIRTTNPFATEQYGSVSTNQQRGNR	-0.160739456053	-0.2894559	-1.0421099783341337
785	AEEEIRTTNPGATEQYGSVSTNLQRGNR	-2.10142417432	-1.8334217	-0.4605138143123728
786	AEEEIRTTNPLATEQYGSVSTNLQNGTE	0.596559672534	1.5781131	0.9835547047148196
787	AEEEIRTTNPSATEQYGSVSHNLQRGNR	-1.94786697269	-0.6576958	-0.6105873717314303
788	AEEEIRTTNPSATEQYGSVSTNLQRGNR	1.45727458409	0.32368708	-0.3144597644035674
789	AEEEIRTTNPTAYEQYGEVSLNLQRGNE	2.08451881883	1.8189855	1.463420850551918
790	AEEEIRTTNPVACEQYGSVSTNLQRGNR	-0.490954414433	1.0712266	-0.5259099844890418
791	AEEEIRTTNPVAFEQYGSVSENLQRGNR	3.5252019323500003	0.7635226	0.9116201128887322
792	AEEEIRTTNPVALEPYGSKSTNLQRGNR	-4.42587814387	-4.7599316	-2.1378888486239678
793	AEEEIRTTNPVASEMYGFVSTNLQRGGR	0.90531440344	-1.3268023	-0.9884173322764926
794	AEEEIRTTNPVASEQYGSVSTNLQRLNR	0.674270988546	0.27426577	-0.8723137994897439
795	AEEEIRTTNPVATEAYGSVSTNLCRGNR	-4.433057369469999	-3.0631037	-2.6377691746181835
796	AEEEIRTTNPVATECYGSNSTNIQRGNR	-0.68607307977	0.12804079	0.5232544073265277
797	AEEEIRTTNPVATECYGTVATNLQRGNR	0.251221223509	1.9977117	1.5801282579715235
798	AEEEIRTTNPVATEEYGCKSINLQRGNR	-1.45350344564	-4.555862	-1.7795751965130506
799	AEEEIRTTNPVATELYGGVSTNLQRGNR	0.367395619964	-1.1231542	-1.3664610438813742
800	AEEEIRTTNPVATENYGSAGENLMRGNR	-2.0818158897	-0.8345461	-0.8551797658462963
801	AEEEIRTTNPVATENYGSCGTNLQRGQR	2.35465173001	0.52795935	-0.47437286452422
802	AEEEIRTTNPVATENYGSVSTNLQRGQR	2.25618242657	1.4483132	0.0990411502754025
803	AEEEIRTTNPVATEQWGVVSTNLPIGNF	1.22730584806	0.8115163	1.6868374240386785
804	AEEEIRTTNPVATEQYASVSWNLQRGNR	-4.2881611705500005	-4.5898495	-2.930599600992279
805	AEEEIRTTNPVATEQYFSHSTCSQRGNR	-4.68563741767	-4.990065	-3.0531434663060733
806	AEEEIRTTNPVATEQYGAVSTNLQRGNR	1.20794234965	1.5776153	0.26738470054681507
807	AEEEIRTTNPVATEQYGCVSTNLQRGNR	0.207832662178	1.7421927	0.3226171215693263
808	AEEEIRTTNPVATEQYGDASTNLQRGNR	1.1343435898799998	0.58605814	-0.5812379455413677
809	AEEEIRTTNPVATEQYGDTSTNLQRGTR	0.861481527664	0.43057823	-0.44855984477123556
810	AEEEIRTTNPVATEQYGDVATDLERGER	0.642936438837	0.93664694	0.052902642236924535
811	AEEEIRTTNPVATEQYGDVDTNLEVGNR	-1.9141254901	-1.2403703	-1.3020753701502183
812	AEEEIRTTNPVATEQYGDVSEDQQRGER	2.9661494158599995	1.0038724	0.2617629839728579
813	AEEEIRTTNPVATEQYGDVSENLQHGNR	2.57934882733	1.7680011	1.064539039921959
814	AEEEIRTTNPVATEQYGDVSTNLEDGNR	2.2196826774400003	1.6179347	0.5057461679722088
815	AEEEIRTTNPVATEQYGDVSTNLQRGNR	2.85456468539	1.2794929	-0.14175590876061506
816	AEEEIRTTNPVATEQYGEISTNLQRGNR	4.5143178849000005	1.8890281	0.370716504717576
817	AEEEIRTTNPVATEQYGEVDTNPQNGND	0.992911490273	1.6151032	1.2298637900533969
818	AEEEIRTTNPVATEQYGEVSTNLQRGNR	3.28770176801	2.049025	1.1200938795464737
819	AEEEIRTTNPVATEQYGEVSTNLQRGNR	3.28770176801	2.049025	1.1200938795464737
820	AEEEIRTTNPVATEQYGEVSTNLQRGNR	3.272529213566396	2.049025	1.1200938795464737
821	AEEEIRTTNPVATEQYGEVSTNLQRGNR	3.272529213566396	2.049025	1.1200938795464737
822	AEEEIRTTNPVATEQYGEVSTVLQYGNR	4.67057760328	1.7593541	1.1490817972040954
823	AEEEIRTTNPVATEQYGNVSENLQRGEA	1.69871214692	1.8238678	1.4270362677212702
824	AEEEIRTTNPVATEQYGSASTNLCRGNR	-1.10606658837	-3.7630734	-3.1358085177038744
825	AEEEIRTTNPVATEQYGSASTNLMRGNR	0.169379337582	0.62362146	-0.5965728541814812
826	AEEEIRTTNPVATEQYGSASTNLQQGNL	0.956436566765	1.9560962	1.290055436129526
827	AEEEIRTTNPVATEQYGSVATNLQRGGR	1.82584212525	1.9305	0.9189471357878194
828	AEEEIRTTNPVATEQYGSVETNENNGNI	0.8131350926019999	1.2060356	0.5875717471453878
829	AEEEIRTTNPVATEQYGSVGTNLQRGNR	-0.0952204868546	1.2034912	-0.4167530366046517
830	AEEEIRTTNPVATEQYGSVPTNLQRGNR	1.08113161534	1.582581	0.15108764635740535
831	AEEEIRTTNPVATEQYGSVPTNLQRGNR	1.08113161534	1.582581	0.15108764635740535
832	AEEEIRTTNPVATEQYGSVPTNLQRGNR	0.3242236637732296	1.582581	0.15108764635740535
833	AEEEIRTTNPVATEQYGSVPTNLQRGNR	0.3242236637732296	1.582581	0.15108764635740535
834	AEEEIRTTNPVATEQYGSVSEDQQRGER	1.33359751892	1.5212703	0.5054831358782863
835	AEEEIRTTNPVATEQYGSVSEDQQRGER	1.33359751892	1.5212703	0.5054831358782863
836	AEEEIRTTNPVATEQYGSVSEDQQRGER	2.57339478156678	1.5212703	0.5054831358782863
837	AEEEIRTTNPVATEQYGSVSEDQQRGER	2.57339478156678	1.5212703	0.5054831358782863
838	AEEEIRTTNPVATEQYGSVSELLQRGGR	5.27957791915	0.9775715	0.23109890557428692
839	AEEEIRTTNPVATEQYGSVSENLMHFNQ	3.8223446434400015	1.8735809	2.0560887442188065
840	AEEEIRTTNPVATEQYGSVSENLMRGNQ	3.0376632582800003	1.9464264	1.4228644871442935
841	AEEEIRTTNPVATEQYGSVSENLQDGER	3.38288146134	2.1130042	1.3347642390969359
842	AEEEIRTTNPVATEQYGSVSENLQHGNR	2.58346354479	2.0555172	1.3082591918273874
843	AEEEIRTTNPVATEQYGSVSENLQRGEA	3.11148668083	2.0208282	1.511700958554714
844	AEEEIRTTNPVATEQYGSVSENLQRGER	3.50153821138	1.7995887	0.6176574492570612
845	AEEEIRTTNPVATEQYGSVSENLQRGNA	4.15960105519	1.9880939	1.3896437936971804
846	AEEEIRTTNPVATEQYGSVSENLQRGNA	4.15960105519	1.9880939	1.3896437936971804
847	AEEEIRTTNPVATEQYGSVSENLQRGNA	2.8065130067849178	1.9880939	1.3896437936971804
848	AEEEIRTTNPVATEQYGSVSENLQRGNA	2.8065130067849178	1.9880939	1.3896437936971804
849	AEEEIRTTNPVATEQYGSVSENLQRGND	1.73692890722	1.9923744	1.169420349751709
850	AEEEIRTTNPVATEQYGSVSENLQVGER	1.41058942394	1.9110818	1.1036553838817653
851	AEEEIRTTNPVATEQYGSVSETFQVGNR	2.8491863794	0.8061333	0.29218269941186037
852	AEEEIRTTNPVATEQYGSVSMNLQRGNR	-0.323654139146	1.2636619	-0.1259147689462754
853	AEEEIRTTNPVATEQYGSVSTAEIFGNQ	0.6925102319750001	1.8975511	1.674027603306973
854	AEEEIRTTNPVATEQYGSVSTDLERGED	1.21546154013	1.5706339	0.5902806053949536
855	AEEEIRTTNPVATEQYGSVSTDLNEGNR	1.12615187833	1.476819	-0.07170768099038405
856	AEEEIRTTNPVATEQYGSVSTDLQRGND	1.17423432404	1.6907525	0.5378281536444725
857	AEEEIRTTNPVATEQYGSVSTDQEVGND	1.1238970596	1.7123823	1.0800032166358715
858	AEEEIRTTNPVATEQYGSVSTDQQVGNR	1.6806898609	1.575149	0.4757878643907425
859	AEEEIRTTNPVATEQYGSVSTNDQIGNR	1.77777564127	1.7988915	0.7970942675959876
860	AEEEIRTTNPVATEQYGSVSTNGQRGNR	1.19922687161	1.5712752	0.2852989302257196
861	AEEEIRTTNPVATEQYGSVSTNLERGNR	2.3247073267400005	1.5483432	0.03235953003776082
862	AEEEIRTTNPVATEQYGSVSTNLEVGNR	0.926364164093	1.6912608	0.5183574646624667
863	AEEEIRTTNPVATEQYGSVSTNLIRGNR	1.6384766512200002	1.3529129	-0.21349841781588452
864	AEEEIRTTNPVATEQYGSVSTNLLFGNV	1.39107528815	1.8860073	1.1795114804486584
865	AEEEIRTTNPVATEQYGSVSTNLLQGNR	1.17789083744	1.7171755	0.487784295336704
866	AEEEIRTTNPVATEQYGSVSTNLMRGNQ	1.4348902444999998	1.9177594	1.0292284458895775
867	AEEEIRTTNPVATEQYGSVSTNLNRGNR	1.43832395901	1.5941386	-0.11898404694326636
868	AEEEIRTTNPVATEQYGSVSTNLQFGNR	2.88753636702	1.8769546	0.8181597791576962
869	AEEEIRTTNPVATEQYGSVSTNLQHGNR	2.06079305303	2.0314307	0.9146231505726714
870	AEEEIRTTNPVATEQYGSVSTNLQLGDR	2.13442027514	1.8770127	0.6801636058866638
871	AEEEIRTTNPVATEQYGSVSTNLQRGDR	0.415411918548	1.8097401	0.24610625497991379
872	AEEEIRTTNPVATEQYGSVSTNLQRGER	1.7837782895400005	1.765008	0.22402140800234527
873	AEEEIRTTNPVATEQYGSVSTNLQRGGH	2.33676277663	2.0364265	1.5848320470188924
874	AEEEIRTTNPVATEQYGSVSTNLQRGGR	1.23895561399	1.7544808	0.5387848816882403
875	AEEEIRTTNPVATEQYGSVSTNLQRGNF	2.02977912978	1.787116	0.5837164006390783
876	AEEEIRTTNPVATEQYGSVSTNLQRGNP	1.7947760782099995	1.9925871	0.59452229728738
877	AEEEIRTTNPVATEQYGSVSTNLQRGNS	3.74646668025	2.0477457	1.0839656158061732
878	AEEEIRTTNPVATEQYGSVSTNLQRGNY	1.34531665665	1.8806858	0.7289986745298549
879	AEEEIRTTNPVATEQYGSVSTNLQRTND	2.79888066798	1.1623201	0.9329283977426801
880	AEEEIRTTNPVATEQYGSVSTNPCRGER	-2.67445507733	-3.272825	-2.5417980037987835
881	AEEEIRTTNPVATEQYGSVSTNPIAGER	0.917855273286	1.5188408	0.643418978603643
882	AEEEIRTTNPVATEQYGSVSTNPQRGER	1.7343955613099995	1.6056495	0.2564927202691507
883	AEEEIRTTNPVATEQYGSVSTNQQRGNR	0.772299954289	1.766448	0.22774608461855728
884	AEEEIRTTNPVATEQYGSVSTNQQRGNR	0.772299954289	1.766448	0.22774608461855728
885	AEEEIRTTNPVATEQYGSVSTNQQRGNR	-1.6482609523268206	1.766448	0.22774608461855728
886	AEEEIRTTNPVATEQYGSVSTNQQRGNR	-1.6482609523268206	1.766448	0.22774608461855728
887	AEEEIRTTNPVATEQYGSVSTVLQRGNR	1.85557430692	1.1784272	-0.4365847629592583
888	AEEEIRTTNPVATEQYGTVSTNLQRGGR	2.62737795609	1.8834925	1.1038577109392396
889	AEEEIRTTNPVATEQYGTVSTNLQRGNR	0.911925801406	1.8530054	0.6670370723958126
890	AEEEIRTTNPVATEQYGVCSELLQRGGR	0.7448991019310001	0.9947119	0.764268888763187
891	AEEEIRTTNPVATEQYGVVSELLQRGGR	1.33648007127	1.2299318	0.8189656238133463
892	AEEEIRTTNPVATEQYGVVSTDLQIGNL	1.47011781064	1.8827949	1.7143801878742568
893	AEEEIRTTNPVATEQYGVVSTNLQRGNR	1.6345359440600002	1.8680549	0.6898309613838727
894	AEEEIRTTNPVATEQYGVVSTNPEVGNR	1.7057789063799995	1.6988778	1.1386954951683297
895	AEEEIRTTNPVATEQYGVVSTNQERGND	1.1215130263200002	2.0035763	1.4198281551027474
896	AEEEIRTTNPVATEQYGWVSENCQRGTR	0.7737802157510001	-0.5785904	-0.009106787348667211
897	AEEEIRTTNPVATEQYGWVSENLQRGER	3.34198785263	1.4609904	0.717749639014448
898	AEEEIRTTNPVATEQYGWVSENLQRGNR	5.73969050599	1.4007268	0.5956924741569143
899	AEEEIRTTNPVATEQYGWVSTVLQRGGR	-0.175851599144	0.7129383	0.10032806534155547
900	AEEEIRTTNPVATEQYHSVSCNLQLGNR	-4.80082635553	-4.524895	-1.6684936121217628
901	AEEEIRTTNPVATEQYHSVSTNLQRGNR	-3.30131100791	-4.4173226	-1.9709338761470558
902	AEEEIRTTNPVATEQYQIVSTNLQRGNR	-3.37945205933	-4.354869	-1.573508035547027
903	AEEEIRTTNPVATEVYGEVGTNLQHGQR	3.9406034404	1.854136	1.581270189539934
904	AEEEIRTTNPVATEVYGNVSENLQRGMR	1.05568458154	1.0509644	0.5667351332888533
905	AEEEIRTTNPVATEVYGSVSTNLQRGNR	2.46788362251	1.4351845	0.13859634515921826
906	AEEEIRTTNPVATFQYGSVSGLLQRGQC	-5.25174089114	-4.7179933	-2.1005111313119276
907	AEEEIRTTNPVATGQSGSVSTNLPRGNR	-5.80082635553	-4.814808	-2.5093830748319466
908	AEEEIRTTNPVATIQYGSVSTNLKRGNR	-4.0333943807	-4.939516	-2.923533527691646
909	AEEEIRTTNPVAVEQYGDVSENLMDGNR	-1.63938055429	-0.3625803	-0.20266749904236114
910	AEEEIRTTNPVCTEQFGECSTNLQRGNI	2.0055765086200004	1.4461851	1.1624147925843058
911	AEEEIRTTNPVCTEQYGSVSTNLQRGND	4.1899080604000005	1.2725854	0.02623128907986505
912	AEEEIRTTNPVCTEQYGSVSTNLQRGNR	0.742613666056	0.8161793	-0.6475887762723165
913	AEEEIRTTNPVGTEQYGSVSENPQRGNR	2.98985739116	0.8552823	-0.17282096272657732
914	AEEEIRTTNPVGTSQYQWVSTNGQRGNR	-4.060263514630001	-4.984814	-2.4460493266081595
915	AEEEIRTTNPVSTENYGSVPTCLQRGNL	-1.84832129817	-1.0606956	-0.797477777227714
916	AEEEIRTTNPVSTEQYGSVPDNPQRGNR	1.2813347468	0.7937341	0.07769471441168818
917	AEEEIRTTNPVSTEQYGSVSTNQERGNH	0.85415555924	1.4918857	0.6871045637057467
918	AEEEIRTTNPVSTEQYGWVSTNLQRGNR	1.87899364699	0.6239767	-0.31502754023421176
919	AEEEIRTTNPVSTETYGSVSTNLQHFNR	4.03626007877	0.14135647	-0.2534138368069918
920	AEEEIRTTNPVSTEVYGSVSTNLQRGNR	1.5751141242500002	0.7430754	-0.3784876279771918
921	AEEEIRTTNPYATEQWGCVSTNLLSGNR	0.0263485928161	0.05972433	-0.3593922832131913
922	AEEEIRTTWEVATVQYQSVSTNDQRGNR	-5.51331433984	-5.049516	-7.549798385406363
923	AEEEIRTVNPDSTENYGEASTNLQLGDA	-3.91326648737	-3.210221	-1.2233345498018195
924	AEEEIRTVNPIATEQYGAVSTNLQRGNP	0.144739116065	-0.2558961	-0.7831104354380329
925	AEEEIRTVNPVATECYGSVSTNLQRGND	1.92407643449	0.82371616	0.07613476798188046
926	AEEEIRTVNPVATEQYGGVGTVLQRGNR	-2.8111682997500003	-3.3526676	-3.028726161321689
927	AEEEIRTVNPVATEQYGNVSTNLQRGNR	0.15353580888	-0.25832176	-1.215278919679875
928	AEEEIRTVNPVATEQYGSASTNLQRGNR	0.209733537778	-0.6459646	-1.5700962656271837
929	AEEEIRTVNPVATEQYGSVANNLQRGNR	1.02222928436	0.24027157	-0.8181092314273908
930	AEEEIRTVNPVSTEHYGNVSTNLQRGNR	-1.3671696175	-1.1160989	-1.2523583914147185
931	AEEEISATNPVSTEQYGVVSTNLQRGGR	3.05227822689	1.2267885	0.7273364767298336
932	AEEEISCTNTVATEQYGSVSYNLQRGNR	-4.39211773797	-3.7988653	-0.9888498882278949
933	AEEEISQTNPVACEQYGIVSTNLQRGNR	-2.33205269626	-2.339662	-2.3551643957510837
934	AEEEISQTNPVATEQYGDASDVLQRGGR	-4.82909020775	-2.8002925	-1.7595918777562165
935	AEEEISQTNPVATEQYGDASTNLQRGGR	-2.91265884493	-1.9489784	-1.632262600576036
936	AEEEISQTNPVATEQYGEVSENLQRGNR	0.0591964198317	0.7873688	0.02588462722309437
937	AEEEISQTNPVATEQYGSVSTNDQFGNA	0.204503858431	0.8895726	0.44758105132195247
938	AEEEISTTNPVATECYGNVGTNLQRGTQ	3.32296388842	1.7533226	1.9274856503028754
939	AEEEISTTNPVATEQYGGVSDNLQRGNR	3.3591675804400003	1.0137725	0.03733544544980916
940	AEEEISTTNPVATEQYGNVGTNLQRGTQ	1.6219207938100002	1.7697549	1.3945567188267418
941	AEEEISTTNPVATEQYGNVSTNLQRGTQ	2.87454375347	2.0891242	1.913273998576205
942	AEEEISTTNPVATEQYGSVDTNDQVGNN	0.449590692686	1.0706797	0.3622410817531403
943	AEEEISTVNPVASEMYGVVSTNLQRGNR	3.12776125808	-1.4439852	-1.4533400624731918
944	AEEEISTVNPVATELYGSVSTNLQRGNR	0.203925778366	-1.1777139	-1.3931967492480641
945	AEEEITATNPVATECYGVVSTNLQRGNR	1.91297720073	0.37716675	0.1280741503444407
946	AEEEITQTNPFATEQYGSVSENLIQGNV	-4.45143817215	-3.6520226	-2.140537043589312
947	AEEEITQTNPFATEQYGSVSENLQQGNV	-5.22319704916	-3.1207485	-1.8250743826286158
948	AEEEITQTNPVATEQYGSVSENLQQGNV	-2.2889919731	-0.23146296	-0.5552183196759248
949	AEEEITTTNPDATENYGEADTNLQLGDA	-4.5392283407	-4.018537	-1.897842260033098
950	AEEEITTTNPDATENYGEADTNLQLGDA	-4.5392283407	-4.018537	-1.897842260033098
951	AEEEITTTNPDATENYGEADTNLQLGDA	-4.6281957203763415	-4.018537	-1.897842260033098
952	AEEEITTTNPDATENYGEADTNLQLGDA	-4.6281957203763415	-4.018537	-1.897842260033098
953	AEEEITTTNPDATEQYGEADTNLQLGDA	-4.1120042153900025	-3.6611462	-1.7643165868630302
954	AEEEITTTNPDATEQYGEADTNLQLGNA	-4.39791080692	-3.7977405	-1.9084585986981306
955	AEEEITTTNPDATEQYGEVDTNLQLGNA	-4.29659512692	-3.1208916	-1.468976561917378
956	AEEEITTTNPDATEQYGEVSTNLQLGNA	-1.82825227292	-0.35994864	0.10773612098987684
957	AEEEITTTNPDSTENYGEADTNLQLGDA	-5.22176778162	-4.4397354	-2.414926233169508
958	AEEEITTTNPVATEQFGVMSDNLQRGNR	-3.77658806804	-1.4166303	-1.2082298827267
959	AEEEITTTNPVATEQYGDVSTNDQRGEE	0.6023902706009999	1.1585588	0.18401180641557424
960	AEEEITTTNPVATEQYGEVSTELQAGNY	1.7347367251900003	1.4677181	1.2431635442326137
961	AEEEITTTNPVATEQYGEVSTNLQLGNA	1.27839562215	1.7547193	1.6007372672992002
962	AEEEITTTNPVATEQYGSASENLQRGGR	0.150920116309	-0.016701698	-0.3545185862894744
963	AEEEITTTNPVATEQYGSVSTNLQLGNA	1.7606858450099998	1.2741666	0.5826076308975399
964	AEEEITTTNPVATEQYGSVSTNLQRGNH	2.8934494501700003	1.2656546	0.3005539360237872
965	AEEEITTTNPVATEQYGSVTTNLERGER	0.414006562256	-0.5135455	-1.475827505242636
966	AEEEITTVNPVATEVYGSVSTNLQRGNR	-2.07953614989	-2.0387897	-1.9414395992837026
967	AEEEIVQTNPVATEQYGDAPECPCHEEM	-4.7522746107	-4.997702	-4.596088955869042
968	AEEEIVQTNPVATEQYGSASTNLQRGNR	-3.26858075075	-2.6885586	-2.6955104789205766
969	AEEEIVQTNPVATEQYGSVSTDLQRGNR	-3.27993778297	-2.4670017	-2.493984596992343
970	AEEEIVSTNPVATEGYGSASTNLQHGNR	1.29142294711	0.26556635	-0.2106132563877079
971	AEEEIVSTNPVATEQYGEVSTNLQAGNR	2.73018925366	1.4891162	0.987341149039958
972	AEEEIVTTNPFATEQYGEVSTDPQGGDP	-1.14611788771	0.39215803	0.7980508183180941
973	AEEEIVTTNPFATEQYGEVSTDPQGGDR	-0.8533265166959999	-0.3230486	0.3054927641755274
974	AEEEIVTTNPVATEQYGEVSTDPQGGDR	0.590311094232	1.7527909	1.5753488271282183
975	AEEEIVTTNPVATEQYGSVSTCLQRGER	1.5858848103299998	-0.8360691	-1.3696830543164342
976	AEEEIVTTNPVATEQYGSVSTNLCRGNR	-3.39067637038	-3.883666	-3.2014767526268333
977	AEEEIVTTNPVATEQYGSVSTNLQRGNT	2.28123275126	1.6693606	0.5110461319397217
978	AEEEIVTTNPVATEQYGSVSTNPIRGNR	1.2915741685100002	0.19633007	-0.6861773772527915
979	AEEEIVTTNPVATEQYGWASENLQRGNR	2.02446094291	-0.3094244	-0.3489398343275507
980	AEEEIVTTNPVATEQYGWVSTNLIRGER	-0.3889680969780001	-0.05181694	-0.49649933490467824
981	AEEEIVTTNPVATETYGCVATNLQRGNR	1.16760636566	0.6714735	-0.27388925992471513
982	AEEEIWSTNPVATEMYGGVSTTLQRGQM	-3.92294154841	-2.8655884	-1.8917721786823414
983	AEEEIWTTNPIATEQYGSVGTNLQRGNR	-0.339528922927	-1.7196264	-1.9286761844370712
984	AEEEIWTTNPVATEQYGWVSTNLQRGNR	-0.043801227045	-0.3680067	-0.999391996794051
985	AEEEIWTTNPVCSEQYGSVSTNLQRGNR	-0.852456508242	-2.8432872	-2.7829527356149146
986	AEEEIYTTNPVATEQYGVCSELLQRGGR	-2.0836014035900003	-1.4154432	-0.674498955042786
987	AEEELRATNPVSTEQYGSVSTNLQRGNM	1.13680219052	0.12824583	-0.4123765074206265
988	AEEELRTTNPVATEAYGSASTNWQRGNQ	2.19956404016	1.063098	0.3148182767672907
989	AEEELRTTNPVATEMYGVVGTNLQRGNR	-2.11293510007	-0.3561306	-0.8182933636810841
990	AEEELRTTNPVYYEQFGTVSTNLQRGNR	0.241638059423	-2.1653078	-1.260693868991849
991	AEEENDTTNPRTTEQYGSVSTNLFRGNR	-5.3783976333200005	-5.049514	-9.552316041720493
992	AEEETSTTNPVATEQYGSASTNLQRGNR	-2.93592333076	-1.5407481	-1.4566026289364995
993	AEEEVNTTNPVATEQYGSVSMNLQRGTA	1.09150962207	-0.4337511	-0.0023824765971891537
994	AEEEVRATNPFATEQYGWVSTGLQRGNR	-3.8134933527	-3.2720876	-1.93658516209757
995	AEEEVRTTNPVATECYGSVGENLQRLNR	-2.75125539833	-0.91566753	-0.4569864733371354
996	AEEEVRTTNPVATEQWGDASTNVQRGNR	-1.95057135642	-0.23746395	-0.6731110491766099
997	AEEEVRTTNPVATEQYGSVGTNLQRGTR	0.0866419379146	-0.3657751	-0.9985308701080751
998	AEEEVVTTNPVATEQYGSVSTNLQRGQR	-1.48232079092	-0.5117855	-1.199019344733367
999	AEEWIRTTNPIATEQYQSVSTNLQRGNL	-4.47109285815	-5.0294833	-2.4951761789241793
1000	AEFEIRTTNPVATEQYGSVSTELQGGNC	-3.39613080047	-3.0353034	-1.7814966457332666
1001	AEGEIRATNPVATEQYGSASTNLQRGNR	-1.99719606105	0.1388216	-1.022205923385533
1002	AEGEIRTTNPVATEQYGGVSENLQMGNR	2.37804092454	0.4874215	-0.16642189075554548
1003	AEGEITQTNPFATEQYGSVSENLIQGNV	-4.85459058004	-4.024556	-2.577996903275018
1004	AEGEITTTNPVATEQYGEVSTNLQRGER	2.23026970219	0.99288225	-0.042766287733376984
1005	AEGEIVSTNPFATEQYGEVSTDPQGGDP	-3.91112208519	-1.0692172	0.030599580534396154
1006	AEGEIVTTNPFATEQYGEVSTDPQGGDP	-4.11293510007	-0.22294903	0.36059095863238966
1007	AEGEIWQTNPVATESYGNIEEPPIGGDQ	-4.419977542430001	-4.542134	-2.837074652801638
1008	AEGEIWQTNPVATESYGNISENPIGGDQ	-2.73118319696	-2.5312421	-1.2297201175277355
1009	AEGEIWQTNPVATESYGNISENPQGGDQ	-2.22528659222	-1.7964478	-0.9142574565670376
1010	AEGEIWQTNPVATESYGNISEPPIGGDQ	-3.0870267459400003	-2.9381218	-1.2689076308938159
1011	AEGEIWQTNPVATESYGNISTNPQGGDQ	-0.190277905883	-1.8868423	-1.3078934978217536
1012	AEGEIWQTNPVATESYGNISTNPQGGNQ	-1.3437291025100002	-2.1158936	-1.452035509656854
1013	AEHEIISTNPVATEQYGDVATNLQRGNR	-0.540224133583	-2.7258012	-1.7807951891669838
1014	AEHEIRCTNPVATEQYGSVSDDLQRGNR	0.909532240052	0.065309525	-0.45435644566453703
1015	AEHEIRTTNPVATEQYGSASTVLQHGGR	-0.48690006641	0.54425955	-0.0903545949660991
1016	AEHEISTTNPVATEQYGEVSENLQRGNR	3.30385696395	1.9191957	1.4149596996066425
1017	AEHEIWSTNPVATEMYGGVAITLQRGQM	-4.84588967893	-3.6719222	-2.23324459957413
1018	AEHEIWSTNPVATEMYGGVSITLQRGQM	-3.18967992301	-3.9478345	-2.613406853673709
1019	AEHEIWSTNPVATEMYGGVSTTLQRGQM	-3.11905694137	-3.5363944	-2.355539519879718
1020	AEHEIWSTNPVCTEMYGGVAITLQRGQM	-2.70110052205	-4.4004126	-2.9827976189912615
1021	AEHEIWSVNPVCTEMYGGVAITIQRGQM	-4.28065358305	-4.8034787	-3.897279693160664
1022	AEHEIWSVNPVCTEMYGGVAITIQRGQM	-4.28065358305	-4.8034787	-3.897279693160664
1023	AEHEIWSVNPVCTEMYGGVAITIQRGQM	-4.573742576800326	-4.8034787	-3.897279693160664
1024	AEHEIWSVNPVCTEMYGGVAITIQRGQM	-4.573742576800326	-4.8034787	-3.897279693160664
1025	AEHEIWSVNPVCTEMYGGVAITLQRGQM	-5.22523067561	-4.8436174	-4.215376090982504
1026	AEIEIRTTNPVATEGYGIVSVNLQRGNR	-4.40862174466	-1.8286209	-1.9006144803133864
1027	AEIEIRTTNPVATEGYGSASDNLQRGGR	-3.33293697399	-0.87103844	-0.8589282365153377
1028	AEIEIRTTNPVATEQYGSCSDNLQRQMR	-4.04661687391	-1.4301119	-1.3241031321724375
1029	AEIEIRTTNPVATEQYGSCSTLLQRGNR	-2.5032244343	-1.9072192	-2.172892599242809
1030	AEIEIRTVNPVCTEQYGSVSMNLQRGTR	-3.862192302780002	-4.042095	-3.2822262873517403
1031	AEIEITAVNPDATENYGGAEEDVLNGTE	-4.75156169139	-5.03693	-6.126346318255871
1032	AEIEITAVNPDATEQYGGAEEDVLNGTE	-4.97555511765	-5.031608	-5.9928206450858035
1033	AELEILPTNPVATEQYGSVSTNLQRGER	0.222679470732	-4.483656	-1.5116781935868797
1034	AELEIRTTNPVATEQYGLVSENLQRGER	-1.31269081311	-1.6672862	-0.846073553814918
1035	AELEIRTTNPVATEQYGSVSENVQRGER	0.768020146357	0.12131071	-0.34039260946424754
1036	AELEIRTVNPVATEQYGSVSTNLQSGNR	0.558433356688	-1.2847586	-1.3335675015133734
1037	AEMEIITTNPVATEQYGEVSTNLQRGGA	0.96206420649	-0.7614045	0.6917667973827832
1038	AEMEIRQTNPVATEQYGDVATPLQHGNG	-2.16123294164	-1.4589643	-0.6377016379545299
1039	AEMEIRQTNPVATEQYGDVSTPLQHGNG	-3.30387759231	-1.9588456	-1.017863892054109
1040	AEMEIRQTNPVATEQYGSVSTVLQRGNR	-2.8601966356800004	-3.278731	-2.823175591334378
1041	AEMEIRQTNPVSTEQYGDVATPLQHGNG	-3.30187006896	-2.5256367	-1.1547856110909418
1042	AEMEIRQVNPVSSEQYGDVATPLQHGTG	-4.84269480531	-4.6203322	-2.9766215497568336
1043	AEMEIRQVNPVSTEQYGDVATPLQHGNG	-4.85245650824	-4.0690165	-2.3873640830821863
1044	AEMEIRQVNPVSTEQYGDVATPLQHGTG	-3.72414523751	-4.0633926	-2.0427060201104847
1045	AEMEIRSTNPVATETYGSVSENLQRGNR	-2.51320885269	-1.1833258	-0.8396578723825723
1046	AEMEIRTTNPVATEQYGSVSINLQRSER	-2.1184025095	-1.7604098	0.07127611950278911
1047	AEMEIRTTNPVATEQYGSVSTNLQRVNR	-0.385008532441	-1.3438246	0.024558165223341533
1048	AEMEIRTTNPVATEQYGWVSTNLQRGNQ	-0.957915667745	1.0364642	0.8546272813983062
1049	AEMEITTTNPVATEGYGSVSTNLQHGNR	2.405291899	-0.27882195	-0.31719545705112395
1050	AEMEIVTTNPVATECYGSVSTNLQRGNR	-1.2905963862999998	-0.56789637	-0.4040055118769619
1051	AEMEIYSTNPVSTELYGVCSELLQRGGR	-5.04030275004	-4.74723	-2.6829023614758523
1052	AEMEIYTTNPVATEQYGACSENLQRGNR	-1.07152514604	-2.5533915	-1.3661922518487994
1053	AEMEIYTTNPVATEQYGVCSELLQRGGR	-2.85847401453	-3.1758406	-1.2082473698369842
1054	AEMEIYTTNPVSTELYGVCSELLQRGGR	-3.79409478639	-4.582842	-2.352910983377857
1055	AEMEIYTTNPVSTEQYGVCSELLQRGGR	-4.06846633604	-3.8802729	-1.7253313429733943
1056	AENEIAATNPVATEQYGEVSTNLQRGQR	2.39092002513	2.0414228	1.6914406494284542
1057	AENEIACTNPVATEMYGEASEVLQRGGR	-0.978783140507	0.40923452	1.0530009121993604
1058	AENEIACTNPVATEQYGEASENLQRGGR	3.49087135845	1.63306	1.933224060525733
1059	AENEIACTNPVATEQYGEASEVLQRGGR	-2.52318753679	1.0504646	1.394675054421663
1060	AENEIACVNPVATEMYGEAAEVCQHGGT	-4.737167718309999	-1.772429	0.9780184377568926
1061	AENEIACVNPVATEMYGEAAEVLQHGGR	-3.27583656676	-0.3396778	1.013243601735553
1062	AENEIACVNPVATEMYGEAAEVLQHGGT	-2.5947746190400003	0.63944817	1.9274757622341738
1063	AENEIACVNPVATEMYGEAAEVLQRGGR	-3.71544424015	-1.2731216	0.2005846943076932
1064	AENEIACVNPVATEMYGEASEVLQHGGR	-4.01402905583	-0.8325238	0.633081347635974
1065	AENEIACVNPVATEMYGEASEVLQRGGR	-2.26488626719	-1.7778966	-0.17957755979188406
1066	AENEIAQTNPCATEQYGVVSEDQEDGEA	-0.647171610312	0.79721355	1.0873277298964066
1067	AENEIAQTNPCSTEQYGVVSEDQEDGEA	-0.748665937998	-0.1210022	0.5702437567599947
1068	AENEIAQTNPCSTEQYGVVSEDQERGEA	-1.00439683552	-1.1584432	-0.1468630330798817
1069	AENEIAQTNPDATEQYGDVSTGDEHGEQ	-2.93354229865	-1.192704	-0.22009469560037154
1070	AENEIAQTNPDATEQYGVVSEDQENGDD	-3.62213447536	-1.1880441	0.04197016889019878
1071	AENEIAQTNPDATEQYGVVSEDQENGDR	-3.35865609505	-1.8965609	-0.631849896461981
1072	AENEIAQTNPDATEQYGVVSEDQENGND	-3.13110509682	-1.426619	-0.10217184294490167
1073	AENEIAQTNPDATEQYGVVSENQENGDR	-2.53106038056	-1.1182365	-0.3938937416094621
1074	AENEIAQTNPDATEQYGVVSENQERGDR	-3.34827928221	-2.4396265	-1.3740849574046532
1075	AENEIAQTNPDATEQYGVVSTDQENGND	-1.70683163994	-1.518992	-0.49580788419961586
1076	AENEIAQTNPFATENYGDAPECPCHEEL	-5.70568393321	-5.031203	-4.913453943034499
1077	AENEIAQTNPFATEQYGDAPECPCHEEL	-4.4181571068	-5.0234675	-4.779928269864432
1078	AENEIAQTNPFATEQYGDVDEDQEVGED	-4.6568733948	-4.614188	-2.6594624289529687
1079	AENEIAQTNPFATEQYGDVSEDQEVGED	-4.60610396256	-3.3551779	-1.0827497460457138
1080	AENEIAQTNPFATEQYGDVSTDQEVGED	-4.82491563021	-3.4184175	-1.476385787300428
1081	AENEIAQTNPFATEQYGVVDTDQEVGED	-4.03477256076	-4.2602916	-2.221511600063197
1082	AENEIAQTNPFATEQYGVVDTDQEVGED	-4.03477256076	-4.2602916	-2.221511600063197
1083	AENEIAQTNPFATEQYGVVDTDQEVGED	-4.5241021583313055	-4.2602916	-2.221511600063197
1084	AENEIAQTNPFATEQYGVVDTDQEVGED	-4.5241021583313055	-4.2602916	-2.221511600063197
1085	AENEIAQTNPFATEQYGVVDTDQEVGER	-4.0617117614	-4.4890413	-2.8953316654153767
1086	AENEIAQTNPFATEQYGVVSEDLERGED	-4.0864186553	-2.675599	-0.8629426519996759
1087	AENEIAQTNPFATEQYGVVSEDLQRGED	-3.54188168461	-2.3244104	-0.7933379388926234
1088	AENEIAQTNPFATEQYGVVSEDQERGED	-4.22447894465	-2.5698385	-0.7371608105259302
1089	AENEIAQTNPFATEQYGVVSEDQEVGED	-3.5378837972199992	-2.27528	-0.2511628759012261
1090	AENEIAQTNPFATEQYGVVSTDQERGED	-1.6716832461500002	-2.6505344	-1.1307968517806444
1091	AENEIAQTNPFATEQYGVVSTDQEVGED	-2.30945727786	-2.3605518	-0.6447989171559403
1092	AENEIAQTNPFSTEQYGVVSEDQEVGED	-3.7493630152800006	-3.2100053	-0.7682468490376362
1093	AENEIAQTNPFSTEQYGVVSEDQEVGED	-3.7493630152800006	-3.2100053	-0.7682468490376362
1094	AENEIAQTNPFSTEQYGVVSEDQEVGED	-5.108340087171986	-3.2100053	-0.7682468490376362
1095	AENEIAQTNPFSTEQYGVVSEDQEVGED	-5.108340087171986	-3.2100053	-0.7682468490376362
1096	AENEIAQTNPVATEQYGDAPECPCHEEL	-3.03250629508	-4.919286	-3.510072206911741
1097	AENEIAQTNPVATEQYGDASENLMHMQQ	-4.758107056	-0.9073434	0.6045283404946336
1098	AENEIAQTNPVATEQYGDVSTGDEHGEQ	0.0429348814974	1.3671999	1.2729064507089536
1099	AENEIAQTNPVATEQYGSVDTDQEVGER	-2.11852503657	-3.1790266	-2.213342320701745
1100	AENEIAQTNPVATEQYGVVDTDDEVGEL	-3.3360694099900003	-2.206415	-0.7374359741553054
1101	AENEIAQTNPVATEQYGVVDTDQEVGER	-0.708028139527	-2.862567	-1.625475602462684
1102	AENEIAQTNPVATEQYGVVSEDLQRGED	0.490702142794	0.5791116	0.47651812406006755
1103	AENEIAQTNPVATEQYGVVSEDQEDGEA	-0.186065128812	1.123508	1.4700254862121103
1104	AENEIAQTNPVATEQYGVVSENQERGDR	0.353218518149	0.5146022	0.11891618890466837
1105	AENEIAQTNPVATEQYGVVSTDDEVGEL	-0.34960566885	0.5718527	0.8392767087519513
1106	AENEIAQTNPVATEQYGVVSTDLQRGED	0.6797719872840001	0.5065899	0.08288208280535336
1107	AENEIAQTNPVATEQYGVVSTDQEDGEA	0.253446593261	1.0654521	1.076389444957396
1108	AENEIAQTNPVATEQYGVVSTDQENGND	-0.145778948427	1.1824775	0.9971932621097057
1109	AENEIATTNPFATEQYGSASTNLQRGER	-0.835890729163	-0.6576028	-0.7973442320858855
1110	AENEIATTNPVATEQYGDASTNLMRGNR	-0.241625199825	0.4195261	-0.1523205464416968
1111	AENEIATTNPVATEQYGEASENLQRGGR	6.86698544076	1.9960833	2.199040982209075
1112	AENEIATTNPVATEQYGEASENLQRGNR	2.79940992765	1.9701214	1.762220343665648
1113	AENEIATTNPVATEQYGEVSENLQRGNR	5.22499613114	2.2123337	2.2017023804464007
1114	AENEIATTNPVATEQYGIVSENLQRGNR	2.88300360073	1.6080632	0.8421636263607919
1115	AENEIATTNPVATEQYGSVPTNLQRGER	2.30051082529	1.8846312	0.9611172708601483
1116	AENEIATTNPVATEQYGSVSTNDEPGNR	1.1870626074	2.0671287	1.2929425935300518
1117	AENEIATTNPVATEQYGSVSTNQQRGER	2.88965365665	2.017295	1.0377757091213038
1118	AENEICTTNPVATEQYGEVSDNLQRGNR	4.34817365257	1.993433	1.6659706009035826
1119	AENEIRCTNPVATEIYGSVSTNLQRGNR	-1.9725885707	0.14474726	-0.3114678862820277
1120	AENEIRCTNPVATEQYGSVSTNLQRGNR	-1.09203599867	0.8870592	-0.19682587075968883
1121	AENEIRCTNPVSTEIYGSVSTNLQRGNR	-1.19185429424	-0.90950537	-0.8285518594184378
1122	AENEIRCVNPVATEMYGEAAEVLQRGGR	-3.84433516369	-2.4077878	-0.5203609575586778
1123	AENEIRCVNPVSTEIYGCVATNLQRGNR	-5.96847690401	-2.5866914	-1.4603151988855938
1124	AENEIRCVNPVSTEIYGSVATNLQRGNR	-2.8773106565400006	-2.6378295	-1.6809680773101068
1125	AENEIRCVNPVSTEIYGSVSTNLQRGNR	-4.4130046190400005	-3.0547287	-2.061130331409684
1126	AENEIRQTNPFATEQYGDVDEDLEVGED	-5.334325516	-4.822496	-3.5061899222930846
1127	AENEIRQTNPFATEQYGDVDEDQEVGED	-5.06212987328	-4.807983	-3.3804080808193397
1128	AENEIRQTNPFATEQYGDVSEDLEVGED	-5.4014642447800005	-4.085128	-1.9294772393858306
1129	AENEIRQTNPFATEQYGDVSEDLEVGND	-4.81566969199	-4.136114	-2.0515344042433625
1130	AENEIRQTNPFATEQYGDVSENLEVGND	-4.63559673517	-3.749999	-1.813578249390842
1131	AENEIRQTNPFATEQYGSVSENLEVGND	-4.18967992301	-3.1472278	-1.5698580974854135
1132	AENEIRQTNPFATEQYGSVSENLEVGNR	-4.16972531663	-3.6316795	-2.243678162837595
1133	AENEIRQTNPFATEQYGSVSTNLERGND	-3.1683248829500004	-3.4435828	-2.4494920733648335
1134	AENEIRQTNPFATEQYGSVSTNQQRGER	-4.2716487697900005	-3.4963353	-2.805868419278683
1135	AENEIRQTNPVATEGYGDAPECPFHEEL	-4.406399135930001	-4.605943	-2.3590937075984737
1136	AENEIRQTNPVATEQYGDAPECPFHEEL	-4.92219961214	-4.576232	-2.508480987220553
1137	AENEIRQTNPVATEQYGSASTCPQRGNR	-3.77576296362	-4.0309386	-3.2794162777862876
1138	AENEIRQTNPVATEQYGSASTNLQHGNL	0.7955039156329999	-0.34235668	-0.6200760786737352
1139	AENEIRQTNPVATEQYGSVSDNLQRGNR	1.7101570006600002	-0.83263254	-1.3726316337333824
1140	AENEIRQTNPVATEQYGSVSENLEVGNR	-0.475401297399	-0.9580555	-0.9738220998849041
1141	AENEIRQTNPVATEQYGSVSEPQQRGNR	-0.150333774801	-1.2491541	-1.3036209932948903
1142	AENEIRQTNPVATEQYGSVSTNLQPGNM	1.39746213293	0.47619867	-0.5367594195268381
1143	AENEIRQTNPVATEQYGVVSTDLQRGED	0.557424928963	-0.5357151	-0.6380635690610177
1144	AENEIRQTNPYATEGYGDAPECPFHEEL	-5.383125090650001	-4.98491	-4.179607927038095
1145	AENEIRTTNPCATEQYGSVSDNLQVGNR	1.80237070018	1.4843445	0.583510958156543
1146	AENEIRTTNPEATEQYGDVPENLQRGNR	-4.27511539951	-1.9555218	-1.5043545471196165
1147	AENEIRTTNPEATEQYGSVSTNWQGGND	0.319378576267	0.7735882	0.047366679607934614
1148	AENEIRTTNPFATEQYGSVSTNLQRGED	-1.47209907204	-0.10834932	-0.40498778181932416
1149	AENEIRTTNPQATEQYGSVSTNLQRGNE	-1.27023042292	-0.35292196	-0.22565994849817805
1150	AENEIRTTNPVASEQYGSVSTNLQRGNR	-1.4443859690799998	0.3462224	-0.8649244787226973
1151	AENEIRTTNPVATEQYGDVSTNLQRGNR	3.26462739247	0.96196127	-0.1747291009817733
1152	AENEIRTTNPVATEQYGEVSENLQRGNR	2.4111381086000003	1.9292235	1.4807567285800296
1153	AENEIRTTNPVATEQYGNVSENLMRGEA	-0.442697618927	1.1695166	1.13500801495457
1154	AENEIRTTNPVATEQYGNVSENLQRGEA	0.3248440662	1.6195264	1.394063075500112
1155	AENEIRTTNPVATEQYGSVGTNLQRGER	-0.0317674392651	0.95289564	-0.327669063968278
1156	AENEIRTTNPVATEQYGSVSTDLERGNR	0.5598945177269999	0.77968407	-0.23856981703591806
1157	AENEIRTTNPVATEQYGSVSTNLCRGNL	-3.95576412906	-2.893235	-1.9387012598078535
1158	AENEIRTTNPVATEQYGSVSTNLMRMQQ	0.931400000644	1.3964047	1.2133323422127944
1159	AENEIRTTNPVATEQYGSVSTNLQRGNR	-2.03081011007	1.4906807	0.06899105092365332
1160	AENEIRTTNPVATEQYGSVSTPLQRGER	0.370572739893	1.3005586	0.15186070241510485
1161	AENEIRTTNPVATESYGNVSENLMRGEA	-0.165475451497	1.2766943	1.666262405184943
1162	AENEIRTTNPVATESYGNVSENLMYGEA	-0.640651908655	1.3734426	2.233799328946633
1163	AENEIRTTNPVSTEQYGSVSENLQRGNR	0.417602697304	0.8879409	-0.0544568809580408
1164	AENEIRTTNPVSTEQYGSVSTNLQRGNW	0.719426369012	0.31509924	0.03468503312070048
1165	AENEIRTVNPVATEMYGEAAEVLQRGGR	-4.132837718809999	-1.4189787	-0.25454403587533214
1166	AENEIRTVNPVATENYGSVGTNLQRGNR	-1.9526407257	-1.8364658	-1.8158303739871222
1167	AENEITQTNPVATEQYGSVSTNLQYGNR	-0.795805914885	-2.567559	-2.063771911347258
1168	AENEIVQTNPFATEQYGDAPECPCHEEM	-4.902542652769999	-5.0416718	-5.898918211042892
1169	AENEIVQTNPFAVEQYGDAPECPCHEEM	-6.409186953300001	-5.04732	-6.811517571873688
1170	AENEIVQTNPVATEQYGDAPECPCHEEM	-4.21716065943	-5.0099206	-4.629062148090201
1171	AENEIVTTNPVATEQYGSVSTNLQRGER	2.01045060208	0.805851	-0.3141020559225236
1172	AENEIVTTNPVATEQYGWVSDNLQRGNR	1.87576514285	0.21299028	0.07515269790121692
1173	AENEIWQTNPYATEGYGDAPECPFHEEL	-4.76350186612	-5.0297494	-5.381056356734344
1174	AENEIWQTNPYATEGYGDAPECPFHEEL	-4.76350186612	-5.0297494	-5.381056356734344
1175	AENEIWQTNPYATEGYGDAPECPFHEEL	-4.807994188726478	-5.0297494	-5.381056356734344
1176	AENEIWQTNPYATEGYGDAPECPFHEEL	-4.807994188726478	-5.0297494	-5.381056356734344
1177	AENELRTTNPIATEQYGSVSTNLQRGNR	-2.9917405453900003	-0.450778	-0.8892165703057096
1178	AEPEVYTTNPVATEQYGDVSTNLQRGQR	-3.62361762763	-4.548618	-4.30416290767371
1179	AEQEIAGTNPVASETYGDASEILQRGGR	-4.31982743316	-4.2871313	-2.370553531428767
1180	AEQEIAGTNPVATEQYGDASENLQRGGR	0.174071932947	-1.3014576	-0.3897182275662221
1181	AEQEIAGTNPVATETYGDASEILQRGGR	-3.09127621894	-3.397092	-1.436638001782418
1182	AEQEIAGTNPVATETYGDASENLQRGGR	-4.2721420832	-2.410791	-0.861236591456132
1183	AEQEIATTNPTATEQYGSVSMNLQRGNI	3.75390402737	1.3712091	1.0307989159721576
1184	AEQEIATTNPVATENYGWVSTNLQRGNR	1.1866832336700002	1.1212926	0.5420510153745113
1185	AEQEIATTNPVATEQYGDASENLQRGGR	2.92117234821	0.9190054	0.7227389898991543
1186	AEQEIATTNPVATEQYGDASENLQRGNR	1.97682247359	0.85658216	0.2859183513557273
1187	AEQEIATTNPVATEQYGDASENLQRGNR	1.97682247359	0.85658216	0.2859183513557273
1188	AEQEIATTNPVATEQYGDASENLQRGNR	2.5008847833389214	0.85658216	0.2859183513557273
1189	AEQEIATTNPVATEQYGDASENLQRGNR	2.5008847833389214	0.85658216	0.2859183513557273
1190	AEQEIATTNPVATEQYGDVSENLQRGNR	4.22446417105	1.4741712	0.7254003881364799
1191	AEQEIATTNPVATEQYGSVSTNLQRGNR	1.85683023592	1.8228307	0.5754844987871941
1192	AEQEIATTNPVATEQYGVVSTNLQRGNR	1.23780291207	1.9554677	1.1633512170262534
1193	AEQEIATTNPVATEVYGSVSTNLQRGNR	2.24525011833	1.5682688	0.6121166008016008
1194	AEQEIATTNPVATEVYGWVSTNLQRGNR	2.5078920754400005	1.1497817	0.712208790558984
1195	AEQEIATTNPVSTEHYGSVSTNLQRGNR	1.17039042966	1.4464421	0.5384050270523506
1196	AEQEIRQTNPVATEQYGEVSTGLQRGNR	-3.67193250238	0.048425674	-0.6752952957665048
1197	AEQEIRQTNPVATEQYGSVSTVLQRGNR	-1.18226245144	-2.4156594	-2.5368525727641735
1198	AEQEIRSTNPVATEVYGSVSTNLQRGNR	-1.83295698852	0.22733593	-0.4388204291627673
1199	AEQEIRTTNPCATEQYGIVGMCLQRGEY	-5.299811839609999	-3.2857473	-1.9556269132918747
1200	AEQEIRTTNPDATEQYGSVSTNGERGER	-2.18893492168	-1.9474282	-1.4026751605571128
1201	AEQEIRTTNPVASEAYGSTSTNLQQGNR	1.40238363409	-0.21687269	-0.8353065589738708
1202	AEQEIRTTNPVATECYGSVSTDQQVGNR	0.892878567774	1.0628052	0.7612913996428858
1203	AEQEIRTTNPVATECYGVVSTELQRGNR	2.19339377457	1.0265946	0.6164382830936024
1204	AEQEIRTTNPVATELYGSTSYNLMRGNR	-5.38676110625	-3.3296592	-2.4379445196558596
1205	AEQEIRTTNPVATEQYGGVSTNLQRGNR	-1.7938672857900002	-0.1085372	-0.9863067997009001
1206	AEQEIRTTNPVATEQYGIVGMCLQRGEY	-4.0671132808	-2.9136972	-1.572929156976171
1207	AEQEIRTTNPVATEQYGIVSMCLQRGEY	-3.9486718235	-1.9778857	-1.0542118772267077
1208	AEQEIRTTNPVATEQYGSMSTNLQDGNC	-0.7842352419159999	-3.2350464	-2.084474188787569
1209	AEQEIRTTNPVATEQYGSVSTNLQRGNR	-1.42020703516	1.2900934	-0.14546115307917695
1210	AEQEIRTTNPVATEQYGVVSTNQQFGNW	1.37422746259	1.4508348	1.7671608979799682
1211	AEQEIRTVNPVATEVYGSVSTNLQHGNR	0.4547433081600001	-0.20455408	-0.5287486156281549
1212	AEQEITCTNPVATEVYGVVSTNLQRGNR	0.881940881279	-1.2650604	-0.6342367269607312
1213	AEQEIVATNPVATEIYGVVGTNLQRGNR	-1.02947496715	-1.8047376	-0.9433322718795178
1214	AEQEIVATNPVATEIYGVVSTNLQRGNR	0.50395996303	-0.7624874	-0.4246149921300546
1215	AEQEIVPTNPCASEQYGIAGMCPNFGEY	-5.02114146183	-4.937073	-3.4246530617513944
1216	AEQEIVPTNPCASEQYGIVGMCLNFGEY	-5.43215910966	-4.815876	-3.0176423372374455
1217	AEQEIVPTNPCASEQYGIVGMCPNFGEY	-3.91820194667	-4.8577375	-2.985171024970642
1218	AEQEIVPTNPCATEQYGIVGMCLNFGEY	-4.258514119730002	-4.493066	-2.0837268075910966
1219	AEQEIVPTNPCATEQYGIVGMCLNFGEY	-4.258514119730002	-4.493066	-2.0837268075910966
1220	AEQEIVPTNPCATEQYGIVGMCLNFGEY	-4.848396805738581	-4.493066	-2.0837268075910966
1221	AEQEIVPTNPCATEQYGIVGMCLNFGEY	-4.848396805738581	-4.493066	-2.0837268075910966
1222	AEQEIVPTNPCSSEQYGIAGMCPNFGEY	-4.76291313114	-4.9865913	-3.9417370348878045
1223	AEQEIVTTNPCATEQYGIVGMCLNFGEY	-4.38648063044	-3.9591181	-1.965529939070782
1224	AEQEIVTTNPCATEQYGIVGMCLNRGEY	-5.26709822968	-4.1544123	-2.6817254750836668
1225	AEQEIVTTNPCATEQYGIVGMCLQRGEY	-4.12245787419	-4.0248046	-2.460777184995587
1226	AEQEIVTTNPVATEIYGSVSTNLQRGNR	0.221039050086	-0.41901207	-0.7652534403052265
1227	AEQEIVTTNPVATEIYGVVSTNLQRGNR	0.325452712988	-0.041916847	-0.17738672206616535
1228	AEQEIVTTNPVATEQYGWVSDNLQRGNR	1.20322068177	-0.12619352	-0.13929950610161335
1229	AEQEIVTTNPVATEQYGWVSENLQRGNR	0.176841903145	-0.1793623	-0.1568831937707884
1230	AEQELAGTNPCASETFGDASEILQAPGR	-4.13309639464	-4.7707253	-2.7423518646312104
1231	AEQELAGTNPCASETFGDASEILQRGGR	-6.059095813200001	-4.8613186	-3.7100259735202856
1232	AEQELAGTNPCASETFGDASEILQRPGR	-4.26955030391	-4.8435354	-3.4447407839264006
1233	AEQELAGTNPCASETFGDATEILQAPGR	-4.55728559229	-4.891242	-3.5251385923174627
1234	AEQELAGTNPCASETYGDASEILQRGGR	-3.91780114824	-4.765255	-3.400984190837664
1235	AEQELAGTNPCATEQFGDATEILQAPGR	-4.1369384609300015	-4.378861	-2.119704698781204
1236	AEQELAGTNPCATETFGDATEILQAPGR	-4.11240870942	-4.6671753	-2.591223062671114
1237	AEQELAGTNPVASETYGDASEILQRGGR	-4.06571124469	-4.6859355	-3.0182864345219595
1238	AEQELAGTNSCASETFGDATEILQAPGR	-4.70714523521	-5.0373244	-4.37840380013961
1239	AEQELAGTNSCATETFGDATEILQAPGR	-4.03061343704	-5.0192246	-3.4444882704932613
1240	AEQEVRCTNPVATEVYGSVSSNLQRGNR	-2.75932936823	-2.1695206	-1.3250568300128567
1241	AESEIASTNPVATELYGSVATNLQRGNR	1.89878840517	1.3980713	0.5527828763954421
1242	AESEIASTNPVSTELYGSVATNLQRGNR	3.31018590508	0.6899915	0.035698903259030246
1243	AESEIGTTNPVATEIYGDCSNNLQMGQT	0.212827181317	0.94131327	1.5747929422963658
1244	AESEIGTTNPVSTEQYGSVSENLQRGGR	2.8749317499	1.1191516	0.707763736164928
1245	AESEIITTNPVATEQYGEVATNLQRGNR	4.2326658028900015	1.0185771	0.5820950642226119
1246	AESEIRQTNPVATEMYGSVSTVLQRGNR	-1.47444320294	-1.9899707	-2.3238195729753475
1247	AESEIRTTNPVATEQYGSVSTNLQAGNQ	1.18071911449	2.3192139	2.2979541715174445
1248	AESEIRTTNPVATEQYGSVTTNLQRQQR	4.66675703511	0.75504255	-0.625857875384197
1249	AESEIRTVNPDSTENYGEADTNLQLGDA	-5.52737533375	-4.4536734	-2.492765486921938
1250	AESEIRTVNPDSTENYGEASTNLQLGDA	-4.680104544	-2.8710885	-0.9160528040146829
1251	AESEITTTNPDSTENYGEADTNLQLGDA	-4.37868182972	-4.2978525	-2.1076444873823714
1252	AESEITTVNPDSTENYGEADTNLQLGDA	-4.948671823500001	-4.808667	-3.340222959373616
1253	AESEIVQTNPDAVELYGTASNGGCYGDT	-5.16166554684	-5.041671	-5.60815961450724
1254	AESEIVQTNPDSVELYGTADNGGCYGDT	-5.58275209079	-5.0485907	-7.701956270550905
1255	AESEIVQTNPDSVELYGTASNGGCYGDT	-5.20152153565	-5.045152	-6.12524358764365
1256	AESELASTNPVSTELYGIVATNLQRGNR	-1.38563842666	-1.647042	-0.9534431175181091
1257	AESELASTNPVSTELYGSVATNLQRGNR	0.3759965554420001	-0.6392951	-0.6120339998341606
1258	AESELRTTNPVATEQYGSVSTNLQRGPR	0.251516968464	0.9641228	-0.3046263860902094
1259	AETECRTTNPVATEQYGSVSTNLQRGNR	-1.73024830437	-2.222937	-1.037790343542392
1260	AETEIRTTNCVATEQYGSVSENLQRGNR	-2.05160127665	-2.0143986	-0.6058549925209462
1261	AETEIRTTNPVATEQYGWVSENLQRGGR	2.5442425765200003	0.908381	0.5161666805852594
1262	AETEIRTTNPVATEQYGWVSENLQRGNR	1.10204540576	0.84567404	0.07934604204183238
1263	AETEIRTTNPVCTENYGIVSTLLQRGNR	-3.62911362393	-2.9894893	-2.3401920166100805
1264	AETEIRTTNPVGTEQYGCVSNNLQRGNR	-0.8611592185670001	-0.06473589	-0.9622791266191992
1265	AETEIRTTNPVSTEQYGSVSTNLMRGTQ	1.7824000699400002	0.94568586	0.34045610360978706
1266	AETEIRTTNPVSTEQYGSVSTNLMRGTQ	1.7824000699400002	0.94568586	0.34045610360978706
1267	AETEIRTTNPVSTEQYGSVSTNLMRGTQ	0.9382139731785792	0.94568586	0.34045610360978706
1268	AETEIRTTNPVSTEQYGSVSTNLMRGTQ	0.9382139731785792	0.94568586	0.34045610360978706
1269	AETEIVTTNPVATETWGSVSDNLQRGNR	3.6400237711300014	0.26416683	-0.38076220340714606
1270	AEVEIAATNPVATENFGWVASNLQRGTI	0.190009891446	0.49026346	1.2592089231056587
1271	AEVEIAATNPVATENFGWVASNLQRGTR	0.416140153329	-0.59298515	0.10359647291791596
1272	AEVEIAATNPVATENYGWVASNLQRGTR	1.81633989594	0.15665245	0.41263825560053924
1273	AEVEIAATNPVATENYGWVATNLQRGNR	1.49893691	0.41638327	0.0919551534184535
1274	AEVEIAATNPVATENYGWVATNLQRGTR	2.94741954168	0.4265318	0.43661321639015505
1275	AEVEIITTNPVATEGYGSVSTNLQRGPR	-2.31982743316	-2.6492715	-1.8706860065883895
1276	AEVEIRTTNPVACETYGEVSTNQQRGNR	1.20544266309	-0.22728872	-0.6839721127192799
1277	AEVEIRTTNPVATEQYGSVSTNLQRGDV	0.744363113418	1.5535789	0.22815747829228883
1278	AEVEIRTTNPVSTEQYGSVGTNLQRGNR	-2.2336809195900003	-1.0968432	-1.7642922519567978
1279	AEVEISTTNPVATEQYGSVSTNLQRGNF	1.7813038263099998	1.1841621	0.1182582784261701
1280	AEVETAATNPVATENFGWVASNLQIGTI	-3.66378183438	-2.7759764	0.24703393580874788
1281	AEVETAATNPVATENFGWVASNLQIGTR	-3.1491647632700004	-3.6493282	-0.9085785143789948
1282	AEVETAATNPVATENFGWVASNLQRGTI	-3.44193449009	-2.846878	-0.22487303219772947
1283	AEVETAATNPVATENFGWVASNLQRGTR	-2.76898848426	-3.6998625	-1.3804854823854722
1284	AEVETAATNPVATENFGWVSSNLQRGNR	-4.82864982518	-3.977209	-2.1053057994567492
1285	AEVETAATNPVATENFGWVSSNLQRGTR	-3.4676840615	-3.971145	-1.7606477364850495
1286	AGEELFTTNPVAEEQYGSVSYNLQRGNR	-4.32574147258	-5.038749	-5.0610509023893435
1287	AGEELFTTNPVAEEQYGSVSYNLQRGNR	-4.32574147258	-5.038749	-5.0610509023893435
1288	AGEELFTTNPVAEEQYGSVSYNLQRGNR	-5.615879315306478	-5.038749	-5.0610509023893435
1289	AGEELFTTNPVAEEQYGSVSYNLQRGNR	-5.615879315306478	-5.038749	-5.0610509023893435
1290	AKEEIRKQNPPATFQSGSVSTFLQRGIN	-6.45790699806	-5.049516	-11.71679831396365
1291	AKEEIRTQNPPATFQSGSVSTFLQRGIN	-6.51160801789	-5.049516	-8.680717823021945
1292	AKEEIRTQNPVATFQSGSVSTFLQRGIN	-7.983762487969999	-5.049516	-7.395582021440391
1293	AKEEIRTQNPVATFQSGSVSTFLQRGNN	-7.30686346238	-5.0495157	-7.739710854041642
1294	AKEEIRTQNPVATFQYGSVSTFLQRGNN	-6.74126765102	-5.049513	-5.985725043959586
1295	AQEEIRTINPVATIQYGSVSQNLQRGNR	-4.8592244411	-5.047858	-5.4758725515830715
1296	AWEEIRTTNHVATEQYVSVETNLQRGNR	-4.48924020486	-5.049516	-8.500980996189956
1297	AYEEIRTVNLVATEAYGSVSNNLQRGNR	-4.18967992301	-5.0494018	-7.1507310823061285
1298	CAWMIRPTNPFAYSNYWHWEHGDDDFLP	-3.90145718508	-5.0495114	-6.471281148274615
1299	CAWMIRPTNPFAYSNYWHWEHGDDDGLP	-4.2538102604300025	-5.049507	-6.291846497921269
1300	CCEEIRWYNPGATEQYGAVGTLLPRGNT	-5.2555324703	-5.049516	-7.9720549235974145
1301	CCEEIRWYNPGATEQYGAVSTLLPRGNT	-4.80783515609	-5.049516	-7.453337643847951
1302	CDDELAPTNPCCTEMYGFCADVLCAEEV	-3.83036186499	-5.0076995	-3.3910272024484245
1303	CDDELAPTNPCCTEMYGFCADVPCAEEV	-4.52541381742	-5.0153503	-3.35855589018162
1304	CDDELAPVNPCCTEMYGFCADVPCAEEV	-4.13728362384	-5.0392942	-4.591134362172864
1305	CDEEIRTTNPVATEQYGSVSTNLQRPNR	1.23596081106	0.4629135	-0.6142925069519762
1306	CDEELAPTNPCATEMYGFCADVLCAEEV	-5.42895933045	-4.941532	-2.941412824552538
1307	CDEELAPTNPCCTEMYGFCADVLCAEEV	-4.86605220682	-5.003573	-3.690965843969665
1308	CDEELAPTNPVATEMYGFCADVLCAEEV	-5.34098924628	-4.9104686	-2.5587150682368325
1309	CDEELAPTNPVATEMYGFCATVLCAEEV	-5.69696671611	-4.9208508	-2.9699347971607235
1310	CDEELAPTNPVATEMYGFVATVLCAEEV	-4.10455079645	-4.8930645	-2.9152380621105625
1311	CDGEIRTTNPVATEQYGSVSTNLQRGNR	-2.40152405924	-0.3064103	-1.3170375562315666
1312	CDQEINTTNPVATEGFGDISETLQRGER	-4.241581024919999	-3.774352	-2.2608791011152096
1313	CDQELNGTNPVSCEGFGDIAETLQHGEM	-4.940781037880001	-4.8722725	-3.0755018651885555
1314	CDQELNGTNPVSCEGFGDIAETLQRGEM	-5.63528810429	-4.940874	-3.8881607726164154
1315	CDQELNGTNPVSCEGFGDIAETVQHGEM	-4.82831560637	-4.8491106	-2.840007964581522
1316	CDQELNGVNPCSCEGFGDIAETVQHGEM	-4.28010700413	-5.002335	-4.455284192888472
1317	CDQELNGVNPCSCEGFGDIAETVQHGEM	-4.28010700413	-5.002335	-4.455284192888472
1318	CDQELNGVNPCSCEGFGDIAETVQHGEM	-4.292836165585128	-5.002335	-4.455284192888472
1319	CDQELNGVNPCSCEGFGDIAETVQHGEM	-4.292836165585128	-5.002335	-4.455284192888472
1320	CDQELNGVNPVSCEGFGDIAETVQHGEM	-5.3108370495	-4.9886208	-4.0725864365727675
1321	CDQELNTTNPVACEGFGDISETLQRGEM	-4.9255353247	-4.5227923	-2.6387818361142035
1322	CDQELNTTNPVACEGFGDISETLQRGER	-4.26744878126	-4.709943	-3.536486231842254
1323	CDQELNTTNPVACEGFGDISETLQRGER	-4.26744878126	-4.709943	-3.536486231842254
1324	CDQELNTTNPVACEGFGDISETLQRGER	-4.267467058848228	-4.709943	-3.536486231842254
1325	CDQELNTTNPVACEGFGDISETLQRGER	-4.267467058848228	-4.709943	-3.536486231842254
1326	CDQELNTTNPVATEGFGDISETLQRGER	-4.50575529165	-4.416657	-2.9086120042084005
1327	CDQELNTTNPVSCEGFGDIAETLQRGEM	-4.148998422869999	-4.6597967	-2.7757035551510363
1328	CDQELNTTNPVSCEGFGDISETLQRGEM	-4.14939020198	-4.747419	-3.1558658092506144
1329	CEAEIWTTNPVATEQYGDVCTNLQRGTR	1.53361745905	-1.5590744	-0.8551928621340945
1330	CEDEIRGTNPVSTENYGIVSTNLQRGNR	-2.4089636155200003	-3.213215	-1.8112314358581205
1331	CEDEIRQTNPVATEQYGVVSENLQHGNH	1.55357287867	0.80885744	1.2806109642690462
1332	CEDELRQTNPCATEHYGVVSENPQHGNH	-1.13001992022	-1.1091635	0.7626561185285219
1333	CEDELRQTNPCATEQYGVVSENPQHGNH	-2.55215441219	-1.3481498	0.2826516171269535
1334	CEDELRQTNPVATEQYGVVSENLQHGNH	-1.64024799296	-0.48127222	0.6328780611758535
1335	CEDELRQTNPVATEQYGVVSENPQHGNH	-3.3016132016900004	-0.85954	0.665349373442659
1336	CEDMIKTVTHFWWQSCKRWCFGEDVVPC	-5.837163508280001	-5.049516	-12.054752448015753
1337	CEDMIKTVTHFWWQSCKRWCTGEDVVPC	-4.9801214621300005	-5.049516	-11.75123672274318
1338	CEECITTTNDVATEQYGSGSTNLQQGNR	-4.32844399296	-5.046175	-2.4162494495239333
1339	CEEDIRTTNPVATEQYGSVSTNLQRGNR	-1.09982851326	-2.4087467	-1.486639217240688
1340	CEEEGRTTNPVATEQSGSEHTTLQRGNR	-5.22948093106	-5.049	-6.8615470448618225
1341	CEEEIATTNPVATEQYGDVSSNLQWGNM	2.04960325266	1.6682425	1.7078486697783894
1342	CEEEIATTNPVATEQYGIVSTNLDRGNN	1.12586782251	1.7855482	1.1627221715314668
1343	CEEEICTTNPVATELYGVVSTNLQRGER	2.38276150174	0.629519	0.2432803314229499
1344	CEEEIETTNPVATEQYGSVSMNVQRGLR	-0.0933115285332	-2.0514092	-0.8032640966499152
1345	CEEEIGTTNPVATEQYGDVSTNLQRMNR	1.9295693849	-0.37071943	-0.17879469901401635
1346	CEEEIITTNPVSTEQYGSVSTNLQRGNR	-0.0676893986268	-2.3294418	-1.7492208842705406
1347	CEEEIITTNYVAVEVYGEFSTNYQTEQM	-4.2441277070300005	-5.0420523	-1.6068085074739678
1348	CEEEIITTNYVAVEVYGEFSTNYQTEQM	-4.2441277070300005	-5.0420523	-1.6068085074739678
1349	CEEEIITTNYVAVEVYGEFSTNYQTEQM	-7.720311017450764	-5.0420523	-1.6068085074739678
1350	CEEEIITTNYVAVEVYGEFSTNYQTEQM	-7.720311017450764	-5.0420523	-1.6068085074739678
1351	CEEEIKTTNPVATEGYGSVSDNLQRPNH	4.5631965046	1.6070485	1.970687817622581
1352	CEEEILTRNNVPTERYVIVSTRLQNGNR	-6.0350422335800005	-5.049516	-11.849913467471605
1353	CEEEILTTNNVPTERYVIVSTRLQNGNR	-5.56452833217	-5.049516	-9.440775234483867
1354	CEEEIMTTNPVATEQYGWVPTNWQRGER	-1.4492607669	-1.5937035	-0.7823724704167834
1355	CEEEIRATNPVATEQYGSVSTNPLQGMR	1.4547124849700002	0.61714077	0.2835364361796131
1356	CEEEIRCTNPVAHEQFGSVSMNLQRGNR	-2.67384121351	-2.6413937	-1.0291300943918795
1357	CEEEIRCTNPVATEQYGSVSDNLQRGNR	3.57683434798	0.9095311	0.13870871131699047
1358	CEEEIRCTNPVAVECYGSVSTNLQRGNR	-0.42011584421	-1.4290879	-0.6521814469615634
1359	CEEEIRPTNPVATEIYGSVSTNLQPGNR	0.7420175310830001	0.2990079	0.10985456743617661
1360	CEEEIRPVNPDCTENYGSVAMCEDPGDG	-3.5800936353199995	-4.8800793	-3.273251740838086
1361	CEEEIRQTNPVAGEQYGSVSTNLQRGNR	-3.1981914228600004	-3.366888	-2.33610681484984
1362	CEEEIRSTNPVATECWGSVSTNLQRGGR	1.59800125502	1.4276385	1.2321329882308607
1363	CEEEIRSTNPVATEVYGSVSTNGELGNR	0.978848065603	-0.019272327	0.24773395287346212
1364	CEEEIRTTKPVATEQYGSVSTNFQRGNR	-4.45667234241	-5.049493	-4.377110567860047
1365	CEEEIRTTNPECTEQYGSVSTEEQRGNR	-0.0872588584108999	-3.268283	-2.748609069474707
1366	CEEEIRTTNPTATEQEGSVSENIQRLNR	-4.47569483467	-4.575595	-1.2056876191921795
1367	CEEEIRTTNPVACEQYGSVSTNLQRGTR	0.68614807889	0.63891935	-0.28991026058570846
1368	CEEEIRTTNPVASEQYGSASYNLQRGNW	-1.43870424773	-2.6281693	-1.6517003736615585
1369	CEEEIRTTNPVASEQYGSVSENLQRGNR	4.17161057888	0.325387	-0.5469735843151913
1370	CEEEIRTTNPVASEVYGSVSTNLDRGNR	0.933375014992	-0.52695847	-0.8768692007262491
1371	CEEEIRTTNPVASLQYGSVSENLQWGNR	-1.13147751094	-2.94768	-1.1433830079517762
1372	CEEEIRTTNPVATENYGNVSEILQIGNR	-0.214082239948	-0.3136611	0.06525713900784069
1373	CEEEIRTTNPVATEQMGSVSTNLQRGNR	-1.39560513275	-2.936135	-1.9232086745489472
1374	CEEEIRTTNPVATEQPGSWSTNLGAGSR	-3.6087909047300006	-4.9566636	-2.579901992151095
1375	CEEEIRTTNPVATEQYGAVSTNELRGNR	1.24698750212	0.49789095	-0.15350925274516136
1376	CEEEIRTTNPVATEQYGDVSTNLQRGNR	3.34123822584	0.88191175	-0.25041424782898325
1377	CEEEIRTTNPVATEQYGEVSTQLQRGNR	3.3574755453	1.630372	1.2120166555687977
1378	CEEEIRTTNPVATEQYGGVSTDLQRGNR	2.90009650076	-0.5999708	-1.0854958973978004
1379	CEEEIRTTNPVATEQYGIVSTNLQRGNR	1.78703677775	0.81394243	-0.3481032136075033
1380	CEEEIRTTNPVATEQYGQVSTNLCRGNR	-4.3422377924800015	-3.405474	-2.656948864380352
1381	CEEEIRTTNPVATEQYGSCSTNLQRFNR	0.324269682258	0.3975792	-0.24082548132706272
1382	CEEEIRTTNPVATEQYGSCSTNLQRGNR	1.02668065143	1.2243409	-0.06139083097371589
1383	CEEEIRTTNPVATEQYGSVATNLQVGDR	1.05598715994	1.879466	1.003608104635827
1384	CEEEIRTTNPVATEQYGSVDMNLQRGNA	1.22551003599	-1.133193	-0.9172422816242456
1385	CEEEIRTTNPVATEQYGSVDTDDAQGNR	-0.283994408569	-1.1433775	-1.1477368991814547
1386	CEEEIRTTNPVATEQYGSVDTDLQWGNM	0.316256770973	-1.0981967	-0.5600707071527129
1387	CEEEIRTTNPVATEQYGSVSEALCRGNR	-3.0295420552	-3.741343	-2.565256706930649
1388	CEEEIRTTNPVATEQYGSVSTDLQRGNR	2.93234530485	0.9715705	-0.24465025077607727
1389	CEEEIRTTNPVATEQYGSVSTEDQHGNR	0.8420865880249999	1.5651536	0.6702916544065882
1390	CEEEIRTTNPVATEQYGSVSTNLMRGND	1.7375867178599995	1.3515506	0.40807090888308295
1391	CEEEIRTTNPVATEQYGSVSTNLQRGNI	2.28626902309	1.9241567	1.148918354264186
1392	CEEEIRTTNPVATEQYGSVSTNLQRPTR	1.14736485374	1.5250597	0.6032491566420308
1393	CEEEIRTTNPVATEQYGSVSTNPERGND	1.81957901097	1.3973246	0.6299925685883778
1394	CEEEIRTTNPVATEQYGSVSTNVQRGNR	0.749369244912	1.5490012	0.2287998046834776
1395	CEEEIRTTNPVATEQYGSVSWNLQRGNR	-1.65321593998	-1.3426256	-1.2507980879157579
1396	CEEEIRTTNPVATEQYGVVSTDLQAGEQ	0.221846757476	2.076549	2.353981814906012
1397	CEEEIRTTNPVATEQYQSVSTNLQSGNL	-4.85556241911	-3.0498745	0.4404318430663796
1398	CEEEIRTTNPVATEVYGEVSTNLQREQM	2.35759704551	1.9478631	1.9987099834136313
1399	CEEEIRTTNPVATEVYGEVSTNLQTEQM	1.67944162973	2.179325	2.6514511162775634
1400	CEEEIRTTNPVATEVYGSVSTNLQRENM	2.14348644567	1.5297079	0.8499777667113122
1401	CEEEIRTTNPVATEVYGSVSTNLQRENR	2.28679160551	1.0354676	-0.04772662901673819
1402	CEEEIRTTNPVATEVYGSVSTNLQREQM	2.62437411593	1.5635238	0.9805803470119709
1403	CEEEIRTTNPVATNQYGSVSTNLQRGNR	-3.10260551739	-2.4808495	-1.1694496818267393
1404	CEEEIRTTNPVETEQYKSVNTNHQRGNR	-4.08418679416	-5.048303	-2.936377109624024
1405	CEEEIRTTNPVSTECYGSVSTNIQRGNG	1.62623701256	1.4790335	1.064258711257855
1406	CEEEIRTTNPVSTEQYGSVSTNLQRGNQ	2.21573527506	1.5799866	0.6625411942303376
1407	CEEEIRTTNYVATEVYGEFSTNLQTEQM	-6.23966805884	-4.7734785	0.252304635078211
1408	CEEEIRTTNYVATEVYGEFSTNYQTEQM	-5.552250002389998	-4.9007964	0.5312336685674044
1409	CEEEIRTTNYVATEVYGEVSTNLQTEQM	-4.19889845303	-4.2593684	0.8477911997705636
1410	CEEEIRTTNYVAVEVYGEFSTNYQTEQM	-3.8224975982	-5.0073094	-0.3813656922633921
1411	CEEEIRTTRPVATEQYGSVSTNLQRGNR	-5.78202195409	-5.0495005	-2.4830852493843754
1412	CEEEIRTTSPVATEQCGSVSSNLQRGNY	-4.779917365769999	-5.049489	-3.0330949865769314
1413	CEEEIRTVNPVATEQYGSASCNLERGTR	0.159223668084	-2.2134645	-1.53531834171236
1414	CEEEIRTVNPVATEQYGSVSTDLGRGNR	2.70067534335	-1.9799163	-1.6123565966693452
1415	CEEEIRTVNPVATEQYGSVSTGLQRLNQ	-2.49830428729	0.79959536	0.21156281687923695
1416	CEEEIRTVNPVATEVYGSVSTNLQIGNR	1.4627382802700002	-0.7805691	-0.7307334978939171
1417	CEEEIRWYNPGATEQYGAVSTLLPRGNR	-4.9631713932	-5.049516	-7.013792409287662
1418	CEEEIRWYNPGATEQYGAVSTLLPRGNT	-5.46142226072	-5.049516	-6.099560248789043
1419	CEEEISTTNPVATEQYGDVSANLQRGNR	2.7020636397500004	0.9786868	0.15507902100898363
1420	CEEEIVTTNPVATENYGSVSTNLQHGTR	2.63114019354	0.8437605	0.5119469296022263
1421	CEEEIWTTNPVATEQYGSISTALQRGNR	0.487605061293	-1.2070565	-2.111427828642576
1422	CEEELRTTRPDATEQYGSVSTNLQRGNR	-5.822497598200001	-5.049515	-4.6238192987868905
1423	CEEELRTTRPDATEQYKSVSTNLQRGNR	-6.07420270559	-5.049516	-5.623172909584486
1424	CEEEVRGTNPFATEQYGSVSTNLLRGNR	-3.63083648325	-4.6029425	-3.7665980370538996
1425	CEEEVVTTNPVASEQYGGVSTNLQQGNR	-2.82909020775	-3.505001	-2.376066623941428
1426	CEEIIRTMNPVATMQYGSVSTNLQRNND	-5.052503203640001	-5.045225	-4.79538094453514
1427	CEEMIKTVTHFATEQCKRVCTGEDVVNC	-4.61393595231	-5.049516	-8.957822463310766
1428	CEEMIKTVTHFAWEQCKRVCTGEDVVNC	-5.21859261492	-5.049516	-8.530030394223068
1429	CEEMIKTVTHFAWEQCKRVCTGEDVVPC	-7.08489730638	-5.049516	-8.596169866152037
1430	CEEMIKTVTHFAWQQCKRVCTGEDVVPC	-5.47275208208	-5.049516	-9.116460295157985
1431	CEEMIKTVTHFWWQQCKRVCTGEDVVPC	-4.05558702742	-5.049516	-11.619577215884062
1432	CEEMIKTVTHFWWQSCKRVCTGEDVVPC	-4.46324499633	-5.049516	-11.088322825653691
1433	CEEMIKTVTHFWWQSCKRWCTGEDVVPC	-3.7565619691	-5.049516	-12.05117536426442
1434	CEESIRTTNPVATEQYGSVSTNPQHGND	0.052602079487	0.8668599	0.9226297509719057
1435	CEEYIRTTNPQATEQYGSVSTPLQVLNR	-6.6658289365900005	-4.827113	-3.10616635235841
1436	CEFEICTVNPCCTEQYGSAPSVIQGPTI	-4.02839901597	-3.6244712	-1.0943498265674947
1437	CEFEICTVNPCCTEQYGSAPTVIQGGTI	-3.1725047792	-3.5341358	-1.335660055371763
1438	CEFEICTVNPCCTEQYGSAPTVIQGPTI	-4.01173861864	-3.418448	-1.0703748657778789
1439	CEFEICTVNPVATEQYGSAPTVIQGGTI	-3.29934050366	-1.7568502	-0.2034092796389313
1440	CEFEICTVNPVCTEQYGSAPTVIQGGTI	-4.1200063952	-3.1979299	-0.9529622990560593
1441	CEGEIRATNPVSTEQYGSVSTNLQRGEP	-1.7985682629700002	0.31943703	-0.59385097980946
1442	CEGEIRTNNPVATEQIGSKSTNLQRGNS	-6.0574074630400006	-5.04935	-3.6927146310652432
1443	CEHEIRTTNPVATELYGEVSTNLQRGNR	0.357349880476	0.15167904	-0.07991144112373405
1444	CELEIIPVNYVAVEVFGEFGINYQTEQM	-3.98804606184	-5.0494595	-5.2367542035399435
1445	CELEIIPVNYVSVEVFGEFGINYQTEQM	-3.89523256454	-5.0494847	-5.7538381766763536
1446	CELEIIPVNYVSVEVFGEFGITYQTEQM	-5.47700103217	-5.0494947	-6.061921977893949
1447	CELEIITTNYVAVEVFGEFGINYQTEQM	-6.096570518609999	-5.049112	-3.8859788630283854
1448	CELEIITTNYVAVEVFGEFGTNYQTEQM	-3.0657411268400003	-5.0489235	-3.6281115292343955
1449	CELEIITTNYVAVEVFGEFSTNYQTEQM	-4.29167963651	-5.048488	-3.1093942494849323
1450	CELEIITTNYVAVEVYGEFSTNYQTEQM	-4.58937687615	-5.0479436	-2.8003524668023108
1451	CELEIITVNYVAVEVFGEFGINYQTEQM	-4.03113398369	-5.0493956	-5.118557335019631
1452	CELEIRTTHPVATEQDGSVSQNLCRGNR	-5.75458477139	-5.049516	-10.341955269349562
1453	CENEIRTTNPTATEIYGGVSTNLQRGND	-2.09640736034	-1.845598	-0.7937539058482859
1454	CENEIRTTNPVATECYGDVSTNLQHGNF	1.5020790510600002	1.2424288	1.5439525563481151
1455	CEQEIATTNPVATEQYGSVSTNLQNGNF	2.32183916443	2.0898108	1.928769533008282
1456	CEQEINTTNPVATEGFGDISENLQRGER	-3.23220453965	-1.8955514	-1.0799116992753088
1457	CEQEINTTNPVATEGFGDISETLQRGER	-4.33506927474	-2.5818942	-1.387995500492904
1458	CEQEINTTNPVATEGFGDISETLQRGER	-4.33506927474	-2.5818942	-1.387995500492904
1459	CEQEINTTNPVATEGFGDISETLQRGER	-4.3777750560693125	-2.5818942	-1.387995500492904
1460	CEQEINTTNPVATEGFGDISETLQRGER	-4.3777750560693125	-2.5818942	-1.387995500492904
1461	CEQEINTTNPVATEGFGSISENLQRGER	0.338335196452	-0.9852538	-0.8361915473698804
1462	CEQEINTTNPVATEGFGSISENLQRGNR	2.27586586967	-1.1030273	-0.9582487122274141
1463	CEQEIRTTNPVATEGFGSISENLQRGNR	-0.805094551936	-0.25061703	-0.7695153287822709
1464	CEQEIRTTNPVATEGYGSISENLQRGNR	0.283076991835	0.4565444	-0.4604735460996512
1465	CEQEIRTTNPVATEQYGSVSTNLQNGNF	1.63895767097	1.722496	1.2078238811419109
1466	CESEIAPTNPPASEPYGYHNQVDSEAEM	-5.56818040946	-5.0415998	-3.7038514893941548
1467	CESEIATTNPPASEPYGYHNQVDSEAEM	-3.08147070605	-5.032757	-3.585654620873841
1468	CESEIATTNPPATEPYGYHNQVDSEAEM	-3.67997055379	-5.007913	-2.6517390912274923
1469	CESEIATTNPVATEQYGSVSESLQRGNR	3.87390712366	1.8078852	1.24925409460114
1470	CESEIRATNPVATEQYGEVSDILQRGNR	1.51800483601	1.2185254	0.907307334798956
1471	CESEIRCTNPVATEQYGSVATELQAGNR	-3.22447894465	1.2789016	0.7584256880325917
1472	CESEIRTTNPVATEQYGQVSTNDQRGNR	2.01910153716	1.7586484	0.6718466619194174
1473	CESEIRTTNPVATEQYGSVANNVQGGNR	2.52587077519	2.1015687	1.8703345979257264
1474	CESEIRTTNPVATEQYGSVATNLDAGDR	0.495395485483	2.024753	1.5543891579226994
1475	CESEIRTTNPVATEQYGSVSTNLQRGNR	-1.27664052055	1.6376977	0.3005876498635782
1476	CESEIRTTNPVATEQYGVVSTDLQIGNR	1.55365460406	1.5033674	1.122405181256596
1477	CESEIRTTNPVATEQYGWVSTNLQRGNR	0.146677275665	1.2422352	0.400679839620965
1478	CETEISCTNPVASELWGDMSALLQRGQM	-3.55591124451	-4.522002	-2.415306969847526
1479	CETEISCTNPVASELWGDMSANLQRGQM	-3.69348527949	-3.933794	-1.7139849524788584
1480	CETEISCTNPVASELYGDMSANLQRGQM	-4.1667996983099975	-4.283042	-2.3130538447117086
1481	CETEISCTNPVSSELWGDMAALLQHGQM	-4.2191510415	-4.427456	-1.7395697814565008
1482	CETEISCTNPVSSELWGDMSALLQHGQM	-4.39784727306	-4.5638094	-2.119732035556078
1483	CETEISCTNPVSSELWGDMSALLQRGQM	-4.33569494661	-4.7469516	-2.932390942983938
1484	CETEISTTNPVASELYGDMSANLQRGNM	-4.67686720804	-3.8620477	-2.1778395033290234
1485	CETEISTTNPVASELYGDMSANLQRGNR	-4.732299789230001	-4.2577825	-3.0755438990570747
1486	CETEISTTNPVASELYGDMSANLQRGQM	-4.5767030461100005	-3.8234663	-2.0472369230283665
1487	CETEISTTNPVASEQYGDMSANLQRGNR	-3.85264493573	-3.192772	-2.447964258652613
1488	CETEISTTNPVATEQYGDMSANLQRGNR	-2.31902430816	-1.6567283	-1.5140487290062605
1489	CETEISTTNPVATEQYGDVSANLQRGNR	3.63610654511	0.2947874	-0.3612674111060983
1490	CETEVSCTNPVSSELWGDMAALIQHGQM	-5.17513161444	-4.777102	-2.347909280109784
1491	CETEVSCTNPVSSELWGDMAALLQHGQM	-4.835753938030001	-4.8214107	-2.6660056779316275
1492	CETEVSCVNPCSSELWGDMAALIQHGQM	-3.62937947652	-4.984903	-3.9631855084167356
1493	CETEVSCVNPVSSELWGDMAALIQHGQM	-5.18584806141	-4.9661775	-3.58048775210103
1494	CEVEIRTTNCVATEQYGSVSMNLQRGDR	-2.5985388473599995	-3.7083127	-1.5059951832006728
1495	CEWELRTTRNDATEQYKSVCTVLQRQNR	-6.11745864548	-5.049516	-9.599719113767394
1496	CEWELRTTRPDATEQYKSVCTVLQRQNR	-5.080866435869999	-5.049516	-6.9720800799517635
1497	CEWELRTTRPDATEQYKSVSTVLQRGNR	-5.22877974269	-5.049516	-6.827257154621105
1498	CEWELRTTRPDATEQYKSVSTVLQRQNR	-6.23263206819	-5.049516	-7.2101768715516545
1499	CMLEIIPVNYCSVEVFGEFGITYMTEQM	-3.90298900817	-5.049515	-7.403855642860324
1500	CMLEIIPVNYVSVEVFGEFGITYMTEQM	-3.24531462198	-5.0495143	-7.021157886544619
1501	CMLEIIPVNYVSVEVFGEFGITYQTEQM	-4.1785393654	-5.0495133	-6.7621028259990785
1502	CNDMIKTVTHFWWQSCKRWCFGEDVVPC	-4.27456882059	-5.049516	-11.916962190728844
1503	CNERYQQTGPSASDLMQDGEGLEDQMIG	-7.03146950377	-5.049516	-12.827342407002435
1504	CNERYQQTNPSASDLMQDGEGLEDQMIG	-6.55891373267	-5.049516	-9.672136146033715
1505	CSLCIRMTLFVATCCQFILQGTVLISAH	-4.45688483155	-5.049516	-3.7233649813245773
1506	CSLCIRMTLFVMTCCQFILQGTVLISAH	-3.80142502559	-5.049516	-5.3909836431160745
1507	CSLCIRTTLFVATCCQFILQGTVLISAH	-3.19214396296	-5.049516	-3.4399846478001503
1508	CSLCIRTTLFVATCCQFILQTTVLIGAH	-3.49822898809	-5.049516	-5.205986790178323
1509	CSLCIRTTLFVATCCQFILQTTVLISAH	-2.98993378869	-5.049516	-4.567116330089692
1510	CSLCLHMILFYMHCCQFILQGTVLISAH	-3.70807480679	-5.049516	-10.668227626872417
1511	CSLCLRMILFYMHCCQFILQGTVLISAH	-3.67686720804	-5.049516	-10.541154803630429
1512	CSLCLRMILFYMTCCQFILQGTVLISAH	-4.61025560583	-5.049516	-10.321456521619158
1513	CSLCLRMTLFVMTCCQFILQGTVLISAH	-4.1062131004900015	-5.049516	-6.038716546209265
1514	CSLCLRMTLFYMTCCQFILQGTVLISAH	-2.84913614995	-5.049516	-7.859230765648886
1515	CSLEIRTTLFVATCCQFILQTTVLIGAH	-3.4130046190400005	-5.049516	-5.367412763137647
1516	CVEEIRTTNPVATEQYGSVSTNLPRGNR	-3.84679220948	-4.579306	-1.5244705462089687
1517	DAAEIRTTNPYATEQYGSVSTNQQRGNR	-4.211172984069998	-3.203734	-2.3027133015762242
1518	DAECIRPTNPFAGCQPWFWHEGPCNEED	-5.37258172678	-5.049515	-7.80509166504149
1519	DAECIRPTNPFAGCQYWFWHEGPCNEED	-4.49174271207	-5.049444	-5.705235811124597
1520	DAECIRPTNPFAGCQYWFWHEGPCNEED	-4.49174271207	-5.049444	-5.705235811124597
1521	DAECIRPTNPFAGCQYWFWHEGPCNEED	-4.782213980730777	-5.049444	-5.705235811124597
1522	DAECIRPTNPFAGCQYWFWHEGPCNEED	-4.782213980730777	-5.049444	-5.705235811124597
1523	DAECIRPTNPFATAQYWSWDHGDDPGLD	-3.5450934396	-5.048181	-4.200303481912737
1524	DAECIRPTNPFATCQYWFWHEGPCNEED	-4.73592240529	-5.049242	-5.228665505779238
1525	DAECIRPTNPFATCQYWFWHEGPCNGED	-5.12988683816	-5.0492334	-5.15100087067165
1526	DAECIRPTNPFATEQYWDWHEGPCDMED	-4.2610677604300005	-5.048963	-5.21890480632457
1527	DAECIRPTNPFATEQYWFWHEGPCNGED	-5.44984138722	-5.0487866	-5.050187278803628
1528	DAECIRPTNPFATQQYWDWHEGPCDMED	-6.21076818791	-5.049317	-5.73919523533052
1529	DAECIRPTNPFATQQYWSWEHGDDPGED	-3.92374756834	-5.0474834	-4.728496235600215
1530	DAECIRPTNPFAWQIYGSWEHGGDPGLP	-3.56252009167	-5.0469103	-3.6678355668589617
1531	DAECIRPTNPFAWQIYWCWEHGGDPGLP	-5.01280216092	-5.0492206	-4.680193275616704
1532	DAECIRPTNPFAWQIYWSWEHGGDPGLP	-4.27387505042	-5.0492296	-4.900846154041217
1533	DAECIRPTNPFAYAQYWSWDHGDDPGLD	-4.31956846333	-5.047368	-3.655971311891589
1534	DAECIRPTNPFAYQQYWSWEHGDDPGED	-3.13893896281	-5.046245	-4.184164065579063
1535	DAECIRTTNPFATAQYWSWDHGDDPGLD	-4.01496350221	-5.046687	-4.082106613392424
1536	DAECIRTTNPFATAQYWSWDTGDDPGLD	-3.9042777041400014	-5.044548	-3.7859790060645615
1537	DAECIRTTNPFATEQYGSVHTNLQRMNR	-5.35865609505	-4.395212	-2.1068039441009567
1538	DAECIRTTNPFATEQYWDWHEGPCDMED	-5.6790647637400005	-5.048343	-5.100707937804257
1539	DAECIRTTNPFATEQYWFWHEGPCNGED	-5.650552076	-5.0479703	-4.931990410283316
1540	DAECIRTTNPFATEQYWSWDTGDDPGLD	-4.3196787400300005	-5.035359	-4.066776583178481
1541	DAECIRTTNPFATEQYWSWDTGDDPGND	-4.26754659441	-5.027117	-3.9244841566030537
1542	DAECIRTTNPFATEQYWSWETGDDPGED	-4.76878969748	-5.0285807	-3.793881330746088
1543	DAECIRTTNPFATEQYWSWETGDDPGND	-5.7064709210899975	-5.0298347	-3.915938495603621
1544	DAECIRTTNPFATQQYGSVEHGLDPGNP	-4.84046260655	-4.858499	-2.9409784737987597
1545	DAECIRTTNPFATQQYWSWEHGDDPGED	-3.73878237437	-5.0452094	-4.610299367079902
1546	DAECIRTTNPFATQQYWSWETGDDPGED	-4.08125746312	-5.0419545	-4.314171759752037
1547	DAECIRTTNPFAWQIYGSVEHGGDPGLP	-4.43877513788	-5.019777	-2.58678615972792
1548	DAECIRTTNPFAWQIYGSWEHGGDPGLP	-4.82824181311	-5.043995	-3.549638698338649
1549	DAECIRTTNPFAWQQYGSVEHGGDPGLP	-5.30122977279	-5.000709	-2.472144144205581
1550	DAECIRTTNPFAWQQYGSVEHGGDPGNP	-4.49551735055	-4.972501	-2.329851717630154
1551	DAECIRTTNPFAWQQYGSVEHGLDPGNP	-3.35021496542	-4.9573917	-2.513186404711062
1552	DAECIRTTNPVATEQYWSVSEPLQRGER	-2.88026082302	-4.168212	-1.216974805906661
1553	DAECIRTTNPVAYEIYGSVSTNDQRGNR	0.7102657871279999	-0.56221247	0.19244329947293615
1554	DAEDIRTTNPVSTEQEGSVSPNLQRFNR	-4.45688483155	-5.045368	-4.470260644574146
1555	DAEEARTTNPVATEQPGNVSTNLQRGNR	-4.93107776349	-5.045532	-4.545923970121405
1556	DAEEIATVNPVATEQYGSVSYNLQIGNR	-1.28760634369	-2.0549498	-1.4160084031926488
1557	DAEEIGTTNPVATEQYGSVSTNLQRGNR	-0.548479408239	-0.39549303	-0.636750843858648
1558	DAEEIHTTNPVATEQPGSVSTNLQRGNR	-4.7342443231	-4.9109826	-2.8488245615887777
1559	DAEEIHTTNPVATEQYGTVYTNLDRGNR	-1.60891043553	-3.8958845	-0.39960502598221304
1560	DAEEIITTNLVATEQYGSVSTNLQLENR	-4.42391395699	-5.0154424	-4.354174588769772
1561	DAEEIITTNPVATEQMGSVSTNLQRGFV	-3.9404513167	-4.9725575	-3.427758859982341
1562	DAEEIKTTNPVATEQFGSVSTNLNRGNR	-1.21591653964	-1.503427	-1.046443407124963
1563	DAEEIRETNPVATESYVSVSTTLQRGTR	-6.92664551717	-5.046345	-4.186397380477978
1564	DAEEIRPTNPFATAQYWDWHEGPCDMED	-5.25232485999	-5.0491977	-5.099533202169976
1565	DAEEIRPTNPFATAQYWDWHEGPCDMED	-5.25232485999	-5.0491977	-5.099533202169976
1566	DAEEIRPTNPFATAQYWDWHEGPCDMED	-5.226021353295741	-5.0491977	-5.099533202169976
1567	DAEEIRPTNPFATAQYWDWHEGPCDMED	-5.226021353295741	-5.0491977	-5.099533202169976
1568	DAEEIRPTNPFATEQYWDWHEGPCDMED	-5.12462653641	-5.0486073	-5.380330779283894
1569	DAEEIRPTNPVAGEQYGSVSENLQDGNR	0.408449949687	-2.4576795	-0.1059202272009756
1570	DAEEIRPTNPVATAQYGSWSTNLDRGNR	-4.49397812387	-4.6091533	-1.39503939161777
1571	DAEEIRPTNPVATENYGDVHTNLQRGNR	-3.3472211999900003	-3.5459008	-1.5802910559471162
1572	DAEEIRPTNPVATEQYGSVSEGLQDMNR	-0.333178894845	-0.34612656	0.7620032208800396
1573	DAEEIRPTNPVATEQYWSVSTNDQPGNR	-3.1090444548	-3.8859763	-1.4004927362853845
1574	DAEEIRPTNPVAYENYGSVDTNDQRGNR	0.1788399285909999	-3.4221883	-1.6827758825616836
1575	DAEEIRTNNPVATWQYGSVSTNGLRGNP	-4.33389366834	-5.0482645	-3.3897556571875214
1576	DAEEIRTTCPVATEQYGSVSTNLQRGQR	-4.50095362543	-4.956162	-3.0691899055158904
1577	DAEEIRTTNCDATEQYWSVSHNLQPGNR	-4.925339319669999	-5.0112567	-3.8797565226523476
1578	DAEEIRTTNEVATEQYGSVSTQLQRGNR	-4.70013698736	-4.96398	-3.1824074503034554
1579	DAEEIRTTNPCATEQCGSVSTNLQRGNR	-2.92981279625	-3.6072881	-1.3794238231720737
1580	DAEEIRTTNPDATEQYGSVSTNLQRGNR	-0.587730068264	-2.7427588	-2.11489703073922
1581	DAEEIRTTNPFATEQYGSVDTGDDPGND	-0.41562032442	-3.5849323	-1.8900470037693946
1582	DAEEIRTTNPFATEQYGSVDTGDDPGND	-0.41562032442	-3.5849323	-1.8900470037693946
1583	DAEEIRTTNPFATEQYGSVDTGDDPGND	-2.003360598462586	-3.5849323	-1.8900470037693946
1584	DAEEIRTTNPFATEQYGSVDTGDDPGND	-2.003360598462586	-3.5849323	-1.8900470037693946
1585	DAEEIRTTNPFATEQYGSVETGDDDGNP	-4.30498291241	-3.4473839	-1.6950441115420798
1586	DAEEIRTTNPFATEQYGSVETGDDPGND	-3.62219894771	-3.7323453	-1.88150134276996
1587	DAEEIRTTNPFATEQYGSWDTGDDPGND	-4.46397344625	-4.728169	-2.852899542380122
1588	DAEEIRTTNPFATEQYGSWETGDDDGNP	-3.79458541556	-4.691754	-2.657896650152809
1589	DAEEIRTTNPFATEQYGSWETGDDPGND	-5.19521810655	-4.765812	-2.8443538813806892
1590	DAEEIRTTNPFATEQYGVVSTNLDRGND	-2.00919271435	-1.879627	-0.6029568409620953
1591	DAEEIRTTNPFATEQYWDWHEGPCDGED	-5.39345666617	-5.046561	-5.3486084190073
1592	DAEEIRTTNPFATEQYWDWHEGPCDMED	-5.53363432422	-5.0475907	-5.262133910763581
1593	DAEEIRTTNPFATEQYWFWHEGPCNGED	-5.51688295993	-5.0469775	-5.09341638324264
1594	DAEEIRTTNPFATEQYWSWDTGDDPGND	-4.12256572715	-5.012802	-4.085910129562379
1595	DAEEIRTTNPFATEQYWSWETGDDDGNP	-4.135402862019999	-5.00846	-3.890907237335065
1596	DAEEIRTTNPFATEQYWSWETGDDPGND	-2.98217356709	-5.0172505	-4.077364468562945
1597	DAEEIRTTNPFATEQYWSWHEGPCNGED	-3.9404513167	-5.043942	-4.8418038411465565
1598	DAEEIRTTNPFATQQYWSWSTNGQRGNR	-4.557173881030001	-5.028851	-4.424570815100616
1599	DAEEIRTTNPMYTEIYWSVSTRLQRGNR	-5.56248918689	-5.0475216	-6.382164013940657
1600	DAEEIRTTNPVACQQYGSVSTNPQDGER	0.0731797272057	-2.0844078	-0.8984252741054846
1601	DAEEIRTTNPVASEQFGSVSTNLQRGNA	-0.360916107889	-1.5406489	-0.9708096874612142
1602	DAEEIRTTNPVATCQYGSVSDDLQIGIR	-3.1402112467400003	-3.238881	0.26658989838118075
1603	DAEEIRTTNPVATDQYGSVSTNLQRGNR	-1.28840056064	-0.76942444	-0.17183767661247273
1604	DAEEIRTTNPVATEIYGSVSTNLDRGNR	1.1649843376200002	-0.8629918	-0.7094295771229842
1605	DAEEIRTTNPVATENYGSVSTGLQRMNR	-0.0690064739397	-0.73745155	-0.3640684148643061
1606	DAEEIRTTNPVATEQPGSVSTGLQRGNR	-4.58516462486	-4.6756477	-2.4168731038548525
1607	DAEEIRTTNPVATEQWGSVSTNEQPGND	3.60280431493	1.6000805	1.1392997705710588
1608	DAEEIRTTNPVATEQYGANSTNLCRGNL	-4.79856826297	-4.8403916	-2.893902902875661
1609	DAEEIRTTNPVATEQYGAWSTNLDRGNR	-3.00677477807	-3.2382154	-1.392219642809371
1610	DAEEIRTTNPVATEQYGSVDANLQRGNG	0.733152216472	-1.9634383	-1.4211009674821664
1611	DAEEIRTTNPVATEQYGSVSQNLPRGNR	-2.29376908284	-3.654785	-1.679454512257891
1612	DAEEIRTTNPVATEQYGSVSTALQRGNR	-0.171064244838	-0.17822361	-0.775803812623769
1613	DAEEIRTTNPVATEQYGSVSTGDQRGND	1.10382279463	1.1680994	0.5800258718589202
1614	DAEEIRTTNPVATEQYGSVSTNDQRGNR	1.06972708732	0.3333397	-0.3986728279851981
1615	DAEEIRTTNPVATEQYGSVSTNFQRGNA	1.56012587246	-0.3456149	-0.10918409352701985
1616	DAEEIRTTNPVATEQYGSVSTNGQTGNR	1.04203442496	0.70281696	0.2141799355149434
1617	DAEEIRTTNPVATEQYGSVSTNLCRGNR	-4.32620678303	-4.3585887	-3.42018660849783
1618	DAEEIRTTNPVATEQYGSVSTNLDRGER	0.705907380281	0.14040232	-0.47273039674311157
1619	DAEEIRTTNPVATEQYGSVSTNLPRGNR	-2.21586385481	-2.7399275	-1.1776174395086834
1620	DAEEIRTTNPVATEQYGSVSTNLQRGND	1.14403936367	0.7917881	0.05192418092228479
1621	DAEEIRTTNPVATEQYGSVSTNLQRLNR	-1.66981245051	-0.3117695	-0.6622583974181016
1622	DAEEIRTTNPVATEQYGSVSTNLSRGNR	-1.38573562911	-0.6269312	-1.1995318485299435
1623	DAEEIRTTNPVATEQYGSWSTNLQRGND	-0.0185662463365	-2.172363	-0.9109283576884444
1624	DAEEIRTTNPVATEQYGSWWTNPQDGNR	-4.73173383226	-3.8285851	-1.5882987314764012
1625	DAEEIRTTNPVATEQYWSVSENLQRGNR	-4.15220521759	-3.4772778	-1.4612704303574358
1626	DAEEIRTTNPVATEQYWSVSTNDDPPNR	-3.03613466475	-2.9787889	-0.9899023553419344
1627	DAEEIRTTNPVATLQYGSVETNLQRGND	-4.08560746886	-4.2670627	-2.4762400954246893
1628	DAEEIRTTNPVATQQYGSLSTNLCRGGR	-4.22491710306	-5.0044994	-4.1173450009046935
1629	DAEEIRTTNPVAVEQYGSVSTNLDRGNM	-0.0461707699434	-1.4539058	-0.6096825267033914
1630	DAEEIRTTNPVAYEQYGSVETGDQRGLR	0.522760892606	-2.2683246	-1.2599214719553586
1631	DAEEIRTTNPVAYLQYWSVSTNLQRGNR	-3.832229915280002	-4.519455	-2.2705715560301556
1632	DAEEIRTTNPVCTEQYWSWHTNLQRGNR	-5.27059991839	-4.9717727	-4.030264507561422
1633	DAEEIRTTNPVKTEQYWSVETPLERGNR	-6.096570518609999	-5.0494614	-5.735141117873971
1634	DAEEIRTTNYVAGEQYGDVSTNLQDGNR	-3.97416179826	-5.0185733	-2.428739468347805
1635	DAEEIRTTNYVATEQPGDVSTNLQRYNR	-5.2441277070300005	-5.0492053	-5.229173056630648
1636	DAEEIRTTNYVATEQYGSVSQNLPRGNR	-5.18967992301	-5.0387077	-3.48311442876489
1637	DAEEIRTTNYVATEQYGSVSTNDQRGNR	-5.023218776869999	-4.9351883	-2.202332744492198
1638	DAEEIRTTNYVATEQYGSWSTNLQRYNR	-5.68486571664	-5.044379	-3.8484495894190562
1639	DAEEITTTNPQATHNYGSVSTNLQDGNR	-3.1319249095200004	-4.9085	-3.0806698557285017
1640	DAEEQRTVNVVATEQYGSVSTQLQRGFR	-3.85508541628	-5.0482993	-5.153008680069904
1641	DAEERRTTNPVATEAYGSVSTLLQRGNR	-5.373047187359999	-5.0494976	-4.700892988264632
1642	DAEETQTTNPVAYEQYGSVSNNLQRGNR	-1.28164478546	-3.9738698	-1.4233682227945206
1643	DAEIIRTTNPVATEDYKTYSTNLQRGNR	-5.714206569859999	-5.0488544	-4.400898115329696
1644	DAEIIRTTNPVATEQYGSVSTNLQPGNN	-4.06846633604	-2.724927	-0.7812677897720235
1645	DAEMIRPTNPFATAQYWDWHEGPCDMED	-5.83456014811	-5.0494676	-6.1697581047914305
1646	DAEMIRPTNPFATSQYWSWEHGDDDGLP	-4.34819632341	-5.049324	-6.314233768570585
1647	DAEMIRPTNPFAWQFYGSWEHGGDPGLP	-4.39114739296	-5.0490212	-5.18136117396816
1648	DAEMIRPTNPFAWQFYWCWEHGGDPGLP	-5.53908875431	-5.04946	-6.193718882725902
1649	DAEMIRPTNPFAWQFYWSWEHGGDPGLP	-4.991740545390001	-5.049462	-6.414371761150415
1650	DAEMIRPTNPFAWQFYWSWEHGGDPGLP	-4.991740545390001	-5.049462	-6.414371761150415
1651	DAEMIRPTNPFAWQFYWSWEHGGDPGLP	-5.972426612958904	-5.049462	-6.414371761150415
1652	DAEMIRPTNPFAWQFYWSWEHGGDPGLP	-5.972426612958904	-5.049462	-6.414371761150415
1653	DAEMIRPTNPFAYSQYWHWEHGDDDGLP	-5.26768243501	-5.049382	-5.45745933069159
1654	DAEMIRPTNPFAYSQYWSWEHGDDDGLP	-4.7201946397	-5.0492067	-5.769901598549435
1655	DAEMIRPTNPFAYSQYWSWEHGDDDGLP	-4.7201946397	-5.0492067	-5.769901598549435
1656	DAEMIRPTNPFAYSQYWSWEHGDDDGLP	-4.781324624995547	-5.0492067	-5.769901598549435
1657	DAEMIRPTNPFAYSQYWSWEHGDDDGLP	-4.781324624995547	-5.0492067	-5.769901598549435
1658	DAEMIRTTNPFATEQYWSWEHGDDDGLP	-5.86901237432	-5.0472417	-5.399552173859808
1659	DAEMIRTTNPFATEQYWSWETGDDDGLP	-4.07420270559	-5.045522	-5.103424566531944
1660	DAEMIRTTNPFATEQYWSWETGDDDGNP	-5.41405270847	-5.043193	-4.961132139956519
1661	DAEMIRTTNPFATQQYGSVETGLDPGNP	-4.87006198881	-4.9638324	-3.8765017420516745
1662	DAEMIRTTNPFATSQYWSWEHGDDDGLP	-5.02766011965	-5.0491085	-6.196036900050272
1663	DAEMIRTTNPFAWQFYGSVEHGGDPGLP	-3.9486718235	-5.0438533	-4.100311766837118
1664	DAEMIRTTNPFAWQQYGSVEHGGDPGLP	-5.377983453759999	-5.0371675	-3.7037950197863587
1665	DAEMIRTTNPFAWQQYGSVEHGGDPGNP	-4.74348149224	-5.0299764	-3.5615025932109337
1666	DAEMIRTTNPFAWQQYGSVEHGLDPGNP	-5.65257259676	-5.026108	-3.74483728029184
1667	DAEMIRTTNYVATAQYGSVHENLQRGNR	-7.49673474141	-5.0462456	-3.2842995631111283
1668	DAETINTTHPVCTEQYGSVSTNLQRGNR	-5.09093672135	-5.0495152	-5.823097437457365
1669	DAHTIRTTNPVAFEQYGSVSTNLQRGNR	-3.1378973809	-4.224231	-1.2373666159450032
1670	DAMEIRTTNPVATEQYGSVGTNLQRGNR	-3.73978366651	-2.6316447	-1.6743615789735564
1671	DAWEIHTTNPVATEVYGSVQTNDQRGNR	-4.80538594716	-4.813144	-1.9083819588944593
1672	DAWEIRTTNPVATEQYGSVSTNLQRGNR	-2.82909020775	-3.1250062	-1.2874311233624454
1673	DAWEIRTTNYVATEQYGSVSQNLPRGNR	-5.31790563317	-5.0478916	-4.148649667697439
1674	DAWMIRPTNPFAYSNYWHWEHGDDDGLP	-4.81116829975	-5.049502	-6.256520242794206
1675	DAWMIRPTNPFAYSQYWHWEHGDDDGLP	-4.10026500217	-5.049496	-6.122994569624138
1676	DCDEIRTTTPVATEQYGSVSTNLQRGIV	-4.801830435169999	-5.0489526	-1.7020430653562375
1677	DCEECRTTNPVATEQYGSVSTNLQRRNR	-4.31850990335	-4.9984875	-4.806608099344988
1678	DCEEELTTNPVFKEQYGSVSTRLQRGNR	-4.99019449875	-5.049516	-10.8361876610753
1679	DCEEIATTNGSASEQYGVVSTNFQIDNN	-0.326709280344	-4.8596125	-1.5094708395053313
1680	DCEEIRATNPVATMQYGSVSTNLSYGNF	-1.5043867486200002	-3.8305016	-1.5446948059068593
1681	DCEEIRATNPVAYEQYGSVSTNLQRGNG	1.40497237761	0.3849616	-0.2910298848782933
1682	DCEEIRITMPVATEQYASVATNLVRGNR	-7.207161448430001	-5.049516	-8.952621615798343
1683	DCEEIRTTKPVSGPQYGYANTNLDMGNR	-4.75976914725	-5.049516	-9.388141291737071
1684	DCEEIRTTNFVATEQYGSVWTNLQNGNR	-4.5248641146	-5.0403585	-1.748746953470139
1685	DCEEIRTTNGSASEQYGSVSTNFQIDNN	-3.26754659441	-4.965409	-2.8182832096107635
1686	DCEEIRTTNGSASEQYGSVSTNFQIGNN	-3.82552359273	-4.9727845	-3.034322388099919
1687	DCEEIRTTNGSASEQYGSVSTNFQIGNR	-3.13508494773	-5.0006833	-3.797093798543269
1688	DCEEIRTTNGSASEQYGSVSTNFQIGNR	-3.13508494773	-5.0006833	-3.797093798543269
1689	DCEEIRTTNGSASEQYGSVSTNFQIGNR	-4.732857794565754	-5.0006833	-3.797093798543269
1690	DCEEIRTTNGSASEQYGSVSTNFQIGNR	-4.732857794565754	-5.0006833	-3.797093798543269
1691	DCEEIRTTNGSASEQYGVVSTNFQIDNN	-2.98695151181	-4.945729	-2.2304164913717006
1692	DCEEIRTTNGSATEQYGSVSTNFQIGNR	-2.43995930209	-4.929052	-2.8631782688969185
1693	DCEEIRTTNPAATEQYGSVSTNLQRGPP	-0.496840020723	-2.860879	-2.313483305111065
1694	DCEEIRTTNPCATIQYETVETNLQRGNR	-2.55962953276	-5.0460505	-5.524267884930085
1695	DCEEIRTTNPDATEIYSSVSTNLQRGNR	-3.92462634953	-5.0068474	-5.250239603349501
1696	DCEEIRTTNPGFTNQYGSVSTNLNRGTR	-4.31790563317	-5.0457797	-5.06119178363568
1697	DCEEIRTTNPIATEQYGSWSTCLCRGNR	-3.57412910245	-5.0353355	-6.485317407285304
1698	DCEEIRTTNPVATEKWGSVSTNLQRGDR	0.492677436152	-2.6051865	-2.1189736095319898
1699	DCEEIRTTNPVATEQTPQVSTGLQPGNR	-3.73806049582	-5.038592	-5.163979715758174
1700	DCEEIRTTNPVATEQYGSVDTGLERGNR	0.0801254408058	-3.2413683	-2.666583997377769
1701	DCEEIRTTNPVATEQYGSVSTGLQRQNS	0.654350648765	-0.2515173	-0.4211849456326515
1702	DCEEIRTTNPVATEQYGSVSTNLIDGNP	0.664830845377	0.41876507	-0.4309430528336531
1703	DCEEIRTTNPVATEQYGSVSTNLQHGER	0.485306616161	0.3968897	-0.39042916357000834
1704	DCEEIRTTNPVATEQYGSVSTNLQNGNR	1.358149379	0.6297283	-0.34495402006020903
1705	DCEEIRTTNPVATEQYGSVSTNLQRLNA	0.675551949849	-0.47141123	-0.47146423954595384
1706	DCEEIRTTNPVATEQYGSVSTNLQRPNR	-1.99764920228	-0.39641428	-1.0598600462615142
1707	DCEEIRTTNPVATEQYGSVSTNLTRGNM	1.2116135479	-0.80361795	-0.7653156478449024
1708	DCEEIRTTNPVATEQYGWVSTPGQRGNC	-4.21773970621	-4.58695	-2.5842443800312935
1709	DCEEIRTTNPVSGPQYGYANTNLDMGNR	-4.391059810930002	-5.0468526	-5.399056538195357
1710	DCEEIRTTNPVSGPQYGYANTNLDRGNR	-5.30515714043	-5.0473638	-6.015339869347712
1711	DCEEIRTTNPVSTEQYGSVSTNLQRGNR	-1.79988249221	-1.676295	-1.842229208991812
1712	DCEEIRTTNPVSTPQYGSANTNLDRGNR	-4.58234960926	-5.0325646	-5.115534069764393
1713	DCEEIRTTNPVSTPQYGSANTNLQRGNR	-6.48359364172	-5.03048	-5.142642392593643
1714	DCEEIRTTNPVSTPQYGSASTNLQRGNR	-5.00099285863	-5.009561	-4.459737474552363
1715	DCEEIRTTNPVSTPQYGSVSTNLQRGNR	-3.83053362462	-4.980903	-4.0202554377716115
1716	DCEEIRTTNPVSTPQYGYANTNLDRGNR	-5.25640603681	-5.0413537	-5.538769564002353
1717	DCEEIRTTNPVSTPQYGYANTNLDRGNR	-5.25640603681	-5.0413537	-5.538769564002353
1718	DCEEIRTTNPVSTPQYGYANTNLDRGNR	-4.8209176443743935	-5.0413537	-5.538769564002353
1719	DCEEIRTTNPVSTPQYGYANTNLDRGNR	-4.8209176443743935	-5.0413537	-5.538769564002353
1720	DCEEIRTTNQVATEQYGSVSTNLQWGNR	-4.55962953276	-4.9308286	-3.1693609109133574
1721	DCEEIRTTNRVATEQYGYVSTNLQRGNR	-6.64911154164	-5.048065	-4.451241229062689
1722	DCEEIRTTNYPATEQYWSVSTNLQRGNR	-4.96902046889	-5.049288	-5.646951541126209
1723	DCEEIRTVNPVANEQYGWVSTNLQRGNR	-3.40740191281	-4.6597347	-3.444048521403184
1724	DCEEKRTTNPVATEQYGSVSTNLQRGRR	-5.15977843729	-5.049516	-7.942671581550838
1725	DCEELRGTNCVATEQPGPVSTNLQRGNR	-4.833536112780001	-5.0493984	-8.132083539138645
1726	DCEPIRTTNPVATEQYGAVSENLQHGNC	-3.58168645363	-4.681513	-1.7213076480660838
1727	DCETIRTTNPVATEQYGSVDTNLQLGNE	-3.88645642706	-4.023287	-2.2075788203372024
1728	DCGEIRTTNPVATEQYGFVSELLQRGWR	-3.4287755636000004	-4.9512963	-3.846930720157796
1729	DCLEEYTENPVATEQYGSVSTNLQRGNR	-6.46269841741	-5.049516	-9.182294891682737
1730	DCNEIATTNGSASEQYGVVSTNFQIDNN	-2.63679739328	-4.903768	-1.5424440317264914
1731	DCRESRTTNPVATEQYGSVSTNLQRWNR	-4.68637530485	-5.0424957	-4.599744580370382
1732	DCTEIRTTNPCSTEQYGSVSENLQRGNR	-0.456947581975	-2.8714967	-2.3476373561678834
1733	DDAEIRTTNPVATEIYGSVSTNLQRGGR	0.429459693034	0.23893118	-0.5081578575781638
1734	DDAEIRTTNPVATEQYGEVSNVLQRGNR	1.6674111649	0.40685987	-0.41841310698219836
1735	DDAETACVNPIACELFGTVSMDLQVPTF	-5.90286813389	-4.9866834	-3.2899075395760224
1736	DDCEIHTTNPVATFQYGSVSANLQRGNR	-3.79562744886	-3.2994144	-2.1097436096315736
1737	DDCEIRTTNPVATEQYGSISTNLQRGNR	-1.7339609236000002	0.32957792	-1.5169951980234515
1738	DDCEIRTTNPVATEQYGSVPTCLGRGNY	-3.79429448119	-2.2379398	-1.3151420531140126
1739	DDCEITTTNPVATEQYGSVSTNWQRLNQ	0.764830802778	-0.20594215	-0.41392614144295337
1740	DDCEVRTTNPVATEQYGSSSTNLQRGNR	-2.86305504142	-2.799083	-2.5011679469060955
1741	DDDEIRCTNPVAVEQYGSVSTDLQGGNR	-1.6052668819799998	-1.8994873	-0.9389371872281469
1742	DDDEIRCTNPVSTEQYGSVSTGLQRGNR	-0.00745696715226	-0.6336174	-1.022335060225375
1743	DDDEIRTTNPVATEQYGSISCNLQHGNR	2.02183474977	0.6969557	-0.6126483541800543
1744	DDDEIRTTNPVAVEQYGSAATNLQQGNR	-1.2065629260600002	-0.90980005	-0.6792571269804899
1745	DDDEISTTNPVSTEQYGSVCTNLQRGNA	1.58861957204	0.5039406	0.435740647866405
1746	DDDEITCVNPVSSEMYGIVSNNLQRLNR	-4.42940695535	-4.9742866	-5.132268198381577
1747	DDDEITCVNPVSSEMYGIVSNNLQRLNR	-4.42940695535	-4.9742866	-5.132268198381577
1748	DDDEITCVNPVSSEMYGIVSNNLQRLNR	-5.497647029988171	-4.9742866	-5.132268198381577
1749	DDDEITCVNPVSSEMYGIVSNNLQRLNR	-5.497647029988171	-4.9742866	-5.132268198381577
1750	DDDEIWTTNPVACEQYGSVPTNLQRGNI	-3.14268244347	-1.5702605	-1.1688996038273274
1751	DDDELATTNPVSTEQYGSVSTNLMRGNR	-1.26546522948	-1.2618399	-1.2472390848063295
1752	DDDEVRSTNPIASELYGCVGMNLERGNR	-3.76546665316	-4.917887	-4.268258089180752
1753	DDDEVRSTNPIASELYGCVGMNLQRGNR	-3.859803075	-4.8882265	-4.1986533760737
1754	DDDEVRSTNPVASELYGCVGMNLQRGNR	-5.127352179730001	-4.765897	-3.8881786579375293
1755	DDDEVRTTNPVATEQYGSTSNNLMRGNR	-3.81116829975	-3.368729	-2.4489230125810817
1756	DDDEVRTVNPVATEQYGSISTNLQRGNR	-3.1997335876700004	-3.473496	-3.4527045431928256
1757	DDECIRTTNPVATTQYGSVSTNLGLGNR	-0.38171174056	-3.907003	-1.8835209650160074
1758	DDEDIRTTNPVATEQYGKVSTNHQRVNL	-0.574020625061	-4.982458	-2.166697423594126
1759	DDEEFRTTNPVATEQYFSVSTNLQRGNR	-5.35713666886	-5.0492134	-3.5505430527556143
1760	DDEEHMDTNPVATEQMGSASTALQRKNT	-6.080201446209999	-5.049516	-10.10749947204771
1761	DDEEHMDTNPVATEQMGSASTALQRKNT	-6.080201446209999	-5.049516	-10.10749947204771
1762	DDEEHMDTNPVATEQMGSASTALQRKNT	-5.359905015777528	-5.049516	-10.10749947204771
1763	DDEEHMDTNPVATEQMGSASTALQRKNT	-5.359905015777528	-5.049516	-10.10749947204771
1764	DDEEHMDTNPVATEQYGSASTALQRGNT	-5.25812097911	-5.049508	-6.103734339406136
1765	DDEEHMDTNPVATEQYGSASTALQRKNT	-4.05332397591	-5.049516	-8.190984893422321
1766	DDEEHMDTNPVATYQMGSASTALQRKNT	-5.94502404649	-5.049516	-11.36026984090026
1767	DDEEIACVNPIACELFGTVSMNLQRPNR	-4.60027151725	-4.584022	-2.8941925453303288
1768	DDEEIACVNPIACELFGTVSMNLQVPNR	-3.53058100025	-4.50333	-2.4081946107056247
1769	DDEEIACVNPIACELFGTVSMNLQVPTF	-4.79540098389	-4.450737	-1.58178439023966
1770	DDEEIACVNPIACELFGTVSMNLQVPTR	-4.42195966861	-4.499992	-2.063536547733923
1771	DDEEIACVNPIACELYGTVSMNLQRGNR	-5.03271530559	-4.415546	-2.8504359522415914
1772	DDEEIACVNPIACELYGTVSMNLQRPNR	-3.86387535008	-4.3595486	-2.5851507626477073
1773	DDEEIAPTNPVATEMYGFVATVLCAEER	-3.39242683171	-4.7389245	-3.044685369418419
1774	DDEEIAPTNPVATEMYGFVATVLCAEEV	-2.82006470024	-4.5367036	-2.2321789038903077
1775	DDEEIATTNPVASEQYGSVSTELQRGNR	1.99533547753	-0.1445818	-1.4161175327411915
1776	DDEEIATTNPVATELYGSVSDNLQRGNR	2.47204904282	0.49232054	-0.33966570103300064
1777	DDEEIATTNPVATEMYGFVATVLCAEER	-3.20544723886	-4.419879	-2.9264885008981043
1778	DDEEIATTNPVATEMYGSVSTNLMRGNS	1.41857147614	1.2240825	0.25796638034109165
1779	DDEEIATTNPVATEMYGSVSTNLQRGNS	2.43184870695	1.6592054	0.5170214408866318
1780	DDEEIATTNPVATEQYGSVSTNLQGGNR	1.22133351821	2.0406213	0.8984422604836428
1781	DDEEIATTNPVATEQYGSVSTNLQHGNR	5.5850114070500005	1.9529939	0.6893531178754309
1782	DDEEIATTNPVATEQYGSVSTNLQRGNS	4.2652919681800014	1.9714584	0.8586955831089345
1783	DDEEIATTNPVATEQYGVVSTNLQRGNR	1.8857638251	1.7687631	0.4645609286866321
1784	DDEEIATTNPVSTEQYGCVATNLERGNR	1.01608123529	1.0966754	-0.10917934327179957
1785	DDEEIAYTNPIATEQYGSVSTELQVGNR	-3.4938568329300006	-3.3310113	-1.3684592006940441
1786	DDEEICTTNPVATEQYGSVSTNLQQGND	0.8266544131479999	1.8661213	0.8341736250167973
1787	DDEEIETTNPVATEQYGSVCDCLHYGIT	-3.85337485987	-4.697299	-0.7278776090014905
1788	DDEEIETTNPVATEQYGSVCDCLQRGIT	-4.62058274399	-3.71981	-0.6870205810770944
1789	DDEEIETTNPVATEQYGSVCDCLQYGIT	-3.99447551311	-3.6151075	-0.11948365731540456
1790	DDEEIETTNPVATEQYGSVSDCLQRGIR	-3.3501445952	-4.101609	-1.8393495331756053
1791	DDEEIETTNPVATEQYGSVSDCLQRGIT	-4.33251470118	-3.4848392	-0.9251173726769863
1792	DDEEIGTTNPAATEQYGSVSENLQRGNR	-0.83204228595	-2.1975522	-1.8802270110621002
1793	DDEEIGTTNPVATEQYGSVSTNLQVGDF	0.493715098504	0.98403025	0.25278570310651993
1794	DDEEIGTTNPVGCEQYGSVGTNLQRGNR	-2.62879155726	-2.9228106	-2.7065904676237764
1795	DDEEIHCTNPDATEQWGWCDYNLDLGLA	-4.991740545390001	-4.9380183	-3.2038605788067596
1796	DDEEIHCTNPDATEQYGWCDYNLDLGLA	-4.518452126080001	-4.9764485	-3.8029294710396115
1797	DDEEIHCTNPDATEQYGWVDYNLDLGLA	-3.68188528281	-4.9605255	-3.7482327359894514
1798	DDEEIHCTNPDSTEQWGWCDYNLDLGLA	-4.1905376179400005	-4.987124	-3.7209445519431714
1799	DDEEIHCTNPDSTEWWGWCDYNLDLGLA	-3.67020249078	-5.008435	-3.9130470130096215
1800	DDEEIHTCNVCATEFYGSVSTNLQRGNR	-4.68125897716	-5.013777	-4.596021862869758
1801	DDEEIHTTNPCATEFYGSVSTNLQRGNR	-2.20267726353	-2.2103417	-1.7505387680272495
1802	DDEEIHTTNPDATEQYGWVDYNLDLGLA	-4.80002774215	-4.898207	-3.4824158143061084
1803	DDEEIHTTNVCATEFYGSVSTNLQRGNR	-2.2652509985900005	-4.7286234	-3.1752803168460435
1804	DDEEIKTTNPVAYEQYGSTSMNLQRGNR	-0.982142152597	-0.7434292	-1.0738177323954243
1805	DDEEIMDTNPVATEQYGSASTALQRGNT	-3.10221708176	-5.026247	-4.11181693205544
1806	DDEEIMDTNPVATEQYGSASTNLQRGNT	-4.99703484506	-5.019942	-3.957909003861568
1807	DDEEIMDTNPVATEQYGSVSTNLQRGNT	-4.277736099669999	-4.9986806	-3.5184269670808153
1808	DDEEIMTTNPVATEQYGLVATELQRPNR	-4.43825627615	-2.875698	-1.930030791233305
1809	DDEEIMTTNPVATEQYGSVSTNLQRGNR	-0.10071774319	-1.26302	-1.9463949776407166
1810	DDEEIMTTNPVATEQYGSVSTNLQRGNT	2.26496524305	-0.1535039	-1.0321628171420976
1811	DDEEIMTTNPVCTEQYGSVSTNVQRGNR	-2.73131499206	-2.6041253	-2.460454096450812
1812	DDEEIMTTNPVSTETYGSVSTNLQRGNR	-3.67790176889	-3.2890148	-2.9349973146670365
1813	DDEEIMTVNPVATEQYGEVSENLQRGVR	-4.39613080047	-2.9463937	-1.6705677216697659
1814	DDEEIMTVNPVSTEQYGEVSENLQRGVR	-3.59615540878	-3.7171059	-2.187651694806176
1815	DDEEIRATNPCATEQYGSVGSNLQRGNS	2.1527572048500003	-0.37115765	-1.0348683356761104
1816	DDEEIRATNPCATEQYGSVSTNLQRLNR	1.27494802812	-0.60573673	-1.5145399807865996
1817	DDEEIRATNPIATEVYGVVATNLQRGNR	1.75383213824	-0.34523487	-0.39729335526581444
1818	DDEEIRATNPIAYEVYGCVSTNLQRGNR	-1.39980652638	-0.29638767	-0.60033727915879
1819	DDEEIRATNPVASEQWGSVATNLQRGNR	-1.10345651056	0.026741982	-1.0461640947966089
1820	DDEEIRATNPVASEQYGVVAMNLQRGNR	-1.39859484042	-1.2785153	-1.2852452808814867
1821	DDEEIRATNPVATECYGVVSTDLQRGNQ	0.971391372513	1.1077256	0.9776790466702909
1822	DDEEIRATNPVATEIYGSVSTNLERGNR	0.386431660133	-0.85351324	-1.275726440112079
1823	DDEEIRATNPVATELYGSVSNNLERGNR	-3.68819650649	-2.3966656	-1.8563213216747396
1824	DDEEIRATNPVATEMYGAVGNNLQRGNR	-1.40726578347	-2.3220308	-1.854107932732985
1825	DDEEIRATNPVATEQYGSVSTNLQRGNM	2.98433292992	1.0330896	-0.19377531575463713
1826	DDEEIRATNPVATEQYGSVSTNLQRGNR	1.5562961915600002	0.3824501	-1.0914797114826893
1827	DDEEIRATNPVATEQYGVVSTNDQLGNR	1.86163926372	0.92489004	0.15366741410782048
1828	DDEEIRATNPVAYEIYGSVAMNLQRGNR	-0.926396110128	-0.029705048	-0.5095063149753862
1829	DDEEIRATNPYATEIYGFVGNDLGPGTL	-5.68301194826	-4.7951336	-2.7530630300147614
1830	DDEEIRATNPYATEIYGFVSNDLGPGTL	-4.2840498736	-4.619031	-2.2343457502652964
1831	DDEEIRAVNPVASEIYGSVATNLQRGNR	-5.08141589556	-3.596688	-2.9924534745430407
1832	DDEEIRAVNPVASEVYGSVSTDLEDGNE	-4.43825627615	-2.8165047	-1.9838507228999358
1833	DDEEIRAVNPVATEIYGSVAMNLQRGNR	-4.13369928649	-3.043394	-2.2864169569877806
1834	DDEEIRAVNPVATEQYGSVSYNLQRLNV	-2.94652015265	-2.6638322	-2.306300897578385
1835	DDEEIRAVNPVATEVYGSVSTNLMRGNR	-4.263085864730002	-3.1271186	-2.5464811420050673
1836	DDEEIRCTNAVATEQYGSVSANLQRGND	-3.76980926999	-3.9599736	-1.3223237848513332
1837	DDEEIRCTNCDASEQYGVVATCPIRPNS	-3.78147661481	-4.974488	-3.2783238885782815
1838	DDEEIRCTNPDASEQYGVVATCPIRPNS	-5.11651351044	-4.5019298	-2.6932150437728897
1839	DDEEIRCTNPDATEQYGVVATCPIRPNS	-3.32618192291	-3.817645	-1.7592995141265408
1840	DDEEIRCTNPDATEQYGVVATCPIRPNS	-3.32618192291	-3.817645	-1.7592995141265408
1841	DDEEIRCTNPDATEQYGVVATCPIRPNS	-2.1687095548856004	-3.817645	-1.7592995141265408
1842	DDEEIRCTNPDATEQYGVVATCPIRPNS	-2.1687095548856004	-3.817645	-1.7592995141265408
1843	DDEEIRCTNPFASEQYGSVDTNLIHGEP	-4.332586805280002	-4.590185	-3.7787411731411744
1844	DDEEIRCTNPFATEQYGSVDTNLIHGEP	-3.70168982295	-3.9998312	-2.844825643494824
1845	DDEEIRCTNPFCSEQYGGVDTNVIHGEP	-4.57255736786	-4.963176	-5.133645938572993
1846	DDEEIRCTNPFCSEQYGSVDTNLIHGEP	-3.93550656003	-4.8486943	-4.5282941925583025
1847	DDEEIRCTNPFCSEQYGSVDTNVIHGEP	-4.9587333757800005	-4.8225446	-4.29280029195127
1848	DDEEIRCTNPIATELYGSVSMNLQRGNR	-2.99360951459	-3.4575317	-2.276001733733864
1849	DDEEIRCTNPIATELYGTVSMNLQRGNR	-2.56809562558	-3.2054787	-1.7109289044828628
1850	DDEEIRCTNPIATEQYGQVSTNQQRGTR	1.24576666957	-0.5818906	-0.8020672211817264
1851	DDEEIRCTNPVACEIYGSVSMNLQRGNR	-2.12906464062	-2.831499	-2.0804636183494214
1852	DDEEIRCTNPVASEIYGCVGMNLERGNR	-4.176564423219999	-4.0281606	-2.7541740347939196
1853	DDEEIRCTNPVASEIYGCVSMNLERGNR	-3.2900374109	-3.4372382	-2.2354567550444546
1854	DDEEIRCTNPVASEQYGCVATNLQRGNR	-0.776522156945	-0.9488411	-1.4431687602244008
1855	DDEEIRCTNPVASEQYGCVSMNLERGNR	-1.65229848682	-2.715339	-2.1208147395221175
1856	DDEEIRCTNPVASEQYGCVSMNLQRGNR	-1.57670304611	-2.3670263	-2.051210026415065
1857	DDEEIRCTNPVASEQYGSMSTNLQRGNR	-3.85953132131	-3.3097305	-3.196765210648655
1858	DDEEIRCTNPVASEQYGVVSTDLQRGMR	-2.25209957718	-2.0135624	-1.5749058916535876
1859	DDEEIRCTNPVATEHFGSVSTNLQRGTR	-0.0899700214438	-0.35189438	-0.5944475814114956
1860	DDEEIRCTNPVATEIYGCVAMNLQPGNR	-0.440480892944	-0.4134164	-0.5023867107890929
1861	DDEEIRCTNPVATEIYGCVAMNLQRGNR	-1.27231772388	-1.1033378	-0.851774258191476
1862	DDEEIRCTNPVATEIYGCVSTNLQRGNR	-0.312944198117	-0.6706996	-1.004057500199968
1863	DDEEIRCTNPVATEIYGSVSTNLQRGNR	-0.794360012065	-0.72832155	-1.224710378624481
1864	DDEEIRCTNPVATELYGSVSMNLQRGNR	-2.74797447326	-2.6054137	-1.9655270155976918
1865	DDEEIRCTNPVATEMYGFAGSNLMRLTQ	-3.9563662152900014	-3.9327798	-1.4539695720120989
1866	DDEEIRCTNPVATEPYGSVSTNLQVGNR	3.22392081719	0.83691883	-0.20728039630423645
1867	DDEEIRCTNPVATEQFGIVSTNLMRGNI	-3.0742027055900003	-1.2574627	-0.8639618738265096
1868	DDEEIRCTNPVATEQYGCVSMNLQRGNR	-0.300936674107	-0.6668558	-1.1172944967687162
1869	DDEEIRCTNPVATEQYGCVSMNLQRGNR	-0.300936674107	-0.6668558	-1.1172944967687162
1870	DDEEIRCTNPVATEQYGCVSMNLQRGNR	-1.127805873880826	-0.6668558	-1.1172944967687162
1871	DDEEIRCTNPVATEQYGCVSMNLQRGNR	-1.127805873880826	-0.6668558	-1.1172944967687162
1872	DDEEIRCTNPVATEQYGSVSMNLQRGNR	0.462467323027	-0.7244611	-1.3379473751932291
1873	DDEEIRCTNPVATEQYGSVSTEEMIGNR	1.63792422528	-1.4787016	-1.117193519170078
1874	DDEEIRCTNPVATLQYGSVSTNLQRGNR	-3.4290454229500003	-2.8566048	-2.070065617541294
1875	DDEEIRCTNPVAYEVYGGVSSNLQRGNR	-0.8540583486550001	-1.6939466	-1.3939246984779263
1876	DDEEIRCVNPIACELYGTVSMNLQRGNR	-4.51055359188	-4.6933904	-3.5713816041079625
1877	DDEEIRCVNPIATELYGTVSMNLQRGNR	-3.6301027407	-4.387108	-2.943507376474109
1878	DDEEIRCVNPVAYENYGAVAMNLERGNR	-2.99658180846	-2.8938444	-1.6837413519388615
1879	DDEEIRGTNPVASEQYGSVAMNLQRGNR	-3.34213591083	-3.2180686	-2.7383409465220367
1880	DDEEIRGTNPVASEQYGSVSTQLQRGNF	-2.8139669331	-3.2058878	-2.2082909159455717
1881	DDEEIRGTNPVATEQYGSVSTNLQRGPR	-1.16583363212	-1.6033764	-2.022848130813145
1882	DDEEIRMCNPVAVEQYGNVSYNLQRGNR	-3.7146603189	-5.032838	-4.300024039275536
1883	DDEEIRPTNPVATEQYGSMSTNLQRGNR	-1.30215465226	-2.2036135	-2.115229627839275
1884	DDEEIRPTNPVATEQYGSVSTPVQRGNR	0.581317083332	-0.4346943	-0.766141922698159
1885	DDEEIRPTNPVVTEQYGSWETNLQRGNC	-4.58128303422	-5.046233	-5.934657641403384
1886	DDEEIRQTNPVATEMYGSVSENLDAGNR	-3.4466205709300004	-2.3020756	-1.9156347138428682
1887	DDEEIRQTNPVATEMYGSVSENLQAGNR	-3.59886469604	-2.094658	-1.9427430366721197
1888	DDEEIRQTNPVATEQYGSVSTNLERGNR	-2.43460494829	-2.284746	-2.7666985681067757
1889	DDEEIRQTNPVATEQYGSVSTNLQRGNQ	3.06045021648	-0.50022745	-1.5107745917094189
1890	DDEEIRQVNPVATEMYGIVSEDLDAGNR	-6.29229498949	-4.5816526	-3.7275784583705835
1891	DDEEIRQVNPVATEMYGSVSEDLDAGNR	-2.45127235467	-4.2859125	-3.386169340686635
1892	DDEEIRQVNPVATEMYGSVSENLDAGNR	-3.98441616051	-3.9527745	-3.1482131858341145
1893	DDEEIRSTNPCCTEQFGSVSTNLQRGNR	-2.81927334939	-2.5138586	-2.6155353779322486
1894	DDEEIRSTNPFCSELYGYVDMPDDQGMA	-2.8777359166900003	-5.0274773	-4.921644631830805
1895	DDEEIRSTNPFCSELYGYVDTPDDQGMA	-4.63559673517	-5.013397	-4.693765619739717
1896	DDEEIRSTNPVASEIYGSVSTNLQRGDR	-0.674595246876	-2.0563998	-2.078658352850381
1897	DDEEIRSTNPVASEQYGSVSTELQEGNR	-0.0647423763364	-1.6207712	-2.181822041900155
1898	DDEEIRSTNPVATEMYGSVSTNLERGNY	-0.693598703371	-0.4624672	-0.9584872434611054
1899	DDEEIRSTNPVATEQWGIVSTALQRGNR	1.29662880371	-0.29686022	-1.0704909731617658
1900	DDEEIRSTNPVATEQYGSVGTNLQRGNQ	2.7314045003900005	0.59400654	-0.5066408359759524
1901	DDEEIRSTNPVATEQYGSVSNNLQVGNR	0.474905660182	0.06829071	-0.7559021415726246
1902	DDEEIRSTNPVATEQYGSVSTNLQRGNS	2.87582960722	1.0427971	-0.19224144685543187
1903	DDEEIRSTNPVATEQYGTMSTNLQRGNR	-2.2427569752900003	-1.302594	-1.7619513081659566
1904	DDEEIRSTNPVSTEQYGIVSTELQRGNR	-2.82966464337	-2.5022264	-2.3916321238795675
1905	DDEEIRSTNPVSTEQYGVVSMNLQRGTR	-2.23770143787	-1.2656102	-0.9866810235335315
1906	DDEEIRSVNPCATEIYGWVSTNLQRGNR	-4.60345577372	-3.6911051	-2.8040688735886956
1907	DDEEIRSVNPVATEQYGSCSTNLQNGNY	0.39169390976	-0.50723124	-0.8542923793779647
1908	DDEEIRSVNPVATEQYGSVSTNLQRLTR	-3.5224070688	-2.4693573	-2.1025257415245466
1909	DDEEIRTCNFVATEQYGSVSTELQRGNQ	-4.36268431738	-5.044121	-2.088234460562097
1910	DDEEIRTGNPVATEEWGSVSHCLQRGNR	-3.7201946397	-5.044528	-5.3993093882411465
1911	DDEEIRTRNPTATEQYGSVSTNLQRRNR	-4.33054245885	-5.0495152	-6.583863404235689
1912	DDEEIRTTAPQATEQYASVSTNLWQGNR	-5.9486718235000025	-5.049511	-7.793878819638164
1913	DDEEIRTTGPLATEQYGSVSTNLQRGNQ	-4.59021785259	-5.0460606	-4.084342222619736
1914	DDEEIRTTNCCATEQFGSVSTPLQRGNR	-4.96019807688	-3.853802	-2.1602873385885974
1915	DDEEIRTTNCVATEQYGSVATNLQRGNF	-0.0520803977404	-1.966217	-0.5674458746303497
1916	DDEEIRTTNCVATEQYGSVATNLQRMNR	-0.151803758068	-2.85925	-0.9627235238808929
1917	DDEEIRTTNCVATEQYGSVSTNLQRGNY	-2.57265621305	-2.1960757	-0.8023258548391485
1918	DDEEIRTTNHVATAQYGSVSTNLQRGNR	-4.83750244757	-5.015474	-2.838620352991491
1919	DDEEIRTTNLRATEQYGDVSTNLQRGNG	-4.7746424237300005	-5.043949	-6.2471804089035015
1920	DDEEIRTTNLVATEQYGSVSTNLQRGNR	-4.64188721487	-4.7634487	-3.7074800463472606
1921	DDEEIRTTNPCASEQYGGASTNLQRGNR	-4.68756801811	-3.5337367	-3.44119241078333
1922	DDEEIRTTNPCATEQYGCVATNLERGNR	1.7362581273400002	0.726336	-0.6957387783174642
1923	DDEEIRTTNPCATEQYGSVSMNLCRGNR	-5.309419167280001	-4.504648	-4.253118933893527
1924	DDEEIRTTNPCATEQYGSVSSNLERGNR	0.519876817441	-0.0012483597	-1.3205288716311703
1925	DDEEIRTTNPCAYEFYGVVASNLERGNR	1.87117440445	0.28846884	-0.20468447632214115
1926	DDEEIRTTNPCAYEQYGVVASNLERGNR	1.79925495801	1.3243942	0.1918322707286162
1927	DDEEIRTTNPCCTEQYGCVSSNLERGNR	-1.46147467648	-1.5403869	-1.8494290126237853
1928	DDEEIRTTNPCSSEHYGSVSTNLQRGNR	0.176095712321	-1.85237	-2.197944199115698
1929	DDEEIRTTNPDATEQYGDVSTNLQAGNR	-2.80348756267	-2.1877162	-1.8785838203383598
1930	DDEEIRTTNPDATEQYGSVSTADFQDNV	-0.636883758931	-2.2525477	-1.4781708515413658
1931	DDEEIRTTNPDATEQYGVVATCPIRGNS	-2.90555333793	-3.284874	-1.7587677820370828
1932	DDEEIRTTNPDATEQYGVVATCPIRPNS	-3.05344414542	-3.156054	-1.4934825924431987
1933	DDEEIRTTNPDATEQYNSVSTNDQSGNR	-5.840915643150001	-4.8036695	-3.996286925673175
1934	DDEEIRTTNPEATEQYGSVSTNIQAGNR	-2.30200862311	-0.81099224	-1.5961510149069174
1935	DDEEIRTTNPEATEQYGSVSTNIQAGNR	-2.30200862311	-0.81099224	-1.5961510149069174
1936	DDEEIRTTNPEATEQYGSVSTNIQAGNR	-2.958287789023703	-0.81099224	-1.5961510149069174
1937	DDEEIRTTNPEATEQYGSVSTNIQAGNR	-2.958287789023703	-0.81099224	-1.5961510149069174
1938	DDEEIRTTNPECSEQYGSVSTNLQWGNR	-3.58812586937	-4.295963	-3.936517050284861
1939	DDEEIRTTNPESSEQYGSVETPETRGER	-5.6790647637400005	-4.9473534	-5.751888862927091
1940	DDEEIRTTNPESSEQYGSVSTNEQRGNR	-3.07377283518	-3.999723	-3.9287166847931685
1941	DDEEIRTTNPESSEQYGSVSTNETRGNR	-2.47033174231	-4.430856	-4.266591492510722
1942	DDEEIRTTNPESSEQYGSVSTPETRGER	-3.5127757193300004	-4.531078	-4.18372184101927
1943	DDEEIRTTNPESSEQYGSVSTPETRGER	-3.5127757193300004	-4.531078	-4.18372184101927
1944	DDEEIRTTNPESSEQYGSVSTPETRGER	-3.696041167177935	-4.531078	-4.18372184101927
1945	DDEEIRTTNPESSEQYGSVSTPETRGER	-3.696041167177935	-4.531078	-4.18372184101927
1946	DDEEIRTTNPESSEQYGSVSTPETRGNR	-5.5663168634	-4.560219	-4.305779005876802
1947	DDEEIRTTNPESTEQYGSVSTNEQRGNR	-1.5493611973	-2.8802104	-2.9948011551468188
1948	DDEEIRTTNPFATEQYGSVDTNLIHGEP	-4.4326566765	-3.4110098	-2.5790087218114817
1949	DDEEIRTTNPFATEQYGYVDTPDDQGMA	-4.36655768509	-4.212932	-2.0527260521737833
1950	DDEEIRTTNPFCSELYGYVDTPDDQGMA	-4.07420270559	-4.992631	-4.363774241641722
1951	DDEEIRTTNPFCSEQYGYVDTPDDQGMA	-4.12538142951	-4.893551	-3.7361946012372593
1952	DDEEIRTTNPFCTEQYGYVDTPDDQGMA	-4.2705501547	-4.672589	-2.8022790715909114
1953	DDEEIRTTNPFCTEQYGYVDTPDDQGMA	-4.2705501547	-4.672589	-2.8022790715909114
1954	DDEEIRTTNPFCTEQYGYVDTPDDQGMA	-4.15590052022902	-4.672589	-2.8022790715909114
1955	DDEEIRTTNPFCTEQYGYVDTPDDQGMA	-4.15590052022902	-4.672589	-2.8022790715909114
1956	DDEEIRTTNPIASEQYGSVSMNLERGNR	-3.68819650649	-2.8313832	-2.3861254143994586
1957	DDEEIRTTNPIATECYGSVSTNLQVGNR	3.48014132559	0.32919645	-0.13579929345413255
1958	DDEEIRTTNPIATEHYGSVSTNLQIGNR	2.98218382898	0.363348	-0.2028146901469281
1959	DDEEIRTTNPIATEIYGAVSTNLQRGNR	-1.05155396664	-1.1364992	-1.1039477176753056
1960	DDEEIRTTNPIATEMYGSVSTNLQRGNR	0.904227915338	-0.739418	-1.496400301777273
1961	DDEEIRTTNPIATEQYGTTGTELEREMI	-3.26425440688	-1.9538796	-0.9912182828967051
1962	DDEEIRTTNPIAYEWYGSVATNLERGNR	2.07104344375	0.27519798	-0.4919389096077431
1963	DDEEIRTTNPSATEQYGSVSTNLFIGNR	-4.05076658587	-3.0155053	-1.8645223334710757
1964	DDEEIRTTNPTASEMYGSVATNLERGNR	-3.23340130043	-2.4979804	-2.2817025932066137
1965	DDEEIRTTNPTASEVYGCVSMDLQRGND	-4.07170285067	-3.1672902	-1.7853161131293476
1966	DDEEIRTTNPTASEVYGCVSTDLQRGND	-2.46734759902	-2.381795	-1.5574371010382588
1967	DDEEIRTTNPTASEVYGSVSTDLQRGND	-2.80063763226	-2.4350328	-1.7780899794627718
1968	DDEEIRTTNPTATEVYGSVSTDLQRGND	-0.458993917996	-0.7403889	-0.844174449816423
1969	DDEEIRTTNPVACEIYGAVSTNLQRGNR	-0.939901613874	-1.2941074	-1.4213472271729888
1970	DDEEIRTTNPVACEQYGSASNNLQRGNR	-2.34882508569	-1.6337698	-1.979264962513943
1971	DDEEIRTTNPVASECYGEVSTNLQRLNR	-0.482960103717	-0.14617872	-0.2674709161755615
1972	DDEEIRTTNPVASEMYGGVSTNLQRGNQ	-3.24915978412	-1.8158288	-1.7743674966188667
1973	DDEEIRTTNPVASEMYGSVSTNLQRGNG	-1.90957200381	-0.47252226	-1.3828296622676017
1974	DDEEIRTTNPVASEMYGVVSSNLERGNR	-2.19619322996	-1.6775284	-1.6255540689450552
1975	DDEEIRTTNPVASEQYGCVSSNQQRGNR	0.150570074015	-0.6340804	-1.4557072119565042
1976	DDEEIRTTNPVASEQYGEVSEELQRGNR	-2.08588451063	-0.202734	-0.7252975069511862
1977	DDEEIRTTNPVASEQYGSVATNLQRGDR	2.98819666985	0.18702364	-1.2538627051304694
1978	DDEEIRTTNPVASEQYGSVSNNLQRGNR	-2.69087406603	-1.0715945	-1.8458242277456858
1979	DDEEIRTTNPVASEQYGSVSSNLQRGNR	-1.8298129817	-0.8114276	-1.8021419318547647
1980	DDEEIRTTNPVASEQYGSVSTNLQRPNR	1.53095700224	-0.32889414	-1.512881781471263
1981	DDEEIRTTNPVASEQYGWVSTNLQIGNN	-2.57857201531	-0.33777285	-0.44339640285793713
1982	DDEEIRTTNPVASEVYGSVSTDLEDGNE	-2.11428014496	0.09057331	-0.5040439808448021
1983	DDEEIRTTNPVATECWGSVSENLMRGNR	1.72910099717	0.9474182	0.4223273629993596
1984	DDEEIRTTNPVATECYGAVATNLQRGNR	-1.2188824582200002	1.0377278	0.23426020155891614
1985	DDEEIRTTNPVATECYGAVSTNDQRGDR	1.99744277828	0.9413438	0.2214630157391344
1986	DDEEIRTTNPVATECYGSCSTNLESGNR	1.21714761159	1.2434344	0.5549667285615225
1987	DDEEIRTTNPVATECYGSVANNLQRGTR	3.82345241342	0.8775134	0.3458405504480755
1988	DDEEIRTTNPVATECYGSVDTALQRGNR	-2.58993420448	-2.1872416	-2.0419431210437953
1989	DDEEIRTTNPVATECYGSVSAGLQRGNR	1.0875204827399998	1.0632539	0.034052273384409304
1990	DDEEIRTTNPVATECYGSVSTNLQQGNR	2.6532796430700003	1.4899821	0.5256523064863732
1991	DDEEIRTTNPVATEHFGSVSTNLQRGNR	-0.293950405666	0.5331092	-0.6732887226998532
1992	DDEEIRTTNPVATEIYGCVATNLQRGNR	0.246936272506	0.6786413	-0.3580783244170451
1993	DDEEIRTTNPVATEIYGGVSTNLQRGNR	-2.38148402451	-1.5750818	-1.7997391035628603
1994	DDEEIRTTNPVATEIYGSVGMNLERGNR	-0.0665491330421	-2.0729353	-1.7750944618887399
1995	DDEEIRTTNPVATEIYGSVSCNLQRGNR	-0.992564236561	-0.29586744	-1.0905105438225942
1996	DDEEIRTTNPVATEIYGSVSSNLERGNR	0.7326492480879999	-0.4268732	-1.0524731308378037
1997	DDEEIRTTNPVATEIYGSVSSNLQRGNR	-0.639482840445	-0.059144974	-0.9828684177307512
1998	DDEEIRTTNPVATEIYGSVSTNLQRGNR	0.134831332896	0.22393322	-0.9588934569411371
[truncated: 44,094 more rows]
