# Supplementary material for: Protein design using structure-based residue preferences
Source: Nat Commun. 2024 Feb 22;15:1639. doi: 10.1038/s41467-024-45621-4 (PMC10884402; doi:10.1038/s41467-024-45621-4)
Supplement: Supplementary file 7 — Source Data [file 41467_2024_45621_MOESM7_ESM.zip › source/fig2j/at_3pos.csv]

full_mut	E3	nonlinear_prediction	linear_prediction
D60A:K63A:E79A	0.6587410411106073	0.61772573	0.5381977501687897
D60A:K63A:E79C	0.5321640848704824	0.52017426	0.46926391846881965
D60A:K63A:E79D	0.4585706655464215	0.45662907	0.44078104296376075
D60A:K63A:E79E	0.8509765184529182	0.81311107	0.7158681638738618
D60A:K63A:E79F	0.6094726060704365	0.5760214	0.5089552136532726
D60A:K63A:E79G	0.1394030581942072	0.21367162	0.30616653506261976
D60A:K63A:E79H	0.5852242563164265	0.559135	0.49840378191474066
D60A:K63A:E79I	0.7854550790104069	0.76836425	0.661372167314757
D60A:K63A:E79K	0.4715624409281772	0.4730218	0.45030362853906747
D60A:K63A:E79L	0.774323820246032	0.74404335	0.6358958726915894
D60A:K63A:E79M	0.6616209227847707	0.64009595	0.5483818051861602
D60A:K63A:E79N	0.2948322666483781	0.33442396	0.37319150255338734
D60A:K63A:E79P	0.0156601047149846	0.018634796	0.17709423340767683
D60A:K63A:E79Q	0.7236693693437204	0.66612446	0.5715330063103864
D60A:K63A:E79R	0.3642864543181393	0.3884424	0.3998011418549456
D60A:K63A:E79S	0.4593280877446863	0.46526596	0.4410243211791528
D60A:K63A:E79T	0.6209528256657344	0.59711426	0.524307219889732
D60A:K63A:E79V	0.7309021435131979	0.69861096	0.6004086878088477
D60A:K63A:E79W	0.3688386561969224	0.38648474	0.39863440810405526
D60A:K63A:E79Y	0.6311087263938915	0.588553	0.5178756084150187
D60A:K63C:E79A	0.444521923778387	0.42780054	0.40242589137427576
D60A:K63C:E79C	0.3271508697417549	0.3340339	0.3334920596743057
D60A:K63C:E79D	0.289446720093405	0.27996045	0.30500918416924677
D60A:K63C:E79E	0.7328243355389967	0.66810256	0.580096305079348
D60A:K63C:E79F	0.3868856476502281	0.3859721	0.3731833548587586
D60A:K63C:E79G	0.052047574367515	0.111682296	0.1703946762681058
D60A:K63C:E79H	0.3529241329679903	0.3697977	0.36263192312022674
D60A:K63C:E79I	0.608677598894418	0.6054821	0.525600308520243
D60A:K63C:E79K	0.2933818533666095	0.2934359	0.31453176974455355
D60A:K63C:E79L	0.5985679206902312	0.57355106	0.5001240138970755
D60A:K63C:E79M	0.4383526882407593	0.4514147	0.41260994639164617
D60A:K63C:E79N	0.2247472185690558	0.18862331	0.2374196437588734
D60A:K63C:E79P	-0.0064725518834422	0.008708954	0.04132237461316288
D60A:K63C:E79Q	0.5099515050879595	0.48000348	0.43576114751587247
D60A:K63C:E79R	0.2469306686227422	0.2271277	0.26402928306043166
D60A:K63C:E79S	0.2557931260672891	0.28702083	0.3052524623846389
D60A:K63C:E79T	0.3996208156616656	0.40678275	0.388535361095218
D60A:K63C:E79V	0.5522800757373627	0.5174816	0.4646368290143337
D60A:K63C:E79W	0.2368794369519727	0.22568306	0.2628625493095413
D60A:K63C:E79Y	0.3704005931800109	0.39825284	0.38210374962050464
D60A:K63D:E79A	0.1549726373354531	0.14742318	0.2405964660410153
D60A:K63D:E79C	0.176213642248254	0.103946686	0.17166263434104526
D60A:K63D:E79D	0.0762946559051801	0.082505375	0.14317975883598638
D60A:K63D:E79E	0.3439880496528396	0.317668	0.41826687974608745
D60A:K63D:E79F	0.1422677721225121	0.12692773	0.21135392952549817
D60A:K63D:E79G	0.0726368261578816	0.028255671	0.008565250934845392
D60A:K63D:E79H	0.116524674635541	0.11949611	0.2008024977869663
D60A:K63D:E79I	0.2487648988706181	0.26196802	0.3637708831869826
D60A:K63D:E79K	0.1084719492235098	0.08763334	0.15270234441129313
D60A:K63D:E79L	0.2401789435495462	0.23725808	0.33829458856381506
D60A:K63D:E79M	0.1887458952569707	0.15988532	0.2507805210583858
D60A:K63D:E79N	0.0472929487307951	0.051023066	0.07559021842561298
D60A:K63D:E79P	-0.0116731391860106	0.0020278096	-0.12050705072009754
D60A:K63D:E79Q	0.1918453898575531	0.17593217	0.273931722182612
D60A:K63D:E79R	0.06051043093543	0.063641876	0.10219985772717122
D60A:K63D:E79S	0.0924250520727405	0.0851751	0.14342303705137846
D60A:K63D:E79T	0.1458561845101346	0.13688496	0.2267059357619576
D60A:K63D:E79V	0.2126293055301857	0.1987428	0.3028074036810733
D60A:K63D:E79W	0.1493448343608454	0.063152075	0.10103312397628089
D60A:K63D:E79Y	0.147640119402537	0.13274816	0.22027432428724425
D60A:K63E:E79A	0.6660426628590442	0.5417223	0.4750716980942304
D60A:K63E:E79C	0.5766960979528376	0.44228652	0.40613786639426036
D60A:K63E:E79D	0.4381625052148387	0.38070685	0.37765499088920146
D60A:K63E:E79E	0.8715223997683923	0.760919	0.6527421117993026
D60A:K63E:E79F	0.6465282139862059	0.4984584	0.4458291615787133
D60A:K63E:E79G	0.1952215116781369	0.16581774	0.24304048298806047
D60A:K63E:E79H	0.6045115480869505	0.4812648	0.43527772984018137
D60A:K63E:E79I	0.7963779953025693	0.708161	0.5982461152401977
D60A:K63E:E79K	0.4689987165674683	0.3963622	0.38717757646450823
D60A:K63E:E79L	0.7940097827556871	0.6801504	0.5727698206170302
D60A:K63E:E79M	0.6949448317064191	0.56541103	0.48525575311160085
D60A:K63E:E79N	0.2785425050662331	0.26877007	0.31006545047882805
D60A:K63E:E79P	0.0157657592143804	0.013700336	0.11396818133311754
D60A:K63E:E79Q	0.7275371590928157	0.5934099	0.5084069542358272
D60A:K63E:E79R	0.3521544461732241	0.31723833	0.3366750897803863
D60A:K63E:E79S	0.47971616037204	0.3889356	0.37789826910459356
D60A:K63E:E79T	0.6654423359541934	0.5201958	0.4611811678151727
D60A:K63E:E79V	0.7601889764299591	0.6290314	0.5372826357342884
D60A:K63E:E79W	0.3713107558080968	0.31545442	0.33550835602949597
D60A:K63E:E79Y	0.6613218730946127	0.5113377	0.4547495563404593
D60A:K63F:E79A	0.2456152995736298	0.28262818	0.31907725341835297
D60A:K63F:E79C	0.1923486520726092	0.20905551	0.2501434217183829
D60A:K63F:E79D	0.1815829701215963	0.17004764	0.22166054621332404
D60A:K63F:E79E	0.4408808270153304	0.5147418	0.4967476671234251
D60A:K63F:E79F	0.1831906143231863	0.24882162	0.2898347169028358
D60A:K63F:E79G	-0.0005376928143596	0.062134594	0.08704603831218305
D60A:K63F:E79H	0.2075905110411317	0.23618394	0.27928328516430395
D60A:K63F:E79I	0.3752198293274787	0.44713065	0.44225167056432024
D60A:K63F:E79K	0.1450745628999813	0.17955187	0.23118313178863079
D60A:K63F:E79L	0.3485050945742663	0.4147708	0.4167753759411527
D60A:K63F:E79M	0.2179899366157882	0.30246484	0.32926130843572343
D60A:K63F:E79N	0.079386968615822	0.109134495	0.15407100580295063
D60A:K63F:E79P	-0.0608891252018651	0.0046083033	-0.042026263342759884
D60A:K63F:E79Q	0.2171853898745301	0.32724756	0.3524125095599497
D60A:K63F:E79R	0.1318480802643397	0.13409424	0.18068064510450887
D60A:K63F:E79S	0.1519420014470828	0.17500988	0.22190382442871612
D60A:K63F:E79T	0.2229866078723459	0.2654341	0.30518672313929524
D60A:K63F:E79V	0.3253488871903991	0.3610807	0.38128819105841094
D60A:K63F:E79W	0.1329938806836146	0.13313943	0.17951391135361852
D60A:K63F:E79Y	0.2160669819214458	0.2585762	0.2987551116645819
D60A:K63G:E79A	0.1141418940521044	0.14036185	0.23533964482380057
D60A:K63G:E79C	0.1408358218492392	0.09872669	0.16640581312383051
D60A:K63G:E79D	0.0928990503097174	0.07826805	0.13792293761877164
D60A:K63G:E79E	0.2888923580787897	0.30537295	0.41301005852887274
D60A:K63G:E79F	0.1531404587430272	0.12070906	0.20609710830828343
D60A:K63G:E79G	0.0737101849114114	0.026723444	0.003308429717630623
D60A:K63G:E79H	0.1166356190117629	0.113594264	0.19554567656975155
D60A:K63G:E79I	0.2782297559337817	0.2510357	0.35851406196976787
D60A:K63G:E79K	0.1319751782153358	0.0831565	0.1474455231940784
D60A:K63G:E79L	0.1971837841371027	0.22703966	0.3330377673466003
D60A:K63G:E79M	0.1534014196718734	0.15233368	0.24552369984117103
D60A:K63G:E79N	0.120044698247439	0.04831752	0.07033339720839821
D60A:K63G:E79P	-0.0575915876267119	0.0019150376	-0.12576387193731225
D60A:K63G:E79Q	0.1838369535479564	0.16777411	0.2686749009653973
D60A:K63G:E79R	0.0653695396445789	0.06030965	0.0969430365099565
D60A:K63G:E79S	0.1078325476058109	0.08081272	0.13816621583416372
D60A:K63G:E79T	0.1259893868399233	0.13025129	0.22144911454474286
D60A:K63G:E79V	0.1860112383056412	0.18977049	0.2975505824638585
D60A:K63G:E79W	0.0732126123295107	0.05984384	0.09577630275906612
D60A:K63G:E79Y	0.114912907284927	0.12628558	0.21501750307002954
D60A:K63H:E79A	0.4523959995195225	0.47033453	0.43228132094231253
D60A:K63H:E79C	0.323287293058583	0.37332773	0.36334748924234245
D60A:K63H:E79D	0.2927694673051401	0.31591073	0.3348646137372836
D60A:K63H:E79E	0.717336768954654	0.7050878	0.6099517346473846
D60A:K63H:E79F	0.400475457910843	0.42745408	0.40303878442679536
D60A:K63H:E79G	0.0842107566498384	0.12992275	0.2002501058361426
D60A:K63H:E79H	0.3569388915210862	0.41070408	0.3924873526882635
D60A:K63H:E79I	0.6068020722379158	0.64574546	0.5554557380882799
D60A:K63H:E79K	0.2849314256930058	0.3303228	0.3443871993125903
D60A:K63H:E79L	0.6187980119916084	0.615001	0.5299794434651123
D60A:K63H:E79M	0.4493349013566292	0.49426845	0.442465375959683
D60A:K63H:E79N	0.1403206971948313	0.2163693	0.2672750733269102
D60A:K63H:E79P	0.0436598554618635	0.010326922	0.07117780418119965
D60A:K63H:E79Q	0.5349949464758812	0.5229839	0.46561657708390924
D60A:K63H:E79R	0.2080138316564242	0.25873148	0.29388471262846844
D60A:K63H:E79S	0.2941457755665962	0.3234705	0.33510789195267565
D60A:K63H:E79T	0.4653328812806978	0.4488663	0.4183907906632548
D60A:K63H:E79V	0.5516003525124503	0.56020254	0.49449225858237045
D60A:K63H:E79W	0.304361493586486	0.25715268	0.29271797887757806
D60A:K63H:E79Y	0.4077990437949626	0.44010866	0.41195917918854147
D60A:K63I:E79A	0.7067425019036039	0.6799349	0.5922589686893258
D60A:K63I:E79C	0.5792315727921931	0.5876616	0.5233251369893557
D60A:K63I:E79D	0.5281234398269085	0.5248908	0.49484226148429683
D60A:K63I:E79E	0.8679190164875249	0.8511842	0.769929382394398
D60A:K63I:E79F	0.6550909417143326	0.6410738	0.5630164321738087
D60A:K63I:E79G	0.1913684863364828	0.26320666	0.36022775358315584
D60A:K63I:E79H	0.6677664213755418	0.6250921	0.5524650004352767
D60A:K63I:E79I	0.7939621861090126	0.81346196	0.715433385835293
D60A:K63I:E79K	0.5600112919413383	0.5412929	0.5043648470596036
D60A:K63I:E79L	0.7984227411841518	0.7925981	0.6899570912121256
D60A:K63I:E79M	0.7034279343041506	0.70043015	0.6024430237066962
D60A:K63I:E79N	0.3345580039203044	0.39779118	0.4272527210739234
D60A:K63I:E79P	0.0128362029643101	0.024355322	0.2311554519282129
D60A:K63I:E79Q	0.7455908440399676	0.72397685	0.6255942248309225
D60A:K63I:E79R	0.4276734586958199	0.45504722	0.45386236037548167
D60A:K63I:E79S	0.5442518618250664	0.533551	0.49508553969968894
D60A:K63I:E79T	0.6742412337453777	0.6608359	0.5783684384102681
D60A:K63I:E79V	0.7534227929717356	0.7529222	0.6544699063293837
D60A:K63I:E79W	0.4491868052987048	0.45300254	0.4526956266245913
D60A:K63I:E79Y	0.6612678576954039	0.65284157	0.5719368269355547
D60A:K63K:E79A	0.9163686057015128	0.94912076	0.9081449913990629
D60A:K63K:E79C	0.8930865811352334	0.9260073	0.8392111596990928
D60A:K63K:E79D	0.9169792523045078	0.9065528	0.810728284194034
D60A:K63K:E79E	0.986970460550188	0.9804785	1.085815405104135
D60A:K63K:E79F	0.9166324441576976	0.94006205	0.8789024548835458
D60A:K63K:E79G	0.8479123997457407	0.75827384	0.6761137762928929
D60A:K63K:E79H	0.9350708511642488	0.93606544	0.8683510231450138
D60A:K63K:E79I	0.9388693299925462	0.9745503	1.0313194085450301
D60A:K63K:E79K	0.909883236283268	0.91198814	0.8202508697693407
D60A:K63K:E79L	0.9261730221846212	0.9710629	1.0058431139218627
D60A:K63K:E79M	0.9008023609745868	0.9535562	0.9183290464164333
D60A:K63K:E79N	0.8773573735971286	0.8529502	0.7431387437836605
D60A:K63K:E79P	0.2102989978334165	0.17979449	0.5470414746379499
D60A:K63K:E79Q	0.9278961829409624	0.9583888	0.9414802475406596
D60A:K63K:E79R	0.8803305926609393	0.87998724	0.7697483830852188
D60A:K63K:E79S	0.9082835224371676	0.90945625	0.810971562409426
D60A:K63K:E79T	0.923637696890541	0.9447801	0.8942544611200052
D60A:K63K:E79V	0.9191853730665024	0.9639755	0.9703559290391208
D60A:K63K:E79W	0.8696304606183348	0.8791134	0.7685816493343285
D60A:K63K:E79Y	0.9154040827704072	0.9429002	0.8878228496452918
D60A:K63L:E79A	0.3894684963789535	0.41010404	0.39863152008750125
D60A:K63L:E79C	0.3129604535171318	0.31806022	0.3296976883875312
D60A:K63L:E79D	0.2712984152271944	0.2655415	0.3012148128824723
D60A:K63L:E79E	0.6413091933383495	0.6517887	0.5763019337925734
D60A:K63L:E79F	0.3282388684599593	0.36889043	0.36938898357198413
D60A:K63L:E79G	0.0799235800203688	0.104670376	0.16660030498133135
D60A:K63L:E79H	0.3181028678933723	0.3530203	0.35883755183345223
D60A:K63L:E79I	0.5794184791548406	0.5879885	0.5218059372334686
D60A:K63L:E79K	0.2471020218242774	0.27859142	0.3107373984577791
D60A:K63L:E79L	0.5318829355275134	0.5556805	0.496329642610301
D60A:K63L:E79M	0.4539866568019628	0.4334814	0.40881557510487176
D60A:K63L:E79N	0.1587952144913939	0.17774728	0.23362527247209894
D60A:K63L:E79P	0.0183485760314484	0.008103251	0.03752800332638842
D60A:K63L:E79Q	0.4526980103359793	0.4618907	0.43196677622909796
D60A:K63L:E79R	0.191352812644512	0.21461874	0.2602349117736572
D60A:K63L:E79S	0.2566511313071101	0.2723758	0.3014580910978644
D60A:K63L:E79T	0.3659178896723757	0.38936406	0.38474098980844357
D60A:K63L:E79V	0.4676574879477845	0.4993126	0.4608424577275592
D60A:K63L:E79W	0.1678006519878035	0.21323168	0.2590681780227668
D60A:K63L:E79Y	0.323667616564209	0.38096488	0.37830937833373024
D60A:K63M:E79A	0.5088061504947998	0.5279641	0.47255137242563794
D60A:K63M:E79C	0.3945220086911918	0.4286914	0.4036175407256679
D60A:K63M:E79D	0.3202609869762316	0.3677564	0.375134665220609
D60A:K63M:E79E	0.7881825548756982	0.7507132	0.65022178613071
D60A:K63M:E79F	0.4528197185393478	0.484637	0.4433088359101208
D60A:K63M:E79G	0.1417501530988675	0.15830854	0.24052015731946802
D60A:K63M:E79H	0.4079908159431042	0.4674758	0.4327574041715889
D60A:K63M:E79I	0.6753051245752787	0.6966011	0.5957257895716053
D60A:K63M:E79K	0.3325958151471397	0.38320875	0.3846572507959158
D60A:K63M:E79L	0.680930853214462	0.6680011	0.5702494949484377
D60A:K63M:E79M	0.5376605051318621	0.55177563	0.4827354274430084
D60A:K63M:E79N	0.2286021765791026	0.2580408	0.3075451248102356
D60A:K63M:E79P	-0.0015735307395005	0.0129727125	0.11144785566452509
D60A:K63M:E79Q	0.5804267881804368	0.5800004	0.5058866285672347
D60A:K63M:E79R	0.2673613091451947	0.30538225	0.3341547641117939
D60A:K63M:E79S	0.3353187551792256	0.37587515	0.37537794343600106
D60A:K63M:E79T	0.4742537756049947	0.50638026	0.45866084214658026
D60A:K63M:E79V	0.5945568212303747	0.61603653	0.534762310065696
D60A:K63M:E79W	0.2542679795816374	0.30363536	0.3329880303609035
D60A:K63M:E79Y	0.4531202872428799	0.49751344	0.4522292306718669
D60A:K63N:E79A	0.2423549635899247	0.2428486	0.2977661185942527
D60A:K63N:E79C	0.146411786840743	0.17707512	0.22883228689428264
D60A:K63N:E79D	0.1147932358479804	0.14295599	0.20034941138922377
D60A:K63N:E79E	0.4132891358598449	0.46339592	0.47543653229932487
D60A:K63N:E79F	0.2320196743361624	0.21239153	0.26852358207873556
D60A:K63N:E79G	0.0582757012591289	0.051175356	0.06573490348808281
D60A:K63N:E79H	0.1863890802834603	0.20110872	0.2579721503402037
D60A:K63N:E79I	0.3920039974158141	0.39701128	0.42094053574021995
D60A:K63N:E79K	0.1512925289842078	0.1512219	0.20987199696453052
D60A:K63N:E79L	0.324906489818721	0.36587828	0.3954642411170525
D60A:K63N:E79M	0.2352245751141974	0.26090872	0.30795017361162313
D60A:K63N:E79N	0.1396623021950804	0.09068704	0.13275987097885036
D60A:K63N:E79P	-0.0013363578350412	0.0037549138	-0.06333739816686018
D60A:K63N:E79Q	0.2316137651864301	0.28367126	0.33110137473584944
D60A:K63N:E79R	0.1455314915615383	0.11195791	0.15936951028040863
D60A:K63N:E79S	0.1572420568196677	0.14726785	0.20059268960461585
D60A:K63N:E79T	0.1939542289016163	0.22730774	0.283875588315195
D60A:K63N:E79V	0.2739857621090811	0.31510937	0.35997705623431064
D60A:K63N:E79W	0.1335179733987398	0.11114046	0.15820277652951825
D60A:K63N:E79Y	0.214453699421664	0.22113839	0.27744397684048167
D60A:K63P:E79A	-0.0068046970889503	0.010167658	0.13527685869397188
D60A:K63P:E79C	0.0324292329344674	0.0068441927	0.06634302699400182
D60A:K63P:E79D	0.0065336079981842	0.005313605	0.03786015148894295
D60A:K63P:E79E	0.0365358974711086	0.02691266	0.3129472723990441
D60A:K63P:E79F	0.0257895370025865	0.008562446	0.10603432217845474
D60A:K63P:E79G	0.0235019835573785	0.0017243922	-0.09675435641219804
D60A:K63P:E79H	-0.0125795560218835	0.007997662	0.09548289043992286
D60A:K63P:E79I	0.0594677299166456	0.020650834	0.25845127583993915
D60A:K63P:E79K	0.0018904008247384	0.0056735873	0.0473827370642497
D60A:K63P:E79L	0.0314697510009257	0.018143326	0.23297498121677163
D60A:K63P:E79M	0.0577541651846571	0.011179239	0.14546091371134234
D60A:K63P:E79N	0.0262485006751171	0.0031838417	-0.029729388921430455
D60A:K63P:E79P	-0.0466792695381897	0.000120707016	-0.22582665806714103
D60A:K63P:E79Q	-0.0360340099034661	0.01252377	0.1686121148355686
D60A:K63P:E79R	-0.0141214053167457	0.0040213764	-0.003119749619872214
D60A:K63P:E79S	-0.007197752067998	0.0055005252	0.03810342970433503
D60A:K63P:E79T	0.0268951438779508	0.009333432	0.12138632841491417
D60A:K63P:E79V	0.0480340717851489	0.014520884	0.19748779633402982
D60A:K63P:E79W	0.0241841428673995	0.003988534	-0.004286483370762595
D60A:K63P:E79Y	0.070834490203865	0.00901112	0.11495471694020082
D60A:K63Q:E79A	0.619927547319828	0.6109492	0.5354790321107838
D60A:K63Q:E79C	0.485374065148678	0.5130316	0.4665452004108138
D60A:K63Q:E79D	0.4291412415690054	0.4495415	0.438062324905755
D60A:K63Q:E79E	0.8602876893156883	0.80872554	0.713149445815856
D60A:K63Q:E79F	0.5586150750086476	0.5690213	0.5062364955952667
D60A:K63Q:E79G	0.1724008002709593	0.20890531	0.303447817004614
D60A:K63Q:E79H	0.5356062164336599	0.55207294	0.4956850638567349
D60A:K63Q:E79I	0.7586041445967141	0.7632345	0.6586534492567512
D60A:K63Q:E79K	0.4460350513673868	0.46589798	0.44758491048106175
D60A:K63Q:E79L	0.7531921053093781	0.7385583	0.6331771546335836
D60A:K63Q:E79M	0.6406132025587019	0.63348067	0.5456630871281544
D60A:K63Q:E79N	0.2550837846952831	0.32808793	0.37047278449538157
D60A:K63Q:E79P	0.0127146195307585	0.018118888	0.17437551534967105
D60A:K63Q:E79Q	0.6799783288876511	0.6597333	0.5688142882523806
D60A:K63Q:E79R	0.3107560814221068	0.3816698	0.3970824237969398
D60A:K63Q:E79S	0.4214338864564781	0.45815736	0.4383056031211471
D60A:K63Q:E79T	0.5867860010919637	0.59021467	0.5215885018317262
D60A:K63Q:E79V	0.7204340427190684	0.6925546	0.5976899697508418
D60A:K63Q:E79W	0.3517444650063134	0.3797251	0.39591569004604943
D60A:K63Q:E79Y	0.5701132269482254	0.58160955	0.5151568903570128
D60A:K63R:E79A	0.6792838297788439	0.6604079	0.5748859148899879
D60A:K63R:E79C	0.590420502048772	0.5660976	0.5059520831900178
D60A:K63R:E79D	0.5205038029062861	0.50282127	0.477469207684959
D60A:K63R:E79E	0.8745998237445136	0.839641	0.75255632859506
D60A:K63R:E79F	0.6477110525554927	0.62049925	0.5456433783744707
D60A:K63R:E79G	0.2015621839036389	0.24643293	0.342854699783818
D60A:K63R:E79H	0.611260020841335	0.604167	0.535091946635939
D60A:K63R:E79I	0.7937742733599725	0.7996813	0.6980603320359552
D60A:K63R:E79K	0.5077880521324257	0.5192875	0.48699179326026576
D60A:K63R:E79L	0.7721746621317667	0.77769727	0.6725840374127876
D60A:K63R:E79M	0.6706120443438277	0.6815679	0.5850699699073584
D60A:K63R:E79N	0.3697016395063167	0.37682712	0.4098796672745856
D60A:K63R:E79P	0.0200086765884534	0.02234158	0.21378239812887506
D60A:K63R:E79Q	0.6931513925014048	0.7059748	0.6082211710315846
D60A:K63R:E79R	0.403202795109022	0.43323654	0.4364893065761438
D60A:K63R:E79S	0.519141284318701	0.51150936	0.4777124859003511
D60A:K63R:E79T	0.6565006226211149	0.64075935	0.5609953846109301
D60A:K63R:E79V	0.7415556533976886	0.73611987	0.6370968525300458
D60A:K63R:E79W	0.4582715842216293	0.4312123	0.43532257282525344
D60A:K63R:E79Y	0.651386282963242	0.6325548	0.5545637731362169
D60A:K63S:E79A	0.4189927564806236	0.41958213	0.3995303395406531
D60A:K63S:E79C	0.3159581928460996	0.32658875	0.330596507840683
D60A:K63S:E79D	0.2484030614470615	0.27322602	0.3021136323356241
D60A:K63S:E79E	0.712222924193705	0.6605974	0.5772007532457253
D60A:K63S:E79F	0.3669842149255991	0.3780264	0.3702878030251359
D60A:K63S:E79G	0.0999416459820966	0.10838643	0.16749912443448314
D60A:K63S:E79H	0.3733354324378777	0.36198866	0.3597363712866041
D60A:K63S:E79I	0.6161511899015936	0.5974142	0.5227047566866203
D60A:K63S:E79K	0.2781749678134921	0.2865063	0.3116362179109309
D60A:K63S:E79L	0.5964443629465079	0.56529886	0.49722846206345284
D60A:K63S:E79M	0.4403486942351353	0.44309396	0.4097143945580235
D60A:K63S:E79N	0.167595086259852	0.18352598	0.23452409192525073
D60A:K63S:E79P	-0.0099254527445424	0.008423179	0.03842682277954021
D60A:K63S:E79Q	0.4395820835875452	0.4716088	0.4328655956822498
D60A:K63S:E79R	0.2141539213260142	0.2212736	0.261133731226809
D60A:K63S:E79S	0.2494940026339992	0.28018266	0.3023569105510162
D60A:K63S:E79T	0.3902119021887049	0.39868677	0.38563980926159536
D60A:K63S:E79V	0.5377033803439374	0.50907314	0.461741277180711
D60A:K63S:E79W	0.1659601811704514	0.21985558	0.2599669974759186
D60A:K63S:E79Y	0.4002095258593769	0.39021498	0.37920819778688203
D60A:K63T:E79A	0.4814236983381524	0.4915206	0.4465962762846028
D60A:K63T:E79C	0.383338206778681	0.39338958	0.3776624445846327
D60A:K63T:E79D	0.301325803155068	0.33453423	0.34917956907957387
D60A:K63T:E79E	0.7680645489969368	0.72242564	0.6242666899896749
D60A:K63T:E79F	0.4377924485085461	0.4483436	0.41735373976908563
D60A:K63T:E79G	0.1990788367541834	0.13982293	0.21456506117843288
D60A:K63T:E79H	0.4016087574739463	0.4313918	0.4068023080305538
D60A:K63T:E79I	0.6865429343607515	0.664914	0.5697706934305701
D60A:K63T:E79K	0.3343819122075319	0.34936202	0.35870215465488064
D60A:K63T:E79L	0.6407584567835293	0.6348925	0.5442943988074025
D60A:K63T:E79M	0.5351525559375524	0.5154834	0.45678033130197326
D60A:K63T:E79N	0.1956019904429924	0.23110706	0.28159002866920047
D60A:K63T:E79P	0.0589280461836732	0.011231422	0.08549275952348995
D60A:K63T:E79Q	0.5343517540597028	0.54410535	0.4799315324261995
D60A:K63T:E79R	0.2212246656812855	0.27534088	0.3081996679707587
D60A:K63T:E79S	0.2982923784274298	0.34231663	0.349422847294966
D60A:K63T:E79T	0.4602978443812333	0.46994337	0.4327057460055451
D60A:K63T:E79V	0.6057890929597131	0.58099633	0.5088072139246608
D60A:K63T:E79W	0.2851279122532028	0.27369815	0.3070329342198683
D60A:K63T:E79Y	0.4643221628204292	0.46111858	0.42627413453083174
D60A:K63V:E79A	0.6996724869887632	0.6451956	0.55862144766606
D60A:K63V:E79C	0.5728810269288481	0.54954225	0.4896876159660899
D60A:K63V:E79D	0.4860223996966522	0.48604357	0.46120474046103105
D60A:K63V:E79E	0.8771231904841815	0.8303956	0.7362918613711322
D60A:K63V:E79F	0.6437022970826395	0.6045697	0.5293789111505428
D60A:K63V:E79G	0.178452911853609	0.23418063	0.32659023255989006
D60A:K63V:E79H	0.6484307548593434	0.5880071	0.5188274794120109
D60A:K63V:E79I	0.8053344307363397	0.7887119	0.6817958648120273
D60A:K63V:E79K	0.5303705226880706	0.50251573	0.4707273260363378
D60A:K63V:E79L	0.7851008944703898	0.7658764	0.6563195701888598
D60A:K63V:E79M	0.69777092796872	0.6668253	0.5688055026834304
D60A:K63V:E79N	0.351733280566135	0.36119926	0.39361520005065764
D60A:K63V:E79P	0.039015171173102	0.020921528	0.19751793090494713
D60A:K63V:E79Q	0.7478313906103956	0.6918514	0.5919567038076567
D60A:K63V:E79R	0.4092579891175312	0.41683406	0.4202248393522159
D60A:K63V:E79S	0.5205289502227808	0.49473026	0.46144801867642316
D60A:K63V:E79T	0.6627926813387641	0.6251665	0.5447309173870023
D60A:K63V:E79V	0.7661825457763823	0.722876	0.620832385306118
D60A:K63V:E79W	0.386162981744469	0.4148304	0.4190581056013255
D60A:K63V:E79Y	0.65756384728452	0.6168188	0.5382993059122889
D60A:K63W:E79A	0.3051455814885865	0.370887	0.3761906988889064
D60A:K63W:E79C	0.1639075997953551	0.28341612	0.3072568671889363
D60A:K63W:E79D	0.1441996404530853	0.23464957	0.27877399168387745
D60A:K63W:E79E	0.5589248044720542	0.6134963	0.5538611125939785
D60A:K63W:E79F	0.2563005203545496	0.3314004	0.3469481623733892
D60A:K63W:E79G	0.1380660572277803	0.09019518	0.14415948378273646
D60A:K63W:E79H	0.2595821579330326	0.31633472	0.33639673063485737
D60A:K63W:E79I	0.5052878815637343	0.5475503	0.49936511603487366
D60A:K63W:E79K	0.2164920024057027	0.24669129	0.2882965772591842
D60A:K63W:E79L	0.4481168358629334	0.5146886	0.47388882141170613
D60A:K63W:E79M	0.3013130172895073	0.39352018	0.38637475390627685
D60A:K63W:E79N	0.1804488868629648	0.15491462	0.21118445127350405
D60A:K63W:E79P	-0.0035464716543583	0.0068799555	0.01508718212779353
D60A:K63W:E79Q	0.3679189071849934	0.42125794	0.4095259550305031
D60A:K63W:E79R	0.1806824110027684	0.18813345	0.2377940905750623
D60A:K63W:E79S	0.1830022520981376	0.24094963	0.2790172698992695
D60A:K63W:E79T	0.3048040057719638	0.35095036	0.36230016860984865
D60A:K63W:E79V	0.3966234873863885	0.45819092	0.4384016365289643
D60A:K63W:E79W	0.1099994546328094	0.1868769	0.2366273568241719
D60A:K63W:E79Y	0.3083487320057096	0.3429145	0.3558685571351353
D60A:K63Y:E79A	0.4926104766515995	0.5401366	0.48047927566812965
D60A:K63Y:E79C	0.3512405911197752	0.440712	0.41154544396815956
D60A:K63Y:E79D	0.3012842771017279	0.37920249	0.3830625684631007
D60A:K63Y:E79E	0.7353337286763335	0.7597554	0.6581496893732017
D60A:K63Y:E79F	0.4566975058960293	0.49686202	0.4512367391526125
D60A:K63Y:E79G	0.1122030955048122	0.1649364	0.2484480605619597
D60A:K63Y:E79H	0.3910557495268772	0.47967085	0.44068530741408063
D60A:K63Y:E79I	0.6792023686835037	0.7068396	0.603653692814097
D60A:K63Y:E79K	0.3872103001166365	0.3948354	0.39258515403840744
D60A:K63Y:E79L	0.665208122028257	0.6787596	0.5781773981909293
D60A:K63Y:E79M	0.5340866996688381	0.56384134	0.49066333068550005
D60A:K63Y:E79N	0.2475394386927979	0.26751697	0.31547302805272726
D60A:K63Y:E79P	0.0476756366398936	0.013614297	0.11937575890701677
D60A:K63Y:E79Q	0.5675419175997582	0.59186834	0.5138145318097264
D60A:K63Y:E79R	0.2771370169108963	0.31585684	0.34208266735428555
D60A:K63Y:E79S	0.3274612071053084	0.38741907	0.38330584667849277
D60A:K63Y:E79T	0.4745778888049455	0.51860183	0.4665887453890719
D60A:K63Y:E79V	0.6000683959509179	0.6275401	0.5426902133081876
D60A:K63Y:E79W	0.2214812444240994	0.31407714	0.34091593360339517
D60A:K63Y:E79Y	0.4624114756019338	0.509742	0.4601571339143586
D60C:K63A:E79A	0.3481972403305045	0.3936309	0.3935714905549096
D60C:K63A:E79C	0.3302975667605078	0.3033828	0.32463765885493956
D60C:K63A:E79D	0.2390628995211105	0.25239065	0.29615478334988066
D60C:K63A:E79E	0.6015551952152395	0.63607556	0.5712419042599818
D60C:K63A:E79F	0.3090702144495033	0.35308182	0.36432895403939247
D60C:K63A:E79G	0.0806442372917276	0.09841901	0.16154027544873967
D60C:K63A:E79H	0.3176411977234532	0.3375281	0.35377752230086057
D60C:K63A:E79I	0.5338140987668764	0.57128996	0.5167459077008769
D60C:K63A:E79K	0.2394522178185186	0.26502752	0.30567736892518743
D60C:K63A:E79L	0.4879591476853834	0.5386998	0.49126961307770933
D60C:K63A:E79M	0.3966048918887339	0.4167326	0.40375554557228005
D60C:K63A:E79N	0.147269633685136	0.16795012	0.22856524293950725
D60C:K63A:E79P	-0.0137130121766061	0.007570505	0.032467973793796734
D60C:K63A:E79Q	0.4389738109979027	0.44490626	0.4269067466965063
D60C:K63A:E79R	0.1845193696672853	0.20329183	0.25517488224106555
D60C:K63A:E79S	0.2436458762547836	0.25900587	0.29639806156527276
D60C:K63A:E79T	0.3309594788327667	0.37319693	0.37968096027585185
D60C:K63A:E79V	0.4667310944867828	0.48218516	0.45578242819496756
D60C:K63A:E79W	0.229392137933945	0.20195913	0.25400814849017517
D60C:K63A:E79Y	0.349331822663242	0.36493808	0.3732493488011386
D60C:K63C:E79A	0.1650958757434033	0.2309753	0.2577996317603956
D60C:K63C:E79C	0.1459922272015678	0.16770536	0.18886580006042558
D60C:K63C:E79D	0.0850291455649711	0.13509521	0.1603829245553667
D60C:K63C:E79E	0.311393902352665	0.44710714	0.4354700454654678
D60C:K63C:E79F	0.1584946428432638	0.20161083	0.2285570952448785
D60C:K63C:E79G	0.0611182570510572	0.04807827	0.025768416654225745
D60C:K63C:E79H	0.1948870155038664	0.19076201	0.21800566350634662
D60C:K63C:E79I	0.2306071362136387	0.38139746	0.3809740489063629
D60C:K63C:E79K	0.0762416103978914	0.14298242	0.16990551013067345
D60C:K63C:E79L	0.2489919272704947	0.35077655	0.3554977542831954
D60C:K63C:E79M	0.2177824497633303	0.24844214	0.2679836867777661
D60C:K63C:E79N	0.1030565084734111	0.08541393	0.0927933841449933
D60C:K63C:E79P	-0.0782381245041614	0.0035169423	-0.10330388500071724
D60C:K63C:E79Q	0.244411961317116	0.27051514	0.2911348879019924
D60C:K63C:E79R	0.1057832936604273	0.105591625	0.11940302344655157
D60C:K63C:E79S	0.1382103300317202	0.13920853	0.16062620277075879
D60C:K63C:E79T	0.1571459511138546	0.21597758	0.24390910148133793
D60C:K63C:E79V	0.2020249063538536	0.30110812	0.3200105694004536
D60C:K63C:E79W	0.1475289400637224	0.104815155	0.11823628969566119
D60C:K63C:E79Y	0.1650292193789139	0.21003208	0.2374774900066246
D60C:K63D:E79A	0.1541391476991758	0.0649527	0.09597020642713522
D60C:K63D:E79C	0.0857455256395305	0.044527262	0.02703637472716519
D60C:K63D:E79D	0.0245050223372017	0.034865618	-0.0014465007778937111
D60C:K63D:E79E	0.207853974542961	0.15756062	0.27364062013220736
D60C:K63D:E79F	0.0932465473695322	0.05518058	0.06672766991161808
D60C:K63D:E79G	-0.0274296004077846	0.011546314	-0.1360610086790347
D60C:K63D:E79H	0.0643957334025811	0.05170104	0.0561762381730862
D60C:K63D:E79I	0.1256140764166519	0.12479925	0.2191446235731025
D60C:K63D:E79K	0.0326136796012297	0.03715259	0.008076084797413008
D60C:K63D:E79L	0.1293500165699304	0.11108035	0.19366832894993496
D60C:K63D:E79M	0.1007543038773457	0.07102406	0.10615426144450568
D60C:K63D:E79N	0.0921345809667631	0.021142721	-0.06903604118826712
D60C:K63D:E79P	-0.0351860026594357	0.00081560016	-0.26513331033397763
D60C:K63D:E79Q	0.0480540072204636	0.078991026	0.12930546256873193
D60C:K63D:E79R	0.0511965871401602	0.026578635	-0.042426401886708875
D60C:K63D:E79S	0.0843031623899481	0.036054432	-0.0012032225625016602
D60C:K63D:E79T	0.0903892228146516	0.059895545	0.08207967614807751
D60C:K63D:E79V	0.093447302738725	0.09061471	0.15818114406719316
D60C:K63D:E79W	0.1284400027084861	0.026366085	-0.0435931356375992
D60C:K63D:E79Y	0.0952416536953186	0.057929248	0.07564806467336416
D60C:K63E:E79A	0.2830295466057266	0.32197645	0.3304454384803503
D60C:K63E:E79C	0.3551145281795412	0.24161068	0.26151160678038027
D60C:K63E:E79D	0.2253681440851833	0.1980493	0.23302873127532137
D60C:K63E:E79E	0.5225280039287227	0.5611284	0.5081158521854225
D60C:K63E:E79F	0.2873922788732274	0.28533536	0.3012029019648332
D60C:K63E:E79G	-0.0244057200472873	0.073949605	0.09841422337418038
D60C:K63E:E79H	0.2916650727810146	0.2715134	0.2906514702263013
D60C:K63E:E79I	0.4626451983317463	0.49362227	0.45361985562631757
D60C:K63E:E79K	0.1387792326543718	0.20872506	0.24255131685062814
D60C:K63E:E79L	0.4398507125441699	0.46070153	0.42814356100315004
D60C:K63E:E79M	0.3491666082755976	0.34325343	0.34062949349772076
D60C:K63E:E79N	0.1546752782734847	0.12866062	0.16543919086494796
D60C:K63E:E79P	-0.0009632425341647	0.005549282	-0.030658078280762557
D60C:K63E:E79Q	0.3436761376339383	0.36960733	0.36378069462194706
D60C:K63E:E79R	0.1287027438755232	0.15729758	0.19204883016650623
D60C:K63E:E79S	0.2081515797881664	0.20362821	0.23327200949071344
D60C:K63E:E79T	0.3220514777767327	0.303401	0.3165549082012926
D60C:K63E:E79V	0.3867037426387578	0.4051823	0.39265637612040827
D60C:K63E:E79W	0.0751571201140226	0.15620732	0.19088209641561588
D60C:K63E:E79Y	0.311152545370064	0.29595745	0.31012329672657923
D60C:K63F:E79A	0.164379382226636	0.13664448	0.17445099380447288
D60C:K63F:E79C	0.1247717268900984	0.09598884	0.10551716210450282
D60C:K63F:E79D	0.041154610116196	0.076049626	0.07703428659944395
D60C:K63F:E79E	0.322719521618671	0.29880443	0.352121407509545
D60C:K63F:E79F	0.1677590686492486	0.11744112	0.14520845728895573
D60C:K63F:E79G	0.1628259649639177	0.025924891	-0.05758022130169704
D60C:K63F:E79H	0.1596631394531582	0.11049464	0.13465702555042386
D60C:K63F:E79I	0.280620288992818	0.24522334	0.29762541095044015
D60C:K63F:E79K	0.1467434123336488	0.08081177	0.08655687217475069
D60C:K63F:E79L	0.2281260121816152	0.22161853	0.2721491163272726
D60C:K63F:E79M	0.1545791088166991	0.14835396	0.18463504882184334
D60C:K63F:E79N	0.139702669140161	0.046904832	0.00944474618907054
D60C:K63F:E79P	-0.0670163292736009	0.0018564165	-0.18665252295663998
D60C:K63F:E79Q	0.1831632047142603	0.16346875	0.2077862499460696
D60C:K63F:E79R	0.096652656928494	0.05856794	0.03605438549062878
D60C:K63F:E79S	0.1266715925498145	0.078528434	0.07727756481483603
D60C:K63F:E79T	0.1767813457655286	0.12676218	0.16056046352541517
D60C:K63F:E79V	0.2187482834835674	0.1850262	0.23666193144453082
D60C:K63F:E79W	0.1350671138466165	0.058114827	0.03488765173973843
D60C:K63F:E79Y	0.1782875694625946	0.12288776	0.15412885205070181
D60C:K63G:E79A	0.0754876202903917	0.06155634	0.0907133852099205
D60C:K63G:E79C	-0.0152897044216222	0.042150915	0.021779553509950478
D60C:K63G:E79D	0.1034239496557089	0.03298706	-0.006703321995108424
D60C:K63G:E79E	0.163855724052582	0.15009922	0.26838379891499264
D60C:K63G:E79F	0.0584673901332175	0.052266657	0.06147084869440336
D60C:K63G:E79G	0.0153477568686083	0.010909945	-0.14131782989624941
D60C:K63G:E79H	0.0846186252092706	0.04896128	0.05091941695587149
D60C:K63G:E79I	0.1650118735057336	0.11867079	0.21388780235588778
D60C:K63G:E79K	0.0920278667171943	0.035155237	0.00281926358019835
D60C:K63G:E79L	0.1174231689827537	0.1055443	0.18841150773272025
D60C:K63G:E79M	0.0710604251006611	0.06733316	0.10089744022729097
D60C:K63G:E79N	0.0187238066202188	0.019988269	-0.07429286240548183
D60C:K63G:E79P	0.0137264932127408	0.0007701814	-0.27039013155119235
D60C:K63G:E79Q	0.0732587039665448	0.07491943	0.12404864135151722
D60C:K63G:E79R	0.0489955282708329	0.02513495	-0.04768322310392359
D60C:K63G:E79S	0.08964301024703	0.034114033	-0.0064600437797163734
D60C:K63G:E79T	0.0932919835081666	0.056747586	0.0768228549308628
D60C:K63G:E79V	0.0830805339465224	0.085999906	0.15292432284997845
D60C:K63G:E79W	0.0113696480809912	0.024933636	-0.048849956854813914
D60C:K63G:E79Y	0.1224634859496538	0.054878622	0.07039124345614944
D60C:K63H:E79A	0.2633228972041833	0.26293233	0.28765506132843244
D60C:K63H:E79C	0.2849863288773341	0.19310665	0.21872122962846235
D60C:K63H:E79D	0.1160572273347997	0.15648592	0.19023835412340348
D60C:K63H:E79E	0.5078188660857357	0.48991716	0.4653254750335046
D60C:K63H:E79F	0.2385949626427225	0.23072398	0.25841252481291527
D60C:K63H:E79G	0.0555964914704016	0.056592375	0.05562384622226249
D60C:K63H:E79H	0.2815607350759749	0.21873778	0.24786109307438342
D60C:K63H:E79I	0.4496539272043469	0.42272624	0.41082947847439966
D60C:K63H:E79K	0.1540359650631251	0.16538325	0.19976093969871023
D60C:K63H:E79L	0.4332640298965675	0.39088392	0.3853531838512322
D60C:K63H:E79M	0.3154371088744621	0.28192988	0.2978391163458029
D60C:K63H:E79N	0.1312665658774434	0.09984633	0.12264881371303007
D60C:K63H:E79P	-0.0053402466960544	0.004174441	-0.07344845543268042
D60C:K63H:E79Q	0.2957378558453057	0.30576766	0.32099031747002915
D60C:K63H:E79R	0.1595726095853452	0.12297508	0.14925845301458834
D60C:K63H:E79S	0.2076505933475965	0.16112924	0.19048163233879556
D60C:K63H:E79T	0.272609878427567	0.24652469	0.2737645310493747
D60C:K63H:E79V	0.4008271738817499	0.3384974	0.34986599896849035
D60C:K63H:E79W	0.1427389756522446	0.122088194	0.14809171926369796
D60C:K63H:E79Y	0.2607954118376023	0.23999578	0.2673329195746614
D60C:K63I:E79A	0.5033362567102235	0.4604555	0.44763270907544567
D60C:K63I:E79C	0.3446607025123861	0.3640857	0.3786988773754756
D60C:K63I:E79D	0.3485534087442752	0.3073929	0.35021600187041674
D60C:K63I:E79E	0.7007079894618959	0.6967644	0.6253031227805179
D60C:K63I:E79F	0.4292228643554799	0.41776538	0.4183901725599285
D60C:K63I:E79G	0.1035746793313335	0.12549964	0.21560149396927575
D60C:K63I:E79H	0.4499222233365789	0.40112904	0.40783874082139665
D60C:K63I:E79I	0.6068362502446216	0.6366104	0.5708071262214129
D60C:K63I:E79K	0.3554101486801765	0.321599	0.3597385874457235
D60C:K63I:E79L	0.5663687914244298	0.60555744	0.5453308315982455
D60C:K63I:E79M	0.4872906436506866	0.48434645	0.45781676409281613
D60C:K63I:E79N	0.296008399848354	0.20971256	0.28262646146004333
D60C:K63I:E79P	-0.0508478150242008	0.009928882	0.08652919231433281
D60C:K63I:E79Q	0.5717389446131244	0.5130702	0.4809679652170424
D60C:K63I:E79R	0.2850626878530466	0.25118923	0.3092361007616016
D60C:K63I:E79S	0.3453139630974497	0.31484264	0.35045928008580884
D60C:K63I:E79T	0.4690999635476383	0.43906444	0.433742178796388
D60C:K63I:E79V	0.5560644987558546	0.55039746	0.5098436467155036
D60C:K63I:E79W	0.2647741100120473	0.24964097	0.3080693670107112
D60C:K63I:E79Y	0.4453874365089725	0.43034872	0.4273105673216746
D60C:K63K:E79A	0.6911315569010616	0.8822694	0.7635187317851828
D60C:K63K:E79C	0.6537763386069659	0.8340951	0.6945849000852127
D60C:K63K:E79D	0.6591521842744036	0.79580367	0.6661020245801539
D60C:K63K:E79E	0.7453929098914939	0.95277905	0.941189145490255
D60C:K63K:E79F	0.6484082650296414	0.86302596	0.7342761952696657
D60C:K63K:E79G	0.566646483130345	0.55755806	0.5314875166790128
D60C:K63K:E79H	0.6847625915284626	0.85468686	0.7237247635311337
D60C:K63K:E79I	0.7240626613462018	0.9389627	0.88669314893115
D60C:K63K:E79K	0.6246724357672848	0.80630445	0.6756246101554606
D60C:K63K:E79L	0.6799094013501109	0.9309441	0.8612168543079826
D60C:K63K:E79M	0.6247760174847033	0.8918687	0.7737027868025532
D60C:K63K:E79N	0.6162531159855015	0.69971645	0.5985124841697804
D60C:K63K:E79P	0.1120811586405177	0.08093414	0.4024152150240699
D60C:K63K:E79Q	0.683219027861636	0.90246344	0.7968539879267795
D60C:K63K:E79R	0.6034246982096758	0.7465559	0.6251221234713387
D60C:K63K:E79S	0.6400846681509917	0.8013943	0.6663453027955459
D60C:K63K:E79T	0.6604078456078777	0.87298876	0.7496282015061251
D60C:K63K:E79V	0.6952457295526229	0.91489196	0.8257296694252407
D60C:K63K:E79W	0.6107979155030279	0.7449921	0.6239553897204484
D60C:K63K:E79Y	0.6578456528897542	0.8690037	0.7431965900314117
D60C:K63L:E79A	0.2463284694443708	0.21831429	0.25400526047362115
D60C:K63L:E79C	0.2447928770001179	0.15780085	0.18507142877365113
D60C:K63L:E79D	0.1914809671382207	0.12682319	0.15658855326859225
D60C:K63L:E79E	0.4745596235361462	0.42921108	0.43167567417869335
D60C:K63L:E79F	0.2226433725777798	0.1901614	0.22476272395810404
D60C:K63L:E79G	0.0930982325791854	0.04485798	0.021974045367451234
D60C:K63L:E79H	0.2038011426341679	0.17978996	0.21421129221957216
D60C:K63L:E79I	0.3736967187990964	0.36439806	0.3771796776195885
D60C:K63L:E79K	0.1567842125276269	0.13430244	0.166111138843899
D60C:K63L:E79L	0.3514952722487831	0.33440423	0.3517033829964209
D60C:K63L:E79M	0.2463499033787218	0.23511645	0.26418931549099167
D60C:K63L:E79N	0.1216205680306315	0.07990289	0.08899901285821885
D60C:K63L:E79P	0.008390485283626	0.0032711923	-0.10709825628749164
D60C:K63L:E79Q	0.25820044595939	0.25640944	0.2873405166152179
D60C:K63L:E79R	0.191146033670475	0.09891957	0.11560865215977711
D60C:K63L:E79S	0.1816776039618688	0.13072273	0.15683183148398433
D60C:K63L:E79T	0.2444503068979605	0.20392066	0.24011473019456347
D60C:K63L:E79V	0.3288400762089657	0.28603265	0.3162161981136791
D60C:K63L:E79W	0.1360564926338728	0.0981867	0.11444191840888673
D60C:K63L:E79Y	0.2393468671714405	0.1982232	0.23368311871985015
D60C:K63M:E79A	0.3124378876691842	0.31002373	0.32792511281175785
D60C:K63M:E79C	0.3110006779248156	0.23162222	0.2589912811117878
D60C:K63M:E79D	0.2457341670511647	0.18941191	0.23050840560672892
D60C:K63M:E79E	0.5849558968626273	0.5474661	0.50559552651683
D60C:K63M:E79F	0.2928715347307713	0.2741928	0.29868257629624073
D60C:K63M:E79G	0.0856523151479798	0.07025045	0.09589389770558793
D60C:K63M:E79H	0.274265265946172	0.2607137	0.28813114455770883
D60C:K63M:E79I	0.4543708249589561	0.47980672	0.4510995299577251
D60C:K63M:E79K	0.2256668590749714	0.199738	0.2400309911820357
D60C:K63M:E79L	0.4490073027193504	0.44699404	0.4256232353345576
D60C:K63M:E79M	0.3641526431647894	0.3308963	0.3381091678291283
D60C:K63M:E79N	0.1764135165373853	0.12258682	0.1629188651963555
D60C:K63M:E79P	0.0243865839776925	0.0052523017	-0.033178403949355006
D60C:K63M:E79Q	0.3808350302150348	0.35681695	0.36126036895335456
D60C:K63M:E79R	0.1357856281938596	0.15010482	0.18952850449791378
D60C:K63M:E79S	0.2093460185824266	0.19480664	0.23075168382212102
D60C:K63M:E79T	0.3338798311721072	0.29184103	0.3140345825327001
D60C:K63M:E79V	0.3988800433471614	0.3919262	0.3901360504518158
D60C:K63M:E79W	0.1166621360811891	0.14905557	0.18836177074702343
D60C:K63M:E79Y	0.3275919680596659	0.2845652	0.30760297105798684
D60C:K63N:E79A	0.1214513952962274	0.11414257	0.15313985898037258
D60C:K63N:E79C	0.11399441985762	0.07956493	0.08420602728040255
D60C:K63N:E79D	0.0560189469655949	0.06280044	0.05572315177534368
D60C:K63N:E79E	0.2128583423583173	0.25756556	0.3308102726854448
D60C:K63N:E79F	0.1298268295886703	0.09774351	0.12389732246485546
D60C:K63N:E79G	0.0209596753359478	0.02120784	-0.07889135612579729
D60C:K63N:E79H	0.0893786007941553	0.09184095	0.11334589072632359
D60C:K63N:E79I	0.2021782831830833	0.20917335	0.27631427612633985
D60C:K63N:E79K	0.1189190640204706	0.066792876	0.06524573735065042
D60C:K63N:E79L	0.1689491650237707	0.18817353	0.2508379815031724
D60C:K63N:E79M	0.1683860864867167	0.1242013	0.16332391399774307
D60C:K63N:E79N	0.0573055760585973	0.03852144	-0.011866388635029701
D60C:K63N:E79P	0.0057478824854408	0.0015118718	-0.20796365778074027
D60C:K63N:E79Q	0.1174067256103855	0.13725188	0.18647511512196935
D60C:K63N:E79R	0.0289164544759296	0.048205405	0.01474325066652854
D60C:K63N:E79S	0.1092958584710547	0.06487769	0.055966429990735755
D60C:K63N:E79T	0.1430194494810979	0.10568848	0.1392493287013149
D60C:K63N:E79V	0.1886343842070298	0.15599674	0.21535079662043055
D60C:K63N:E79W	0.0590758927881921	0.047828406	0.01357651691563816
D60C:K63N:E79Y	0.1400486509310512	0.10238266	0.13281771722660157
D60C:K63P:E79A	-0.0189245246996448	0.0041095614	-0.009349400919908213
D60C:K63P:E79C	-0.0494448923641917	0.0027608275	-0.0782832326198783
D60C:K63P:E79D	0.0304937337218906	0.0021414459	-0.10676610812493714
D60C:K63P:E79E	0.1098562241637203	0.010988414	0.16832101278516395
D60C:K63P:E79F	0.0358796302219922	0.0034574568	-0.03859193743542538
D60C:K63P:E79G	-0.0096199630949013	0.00069344044	-0.24138061602607813
D60C:K63P:E79H	-0.0222047232257801	0.0032283366	-0.04914336917395723
D60C:K63P:E79I	0.0712160458267049	0.008399785	0.11382501622605906
D60C:K63P:E79K	0.0363107602279131	0.0022869706	-0.09724352254963037
D60C:K63P:E79L	0.0284726859145892	0.007368654	0.08834872160289153
D60C:K63P:E79M	0.0039892411482977	0.0045213103	0.0008346540974622507
D60C:K63P:E79N	0.0642455805656825	0.0012814999	-0.17435564853531055
D60C:K63P:E79P	-0.0474672193193713	4.8491223e-05	-0.370452917681021
D60C:K63P:E79Q	0.031035249385348	0.0050691366	0.0239858552216885
D60C:K63P:E79R	0.0072423759814143	0.0016193986	-0.1477460092337523
D60C:K63P:E79S	-0.0024913256221374	0.0022170246	-0.10652282990954504
D60C:K63P:E79T	0.0128435262135656	0.0037706196	-0.02323993119896589
D60C:K63P:E79V	0.0127638735240518	0.0058845878	0.05286153672014973
D60C:K63P:E79W	-0.1420459402992482	0.0016061366	-0.1489127429846427
D60C:K63P:E79Y	0.0028483811354455	0.0036396384	-0.029671542673679274
D60C:K63Q:E79A	0.4195602141648759	0.38682505	0.3908527724969038
D60C:K63Q:E79C	0.2983409049009866	0.29737207	0.32191894079693373
D60C:K63Q:E79D	0.2907308801844091	0.24703196	0.2934360652918749
D60C:K63Q:E79E	0.676100294075396	0.6294291	0.568523186201976
D60C:K63Q:E79F	0.4008557887935945	0.3465764	0.36161023598138664
D60C:K63Q:E79G	0.1083169407689842	0.09591001	0.1588215573907339
D60C:K63Q:E79H	0.3633558737339212	0.3311625	0.3510588042428548
D60C:K63Q:E79I	0.6115346852060658	0.56427085	0.5140271896428711
D60C:K63Q:E79K	0.2658560694333579	0.2594937	0.30295865086718166
D60C:K63Q:E79L	0.6025418555172604	0.5315846	0.48855089501970356
D60C:K63Q:E79M	0.5154575161220535	0.40979728	0.4010368275142743
D60C:K63Q:E79N	0.2225958985172777	0.163991	0.22584652488150148
D60C:K63Q:E79P	0.0194688113488491	0.0073586702	0.029749255735790958
D60C:K63Q:E79Q	0.4943167953880638	0.43785405	0.4241880286385005
D60C:K63Q:E79R	0.2380484368737606	0.19869855	0.2524561641830597
D60C:K63Q:E79S	0.2942091505867343	0.25355437	0.29367934350726693
D60C:K63Q:E79T	0.3908762140916012	0.36653084	0.37696224221784613
D60C:K63Q:E79V	0.5568619345740826	0.4750477	0.4530637101369618
D60C:K63Q:E79W	0.2727452539008049	0.1973885	0.25128943043216934
D60C:K63Q:E79Y	0.4016215199299296	0.35833514	0.37053063074313275
D60C:K63R:E79A	0.4218101856478408	0.43859422	0.4302596552761078
D60C:K63R:E79C	0.3365368861194162	0.34388366	0.36132582357613774
D60C:K63R:E79D	0.2747871836479198	0.28890738	0.3328429480710789
D60C:K63R:E79E	0.6703784449209803	0.6777775	0.60793006898118
D60C:K63R:E79F	0.4109158542208457	0.39644164	0.40101711876059065
D60C:K63R:E79G	0.1263830558085898	0.1161187	0.1982284401699379
D60C:K63R:E79H	0.3996343985755124	0.38010013	0.3904656870220588
D60C:K63R:E79I	0.558545699234567	0.6159332	0.5534340724220751
D60C:K63R:E79K	0.3013506685979393	0.3026325	0.34236553364638567
D60C:K63R:E79L	0.5472444910553437	0.58426714	0.5279577777989075
D60C:K63R:E79M	0.4249002757122659	0.46232283	0.4404437102934783
D60C:K63R:E79N	0.1948931010706526	0.1954436	0.2652534076607055
D60C:K63R:E79P	-0.0053978670486183	0.009096831	0.06915613851499497
D60C:K63R:E79Q	0.4401073739385283	0.4909841	0.46359491141770454
D60C:K63R:E79R	0.2215327141138576	0.23493716	0.29186304696226373
D60C:K63R:E79S	0.3009937883319504	0.29610062	0.333086226286471
D60C:K63R:E79T	0.4021981110549008	0.417433	0.41636912499705014
D60C:K63R:E79V	0.5145520273128753	0.52844834	0.4924705929161658
D60C:K63R:E79W	0.2266341017490755	0.2334578	0.29069631321137335
D60C:K63R:E79Y	0.3982557941579346	0.4088337	0.40993751352233676
D60C:K63S:E79A	0.1773450570691793	0.22505087	0.25490407992677294
D60C:K63S:E79C	0.1866732914905237	0.16305968	0.18597024822680291
D60C:K63S:E79D	0.143453337688872	0.13121045	0.15748737272174404
D60C:K63S:E79E	0.3967618087465211	0.4388023	0.43257449363184514
D60C:K63S:E79F	0.2053021042851373	0.19624737	0.22566154341125583
D60C:K63S:E79G	0.0897102941053675	0.046560973	0.022872864820603023
D60C:K63S:E79H	0.2013543333974354	0.18562013	0.21511011167272395
D60C:K63S:E79I	0.3450949908937037	0.37348866	0.3780784970727402
D60C:K63S:E79K	0.1317196890571376	0.13890737	0.1670099582970508
D60C:K63S:E79L	0.3137841975130461	0.3431505	0.35260220244957274
D60C:K63S:E79M	0.2123039393888735	0.24221087	0.2650881349441434
D60C:K63S:E79N	0.1344819039052793	0.08282101	0.08989783231137063
D60C:K63S:E79P	0.0020961765585716	0.0034009218	-0.10619943683433991
D60C:K63S:E79Q	0.2446333994530078	0.26392466	0.2882393360683697
D60C:K63S:E79R	0.1165727680114113	0.10245481	0.1165074716129289
D60C:K63S:E79S	0.1406767399344175	0.13522404	0.15773065093713612
D60C:K63S:E79T	0.1803721493416552	0.21033263	0.24101354964771526
D60C:K63S:E79V	0.2828742720864833	0.29407275	0.3171150175668309
D60C:K63S:E79W	0.1335398874478193	0.101698786	0.11534073786203852
D60C:K63S:E79Y	0.2153813865122835	0.20450205	0.23458193817300194
D60C:K63T:E79A	0.2827231163997961	0.2797096	0.3019700166707227
D60C:K63T:E79C	0.1851086590856276	0.20667788	0.23303618497075265
D60C:K63T:E79D	0.1168245836173748	0.16801938	0.20455330946569378
D60C:K63T:E79E	0.5141794476095815	0.51113415	0.47964043037579485
D60C:K63T:E79F	0.2417531877063617	0.2461324	0.27272748015520554
D60C:K63T:E79G	0.0896296324294508	0.06129843	0.06993880156455279
D60C:K63T:E79H	0.2088602781077753	0.23358878	0.2621760484166737
D60C:K63T:E79I	0.4186576107832911	0.44356376	0.42514443381669
D60C:K63T:E79K	0.1912830273963933	0.1774345	0.21407589504100052
D60C:K63T:E79L	0.4117741648873667	0.41127002	0.39966813919352245
D60C:K63T:E79M	0.3073706752596418	0.29942697	0.31215407168809317
D60C:K63T:E79N	0.1254730139020356	0.107738525	0.13696376905532037
D60C:K63T:E79P	0.0213590741495353	0.00454247	-0.059133500090390145
D60C:K63T:E79Q	0.3135157224332141	0.32407644	0.3353052728123194
D60C:K63T:E79R	0.1102528249412823	0.13242638	0.1635734083568786
D60C:K63T:E79S	0.1665977922583362	0.17293474	0.20479658768108586
D60C:K63T:E79T	0.250210993499626	0.26262808	0.28807948639166503
D60C:K63T:E79V	0.33392580659055	0.35775608	0.3641809543107807
D60C:K63T:E79W	0.2212920530119936	0.13148162	0.16240667460598826
D60C:K63T:E79Y	0.2585460536767915	0.25581747	0.28164787491695165
D60C:K63V:E79A	0.4223730753494484	0.42214	0.4139951880521799
D60C:K63V:E79C	0.3114205539555869	0.32890093	0.3450613563522098
D60C:K63V:E79D	0.2777128645683996	0.27531487	0.31657848084715096
D60C:K63V:E79E	0.635198151180762	0.6629463	0.5916656017572521
D60C:K63V:E79F	0.3558958853368338	0.380497	0.3847526515366627
D60C:K63V:E79G	0.1181491509679551	0.10940477	0.18196397294600997
D60C:K63V:E79H	0.3171509026819706	0.36441588	0.37420121979813087
D60C:K63V:E79I	0.5647017971931536	0.5999356	0.5371696051981472
D60C:K63V:E79K	0.2593677919534075	0.28865635	0.32610106642245773
D60C:K63V:E79L	0.5062791892955457	0.5678759	0.5116933105749797
D60C:K63V:E79M	0.4242668619467834	0.4456851	0.42417924306955035
D60C:K63V:E79N	0.2347039891888549	0.18510371	0.24898894043677755
D60C:K63V:E79P	-0.0003278820915572	0.008511305	0.05289167129106703
D60C:K63V:E79Q	0.4573034124072196	0.47422466	0.4473304441937766
D60C:K63V:E79R	0.2086486652974944	0.22308719	0.2755985797383358
D60C:K63V:E79S	0.2613401243024462	0.28230405	0.316821759062543
D60C:K63V:E79T	0.3918872123708707	0.4012053	0.4001046577731222
D60C:K63V:E79V	0.4834161660053481	0.5116956	0.47620612569223786
D60C:K63V:E79W	0.2125255216980484	0.22166088	0.2744318459874454
D60C:K63V:E79Y	0.3607270317141244	0.39271495	0.3936730462984088
D60C:K63W:E79A	0.1838350577913072	0.19148418	0.23156443927502626
D60C:K63W:E79C	0.1445204806610887	0.13710323	0.1626306075750562
D60C:K63W:E79D	0.2591977727761956	0.10965964	0.13414773206999736
D60C:K63W:E79E	0.4020346156526269	0.38937294	0.40923485298009843
D60C:K63W:E79F	0.1758735759602474	0.16605619	0.20232190275950912
D60C:K63W:E79G	0.010767878541357	0.038300604	-0.00046677583114362875
D60C:K63W:E79H	0.2302551550663286	0.15674499	0.19177047102097727
D60C:K63W:E79I	0.2982466182286595	0.327128	0.35473885642099356
D60C:K63W:E79K	0.0897805774922611	0.11626145	0.1436703176453041
D60C:K63W:E79L	0.234994361411767	0.29875988	0.32926256179782604
D60C:K63W:E79M	0.1976148795252222	0.20676759	0.24174849429239675
D60C:K63W:E79N	0.1036182086127474	0.06859049	0.06655819165962396
D60C:K63W:E79P	0.1058876030371888	0.0027753413	-0.12953907748608656
D60C:K63W:E79Q	0.1726330659035459	0.22625262	0.264899695416623
D60C:K63W:E79R	0.1411600125028624	0.08516395	0.0931678309611822
D60C:K63W:E79S	0.1278372460432805	0.113099754	0.1343910102853894
D60C:K63W:E79T	0.2268996382497685	0.17845559	0.21767390899596856
D60C:K63W:E79V	0.234510652332184	0.2535799	0.2937753769150842
D60C:K63W:E79W	0.1606837155572456	0.08452353	0.09200109721029182
D60C:K63W:E79Y	0.2006705931380173	0.17331472	0.21124229752125523
D60C:K63Y:E79A	0.3661698222218794	0.32058406	0.3358530160542495
D60C:K63Y:E79C	0.2513140071071106	0.24044254	0.26691918435427947
D60C:K63Y:E79D	0.2522823468723612	0.19703713	0.2384363088492206
D60C:K63Y:E79E	0.5997738806781668	0.55955523	0.5135234297593216
D60C:K63Y:E79F	0.2910172957567241	0.28403503	0.3066104795387324
D60C:K63Y:E79G	0.091688331562717	0.07351351	0.1038218009480796
D60C:K63Y:E79H	0.2484310052621885	0.27025226	0.29605904780020054
D60C:K63Y:E79I	0.5110281178536406	0.49202624	0.4590274332002168
D60C:K63Y:E79K	0.2325098953852594	0.20767239	0.24795889442452734
D60C:K63Y:E79L	0.4867354440793558	0.45911545	0.4335511385770493
D60C:K63Y:E79M	0.3838695276003735	0.34181535	0.34603707107161996
D60C:K63Y:E79N	0.1891736839097722	0.12794644	0.1708467684388472
D60C:K63Y:E79P	-0.0024204763242474	0.0055141747	-0.025250500706863355
D60C:K63Y:E79Q	0.3960154852104692	0.36812076	0.36918827219584627
D60C:K63Y:E79R	0.1547030793329741	0.15645304	0.19745640774040546
D60C:K63Y:E79S	0.2150616119661614	0.2025947	0.23867958706461267
D60C:K63Y:E79T	0.3058012810186427	0.30205315	0.3219624857751918
D60C:K63Y:E79V	0.4406471457995662	0.40364426	0.39806395369430747
D60C:K63Y:E79W	0.2372802371181019	0.1553675	0.19628967398951508
D60C:K63Y:E79Y	0.2983035726421527	0.29462865	0.3155308743004785
D60D:K63A:E79A	0.9287003102626884	0.96185344	0.9414389513220087
D60D:K63A:E79C	0.9060099576847948	0.94418395	0.8725051196220388
D60D:K63A:E79D	0.9121067656562072	0.92914295	0.84402224411698
D60D:K63A:E79E	0.9997747403462606	0.9854839	1.1191093650270811
D60D:K63A:E79F	0.9012625601539568	0.9549541	0.9121964148064916
D60D:K63A:E79G	0.8228495078421857	0.8091637	0.709407736215839
D60D:K63A:E79H	0.9070196411334728	0.9518997	0.9016449830679598
D60D:K63A:E79I	0.9410095609666465	0.9810463	1.0646133684679762
D60D:K63A:E79K	0.942874663110297	0.933361	0.8535448296922867
D60D:K63A:E79L	0.9491406943325784	0.9784293	1.0391370738448087
D60D:K63A:E79M	0.9132696432441826	0.9652195	0.9516230063393794
D60D:K63A:E79N	0.8868543685378231	0.88688153	0.7764327037066066
D60D:K63A:E79P	0.1576495453761987	0.22857162	0.580335434560896
D60D:K63A:E79Q	0.9483257284700948	0.9688781	0.9747742074636057
D60D:K63A:E79R	0.9171164834898604	0.9083502	0.8030423430081648
D60D:K63A:E79S	0.9288312955435384	0.9313976	0.8442655223323721
D60D:K63A:E79T	0.9373064509193828	0.9585516	0.9275484210429512
D60D:K63A:E79V	0.952069543055298	0.97309613	1.0036498889620669
D60D:K63A:E79W	0.8974293865622517	0.9076612	0.8018756092572745
D60D:K63A:E79Y	0.9014213684685124	0.95711935	0.9211168095682378
D60D:K63C:E79A	0.8909307891685835	0.92104924	0.8056670925274949
D60D:K63C:E79C	0.8578743087101264	0.88670564	0.7367332608275248
D60D:K63C:E79D	0.9230456539305808	0.8584969	0.708250385322466
D60D:K63C:E79E	0.9600658362363864	0.96914554	0.9833375062325671
D60D:K63C:E79F	0.8743331052197327	0.9074798	0.7764245560119778
D60D:K63C:E79G	0.7407976791363556	0.6623643	0.573635877421325
D60D:K63C:E79H	0.9071665353770464	0.9015384	0.7658731242734458
D60D:K63C:E79I	0.9040341231371244	0.9599165	0.9288415096734621
D60D:K63C:E79K	0.8738824297016238	0.8663153	0.7177729708977727
D60D:K63C:E79L	0.9031113023187474	0.95451736	0.9033652150502947
D60D:K63C:E79M	0.8666314784400623	0.9277455	0.8158511475448653
D60D:K63C:E79N	0.814468648887875	0.7838998	0.6406608449120925
D60D:K63C:E79P	0.153818466634518	0.120560706	0.44456357576638206
D60D:K63C:E79Q	0.8760473482242729	0.9350809	0.8390023486690916
D60D:K63C:E79R	0.8591984072937989	0.8209678	0.6672704842136508
D60D:K63C:E79S	0.8815054751177076	0.8626672	0.708493663537858
D60D:K63C:E79T	0.8884947397469823	0.91452944	0.7917765622484372
D60D:K63C:E79V	0.8999750888045466	0.9436129	0.8678780301675528
D60D:K63C:E79W	0.8173992442309405	0.8197522	0.6661037504627605
D60D:K63C:E79Y	0.8723288184289925	0.911716	0.7853449507737238
D60D:K63D:E79A	0.7379251804542997	0.72959393	0.6438376671942345
D60D:K63D:E79C	0.6370018659830433	0.6441444	0.5749038354942644
D60D:K63D:E79D	0.5866087974617441	0.5838835	0.5464209599892056
D60D:K63D:E79E	0.9317524574575696	0.87900174	0.8215080808993067
D60D:K63D:E79F	0.7243082118368406	0.69404924	0.6145951306787173
D60D:K63D:E79G	0.1943197192431364	0.31210917	0.41180645208806455
D60D:K63D:E79H	0.7081321208515134	0.6792461	0.6040436989401854
D60D:K63D:E79I	0.8433914145360357	0.8470638	0.7670120843402017
D60D:K63D:E79K	0.562330525922401	0.59980184	0.5559435455645123
D60D:K63D:E79L	0.8331118137775282	0.8291689	0.7415357897170343
D60D:K63D:E79M	0.7627332334137514	0.7480874	0.6540217222116049
D60D:K63D:E79N	0.3437638217509653	0.45621586	0.47883141957883213
D60D:K63D:E79P	0.0435909509115756	0.03073141	0.2827341504331216
D60D:K63D:E79Q	0.7840062424720454	0.7691229	0.6771729233358312
D60D:K63D:E79R	0.4664941100897353	0.514694	0.5054410588803904
D60D:K63D:E79S	0.5715177990472164	0.59230363	0.5466642382045976
D60D:K63D:E79T	0.7333311997574186	0.71220404	0.6299471369151768
D60D:K63D:E79V	0.8092446690839382	0.79467666	0.7060486048342924
D60D:K63D:E79W	0.4961852546884651	0.5126334	0.5042743251295
D60D:K63D:E79Y	0.7302810539627943	0.70487964	0.6235155254404634
D60D:K63E:E79A	0.8630280115162725	0.9485731	0.8783128992474496
D60D:K63E:E79C	0.7718314998938871	0.9252305	0.8093790675474795
D60D:K63E:E79D	0.7694746747230587	0.9055926	0.7808961920424207
D60D:K63E:E79E	0.9121766644900772	0.98026145	1.0559833129525218
D60D:K63E:E79F	0.7982662735811729	0.9394232	0.8490703627319325
D60D:K63E:E79G	0.4103007077728801	0.75619984	0.6462816841412796
D60D:K63E:E79H	0.815924608134322	0.93538696	0.8385189309934005
D60D:K63E:E79I	0.8361766737020682	0.9742689	1.0014873163934168
D60D:K63E:E79K	0.7884907825985624	0.9110784	0.7904187776177274
D60D:K63E:E79L	0.8748780863449787	0.97074413	0.9760110217702493
D60D:K63E:E79M	0.8241680531539811	0.9530539	0.88849695426482
D60D:K63E:E79N	0.661772212744639	0.8515295	0.7133066516320472
D60D:K63E:E79P	0.0091914757549487	0.17813674	0.5172093824863366
D60D:K63E:E79Q	0.8810099414011738	0.9579364	0.9116481553890463
D60D:K63E:E79R	0.751604980768475	0.8787906	0.7399162909336054
D60D:K63E:E79S	0.8212559342775044	0.90852284	0.7811394702578127
D60D:K63E:E79T	0.848735213329107	0.9441886	0.8644223689683919
D60D:K63E:E79V	0.8581600648246489	0.9635816	0.9405238368875075
D60D:K63E:E79W	0.7379759979736904	0.87790924	0.7387495571827152
D60D:K63E:E79Y	0.8054057641171103	0.9422898	0.8579907574936785
D60D:K63F:E79A	0.9224055917191352	0.8600924	0.7223184545715722
D60D:K63F:E79C	0.8679822156269696	0.8048507	0.653384622871602
D60D:K63F:E79D	0.8593898494829316	0.76173764	0.6249017473665432
D60D:K63F:E79E	0.9632393431891132	0.9430263	0.8999888682766444
D60D:K63F:E79F	0.8570318716778569	0.83789015	0.6930759180560551
D60D:K63F:E79G	0.5791190765554199	0.5083034	0.4902872394654022
D60D:K63F:E79H	0.882081087990273	0.82832515	0.682524486317523
D60D:K63F:E79I	0.9119566572528668	0.92657626	0.8454928717175394
D60D:K63F:E79K	0.8724806536230726	0.7734916	0.63442433294185
D60D:K63F:E79L	0.9073080298041166	0.9170742	0.8200165770943719
D60D:K63F:E79M	0.8945046458031788	0.871236	0.7325025095889426
D60D:K63F:E79N	0.7830789931409777	0.6565388	0.5573122069561698
D60D:K63F:E79P	0.0598930409028449	0.06737286	0.36121493781045927
D60D:K63F:E79Q	0.9189783344438756	0.88358843	0.7556537107131689
D60D:K63F:E79R	0.8433632672124753	0.7072958	0.583921846257728
D60D:K63F:E79S	0.8910913222106255	0.767989	0.6251450255819353
D60D:K63F:E79T	0.90843980007652	0.8493621	0.7084279242925144
D60D:K63F:E79V	0.919034737174662	0.8981507	0.7845293922116301
D60D:K63F:E79W	0.779896557463435	0.70558524	0.5827551125068378
D60D:K63F:E79Y	0.8506685121003631	0.8447676	0.7019963128178011
D60D:K63G:E79A	0.7563795133440293	0.71813554	0.6385808459770197
D60D:K63G:E79C	0.6186910885265361	0.63089687	0.5696470142770497
D60D:K63G:E79D	0.554955567570106	0.5698905	0.5411641387719908
D60D:K63G:E79E	0.9077996478436462	0.8727703	0.8162512596820919
D60D:K63G:E79F	0.6988441673099633	0.6817416	0.6093383094615026
D60D:K63G:E79G	0.211572721462251	0.29993474	0.4065496308708498
D60D:K63G:E79H	0.6800449408253665	0.6666291	0.5987868777229708
D60D:K63G:E79I	0.8306910898454368	0.839488	0.7617552631229869
D60D:K63G:E79K	0.5662439927914867	0.58596456	0.5506867243472975
D60D:K63G:E79L	0.8352237784200217	0.82089406	0.7362789684998194
D60D:K63G:E79M	0.7478593988756371	0.7371303	0.6487649009943901
D60D:K63G:E79N	0.3551851783356747	0.44203234	0.47357459836161736
D60D:K63G:E79P	0.0306152055490891	0.029068828	0.27747732921590684
D60D:K63G:E79Q	0.8041783962393808	0.7587857	0.6719161021186164
D60D:K63G:E79R	0.4170729318334331	0.50036526	0.5001842376631757
D60D:K63G:E79S	0.5413301649410143	0.57838935	0.5414074169873828
D60D:K63G:E79T	0.7008243922410746	0.70031136	0.624690315697962
D60D:K63G:E79V	0.802970288133371	0.785164	0.7007917836170776
D60D:K63G:E79W	0.4361446625082642	0.49830317	0.4990175039122853
D60D:K63G:E79Y	0.6822831753343329	0.6928149	0.6182587042232487
D60D:K63H:E79A	0.8677870920501081	0.9326871	0.8355225220955316
D60D:K63H:E79C	0.7859233541166051	0.90287215	0.7665886903955617
D60D:K63H:E79D	0.8278273757968121	0.87813544	0.7381058148905028
D60D:K63H:E79E	0.9157476429900488	0.97389466	1.0131929358006038
D60D:K63H:E79F	0.8272837162322405	0.92094624	0.8062799855800145
D60D:K63H:E79G	0.7607272876846483	0.6997016	0.6034913069893617
D60D:K63H:E79H	0.8850590351356112	0.9157893	0.7957285538414827
D60D:K63H:E79I	0.825163695773308	0.9660363	0.958696939241499
D60D:K63H:E79K	0.873521151640069	0.8850141	0.7476284004658096
D60D:K63H:E79L	0.8683541761655532	0.9614284	0.9332206446183313
D60D:K63H:E79M	0.798484733632488	0.93846226	0.8457065771129022
D60D:K63H:E79N	0.7639350634563746	0.8116195	0.6705162744801294
D60D:K63H:E79P	0.1226720592413423	0.14002258	0.47441900533441883
D60D:K63H:E79Q	0.9105563657399472	0.94477445	0.8688577782371285
D60D:K63H:E79R	0.8690462305233804	0.84487367	0.6971259137816876
D60D:K63H:E79S	0.8600909153620936	0.88180673	0.7383490931058948
D60D:K63H:E79T	0.878854621064121	0.9270523	0.8216319918164741
D60D:K63H:E79V	0.8627082904063875	0.9520977	0.8977334597355897
D60D:K63H:E79W	0.802740519196663	0.8437896	0.6959591800307972
D60D:K63H:E79Y	0.8209153299090038	0.92461705	0.8152003803417607
D60D:K63I:E79A	0.9481636193564512	0.970716	0.995500169842545
D60D:K63I:E79C	0.9388508151186352	0.95696807	0.9265663381425748
D60D:K63I:E79D	0.9276996225637364	0.94517195	0.898083462637516
D60D:K63I:E79E	1.0101912682933774	0.9889196	1.1731705835476172
D60D:K63I:E79F	0.9401761686845312	0.96536183	0.9662576333270279
D60D:K63I:E79G	0.887788802620831	0.8478906	0.763468954736375
D60D:K63I:E79H	0.9606858280313146	0.9629859	0.9557062015884958
D60D:K63I:E79I	0.9635365191517392	0.9855169	1.1186745869885122
D60D:K63I:E79K	0.932196140207148	0.9484887	0.9076060482128228
D60D:K63I:E79L	0.9708410702365378	0.98350686	1.0931982923653447
D60D:K63I:E79M	0.9354900275024696	0.9733218	1.0056842248599154
D60D:K63I:E79N	0.9207388510819596	0.9115608	0.8304939222271426
D60D:K63I:E79P	0.2615416277813173	0.28032947	0.634396653081432
D60D:K63I:E79Q	0.993629249179581	0.9761491	1.0288354259841417
D60D:K63I:E79R	0.9458256755197674	0.92872196	0.8571035615287008
D60D:K63I:E79S	0.9487611261861304	0.9469457	0.8983267408529081
D60D:K63I:E79T	0.958800390476236	0.9681559	0.9816096395634872
D60D:K63I:E79V	0.9540752790288816	0.97940266	1.0577111074826029
D60D:K63I:E79W	0.9212249452897572	0.928174	0.8559368277778105
D60D:K63I:E79Y	0.9350034865472276	0.9670441	0.9751780280887739
D60D:K63K:E79A	0.9707573491889456	0.9965763	1.3113861925522818
D60D:K63K:E79C	0.9573885039036604	0.99490523	1.242452360852312
D60D:K63K:E79D	0.9751401174210694	0.9934373	1.2139694853472531
D60D:K63K:E79E	1.0	0.99872565	1.489056606257354
D60D:K63K:E79F	0.9529942606439226	0.99593055	1.282143656036765
D60D:K63K:E79G	0.9531849599738856	0.9799792	1.079354977446112
D60D:K63K:E79H	0.980169428991434	0.9956418	1.271592224298233
D60D:K63K:E79I	0.9668766519244628	0.9983292	1.4345606096982493
D60D:K63K:E79K	0.958125025068061	0.9938534	1.2234920709225598
D60D:K63K:E79L	0.9739520995873954	0.9980939	1.4090843150750816
D60D:K63K:E79M	0.9427028081138572	0.9968884	1.3215702475696522
D60D:K63K:E79N	0.9707011878441228	0.9890721	1.1463799449368797
D60D:K63K:E79P	0.801000520304269	0.77377987	0.9502826757911691
D60D:K63K:E79Q	0.9874143353897592	0.9972253	1.3447214486938788
D60D:K63K:E79R	0.9757428457588384	0.9913356	1.172989584238438
D60D:K63K:E79S	0.9758220727564844	0.99366015	1.2142127635626452
D60D:K63K:E79T	0.978004194236196	0.9962682	1.2974956622732243
D60D:K63K:E79V	0.9895274037436724	0.9976107	1.37359713019234
D60D:K63K:E79W	0.9669705300640864	0.99126446	1.1718228504875476
D60D:K63K:E79Y	0.9737192994571264	0.9961341	1.291064050798511
D60D:K63L:E79A	0.9124990956683164	0.9155979	0.8018727212407204
D60D:K63L:E79C	0.8596471035776948	0.8791939	0.7329388895407504
D60D:K63L:E79D	0.8760213348359308	0.84943247	0.7044560140356915
D60D:K63L:E79E	0.9822580775920944	0.9668958	0.9795431349457926
D60D:K63L:E79F	0.8795630247647486	0.90119195	0.7726301847252033
D60D:K63L:E79G	0.7370631426463292	0.6459179	0.5698415061345505
D60D:K63L:E79H	0.900732759341765	0.8948935	0.7620787529866714
D60D:K63L:E79I	0.9115627837124888	0.95702356	0.9250471383866876
D60D:K63L:E79K	0.8751122943871954	0.85766864	0.7139785996109982
D60D:K63L:E79L	0.9134691901149514	0.9512545	0.8995708437635201
D60D:K63L:E79M	0.8887394095104462	0.9227177	0.8120567762580908
D60D:K63L:E79N	0.8318049097677674	0.77132964	0.636866473625318
D60D:K63L:E79P	0.1221808853635076	0.11306229	0.44076920447960755
D60D:K63L:E79Q	0.9194085825286428	0.9305253	0.8352079773823171
D60D:K63L:E79R	0.8710202538952817	0.8100313	0.6634761129268762
D60D:K63L:E79S	0.8875054293971699	0.8538245	0.7046992922510835
D60D:K63L:E79T	0.9092219712375734	0.9086726	0.7879821909616627
D60D:K63L:E79V	0.921751648665066	0.9396173	0.8640836588807783
D60D:K63L:E79W	0.8128269456301678	0.80875874	0.662309379175986
D60D:K63L:E79Y	0.8713303443736113	0.90568614	0.7815505794869493
D60D:K63M:E79A	0.9467515682440092	0.94580734	0.8757925735788572
D60D:K63M:E79C	0.9030218600359264	0.9213134	0.8068587418788871
D60D:K63M:E79D	0.9054162756891972	0.9007572	0.7783758663738283
D60D:K63M:E79E	0.9780539343544328	0.97916245	1.0534629872839294
D60D:K63M:E79F	0.9057378295539684	0.93619835	0.8465500370633401
D60D:K63M:E79G	0.8368309337187143	0.7458599	0.6437613584726872
D60D:K63M:E79H	0.925136657060691	0.93196285	0.8359986053248081
D60D:K63M:E79I	0.9325121977643164	0.97284555	0.9989669907248244
D60D:K63M:E79K	0.9247172892304236	0.90649486	0.787898451949135
D60D:K63M:E79L	0.932142307135722	0.9691319	0.973490696101657
D60D:K63M:E79M	0.9097933038593952	0.9505166	0.8859766285962276
D60D:K63M:E79N	0.8923406409837105	0.8444007	0.7107863259634548
D60D:K63M:E79P	0.1692149910576993	0.17018351	0.5146890568177442
D60D:K63M:E79Q	0.9460172150602992	0.9556507	0.9091278297204539
D60D:K63M:E79R	0.9178834658703924	0.8727752	0.737395965265013
D60D:K63M:E79S	0.9332734929695744	0.90382147	0.7786191445892203
D60D:K63M:E79T	0.942731224888572	0.94120157	0.8619020432997995
D60D:K63M:E79V	0.9380969877909676	0.9615903	0.9380035112189151
D60D:K63M:E79W	0.8886789040267682	0.87185645	0.7362292315141228
D60D:K63M:E79Y	0.901390174309632	0.93920773	0.8554704318250861
D60D:K63N:E79A	0.8826308998017348	0.8334662	0.7010073197474718
D60D:K63N:E79C	0.8444046903922994	0.7705163	0.6320734880475019
D60D:K63N:E79D	0.8243839802037318	0.7224339	0.6035906125424428
D60D:K63N:E79E	0.9433087229156444	0.9309157	0.878677733452544
D60D:K63N:E79F	0.8586313501903278	0.80798185	0.6717647832319547
D60D:K63N:E79G	0.3875228672291179	0.45699495	0.46897610464130196
D60D:K63N:E79H	0.8620356761313224	0.79707956	0.6612133514934229
D60D:K63N:E79I	0.8917346993406094	0.9112979	0.8241817368934392
D60D:K63N:E79K	0.8243087800395983	0.7354535	0.6131131981177498
D60D:K63N:E79L	0.8984709016631169	0.9000319	0.7987054422702715
D60D:K63N:E79M	0.8800557860775761	0.8463517	0.7111913747648422
D60D:K63N:E79N	0.6783716114627444	0.60879374	0.5360010721320696
D60D:K63N:E79P	0.0812935623400508	0.055544406	0.339903802986359
D60D:K63N:E79Q	0.8860760220664851	0.86070955	0.7343425758890686
D60D:K63N:E79R	0.7716463965695017	0.6629847	0.5626107114336278
D60D:K63N:E79S	0.8239556054159524	0.7293501	0.603833890757835
D60D:K63N:E79T	0.871867672428754	0.8211185	0.687116789468414
D60D:K63N:E79V	0.8824834692863964	0.87773776	0.7632182573875298
D60D:K63N:E79W	0.747229320839854	0.66113925	0.5614439776827373
D60D:K63N:E79Y	0.8751551699209055	0.81584924	0.6806851779937009
D60D:K63P:E79A	0.1184586110524665	0.13814229	0.538518059847191
D60D:K63P:E79C	0.0842878915771545	0.09709114	0.469584228147221
D60D:K63P:E79D	0.0285384401341047	0.07694247	0.4411013526421621
D60D:K63P:E79E	0.2198733810356207	0.30145913	0.7161884735522632
D60D:K63P:E79F	0.0949460704173173	0.1187574	0.5092755233316739
D60D:K63P:E79G	0.0706418403502916	0.026245952	0.3064868447410211
D60D:K63P:E79H	0.1048423655264775	0.111743	0.498724091593142
D60D:K63P:E79I	0.1981537509704146	0.24757007	0.6616924769931583
D60D:K63P:E79K	0.0578863031822638	0.08175555	0.4506239382174689
D60D:K63P:E79L	0.1517087508339494	0.22380638	0.6362161823699908
D60D:K63P:E79M	0.1220581311562066	0.14995787	0.5487021148645614
D60D:K63P:E79N	0.0709478024359959	0.047473073	0.3735118122317887
D60D:K63P:E79P	-0.0029717182579785	0.0018799603	0.17741454308607824
D60D:K63P:E79Q	0.1794982663239306	0.16520438	0.5718533159887877
D60D:K63P:E79R	0.0537128019810746	0.059268683	0.40012145153334694
D60D:K63P:E79S	0.077598197690327	0.079447895	0.44134463085755415
D60D:K63P:E79T	0.1014902952841073	0.12816784	0.5246275295681333
D60D:K63P:E79V	0.1379977926157695	0.1869396	0.600728997487249
D60D:K63P:E79W	0.0361333697647847	0.058810413	0.3989547177824566
D60D:K63P:E79Y	0.0862785601623902	0.12425652	0.5181959180934199
D60D:K63Q:E79A	0.9055441526035932	0.96079	0.938720233264003
D60D:K63Q:E79C	0.887175604360271	0.94265735	0.8697864015640331
D60D:K63Q:E79D	0.902985075567944	0.9272366	0.8413035260589741
D60D:K63Q:E79E	0.9471380701260456	0.985069	1.1163906469690752
D60D:K63Q:E79F	0.8830283242762675	0.9537076	0.9094776967484859
D60D:K63Q:E79G	0.8031386203738463	0.8047079	0.7066890181578331
D60D:K63Q:E79H	0.9188183225183728	0.9505731	0.8989262650099541
D60D:K63Q:E79I	0.916119588035896	0.980507	1.0618946504099702
D60D:K63Q:E79K	0.9050265291777146	0.9315598	0.8508261116342808
D60D:K63Q:E79L	0.940245371057414	0.9778173	1.0364183557868027
D60D:K63Q:E79M	0.8538178608028134	0.9642465	0.9489042882813734
D60D:K63Q:E79N	0.8513141911340246	0.88398015	0.7737139856486007
D60D:K63Q:E79P	0.1186435125346629	0.22356746	0.5776167165028903
D60D:K63Q:E79Q	0.916738182929083	0.96800405	0.9720554894055997
D60D:K63Q:E79R	0.8864394326260673	0.90594107	0.8003236249501589
D60D:K63Q:E79S	0.918073170081598	0.9295473	0.8415468042743661
D60D:K63Q:E79T	0.9196314530968012	0.9574002	0.9248297029849453
D60D:K63Q:E79V	0.93181457717939	0.9723371	1.000931170904061
D60D:K63Q:E79W	0.8839139542777985	0.9052359	0.7991568911992686
D60D:K63Q:E79Y	0.8826306086534904	0.95593	0.9183980915102319
D60D:K63R:E79A	0.9539309564774542	0.968097	0.978127116043207
D60D:K63R:E79C	0.9329523383797116	0.95317876	0.9091932843432371
D60D:K63R:E79D	0.9456753243446844	0.9404087	0.8807104088381781
D60D:K63R:E79E	1.0026420643236045	0.9879084	1.1557975297482792
D60D:K63R:E79F	0.9291186542870234	0.96228254	0.9488845795276899
D60D:K63R:E79G	0.9028148394777824	0.83614105	0.7460959009370371
D60D:K63R:E79H	0.95866597477788	0.95970416	0.9383331477891581
D60D:K63R:E79I	0.9555004588807398	0.98420006	1.1013015331891742
D60D:K63R:E79K	0.9493163281065152	0.94399655	0.8902329944134848
D60D:K63R:E79L	0.9599116760296776	0.9820106	1.0758252385660068
D60D:K63R:E79M	0.9320555286235904	0.9709288	0.9883111710605774
D60D:K63R:E79N	0.9101268042352216	0.9041735	0.8131208684278046
D60D:K63R:E79P	0.2321984884424551	0.2628538	0.6170235992820943
D60D:K63R:E79Q	0.9621582564248424	0.97400296	1.0114623721848037
D60D:K63R:E79R	0.9406213026657414	0.92264664	0.8397305077293631
D60D:K63R:E79S	0.947668265646266	0.94232714	0.8809536870535701
D60D:K63R:E79T	0.9591196849274226	0.9653162	0.9642365857641493
D60D:K63R:E79V	0.9622646256356432	0.9775425	1.040338053683265
D60D:K63R:E79W	0.9130610916629376	0.92205584	0.8385637739784726
D60D:K63R:E79Y	0.9262491384758312	0.9641088	0.9578049742894361
D60D:K63S:E79A	0.9308010777751784	0.91856676	0.8027715406938722
D60D:K63S:E79C	0.8521295479040832	0.88328004	0.7338377089939021
D60D:K63S:E79D	0.8810963701736463	0.85435855	0.7053548334888433
D60D:K63S:E79E	0.9861236287603622	0.9681231	0.9804419543989444
D60D:K63S:E79F	0.8840032416310941	0.9046148	0.7735290041783551
D60D:K63S:E79G	0.6667928736652307	0.65479636	0.5707403255877024
D60D:K63S:E79H	0.9145812435522712	0.8985099	0.7629775724398231
D60D:K63S:E79I	0.9110337477553264	0.9586011	0.9259459578398395
D60D:K63S:E79K	0.8880188787089534	0.8623689	0.71487741906415
D60D:K63S:E79L	0.9211606522123608	0.9530335	0.900469663216672
D60D:K63S:E79M	0.8927169064338343	0.9254565	0.8129555957112427
D60D:K63S:E79N	0.8005713048022314	0.7781436	0.6377652930784699
D60D:K63S:E79P	0.0691776922184098	0.117037326	0.4416680239327594
D60D:K63S:E79Q	0.9243759101120054	0.9330075	0.836106796835469
D60D:K63S:E79R	0.8562796664080456	0.81596714	0.6643749323800281
D60D:K63S:E79S	0.8930559890440773	0.8586308	0.7055981117042354
D60D:K63S:E79T	0.9154109571602456	0.91186154	0.7888810104148145
D60D:K63S:E79V	0.9332785760124516	0.941795	0.8649824783339302
D60D:K63S:E79W	0.8433221672394229	0.8147253	0.6632081986291378
D60D:K63S:E79Y	0.8701815041481258	0.90896904	0.7824493989401011
D60D:K63T:E79A	0.9207500080325816	0.9378243	0.8498374774378219
D60D:K63T:E79C	0.8717379709151708	0.9100654	0.780903645737852
D60D:K63T:E79D	0.8730714456214993	0.8869313	0.752420770232793
D60D:K63T:E79E	0.9814818947481024	0.975968	1.027507891142894
D60D:K63T:E79F	0.8956584427201735	0.9269093	0.8205949409223048
D60D:K63T:E79G	0.7513886253297131	0.717229	0.617806262331652
D60D:K63T:E79H	0.9241166572886932	0.9221084	0.810043509183773
D60D:K63T:E79I	0.9288887129861852	0.96871376	0.9730118945837891
D60D:K63T:E79K	0.9025109641956832	0.8933737	0.7619433558080998
D60D:K63T:E79L	0.939813056600559	0.9644557	0.9475355999606216
D60D:K63T:E79M	0.9046276396038244	0.94318557	0.8600215324551923
D60D:K63T:E79N	0.8421719266889838	0.82425547	0.6848312298224196
D60D:K63T:E79P	0.1016180818003769	0.15055928	0.4887339606767091
D60D:K63T:E79Q	0.9361000560226412	0.9490396	0.8831727335794186
D60D:K63T:E79R	0.9058019771688882	0.8556756	0.7114408691239779
D60D:K63T:E79S	0.9043653878004444	0.8903706	0.752664048448185
D60D:K63T:E79T	0.9263541658498784	0.93258846	0.8359469471587642
D60D:K63T:E79V	0.9179931473076772	0.95582366	0.9120484150778798
D60D:K63T:E79W	0.8685607528685382	0.85465395	0.7102741353730875
D60D:K63T:E79Y	0.8874019900456992	0.9303241	0.829515335684051
D60D:K63V:E79A	0.9526526337552222	0.9659574	0.9618626488192792
D60D:K63V:E79C	0.9213036841728092	0.9500903	0.892928817119309
D60D:K63V:E79D	0.8978734552309544	0.9365339	0.8644459416142503
D60D:K63V:E79E	0.9966905889115762	0.98707974	1.1395330625243514
D60D:K63V:E79F	0.9112929593532564	0.9597693	0.9326201123037621
D60D:K63V:E79G	0.8872662098456605	0.8267355	0.7298314337131092
D60D:K63V:E79H	0.9370211655407834	0.9570267	0.9220686805652301
D60D:K63V:E79I	0.9373904169332524	0.9831215	1.0850370659652464
D60D:K63V:E79K	0.9437842455216788	0.94034016	0.873968527189557
D60D:K63V:E79L	0.9416650933494942	0.98078555	1.059560771342079
D60D:K63V:E79M	0.9025153525046944	0.96897304	0.9720467038366496
D60D:K63V:E79N	0.8913066970114992	0.89819765	0.7968564012038768
D60D:K63V:E79P	0.2164575712442429	0.25005603	0.6007591320581662
D60D:K63V:E79Q	0.9483588715981168	0.9722481	0.9951979049608759
D60D:K63V:E79R	0.9272769130131244	0.9177178	0.823466040505435
D60D:K63V:E79S	0.929365121050631	0.93856895	0.8646892198296423
D60D:K63V:E79T	0.9421937407635048	0.9629972	0.9479721185402215
D60D:K63V:E79V	0.945030604417209	0.9760207	1.024073586459337
D60D:K63V:E79W	0.8653694186014849	0.91709286	0.8222993067545448
D60D:K63V:E79Y	0.9088450923004724	0.96171236	0.9415405070655081
D60D:K63W:E79A	0.8972954134198792	0.9019522	0.7794319000421255
D60D:K63W:E79C	0.8646536508891532	0.86055905	0.7104980683421556
D60D:K63W:E79D	0.868759347711893	0.8271095	0.6820151928370966
D60D:K63W:E79E	1.0004470152252547	0.9611922	0.9571023137471977
D60D:K63W:E79F	0.8628925750669632	0.88550854	0.7501893635266084
D60D:K63W:E79G	0.7052766702843113	0.6073688	0.5474006849359556
D60D:K63W:E79H	0.8751547413775252	0.8783452	0.7396379317880766
D60D:K63W:E79I	0.9208075237071156	0.9497075	0.9026063171880927
D60D:K63W:E79K	0.8902680060522477	0.8363315	0.6915377784124034
D60D:K63W:E79L	0.915327936959321	0.94301486	0.8771300225649252
D60D:K63W:E79M	0.8726971161232198	0.9101102	0.7896159550594959
D60D:K63W:E79N	0.799513158426105	0.74095845	0.6144256524267232
D60D:K63W:E79P	0.1435922907140815	0.097553015	0.4183283832810127
D60D:K63W:E79Q	0.9024797792473918	0.91907966	0.8127671561837222
D60D:K63W:E79R	0.8785255663113802	0.78335667	0.6410352917282814
D60D:K63W:E79S	0.8642945228827216	0.832024	0.6822584710524886
D60D:K63W:E79T	0.8789808363539433	0.8940368	0.7655413697630677
D60D:K63W:E79V	0.8955118798288102	0.92955613	0.8416428376821834
D60D:K63W:E79W	0.8290082074835484	0.7819535	0.6398685579773911
D60D:K63W:E79Y	0.8585403282464517	0.8906294	0.7591097582883545
D60D:K63Y:E79A	0.9408774648119378	0.9482608	0.8837204768213487
D60D:K63Y:E79C	0.9240716365243714	0.9247875	0.8147866451213788
D60D:K63Y:E79D	0.9127805524635518	0.9050453	0.7863037696163198
D60D:K63Y:E79E	0.9997603864934742	0.98013747	1.0613908905264209
D60D:K63Y:E79F	0.8839933443120375	0.9390588	0.8544779403058316
D60D:K63Y:E79G	0.8272886647742845	0.75502074	0.6516892617151788
D60D:K63Y:E79H	0.9124334368584504	0.93499994	0.8439265085672998
D60D:K63Y:E79I	0.9357149784798272	0.9741084	1.0068948939673161
D60D:K63Y:E79K	0.9387572931043482	0.9105597	0.7958263551916267
D60D:K63Y:E79L	0.9483332957354794	0.9705622	0.9814185993441484
D60D:K63Y:E79M	0.9109619318502296	0.9527674	0.8939045318387191
D60D:K63Y:E79N	0.87252328990317	0.8507204	0.7187142292059465
D60D:K63Y:E79P	0.16538113437206	0.1772038	0.522616960060236
D60D:K63Y:E79Q	0.9509838826842606	0.95767844	0.9170557329629454
D60D:K63Y:E79R	0.90925578486048	0.8781088	0.7453238685075048
D60D:K63Y:E79S	0.9242887480568428	0.90799075	0.7865470478317118
D60D:K63Y:E79T	0.931110509492988	0.9438511	0.869829946542291
D60D:K63Y:E79V	0.944256257677629	0.9633569	0.9459314144614066
D60D:K63Y:E79W	0.8640829345383448	0.87722313	0.7441571347566143
D60D:K63Y:E79Y	0.902517266441472	0.9419415	0.8633983350675778
D60E:K63A:E79A	0.802625516645175	0.7801286	0.6777326360070013
D60E:K63A:E79C	0.6878812554513699	0.70417327	0.6087988043070311
D60E:K63A:E79D	0.6787075179575845	0.64853114	0.5803159288019724
D60E:K63A:E79E	0.8910823942042543	0.9052408	0.8554030497120735
D60E:K63A:E79F	0.7652411518352358	0.7489408	0.6484900994914842
D60E:K63A:E79G	0.2252912343889506	0.3736887	0.4457014209008313
D60E:K63A:E79H	0.7849537002394268	0.7357825	0.6379386677529522
D60E:K63A:E79I	0.8529676885753261	0.87927765	0.8009070531529685
D60E:K63A:E79K	0.6885346927426395	0.663402	0.5898385143772791
D60E:K63A:E79L	0.8492620697525675	0.8645493	0.775430758529801
D60E:K63A:E79M	0.7777666883141015	0.79613173	0.6879166910243717
D60E:K63A:E79N	0.4774245081435214	0.5245468	0.5127263883915989
D60E:K63A:E79P	0.0726635472026021	0.040024966	0.3166291192458884
D60E:K63A:E79Q	0.8371469354034851	0.814152	0.711067892148598
D60E:K63A:E79R	0.5832986039675384	0.5824029	0.5393360276931571
D60E:K63A:E79S	0.680178159185227	0.6564129	0.5805592070173644
D60E:K63A:E79T	0.7848759518256947	0.7649416	0.6638421057279436
D60E:K63A:E79V	0.8372792895847413	0.835786	0.7399435736470592
D60E:K63A:E79W	0.5946309128771663	0.58039546	0.5381692939422669
D60E:K63A:E79Y	0.7757222327724461	0.7585043	0.6574104942532302
D60E:K63C:E79A	0.7269956645135426	0.62144333	0.5419607772124873
D60E:K63C:E79C	0.5995758107150966	0.52410966	0.4730269455125172
D60E:K63C:E79D	0.561072604873384	0.46054515	0.4445440700074583
D60E:K63C:E79E	0.890336064770817	0.81549597	0.7196311909175594
D60E:K63C:E79F	0.651354346375594	0.5798687	0.5127182406969701
D60E:K63C:E79G	0.1958066942890169	0.21633363	0.3099295621063174
D60E:K63C:E79H	0.6182501411095956	0.56301934	0.5021668089584382
D60E:K63C:E79I	0.7971267583494657	0.7711595	0.6651351943584545
D60E:K63C:E79K	0.5396277299544485	0.4769551	0.4540666555827651
D60E:K63C:E79L	0.796008404104071	0.7470356	0.639658899735287
D60E:K63C:E79M	0.7074459983821455	0.64372146	0.5521448322298577
D60E:K63C:E79N	0.3394586300265285	0.33794382	0.376954529597085
D60E:K63C:E79P	0.017650842184601	0.018925458	0.18085726045137443
D60E:K63C:E79Q	0.736145543430875	0.6696231	0.575296033354084
D60E:K63C:E79R	0.3800068742568193	0.3921958	0.4035641688986432
D60E:K63C:E79S	0.5548421303650805	0.46919215	0.44478734822285043
D60E:K63C:E79T	0.7183818596951637	0.6009028	0.5280702469334295
D60E:K63C:E79V	0.7826015625886323	0.7019215	0.6041717148525452
D60E:K63C:E79W	0.4253587824140282	0.3902313	0.40239743514775284
D60E:K63C:E79Y	0.6498250124904322	0.59236705	0.5216386354587162
D60E:K63D:E79A	0.2391420529522438	0.2751903	0.38013135187922686
D60E:K63D:E79C	0.2306029891845619	0.20300597	0.31119752017925684
D60E:K63D:E79D	0.1870622161925405	0.16489157	0.28271464467419793
D60E:K63D:E79E	0.4459397982613361	0.5054998	0.5578017655842991
D60E:K63D:E79F	0.1963308699266448	0.24197337	0.35088881536370975
D60E:K63D:E79G	0.0517342234608362	0.06001401	0.14810013677305695
D60E:K63D:E79H	0.1925088951526692	0.22957715	0.34033738362517785
D60E:K63D:E79I	0.3763696340901319	0.43800688	0.5033057690251941
D60E:K63D:E79K	0.1502873439971786	0.17416811	0.29223723024950465
D60E:K63D:E79L	0.3106414845616222	0.4058227	0.4778294744020266
D60E:K63D:E79M	0.2318230702920608	0.2947194	0.39031540689659733
D60E:K63D:E79N	0.0896588958016545	0.10559037	0.21512510426382453
D60E:K63D:E79P	-0.0155534484314598	0.0044416785	0.01902783511811401
D60E:K63D:E79Q	0.2620371791361118	0.3191579	0.4134666080208236
D60E:K63D:E79R	0.0754594832948308	0.12985775	0.24173474356538277
D60E:K63D:E79S	0.1848745791678621	0.16973406	0.28295792288959
D60E:K63D:E79T	0.2530475404232878	0.25828582	0.36624082160016913
D60E:K63D:E79V	0.2693492465524327	0.35259303	0.44234228951928484
D60E:K63D:E79W	0.1332816685227656	0.12892854	0.24056800981449245
D60E:K63D:E79Y	0.2006203918354908	0.25154936	0.3598092101254558
D60E:K63E:E79A	0.6907926538497927	0.72187626	0.6146065839324419
D60E:K63E:E79C	0.4820236951749965	0.6352073	0.5456727522324718
D60E:K63E:E79D	0.4836476212543199	0.57443285	0.517189876727413
D60E:K63E:E79E	0.8557624465637999	0.87481666	0.7922769976375141
D60E:K63E:E79F	0.5827466307561886	0.68575406	0.5853640474169248
D60E:K63E:E79G	0.1982607001948569	0.30384538	0.382575368826272
D60E:K63E:E79H	0.6185430931590409	0.67073995	0.5748126156783929
D60E:K63E:E79I	0.750255421755991	0.8419726	0.7377810010784092
D60E:K63E:E79K	0.4386404944780203	0.5904591	0.5267124623027197
D60E:K63E:E79L	0.7389944698347276	0.82360613	0.7123047064552417
D60E:K63E:E79M	0.6732963958594613	0.74071	0.6247906389498123
D60E:K63E:E79N	0.2699230673891913	0.44661373	0.4496003363170396
D60E:K63E:E79P	0.0298978984778062	0.029597133	0.2535030671713291
D60E:K63E:E79Q	0.7143762119490218	0.76216567	0.6479418400740387
D60E:K63E:E79R	0.3053752044297885	0.5050041	0.47620997561859785
D60E:K63E:E79S	0.4401730140892304	0.5829076	0.5174331549428051
D60E:K63E:E79T	0.623554221615437	0.7041912	0.6007160536533842
D60E:K63E:E79V	0.7313923112617485	0.78827745	0.6768175215724999
D60E:K63E:E79W	0.3732126046559414	0.5029421	0.4750432418677075
D60E:K63E:E79Y	0.6414180552796184	0.6967498	0.5942844421786708
D60E:K63F:E79A	0.4200075701241524	0.46382517	0.4586121392565645
D60E:K63F:E79C	0.3327158255521545	0.36723012	0.3896783075565945
D60E:K63F:E79D	0.2616173283826158	0.31028658	0.3611954320515356
D60E:K63F:E79E	0.730643755411123	0.69962096	0.6362825529616367
D60E:K63F:E79F	0.3583366584666581	0.4210664	0.4293696027410474
D60E:K63F:E79G	0.1000947420607671	0.12699503	0.2265809241503946
D60E:K63F:E79H	0.3757005780843176	0.40438992	0.4188181710025155
D60E:K63F:E79I	0.6522383587666604	0.6397406	0.5817865564025317
D60E:K63F:E79K	0.2639390315359567	0.3245638	0.3707180176268423
D60E:K63F:E79L	0.5989229605807339	0.6087908	0.5563102617793643
D60E:K63F:E79M	0.4420795689186133	0.4877329	0.468796194273935
D60E:K63F:E79N	0.1224044656713227	0.21196815	0.2936058916411622
D60E:K63F:E79P	-0.0096889666247534	0.010063022	0.09750862249545167
D60E:K63F:E79Q	0.5087812174257639	0.51645637	0.49194739539816124
D60E:K63F:E79R	0.1847021123060776	0.2537477	0.3202155309427204
D60E:K63F:E79S	0.239564693823444	0.31777427	0.36143871026692764
D60E:K63F:E79T	0.3688864637464933	0.44240588	0.4447216089775068
D60E:K63F:E79V	0.5473427736651064	0.5537498	0.5208230768966224
D60E:K63F:E79W	0.2052433013928045	0.25218892	0.3190487971918301
D60E:K63F:E79Y	0.3921847969122047	0.4336751	0.43828999750279346
D60E:K63G:E79A	0.1710603556486198	0.26390344	0.3748745306620121
D60E:K63G:E79C	0.1745396045967671	0.19388777	0.30594069896204207
D60E:K63G:E79D	0.0886414235910532	0.15714774	0.2774578234569832
D60E:K63G:E79E	0.4215385703805779	0.491168	0.5525449443670842
D60E:K63G:E79F	0.1791982362680539	0.23161355	0.345631994146495
D60E:K63G:E79G	0.042052927627376	0.05686021	0.14284331555584218
D60E:K63G:E79H	0.1813537568120469	0.21959433	0.33508056240796313
D60E:K63G:E79I	0.33981350762167	0.4239481	0.49804894780797937
D60E:K63G:E79K	0.1638568051797976	0.16607526	0.28698040903228994
D60E:K63G:E79L	0.2996716892605108	0.39207625	0.4725726531848119
D60E:K63G:E79M	0.2567237558646575	0.28294426	0.38505858567938256
D60E:K63G:E79N	0.0674945675655591	0.10029709	0.2098682830466098
D60E:K63G:E79P	-0.0356861693142176	0.004195243	0.013771013900899243
D60E:K63G:E79Q	0.2643360412474373	0.30683118	0.40820978680360887
D60E:K63G:E79R	0.0954019633118393	0.123515904	0.23647792234816806
D60E:K63G:E79S	0.1768907346873205	0.16180694	0.2777011016723753
D60E:K63G:E79T	0.1928962967414749	0.2474556	0.3609840003829544
D60E:K63G:E79V	0.2615465483997177	0.33961904	0.43708546830207007
D60E:K63G:E79W	0.1227866038417297	0.12262568	0.23531118859727768
D60E:K63G:E79Y	0.1898370793270833	0.24090984	0.35455238890824103
D60E:K63H:E79A	0.6813599031823503	0.66098976	0.5718162067805241
D60E:K63H:E79C	0.5871288888008811	0.5667351	0.502882375080554
D60E:K63H:E79D	0.4983586621426791	0.5034702	0.4743994995754951
D60E:K63H:E79E	0.8168952596113659	0.83999014	0.7494866204855962
D60E:K63H:E79F	0.5992139031558151	0.62111026	0.5425736702650069
D60E:K63H:E79G	0.1599367145841575	0.24691531	0.33978499167435416
D60E:K63H:E79H	0.6685586876506341	0.60478765	0.532022238526475
D60E:K63H:E79I	0.7494498358737142	0.80009675	0.6949906239264914
D60E:K63H:E79K	0.5056061626972436	0.5199354	0.4839220851508019
D60E:K63H:E79L	0.7625193921905437	0.7781457	0.6695143293033239
D60E:K63H:E79M	0.659792155032851	0.682131	0.5820002617978945
D60E:K63H:E79N	0.3332370661995469	0.37743688	0.40680995916512175
D60E:K63H:E79P	-0.0020757235707648	0.022398442	0.21071269001941123
D60E:K63H:E79Q	0.7571991667472145	0.70651335	0.6051514629221209
D60E:K63H:E79R	0.4270892152950669	0.433874	0.43341959846668
D60E:K63H:E79S	0.5158195426282749	0.512158	0.4746427777908872
D60E:K63H:E79T	0.6569325347926097	0.6413566	0.5579256765014664
D60E:K63H:E79V	0.7199175096565805	0.73662376	0.6340271444205821
D60E:K63H:E79W	0.3966035383165719	0.43184906	0.4322528647157896
D60E:K63H:E79Y	0.6264012672876146	0.63315797	0.551494065026753
D60E:K63I:E79A	0.8662657844701366	0.8234622	0.7317938545275373
D60E:K63I:E79C	0.8169618399647292	0.7578296	0.6628600228275672
D60E:K63I:E79D	0.7722288603750005	0.7080961	0.6343771473225084
D60E:K63I:E79E	0.9658955709282558	0.9262477	0.9094642682326095
D60E:K63I:E79F	0.825617267470295	0.79682016	0.7025513180120202
D60E:K63I:E79G	0.3632496535548135	0.4395821	0.4997626394213674
D60E:K63I:E79H	0.8332717673174324	0.7854524	0.6919998862734883
D60E:K63I:E79I	0.9054138604259164	0.90543896	0.8549682716735045
D60E:K63I:E79K	0.7878370899074071	0.72152895	0.6438997328978151
D60E:K63I:E79L	0.888596135851368	0.8935158	0.8294919770503371
D60E:K63I:E79M	0.8274153246928967	0.8369704	0.7419779095449077
D60E:K63I:E79N	0.6583623604401325	0.5919017	0.5667876069121349
D60E:K63I:E79P	0.0311699472391831	0.051964104	0.37069033776642446
D60E:K63I:E79Q	0.8922279338438142	0.85205173	0.765129110669134
D60E:K63I:E79R	0.7172591594693065	0.64707613	0.5933972462136932
D60E:K63I:E79S	0.7982126169441176	0.7152287	0.6346204255379004
D60E:K63I:E79T	0.8708871501979499	0.8105413	0.7179033242484796
D60E:K63I:E79V	0.8912942857095313	0.8699784	0.7940047921675952
D60E:K63I:E79W	0.6874151929684218	0.64519024	0.5922305124628029
D60E:K63I:E79Y	0.8408214073425334	0.8050346	0.7114717127737662
D60E:K63K:E79A	0.9508409639734248	0.9761677	1.0476798772372744
D60E:K63K:E79C	0.9342695815411473	0.9648864	0.9787460455373043
D60E:K63K:E79D	0.9565726626427008	0.9551593	0.9502631700322455
D60E:K63K:E79E	1.0207487113099891	0.99101377	1.2253502909423466
D60E:K63K:E79F	0.9241836648097476	0.97178125	1.0184373407217573
D60E:K63K:E79G	0.894303432232902	0.87322164	0.8156486621311045
D60E:K63K:E79H	0.9472715055277474	0.9698318	1.0078859089832253
D60E:K63K:E79I	0.961058889954332	0.9882465	1.1708542943832416
D60E:K63K:E79K	0.9278245903168136	0.95789874	0.9597857556075522
D60E:K63K:E79L	0.9748972873086884	0.98661005	1.1453779997600742
D60E:K63K:E79M	0.912132251937065	0.97829914	1.0578639322546448
D60E:K63K:E79N	0.9310314932563848	0.9271991	0.882673629621872
D60E:K63K:E79P	0.3148106164915583	0.32492477	0.6865763604761616
D60E:K63K:E79Q	0.9859393551239408	0.98060954	1.0810151333788711
D60E:K63K:E79R	0.9421188452474768	0.94152045	0.9092832689234303
D60E:K63K:E79S	0.9478499540506664	0.95662475	0.9505064482476375
D60E:K63K:E79T	0.961323466996639	0.9740714	1.0337893469582167
D60E:K63K:E79V	0.9632933966311392	0.9832649	1.1098908148773323
D60E:K63K:E79W	0.9199847117442718	0.9410646	0.90811653517254
D60E:K63K:E79Y	0.9503163312362248	0.9731604	1.0273577354835033
D60E:K63L:E79A	0.6925190500122813	0.60419476	0.5381664059257127
D60E:K63L:E79C	0.5735338652163262	0.50595194	0.46923257422574277
D60E:K63L:E79D	0.5373363807884841	0.44254172	0.4407496987206839
D60E:K63L:E79E	0.8812306478420775	0.8043049	0.7158368196307849
D60E:K63L:E79F	0.6143057715982005	0.5620608	0.5089238694101956
D60E:K63L:E79G	0.2110755654812996	0.20426202	0.3061351908195429
D60E:K63L:E79H	0.6024823218255996	0.54505754	0.49837243767166384
D60E:K63L:E79I	0.8025288617135994	0.758077	0.6613408230716801
D60E:K63L:E79K	0.5046536797408607	0.45885584	0.45027228429599064
D60E:K63L:E79L	0.7789108620359786	0.7330513	0.6358645284485125
D60E:K63L:E79M	0.6815510413115007	0.6268785	0.5483504609430834
D60E:K63L:E79N	0.3135173344896363	0.32187343	0.37316015831031046
D60E:K63L:E79P	0.0185010165879161	0.017621696	0.17706288916459997
D60E:K63L:E79Q	0.7387461524913699	0.65334517	0.5715016620673095
D60E:K63L:E79R	0.3678246067639374	0.37500688	0.39976979761186876
D60E:K63L:E79S	0.5053706074848522	0.4511334	0.440992976936076
D60E:K63L:E79T	0.6698623103844166	0.5833458	0.5242758756466551
D60E:K63L:E79V	0.7540397690415058	0.68648994	0.6003773435657708
D60E:K63L:E79W	0.3593564900625804	0.37307566	0.3986030638609784
D60E:K63L:E79Y	0.6434726818014203	0.57470036	0.5178442641719417
D60E:K63M:E79A	0.7859157158448322	0.7106377	0.6120862582638495
D60E:K63M:E79C	0.6522653104189359	0.6222989	0.5431524265638794
D60E:K63M:E79D	0.601876851397377	0.56086063	0.5146695510588206
D60E:K63M:E79E	0.9364169144541014	0.8686334	0.7897566719689217
D60E:K63M:E79F	0.7218764004091567	0.67371553	0.5828437217483324
D60E:K63M:E79G	0.2328422753893611	0.29227558	0.3800550431576796
D60E:K63M:E79H	0.7354523094665917	0.65841275	0.5722922900098004
D60E:K63M:E79I	0.8224103408458496	0.83447415	0.7352606754098168
D60E:K63M:E79K	0.6198341850163587	0.57702166	0.5241921366341273
D60E:K63M:E79L	0.8375028713417653	0.8154272	0.7097843807866493
D60E:K63M:E79M	0.7692620563183408	0.7299477	0.62227031328122
D60E:K63M:E79N	0.4159983063024612	0.43298888	0.44708001064844716
D60E:K63M:E79P	0.0498575238714369	0.02804944	0.25098274150273664
D60E:K63M:E79Q	0.8123227370193064	0.75199574	0.6454215144054463
D60E:K63M:E79R	0.5065483229431407	0.491179	0.4736896499500054
D60E:K63M:E79S	0.6328424771594999	0.56940305	0.5149128292742127
D60E:K63M:E79T	0.754770732308428	0.6925423	0.5981957279847918
D60E:K63M:E79V	0.8374325078583867	0.77890015	0.6742971959039075
D60E:K63M:E79W	0.5213162503710224	0.48911768	0.4725229161991151
D60E:K63M:E79Y	0.7263181920637689	0.6849389	0.5917641165100784
D60E:K63N:E79A	0.3525398063840365	0.4132332	0.4373010044324642
D60E:K63N:E79C	0.252707268815289	0.32086903	0.3683671727324942
D60E:K63N:E79D	0.2464759981122029	0.26806885	0.3398842972274353
D60E:K63N:E79E	0.6772567323642226	0.65471524	0.6149714181375364
D60E:K63N:E79F	0.3328131079789668	0.37190336	0.4080584679169471
D60E:K63N:E79G	0.1425219890247632	0.10588732	0.20526978932629433
D60E:K63N:E79H	0.2794243015531386	0.35597676	0.3975070361784152
D60E:K63N:E79I	0.6056168605416095	0.5911148	0.5604754215784316
D60E:K63N:E79K	0.2579965738154848	0.28119546	0.34940688280274207
D60E:K63N:E79L	0.5303136753844799	0.55886805	0.5349991269552641
D60E:K63N:E79M	0.3662744623521519	0.4366569	0.44748505944983474
D60E:K63N:E79N	0.1513307109630342	0.17964336	0.27229475681706194
D60E:K63N:E79P	0.019732598181515	0.008207709	0.0761974876713514
D60E:K63N:E79Q	0.4123105011310509	0.46510345	0.470636260574061
D60E:K63N:E79R	0.1876256524455575	0.21680453	0.2989043961186202
D60E:K63N:E79S	0.2168528849601998	0.27494386	0.3401275754428274
D60E:K63N:E79T	0.3267797413057381	0.39244023	0.42341047415340655
D60E:K63N:E79V	0.4621380848107327	0.50254256	0.4995119420725222
D60E:K63N:E79W	0.2023453055039674	0.21540722	0.2977376623677298
D60E:K63N:E79Y	0.3325812860893954	0.3840164	0.4169788626786932
D60E:K63P:E79A	0.0176901327630336	0.022057116	0.27481174453218343
D60E:K63P:E79C	-0.0058289532593138	0.0149059	0.20587791283221338
D60E:K63P:E79D	0.009610977430757	0.011593521	0.1773950373271545
D60E:K63P:E79E	0.074479676291389	0.0572502	0.45248215823725557
D60E:K63P:E79F	-0.0046152587796775	0.01861021	0.24556920801666626
D60E:K63P:E79G	-0.0036665345601942	0.003778398	0.042780529426013514
D60E:K63P:E79H	-0.010600960096898	0.017394274	0.23501777627813442
D60E:K63P:E79I	0.0556447269379543	0.044250667	0.3979861616781507
D60E:K63P:E79K	-0.0148301762889384	0.012373596	0.18691762290246128
D60E:K63P:E79L	0.0440361111194844	0.03899184	0.3725098670549832
D60E:K63P:E79M	0.0416573831690957	0.024222791	0.2849957995495539
D60E:K63P:E79N	0.0285007116500882	0.0069643557	0.1098054969167811
D60E:K63P:E79P	-0.0487268870427328	0.00026506186	-0.08629177222892936
D60E:K63P:E79Q	0.0035479062299345	0.027092904	0.30814700067378015
D60E:K63P:E79R	0.0039599885945698	0.008787602	0.13641513621833934
D60E:K63P:E79S	0.048442717231855	0.011998713	0.17763831554254658
D60E:K63P:E79T	0.0178179701686627	0.020267427	0.26092121425312576
D60E:K63P:E79V	0.0221085511255905	0.031339645	0.3370226821722414
D60E:K63P:E79W	-0.0004196745009684	0.008716047	0.13524840246744896
D60E:K63P:E79Y	-0.0230791039120057	0.01957494	0.25448960277841237
D60E:K63Q:E79A	0.7934248419622757	0.7751832	0.6750139179489955
D60E:K63Q:E79C	0.6737320742774834	0.6981804	0.6060800862490254
D60E:K63Q:E79D	0.6464328608206716	0.6419841	0.5775972107439665
D60E:K63Q:E79E	0.8594621630874419	0.9027587	0.8526843316540675
D60E:K63Q:E79F	0.7559832233560503	0.74352455	0.6457713814334782
D60E:K63Q:E79G	0.2589831044201323	0.36701894	0.44298270284282554
D60E:K63Q:E79H	0.7441269080416574	0.7301846	0.6352199496949464
D60E:K63Q:E79I	0.8310980538043744	0.8762084	0.7981883350949628
D60E:K63Q:E79K	0.6938940527903595	0.6569856	0.5871197963192734
D60E:K63Q:E79L	0.8294891011704557	0.8611648	0.7727120404717952
D60E:K63Q:E79M	0.7586984649638199	0.79145	0.685197972966366
D60E:K63Q:E79N	0.4588192526458801	0.5174089	0.5100076703335932
D60E:K63Q:E79P	0.0452734598968928	0.03894028	0.3139104011878826
D60E:K63Q:E79Q	0.8026469160325008	0.80978525	0.7083491740905922
D60E:K63Q:E79R	0.5797582892861045	0.5754305	0.5366173096351514
D60E:K63Q:E79S	0.656127101762688	0.64993346	0.5778404889593587
D60E:K63Q:E79T	0.7797574890467833	0.75975966	0.6611233876699377
D60E:K63Q:E79V	0.822486270290862	0.8318225	0.7372248555890535
D60E:K63Q:E79W	0.5484319035737922	0.5734141	0.5354505758842609
D60E:K63Q:E79Y	0.7345082708667726	0.7532263	0.6546917761952245
D60E:K63R:E79A	0.8286053730323697	0.8102479	0.7144208007281995
D60E:K63R:E79C	0.7769257347792684	0.74124634	0.6454869690282294
D60E:K63R:E79D	0.7673104195080852	0.6895026	0.6170040935231705
D60E:K63R:E79E	0.9634725648545672	0.91997945	0.8920912144332716
D60E:K63R:E79F	0.8091541750007233	0.7821394	0.6851782642126822
D60E:K63R:E79G	0.3667215905074541	0.4179442	0.48238958562202955
D60E:K63R:E79H	0.80921120505867	0.77018714	0.6746268324741505
D60E:K63R:E79I	0.8654476021930216	0.8975978	0.8375952178741668
D60E:K63R:E79K	0.7681405979992424	0.7034327	0.6265266790984774
D60E:K63R:E79L	0.8664159319141255	0.8848117	0.8121189232509991
D60E:K63R:E79M	0.8170690061459094	0.8245518	0.72460485574557
D60E:K63R:E79N	0.6126243261064251	0.57039726	0.5494145531127972
D60E:K63R:E79P	0.0730034837952276	0.04777962	0.3533172839670866
D60E:K63R:E79Q	0.8633052038786528	0.8405631	0.7477560568697962
D60E:K63R:E79R	0.6907519853077488	0.6266452	0.5760241924143554
D60E:K63R:E79S	0.7656370649596281	0.69689494	0.6172473717385627
D60E:K63R:E79T	0.844558953207949	0.7965989	0.7005302704491418
D60E:K63R:E79V	0.8670615639216732	0.85965264	0.7766317383682575
D60E:K63R:E79W	0.6888334794037697	0.6247134	0.5748574586634649
D60E:K63R:E79Y	0.7963793964305159	0.7907914	0.6940986589744285
D60E:K63S:E79A	0.6606476532776417	0.6134934	0.5390652253788646
D60E:K63S:E79C	0.5196764956483331	0.5157086	0.47013139367889456
D60E:K63S:E79D	0.4395258931791539	0.4521948	0.44164851817383566
D60E:K63S:E79E	0.8530246470568886	0.81037784	0.7167356390839368
D60E:K63S:E79F	0.6068997263256953	0.5716475	0.5098226888633475
D60E:K63S:E79G	0.1712944422340737	0.21068192	0.3070340102726947
D60E:K63S:E79H	0.5664821107541006	0.5547216	0.49927125712481557
D60E:K63S:E79I	0.7718368185511014	0.7651657	0.6622396425248318
D60E:K63S:E79K	0.4622515754447699	0.46856567	0.45117110374914243
D60E:K63S:E79L	0.7691044165921901	0.7406223	0.6367633479016643
D60E:K63S:E79M	0.6776681639185707	0.63596535	0.549249280396235
D60E:K63S:E79N	0.2631897884402529	0.3304547	0.3740589777634623
D60E:K63S:E79P	0.0178217798374834	0.018310487	0.17796170861775176
D60E:K63S:E79Q	0.7064440491161532	0.6621349	0.5724004815204613
D60E:K63S:E79R	0.3251335614751605	0.38420212	0.40066861706502055
D60E:K63S:E79S	0.438127025801422	0.46081898	0.44189179638922776
D60E:K63S:E79T	0.6321540183814083	0.59280413	0.5251746950998069
D60E:K63S:E79V	0.735504607128564	0.6948317	0.6012761630189225
D60E:K63S:E79W	0.3290896878291733	0.3822525	0.39950188331413017
D60E:K63S:E79Y	0.6088117331432791	0.58421504	0.5187430836250936
D60E:K63T:E79A	0.7105841802858007	0.6797426	0.5861311621228144
D60E:K63T:E79C	0.6040587778007427	0.58744746	0.5171973304228443
D60E:K63T:E79D	0.5263506863468144	0.52467036	0.4887144549177854
D60E:K63T:E79E	0.8744602171296484	0.8510722	0.7638015758278864
D60E:K63T:E79F	0.6746236714692815	0.64087045	0.5568886256072971
D60E:K63T:E79G	0.178861094642871	0.2630353	0.35409994701664443
D60E:K63T:E79H	0.6512872926325681	0.62488496	0.5463371938687653
D60E:K63T:E79I	0.8006559746385901	0.8133278	0.7093055792687817
D60E:K63T:E79K	0.528883379091384	0.54107344	0.49823704049309214
D60E:K63T:E79L	0.8037901022060491	0.7924527	0.6838292846456141
D60E:K63T:E79M	0.7105838525191948	0.70024467	0.5963152171401849
D60E:K63T:E79N	0.3535210299742643	0.39757946	0.421124914507412
D60E:K63T:E79P	0.0865488957475504	0.024334341	0.2250276453617015
D60E:K63T:E79Q	0.7558830609159188	0.7238002	0.6194664182644111
D60E:K63T:E79R	0.3924112304940051	0.45482805	0.44773455380897026
D60E:K63T:E79S	0.5146610824524022	0.53333104	0.4889577331331775
D60E:K63T:E79T	0.7050518991268016	0.66063786	0.5722406318437567
D60E:K63T:E79V	0.7889602910742379	0.75275767	0.6483420997628724
D60E:K63T:E79W	0.3966613670544703	0.45278355	0.44656782005807993
D60E:K63T:E79Y	0.6989885433080126	0.6526412	0.5658090203690433
D60E:K63V:E79A	0.8173831695700227	0.79971224	0.6981563335042715
D60E:K63V:E79C	0.7686801413804515	0.72816473	0.6292225018043014
D60E:K63V:E79D	0.751631868306797	0.67495215	0.6007396262992426
D60E:K63V:E79E	0.9382229203972486	0.9148965	0.8758267472093437
D60E:K63V:E79F	0.7772881929770178	0.77048504	0.6689137969887544
D60E:K63V:E79G	0.2960113089515475	0.4017103	0.4661251183981016
D60E:K63V:E79H	0.7911886936824736	0.75809115	0.6583623652502225
D60E:K63V:E79I	0.886781205415512	0.8912611	0.8213307506502388
D60E:K63V:E79K	0.7504782117425703	0.6892409	0.6102622118745493
D60E:K63V:E79L	0.8653919060039487	0.87779164	0.7958544560270713
D60E:K63V:E79M	0.8132141264463199	0.8146286	0.7083403885216419
D60E:K63V:E79N	0.582781049744461	0.55387676	0.5331500858888691
D60E:K63V:E79P	0.0014513411202341	0.044816703	0.3370528167431587
D60E:K63V:E79Q	0.8746615638165054	0.83136034	0.7314915896458682
D60E:K63V:E79R	0.6635054085160978	0.6108118	0.5597597251904274
D60E:K63V:E79S	0.7408479089409671	0.6825315	0.6009829045146347
D60E:K63V:E79T	0.8334885646077066	0.7855059	0.6842658032252138
D60E:K63V:E79V	0.8768636882982086	0.85135686	0.7603672711443294
D60E:K63V:E79W	0.626922531588046	0.6088492	0.5585929914395371
D60E:K63V:E79Y	0.7934138421673138	0.7794694	0.6778341917505004
D60E:K63W:E79A	0.5027211038747412	0.5641682	0.5157255847271179
D60E:K63W:E79C	0.3866013132894069	0.46479103	0.44679175302714785
D60E:K63W:E79D	0.3439200520185259	0.40233845	0.418308877522089
D60E:K63W:E79E	0.8405636522697759	0.7770474	0.69339599843219
D60E:K63W:E79F	0.4385103011281809	0.5211503	0.48648304821160077
D60E:K63W:E79G	0.123100733712492	0.17876393	0.283694369620948
D60E:K63W:E79H	0.4361799503258051	0.50396043	0.4759316164730689
D60E:K63W:E79I	0.6936873954893152	0.72656965	0.6389000018730853
D60E:K63W:E79K	0.3428470377075167	0.4182825	0.4278314630973957
D60E:K63W:E79L	0.6842944803038019	0.6995763	0.6134237072499177
D60E:K63W:E79M	0.5269297254777227	0.5875801	0.5259096397444885
D60E:K63W:E79N	0.2008298179284429	0.28698885	0.3507193371117156
D60E:K63W:E79P	0.0159989550989368	0.014983326	0.15462206796600508
D60E:K63W:E79Q	0.628838883980504	0.6151229	0.5490608408687147
D60E:K63W:E79R	0.2634829534061684	0.3372274	0.37732897641327384
D60E:K63W:E79S	0.3142893357609268	0.41072464	0.41855215573748106
D60E:K63W:E79T	0.4810998084457343	0.54280627	0.5018350544480602
D60E:K63W:E79V	0.644325665400539	0.6499642	0.577936522367176
D60E:K63W:E79W	0.2358070237336776	0.33538634	0.37616224266238346
D60E:K63W:E79Y	0.4622518777818841	0.53399163	0.4954034429733469
D60E:K63Y:E79A	0.7520707657284272	0.72059244	0.6200141615063413
D60E:K63Y:E79C	0.6724316499175605	0.63372636	0.5510803298063711
D60E:K63Y:E79D	0.5852959550757253	0.5728711	0.5225974543013123
D60E:K63Y:E79E	0.9338210891325056	0.8741156	0.7976845752114134
D60E:K63Y:E79F	0.7303878346845991	0.68437636	0.590771624990824
D60E:K63Y:E79G	0.2153398906327473	0.3024964	0.3879829464001713
D60E:K63Y:E79H	0.6933960232193681	0.6693282	0.5802201932522921
D60E:K63Y:E79I	0.8696108127084308	0.84112114	0.7431885786523085
D60E:K63Y:E79K	0.618121389041581	0.5889141	0.532120039876619
D60E:K63Y:E79L	0.8388336313965814	0.8226764	0.717712284029141
D60E:K63Y:E79M	0.7859142303173292	0.7394817	0.6301982165237117
D60E:K63Y:E79N	0.3853900829405566	0.4450361	0.45500791389093886
D60E:K63Y:E79P	0.0138106353630805	0.029414326	0.25891064474522835
D60E:K63Y:E79Q	0.8084692129785267	0.76100624	0.653349417647938
D60E:K63Y:E79R	0.4718156861480211	0.50340784	0.4816175531924971
D60E:K63Y:E79S	0.59139552326204	0.5813543	0.5228407325167044
D60E:K63Y:E79T	0.7579294783763265	0.7028594	0.6061236312272835
D60E:K63Y:E79V	0.791928318052909	0.78720975	0.6822250991463992
D60E:K63Y:E79W	0.4988709375308208	0.50134575	0.4804508194416067
D60E:K63Y:E79Y	0.7065639961440411	0.69539887	0.5996920197525701
D60F:K63A:E79A	0.3177840570600301	0.39664197	0.39481673818571456
D60F:K63A:E79C	0.2995952683514655	0.30605197	0.3258829064857445
D60F:K63A:E79D	0.2314793656458409	0.25477526	0.2974000309806856
D60F:K63A:E79E	0.6505418342857547	0.6389869	0.5724871518907868
D60F:K63A:E79F	0.3484692954009514	0.35596484	0.3655742016701974
D60F:K63A:E79G	0.0937481383708959	0.09954259	0.16278552307954464
D60F:K63A:E79H	0.2688936920859902	0.34035096	0.35502276993166554
D60F:K63A:E79I	0.5666592105261572	0.57437277	0.5179911553316818
D60F:K63A:E79K	0.253081119510806	0.26748884	0.3069226165559924
D60F:K63A:E79L	0.5190390006427524	0.54182905	0.4925148607085143
D60F:K63A:E79M	0.3597224294483658	0.41979808	0.405000793203085
D60F:K63A:E79N	0.1235529477918478	0.16971809	0.22981049057031222
D60F:K63A:E79P	0.0242010891961613	0.0076657534	0.0337132214246017
D60F:K63A:E79Q	0.3931231720637742	0.44801977	0.42815199432731127
D60F:K63A:E79R	0.208597657063715	0.20533997	0.25642012987187046
D60F:K63A:E79S	0.2129043915080961	0.26143116	0.2976433091960777
D60F:K63A:E79T	0.3341902290245926	0.3761487	0.3809262079066569
D60F:K63A:E79V	0.4493603771148081	0.48533145	0.45702767582577253
D60F:K63A:E79W	0.1961328212326884	0.20399734	0.2552533961209801
D60F:K63A:E79Y	0.3377789566917134	0.36786282	0.3744945964319435
D60F:K63C:E79A	0.1804167334631296	0.23322073	0.2590448793912006
D60F:K63C:E79C	0.0926567191377408	0.16947123	0.19011104769123052
D60F:K63C:E79D	0.1408645929221295	0.13657403	0.16162817218617165
D60F:K63C:E79E	0.3816725298198235	0.4502236	0.43671529309627277
D60F:K63C:E79F	0.1484417239482341	0.20364636	0.22980234287568344
D60F:K63C:E79G	0.0124450044557696	0.048658133	0.02701366428503066
D60F:K63C:E79H	0.1871677755228123	0.19271448	0.21925091113715156
D60F:K63C:E79I	0.3344462127302756	0.3843743	0.38221929653716785
D60F:K63C:E79K	0.113602983046043	0.14453322	0.17115075776147842
D60F:K63C:E79L	0.3000479908568418	0.35365105	0.3567430019140003
D60F:K63C:E79M	0.2117824653714327	0.25080204	0.26922893440857104
D60F:K63C:E79N	0.060393939740469	0.08640328	0.09403863177579824
D60F:K63C:E79P	-0.0030391040517638	0.0035613775	-0.10205863736991228
D60F:K63C:E79Q	0.2419262634150465	0.27300853	0.2923801355327973
D60F:K63C:E79R	0.127923038749195	0.10678744	0.12064827107735651
D60F:K63C:E79S	0.115525060528684	0.1407251	0.16187145040156373
D60F:K63C:E79T	0.2061153030497253	0.21811849	0.24515434911214287
D60F:K63C:E79V	0.2555196926696376	0.303766	0.32125581703125855
D60F:K63C:E79W	0.0187094113882337	0.106003195	0.11948153732646613
D60F:K63C:E79Y	0.1266801542555883	0.2121301	0.23872273763742954
D60F:K63D:E79A	0.1309823678129416	0.06572205	0.09721545405794016
D60F:K63D:E79C	0.0196432727723645	0.045066386	0.028281622357970104
D60F:K63D:E79D	0.0986013053367935	0.03529209	-0.00020125314708874242
D60F:K63D:E79E	0.1419352429778662	0.15924013	0.2748858677630124
D60F:K63D:E79F	0.059445994825205	0.05584109	0.06797291754242302
D60F:K63D:E79G	0.0035700319933678	0.011690915	-0.13481576104822973
D60F:K63D:E79H	0.0512907740185316	0.05232221	0.05742148580389117
D60F:K63D:E79I	0.149515321413423	0.12618193	0.22038987120390746
D60F:K63D:E79K	0.0776184011430812	0.03760591	0.009321332428218032
D60F:K63D:E79L	0.1425156765851504	0.11233044	0.19491357658073993
D60F:K63D:E79M	0.0563098713993505	0.07185984	0.10739950907531065
D60F:K63D:E79N	0.0735573844936349	0.021405071	-0.06779079355746215
D60F:K63D:E79P	-0.0635778048447815	0.00082594156	-0.2638880627031727
D60F:K63D:E79Q	0.1757579110819906	0.079912424	0.1305507101995369
D60F:K63D:E79R	0.0619123263976104	0.02690655	-0.04118115425590391
D60F:K63D:E79S	0.0277283744987193	0.03649488	4.2025068303308544e-05
D60F:K63D:E79T	0.0642523392638277	0.060608864	0.08332492377888245
D60F:K63D:E79V	0.0880501088439842	0.091658264	0.15942639169799813
D60F:K63D:E79W	0.0090668051587469	0.026691467	-0.04234788800679423
D60F:K63D:E79Y	0.029159867199658	0.05862066	0.07689331230416913
D60F:K63E:E79A	0.2950809005164931	0.32473296	0.33169068611115526
D60F:K63E:E79C	0.2361741221520144	0.24392667	0.26275685441118524
D60F:K63E:E79D	0.2065100148520215	0.20005792	0.23427397890612633
D60F:K63E:E79E	0.606764138232348	0.5642285	0.5093610998162275
D60F:K63E:E79F	0.2639291843021964	0.28791142	0.3024481495956381
D60F:K63E:E79G	0.0776287135484646	0.07481703	0.09965947100498534
D60F:K63E:E79H	0.226356917788234	0.2740125	0.29189671785710625
D60F:K63E:E79I	0.492581549153059	0.49677163	0.45486510325712254
D60F:K63E:E79K	0.1953582629151424	0.21081346	0.2437965644814331
D60F:K63E:E79L	0.4513836635018978	0.4638332	0.429388808633955
D60F:K63E:E79M	0.3001371732636413	0.34609908	0.3418747411285257
D60F:K63E:E79N	0.1357861089797707	0.13007963	0.16668443849575293
D60F:K63E:E79P	0.0204844045749863	0.005619228	-0.02941283064995759
D60F:K63E:E79Q	0.3532096890463694	0.37254757	0.365025942252752
D60F:K63E:E79R	0.1833592092135061	0.15897486	0.19329407779731117
D60F:K63E:E79S	0.2291994866692089	0.20567888	0.2345172571215184
D60F:K63E:E79T	0.2807781869971713	0.30607027	0.31780015583209753
D60F:K63E:E79V	0.3756061448044482	0.40822226	0.39390162375121324
D60F:K63E:E79W	0.125995174173041	0.15787509	0.1921273440464208
D60F:K63E:E79Y	0.2979254151821864	0.2985893	0.3113685443573842
D60F:K63F:E79A	0.264838133796805	0.13813758	0.17569624143527784
D60F:K63F:E79C	0.0936339177957191	0.09708768	0.10676240973530779
D60F:K63F:E79D	0.0811758550772466	0.07693967	0.07827953423024891
D60F:K63F:E79E	0.2794579498059962	0.30145073	0.35336665514035004
D60F:K63F:E79F	0.0900758312151537	0.118753225	0.1464537049197607
D60F:K63F:E79G	-0.0435367557542182	0.026244968	-0.056334973670892075
D60F:K63F:E79H	0.1899672332901293	0.11173898	0.13590227318122883
D60F:K63F:E79I	0.25121825333353	0.24756268	0.2988706585812451
D60F:K63F:E79K	0.0884860241378553	0.0817526	0.08780211980555566
D60F:K63F:E79L	0.191863339933641	0.22379947	0.2733943639580776
D60F:K63F:E79M	0.1830569328261397	0.1499528	0.1858802964526483
D60F:K63F:E79N	0.0915660078080383	0.047471255	0.01068999381987551
D60F:K63F:E79P	0.0422668985092904	0.0018799305	-0.185407275325835
D60F:K63F:E79Q	0.1792562112694562	0.16519889	0.20903149757687456
D60F:K63F:E79R	0.0724702364128821	0.059266478	0.03729963312143375
D60F:K63F:E79S	0.0765342596586679	0.079445004	0.078522812445641
D60F:K63F:E79T	0.147959398328219	0.12816337	0.16180571115622014
D60F:K63F:E79V	0.1644696923667882	0.18693352	0.2379071790753358
D60F:K63F:E79W	0.112425750169033	0.058808237	0.0361328993705434
D60F:K63F:E79Y	0.1056021235738586	0.12425217	0.15537409968150678
D60F:K63G:E79A	0.0836515631448227	0.062288165	0.09195863284072542
D60F:K63G:E79C	0.0264804358514029	0.04266247	0.02302480114075539
D60F:K63G:E79D	0.0153167942287255	0.033391297	-0.005458074364303511
D60F:K63G:E79E	0.1524800865027969	0.15171352	0.2696290465457976
D60F:K63G:E79F	0.048223371704473	0.052894294	0.06271609632520828
D60F:K63G:E79G	-0.0317126740078009	0.011046797	-0.1400725822654445
D60F:K63G:E79H	0.1070370604961458	0.04955128	0.05216466458667643
D60F:K63G:E79I	0.1150907649937872	0.11999476	0.2151330499866927
D60F:K63G:E79K	0.0441976361285562	0.035585105	0.004064511211003263
D60F:K63G:E79L	0.1018931169844414	0.10673958	0.18965675536352516
D60F:K63G:E79M	0.1128831589195323	0.068128675	0.10214268785809588
D60F:K63G:E79N	0.0719694209610306	0.020236611	-0.07304761477467692
D60F:K63G:E79P	-0.0865650130400239	0.0007799864	-0.26914488392038743
D60F:K63G:E79Q	0.0892028951901013	0.07579726	0.12529388898232216
D60F:K63G:E79R	0.0261078291428845	0.025445491	-0.04643797547311862
D60F:K63G:E79S	0.0318809559329733	0.034531623	-0.005214796148911405
D60F:K63G:E79T	0.0990174232174618	0.057425708	0.07806810256166771
D60F:K63G:E79V	0.1015441699979475	0.08699542	0.1541695704807834
D60F:K63G:E79W	0.0708206138705965	0.025241733	-0.047604709224009
D60F:K63G:E79Y	0.1009446419938228	0.055535793	0.07163649108695441
D60F:K63H:E79A	0.3051912101184209	0.26538116	0.28890030895923735
D60F:K63H:E79C	0.1839967293430126	0.19507733	0.21996647725926732
D60F:K63H:E79D	0.1974581011217505	0.15815613	0.19148360175420845
D60F:K63H:E79E	0.4554552809307311	0.4930659	0.46657072266430955
D60F:K63H:E79F	0.222547030422612	0.2329677	0.25965777244372024
D60F:K63H:E79G	0.0780641659251006	0.05726877	0.05686909385306746
D60F:K63H:E79H	0.2401708742844935	0.22089839	0.24910634070518836
D60F:K63H:E79I	0.4379679848237821	0.42580363	0.4120747261052047
D60F:K63H:E79K	0.1316363917261896	0.16712958	0.2010061873295152
D60F:K63H:E79L	0.3873645575860421	0.39388764	0.3865984314820371
D60F:K63H:E79M	0.3277022662018511	0.2844874	0.29908436397660787
D60F:K63H:E79N	0.08610888073905	0.100984365	0.12389406134383504
D60F:K63H:E79P	0.0041086756341132	0.0042271316	-0.07220320780187545
D60F:K63H:E79Q	0.3147535046622366	0.3084485	0.3222355651008341
D60F:K63H:E79R	0.1526867077486742	0.124340326	0.1505037006453933
D60F:K63H:E79S	0.1655045383130839	0.16283941	0.19172687996960053
D60F:K63H:E79T	0.2557768785344555	0.2488724	0.2750097786801797
D60F:K63H:E79V	0.3279382743546245	0.34132415	0.3511112465992953
D60F:K63H:E79W	0.1032554704746818	0.123445004	0.14933696689450293
D60F:K63H:E79Y	0.2329469584011938	0.2423012	0.26857816720546634
D60F:K63I:E79A	0.4401111840491916	0.463587	0.44887795670625064
D60F:K63I:E79C	0.3240360475391299	0.36700758	0.37994412500628055
D60F:K63I:E79D	0.3051370898232717	0.31008166	0.3514612495012217
D60F:K63I:E79E	0.707288984822759	0.6994196	0.6265483704113228
D60F:K63I:E79F	0.3786166347163507	0.42083296	0.41963542019073347
D60F:K63I:E79G	0.1178088017685842	0.12688887	0.21684674160008072
D60F:K63I:E79H	0.3956268178120646	0.40415925	0.4090839884522016
D60F:K63I:E79I	0.6278030538851006	0.6395199	0.5720523738522179
D60F:K63I:E79K	0.3235763181191368	0.32435387	0.3609838350765284
D60F:K63I:E79L	0.59378187726017	0.60856265	0.5465760792290504
D60F:K63I:E79M	0.437573905790877	0.48749357	0.4590620117236211
D60F:K63I:E79N	0.2166741013584383	0.2118082	0.2838717090908483
D60F:K63I:E79P	0.0040105567783709	0.010053456	0.08777443994513778
D60F:K63I:E79Q	0.50672529982383	0.5162172	0.48221321284784735
D60F:K63I:E79R	0.2675987593226053	0.25356638	0.31048134839240654
D60F:K63I:E79S	0.2911109998410621	0.3175667	0.35170452771661376
D60F:K63I:E79T	0.4260664366001916	0.44216964	0.4349874264271929
D60F:K63I:E79V	0.5335182183017155	0.5535131	0.5110888943463086
D60F:K63I:E79W	0.1984036156164704	0.25200838	0.30931461464151616
D60F:K63I:E79Y	0.3871092322916107	0.4334399	0.4285558149524796
D60F:K63K:E79A	0.8971759456953039	0.88357174	0.7647639794159877
D60F:K63K:E79C	0.8279013295356277	0.83583117	0.6958301477160176
D60F:K63K:E79D	0.9060188051862264	0.79784334	0.6673472722109588
D60F:K63K:E79E	0.9784486169855562	0.9533427	0.9424343931210599
D60F:K63K:E79F	0.8579697358866009	0.8645085	0.7355214429004706
D60F:K63K:E79G	0.7281780489359305	0.5606637	0.5327327643098179
D60F:K63K:E79H	0.9083147277944948	0.8562446	0.7249700111619387
D60F:K63K:E79I	0.8948712231949028	0.9396807	0.887938396561955
D60F:K63K:E79K	0.8529067895632209	0.8082645	0.6768698577862655
D60F:K63K:E79L	0.90316354905256	0.9317497	0.8624621019387875
D60F:K63K:E79M	0.8834252275372775	0.89307773	0.7749480344333581
D60F:K63K:E79N	0.8252576498541847	0.702357	0.5997577318005853
D60F:K63K:E79P	0.1502223606592837	0.08187622	0.4036604626548749
D60F:K63K:E79Q	0.8934706939869258	0.9035667	0.7980992355575844
D60F:K63K:E79R	0.8322930735314668	0.74893236	0.6263673711021436
D60F:K63K:E79S	0.8843850609509598	0.8033919	0.6675905504263508
D60F:K63K:E79T	0.8967022716837598	0.87437916	0.75087344913693
D60F:K63K:E79V	0.9022260193832364	0.9158678	0.8269749170560456
D60F:K63K:E79W	0.8163119236669424	0.7473782	0.6252006373512533
D60F:K63K:E79Y	0.852824989859904	0.8704313	0.7444418376622166
D60F:K63L:E79A	0.224252488960495	0.22047192	0.2552505081044261
D60F:K63L:E79C	0.1614791714905201	0.15948242	0.18631667640445607
D60F:K63L:E79D	0.1897703793415374	0.12822491	0.1578338008993972
D60F:K63L:E79E	0.3975500823324711	0.43230033	0.4329209218094983
D60F:K63L:E79F	0.1857163360008296	0.19210917	0.22600797158890898
D60F:K63L:E79G	0.0299923546216639	0.045400977	0.023219292998256202
D60F:K63L:E79H	0.1862333390889197	0.18165535	0.2154565398503771
D60F:K63L:E79I	0.3618316430356192	0.367321	0.3784249252503934
D60F:K63L:E79K	0.1848768502725145	0.13577399	0.16735638647470397
D60F:K63L:E79L	0.2992079946281482	0.3372142	0.35294863062722587
D60F:K63L:E79M	0.2491126246944995	0.23738965	0.2654345631217966
D60F:K63L:E79N	0.1154703794086096	0.080834	0.09024426048902379
D60F:K63L:E79P	-0.0056500189704945	0.0033124983	-0.10585300865668673
D60F:K63L:E79Q	0.2630035304791988	0.2588189	0.28858576424602284
D60F:K63L:E79R	0.1109643454864107	0.100048184	0.11685389979058206
D60F:K63L:E79S	0.1621715036341808	0.13216099	0.15807707911478927
D60F:K63L:E79T	0.2431352565671626	0.2059735	0.24135997782536842
D60F:K63L:E79V	0.268534346544062	0.28861243	0.3174614457444841
D60F:K63L:E79W	0.0681830095709014	0.099307925	0.11568716603969167
D60F:K63L:E79Y	0.2414920619760225	0.2002331	0.2349283663506551
D60F:K63M:E79A	0.3172010169528808	0.31272513	0.3291703604425628
D60F:K63M:E79C	0.271708677823909	0.233872	0.26023652874259273
D60F:K63M:E79D	0.2405133077156107	0.1913538	0.23175365323753389
D60F:K63M:E79E	0.5274380365272755	0.55058545	0.506840774147635
D60F:K63M:E79F	0.272271157585911	0.27670717	0.29992782392704564
D60F:K63M:E79G	0.0729490796905945	0.071077734	0.0971391453363929
D60F:K63M:E79H	0.2542357607237233	0.26314926	0.2893763921885138
D60F:K63M:E79I	0.4750951331626128	0.482952	0.4523447775885301
D60F:K63M:E79K	0.2020847658217571	0.20175943	0.24127623881284066
D60F:K63M:E79L	0.4292469073216103	0.45011032	0.42686848296536256
D60F:K63M:E79M	0.3255765483347732	0.3336916	0.3393544154599333
D60F:K63M:E79N	0.1749547590794072	0.123948336	0.16416411282716048
D60F:K63M:E79P	-0.002052505060092	0.0053184927	-0.03193315631855004
D60F:K63M:E79Q	0.3248640667286348	0.3597135	0.36250561658415953
D60F:K63M:E79R	0.1762876501624412	0.15171915	0.19077375212871872
D60F:K63M:E79S	0.2033274765683285	0.19679037	0.23199693145292596
D60F:K63M:E79T	0.2769568774369623	0.2944516	0.3152798301635051
D60F:K63M:E79V	0.3621415109735019	0.39493275	0.3913812980826208
D60F:K63M:E79W	0.1654806552819231	0.1506606	0.18960701837782837
D60F:K63M:E79Y	0.2590142120236927	0.28713706	0.30884821868879175
D60F:K63N:E79A	0.1674374530042835	0.115422785	0.15438510661117755
D60F:K63N:E79C	0.0977510069331933	0.0804925	0.08545127491120752
D60F:K63N:E79D	0.1021521861135045	0.063546	0.05696839940614862
D60F:K63N:E79E	0.2649790800388164	0.25998205	0.33205552031624974
D60F:K63N:E79F	0.1088115609443215	0.098860234	0.1251425700956604
D60F:K63N:E79G	0.0332330764117357	0.021470964	-0.07764610849499232
D60F:K63N:E79H	0.0362649135606681	0.09289718	0.11459113835712856
D60F:K63N:E79I	0.2027697763412403	0.21126503	0.2775595237571448
D60F:K63N:E79K	0.0744400051447603	0.06758246	0.06649098498145539
D60F:K63N:E79L	0.1743956522201793	0.19010574	0.2520832291339773
D60F:K63N:E79M	0.1396566398317661	0.1255782	0.164569161628548
D60F:K63N:E79N	0.0647149072824213	0.038990796	-0.010621141004224788
D60F:K63N:E79P	-0.0146839215838591	0.0015309751	-0.20671841014993525
D60F:K63N:E79Q	0.1410661153568965	0.13875055	0.1877203627527743
D60F:K63N:E79R	0.0994165201453651	0.04878676	0.015988498297333453
D60F:K63N:E79S	0.1022384296692685	0.06564623	0.057211677621540724
D60F:K63N:E79T	0.1170838957616646	0.106885254	0.14049457633211984
D60F:K63N:E79V	0.12827100173632	0.15766269	0.21659604425123552
D60F:K63N:E79W	0.1020648905156406	0.04840538	0.014821764546443073
D60F:K63N:E79Y	0.1065903099544241	0.10354626	0.1340629648574065
D60F:K63P:E79A	0.0222938310022806	0.0041615367	-0.008104153289103244
D60F:K63P:E79C	0.0341362428605468	0.0027956963	-0.07703798498907327
D60F:K63P:E79D	-0.0488107225017299	0.0021685362	-0.10552086049413217
D60F:K63P:E79E	-0.0160259532522292	0.01112619	0.16956626041596892
D60F:K63P:E79F	-0.009757449191992	0.003501147	-0.037346689804620414
D60F:K63P:E79G	0.0387431025780073	0.0007022321	-0.2401353683952731
D60F:K63P:E79H	-0.039756917578227	0.0032691658	-0.04789812154315226
D60F:K63P:E79I	0.0613962776042957	0.008505344	0.11507026385686403
D60F:K63P:E79K	-0.0081645288818793	0.0023159087	-0.0959982749188254
D60F:K63P:E79L	0.0173616758920924	0.007461369	0.0895939692336965
D60F:K63P:E79M	0.1058557976182691	0.004578322	0.0020799017282672194
D60F:K63P:E79N	0.023591089389351	0.0012977421	-0.17311040090450558
D60F:K63P:E79P	-0.0669760867458756	4.9106075e-05	-0.3692076700502161
D60F:K63P:E79Q	0.0042804393729962	0.0051330626	0.02523110285249347
D60F:K63P:E79R	-0.0522351406185484	0.0016399622	-0.14650076160294734
D60F:K63P:E79S	0.0051404249156453	0.0022450387	-0.10527758227874012
D60F:K63P:E79T	0.0054341387564777	0.0038181841	-0.021994683568160978
D60F:K63P:E79V	0.029071457954191	0.0059587955	0.0541067843509547
D60F:K63P:E79W	-0.0593696002068802	0.001626432	-0.14766749535383766
D60F:K63P:E79Y	0.0519971205541536	0.0036856234	-0.028426295042874306
D60F:K63Q:E79A	0.3896018967180644	0.38981754	0.3920980201277088
D60F:K63Q:E79C	0.3297214920771255	0.30001116	0.3231641884277387
D60F:K63Q:E79D	0.2186111874582305	0.24938285	0.29468131292267985
D60F:K63Q:E79E	0.6285857978617063	0.63236284	0.569768433832781
D60F:K63Q:E79F	0.3455777120123299	0.34943497	0.3628554836121916
D60F:K63Q:E79G	0.0919321864302817	0.09700799	0.16006680502153886
D60F:K63Q:E79H	0.3274353127265507	0.33395892	0.35230405187365976
D60F:K63Q:E79I	0.6095888716315676	0.5673659	0.5152724372736761
D60F:K63Q:E79K	0.2553493635206004	0.26192188	0.30420389849798657
D60F:K63Q:E79L	0.5456967823847294	0.5347204	0.4897961426505085
D60F:K63Q:E79M	0.4103543540170957	0.41284782	0.40228207514507924
D60F:K63Q:E79N	0.2016163929913371	0.16572556	0.22709177251230644
D60F:K63Q:E79P	0.0467022566032711	0.0074511766	0.030994503366595927
D60F:K63Q:E79Q	0.4845107121151275	0.44095743	0.4254332762693055
D60F:K63Q:E79R	0.1775344080331337	0.20071205	0.2537014118138647
D60F:K63Q:E79S	0.2502100070539976	0.25594622	0.2949245911380719
D60F:K63Q:E79T	0.3732230534326103	0.36946094	0.37820748984865105
D60F:K63Q:E79V	0.48769395116833	0.47819048	0.4543089577677667
D60F:K63Q:E79W	0.1838508764680254	0.19939208	0.2525346780629743
D60F:K63Q:E79Y	0.3489463049592829	0.3612371	0.3717758783739377
D60F:K63R:E79A	0.4688559420824859	0.44169873	0.4315049029069128
D60F:K63R:E79C	0.3546866821802875	0.34673178	0.3625710712069427
D60F:K63R:E79D	0.3178879864192691	0.2915025	0.33408819570188386
D60F:K63R:E79E	0.6944876773322052	0.68052286	0.6091753166119849
D60F:K63R:E79F	0.4121737633214343	0.39946008	0.4022623663913956
D60F:K63R:E79G	0.1132094299227461	0.11741796	0.19947368780074287
D60F:K63R:E79H	0.3999269037443487	0.3830731	0.3917109346528638
D60F:K63R:E79I	0.6430736742717916	0.6189091	0.5546793200528801
D60F:K63R:E79K	0.2924935119347638	0.30529797	0.3436107812771906
D60F:K63R:E79L	0.6287629963317166	0.587324	0.5292030254297125
D60F:K63R:E79M	0.4899187645930388	0.46545604	0.44168895792428325
D60F:K63R:E79N	0.1855771754510304	0.19743228	0.26649865529151046
D60F:K63R:E79P	0.0201361601242529	0.009211063	0.07040138614579994
D60F:K63R:E79Q	0.4844172197506939	0.49413306	0.4648401590485095
D60F:K63R:E79R	0.2495068928758089	0.2372092	0.2931082945930687
D60F:K63R:E79S	0.2908881233793753	0.29873323	0.3343314739172759
D60F:K63R:E79T	0.4237550450634093	0.4204999	0.41761437262785506
D60F:K63R:E79V	0.5645666867267523	0.53158665	0.4937158405469707
D60F:K63R:E79W	0.2467794198001127	0.23571995	0.2919415608421783
D60F:K63R:E79Y	0.4625257203359109	0.4118821	0.41118276115314173
D60F:K63S:E79A	0.2100446865979222	0.22725573	0.2561493275575779
D60F:K63S:E79C	0.1722760051191433	0.16478637	0.18721549585760788
D60F:K63S:E79D	0.2153764452835533	0.13265333	0.15873262035254898
D60F:K63S:E79E	0.4161568470743751	0.4419071	0.4338197412626501
D60F:K63S:E79F	0.2150778134706772	0.19824222	0.22690679104206077
D60F:K63S:E79G	0.0719811743015133	0.04712352	0.02411811245140799
D60F:K63S:E79H	0.162939822120487	0.18753213	0.2163553593035289
D60F:K63S:E79I	0.3592504710356617	0.3764413	0.3793237447035452
D60F:K63S:E79K	0.1244322194772091	0.14042115	0.16825520592785576
D60F:K63S:E79L	0.313395828069847	0.34599578	0.35384745008037766
D60F:K63S:E79M	0.2306296920302671	0.24453077	0.2663333825749484
D60F:K63S:E79N	0.1352500761112736	0.08378306	0.09114307994217558
D60F:K63S:E79P	-0.0766287528354276	0.0034438968	-0.10495418920353494
D60F:K63S:E79Q	0.225841742139277	0.26637945	0.2894845836991746
D60F:K63S:E79R	0.1314514167973404	0.10361916	0.11775271924373384
D60F:K63S:E79S	0.1411589205823998	0.13670409	0.15897589856794106
D60F:K63S:E79T	0.2064211030715308	0.21243277	0.2422587972785202
D60F:K63S:E79V	0.273773014072961	0.29669493	0.3183602651976359
D60F:K63S:E79W	0.0937322225354979	0.10285553	0.11658598549284346
D60F:K63S:E79Y	0.2001702084815582	0.20655921	0.23582718580380688
D60F:K63T:E79A	0.2628438888998264	0.28225487	0.3032152643015277
D60F:K63T:E79C	0.2042680717674752	0.2087512	0.2342814326015576
D60F:K63T:E79D	0.1819728474049948	0.16978791	0.20579855709649875
D60F:K63T:E79E	0.5084793096613276	0.51428175	0.4808856780065998
D60F:K63T:E79F	0.2392602256536499	0.24847755	0.2739727277860105
D60F:K63T:E79G	0.1289190438789744	0.062027395	0.07118404919535776
D60F:K63T:E79H	0.2011770333144739	0.23585182	0.26342129604747866
D60F:K63T:E79I	0.4411560398174812	0.44667545	0.42638968144749495
D60F:K63T:E79K	0.2267519885596587	0.17928079	0.2153211426718055
D60F:K63T:E79L	0.3950321077566961	0.41432387	0.4009133868243274
D60F:K63T:E79M	0.2718549351895621	0.3020764	0.31339931931889814
D60F:K63T:E79N	0.1308970363041237	0.10895559	0.13820901668612534
D60F:K63T:E79P	-0.0117875133715619	0.00459978	-0.05788825245958518
D60F:K63T:E79Q	0.312685389297515	0.32684225	0.3365505204431244
D60F:K63T:E79R	0.152810613424693	0.13388062	0.16481865598768358
D60F:K63T:E79S	0.1746107316350164	0.1747441	0.2060418353118908
D60F:K63T:E79T	0.2527122814046348	0.26507515	0.28932473402246994
D60F:K63T:E79V	0.3467331166047629	0.36065596	0.3654262019415856
D60F:K63T:E79W	0.1620908018298019	0.132927	0.1636519222367932
D60F:K63T:E79Y	0.2521719701097377	0.25822333	0.2828931225477566
D60F:K63V:E79A	0.364679243094945	0.42521623	0.41524043568298485
D60F:K63V:E79C	0.2591109833468664	0.33168772	0.34630660398301477
D60F:K63V:E79D	0.2186562109854597	0.2778356	0.3178237284779559
D60F:K63V:E79E	0.6720676305809847	0.6657556	0.592910849388057
D60F:K63V:E79F	0.3308976354853271	0.38347116	0.3859978991674677
D60F:K63V:E79G	0.0774828987513465	0.11063835	0.18320922057681494
D60F:K63V:E79H	0.3417097612740722	0.3673389	0.37544646742893584
D60F:K63V:E79I	0.5578873404007058	0.6029556	0.5384148528289521
D60F:K63V:E79K	0.2962800385498337	0.29125017	0.32734631405326264
D60F:K63V:E79L	0.5242565501138597	0.5709648	0.5129385582057846
D60F:K63V:E79M	0.3898876380456731	0.44879964	0.4254244907003553
D60F:K63V:E79N	0.1953020541426005	0.18701163	0.2502341880675825
D60F:K63V:E79P	-0.0286480843207736	0.008618295	0.054136918921872
D60F:K63V:E79Q	0.4374636484129746	0.47736692	0.44857569182458157
D60F:K63V:E79R	0.214072619383569	0.22527838	0.27684382736914076
D60F:K63V:E79S	0.2574968126059166	0.2848636	0.318067006693348
D60F:K63V:E79T	0.3516616522556543	0.40423572	0.4013499054039271
D60F:K63V:E79V	0.4566796589954205	0.51484305	0.47745137332304277
D60F:K63V:E79W	0.2061446946557756	0.22384205	0.2756770936182504
D60F:K63V:E79Y	0.3334049950782578	0.3957236	0.3949182939292138
D60F:K63W:E79A	0.2677551780358267	0.19344223	0.2328096869058312
D60F:K63W:E79C	0.135511532529496	0.13860053	0.16387585520586118
D60F:K63W:E79D	0.1416830815372576	0.11089575	0.1353929797008023
D60F:K63W:E79E	0.448633345547779	0.39237255	0.4104801006109034
D60F:K63W:E79F	0.2102508494917534	0.1678082	0.2035671503903141
D60F:K63W:E79G	0.0648497981428787	0.038767427	0.00077847179966134
D60F:K63W:E79H	0.2175660311550543	0.1584174	0.19301571865178221
D60F:K63W:E79I	0.342197833695613	0.32990712	0.3559841040517985
D60F:K63W:E79K	0.1530614364915929	0.117562205	0.14491556527610905
D60F:K63W:E79L	0.3294938433949067	0.30140597	0.330507809428631
D60F:K63W:E79M	0.2804321608387503	0.20884159	0.2429937419232017
D60F:K63W:E79N	0.0381122993992623	0.069399685	0.0678034392904289
D60F:K63W:E79P	0.0018632978778326	0.0028103888	-0.1282938298552816
D60F:K63W:E79Q	0.2365364264665711	0.22846574	0.266144943047428
D60F:K63W:E79R	0.1309579591218552	0.086150706	0.09441307859198717
D60F:K63W:E79S	0.1385419031574371	0.11436972	0.13563625791619438
D60F:K63W:E79T	0.2134455005658632	0.18031016	0.21891915662677353
D60F:K63W:E79V	0.2967847700162673	0.25597197	0.2950206245458892
D60F:K63W:E79W	0.0826406949095771	0.08550355	0.09324634484109678
D60F:K63W:E79Y	0.2362963437216267	0.17512727	0.2124875451520602
D60F:K63Y:E79A	0.2811069284611417	0.3233343	0.33709826368505447
D60F:K63Y:E79C	0.2255535307311611	0.24275097	0.26816443198508444
D60F:K63Y:E79D	0.1741403133323066	0.199038	0.23968155648002554
D60F:K63Y:E79E	0.5591381333327837	0.56265783	0.5147686773901267
D60F:K63Y:E79F	0.2499856593886884	0.28660405	0.30785572716953735
D60F:K63Y:E79G	0.0630680745658939	0.074376225	0.10506704857888455
D60F:K63Y:E79H	0.219531644394994	0.27274406	0.29730429543100545
D60F:K63Y:E79I	0.4702470378651515	0.49517536	0.46027268083102174
D60F:K63Y:E79K	0.1901628015798963	0.20975307	0.2492041420553323
D60F:K63Y:E79L	0.4254985801145834	0.46224558	0.4347963862078542
D60F:K63Y:E79M	0.3193474564089418	0.34465536	0.34728231870242493
D60F:K63Y:E79N	0.1857369630254415	0.12935877	0.17209201606965213
D60F:K63Y:E79P	0.0157749786885306	0.0055836737	-0.02400525307605833
D60F:K63Y:E79Q	0.3508266392988832	0.37105614	0.37043351982665124
D60F:K63Y:E79R	0.1771482636906468	0.15812296	0.1987016553712104
D60F:K63Y:E79S	0.205403186716714	0.20463756	0.23992483469541762
D60F:K63Y:E79T	0.2875793647273543	0.30471575	0.3232077334059968
D60F:K63Y:E79V	0.3933863869028743	0.40668058	0.39930920132511244
D60F:K63Y:E79W	0.1723425319921789	0.15702796	0.19753492162032002
[truncated: 6,001 more rows]
