# Supplementary material for: Protein design using structure-based residue preferences
Source: Nat Commun. 2024 Feb 22;15:1639. doi: 10.1038/s41467-024-45621-4 (PMC10884402; doi:10.1038/s41467-024-45621-4)
Supplement: Supplementary file 7 — Source Data [file 41467_2024_45621_MOESM7_ESM.zip › source/fig2j/df_at_10.csv]

	muts	mean_lrr_norm	nonlinear_prediction	linear_prediction
0	L47L:D51D:I52I:R54R:L55L:F73F:R77R:E79E:A80A:R81R	0.8962648540999014	0.997455	0.8611967414381151
1	L47L:D51D:I52I:R54R:L55L:F73F:R77R:E79E:A80V:R81R	0.8842264648907573	0.9906261	0.747508559618339
2	L47L:D51D:I52I:R54R:L55L:F73F:R77S:E79L:A80S:R81F	0.2778929349259006	0.14184278	0.22814755460812236
3	L47L:D51D:I52I:R54R:L55L:F73W:R77Q:E79Q:A80V:R81Y	0.3371355370381926	0.3329389	0.35681860831025586
4	L47L:D51D:I52I:R54R:L55L:F73M:R77I:E79G:A80V:R81R	0.3613860923789861	0.165683	0.27956782852541967
6	L47L:D51D:I52I:R54R:L55L:F73A:R77R:E79R:A80A:R81M	0.0012808549196166	0.10924438	0.3830992693115485
7	L47L:D51D:I52I:R54R:L55L:F73F:R77M:E79Q:A80M:R81H	0.617467698899588	0.54321957	0.3473692761410247
8	L47L:D51D:I52I:R54R:L55L:F73K:R77F:E79S:A80V:R81E	0.9543128303573196	0.0019729435	0.016658111428357793
9	L47L:D51D:I52I:R54R:L55L:F73W:R77R:E79D:A80M:R81G	0.6069541234299188	0.70020187	0.5228874647193305
10	L47L:D51D:I52I:R54R:L55L:F73L:R77R:E79W:A80L:R81Y	0.806690845318582	0.7050627	0.48544723130761275
11	L47L:D51D:I52I:R54R:L55L:F73S:R77R:E79E:A80A:R81R	0.6845101821072347	0.8349606	0.610208405119294
12	L47L:D51D:I52I:R54R:L55L:F73F:R77L:E79V:A80V:R81R	0.8852037403756168	0.64623827	0.4491027349495269
13	L47L:D51D:I52I:R54R:L55L:F73P:R77R:E79E:A80A:R81R	0.5640229117906566	0.8178724	0.6191803823750952
14	L47L:D51D:I52I:R54R:L55L:F73F:R77R:E79E:A80A:R81Q	0.8804476289509237	0.99251235	0.7569770449614837
15	L47L:D51D:I52I:R54R:L55L:F73F:R77R:E79P:A80C:R81R	0.4390324783122147	0.87197244	0.642251197991964
16	L47L:D51D:I52I:R54R:L55L:F73T:R77R:E79E:A80A:R81R	0.7519408606706243	0.9601096	0.645319483224247
17	L47L:D51D:I52I:R54R:L55L:F73F:R77R:E79E:A80T:R81R	0.8893199899773294	0.97790205	0.6796030326494896
18	L47L:D51D:I52I:R54R:L55L:F73L:R77R:E79G:A80L:R81F	0.7518560958152188	0.52387327	0.41314011593605293
19	L47L:D51D:I52I:R54R:L55L:F73Y:R77R:E79E:A80A:R81R	0.7983343225762277	0.96473205	0.658187374212138
20	L47L:D51D:I52I:R54R:L55L:F73F:R77R:E79E:A80A:R81R	0.9245491069708206	0.997455	0.8611967414381151
21	L47L:D51D:I52I:R54R:L55L:F73F:R77L:E79E:A80A:R81R	0.8484187527372747	0.95633435	0.6150913100458425
22	L47L:D51D:I52I:R54R:L55L:F73F:R77C:E79L:A80A:R81R	0.8539216995880771	0.7546195	0.5253131473414444
23	L47L:D51D:I52I:R54R:L55L:F73A:R77L:E79L:A80L:R81S	0.1079089255093344	0.0041009486	0.0645417955680947
24	L47L:D51D:I52I:R54R:L55L:F73F:R77I:E79S:A80I:R81F	0.2156560163063919	0.20258158	0.26887599354970815
25	L47L:D51D:I52I:R54R:L55L:F73I:R77R:E79E:A80G:R81R	0.871677291829487	0.8671697	0.5006075115457078
26	L47L:D51D:I52I:R54R:L55L:F73L:R77K:E79N:A80I:R81I	0.4046530538636912	0.44849244	0.4026924564489531
27	L47L:D51D:I52I:R54R:L55L:F73F:R77R:E79E:A80A:R81R	0.8483379661293821	0.997455	0.8611967414381151
28	L47L:D51D:I52I:R54R:L55L:F73L:R77K:E79D:A80A:R81L	0.8218556355826107	0.81949794	0.5569730845029943
29	L47L:D51D:I52I:R54R:L55L:F73H:R77R:E79E:A80A:R81R	0.9174161444860062	0.9527581	0.6336138694826525
30	L47L:D51D:I52I:R54R:L55L:F73T:R77H:E79I:A80L:R81R	0.6921937986627757	0.4562227	0.3660143333156313
31	L47L:D51D:I52I:R54R:L55L:F73C:R77R:E79H:A80C:R81R	0.4065920767038705	0.6029403	0.4673148785275237
32	L47L:D51D:I52I:R54R:L55L:F73Y:R77R:E79N:A80L:R81K	0.5723055106576388	0.5793736	0.4486778476394232
33	L47L:D51D:I52I:R54R:L55L:F73L:R77R:E79S:A80L:R81Y	0.9059816081211324	0.7288333	0.45969394124697366
34	L47L:D51D:I52I:R54R:L55L:F73S:R77Q:E79F:A80L:R81R	0.3746298251728935	0.06426674	0.2630028753673602
35	L47L:D51D:I52I:R54R:L55L:F73L:R77P:E79C:A80T:R81Y	-0.250148651384725	0.004231125	0.09198195096624333
36	L47L:D51D:I52I:R54R:L55L:F73A:R77R:E79E:A80A:R81R	0.5763381262835443	0.7322862	0.6107265715119833
37	L47L:D51D:I52I:R54R:L55L:F73R:R77R:E79T:A80A:R81R	0.1823218772367191	0.77707934	0.5900126193456299
38	L47L:D51D:I52I:R54R:L55L:F73K:R77V:E79V:A80V:R81K	-0.0825638357288146	0.02417618	0.16667065855880184
39	L47L:D51D:I52I:R54R:L55L:F73F:R77R:E79E:A80A:R81R	0.8698856277871199	0.997455	0.8611967414381151
41	L47L:D51D:I52I:R54R:L55L:F73F:R77L:E79Y:A80S:R81Q	0.4424396794928518	0.31173146	0.2943956855090476
42	L47L:D51D:I52I:R54R:L55L:F73L:R77F:E79T:A80S:R81K	-0.0839864551460912	0.09707937	0.2422036201625132
43	L47L:D51D:I52I:R54R:L55L:F73Q:R77R:E79E:A80A:R81R	0.5973917123148113	0.63772374	0.6150341352660922
44	L47L:D51D:I52I:R54R:L55L:F73L:R77L:E79E:A80A:R81R	0.7239932770282931	0.85496145	0.5036316330306652
45	L47L:D51D:I52I:R54R:L55L:F73F:R77M:E79S:A80C:R81I	0.8365650057749291	0.48850977	0.3532567888524743
46	L47L:D51D:I52I:R54R:L55L:F73L:R77I:E79Q:A80L:R81K	0.3128344968748021	0.35572088	0.3163673784697966
47	L47L:D51D:I52I:R54R:L55L:F73S:R77R:E79E:A80A:R81R	0.6931570750280956	0.8349606	0.610208405119294
48	L47L:D51D:I52I:R54R:L55L:F73L:R77V:E79I:A80G:R81L	0.2462418784406299	0.09055328	0.16301817297644425
49	L47L:D51D:I52I:R54R:L55L:F73L:R77F:E79T:A80L:R81R	0.4223214330176739	0.29096526	0.33880765618742303
50	L47L:D51D:I52I:R54R:L55L:F73N:R77L:E79G:A80L:R81R	0.4862298831995137	0.0045433044	0.14117466233715004
51	L47L:D51D:I52I:R54R:L55L:F73C:R77R:E79E:A80G:R81R	0.1854315819354184	0.59338933	0.44667368340364483
52	L47L:D51D:I52I:R54R:L55L:F73R:R77Q:E79R:A80R:R81D	0.005795442060349	6.8906316e-05	-0.022172350244556608
53	L47L:D51D:I52I:R54R:L55L:F73F:R77R:E79E:A80A:R81R	0.879828051739771	0.997455	0.8611967414381151
54	L47L:D51D:I52I:R54R:L55L:F73F:R77T:E79P:A80F:R81R	0.0880636774100903	0.039787173	0.25360325367696446
55	L47L:D51D:I52I:R54R:L55L:F73F:R77R:E79M:A80C:R81S	0.8645920384590732	0.929627	0.5871551480346813
56	L47L:D51D:I52I:R54R:L55L:F73R:R77R:E79A:A80I:R81G	-0.0552684059779998	0.11313766	0.3382391492849191
57	L47L:D51D:I52I:R54R:L55L:F73F:R77R:E79E:A80A:R81W	0.8889445436572341	0.9873705	0.7650629416381769
58	L47L:D51D:I52I:R54R:L55L:F73V:R77R:E79E:A80A:R81R	0.8149417880007227	0.93889916	0.616852218192089
59	L47L:D51D:I52I:R54R:L55L:F73L:R77V:E79F:A80Y:R81R	0.2914013558744798	0.16577083	0.22959644058799558
60	L47L:D51D:I52I:R54R:L55L:F73W:R77M:E79L:A80V:R81V	0.3205331109040962	0.23180425	0.287974426295618
61	L47L:D51D:I52I:R54R:L55L:F73Y:R77R:E79L:A80T:R81C	-0.1966727822075364	0.13660318	0.26619397874216805
62	L47L:D51D:I52I:R54R:L55L:F73K:R77M:E79I:A80V:R81G	-0.097596707730499	0.010480434	0.08676142930171338
63	L47L:D51D:I52I:R54R:L55L:F73F:R77Q:E79Q:A80S:R81Y	0.3571658470091007	0.4153419	0.3534751953476408
64	L47L:D51D:I52I:R54R:L55L:F73S:R77R:E79C:A80A:R81R	0.4399637866379239	0.48430604	0.5127995132610944
65	L47L:D51D:I52I:R54R:L55L:F73L:R77R:E79E:A80V:R81R	0.986724222007964	0.96603644	0.6360488826031615
66	L47L:D51D:I52I:R54R:L55L:F73L:R77R:E79T:A80L:R81Q	0.8058751304685859	0.8309671	0.5011961360371456
67	L47L:D51D:I52I:R54R:L55L:F73N:R77R:E79E:A80A:R81R	0.6872990389495259	0.5731268	0.5837550774534573
68	L47L:D51D:I52I:R54R:L55L:F73I:R77K:E79F:A80L:R81T	0.3932180248094442	0.37568378	0.33242999134919154
69	L47L:D51D:I52I:R54R:L55L:F73L:R77L:E79G:A80I:R81H	-0.026201312807764	0.07448253	0.1977087743787759
70	L47L:D51D:I52I:R54R:L55L:F73W:R77R:E79L:A80C:R81E	0.7964754694337425	0.8004135	0.5188186548309847
71	L47L:D51D:I52I:R54R:L55L:F73Y:R77R:E79I:A80C:R81A	0.6578408588974654	0.61925375	0.40225110981037454
72	L47L:D51D:I52I:R54R:L55L:F73F:R77V:E79I:A80H:R81G	-0.0937711967045369	0.028147727	0.18022037148136436
73	L47L:D51D:I52I:R54R:L55L:F73F:R77G:E79I:A80C:R81H	0.6207086212259313	0.51729876	0.39184127251634726
74	L47L:D51D:I52I:R54R:L55L:F73W:R77G:E79I:A80A:R81R	0.7127878791197704	0.75714767	0.5221158209007923
75	L47L:D51D:I52I:R54R:L55L:F73Y:R77V:E79T:A80L:R81Y	-0.3396348503160965	0.046880156	0.13821466123545456
76	L47L:D51D:I52I:R54R:L55L:F73F:R77R:E79R:A80N:R81D	0.0066904834919468	0.1896021	0.3954518297111986
77	L47L:D51D:I52I:R54R:L55L:F73V:R77L:E79I:A80T:R81G	-0.1303672113290831	0.0053028464	0.012448406170283324
78	L47L:D51D:I52I:R54R:L55L:F73K:R77R:E79E:A80A:R81R	0.6216985278848147	0.8993242	0.6227381266710657
79	L47L:D51D:I52I:R54R:L55L:F73Y:R77R:E79Y:A80A:R81N	0.5178161341175836	0.6258139	0.4897033756326538
80	L47L:D51D:I52I:R54R:L55L:F73V:R77R:E79V:A80I:R81R	0.5549961747299326	0.59756297	0.45396485821754
81	L47L:D51D:I52I:R54R:L55L:F73N:R77V:E79E:A80A:R81I	0.202773305040688	0.01727888	0.22384284879175748
82	L47L:D51D:I52I:R54R:L55L:F73M:R77K:E79S:A80S:R81R	0.3842492267957537	0.68670267	0.45359141452970014
83	L47L:D51D:I52I:R54R:L55L:F73S:R77R:E79H:A80L:R81K	0.4086206251296824	0.3165182	0.41804586281821304
84	L47L:D51D:I52I:R54R:L55L:F73I:R77R:E79E:A80A:R81R	0.7900529230966883	0.9756712	0.6745029039138969
85	L47L:D51D:I52I:R54R:L55L:F73F:R77L:E79Q:A80I:R81R	0.7376897228946836	0.7188896	0.4541436252784249
86	L47L:D51D:I52I:R54R:L55L:F73L:R77R:E79K:A80R:R81E	0.5230785685645047	0.017383277	0.30165068699503134
87	L47L:D51D:I52I:R54R:L55L:F73L:R77L:E79D:A80R:R81E	0.0295494843614913	0.0014226735	0.11333692781739255
88	L47L:D51D:I52I:R54R:L55L:F73F:R77H:E79P:A80L:R81P	0.3429143983887965	0.04714334	0.3318532853403254
89	L47L:D51D:I52I:R54R:L55L:F73E:R77R:E79E:A80A:R81R	0.0189992940610523	0.1522907	0.6042823341954783
90	L47L:D51D:I52I:R54R:L55L:F73L:R77R:E79C:A80T:R81Q	0.3713275331364743	0.42784968	0.3665147672994811
91	L47L:D51D:I52I:R54R:L55L:F73Y:R77I:E79F:A80I:R81Q	-0.0709380408692728	0.0407663	0.11128426063669963
92	L47L:D51D:I52I:R54R:L55L:F73F:R77R:E79L:A80R:R81T	0.2135130014339739	0.173307	0.46265824328462124
93	L47L:D51D:I52I:R54R:L55L:F73R:R77M:E79E:A80V:R81V	0.1122693442601315	0.048010886	0.17924389909674518
94	L47L:D51D:I52I:R54R:L55L:F73W:R77L:E79Y:A80G:R81K	0.2925119666217574	0.2678127	0.3147910012362793
95	L47L:D51D:I52I:R54R:L55L:F73F:R77R:E79Q:A80C:R81D	0.7544637896181207	0.7603251	0.5575993000857808
96	L47L:D51D:I52I:R54R:L55L:F73L:R77Q:E79L:A80G:R81R	0.2608405255737823	0.40939474	0.33111022333131745
97	L47L:D51D:I52I:R54R:L55L:F73L:R77R:E79F:A80H:R81S	0.0610713083762198	0.12071943	0.2979767708326938
99	L47L:D51D:I52I:R54R:L55L:F73F:R77K:E79S:A80S:R81I	0.7835150149631498	0.68352604	0.4641613786224716
100	L47L:D51D:I52I:R54R:L55L:F73S:R77W:E79K:A80I:R81S	0.0656097543240844	0.004146129	0.027544499130770585
101	L47L:D51D:I52I:R54R:L55L:F73L:R77L:E79N:A80T:R81I	0.487410831698036	0.030077994	0.13866832215025904
102	L47L:D51D:I52I:R54R:L55L:F73L:R77R:E79S:A80T:R81C	0.3133459539341944	0.28402513	0.34172748202440073
103	L47L:D51D:I52I:R54R:L55L:F73F:R77L:E79S:A80T:R81F	0.0278553920718833	0.09127623	0.21183894466026518
104	L47L:D51D:I52I:R54R:L55L:F73F:R77K:E79L:A80L:R81G	0.4590017338910359	0.80505455	0.5139595480203123
105	L47L:D51D:I52I:R54R:L55L:F73F:R77K:E79Q:A80T:R81R	0.8144082888061144	0.8975584	0.5761542753958871
106	L47L:D51D:I52I:R54R:L55L:F73F:R77Q:E79E:A80A:R81R	0.8745704943683176	0.9774907	0.681985797620219
107	L47L:D51D:I52I:R54R:L55L:F73W:R77R:E79D:A80M:R81R	0.7768470557906815	0.94793475	0.6555428539207181
108	L47L:D51D:I52I:R54R:L55L:F73W:R77L:E79H:A80S:R81L	0.1021343596085639	0.13024497	0.22600487325501492
109	L47L:D51D:I52I:R54R:L55L:F73F:R77M:E79V:A80S:R81R	0.7261637872080456	0.626737	0.3976957914649133
110	L47L:D51D:I52I:R54R:L55L:F73F:R77T:E79F:A80A:R81H	0.6742594108404746	0.5326344	0.42353771718019595
111	L47L:D51D:I52I:R54R:L55L:F73E:R77C:E79W:A80K:R81G	0.7785024604769756	5.3774386e-07	-0.06724190356132738
112	L47L:D51D:I52I:R54R:L55L:F73M:R77S:E79S:A80A:R81R	-0.0339052964706791	0.4822568	0.4105061625282744
113	L47L:D51D:I52I:R54R:L55L:F73L:R77V:E79R:A80M:R81W	-0.2180499093429106	0.071347356	0.16735315290429956
114	L47L:D51D:I52I:R54R:L55L:F73M:R77L:E79E:A80I:R81K	0.8071340780664668	0.5313802	0.3701798772821063
115	L47L:D51D:I52I:R54R:L55L:F73D:R77P:E79K:A80S:R81F	-0.0548174191153974	7.1855384e-06	-0.07698058620811254
117	L47L:D51D:I52I:R54R:L55L:F73R:R77I:E79Y:A80I:R81N	0.3717607412566716	0.010397881	0.09921450125716544
118	L47L:D51D:I52I:R54R:L55L:F73I:R77G:E79E:A80I:R81R	0.2949806834458895	0.34005988	0.317469417523687
119	L47L:D51D:I52I:R54R:L55L:F73I:R77R:E79T:A80I:R81N	0.2516505208084414	0.4125635	0.39794318192609784
120	L47L:D51D:I52I:R54R:L55L:F73R:R77P:E79P:A80T:R81D	-0.338783321539946	1.352514e-05	-0.1135837295172574
121	L47L:D51D:I52I:R54R:L55L:F73F:R77R:E79V:A80A:R81R	0.8795675464050826	0.9918188	0.8088963481615757
122	L47L:D51D:I52I:R54R:L55L:F73F:R77G:E79E:A80A:R81R	0.854056367371654	0.94158936	0.6147502217459149
123	L47L:D51D:I52I:R54R:L55L:F73F:R77S:E79L:A80C:R81N	0.3749644321633134	0.3283656	0.3322359506181346
124	L47L:D51D:I52I:R54R:L55L:F73W:R77V:E79E:A80V:R81R	0.7502667061891719	0.71118206	0.43580513156038975
125	L47L:D51D:I52I:R54R:L55L:F73L:R77K:E79F:A80L:R81F	0.7079864604005782	0.53997666	0.3885324745418557
126	L47L:D51D:I52I:R54R:L55L:F73F:R77N:E79V:A80I:R81K	0.4815237795311012	0.37135857	0.4268654454507356
127	L47L:D51D:I52I:R54R:L55L:F73K:R77R:E79K:A80A:R81K	0.2621424918928656	0.5531671	0.5039658371435191
128	L47L:D51D:I52I:R54R:L55L:F73F:R77R:E79Y:A80S:R81H	0.7624834142846484	0.8799247	0.549886645021421
129	L47L:D51D:I52I:R54R:L55L:F73F:R77T:E79I:A80A:R81Y	0.7503180527773632	0.58375037	0.43381075748938214
130	L47L:D51D:I52I:R54R:L55L:F73L:R77L:E79P:A80V:R81R	0.2445823271847148	0.051645517	0.2550234059982546
131	L47L:D51D:I52I:R54R:L55L:F73L:R77H:E79H:A80L:R81R	0.8052739501350882	0.74126494	0.4452524981430486
132	L47L:D51D:I52I:R54R:L55L:F73Y:R77T:E79H:A80T:R81I	-0.2068896665402095	0.008568138	0.039767517509329095
133	L47L:D51D:I52I:R54R:L55L:F73I:R77R:E79V:A80V:R81Y	0.4676137874341043	0.45808825	0.39598115760240493
134	L47L:D51D:I52I:R54R:L55L:F73F:R77T:E79S:A80L:R81F	-0.034285099396042	0.18290412	0.27276129462044074
135	L47L:D51D:I52I:R54R:L55L:F73M:R77R:E79L:A80L:R81R	0.8382141332741544	0.9399115	0.5923390935037695
136	L47L:D51D:I52I:R54R:L55L:F73L:R77R:E79E:A80A:R81R	0.8393098574933097	0.99060893	0.7497370644229376
137	L47L:D51D:I52I:R54R:L55L:F73M:R77L:E79E:A80V:R81R	0.6184474834463438	0.6031666	0.39403924532394147
138	L47L:D51D:I52I:R54R:L55L:F73V:R77R:E79T:A80I:R81R	0.8853552858565517	0.6084511	0.45791727971160456
139	L47L:D51D:I52I:R54R:L55L:F73C:R77R:E79E:A80A:R81R	0.7060604579973342	0.89964604	0.6205690757718341
140	L47L:D51D:I52I:R54R:L55L:F73I:R77R:E79T:A80L:R81N	0.5922101914271821	0.48900172	0.41255688849742167
141	L47L:D51D:I52I:R54R:L55L:F73L:R77H:E79L:A80I:R81R	0.6486266699162981	0.6963959	0.4343469856769831
142	L47L:D51D:I52I:R54R:L55L:F73D:R77L:E79I:A80M:R81G	0.9247708231659728	0.00015079975	0.04093030110570586
143	L47L:D51D:I52I:R54R:L55L:F73L:R77W:E79Q:A80C:R81F	-0.0141972101351882	0.19460574	0.23354922994998914
144	L47L:D51D:I52I:R54R:L55L:F73H:R77K:E79R:A80G:R81K	0.0753816692015206	0.19259936	0.2795867880627969
145	L47L:D51D:I52I:R54R:L55L:F73F:R77Y:E79L:A80L:R81V	0.1391477271728952	0.44272652	0.3637774025429823
146	L47L:D51D:I52I:R54R:L55L:F73D:R77R:E79E:A80A:R81R	-0.0740631515413195	0.128806	0.5867891395013691
147	L47L:D51D:I52I:R54R:L55L:F73F:R77V:E79S:A80V:R81R	0.6505489040738511	0.56381756	0.4028535579318905
148	L47L:D51D:I52I:R54R:L55L:F73M:R77R:E79M:A80S:R81Q	0.7090813760073532	0.6932585	0.4325659334208432
149	L47L:D51D:I52I:R54R:L55L:F73F:R77S:E79V:A80I:R81Y	0.2492197353142756	0.2717154	0.3239862060747758
150	L47L:D51D:I52I:R54R:L55L:F73L:R77R:E79I:A80S:R81Q	0.4821235144991254	0.72589093	0.43585137231879234
151	L47L:D51D:I52I:R54R:L55L:F73A:R77L:E79Q:A80T:R81L	-0.3254891592680553	0.0016874373	0.02701080667523938
152	L47L:D51D:I52I:R54R:L55L:F73V:R77R:E79D:A80C:R81L	0.3118089773868631	0.3877504	0.393150779222823
153	L47L:D51D:I52I:R54R:L55L:F73F:R77H:E79I:A80S:R81L	0.6787418581834779	0.5928798	0.40659223208175355
154	L47L:D51D:I52I:R54R:L55L:F73S:R77R:E79Q:A80C:R81V	0.2432140064893543	0.17240205	0.3759775223134542
155	L47L:D51D:I52I:R54R:L55L:F73L:R77K:E79A:A80N:R81L	0.0630748198538725	0.22122753	0.3376634127348803
156	L47L:D51D:I52I:R54R:L55L:F73R:R77Y:E79R:A80Y:R81L	-0.0424187304635481	0.0045634806	0.011539722302555351
157	L47L:D51D:I52I:R54R:L55L:F73F:R77V:E79K:A80C:R81Q	0.3997390351641284	0.4276424	0.3180215305116753
159	L47L:D51D:I52I:R54R:L55L:F73V:R77L:E79K:A80V:R81R	-0.1238780087119007	0.04746616	0.16524689861609534
160	L47L:D51D:I52I:R54R:L55L:F73F:R77R:E79E:A80A:R81L	0.9271794349554904	0.990355	0.7555408348516773
161	L47L:D51D:I52I:R54R:L55L:F73G:R77R:E79E:A80A:R81R	0.4876656412928845	0.7235253	0.6071639326968016
162	L47L:D51D:I52I:R54R:L55L:F73L:R77I:E79S:A80L:R81R	0.4811681033877807	0.35206062	0.3121519878687045
163	L47L:D51D:I52I:R54R:L55L:F73R:R77R:E79E:A80A:R81R	0.5661600667531556	0.91502476	0.6383605911281046
164	L47L:D51D:I52I:R54R:L55L:F73L:R77W:E79V:A80A:R81C	0.242187793353322	0.24429601	0.31087783596341517
165	L47L:D51D:I52I:R54R:L55L:F73Y:R77R:E79Q:A80L:R81K	0.7673606796577767	0.73701966	0.48489281285244235
166	L47L:D51D:I52I:R54R:L55L:F73L:R77F:E79F:A80A:R81R	0.309972511251549	0.46156	0.4111075622892318
167	L47L:D51D:I52I:R54R:L55L:F73F:R77T:E79S:A80C:R81F	-0.066708068862344	0.21057329	0.2847090565136096
168	L47L:D51D:I52I:R54R:L55L:F73R:R77L:E79K:A80I:R81R	-0.0397035885665103	0.038882226	0.18985648667387764
169	L47L:D51D:I52I:R54R:L55L:F73F:R77I:E79C:A80A:R81Y	0.5245744888513256	0.4843405	0.3911795537712938
170	L47L:D51D:I52I:R54R:L55L:F73S:R77R:E79G:A80N:R81R	-0.011610638244953	0.045309395	0.31325606154830815
171	L47L:D51D:I52I:R54R:L55L:F73L:R77R:E79S:A80S:R81Y	0.2516505208084413	0.5223446	0.39005048838566553
172	L47L:D51D:I52I:R54R:L55L:F73F:R77R:E79S:A80Q:R81Q	0.5501537367932442	0.4801697	0.45555707883650476
173	L47L:D51D:I52I:R54R:L55L:F73L:R77K:E79H:A80L:R81L	0.6768869183023251	0.6754159	0.4257911595148263
174	L47L:D51D:I52I:R54R:L55L:F73I:R77R:E79S:A80L:R81R	0.7068347868911539	0.8017262	0.49699295195310916
175	L47L:D51D:I52I:R54R:L55L:F73S:R77T:E79P:A80L:R81Y	-0.3230033284635687	0.00061556697	-0.004021601529239114
176	L47L:D51D:I52I:R54R:L55L:F73F:R77S:E79D:A80L:R81S	0.1254371135145546	0.25946862	0.33082786346910886
177	L47L:D51D:I52I:R54R:L55L:F73F:R77K:E79L:A80C:R81G	0.7849492161199566	0.8311095	0.5259073099134812
178	L47L:D51D:I52I:R54R:L55L:F73F:R77R:E79M:A80G:R81W	0.9135542632596731	0.8295929	0.5397370336194662
179	L47L:D51D:I52I:R54R:L55L:F73W:R77K:E79C:A80C:R81R	0.8765253153702125	0.8981675	0.5780891939566017
180	L47L:D51D:I52I:R54R:L55L:F73L:R77Q:E79Q:A80I:R81S	0.559165142795215	0.19165054	0.27099285631822867
181	L47L:D51D:I52I:R54R:L55L:F73V:R77R:E79C:A80L:R81K	0.6772845926968005	0.43878892	0.39650948304360184
182	L47L:D51D:I52I:R54R:L55L:F73F:R77L:E79Y:A80L:R81R	0.4048953955545605	0.76697457	0.46825883484698716
183	L47L:D51D:I52I:R54R:L55L:F73I:R77V:E79N:A80I:R81R	-0.0983872993316263	0.10621771	0.2142219440811136
184	L47L:D51D:I52I:R54R:L55L:F73F:R77S:E79H:A80A:R81V	0.4385687765584132	0.5256435	0.43033337175079306
185	L47L:D51D:I52I:R54R:L55L:F73F:R77R:E79E:A80A:R81R	0.8866772530028358	0.997455	0.8611967414381151
186	L47L:D51D:I52I:R54R:L55L:F73F:R77R:E79Q:A80I:R81M	0.7891586278882909	0.9059466	0.5727048211741331
187	L47L:D51D:I52I:R54R:L55L:F73F:R77K:E79G:A80A:R81R	0.925446599854058	0.96739304	0.7076069786565717
188	L47L:D51D:I52I:R54R:L55L:F73F:R77R:E79D:A80G:R81W	0.752451288242739	0.79786193	0.5571475151206766
189	L47L:D51D:I52I:R54R:L55L:F73F:R77K:E79F:A80M:R81I	0.9455327220700006	0.83417237	0.5162447224747324
190	L47L:D51D:I52I:R54R:L55L:F73S:R77R:E79L:A80A:R81T	0.0581922609240344	0.29881436	0.42369761276728557
191	L47L:D51D:I52I:R54R:L55L:F73F:R77F:E79G:A80I:R81R	0.5178054969654033	0.33065262	0.3834998748164025
192	L47L:D51D:I52I:R54R:L55L:F73R:R77I:E79L:A80V:R81I	-0.2017549930467817	0.0135203	0.10228286099999465
193	L47L:D51D:I52I:R54R:L55L:F73F:R77L:E79P:A80G:R81Y	0.0707812085576165	0.029944927	0.1937427012498428
194	L47L:D51D:I52I:R54R:L55L:F73L:R77K:E79F:A80G:R81R	0.6447583067296664	0.7236087	0.4507323070632023
195	L47L:D51D:I52I:R54R:L55L:F73I:R77R:E79L:A80T:R81A	0.2309028705841715	0.3109107	0.29952720669100985
196	L47L:D51D:I52I:R54R:L55L:F73F:R77S:E79I:A80L:R81Q	0.4474834895169873	0.4852574	0.3551644980216639
197	L47L:D51D:I52I:R54R:L55L:F73F:R77T:E79Y:A80L:R81S	0.0292885379915322	0.25262916	0.3049751566258278
198	L47L:D51D:I52I:R54R:L55L:F73F:R77L:E79S:A80T:R81R	0.4829444497939595	0.36939895	0.3519609094231151
199	L47L:D51D:I52I:R54R:L55L:F73W:R77I:E79K:A80C:R81L	-0.0002153425083409	0.20533481	0.2710433874551673
200	L47L:D51D:I52I:R54R:L55L:F73G:R77R:E79F:A80C:R81K	0.1139608603527864	0.19745311	0.4241565254923309
201	L47L:D51D:I52I:R54R:L55L:F73Y:R77R:E79S:A80L:R81R	0.6422951208872566	0.7339052	0.4806774222513503
202	L47L:D51D:I52I:R54R:L55L:F73I:R77I:E79D:A80V:R81R	0.2813988607249048	0.14627528	0.266719563351364
203	L47L:D51D:I52I:R54R:L55L:F73T:R77K:E79V:A80Y:R81K	-0.1047898031941916	0.2434932	0.32796947942466764
204	L47L:D51D:I52I:R54R:L55L:F73F:R77R:E79N:A80F:R81Y	0.5107292870367176	0.62956554	0.4602179744860318
205	L47L:D51D:I52I:R54R:L55L:F73F:R77F:E79R:A80I:R81K	0.1408052091352375	0.3216412	0.3569579485462793
206	L47L:D51D:I52I:R54R:L55L:F73M:R77R:E79R:A80S:R81K	0.501691906862889	0.7055593	0.4611724956805242
207	L47L:D51D:I52I:R54R:L55L:F73F:R77S:E79F:A80L:R81P	-0.0799421636553659	0.07817504	0.2722446077144038
208	L47L:D51D:I52I:R54R:L55L:F73S:R77F:E79C:A80I:R81H	0.3251004783544641	0.0025264919	0.040770201880200155
209	L47L:D51D:I52I:R54R:L55L:F73S:R77K:E79I:A80G:R81L	-0.0878410603369738	0.04669887	0.23351978434095264
210	L47L:D51D:I52I:R54R:L55L:F73F:R77H:E79S:A80L:R81K	0.7205458676442897	0.82940996	0.5174435991713158
211	L47L:D51D:I52I:R54R:L55L:F73F:R77R:E79G:A80A:R81R	0.8606693963440839	0.9824594	0.7606950178407662
212	L47L:D51D:I52I:R54R:L55L:F73I:R77R:E79G:A80L:R81F	0.491899016075542	0.2949354	0.33790595542701213
213	L47L:D51D:I52I:R54R:L55L:F73L:R77R:E79L:A80L:R81N	0.8089946332655916	0.7390867	0.47061851588340226
214	L47L:D51D:I52I:R54R:L55L:F73F:R77L:E79S:A80C:R81R	0.7404088101546522	0.7246249	0.44952911997822365
215	L47L:D51D:I52I:R54R:L55L:F73L:R77R:E79T:A80L:R81N	0.7926630259376088	0.715673	0.4877910490064625
216	L47L:D51D:I52I:R54R:L55L:F73L:R77R:E79E:A80N:R81W	0.4874025781367643	0.5800448	0.45715264464936267
217	L47L:D51D:I52I:R54R:L55L:F73F:R77S:E79L:A80L:R81K	0.6881081476858103	0.6040643	0.41095238906867854
218	L47L:D51D:I52I:R54R:L55L:F73S:R77R:E79L:A80L:R81Y	0.0295054753630787	0.16545668	0.3361814688718968
219	L47L:D51D:I52I:R54R:L55L:F73I:R77K:E79G:A80L:R81Y	0.2119666858021676	0.24616903	0.31240670979049145
220	L47L:D51D:I52I:R54R:L55L:F73F:R77L:E79N:A80C:R81K	0.6372300530200138	0.5678771	0.4175295453662966
221	L47L:D51D:I52I:R54R:L55L:F73F:R77R:E79S:A80Q:R81H	0.4933853761208746	0.4550923	0.46494260695660555
222	L47L:D51D:I52I:R54R:L55L:F73L:R77V:E79G:A80L:R81R	0.7287120971662371	0.24887955	0.29014377084655646
223	L47L:D51D:I52I:R54R:L55L:F73F:R77R:E79Q:A80L:R81K	0.8392077095733325	0.97570086	0.6879021800784195
225	L47L:D51D:I52I:R54R:L55L:F73L:R77Y:E79L:A80M:R81N	-0.1096191332101054	0.11735606	0.20746213348760764
227	L47L:D51D:I52I:R54R:L55L:F73F:R77E:E79A:A80C:R81K	0.7365683768743604	0.5414012	0.4460683604658319
228	L47L:D51D:I52I:R54R:L55L:F73R:R77I:E79T:A80L:R81M	-0.0055943629755716	0.015704691	0.10641999912893416
229	L47L:D51D:I52I:R54R:L55L:F73L:R77R:E79G:A80L:R81R	0.8285191902101467	0.8651711	0.553262080698903
230	L47L:D51D:I52I:R54R:L55L:F73R:R77F:E79I:A80F:R81G	-0.1495917276887923	0.0015588999	-0.006822169493636645
231	L47L:D51D:I52I:R54R:L55L:F73F:R77L:E79T:A80A:R81H	0.6969537445721181	0.6843551	0.471909169906837
232	L47L:D51D:I52I:R54R:L55L:F73L:R77R:E79L:A80C:R81E	0.5210899752926986	0.7051915	0.4559440960214099
233	L47L:D51D:I52I:R54R:L55L:F73T:R77K:E79E:A80I:R81R	0.6070945111495465	0.7993015	0.481644477342043
234	L47L:D51D:I52I:R54R:L55L:F73T:R77L:E79F:A80V:R81K	-0.174331899590334	0.06298867	0.18654396104124463
235	L47L:D51D:I52I:R54R:L55L:F73F:R77R:E79D:A80F:R81L	0.7441518845125191	0.74840397	0.5196508882478864
236	L47L:D51D:I52I:R54R:L55L:F73W:R77I:E79K:A80A:R81R	0.8028673918723757	0.6603736	0.46072479227512214
237	L47L:D51D:I52I:R54R:L55L:F73V:R77R:E79D:A80L:R81R	0.7403783094794646	0.66981035	0.4868589239160919
238	L47L:D51D:I52I:R54R:L55L:F73L:R77F:E79R:A80I:R81K	0.0149639398802981	0.11317325	0.2454982715311019
239	L47L:D51D:I52I:R54R:L55L:F73F:R77R:E79S:A80H:R81R	0.6922228224830891	0.7073004	0.5385066613405166
240	L47L:D51D:I52I:R54R:L55L:F73I:R77H:E79E:A80L:R81Y	0.456084107962104	0.45182592	0.32671386542962483
241	L47L:D51D:I52I:R54R:L55L:F73L:R77R:E79C:A80T:R81W	0.2087846599091819	0.30606002	0.3746006639761745
242	L47L:D51D:I52I:R54R:L55L:F73F:R77Y:E79Q:A80F:R81H	0.256224620730285	0.20118439	0.2780510351976993
243	L47L:D51D:I52I:R54R:L55L:F73F:R77L:E79A:A80F:R81R	0.1050662496576776	0.3768648	0.35634231164757446
244	L47L:D51D:I52I:R54R:L55L:F73L:R77R:E79L:A80E:R81L	0.1857163765247913	0.16934887	0.3557992070398325
245	L47L:D51D:I52I:R54R:L55L:F73L:R77R:E79P:A80L:R81Y	0.325814145225421	0.279931	0.40631058786844126
246	L47L:D51D:I52I:R54R:L55L:F73F:R77H:E79L:A80S:R81L	0.5529181494609356	0.55313885	0.38512100981573855
247	L47L:D51D:I52I:R54R:L55L:F73L:R77Y:E79K:A80V:R81L	0.7480196669125058	0.08803061	0.20250036229278143
248	L47L:D51D:I52I:R54R:L55L:F73T:R77T:E79L:A80T:R81T	-0.3493506629001458	0.0075060725	0.00641145198957652
249	L47L:D51D:I52I:R54R:L55L:F73M:R77I:E79K:A80V:R81R	0.304638475136577	0.2302044	0.2882578457588237
251	L47L:D51D:I52I:R54R:L55L:F73F:R77R:E79W:A80T:R81L	0.7694934514472107	0.709529	0.518163724289589
252	L47L:D51D:I52I:R54R:L55L:F73I:R77K:E79T:A80L:R81Q	0.5359966035479807	0.497483	0.37287393634391036
253	L47L:D51D:I52I:R54R:L55L:F73F:R77L:E79D:A80V:R81R	0.7738263565780696	0.6468389	0.46738309407675516
254	L47L:D51D:I52I:R54R:L55L:F73F:R77I:E79L:A80Q:R81K	0.1537664843587347	0.1214087	0.2887572544846559
255	L47L:D51D:I52I:R54R:L55L:F73F:R77I:E79S:A80G:R81W	-0.184162161297256	0.13345852	0.24955573284244045
256	L47L:D51D:I52I:R54R:L55L:F73F:R77T:E79K:A80A:R81Q	0.722503801103474	0.48518112	0.39436180850350205
257	L47L:D51D:I52I:R54R:L55L:F73L:R77Q:E79S:A80V:R81R	0.7361820781074528	0.42744234	0.37530124695116346
258	L47L:D51D:I52I:R54R:L55L:F73Y:R77L:E79E:A80A:R81R	0.7432399171480416	0.60452783	0.41208194281986543
259	L47L:D51D:I52I:R54R:L55L:F73F:R77R:E79R:A80W:R81Q	0.3422762705886726	0.7432504	0.46034715635209217
260	L47L:D51D:I52I:R54R:L55L:F73K:R77M:E79S:A80D:R81K	-0.1804740515299742	0.00068092346	0.05377400601794735
261	L47L:D51D:I52I:R54R:L55L:F73L:R77F:E79E:A80V:R81S	0.3051997255244863	0.12242529	0.23085512675741218
262	L47L:D51D:I52I:R54R:L55L:F73I:R77R:E79V:A80S:R81Y	0.4511411277822458	0.35187754	0.34405262643418727
263	L47L:D51D:I52I:R54R:L55L:F73R:R77L:E79L:A80I:R81R	0.0594361229742802	0.06409401	0.21614768813228755
264	L47L:D51D:I52I:R54R:L55L:F73F:R77L:E79C:A80V:R81H	0.3365784034177622	0.251068	0.30916006801133616
265	L47L:D51D:I52I:R54R:L55L:F73F:R77R:E79M:A80Y:R81V	0.6880593851777487	0.80494535	0.524920571109435
266	L47L:D51D:I52I:R54R:L55L:F73F:R77R:E79Q:A80K:R81I	-0.0230350984367311	0.1603997	0.5013197469685342
267	L47L:D51D:I52I:R54R:L55L:F73H:R77R:E79M:A80L:R81R	0.9561196173755392	0.7665592	0.4862100937054451
268	L47L:D51D:I52I:R54R:L55L:F73W:R77W:E79T:A80V:R81Q	0.284278497860049	0.26894853	0.3046761197464563
269	L47L:D51D:I52I:R54R:L55L:F73M:R77R:E79Q:A80N:R81R	0.4851971649164856	0.71222156	0.5070215204929454
270	L47L:D51D:I52I:R54R:L55L:F73W:R77I:E79Q:A80G:R81K	0.3459576138177824	0.26145512	0.301319805037868
271	L47L:D51D:I52I:R54R:L55L:F73L:R77Q:E79S:A80L:R81A	0.6558328475436838	0.24374759	0.26515468511552737
272	L47L:D51D:I52I:R54R:L55L:F73L:R77I:E79K:A80S:R81L	-0.091505766224104	0.049991786	0.1265776138911157
273	L47L:D51D:I52I:R54R:L55L:F73L:R77R:E79S:A80H:R81R	0.6070956624223097	0.39408314	0.42704698432533905
274	L47L:D51D:I52I:R54R:L55L:F73H:R77K:E79A:A80L:R81Y	0.107749245276646	0.25356987	0.3151403130128078
275	L47L:D51D:I52I:R54R:L55L:F73S:R77R:E79I:A80L:R81R	0.4996295035772389	0.4799738	0.4701858623530882
276	L47L:D51D:I52I:R54R:L55L:F73F:R77R:E79Y:A80V:R81T	0.8555566159767062	0.8961241	0.575659057099696
277	L47L:D51D:I52I:R54R:L55L:F73I:R77K:E79C:A80L:R81R	0.7878481002096025	0.62664956	0.42803271274481725
278	L47L:D51D:I52I:R54R:L55L:F73F:R77S:E79V:A80S:R81R	0.6693829121664827	0.45008504	0.38148963099996785
279	L47L:D51D:I52I:R54R:L55L:F73F:R77L:E79V:A80A:R81V	0.8488153899534316	0.59536403	0.4629462502663884
280	L47L:D51D:I52I:R54R:L55L:F73I:R77R:E79Q:A80Y:R81H	0.1772004038668863	0.36748558	0.34430702931271434
281	L47L:D51D:I52I:R54R:L55L:F73C:R77K:E79E:A80I:R81M	0.2641961194303555	0.23793575	0.3293498343930656
282	L47L:D51D:I52I:R54R:L55L:F73L:R77R:E79S:A80G:R81Q	0.4569488207222834	0.5790748	0.3900852837440151
283	L47L:D51D:I52I:R54R:L55L:F73F:R77P:E79E:A80A:R81R	0.8526176744037144	0.7487702	0.5949773998434221
284	L47L:D51D:I52I:R54R:L55L:F73L:R77R:E79E:A80M:R81K	0.8134868826050954	0.95753336	0.5997277460968528
285	L47L:D51D:I52I:R54R:L55L:F73L:R77R:E79F:A80L:R81N	0.6577634988158028	0.69117147	0.46411769498158545
286	L47L:D51D:I52I:R54R:L55L:F73F:R77R:E79K:A80S:R81R	0.9327216329110144	0.93592715	0.6037683220861764
287	L47L:D51D:I52I:R54R:L55L:F73M:R77L:E79R:A80L:R81R	0.267772075102788	0.33823067	0.31167110031316153
289	L47L:D51D:I52I:R54R:L55L:F73F:R77I:E79L:A80P:R81S	-0.2744744768267956	0.014106512	0.17803170414354463
290	L47L:D51D:I52I:R54R:L55L:F73F:R77S:E79I:A80Q:R81K	-0.0454775739277372	0.11036202	0.3085135971705024
291	L47L:D51D:I52I:R54R:L55L:F73F:R77T:E79C:A80I:R81N	0.0756345740741711	0.11505985	0.26477256928055476
292	L47L:D51D:I52I:R54R:L55L:F73Y:R77K:E79E:A80M:R81K	0.824771964126725	0.7559284	0.4550900167018587
293	L47L:D51D:I52I:R54R:L55L:F73L:R77I:E79S:A80L:R81H	0.0144965338610804	0.14248317	0.21731781951217385
294	L47L:D51D:I52I:R54R:L55L:F73F:R77R:E79L:A80V:R81Y	0.909870960680594	0.90679884	0.5694548834976276
295	L47L:D51D:I52I:R54R:L55L:F73F:R77T:E79L:A80A:R81Y	1.004658509011506	0.543804	0.41233953522336714
296	L47L:D51D:I52I:R54R:L55L:F73L:R77L:E79L:A80G:R81R	0.042496799322079	0.25903636	0.26421573575694096
297	L47L:D51D:I52I:R54R:L55L:F73Y:R77R:E79S:A80A:R81L	0.7283146244277602	0.6293044	0.47099477579159826
298	L47L:D51D:I52I:R54R:L55L:F73F:R77I:E79L:A80P:R81Y	-0.1205207660682523	0.020390034	0.2040841124477636
299	L47L:D51D:I52I:R54R:L55L:F73W:R77V:E79Y:A80A:R81R	0.7616605355264144	0.7632673	0.4986340983079964
300	L47L:D51D:I52I:R54R:L55L:F73F:R77T:E79H:A80L:R81S	0.1144775668998408	0.24226773	0.286605672687204
301	L47L:D51D:I52I:R54R:L55L:F73L:R77K:E79M:A80V:R81S	0.4878759535106566	0.50029457	0.3929447482490502
302	L47L:D51D:I52I:R54R:L55L:F73L:R77K:E79V:A80G:R81K	0.7329124397326224	0.6443541	0.44349265643041297
303	L47L:D51D:I52I:R54R:L55L:F73L:R77V:E79D:A80V:R81R	0.4302258922104326	0.31295794	0.3389105386015037
304	L47L:D51D:I52I:R54R:L55L:F73W:R77K:E79F:A80A:R81Q	0.8428674362695284	0.9011799	0.5832825617643348
305	L47L:D51D:I52I:R54R:L55L:F73Y:R77R:E79Q:A80C:R81K	0.769689392118668	0.769565	0.4968405747456112
306	L47L:D51D:I52I:R54R:L55L:F73T:R77R:E79R:A80A:R81R	0.6254454156949425	0.836789	0.5452364165203767
307	L47L:D51D:I52I:R54R:L55L:F73F:R77S:E79L:A80L:R81N	0.002001092965258	0.29092258	0.32028818872496573
308	L47L:D51D:I52I:R54R:L55L:F73F:R77R:E79D:A80A:R81R	0.8679766474658771	0.99184006	0.8271767072888039
309	L47L:D51D:I52I:R54R:L55L:F73L:R77K:E79R:A80S:R81R	0.1942442849358802	0.67333484	0.430949245546879
310	L47L:D51D:I52I:R54R:L55L:F73L:R77R:E79K:A80I:R81T	0.5001049804310281	0.6211679	0.4263481039145098
311	L47L:D51D:I52I:R54R:L55L:F73W:R77I:E79L:A80S:R81G	-0.0451748607683332	0.068142384	0.18874389154415058
312	L47L:D51D:I52I:R54R:L55L:F73F:R77S:E79L:A80S:R81K	0.5210212962647048	0.38299748	0.3413089362073705
313	L47L:D51D:I52I:R54R:L55L:F73F:R77C:E79S:A80V:R81R	0.3233649866041336	0.35029885	0.3956087785931013
314	L47L:D51D:I52I:R54R:L55L:F73W:R77M:E79N:A80C:R81H	0.1523097792393529	0.28724653	0.30159242965136907
315	L47L:D51D:I52I:R54R:L55L:F73I:R77K:E79Q:A80M:R81G	0.2502091334624554	0.25267515	0.3153500222964237
316	L47L:D51D:I52I:R54R:L55L:F73W:R77K:E79E:A80V:R81G	0.7738793381173021	0.76416576	0.5131800130271542
317	L47L:D51D:I52I:R54R:L55L:F73M:R77R:E79L:A80S:R81G	0.2410109086763073	0.44946426	0.39004025144107374
318	L47L:D51D:I52I:R54R:L55L:F73V:R77L:E79K:A80A:R81R	-0.1092152850885203	0.15597892	0.2789350804358715
319	L47L:D51D:I52I:R54R:L55L:F73F:R77K:E79F:A80L:R81T	0.6681997122468266	0.85466635	0.5191238288734098
320	L47L:D51D:I52I:R54R:L55L:F73F:R77R:E79Y:A80T:R81H	0.8342603362534861	0.826926	0.5339096492207894
321	L47L:D51D:I52I:R54R:L55L:F73F:R77L:E79I:A80A:R81K	0.8370117294491928	0.85805166	0.5440814442427209
322	L47L:D51D:I52I:R54R:L55L:F73F:R77S:E79I:A80A:R81H	0.7991188974494375	0.6669433	0.46052328626845046
323	L47L:D51D:I52I:R54R:L55L:F73F:R77M:E79Q:A80I:R81R	0.6814709371252399	0.78539956	0.45466521296202894
324	L47L:D51D:I52I:R54R:L55L:F73F:R77A:E79L:A80L:R81R	0.6864200245441628	0.79770887	0.45653954794900176
325	L47L:D51D:I52I:R54R:L55L:F73L:R77R:E79S:A80T:R81R	0.6592309037313485	0.7383136	0.4866066638002102
326	L47L:D51D:I52I:R54R:L55L:F73F:R77F:E79Q:A80I:R81K	0.5342077433543709	0.45414665	0.40668029718074167
327	L47L:D51D:I52I:R54R:L55L:F73Y:R77R:E79D:A80V:R81R	0.494127617171701	0.6958264	0.5104791582430506
328	L47L:D51D:I52I:R54R:L55L:F73M:R77R:E79C:A80L:R81C	0.6149657349926854	0.5284447	0.4155715247752954
329	L47L:D51D:I52I:R54R:L55L:F73F:R77I:E79Y:A80S:R81H	0.1832621255349388	0.27239734	0.28981152042797553
330	L47L:D51D:I52I:R54R:L55L:F73F:R77G:E79T:A80V:R81R	0.3969676278146187	0.5845684	0.4527140681436639
331	L47L:D51D:I52I:R54R:L55L:F73F:R77L:E79Q:A80L:R81F	-0.0897905594110744	0.37401837	0.3286353670868987
332	L47L:D51D:I52I:R54R:L55L:F73L:R77K:E79K:A80L:R81V	0.6236799234615331	0.526431	0.40901939224519795
333	L47L:D51D:I52I:R54R:L55L:F73V:R77R:E79K:A80M:R81H	0.1852841904551641	0.25132388	0.3071576083091303
334	L47L:D51D:I52I:R54R:L55L:F73F:R77R:E79D:A80H:R81R	0.1612834110274025	0.7598398	0.5860233190253072
335	L47L:D51D:I52I:R54R:L55L:F73L:R77H:E79L:A80F:R81R	0.2756326812115779	0.4068307	0.343064039920513
336	L47L:D51D:I52I:R54R:L55L:F73F:R77T:E79N:A80L:R81K	0.5292730380668094	0.39466026	0.38088368477136364
337	L47L:D51D:I52I:R54R:L55L:F73W:R77R:E79I:A80L:R81N	0.6303322784625527	0.84819144	0.5549642969589921
338	L47L:D51D:I52I:R54R:L55L:F73F:R77R:E79H:A80P:R81Q	0.1662188115192332	0.333259	0.4687645176744955
339	L47L:D51D:I52I:R54R:L55L:F73F:R77K:E79L:A80H:R81H	0.4184357048488344	0.3757792	0.4066006407283584
340	L47L:D51D:I52I:R54R:L55L:F73L:R77M:E79E:A80Q:R81K	-0.0643972237086095	0.13779172	0.2573093632597903
341	L47L:D51D:I52I:R54R:L55L:F73T:R77R:E79F:A80I:R81H	0.3040546545961026	0.3982448	0.3678770223623549
342	L47L:D51D:I52I:R54R:L55L:F73F:R77K:E79K:A80F:R81T	0.4079667126027366	0.49106476	0.3934367959890228
344	L47L:D51D:I52I:R54R:L55L:F73L:R77L:E79R:A80L:R81R	0.3044112545690502	0.3483135	0.3075753062001089
346	L47L:D51D:I52I:R54R:L55L:F73L:R77G:E79N:A80L:R81R	0.3756918848183084	0.25332463	0.32074160132162444
347	L47L:D51D:I52I:R54R:L55L:F73L:R77R:E79R:A80T:R81L	0.490756554741825	0.39930195	0.3624043823440039
348	L47L:D51D:I52I:R54R:L55L:F73L:R77K:E79L:A80A:R81S	0.7594217781314632	0.7795516	0.49254294081381306
349	L47L:D51D:I52I:R54R:L55L:F73L:R77R:E79K:A80T:R81C	0.1935709478552042	0.2649302	0.33145246749455776
350	L47L:D51D:I52I:R54R:L55L:F73W:R77R:E79E:A80A:R81R	0.694657300289104	0.99437726	0.8126116232325125
351	L47L:D51D:I52I:R54R:L55L:F73F:R77V:E79V:A80S:R81L	0.2414406851132964	0.22120687	0.27450541873479756
352	L47L:D51D:I52I:R54R:L55L:F73F:R77S:E79L:A80I:R81V	0.0369379603543221	0.27411804	0.3234545991580418
353	L47L:D51D:I52I:R54R:L55L:F73I:R77R:E79S:A80F:R81G	-0.1083586969941307	0.1021955	0.25844091042392764
354	L47L:D51D:I52I:R54R:L55L:F73L:R77R:E79Y:A80G:R81S	0.3630488216104072	0.5129588	0.3863968774631836
355	L47L:D51D:I52I:R54R:L55L:F73M:R77R:E79M:A80Y:R81R	0.7596442481229364	0.8302341	0.5174013547102247
356	L47L:D51D:I52I:R54R:L55L:F73P:R77R:E79E:A80A:R81R	0.684756730794567	0.8178724	0.6191803823750952
358	L47L:D51D:I52I:R54R:L55L:F73F:R77R:E79L:A80S:R81L	0.8568098749115151	0.8662828	0.5244036169581485
359	L47L:D51D:I52I:R54R:L55L:F73F:R77K:E79E:A80L:R81G	0.8173708620287927	0.9189322	0.5794800529258473
360	L47L:D51D:I52I:R54R:L55L:F73L:R77R:E79V:A80L:R81N	0.7265232309036168	0.7063274	0.48383862751239787
361	L47L:D51D:I52I:R54R:L55L:F73L:R77R:E79L:A80L:R81V	0.7212147277179872	0.780346	0.4883986328878022
363	L47L:D51D:I52I:R54R:L55L:F73M:R77L:E79T:A80A:R81L	0.1259496310367383	0.3234498	0.353723548774805
364	L47L:D51D:I52I:R54R:L55L:F73F:R77S:E79L:A80T:R81H	-0.0415289015312388	0.16120934	0.25745835521380994
365	L47L:D51D:I52I:R54R:L55L:F73F:R77L:E79T:A80S:R81V	0.4183644740879355	0.21052957	0.30128195877245917
366	L47L:D51D:I52I:R54R:L55L:F73L:R77K:E79E:A80S:R81R	0.7441313665028082	0.9063356	0.5310323122507494
367	L47L:D51D:I52I:R54R:L55L:F73W:R77L:E79V:A80V:R81R	0.8922896522776855	0.45184776	0.4005176167439243
368	L47L:D51D:I52I:R54R:L55L:F73V:R77R:E79E:A80L:R81G	0.3229190619709093	0.45624247	0.38822356886401554
369	L47L:D51D:I52I:R54R:L55L:F73Y:R77R:E79L:A80L:R81H	0.5664320023171152	0.56468105	0.40185944082338654
370	L47L:D51D:I52I:R54R:L55L:F73L:R77Q:E79L:A80L:R81T	0.5602774171431437	0.2953143	0.28804206812634753
371	L47L:D51D:I52I:R54R:L55L:F73F:R77T:E79N:A80I:R81K	0.3268193703989352	0.32362935	0.3662699782000398
372	L47L:D51D:I52I:R54R:L55L:F73T:R77K:E79V:A80L:R81R	0.6916276144025398	0.6266712	0.44395779063682744
373	L47L:D51D:I52I:R54R:L55L:F73V:R77R:E79Y:A80V:R81R	0.6124074510811892	0.59397525	0.4523048213001432
374	L47L:D51D:I52I:R54R:L55L:F73W:R77Y:E79D:A80C:R81V	0.6444677831595476	0.26668233	0.3586405169867723
375	L47L:D51D:I52I:R54R:L55L:F73I:R77K:E79S:A80I:R81L	0.3103636469448635	0.2916978	0.32363529961115317
376	L47L:D51D:I52I:R54R:L55L:F73W:R77V:E79S:A80S:R81R	0.4454723929335548	0.27252728	0.3023399085580702
378	L47L:D51D:I52I:R54R:L55L:F73K:R77M:E79V:A80C:R81R	0.2592148104996293	0.100789994	0.24082839145234083
379	L47L:D51D:I52I:R54R:L55L:F73L:R77Q:E79S:A80C:R81R	0.6263794441293731	0.5840801	0.4049639305374227
380	L47L:D51D:I52I:R54R:L55L:F73T:R77R:E79A:A80C:R81L	0.6013608899729191	0.48601303	0.3987589924605039
381	L47L:D51D:I52I:R54R:L55L:F73F:R77S:E79Q:A80A:R81S	0.4964046134465975	0.49801204	0.4104604396756978
382	L47L:D51D:I52I:R54R:L55L:F73F:R77N:E79S:A80K:R81V	0.7631849574967329	0.0025051236	0.22260967266105028
383	L47L:D51D:I52I:R54R:L55L:F73I:R77R:E79L:A80A:R81L	0.8474660902701091	0.7928684	0.5033264924219241
384	L47L:D51D:I52I:R54R:L55L:F73T:R77L:E79Q:A80L:R81R	0.1475425218126913	0.17627332	0.2528800736358806
385	L47L:D51D:I52I:R54R:L55L:F73L:R77R:E79F:A80L:R81L	0.7618613987326779	0.77200073	0.47608657190246223
386	L47L:D51D:I52I:R54R:L55L:F73L:R77R:E79P:A80T:R81R	-0.0116367968028332	0.28981286	0.4332233104216779
387	L47L:D51D:I52I:R54R:L55L:F73F:R77L:E79H:A80I:R81R	0.6404584153597904	0.69556797	0.4352756443370396
388	L47L:D51D:I52I:R54R:L55L:F73I:R77Q:E79E:A80A:R81R	0.4319755652960395	0.8162993	0.4952919600960008
389	L47L:D51D:I52I:R54R:L55L:F73H:R77K:E79L:A80I:R81I	0.0960820646804084	0.23566797	0.3076244398855602
390	L47L:D51D:I52I:R54R:L55L:F73F:R77S:E79D:A80L:R81E	0.1026159703100674	0.19840422	0.3251664777260283
391	L47L:D51D:I52I:R54R:L55L:F73W:R77M:E79E:A80M:R81R	0.6680977528700385	0.82440126	0.44397904436136076
392	L47L:D51D:I52I:R54R:L55L:F73F:R77R:E79V:A80I:R81A	0.6939168633920529	0.91195375	0.5704478979348396
393	L47L:D51D:I52I:R54R:L55L:F73V:R77F:E79E:A80L:R81R	0.0088223190876696	0.15587875	0.25427078173904916
394	L47L:D51D:I52I:R54R:L55L:F73N:R77T:E79R:A80T:R81D	-0.12688182459182	4.554803e-05	-0.13793645318248451
395	L47L:D51D:I52I:R54R:L55L:F73F:R77T:E79Q:A80I:R81H	0.2431324772242673	0.31615454	0.33461135822013016
396	L47L:D51D:I52I:R54R:L55L:F73F:R77F:E79Y:A80L:R81K	0.150706636232957	0.51709723	0.4207955067493039
397	L47L:D51D:I52I:R54R:L55L:F73M:R77K:E79M:A80S:R81V	0.292882187720679	0.43462405	0.3838529242103657
398	L47L:D51D:I52I:R54R:L55L:F73L:R77R:E79S:A80K:R81R	0.2369805595406885	0.11385614	0.4554780149980162
399	L47L:D51D:I52I:R54R:L55L:F73L:R77S:E79I:A80A:R81L	0.2264616458474281	0.3158952	0.3382418710233659
400	L47L:D51D:I52I:R54R:L55L:F73H:R77K:E79I:A80G:R81L	0.0783101300119268	0.16337433	0.25692524870431127
401	L47L:D51D:I52I:R54R:L55L:F73L:R77W:E79T:A80L:R81K	0.5107566716296501	0.39741585	0.33677559594300166
402	L47L:D51D:I52I:R54R:L55L:F73Y:R77L:E79E:A80V:R81R	0.1418428338008449	0.2918772	0.29839376100008924
403	L47L:D51D:I52I:R54R:L55L:F73F:R77K:E79G:A80L:R81V	0.6870118239910423	0.7328112	0.5117890520269713
404	L47L:D51D:I52I:R54R:L55L:F73F:R77S:E79R:A80A:R81I	0.4927249474331505	0.45217234	0.40252975175127736
405	L47L:D51D:I52I:R54R:L55L:F73L:R77K:E79L:A80I:R81Y	0.383571243885473	0.6164117	0.40800838242002235
406	L47L:D51D:I52I:R54R:L55L:F73F:R77R:E79S:A80S:R81F	0.7365083501271865	0.7338175	0.4739213718531694
407	L47L:D51D:I52I:R54R:L55L:F73T:R77Q:E79T:A80L:R81L	0.3271412805906147	0.08782342	0.21613140091075253
408	L47L:D51D:I52I:R54R:L55L:F73F:R77S:E79T:A80M:R81K	0.4627695150382284	0.5139068	0.4010494471559414
409	L47L:D51D:I52I:R54R:L55L:F73R:R77V:E79L:A80L:R81T	0.0660291620689731	0.019546658	0.09275822879706408
410	L47L:D51D:I52I:R54R:L55L:F73F:R77I:E79Y:A80L:R81R	0.256489835024589	0.75056034	0.4542891416458143
411	L47L:D51D:I52I:R54R:L55L:F73P:R77R:E79M:A80G:R81Q	-0.0826854048115113	0.086405426	0.2896347778797529
412	L47L:D51D:I52I:R54R:L55L:F73W:R77N:E79V:A80F:R81K	0.0605034525264173	0.0738211	0.2869973814886629
413	L47L:D51D:I52I:R54R:L55L:F73L:R77R:E79N:A80C:R81A	0.6322539958771284	0.7288663	0.4512743993782669
414	L47L:D51D:I52I:R54R:L55L:F73F:R77H:E79L:A80I:R81S	0.6139356027275689	0.5968546	0.40722108317276534
415	L47L:D51D:I52I:R54R:L55L:F73I:R77R:E79I:A80L:R81I	0.5007947872801298	0.6498034	0.4376864423383377
416	L47L:D51D:I52I:R54R:L55L:F73F:R77M:E79N:A80V:R81R	0.4228450598826523	0.608245	0.41534903262724315
417	L47L:D51D:I52I:R54R:L55L:F73F:R77K:E79N:A80N:R81L	0.3906847417542375	0.3960839	0.4194264924114188
418	L47L:D51D:I52I:R54R:L55L:F73K:R77R:E79I:A80A:R81W	0.5505622956355984	0.43302482	0.4825550442316076
419	L47L:D51D:I52I:R54R:L55L:F73F:R77T:E79S:A80L:R81K	0.6141169897885501	0.45671582	0.3859226762196889
420	L47L:D51D:I52I:R54R:L55L:F73T:R77K:E79M:A80L:R81Q	0.6235279106326493	0.41248095	0.3406079717862137
421	L47L:D51D:I52I:R54R:L55L:F73P:R77L:E79A:A80L:R81S	0.1176871762812429	0.005455911	0.08163702539295326
422	L47L:D51D:I52I:R54R:L55L:F73L:R77L:E79T:A80I:R81N	0.0465750299248652	0.093571424	0.22707191104286606
423	L47L:D51D:I52I:R54R:L55L:F73L:R77L:E79E:A80L:R81R	0.6743988328886218	0.71502656	0.40765837290397927
424	L47L:D51D:I52I:R54R:L55L:F73T:R77R:E79V:A80C:R81L	0.5390452072495403	0.49733087	0.40333768512775287
425	L47L:D51D:I52I:R54R:L55L:F73K:R77K:E79A:A80G:R81S	0.440570171029319	0.038053125	0.2002900296554986
426	L47L:D51D:I52I:R54R:L55L:F73S:R77W:E79H:A80V:R81R	0.8936423762249271	0.031102002	0.1856118708815508
427	L47L:D51D:I52I:R54R:L55L:F73L:R77R:E79I:A80V:R81M	0.6810879666861758	0.71957356	0.46445536446707697
428	L47L:D51D:I52I:R54R:L55L:F73F:R77I:E79P:A80W:R81R	0.6135266515161673	0.065708846	0.2696547497265143
429	L47L:D51D:I52I:R54R:L55L:F73I:R77R:E79F:A80T:R81R	0.5121349374404361	0.5658591	0.4208878693179195
430	L47L:D51D:I52I:R54R:L55L:F73L:R77T:E79H:A80L:R81H	0.0682814681289834	0.13155347	0.2188974068348912
431	L47L:D51D:I52I:R54R:L55L:F73L:R77K:E79H:A80A:R81K	0.7547688096583295	0.9231696	0.6004597430643481
432	L47L:D51D:I52I:R54R:L55L:F73L:R77L:E79Y:A80M:R81R	0.1524970160906079	0.4085792	0.32972368279601233
433	L47L:D51D:I52I:R54R:L55L:F73F:R77R:E79L:A80G:R81N	0.7545480682109982	0.80099845	0.5041560606570764
435	L47L:D51D:I52I:R54R:L55L:F73F:R77T:E79E:A80I:R81Y	0.4242085036885734	0.5054726	0.3672730734308925
436	L47L:D51D:I52I:R54R:L55L:F73L:R77R:E79C:A80L:R81K	0.8614819762448034	0.84294474	0.5293943292744505
437	L47L:D51D:I52I:R54R:L55L:F73M:R77K:E79L:A80S:R81L	0.551976713257622	0.4689899	0.3639516948718292
438	L47L:D51D:I52I:R54R:L55L:F73W:R77R:E79E:A80C:R81V	0.7930696158280673	0.95117605	0.6287414584960808
440	L47L:D51D:I52I:R54R:L55L:F73F:R77T:E79T:A80S:R81K	0.3734970620762541	0.31853878	0.349467943410008
441	L47L:D51D:I52I:R54R:L55L:F73F:R77L:E79H:A80L:R81H	0.3063564217371358	0.48771143	0.3550551825518327
442	L47L:D51D:I52I:R54R:L55L:F73F:R77T:E79S:A80H:R81F	0.952105333490824	0.01350376	0.12758116648362988
443	L47L:D51D:I52I:R54R:L55L:F73F:R77R:E79S:A80T:R81R	0.7756113721108261	0.9129114	0.5980663408153878
444	L47L:D51D:I52I:R54R:L55L:F73L:R77K:E79T:A80S:R81R	0.819273727342833	0.7580148	0.4826843404682746
445	L47L:D51D:I52I:R54R:L55L:F73F:R77L:E79L:A80S:R81M	0.3840787440490754	0.22531664	0.2564098566557493
446	L47L:D51D:I52I:R54R:L55L:F73F:R77H:E79M:A80I:R81H	0.7070659353261104	0.73236114	0.4650624835906432
447	L47L:D51D:I52I:R54R:L55L:F73Y:R77R:E79T:A80A:R81I	0.7599635102433946	0.6919107	0.5130454836203098
448	L47L:D51D:I52I:R54R:L55L:F73F:R77R:E79N:A80I:R81M	0.8164577485986757	0.8256036	0.536489855961114
449	L47L:D51D:I52I:R54R:L55L:F73F:R77H:E79A:A80A:R81G	0.8511221366009601	0.7395761	0.5323796591505293
450	L47L:D51D:I52I:R54R:L55L:F73V:R77R:E79V:A80M:R81R	0.4875072057024173	0.6120743	0.4415030897530665
451	L47L:D51D:I52I:R54R:L55L:F73H:R77R:E79K:A80L:R81Y	0.1219362157875892	0.31827912	0.3332957317768455
452	L47L:D51D:I52I:R54R:L55L:F73L:R77S:E79L:A80M:R81R	0.0872330521149657	0.33212534	0.29937782018130554
453	L47L:D51D:I52I:R54R:L55L:F73W:R77R:E79A:A80A:R81C	0.8405009938424511	0.8802565	0.6108533555129146
454	L47L:D51D:I52I:R54R:L55L:F73V:R77I:E79H:A80L:R81K	0.0139761768241084	0.067041546	0.16461455129756264
455	L47L:D51D:I52I:R54R:L55L:F73W:R77R:E79L:A80G:R81T	0.8716870840485283	0.7080325	0.45220543851231493
456	L47L:D51D:I52I:R54R:L55L:F73W:R77R:E79S:A80G:R81G	0.5987830630768577	0.46661353	0.4245241498288337
457	L47L:D51D:I52I:R54R:L55L:F73I:R77R:E79A:A80F:R81R	0.6981010795715612	0.52548844	0.4157539055156289
458	L47L:D51D:I52I:R54R:L55L:F73F:R77K:E79S:A80T:R81L	0.7653964973508335	0.5926229	0.43932239504475545
459	L47L:D51D:I52I:R54R:L55L:F73R:R77K:E79V:A80L:R81F	-0.0608824319646837	0.11408141	0.29687693377783514
460	L47L:D51D:I52I:R54R:L55L:F73L:R77R:E79E:A80A:R81R	0.7932441563474749	0.99060893	0.7497370644229376
461	L47L:D51D:I52I:R54R:L55L:F73T:R77R:E79D:A80L:R81S	0.20427168088292	0.35566038	0.37674060942885473
462	L47L:D51D:I52I:R54R:L55L:F73F:R77I:E79P:A80T:R81R	0.7710183750602688	0.07188991	0.28460786284340983
463	L47L:D51D:I52I:R54R:L55L:F73L:R77R:E79K:A80V:R81V	0.6040168416291172	0.57071537	0.44439250973630184
464	L47L:D51D:I52I:R54R:L55L:F73R:R77L:E79M:A80A:R81R	0.6400690194294606	0.18711329	0.34082464408531044
465	L47L:D51D:I52I:R54R:L55L:F73S:R77R:E79C:A80A:R81I	-0.0044753369892026	0.19236135	0.416005594451741
466	L47L:D51D:I52I:R54R:L55L:F73W:R77K:E79I:A80V:R81G	0.685220130474419	0.58138	0.46913073038763425
467	L47L:D51D:I52I:R54R:L55L:F73V:R77R:E79A:A80L:R81G	0.0780512225945841	0.19875163	0.3313444829202273
468	L47L:D51D:I52I:R54R:L55L:F73F:R77S:E79S:A80V:R81I	0.14665298648997	0.19839129	0.3073879448012696
469	L47L:D51D:I52I:R54R:L55L:F73W:R77V:E79I:A80A:R81L	0.4513235675303509	0.50628537	0.39978812415420817
470	L47L:D51D:I52I:R54R:L55L:F73R:R77I:E79A:A80A:R81L	0.408352536196458	0.040867925	0.21575047400443315
471	L47L:D51D:I52I:R54R:L55L:F73L:R77R:E79T:A80V:R81G	0.4694095428737806	0.54153407	0.45504552161929895
472	L47L:D51D:I52I:R54R:L55L:F73Y:R77K:E79M:A80I:R81R	0.3865828799792752	0.63388866	0.44308185267941236
473	L47L:D51D:I52I:R54R:L55L:F73I:R77G:E79L:A80L:R81R	0.5183498906212368	0.20369056	0.26656261918947594
474	L47L:D51D:I52I:R54R:L55L:F73P:R77R:E79I:A80C:R81R	0.3648152693718905	0.49399337	0.49110560150205823
475	L47L:D51D:I52I:R54R:L55L:F73F:R77H:E79V:A80T:R81A	-0.2047296869688821	0.41702124	0.36015854870181374
476	L47L:D51D:I52I:R54R:L55L:F73F:R77Q:E79H:A80C:R81K	0.7190417718946281	0.82568705	0.501771017212307
477	L47L:D51D:I52I:R54R:L55L:F73L:R77R:E79F:A80I:R81G	0.4690498469212034	0.5488842	0.43447338271618857
478	L47L:D51D:I52I:R54R:L55L:F73L:R77L:E79R:A80M:R81H	-0.2710215991804815	0.11305159	0.18566566280778093
479	L47L:D51D:I52I:R54R:L55L:F73F:R77Y:E79I:A80S:R81I	0.022993211598495	0.30750978	0.31865591964125056
480	L47L:D51D:I52I:R54R:L55L:F73F:R77R:E79S:A80S:R81E	0.6487655105278974	0.66364056	0.4697963713535435
481	L47L:D51D:I52I:R54R:L55L:F73L:R77R:E79S:A80L:R81F	0.8058693952191147	0.6458535	0.4321051476993
482	L47L:D51D:I52I:R54R:L55L:F73Y:R77H:E79A:A80L:R81K	0.3971407003047537	0.29751718	0.33909183783565217
483	L47L:D51D:I52I:R54R:L55L:F73I:R77R:E79V:A80V:R81T	0.3910796593016172	0.4361137	0.3875240413711079
484	L47L:D51D:I52I:R54R:L55L:F73W:R77G:E79L:A80A:R81L	0.410124720879344	0.40978765	0.3949886920483395
485	L47L:D51D:I52I:R54R:L55L:F73L:R77K:E79H:A80V:R81Y	0.4819353286796555	0.5597597	0.4011989731929974
486	L47L:D51D:I52I:R54R:L55L:F73G:R77W:E79G:A80E:R81M	-0.2302866391068012	0.00011231823	-0.08532312569541775
487	L47L:D51D:I52I:R54R:L55L:F73W:R77V:E79D:A80A:R81K	0.7594235750921727	0.64586914	0.488512696067253
488	L47L:D51D:I52I:R54R:L55L:F73F:R77Y:E79H:A80I:R81Y	0.4410519205772967	0.3834349	0.3327669971541385
489	L47L:D51D:I52I:R54R:L55L:F73M:R77L:E79V:A80C:R81K	0.6482924716995363	0.3628617	0.3444409524700595
490	L47L:D51D:I52I:R54R:L55L:F73F:R77T:E79S:A80L:R81Y	0.0309931550509974	0.24806759	0.3003500881681144
491	L47L:D51D:I52I:R54R:L55L:F73L:R77M:E79Q:A80I:R81K	0.1782283658846936	0.38812363	0.31624495278324966
492	L47L:D51D:I52I:R54R:L55L:F73F:R77L:E79A:A80G:R81L	0.1982992893799963	0.2163916	0.27866092514742724
493	L47L:D51D:I52I:R54R:L55L:F73F:R77N:E79A:A80I:R81L	0.1073224342422529	0.18679458	0.34359142936065074
494	L47L:D51D:I52I:R54R:L55L:F73M:R77R:E79V:A80L:R81C	0.8136589877712761	0.65125227	0.4606800233569555
495	L47L:D51D:I52I:R54R:L55L:F73T:R77V:E79L:A80L:R81R	0.0454183337122159	0.1615859	0.22070740833967975
496	L47L:D51D:I52I:R54R:L55L:F73L:R77R:E79P:A80L:R81S	0.0663759921643465	0.21088398	0.3802581795642223
497	L47L:D51D:I52I:R54R:L55L:F73A:R77N:E79P:A80I:R81L	-0.1004451201290353	0.00018581748	0.015080300165672963
498	L47L:D51D:I52I:R54R:L55L:F73F:R77R:E79E:A80A:R81P	0.8698842996264446	0.9466833	0.7020291978220554
499	L47L:D51D:I52I:R54R:L55L:F73C:R77R:E79E:A80G:R81K	0.1219074216511282	0.48447078	0.419713100240043
500	L47L:D51D:I52I:R54R:L55L:F73T:R77K:E79L:A80I:R81R	0.4532879885794341	0.59199005	0.41612397243650806
501	L47L:D51D:I52I:R54R:L55L:F73L:R77R:E79T:A80L:R81P	0.4176546051351665	0.39704978	0.44624828889771734
502	L47L:D51D:I52I:R54R:L55L:F73Y:R77R:E79I:A80A:R81V	0.9234803942690286	0.7180176	0.5142934250697033
503	L47L:D51D:I52I:R54R:L55L:F73T:R77T:E79S:A80L:R81I	-0.1632222538874806	0.019927531	0.10021208236006926
504	L47L:D51D:I52I:R54R:L55L:F73L:R77V:E79E:A80I:R81R	0.6545452946154612	0.6298412	0.37603178787258157
505	L47L:D51D:I52I:R54R:L55L:F73F:R77K:E79Y:A80H:R81Y	0.190714218105247	0.3252923	0.40356292770307806
506	L47L:D51D:I52I:R54R:L55L:F73M:R77R:E79M:A80I:R81R	1.1167608894741663	0.9233928	0.5918153761874589
507	L47L:D51D:I52I:R54R:L55L:F73I:R77K:E79K:A80M:R81G	0.0542133265029339	0.16294843	0.27389903400188687
508	L47L:D51D:I52I:R54R:L55L:F73F:R77L:E79A:A80V:R81Y	-0.0042687438457059	0.306136	0.3319908710671017
509	L47L:D51D:I52I:R54R:L55L:F73L:R77R:E79I:A80V:R81C	0.5103794557550836	0.63155514	0.44712041818783194
510	L47L:D51D:I52I:R54R:L55L:F73F:R77T:E79I:A80S:R81I	0.7384625196324597	0.19597298	0.2839332969072112
511	L47L:D51D:I52I:R54R:L55L:F73F:R77R:E79S:A80F:R81I	0.6961072281377938	0.68742514	0.48099621834018
512	L47L:D51D:I52I:R54R:L55L:F73V:R77R:E79A:A80V:R81C	-0.0341596987227372	0.14692694	0.301405768652715
513	L47L:D51D:I52I:R54R:L55L:F73R:R77L:E79D:A80I:R81R	-0.0564081367807434	0.05508855	0.2476481588885113
514	L47L:D51D:I52I:R54R:L55L:F73L:R77H:E79G:A80V:R81K	0.2064994891778982	0.33339882	0.36930396869980076
515	L47L:D51D:I52I:R54R:L55L:F73F:R77I:E79I:A80S:R81R	0.7821336551055068	0.59777963	0.3914556212171558
516	L47L:D51D:I52I:R54R:L55L:F73F:R77L:E79I:A80V:R81K	0.6511392349196528	0.61976457	0.43039326242294457
517	L47L:D51D:I52I:R54R:L55L:F73F:R77H:E79Q:A80I:R81I	0.6727062916752006	0.6892043	0.46417253071893416
518	L47L:D51D:I52I:R54R:L55L:F73F:R77K:E79F:A80N:R81T	0.4858769607047303	0.4755818	0.4186464690264587
519	L47L:D51D:I52I:R54R:L55L:F73L:R77I:E79A:A80L:R81R	0.1104987467436498	0.40409884	0.33680959375901814
520	L47L:D51D:I52I:R54R:L55L:F73L:R77R:E79S:A80V:R81Q	0.8005251524178839	0.6950061	0.450292494292428
521	L47L:D51D:I52I:R54R:L55L:F73W:R77L:E79I:A80C:R81G	0.2171074193526477	0.21606266	0.3057760217658153
522	L47L:D51D:I52I:R54R:L55L:F73R:R77L:E79E:A80V:R81Y	0.1105580885656697	0.039389312	0.16603380670087955
523	L47L:D51D:I52I:R54R:L55L:F73V:R77R:E79L:A80V:R81I	0.011500678219269	0.27684844	0.34084961265742436
524	L47L:D51D:I52I:R54R:L55L:F73F:R77L:E79N:A80I:R81Y	0.7540634952426873	0.24105981	0.30539548885022944
525	L47L:D51D:I52I:R54R:L55L:F73L:R77I:E79P:A80L:R81K	0.2065217235039079	0.048170418	0.23180805132657042
526	L47L:D51D:I52I:R54R:L55L:F73S:R77R:E79V:A80L:R81K	0.444914837589018	0.3001855	0.4349741685524669
527	L47L:D51D:I52I:R54R:L55L:F73I:R77M:E79V:A80A:R81R	0.2762855976021279	0.49801558	0.37661866692868895
528	L47L:D51D:I52I:R54R:L55L:F73S:R77R:E79Y:A80L:R81R	0.6330718652583105	0.43191546	0.4633759299204386
529	L47L:D51D:I52I:R54R:L55L:F73L:R77R:E79S:A80M:R81F	0.5836344260277402	0.58715177	0.40502967266350265
530	L47L:D51D:I52I:R54R:L55L:F73S:R77R:E79E:A80A:R81R	0.6819777324238726	0.8349606	0.610208405119294
531	L47L:D51D:I52I:R54R:L55L:F73H:R77V:E79I:A80A:R81R	0.2876367838841537	0.30860394	0.32644627699078616
532	L47L:D51D:I52I:R54R:L55L:F73F:R77P:E79C:A80V:R81W	-0.1336094892918318	0.028898865	0.2877465263655083
533	L47L:D51D:I52I:R54R:L55L:F73L:R77I:E79G:A80V:R81K	0.1926856614723295	0.11795497	0.24851145124876525
534	L47L:D51D:I52I:R54R:L55L:F73F:R77R:E79Y:A80T:R81Y	0.7362320524889782	0.797915	0.5162106463621438
535	L47L:D51D:I52I:R54R:L55L:F73I:R77R:E79I:A80V:R81S	0.499861488586574	0.44603428	0.37817985993520536
536	L47L:D51D:I52I:R54R:L55L:F73W:R77V:E79A:A80A:R81L	0.5563667097694038	0.4142851	0.38695832084993986
537	L47L:D51D:I52I:R54R:L55L:F73F:R77R:E79S:A80S:R81C	0.7065953997645608	0.69330764	0.4691641548402099
539	L47L:D51D:I52I:R54R:L55L:F73F:R77T:E79S:A80S:R81M	0.0545109176949244	0.10055575	0.21569557102541825
540	L47L:D51D:I52I:R54R:L55L:F73T:R77R:E79S:A80L:R81F	0.5078899261794229	0.29384336	0.3276875665006093
541	L47L:D51D:I52I:R54R:L55L:F73V:R77R:E79E:A80I:R81K	0.6872185429971447	0.7555693	0.4793046683304775
542	L47L:D51D:I52I:R54R:L55L:F73L:R77R:E79T:A80M:R81A	0.7083037387322403	0.75610477	0.4504788739492532
543	L47L:D51D:I52I:R54R:L55L:F73L:R77N:E79S:A80L:R81R	0.3232701673284213	0.20485246	0.3277437596129213
544	L47L:D51D:I52I:R54R:L55L:F73F:R77L:E79L:A80S:R81L	0.2409485305754626	0.26580277	0.2782981855658759
545	L47L:D51D:I52I:R54R:L55L:F73F:R77F:E79A:A80V:R81R	0.5171653401106497	0.46866602	0.4240212973481966
546	L47L:D51D:I52I:R54R:L55L:F73I:R77R:E79M:A80L:R81V	0.6650521444490323	0.5864623	0.42725446163377473
547	L47L:D51D:I52I:R54R:L55L:F73F:R77L:E79D:A80M:R81R	0.7276699261678531	0.69275534	0.4580225407340482
548	L47L:D51D:I52I:R54R:L55L:F73F:R77R:E79E:A80S:R81R	0.9039926679375172	0.98548067	0.6955800284501213
549	L47L:D51D:I52I:R54R:L55L:F73L:R77R:E79K:A80H:R81K	0.2129639227888621	0.27563277	0.3898113866318943
550	L47L:D51D:I52I:R54R:L55L:F73I:R77R:E79C:A80L:R81G	0.3161688912534231	0.28901106	0.34846536272762396
551	L47L:D51D:I52I:R54R:L55L:F73I:R77R:E79E:A80V:R81G	0.5164179854638671	0.58109885	0.428159332892733
552	L47L:D51D:I52I:R54R:L55L:F73Y:R77K:E79V:A80C:R81K	0.7010666243113681	0.594142	0.4418128603542855
553	L47L:D51D:I52I:R54R:L55L:F73L:R77K:E79K:A80V:R81R	0.6447583067296664	0.7642847	0.4911491370550221
554	L47L:D51D:I52I:R54R:L55L:F73L:R77R:E79P:A80L:R81M	0.1001940112675764	0.24459511	0.39129952358705317
555	L47L:D51D:I52I:R54R:L55L:F73I:R77G:E79V:A80I:R81R	0.0717324623429368	0.13748029	0.26516902424714767
556	L47L:D51D:I52I:R54R:L55L:F73L:R77R:E79I:A80G:R81E	0.4752163331871621	0.47456548	0.38754542415275267
557	L47L:D51D:I52I:R54R:L55L:F73R:R77M:E79V:A80C:R81I	0.1667678240180049	0.03313178	0.1596569371000264
559	L47L:D51D:I52I:R54R:L55L:F73F:R77K:E79F:A80N:R81Y	0.50289606552086	0.49778947	0.42710358525775566
560	L47L:D51D:I52I:R54R:L55L:F73L:R77R:E79R:A80G:R81R	0.733933565618804	0.78530884	0.47575860535087805
561	L47L:D51D:I52I:R54R:L55L:F73F:R77T:E79V:A80M:R81R	0.3513958242953436	0.57071424	0.4150440829050559
562	L47L:D51D:I52I:R54R:L55L:F73F:R77K:E79C:A80V:R81R	0.7257904541498689	0.9122114	0.597011628575945
563	L47L:D51D:I52I:R54R:L55L:F73F:R77I:E79S:A80F:R81R	0.1745390353804695	0.307005	0.31771501255608803
564	L47L:D51D:I52I:R54R:L55L:F73F:R77R:E79G:A80E:R81W	0.1832404836698635	0.18450004	0.4417997721496956
565	L47L:D51D:I52I:R54R:L55L:F73F:R77L:E79S:A80I:R81N	0.2319124752956486	0.21914652	0.3053428680064164
566	L47L:D51D:I52I:R54R:L55L:F73F:R77T:E79Y:A80S:R81L	0.398204423726065	0.17178452	0.2682613766974772
567	L47L:D51D:I52I:R54R:L55L:F73W:R77R:E79N:A80C:R81I	0.7825801078990695	0.8069229	0.5452165229072149
568	L47L:D51D:I52I:R54R:L55L:F73Y:R77K:E79E:A80A:R81I	0.9656107036846616	0.7860816	0.5083054162185903
569	L47L:D51D:I52I:R54R:L55L:F73L:R77H:E79R:A80L:R81R	0.7917687720578984	0.6463249	0.4143981304499716
570	L47L:D51D:I52I:R54R:L55L:F73L:R77R:E79R:A80L:R81L	0.729000063531271	0.7147609	0.44802483100594365
571	L47L:D51D:I52I:R54R:L55L:F73F:R77R:E79R:A80L:R81G	0.7444750947369185	0.8200975	0.5324850254061713
572	L47L:D51D:I52I:R54R:L55L:F73F:R77K:E79R:A80I:R81H	0.7084790565680384	0.8085892	0.5026045004955101
573	L47L:D51D:I52I:R54R:L55L:F73L:R77F:E79E:A80M:R81N	-0.0554052631696472	0.1461699	0.24245536942678594
574	L47L:D51D:I52I:R54R:L55L:F73W:R77V:E79S:A80S:R81L	0.0672687183642207	0.089377105	0.1966840019716324
575	L47L:D51D:I52I:R54R:L55L:F73A:R77R:E79L:A80I:R81N	-0.0404695123950926	0.051151186	0.3169943164011241
576	L47L:D51D:I52I:R54R:L55L:F73I:R77R:E79N:A80T:R81R	0.2716808307793494	0.454112	0.40633351184284416
577	L47L:D51D:I52I:R54R:L55L:F73F:R77K:E79V:A80Y:R81R	0.69605384710575	0.8905773	0.5708073208021376
578	L47L:D51D:I52I:R54R:L55L:F73F:R77R:E79A:A80A:R81R	0.8929657494248129	0.99144304	0.8043176554943269
579	L47L:D51D:I52I:R54R:L55L:F73W:R77T:E79I:A80S:R81L	0.4495696049585516	0.10202792	0.22648619092452413
580	L47L:D51D:I52I:R54R:L55L:F73V:R77H:E79R:A80L:R81R	0.1728757416308735	0.21024346	0.28151328421912286
581	L47L:D51D:I52I:R54R:L55L:F73F:R77L:E79T:A80S:R81H	0.1849410167067157	0.27298152	0.30629245691884316
582	L47L:D51D:I52I:R54R:L55L:F73I:R77R:E79Q:A80N:R81L	0.2316276807062756	0.20495662	0.3220356592844142
583	L47L:D51D:I52I:R54R:L55L:F73F:R77R:E79K:A80N:R81S	0.4327373439613093	0.4902646	0.43434883558113807
584	L47L:D51D:I52I:R54R:L55L:F73F:R77R:E79H:A80I:R81I	0.8928908906937233	0.9120435	0.5845871569199588
585	L47L:D51D:I52I:R54R:L55L:F73M:R77L:E79K:A80L:R81R	0.4078017587613458	0.34052944	0.319942460653087
586	L47L:D51D:I52I:R54R:L55L:F73W:R77R:E79A:A80M:R81G	0.6149693560131482	0.69004834	0.5000284129248534
587	L47L:D51D:I52I:R54R:L55L:F73F:R77L:E79I:A80G:R81Y	0.2146676345104884	0.27858788	0.2846134638229571
588	L47L:D51D:I52I:R54R:L55L:F73L:R77R:E79L:A80A:R81S	0.8047320892301083	0.8697241	0.5456309799980075
589	L47L:D51D:I52I:R54R:L55L:F73F:R77G:E79V:A80V:R81R	0.5823020261062251	0.57348156	0.4487616466495993
590	L47L:D51D:I52I:R54R:L55L:F73F:R77K:E79R:A80S:R81A	0.7183273542404573	0.67684937	0.41454743903332997
591	L47L:D51D:I52I:R54R:L55L:F73S:R77R:E79L:A80G:R81R	0.068239278312413	0.23079279	0.3707925078455698
592	L47L:D51D:I52I:R54R:L55L:F73F:R77T:E79F:A80I:R81L	-0.0749715773822493	0.23372576	0.30212901225227917
593	L47L:D51D:I52I:R54R:L55L:F73L:R77R:E79D:A80Y:R81K	0.761027374041935	0.7275295	0.5037554589347809
594	L47L:D51D:I52I:R54R:L55L:F73F:R77R:E79K:A80M:R81Q	0.7585019762105081	0.90448314	0.5421166034350556
595	L47L:D51D:I52I:R54R:L55L:F73L:R77R:E79L:A80S:R81C	0.4018918144360769	0.48341033	0.37372066475359933
596	L47L:D51D:I52I:R54R:L55L:F73L:R77K:E79R:A80I:R81L	0.3302721679160969	0.49344444	0.3803230852504255
597	L47L:D51D:I52I:R54R:L55L:F73W:R77Y:E79K:A80A:R81R	0.7736862696429914	0.69612086	0.4847190095085702
598	L47L:D51D:I52I:R54R:L55L:F73F:R77P:E79I:A80L:R81L	1.0405993358848389	0.12469408	0.3492989504907785
599	L47L:D51D:I52I:R54R:L55L:F73Y:R77R:E79R:A80L:R81N	0.0727816777264299	0.30045953	0.34450626387426725
600	L47L:D51D:I52I:R54R:L55L:F73F:R77Q:E79T:A80I:R81L	0.3941115744585369	0.5350074	0.4173949525532968
601	L47L:D51D:I52I:R54R:L55L:F73M:R77K:E79I:A80I:R81G	0.4776366894222841	0.47854224	0.4134531808128787
602	L47L:D51D:I52I:R54R:L55L:F73T:R77V:E79A:A80L:R81R	0.1843855545982472	0.135243	0.22934882730142644
603	L47L:D51D:I52I:R54R:L55L:F73F:R77R:E79L:A80M:R81F	0.7871554926156039	0.89043283	0.5325055366072471
604	L47L:D51D:I52I:R54R:L55L:F73F:R77Y:E79T:A80L:R81R	0.7574100088013085	0.7647282	0.48079460216895714
605	L47L:D51D:I52I:R54R:L55L:F73L:R77R:E79H:A80C:R81R	0.6889856631097665	0.94699955	0.5964828671786273
606	L47L:D51D:I52I:R54R:L55L:F73L:R77R:E79D:A80I:R81V	0.7902393705900801	0.689401	0.5052853970727021
607	L47L:D51D:I52I:R54R:L55L:F73F:R77M:E79C:A80L:R81R	0.3378883347041187	0.7123594	0.42223074574456126
609	L47L:D51D:I52I:R54R:L55L:F73F:R77V:E79Q:A80S:R81I	0.3229190619709093	0.24938628	0.28530708171901337
610	L47L:D51D:I52I:R54R:L55L:F73F:R77R:E79G:A80I:R81R	0.795940942964529	0.94593734	0.6501080511427566
611	L47L:D51D:I52I:R54R:L55L:F73I:R77C:E79T:A80L:R81R	0.0677552150070065	0.10636261	0.25981858281360054
612	L47L:D51D:I52I:R54R:L55L:F73F:R77Y:E79E:A80I:R81S	0.8914354746999882	0.56142783	0.3759432878607129
613	L47L:D51D:I52I:R54R:L55L:F73T:R77L:E79V:A80A:R81R	0.370596852493384	0.29381114	0.34691365855543504
614	L47L:D51D:I52I:R54R:L55L:F73F:R77Q:E79Q:A80V:R81R	0.6749638400072201	0.81401837	0.5179368977310348
615	L47L:D51D:I52I:R54R:L55L:F73F:R77A:E79R:A80I:R81H	0.2289853596792735	0.3410064	0.31252911122281185
616	L47L:D51D:I52I:R54R:L55L:F73Y:R77R:E79L:A80I:R81V	0.2310759430743065	0.4033842	0.3822352361056787
617	L47L:D51D:I52I:R54R:L55L:F73F:R77Y:E79L:A80S:R81I	0.5236016164828298	0.27402246	0.29718469737523556
618	L47L:D51D:I52I:R54R:L55L:F73L:R77Q:E79T:A80L:R81R	0.7891720691237561	0.6169386	0.42620488869588097
619	L47L:D51D:I52I:R54R:L55L:F73F:R77C:E79Q:A80A:R81K	0.7917004199349718	0.67016566	0.5135123510139696
620	L47L:D51D:I52I:R54R:L55L:F73F:R77R:E79A:A80R:R81R	0.0537095057269815	0.42388275	0.5922899496928413
621	L47L:D51D:I52I:R54R:L55L:F73F:R77I:E79I:A80C:R81G	0.4616305552700854	0.358309	0.3403914467702451
622	L47L:D51D:I52I:R54R:L55L:F73I:R77K:E79C:A80T:R81R	0.1235312058818807	0.30807698	0.3424122640828775
623	L47L:D51D:I52I:R54R:L55L:F73L:R77R:E79M:A80V:R81D	0.055549352766305	0.31718183	0.4154071419032305
624	L47L:D51D:I52I:R54R:L55L:F73Y:R77L:E79C:A80I:R81N	0.972799393750323	0.01511842	0.08646130075634176
625	L47L:D51D:I52I:R54R:L55L:F73R:R77L:E79S:A80L:R81H	-0.1647384489944889	0.018215686	0.11991103941851375
626	L47L:D51D:I52I:R54R:L55L:F73F:R77H:E79L:A80L:R81F	0.4522978239948952	0.6656791	0.42029840450063444
627	L47L:D51D:I52I:R54R:L55L:F73F:R77F:E79Y:A80V:R81R	0.4972651394906876	0.5130042	0.4300411682198153
628	L47L:D51D:I52I:R54R:L55L:F73R:R77L:E79A:A80A:R81H	0.4331363306384362	0.05159408	0.24054190543551315
629	L47L:D51D:I52I:R54R:L55L:F73T:R77L:E79I:A80C:R81K	0.1875046087238447	0.15845701	0.24417868779533577
630	L47L:D51D:I52I:R54R:L55L:F73F:R77R:E79L:A80V:R81N	0.8185836162091353	0.86957407	0.5643632712054893
631	L47L:D51D:I52I:R54R:L55L:F73L:R77V:E79D:A80L:R81R	0.6041577373359522	0.41828725	0.3566254602945942
632	L47L:D51D:I52I:R54R:L55L:F73F:R77K:E79F:A80C:R81C	0.8552367489971814	0.8099383	0.5071826964372425
633	L47L:D51D:I52I:R54R:L55L:F73R:R77I:E79I:A80A:R81I	0.5306213804110159	0.05642429	0.2374422650857859
634	L47L:D51D:I52I:R54R:L55L:F73R:R77M:E79A:A80A:R81R	0.4507037621843218	0.20292732	0.3358976614756478
635	L47L:D51D:I52I:R54R:L55L:F73F:R77I:E79Y:A80L:R81K	0.1295466931497103	0.6595909	0.42732855848221246
636	L47L:D51D:I52I:R54R:L55L:F73F:R77L:E79S:A80S:R81L	0.1515541119640271	0.19054058	0.26228199863730894
637	L47L:D51D:I52I:R54R:L55L:F73M:R77L:E79S:A80I:R81R	0.4138622139288929	0.2943402	0.31560376861160616
638	L47L:D51D:I52I:R54R:L55L:F73W:R77I:E79R:A80C:R81K	0.4105438516954171	0.38598114	0.3414673505380779
639	L47L:D51D:I52I:R54R:L55L:F73I:R77K:E79V:A80I:R81M	0.1701408005503257	0.3017006	0.33098326925858906
640	L47L:D51D:I52I:R54R:L55L:F73F:R77A:E79S:A80L:R81R	0.7610771127429293	0.71941423	0.4405233610204348
641	L47L:D51D:I52I:R54R:L55L:F73F:R77R:E79V:A80Y:R81S	0.5588773216669741	0.7274673	0.4853097804669367
642	L47L:D51D:I52I:R54R:L55L:F73V:R77R:E79A:A80I:R81Q	0.1964552371282986	0.32430997	0.3451664690736596
643	L47L:D51D:I52I:R54R:L55L:F73L:R77R:E79Y:A80N:R81M	0.2314481907335295	0.33973926	0.37488299388056673
644	L47L:D51D:I52I:R54R:L55L:F73M:R77T:E79N:A80L:R81I	0.2247855857133328	0.061989576	0.2036864662234872
645	L47L:D51D:I52I:R54R:L55L:F73F:R77S:E79V:A80L:R81S	0.3101757826673716	0.25896397	0.31254750434188067
646	L47L:D51D:I52I:R54R:L55L:F73R:R77L:E79R:A80M:R81R	-0.0897233617692877	0.04081273	0.1691233578694786
647	L47L:D51D:I52I:R54R:L55L:F73M:R77R:E79E:A80A:R81R	0.8369995622932026	0.99018365	0.7538328585359901
648	L47L:D51D:I52I:R54R:L55L:F73Y:R77R:E79Y:A80M:R81F	-0.0056357256909821	0.35471463	0.3441574592146353
649	L47L:D51D:I52I:R54R:L55L:F73I:R77R:E79D:A80L:R81E	0.3068354651376092	0.3938251	0.400262644375424
650	L47L:D51D:I52I:R54R:L55L:F73M:R77R:E79G:A80A:R81R	0.8610666215407226	0.93513143	0.6533311349386413
651	L47L:D51D:I52I:R54R:L55L:F73C:R77R:E79Y:A80V:R81K	0.4852923365433783	0.35466596	0.4290610957162864
652	L47L:D51D:I52I:R54R:L55L:F73F:R77N:E79L:A80A:R81A	0.3955369527587479	0.4861028	0.4233314001546249
653	L47L:D51D:I52I:R54R:L55L:F73M:R77R:E79R:A80S:R81L	0.4503580759139875	0.49365494	0.3824771722576881
654	L47L:D51D:I52I:R54R:L55L:F73Y:R77R:E79V:A80I:R81R	0.7369205675670062	0.7255207	0.495300014237589
655	L47L:D51D:I52I:R54R:L55L:F73F:R77K:E79E:A80L:R81I	0.9050660737591504	0.95728344	0.6153415233178816
657	L47L:D51D:I52I:R54R:L55L:F73F:R77Q:E79L:A80I:R81F	0.1343046054549262	0.4587091	0.3657563612538245
658	L47L:D51D:I52I:R54R:L55L:F73W:R77I:E79Y:A80S:R81K	0.4299240257563035	0.26239556	0.30909998741530176
659	L47L:D51D:I52I:R54R:L55L:F73M:R77K:E79G:A80V:R81R	0.3734255864002495	0.67309284	0.4865549139346707
660	L47L:D51D:I52I:R54R:L55L:F73L:R77L:E79L:A80T:R81K	0.0061159305933254	0.13506022	0.22955683617290282
661	L47L:D51D:I52I:R54R:L55L:F73L:R77L:E79N:A80I:R81R	0.3609116691784109	0.25277588	0.30646898305022824
662	L47L:D51D:I52I:R54R:L55L:F73R:R77V:E79K:A80M:R81E	-0.2544992686432565	0.0048509836	0.01613487448685437
663	L47L:D51D:I52I:R54R:L55L:F73M:R77R:E79T:A80L:R81G	0.8243739132035193	0.6406784	0.4768562374254419
664	L47L:D51D:I52I:R54R:L55L:F73L:R77L:E79W:A80A:R81R	0.153147614839559	0.5539529	0.4478482312572023
665	L47L:D51D:I52I:R54R:L55L:F73F:R77I:E79L:A80S:R81M	0.3712605330767093	0.21004555	0.2424401634545764
666	L47L:D51D:I52I:R54R:L55L:F73T:R77R:E79V:A80V:R81R	0.6917566100888628	0.6675024	0.4793309081279314
667	L47L:D51D:I52I:R54R:L55L:F73F:R77K:E79I:A80N:R81W	0.4245576722068712	0.5381175	0.47147499984082575
668	L47L:D51D:I52I:R54R:L55L:F73F:R77R:E79H:A80C:R81S	0.8059919255565656	0.9202083	0.5693569646744095
669	L47L:D51D:I52I:R54R:L55L:F73L:R77Y:E79C:A80A:R81H	-0.0161831232441761	0.2649238	0.3214130968482101
670	L47L:D51D:I52I:R54R:L55L:F73L:R77K:E79V:A80A:R81S	0.80038220622546	0.75015545	0.5057630524428087
671	L47L:D51D:I52I:R54R:L55L:F73M:R77R:E79L:A80A:R81S	0.6559002592735029	0.8645718	0.54972677411106
672	L47L:D51D:I52I:R54R:L55L:F73H:R77R:E79I:A80A:R81T	0.508082381627798	0.66651165	0.46857429939665923
673	L47L:D51D:I52I:R54R:L55L:F73F:R77R:E79G:A80G:R81R	0.7584675465451693	0.90116525	0.5867996254725771
674	L47L:D51D:I52I:R54R:L55L:F73F:R77K:E79T:A80I:R81H	0.8454573750995625	0.8652258	0.5543395954169057
675	L47L:D51D:I52I:R54R:L55L:F73I:R77R:E79V:A80A:R81G	0.671677113153278	0.61410195	0.48954712143596985
676	L47L:D51D:I52I:R54R:L55L:F73F:R77K:E79E:A80S:R81N	0.854884547444449	0.8616084	0.5248672057586123
677	L47L:D51D:I52I:R54R:L55L:F73L:R77T:E79V:A80L:R81R	0.0034846389050079	0.3145215	0.3306598809256758
678	L47L:D51D:I52I:R54R:L55L:F73W:R77R:E79K:A80C:R81E	0.6417636505471556	0.7031797	0.4925274533725747
679	L47L:D51D:I52I:R54R:L55L:F73F:R77L:E79P:A80M:R81R	0.3541181901757171	0.19941172	0.3571225296707251
680	L47L:D51D:I52I:R54R:L55L:F73C:R77K:E79T:A80V:R81G	-0.146411060044056	0.050488025	0.27278949378400097
681	L47L:D51D:I52I:R54R:L55L:F73A:R77T:E79S:A80T:R81S	-0.3271610391872314	0.0004197061	-0.061792938724176086
682	L47L:D51D:I52I:R54R:L55L:F73F:R77R:E79S:A80T:R81V	0.6820546215767673	0.6948093	0.49822167431247294
683	L47L:D51D:I52I:R54R:L55L:F73L:R77W:E79L:A80S:R81R	0.1101661638615646	0.31924194	0.2769201931222352
684	L47L:D51D:I52I:R54R:L55L:F73F:R77L:E79Q:A80S:R81H	0.3656751496673933	0.30242896	0.30427971063190995
685	L47L:D51D:I52I:R54R:L55L:F73F:R77S:E79E:A80L:R81L	0.41858849231755	0.6301522	0.39777757055137747
686	L47L:D51D:I52I:R54R:L55L:F73F:R77I:E79H:A80S:R81L	0.4048273290026288	0.23276845	0.26062029825944466
687	L47L:D51D:I52I:R54R:L55L:F73F:R77L:E79A:A80L:R81R	0.5292216278538531	0.73375875	0.46223896397536846
688	L47L:D51D:I52I:R54R:L55L:F73W:R77R:E79E:A80S:R81E	0.7814977691008057	0.7898501	0.5027479449820428
689	L47L:D51D:I52I:R54R:L55L:F73L:R77N:E79L:A80L:R81K	0.2840760691452397	0.20328453	0.31679936337788644
690	L47L:D51D:I52I:R54R:L55L:F73R:R77M:E79L:A80A:R81A	-0.157763196212057	0.07902524	0.1993947589851746
691	L47L:D51D:I52I:R54R:L55L:F73I:R77R:E79F:A80L:R81C	0.4057054340476416	0.4085813	0.36162913620404974
692	L47L:D51D:I52I:R54R:L55L:F73K:R77I:E79M:A80I:R81L	0.1426348764849266	0.014086217	0.09498961314265124
693	L47L:D51D:I52I:R54R:L55L:F73L:R77R:E79L:A80V:R81G	0.5841705851270609	0.57068545	0.43787298849623885
694	L47L:D51D:I52I:R54R:L55L:F73F:R77L:E79Q:A80I:R81S	0.1199474299955652	0.30760372	0.3155580457590296
695	L47L:D51D:I52I:R54R:L55L:F73H:R77I:E79V:A80L:R81R	-0.057282300654421	0.11945349	0.22526509148598198
696	L47L:D51D:I52I:R54R:L55L:F73I:R77R:E79R:A80G:R81R	0.4249933536235464	0.58170533	0.4005244448418373
697	L47L:D51D:I52I:R54R:L55L:F73L:R77K:E79G:A80V:R81R	0.7018837952992211	0.6828577	0.4824591198216181
698	L47L:D51D:I52I:R54R:L55L:F73Y:R77R:E79T:A80L:R81K	0.3638927250735173	0.70821804	0.48690555913937555
699	L47L:D51D:I52I:R54R:L55L:F73I:R77Y:E79I:A80L:R81N	0.1381346668874801	0.07085514	0.18077467028037922
700	L47L:D51D:I52I:R54R:L55L:F73F:R77I:E79F:A80S:R81H	0.192052343563974	0.23384106	0.2686494096927933
701	L47L:D51D:I52I:R54R:L55L:F73Y:R77K:E79I:A80C:R81H	0.4622707993593672	0.4906409	0.382190385798376
702	L47L:D51D:I52I:R54R:L55L:F73F:R77R:E79G:A80Q:R81K	0.6050105632228281	0.51481533	0.5138511603862874
703	L47L:D51D:I52I:R54R:L55L:F73W:R77R:E79A:A80Y:R81R	0.5445322338226168	0.8688784	0.5707315491134803
704	L47L:D51D:I52I:R54R:L55L:F73R:R77F:E79E:A80I:R81L	0.1041128248608509	0.024277836	0.15550954151730323
705	L47L:D51D:I52I:R54R:L55L:F73F:R77H:E79E:A80A:R81Y	0.8992335392499158	0.9498091	0.6093809630805289
706	L47L:D51D:I52I:R54R:L55L:F73I:R77K:E79S:A80L:R81H	0.5076658049357516	0.3957582	0.3490707444123841
707	L47L:D51D:I52I:R54R:L55L:F73N:R77R:E79A:A80M:R81R	-0.0466857888382334	0.11641675	0.4038272563471859
708	L47L:D51D:I52I:R54R:L55L:F73F:R77F:E79A:A80L:R81R	0.261948302164724	0.58200705	0.441736219041287
709	L47L:D51D:I52I:R54R:L55L:F73I:R77R:E79L:A80I:R81Y	0.3888059965330558	0.53561777	0.38586226109517596
710	L47L:D51D:I52I:R54R:L55L:F73W:R77S:E79L:A80S:R81Q	0.2651264945878829	0.1282484	0.21546470468873818
711	L47L:D51D:I52I:R54R:L55L:F73G:R77R:E79I:A80A:R81R	0.6997809398936661	0.52866894	0.5631146500572816
712	L47L:D51D:I52I:R54R:L55L:F73F:R77S:E79I:A80L:R81S	0.3460121330920516	0.32624352	0.3207986149789001
713	L47L:D51D:I52I:R54R:L55L:F73L:R77L:E79Q:A80V:R81R	0.3290650908396432	0.37269574	0.33958273314148085
714	L47L:D51D:I52I:R54R:L55L:F73F:R77S:E79H:A80L:R81T	0.1416734058141268	0.3342841	0.3132144906805487
715	L47L:D51D:I52I:R54R:L55L:F73F:R77K:E79H:A80L:R81R	0.8599653029037266	0.967223	0.6429067431164417
716	L47L:D51D:I52I:R54R:L55L:F73L:R77K:E79M:A80I:R81I	0.455265871387657	0.6287091	0.4378376240808587
717	L47L:D51D:I52I:R54R:L55L:F73F:R77P:E79L:A80N:R81D	0.99008719142841	0.0030337274	0.163795049914841
718	L47L:D51D:I52I:R54R:L55L:F73F:R77L:E79D:A80I:R81A	0.3685305623880353	0.367222	0.34262282566979524
719	L47L:D51D:I52I:R54R:L55L:F73M:R77F:E79V:A80C:R81R	0.5213454318982544	0.30883044	0.3508987906995799
720	L47L:D51D:I52I:R54R:L55L:F73I:R77R:E79T:A80L:R81Q	0.6901174133254397	0.6514452	0.4259619755281048
721	L47L:D51D:I52I:R54R:L55L:F73F:R77R:E79R:A80I:R81R	0.2537513959220601	0.96307206	0.6505267080362351
722	L47L:D51D:I52I:R54R:L55L:F73I:R77R:E79A:A80A:R81I	0.7746280259022136	0.7504263	0.5208298991607553
723	L47L:D51D:I52I:R54R:L55L:F73I:R77K:E79T:A80I:R81V	0.1365017983817827	0.31812814	0.36263525974630334
724	L47L:D51D:I52I:R54R:L55L:F73W:R77R:E79V:A80I:R81L	0.4620001595264377	0.8174273	0.5440683566715256
725	L47L:D51D:I52I:R54R:L55L:F73M:R77M:E79T:A80A:R81K	0.3408248675424168	0.6270978	0.4329404598812451
726	L47L:D51D:I52I:R54R:L55L:F73T:R77K:E79I:A80L:R81R	0.6937735336164621	0.69932765	0.4522089012738469
727	L47L:D51D:I52I:R54R:L55L:F73F:R77R:E79V:A80T:R81V	0.7214140206947893	0.7482998	0.5274579728700356
728	L47L:D51D:I52I:R54R:L55L:F73F:R77G:E79E:A80G:R81R	0.4622964759440399	0.72407544	0.44085482937772574
729	L47L:D51D:I52I:R54R:L55L:F73V:R77R:E79L:A80C:R81C	0.2374871570776349	0.28533083	0.32242703327722755
730	L47L:D51D:I52I:R54R:L55L:F73L:R77A:E79E:A80C:R81F	0.2560722011779921	0.3731444	0.28242617296967815
731	L47L:D51D:I52I:R54R:L55L:F73F:R77T:E79S:A80L:R81Q	0.2490677828755745	0.30629256	0.30866356290665925
732	L47L:D51D:I52I:R54R:L55L:F73F:R77L:E79S:A80V:R81H	0.037647912767622	0.2996128	0.3250322680354337
733	L47L:D51D:I52I:R54R:L55L:F73F:R77H:E79Y:A80L:R81Y	0.6231073118933089	0.7398492	0.4625484878816735
734	L47L:D51D:I52I:R54R:L55L:F73F:R77C:E79C:A80Y:R81Q	-0.1879870437170789	0.0629431	0.20420407573690466
735	L47L:D51D:I52I:R54R:L55L:F73L:R77G:E79E:A80M:R81R	0.5403237159425583	0.5901996	0.3802418095682543
736	L47L:D51D:I52I:R54R:L55L:F73F:R77R:E79L:A80L:R81V	0.8105261271959739	0.9295746	0.5998583099029797
737	L47L:D51D:I52I:R54R:L55L:F73T:R77Q:E79Y:A80Y:R81R	0.5251983018713663	0.106616795	0.23024833615893758
738	L47L:D51D:I52I:R54R:L55L:F73R:R77L:E79I:A80I:R81R	0.1463943402986482	0.074561626	0.23761891039830255
739	L47L:D51D:I52I:R54R:L55L:F73F:R77I:E79C:A80H:R81R	0.3393917216227679	0.08821043	0.26255933672297344
740	L47L:D51D:I52I:R54R:L55L:F73L:R77R:E79L:A80I:R81V	0.667286834156014	0.72278243	0.47378492631647834
741	L47L:D51D:I52I:R54R:L55L:F73F:R77R:E79F:A80C:R81F	0.6958213901567614	0.9075034	0.5650279526343964
742	L47L:D51D:I52I:R54R:L55L:F73T:R77K:E79A:A80L:R81K	0.6849343561668121	0.5081356	0.41241851480597674
743	L47L:D51D:I52I:R54R:L55L:F73L:R77R:E79K:A80T:R81L	0.4742088217060312	0.40176383	0.3706757426839294
744	L47L:D51D:I52I:R54R:L55L:F73W:R77R:E79T:A80G:R81G	0.6797375770081743	0.54453284	0.4577128698804608
745	L47L:D51D:I52I:R54R:L55L:F73F:R77R:E79S:A80T:R81V	0.7665862130096919	0.6948093	0.49822167431247294
746	L47L:D51D:I52I:R54R:L55L:F73F:R77W:E79K:A80V:R81R	0.3430089650645766	0.61576056	0.4140171998472204
747	L47L:D51D:I52I:R54R:L55L:F73F:R77R:E79K:A80L:R81S	0.8272489155945015	0.86181927	0.5348261954280892
748	L47L:D51D:I52I:R54R:L55L:F73F:R77R:E79M:A80T:R81N	0.6578431448157934	0.7456408	0.5105477334916534
749	L47L:D51D:I52I:R54R:L55L:F73F:R77R:E79A:A80T:R81E	0.7622119164408138	0.61619234	0.4784769814432254
750	L47L:D51D:I52I:R54R:L55L:F73F:R77R:E79E:A80D:R81R	0.7045095416499277	0.71021	0.6463137394913689
751	L47L:D51D:I52I:R54R:L55L:F73I:R77R:E79Q:A80C:R81N	0.5701019440014669	0.5683472	0.4224919041036573
752	L47L:D51D:I52I:R54R:L55L:F73F:R77V:E79R:A80A:R81R	0.8430175902574032	0.8117088	0.4979953648818983
754	L47L:D51D:I52I:R54R:L55L:F73W:R77R:E79G:A80A:R81R	0.9166240117326778	0.96194017	0.7121098996351636
755	L47L:D51D:I52I:R54R:L55L:F73L:R77K:E79F:A80A:R81H	0.9316997164548186	0.83102566	0.5297935310748608
756	L47L:D51D:I52I:R54R:L55L:F73L:R77Y:E79S:A80C:R81V	0.3959403906898177	0.1421251	0.24824930049240676
757	L47L:D51D:I52I:R54R:L55L:F73T:R77K:E79Y:A80I:R81Y	-0.1226630000263835	0.26217824	0.3182520910546971
758	L47L:D51D:I52I:R54R:L55L:F73T:R77I:E79E:A80L:R81K	0.1759439064275704	0.2520774	0.26231051534051397
759	L47L:D51D:I52I:R54R:L55L:F73L:R77R:E79Q:A80S:R81V	0.516315510597407	0.5972625	0.43391496686262104
760	L47L:D51D:I52I:R54R:L55L:F73F:R77R:E79E:A80R:R81N	0.3010562289607008	0.30117974	0.531544252129315
761	L47L:D51D:I52I:R54R:L55L:F73F:R77L:E79H:A80L:R81H	0.2097543134074601	0.48771143	0.3550551825518327
762	L47L:D51D:I52I:R54R:L55L:F73F:R77R:E79E:A80F:R81D	0.7151093740146658	0.60982144	0.4901156039342261
763	L47L:D51D:I52I:R54R:L55L:F73F:R77R:E79S:A80S:R81Q	0.7942501748958117	0.8446659	0.509823640139388
764	L47L:D51D:I52I:R54R:L55L:F73F:R77K:E79N:A80V:R81K	0.7668093934891798	0.86880076	0.5808842539881155
765	L47L:D51D:I52I:R54R:L55L:F73F:R77I:E79T:A80G:R81R	0.6077314167538	0.5134155	0.37887825269400566
766	L47L:D51D:I52I:R54R:L55L:F73F:R77K:E79G:A80N:R81V	0.3069392035620072	0.2972355	0.4113116921800202
767	L47L:D51D:I52I:R54R:L55L:F73M:R77V:E79Y:A80R:R81R	-0.1041335685587245	0.011543065	0.2278276278099886
768	L47L:D51D:I52I:R54R:L55L:F73I:R77R:E79E:A80M:R81L	0.5759544916835521	0.77716947	0.4457982621649759
769	L47L:D51D:I52I:R54R:L55L:F73F:R77R:E79L:A80L:R81R	0.8741921226053841	0.98381233	0.6997029764058944
770	L47L:D51D:I52I:R54R:L55L:F73F:R77R:E79K:A80A:R81R	0.923105850253363	0.98828304	0.7693850350741703
771	L47L:D51D:I52I:R54R:L55L:F73F:R77L:E79A:A80S:R81H	0.3421211341431132	0.2553424	0.2977613427575297
772	L47L:D51D:I52I:R54R:L55L:F73L:R77L:E79Q:A80E:R81R	-0.0117250376217634	0.042710096	0.23050946907012473
773	L47L:D51D:I52I:R54R:L55L:F73I:R77I:E79L:A80Q:R81R	-0.1059082351808562	0.021486402	0.1290240001240395
774	L47L:D51D:I52I:R54R:L55L:F73T:R77P:E79L:A80S:R81Q	0.0555674965036388	0.0038905442	0.0437432272593937
775	L47L:D51D:I52I:R54R:L55L:F73F:R77H:E79L:A80T:R81M	0.1391399299104815	0.39334223	0.3472556851049803
776	L47L:D51D:I52I:R54R:L55L:F73F:R77R:E79E:A80G:R81R	0.8697276740432895	0.9845679	0.687301349069926
777	L47L:D51D:I52I:R54R:L55L:F73F:R77P:E79Y:A80S:R81H	-0.0544662446810753	0.05278635	0.283667303426728
778	L47L:D51D:I52I:R54R:L55L:F73W:R77W:E79Q:A80S:R81N	0.0856760367658854	0.12256867	0.23732975526062242
779	L47L:D51D:I52I:R54R:L55L:F73L:R77F:E79E:A80V:R81R	0.5999036611024845	0.44538033	0.3694407062768074
780	L47L:D51D:I52I:R54R:L55L:F73F:R77T:E79P:A80L:R81R	0.1554544203920531	0.15883058	0.35949990600475834
781	L47L:D51D:I52I:R54R:L55L:F73F:R77T:E79K:A80L:R81K	0.7879300746690279	0.4330328	0.375647661689846
782	L47L:D51D:I52I:R54R:L55L:F73F:R77K:E79H:A80R:R81T	0.0520830170290926	0.09238517	0.40586200999516847
783	L47L:D51D:I52I:R54R:L55L:F73L:R77R:E79G:A80V:R81K	0.8308071028005639	0.7235762	0.5085865758422107
784	L47L:D51D:I52I:R54R:L55L:F73S:R77R:E79L:A80A:R81S	-0.061734558991023	0.24253279	0.40610232069436364
785	L47L:D51D:I52I:R54R:L55L:F73F:R77R:E79G:A80T:R81R	0.7572252340893264	0.8634701	0.5791013090521407
786	L47L:D51D:I52I:R54R:L55L:F73F:R77L:E79L:A80G:R81R	0.7276494862434438	0.5650065	0.3756754127721184
787	L47L:D51D:I52I:R54R:L55L:F73F:R77R:E79L:A80A:R81A	0.8893926101131283	0.97503144	0.6678147530038536
788	L47L:D51D:I52I:R54R:L55L:F73T:R77R:E79Y:A80M:R81R	0.7063799557283525	0.7382732	0.4714115329895943
789	L47L:D51D:I52I:R54R:L55L:F73L:R77H:E79Y:A80L:R81T	0.6639714017472433	0.41187665	0.342631694635199
790	L47L:D51D:I52I:R54R:L55L:F73L:R77S:E79V:A80L:R81K	0.5516664347875956	0.25852013	0.3127128236824967
791	L47L:D51D:I52I:R54R:L55L:F73L:R77H:E79L:A80I:R81S	0.3482741605750793	0.28493482	0.29576140615758784
792	L47L:D51D:I52I:R54R:L55L:F73M:R77V:E79E:A80V:R81R	0.3466976598594173	0.58410954	0.37702636686386753
793	L47L:D51D:I52I:R54R:L55L:F73W:R77V:E79A:A80G:R81H	0.2055423676987219	0.1184721	0.22388466671165788
794	L47L:D51D:I52I:R54R:L55L:F73L:R77K:E79S:A80I:R81F	0.5583120857808691	0.41484252	0.3644034019437818
795	L47L:D51D:I52I:R54R:L55L:F73F:R77Y:E79L:A80A:R81R	0.7894300590759702	0.895766	0.5595953291725828
796	L47L:D51D:I52I:R54R:L55L:F73V:R77R:E79I:A80M:R81R	0.6451690652974253	0.6861488	0.4497542003900859
797	L47L:D51D:I52I:R54R:L55L:F73F:R77I:E79S:A80L:R81R	0.6513308810512097	0.66874087	0.42361166488388197
798	L47L:D51D:I52I:R54R:L55L:F73L:R77L:E79C:A80M:R81Q	-0.011532126516788	0.10940808	0.178954309533351
799	L47L:D51D:I52I:R54R:L55L:F73F:R77R:E79N:A80E:R81R	0.507642405199998	0.59314835	0.5518596122645556
800	L47L:D51D:I52I:R54R:L55L:F73L:R77S:E79Y:A80C:R81R	0.4225370761821762	0.42409658	0.3530623469436371
801	L47L:D51D:I52I:R54R:L55L:F73F:R77Y:E79H:A80I:R81N	0.5889967296189138	0.298813	0.3276753848620002
802	L47L:D51D:I52I:R54R:L55L:F73F:R77I:E79L:A80I:R81P	0.9964121816628352	0.09357512	0.26584660162506535
803	L47L:D51D:I52I:R54R:L55L:F73W:R77R:E79E:A80V:R81E	0.8178056088424143	0.8540565	0.5546764761502604
804	L47L:D51D:I52I:R54R:L55L:F73T:R77R:E79T:A80L:R81S	0.4278953408707341	0.36554134	0.3624126717956911
805	L47L:D51D:I52I:R54R:L55L:F73F:R77F:E79S:A80I:R81K	0.4937095117544242	0.34523076	0.3755043234160477
806	L47L:D51D:I52I:R54R:L55L:F73W:R77R:E79E:A80A:R81K	0.9672126845284283	0.9912956	0.7856510400689106
807	L47L:D51D:I52I:R54R:L55L:F73F:R77Q:E79R:A80I:R81W	-0.0046856181085468	0.3656607	0.37518196441840096
808	L47L:D51D:I52I:R54R:L55L:F73L:R77P:E79L:A80N:R81Y	-0.0131954202663839	0.0048244298	0.10901342673389652
809	L47L:D51D:I52I:R54R:L55L:F73L:R77K:E79K:A80A:R81L	0.7892685237692253	0.7590614	0.4991814122883606
810	L47L:D51D:I52I:R54R:L55L:F73W:R77K:E79H:A80G:R81H	0.7025056394843887	0.60896266	0.4215653243128049
811	L47L:D51D:I52I:R54R:L55L:F73F:R77T:E79H:A80S:R81E	0.028179527705433	0.08415967	0.21130083408281547
812	L47L:D51D:I52I:R54R:L55L:F73I:R77R:E79N:A80I:R81L	0.4532317111772788	0.3761599	0.3716843473470222
813	L47L:D51D:I52I:R54R:L55L:F73L:R77R:E79L:A80I:R81I	0.6204895012809759	0.75275755	0.4768356740100397
814	L47L:D51D:I52I:R54R:L55L:F73F:R77K:E79N:A80L:R81I	0.7114663564187191	0.8045697	0.5287658400354543
815	L47L:D51D:I52I:R54R:L55L:F73F:R77L:E79I:A80A:R81L	0.6397005138650284	0.71093005	0.46538612081988473
816	L47L:D51D:I52I:R54R:L55L:F73F:R77K:E79T:A80C:R81I	0.8396828644881276	0.8963182	0.5789413134285756
817	L47L:D51D:I52I:R54R:L55L:F73F:R77I:E79L:A80G:R81H	0.4172697021939085	0.26638928	0.2668715512144148
818	L47L:D51D:I52I:R54R:L55L:F73F:R77K:E79P:A80L:R81A	0.5696943099410602	0.45295423	0.4493539133858741
819	L47L:D51D:I52I:R54R:L55L:F73F:R77K:E79C:A80V:R81E	0.7364895476519648	0.5604694	0.4527646633134692
820	L47L:D51D:I52I:R54R:L55L:F73R:R77V:E79V:A80G:R81R	-0.185163641215618	0.02723658	0.14904649563102965
821	L47L:D51D:I52I:R54R:L55L:F73I:R77V:E79C:A80A:R81R	0.2383190213930321	0.27767012	0.3139757022033509
822	L47L:D51D:I52I:R54R:L55L:F73F:R77S:E79L:A80G:R81R	0.5723581285860421	0.47536737	0.35999083999077697
823	L47L:D51D:I52I:R54R:L55L:F73F:R77K:E79R:A80V:R81Y	0.6829010162122737	0.75083053	0.48180428251509777
824	L47L:D51D:I52I:R54R:L55L:F73F:R77T:E79V:A80G:R81R	0.6548436804647886	0.39466473	0.36419742569934993
825	L47L:D51D:I52I:R54R:L55L:F73L:R77K:E79F:A80C:R81I	0.7419161152836461	0.67414254	0.4438082823885211
826	L47L:D51D:I52I:R54R:L55L:F73L:R77R:E79D:A80V:R81Q	0.7822398374449459	0.748969	0.4978091519772187
827	L47L:D51D:I52I:R54R:L55L:F73M:R77L:E79E:A80L:R81K	0.6617279951882572	0.6070822	0.38479358385343004
828	L47L:D51D:I52I:R54R:L55L:F73F:R77K:E79T:A80I:R81Y	0.8105047292057999	0.8414033	0.53664059255826
829	L47L:D51D:I52I:R54R:L55L:F73L:R77T:E79E:A80L:R81R	0.3109903008852455	0.59731376	0.3829602742022152
830	L47L:D51D:I52I:R54R:L55L:F73M:R77G:E79F:A80L:R81R	0.4511411277822458	0.33701146	0.33939175290975243
831	L47L:D51D:I52I:R54R:L55L:F73L:R77R:E79M:A80L:R81N	0.7567069572680949	0.74838203	0.4847085051384156
832	L47L:D51D:I52I:R54R:L55L:F73F:R77K:E79K:A80C:R81R	0.8285018342029014	0.9577363	0.632271497656459
833	L47L:D51D:I52I:R54R:L55L:F73F:R77R:E79F:A80N:R81H	0.6578882822524883	0.6936643	0.4978906273005958
834	L47L:D51D:I52I:R54R:L55L:F73F:R77F:E79S:A80L:R81N	0.0306956863864851	0.16191763	0.2994538296436588
835	L47L:D51D:I52I:R54R:L55L:F73K:R77I:E79E:A80A:R81H	0.3546054336767456	0.1224646	0.26782883372108957
836	L47L:D51D:I52I:R54R:L55L:F73L:R77K:E79L:A80Y:R81S	0.1007420783519938	0.30948418	0.30754195263856926
837	L47L:D51D:I52I:R54R:L55L:F73F:R77R:E79D:A80Y:R81Q	0.6379114359746628	0.83898234	0.5379560226369287
838	L47L:D51D:I52I:R54R:L55L:F73F:R77L:E79T:A80S:R81I	0.1779402908934284	0.23745778	0.30433270646602045
840	L47L:D51D:I52I:R54R:L55L:F73W:R77G:E79Q:A80A:R81K	0.6350784290129606	0.6364788	0.48884380230730246
841	L47L:D51D:I52I:R54R:L55L:F73F:R77K:E79S:A80G:R81R	0.8511845819760394	0.88895094	0.5526766180516296
842	L47L:D51D:I52I:R54R:L55L:F73T:R77R:E79T:A80I:R81C	0.1612447625975186	0.25497195	0.34150536296795303
843	L47L:D51D:I52I:R54R:L55L:F73F:R77L:E79N:A80I:R81E	0.5208131439979004	0.13362908	0.2736816948029299
844	L47L:D51D:I52I:R54R:L55L:F73L:R77R:E79Y:A80N:R81K	0.4085819882904448	0.6115336	0.47546664621352935
845	L47L:D51D:I52I:R54R:L55L:F73I:R77R:E79L:A80M:R81S	0.1824295649558391	0.45726213	0.3473480843264835
846	L47L:D51D:I52I:R54R:L55L:F73M:R77W:E79V:A80V:R81R	0.2025039583470483	0.3721873	0.34616463003250103
847	L47L:D51D:I52I:R54R:L55L:F73L:R77R:E79V:A80L:R81L	0.4012091665080096	0.7844271	0.49580750443327465
848	L47L:D51D:I52I:R54R:L55L:F73F:R77N:E79L:A80I:R81S	0.1070867907283728	0.15803063	0.3020203374659466
849	L47L:D51D:I52I:R54R:L55L:F73L:R77R:E79I:A80V:R81G	0.5723604826103265	0.6099662	0.4593442107622538
850	L47L:D51D:I52I:R54R:L55L:F73S:R77Y:E79Y:A80G:R81R	0.0137802122451284	0.017200142	0.14937289031893786
851	L47L:D51D:I52I:R54R:L55L:F73F:R77H:E79C:A80A:R81L	0.6589386686251764	0.7845713	0.5188493358510678
852	L47L:D51D:I52I:R54R:L55L:F73F:R77F:E79Q:A80I:R81R	0.6994206189573202	0.5637022	0.4336408803443435
853	L47L:D51D:I52I:R54R:L55L:F73S:R77R:E79I:A80A:R81R	0.627806270565563	0.6843824	0.566159122479774
854	L47L:D51D:I52I:R54R:L55L:F73L:R77K:E79R:A80L:R81G	0.667286834156014	0.39390016	0.3679373092067995
855	L47L:D51D:I52I:R54R:L55L:F73F:R77R:E79A:A80N:R81I	0.7365846356825716	0.6585664	0.5110731167113366
856	L47L:D51D:I52I:R54R:L55L:F73M:R77L:E79D:A80L:R81R	0.5549215692086373	0.42665145	0.3777341328677207
857	L47L:D51D:I52I:R54R:L55L:F73L:R77R:E79E:A80L:R81T	0.8172921760541515	0.9121375	0.5327735168497786
858	L47L:D51D:I52I:R54R:L55L:F73F:R77T:E79S:A80I:R81R	0.4943146598860723	0.4892972	0.3982695528119669
859	L47L:D51D:I52I:R54R:L55L:F73F:R77R:E79N:A80S:R81S	0.4557921245096338	0.684155	0.4704187656482988
860	L47L:D51D:I52I:R54R:L55L:F73F:R77T:E79E:A80A:R81R	0.8512700856185865	0.9283029	0.5903932113440784
861	L47L:D51D:I52I:R54R:L55L:F73L:R77K:E79Y:A80W:R81A	0.4570202300623501	0.35614324	0.32138150473232613
862	L47L:D51D:I52I:R54R:L55L:F73F:R77W:E79V:A80V:R81S	0.7497655124201859	0.2857872	0.3149429334152306
863	L47L:D51D:I52I:R54R:L55L:F73C:R77I:E79P:A80R:R81K	-0.0087294432759677	6.4165426e-05	-0.013414382999333035
864	L47L:D51D:I52I:R54R:L55L:F73L:R77R:E79L:A80S:R81R	0.7322025707798533	0.8693725	0.5185998465294088
865	L47L:D51D:I52I:R54R:L55L:F73F:R77K:E79R:A80L:R81H	0.5065304045585215	0.851984	0.517218207066834
866	L47L:D51D:I52I:R54R:L55L:F73I:R77I:E79E:A80V:R81R	0.3031091421294533	0.35585594	0.3007395975006752
867	L47L:D51D:I52I:R54R:L55L:F73F:R77Y:E79L:A80L:R81H	0.514040287897933	0.52799183	0.3687879006893663
868	L47L:D51D:I52I:R54R:L55L:F73T:R77R:E79H:A80I:R81R	0.7452789407996532	0.7151737	0.46550381751544406
869	L47L:D51D:I52I:R54R:L55L:F73F:R77R:E79E:A80K:R81K	0.2665131275049071	0.56479084	0.6215138006836938
870	L47L:D51D:I52I:R54R:L55L:F73V:R77R:E79Y:A80L:R81Y	0.3010562289607006	0.36852187	0.35748657177805726
871	L47L:D51D:I52I:R54R:L55L:F73L:R77R:E79W:A80S:R81Q	0.4864781948089112	0.56554216	0.42411725318484944
872	L47L:D51D:I52I:R54R:L55L:F73Y:R77R:E79T:A80L:R81R	0.7252771816348571	0.7903236	0.5138661423029774
873	L47L:D51D:I52I:R54R:L55L:F73T:R77R:E79F:A80L:R81V	0.5827004537831798	0.39040884	0.3774802307872947
874	L47L:D51D:I52I:R54R:L55L:F73I:R77R:E79L:A80L:R81I	0.5510934230264737	0.6119825	0.4162152200723227
875	L47L:D51D:I52I:R54R:L55L:F73F:R77S:E79S:A80L:R81K	0.6934202508579057	0.49798766	0.39493620214011166
876	L47L:D51D:I52I:R54R:L55L:F73L:R77R:E79T:A80L:R81R	0.7900603993354683	0.93562967	0.6054158325137771
877	L47L:D51D:I52I:R54R:L55L:F73L:R77L:E79T:A80M:R81K	0.4429266118311164	0.28972268	0.3052743429221053
878	L47L:D51D:I52I:R54R:L55L:F73F:R77R:E79A:A80Y:R81S	0.5583904374049904	0.718397	0.4807310877996877
879	L47L:D51D:I52I:R54R:L55L:F73F:R77H:E79R:A80L:R81H	0.5367814534829537	0.6749348	0.4310236391086183
880	L47L:D51D:I52I:R54R:L55L:F73W:R77R:E79V:A80L:R81E	0.5960411353305325	0.7407645	0.5200910045668115
881	L47L:D51D:I52I:R54R:L55L:F73R:R77L:E79I:A80S:R81K	-0.0989356439115425	0.02795875	0.15562858094471652
882	L47L:D51D:I52I:R54R:L55L:F73F:R77S:E79S:A80N:R81K	0.0094762848272748	0.13267869	0.2944588422931606
883	L47L:D51D:I52I:R54R:L55L:F73F:R77R:E79F:A80C:R81S	1.0078267140194348	0.9085928	0.5665643378778511
884	L47L:D51D:I52I:R54R:L55L:F73W:R77K:E79F:A80S:R81H	0.7154995094350236	0.58813083	0.42705137689644174
885	L47L:D51D:I52I:R54R:L55L:F73I:R77R:E79S:A80M:R81K	0.7269023780034183	0.67003155	0.44295689375371
886	L47L:D51D:I52I:R54R:L55L:F73L:R77L:E79F:A80T:R81N	-0.064240489052229	0.032111555	0.13239181492737317
887	L47L:D51D:I52I:R54R:L55L:F73C:R77R:E79M:A80A:R81M	0.4188860358633696	0.41921073	0.44159432462474796
888	L47L:D51D:I52I:R54R:L55L:F73H:R77R:E79S:A80V:R81R	0.5454644494930384	0.56296694	0.4383889958287744
889	L47L:D51D:I52I:R54R:L55L:F73F:R77R:E79M:A80I:R81K	0.9077110173505212	0.9679055	0.6722186759259821
890	L47L:D51D:I52I:R54R:L55L:F73L:R77H:E79F:A80L:R81N	0.5974566965449186	0.29953325	0.32483508783917553
891	L47L:D51D:I52I:R54R:L55L:F73I:R77L:E79E:A80A:R81R	0.5878244651300985	0.69146097	0.42839747252162436
892	L47L:D51D:I52I:R54R:L55L:F73L:R77R:E79M:A80Y:R81H	0.6218659997104229	0.60997164	0.41847139224064156
893	L47L:D51D:I52I:R54R:L55L:F73L:R77R:E79K:A80L:R81S	0.7520806434223976	0.62667835	0.4233665184129117
894	L47L:D51D:I52I:R54R:L55L:F73L:R77F:E79G:A80L:R81R	0.3420110001583683	0.15337834	0.2866539043725489
895	L47L:D51D:I52I:R54R:L55L:F73F:R77T:E79R:A80L:R81K	0.4569488207222834	0.43051726	0.36737630134992044
896	L47L:D51D:I52I:R54R:L55L:F73T:R77R:E79L:A80L:R81L	0.4498464138684703	0.4944042	0.37816981160558844
897	L47L:D51D:I52I:R54R:L55L:F73V:R77R:E79K:A80L:R81H	0.4376011817972193	0.3009233	0.33423308334492763
898	L47L:D51D:I52I:R54R:L55L:F73L:R77K:E79L:A80C:R81G	0.5783393662411387	0.5697967	0.4144476328983037
899	L47L:D51D:I52I:R54R:L55L:F73K:R77L:E79E:A80A:R81W	0.3283215061325757	0.09056023	0.28049889547885504
900	L47L:D51D:I52I:R54R:L55L:F73L:R77R:E79R:A80L:R81D	0.0744591249031472	0.28994364	0.3844695125429722
901	L47L:D51D:I52I:R54R:L55L:F73L:R77R:E79T:A80S:R81Y	0.2974955142217866	0.59911704	0.4232392084372926
902	L47L:D51D:I52I:R54R:L55L:F73R:R77K:E79E:A80A:R81R	0.5023028123391182	0.85082996	0.5852725519439103
903	L47L:D51D:I52I:R54R:L55L:F73F:R77Y:E79Q:A80T:R81R	0.2438778603607889	0.49889353	0.3931614072200842
904	L47L:D51D:I52I:R54R:L55L:F73L:R77K:E79C:A80N:R81V	-0.0492996043737443	0.12881553	0.3029448469039922
905	L47L:D51D:I52I:R54R:L55L:F73F:R77R:E79S:A80E:R81S	0.2008034253101961	0.24617508	0.41831302419348554
906	L47L:D51D:I52I:R54R:L55L:F73L:R77R:E79E:A80L:R81V	0.8438366011336773	0.9069897	0.5539191377933372
908	L47L:D51D:I52I:R54R:L55L:F73F:R77S:E79V:A80L:R81Q	0.4283638282926859	0.40489185	0.34691338738464444
909	L47L:D51D:I52I:R54R:L55L:F73F:R77R:E79L:A80R:R81S	0.1369506509584276	0.1360771	0.44506295121169925
910	L47L:D51D:I52I:R54R:L55L:F73A:R77T:E79W:A80T:R81N	0.7424286652832095	0.0003721416	-0.015078852651456292
911	L47L:D51D:I52I:R54R:L55L:F73L:R77R:E79A:A80T:R81K	0.8364394117681886	0.69395375	0.484303686526922
912	L47L:D51D:I52I:R54R:L55L:F73F:R77Y:E79S:A80V:R81T	0.4203779365643456	0.25836128	0.3089006729777663
913	L47L:D51D:I52I:R54R:L55L:F73L:R77K:E79L:A80Y:R81R	0.5379744863562035	0.7206675	0.4461275321579645
914	L47L:D51D:I52I:R54R:L55L:F73F:R77K:E79N:A80I:R81P	0.3928433107980592	0.3505391	0.4517785086574242
915	L47L:D51D:I52I:R54R:L55L:F73I:R77K:E79F:A80G:R81R	0.407074690986241	0.49883357	0.3754981465541615
916	L47L:D51D:I52I:R54R:L55L:F73R:R77E:E79V:A80F:R81M	0.8661959619317081	0.002038747	0.00938283626914498
917	L47L:D51D:I52I:R54R:L55L:F73I:R77R:E79R:A80S:R81R	0.4316305558375878	0.59668577	0.40880312422203263
918	L47L:D51D:I52I:R54R:L55L:F73I:R77K:E79A:A80C:R81E	0.1504638299755533	0.2810375	0.3362633152899214
919	L47L:D51D:I52I:R54R:L55L:F73I:R77R:E79Y:A80V:R81T	0.3592564304041337	0.46886367	0.38896521957547775
920	L47L:D51D:I52I:R54R:L55L:F73F:R77K:E79I:A80T:R81L	0.6545684119125572	0.7246846	0.4768098042393374
921	L47L:D51D:I52I:R54R:L55L:F73T:R77R:E79E:A80A:R81Q	0.7179265891086893	0.8905959	0.5410997867476155
922	L47L:D51D:I52I:R54R:L55L:F73F:R77T:E79C:A80S:R81L	0.2112244447513412	0.09832978	0.22171169991144732
923	L47L:D51D:I52I:R54R:L55L:F73I:R77R:E79G:A80I:R81I	0.3070227019888641	0.31227624	0.36662029480918495
924	L47L:D51D:I52I:R54R:L55L:F73F:R77Y:E79S:A80L:R81F	0.3050375424389551	0.28968272	0.30748391735448005
925	L47L:D51D:I52I:R54R:L55L:F73L:R77C:E79V:A80L:R81R	0.2280212400367494	0.23026201	0.3311003218285768
926	L47L:D51D:I52I:R54R:L55L:F73F:R77P:E79F:A80R:R81C	-0.0900835913038163	0.00076532364	0.16604918645877523
927	L47L:D51D:I52I:R54R:L55L:F73F:R77S:E79A:A80I:R81R	0.6603019534680399	0.5852305	0.43194068462270324
928	L47L:D51D:I52I:R54R:L55L:F73W:R77Y:E79L:A80A:R81I	0.5721267912510366	0.49583638	0.41421629215762673
929	L47L:D51D:I52I:R54R:L55L:F73T:R77R:E79I:A80I:R81K	0.7562821854650714	0.6748173	0.46372265072311564
930	L47L:D51D:I52I:R54R:L55L:F73F:R77R:E79L:A80S:R81N	0.7052232595157032	0.8106813	0.5124347400372717
932	L47L:D51D:I52I:R54R:L55L:F73T:R77R:E79L:A80L:R81K	0.8110701103068222	0.70618165	0.4568651350284244
933	L47L:D51D:I52I:R54R:L55L:F73M:R77Q:E79T:A80V:R81R	0.4593658039274816	0.49383214	0.41258576111584316
934	L47L:D51D:I52I:R54R:L55L:F73G:R77R:E79H:A80Q:R81S	0.0045224277177936	0.0044465363	0.17946637987573597
935	L47L:D51D:I52I:R54R:L55L:F73F:R77R:E79K:A80T:R81R	0.750671268938715	0.9049774	0.5877913262855448
936	L47L:D51D:I52I:R54R:L55L:F73L:R77R:E79V:A80W:R81S	0.3220204261139923	0.36754566	0.3623042697214819
937	L47L:D51D:I52I:R54R:L55L:F73L:R77L:E79E:A80T:R81R	0.4147330707450296	0.39961463	0.32203792424203953
938	L47L:D51D:I52I:R54R:L55L:F73L:R77R:E79V:A80L:R81V	0.7917134443412124	0.75102186	0.5016187445167978
939	L47L:D51D:I52I:R54R:L55L:F73L:R77K:E79E:A80V:R81L	0.8136399286370296	0.79786766	0.4773049368325292
940	L47L:D51D:I52I:R54R:L55L:F73T:R77R:E79M:A80A:R81R	0.7716854813148892	0.90202683	0.5938889675737254
941	L47L:D51D:I52I:R54R:L55L:F73F:R77M:E79T:A80S:R81R	0.5063052333639968	0.6373149	0.4016482129589779
942	L47L:D51D:I52I:R54R:L55L:F73F:R77T:E79E:A80R:R81I	-0.012781867731217	0.020426005	0.28157158673323945
943	L47L:D51D:I52I:R54R:L55L:F73F:R77S:E79P:A80L:R81R	0.2822834875885346	0.1822119	0.368513431925181
944	L47L:D51D:I52I:R54R:L55L:F73T:R77K:E79D:A80I:R81L	0.198063645866116	0.24449089	0.341968536606294
945	L47L:D51D:I52I:R54R:L55L:F73M:R77W:E79S:A80L:R81K	0.434438066437416	0.3157609	0.3076826700044272
946	L47L:D51D:I52I:R54R:L55L:F73F:R77Y:E79R:A80V:R81S	0.0663152437766921	0.19053063	0.2727590060350759
947	L47L:D51D:I52I:R54R:L55L:F73L:R77R:E79L:A80V:R81E	0.4823346982451256	0.5597886	0.42628141243515066
948	L47L:D51D:I52I:R54R:L55L:F73F:R77R:E79L:A80D:R81V	0.0482586280268177	0.1624184	0.48094856808291925
949	L47L:D51D:I52I:R54R:L55L:F73I:R77R:E79A:A80G:R81I	0.3873820873710559	0.32862365	0.34693450679256604
950	L47L:D51D:I52I:R54R:L55L:F73Y:R77R:E79Y:A80L:R81H	0.6410693208360196	0.5569546	0.41652073065675194
951	L47L:D51D:I52I:R54R:L55L:F73F:R77R:E79S:A80N:R81I	0.8011761717963317	0.6071466	0.48641551082102297
952	L47L:D51D:I52I:R54R:L55L:F73F:R77R:E79E:A80Q:R81V	0.6878698432968238	0.7146161	0.5414688006443235
953	L47L:D51D:I52I:R54R:L55L:F73T:R77K:E79L:A80A:R81R	0.7190417718946281	0.8228401	0.5267109391345176
954	L47L:D51D:I52I:R54R:L55L:F73F:R77R:E79Q:A80A:R81R	0.8978830659315605	0.99322	0.8108360233687071
955	L47L:D51D:I52I:R54R:L55L:F73F:R77N:E79V:A80L:R81R	0.5137683077234524	0.5555488	0.46843973518566123
956	L47L:D51D:I52I:R54R:L55L:F73T:R77K:E79L:A80L:R81S	0.2094625498719679	0.25564462	0.29215209948843657
957	L47L:D51D:I52I:R54R:L55L:F73M:R77R:E79R:A80G:R81K	0.6499111293669365	0.69253904	0.4528938163003289
958	L47L:D51D:I52I:R54R:L55L:F73S:R77R:E79L:A80M:R81R	0.4361119421043885	0.37958062	0.42163916505127585
959	L47L:D51D:I52I:R54R:L55L:F73I:R77R:E79S:A80L:R81L	0.6982692208728936	0.5144189	0.39133704536667135
960	L47L:D51D:I52I:R54R:L55L:F73F:R77L:E79L:A80V:R81G	0.0896180480172152	0.21629834	0.3032272341191437
961	L47L:D51D:I52I:R54R:L55L:F73L:R77R:E79S:A80T:R81I	0.4550546876416567	0.41709238	0.38981274499085683
962	L47L:D51D:I52I:R54R:L55L:F73F:R77R:E79I:A80L:R81I	0.7944303205787725	0.94773585	0.624380279862556
963	L47L:D51D:I52I:R54R:L55L:F73Y:R77R:E79E:A80A:R81R	0.7553322637181203	0.96473205	0.658187374212138
964	L47L:D51D:I52I:R54R:L55L:F73K:R77R:E79R:A80S:R81R	0.0860555935153163	0.24786103	0.35703834697920145
965	L47L:D51D:I52I:R54R:L55L:F73F:R77L:E79S:A80N:R81R	0.1712363809972877	0.2540304	0.3371039982381038
966	L47L:D51D:I52I:R54R:L55L:F73F:R77L:E79T:A80T:R81Q	0.0471578117497369	0.2130704	0.2809299329981107
967	L47L:D51D:I52I:R54R:L55L:F73I:R77R:E79L:A80S:R81H	0.4986029259716827	0.4362242	0.34853151766383733
968	L47L:D51D:I52I:R54R:L55L:F73M:R77R:E79G:A80C:R81R	0.6913620395609302	0.8796916	0.5693056367051244
969	L47L:D51D:I52I:R54R:L55L:F73I:R77R:E79I:A80T:R81Q	0.2127137940421932	0.3962903	0.34464021600911987
970	L47L:D51D:I52I:R54R:L55L:F73F:R77H:E79R:A80L:R81H	0.6207441829097549	0.6749348	0.4310236391086183
971	L47L:D51D:I52I:R54R:L55L:F73F:R77K:E79S:A80C:R81G	0.704899538319521	0.76188344	0.5098911229849142
972	L47L:D51D:I52I:R54R:L55L:F73I:R77K:E79Y:A80M:R81H	0.5896466535874746	0.43223885	0.3526727461385191
973	L47L:D51D:I52I:R54R:L55L:F73I:R77K:E79I:A80L:R81R	0.7245947832058867	0.7948891	0.48139232196349674
974	L47L:D51D:I52I:R54R:L55L:F73L:R77K:E79L:A80I:R81K	0.3306623518534284	0.8037216	0.49358097047159694
975	L47L:D51D:I52I:R54R:L55L:F73F:R77L:E79Y:A80A:R81S	0.7477872342075796	0.5732522	0.4256465154542776
976	L47L:D51D:I52I:R54R:L55L:F73A:R77R:E79V:A80C:R81R	0.3938888802658709	0.3002917	0.4744006800019269
977	L47L:D51D:I52I:R54R:L55L:F73F:R77L:E79F:A80V:R81R	0.5248513576972588	0.62960744	0.4293818024187145
978	L47L:D51D:I52I:R54R:L55L:F73L:R77R:E79K:A80G:R81I	0.4206206586725108	0.48380235	0.38723604688145025
979	L47L:D51D:I52I:R54R:L55L:F73L:R77L:E79V:A80L:R81R	0.1694065153323788	0.43698037	0.3553579796274399
980	L47L:D51D:I52I:R54R:L55L:F73W:R77V:E79L:A80A:R81N	0.5009931636948411	0.36553487	0.3663480249673164
981	L47L:D51D:I52I:R54R:L55L:F73F:R77K:E79A:A80L:R81L	0.846480056855459	0.87251616	0.5496004495970088
982	L47L:D51D:I52I:R54R:L55L:F73V:R77R:E79I:A80C:R81V	0.4308304943676558	0.4204673	0.38893277081613736
983	L47L:D51D:I52I:R54R:L55L:F73L:R77R:E79I:A80F:R81R	0.6846890417960032	0.8085418	0.503817869328938
984	L47L:D51D:I52I:R54R:L55L:F73F:R77R:E79S:A80G:R81A	0.7726431320697422	0.80519253	0.4779031737070975
985	L47L:D51D:I52I:R54R:L55L:F73F:R77K:E79I:A80L:R81S	0.7777494735016636	0.86806226	0.5295005799683197
986	L47L:D51D:I52I:R54R:L55L:F73L:R77R:E79N:A80S:R81R	0.4559072671150344	0.7704316	0.4975446681525166
987	L47L:D51D:I52I:R54R:L55L:F73R:R77K:E79V:A80A:R81L	0.4001772371960208	0.31612203	0.4273162520809331
988	L47L:D51D:I52I:R54R:L55L:F73F:R77L:E79L:A80L:R81R	0.605036181150575	0.77253425	0.45359754501362176
989	L47L:D51D:I52I:R54R:L55L:F73Y:R77R:E79H:A80L:R81Q	0.6313836936157169	0.5680543	0.3887657185980274
990	L47L:D51D:I52I:R54R:L55L:F73M:R77R:E79Y:A80V:R81G	0.5542784803986552	0.55194914	0.45663007244265674
991	L47L:D51D:I52I:R54R:L55L:F73L:R77H:E79T:A80L:R81T	0.6544559699551846	0.39103335	0.34514293792489376
992	L47L:D51D:I52I:R54R:L55L:F73G:R77V:E79V:A80R:R81R	0.627636925989869	0.00026541948	0.0797175237664301
993	L47L:D51D:I52I:R54R:L55L:F73R:R77V:E79I:A80P:R81W	0.0230387941549529	0.0005364716	0.01607537056010532
994	L47L:D51D:I52I:R54R:L55L:F73R:R77R:E79I:A80A:R81L	0.550886431269148	0.5473454	0.4886554019021468
995	L47L:D51D:I52I:R54R:L55L:F73F:R77R:E79S:A80Q:R81H	0.4053823946093125	0.4550923	0.46494260695660555
996	L47L:D51D:I52I:R54R:L55L:F73L:R77R:E79L:A80I:R81S	0.6362821228386227	0.67590374	0.43504401329999776
997	L47L:D51D:I52I:R54R:L55L:F73I:R77K:E79Q:A80F:R81R	0.2198956999576523	0.4258355	0.36918423420581475
998	L47L:D51D:I52I:R54R:L55L:F73W:R77G:E79V:A80S:R81R	0.3490190267937806	0.28040826	0.34824799727577904
999	L47L:D51D:I52I:R54R:L55L:F73F:R77T:E79F:A80L:R81K	0.4615562287486308	0.5053202	0.39543804224643897
1000	L47L:D51D:I52I:R54R:L55L:F73A:R77R:E79E:A80L:R81R	0.485660960862926	0.5379567	0.5147533113852976
1001	L47L:D51D:I52I:R54R:L55L:F73L:R77V:E79F:A80M:R81R	0.1529694543679984	0.34228975	0.2915486936007562
1002	L47L:D51D:I52I:R54R:L55L:F73F:R77L:E79E:A80S:R81K	0.723796922206696	0.70951056	0.42251401389424686
1003	L47L:D51D:I52I:R54R:L55L:F73F:R77H:E79T:A80S:R81L	0.2966904228661937	0.5237902	0.40229354293879865
1004	L47L:D51D:I52I:R54R:L55L:F73F:R77R:E79H:A80L:R81Y	0.7818337684022065	0.93368113	0.5834616110854597
1005	L47L:D51D:I52I:R54R:L55L:F73L:R77R:E79K:A80I:R81I	0.6212871176004483	0.6426717	0.45054447255162977
1006	L47L:D51D:I52I:R54R:L55L:F73F:R77R:E79F:A80T:R81T	0.682608675558738	0.7465224	0.4865914193956644
1007	L47L:D51D:I52I:R54R:L55L:F73F:R77K:E79V:A80A:R81W	0.8881314992020363	0.92758656	0.6596745091774432
1008	L47L:D51D:I52I:R54R:L55L:F73L:R77R:E79V:A80Y:R81K	0.7432937193224793	0.7270082	0.4854750998075526
1009	L47L:D51D:I52I:R54R:L55L:F73T:R77L:E79E:A80I:R81R	0.3055068386306501	0.2958567	0.2886270851339648
1010	L47L:D51D:I52I:R54R:L55L:F73T:R77R:E79Y:A80C:R81R	0.445427382470644	0.8116844	0.5104347699185605
1011	L47L:D51D:I52I:R54R:L55L:F73I:R77R:E79E:A80N:R81K	0.6286446559834722	0.62896323	0.4510917007766582
1012	L47L:D51D:I52I:R54R:L55L:F73I:R77R:E79I:A80I:R81R	0.8772474983275331	0.84300256	0.5198666545763674
1013	L47L:D51D:I52I:R54R:L55L:F73L:R77K:E79I:A80I:R81Q	0.6221538870964822	0.71673083	0.4377930794245822
1014	L47L:D51D:I52I:R54R:L55L:F73F:R77V:E79E:A80V:R81R	0.6785582423526858	0.8451274	0.4843902497659924
1015	L47L:D51D:I52I:R54R:L55L:F73W:R77V:E79E:A80S:R81V	0.4132999248253806	0.25566292	0.2840319338892574
1016	L47L:D51D:I52I:R54R:L55L:F73S:R77S:E79S:A80I:R81H	-0.0092481227162654	0.00444299	0.06146057405703775
1017	L47L:D51D:I52I:R54R:L55L:F73L:R77K:E79S:A80S:R81L	0.2121322869917101	0.3752054	0.34383971383020967
1018	L47L:D51D:I52I:R54R:L55L:F73L:R77K:E79L:A80I:R81R	0.6418632864068913	0.8641096	0.5205415536351987
1019	L47L:D51D:I52I:R54R:L55L:F73F:R77L:E79E:A80S:R81R	0.8011031686338511	0.79135954	0.4494745970578487
1020	L47L:D51D:I52I:R54R:L55L:F73F:R77K:E79K:A80I:R81L	0.8019529496925369	0.7852485	0.5000541226055284
1021	L47L:D51D:I52I:R54R:L55L:F73L:R77Q:E79L:A80L:R81G	0.5649511938701771	0.18864697	0.2763769663714332
1022	L47L:D51D:I52I:R54R:L55L:F73V:R77R:E79V:A80A:R81H	0.6590113660734516	0.5924274	0.4697176565590189
1023	L47L:D51D:I52I:R54R:L55L:F73H:R77Y:E79H:A80C:R81L	-0.0850359968504466	0.05111584	0.13862285829190715
1024	L47L:D51D:I52I:R54R:L55L:F73L:R77L:E79I:A80A:R81V	0.1090318133987841	0.35430515	0.3597376838882304
1025	L47L:D51D:I52I:R54R:L55L:F73F:R77L:E79E:A80G:R81S	0.1340303025921016	0.38247314	0.30261033815825805
1026	L47L:D51D:I52I:R54R:L55L:F73F:R77R:E79S:A80H:R81A	0.4557921245096338	0.39791563	0.41064517781178994
1027	L47L:D51D:I52I:R54R:L55L:F73L:R77R:E79R:A80G:R81L	0.749412667299689	0.48936406	0.3701026987644403
1028	L47L:D51D:I52I:R54R:L55L:F73L:R77W:E79V:A80L:R81R	0.4654403733568723	0.49460074	0.35978375761253883
1029	L47L:D51D:I52I:R54R:L55L:F73M:R77R:E79T:A80Q:R81R	0.4826588338786752	0.4899609	0.4856016124626384
1030	L47L:D51D:I52I:R54R:L55L:F73L:R77R:E79K:A80Y:R81Y	0.6325286766330179	0.4210026	0.36039119866857267
1031	L47L:D51D:I52I:R54R:L55L:F73F:R77R:E79E:A80A:R81G	0.8487409913678453	0.98049766	0.7285413522367274
1032	L47L:D51D:I52I:R54R:L55L:F73L:R77R:E79C:A80G:R81R	0.6666293966806299	0.761199	0.478432780196549
1034	L47L:D51D:I52I:R54R:L55L:F73I:R77W:E79A:A80K:R81H	0.5453275923013912	0.0013118386	0.06838763861558478
1035	L47L:D51D:I52I:R54R:L55L:F73Y:R77R:E79V:A80V:R81C	-0.0270611931032668	0.24288428	0.3473196173400129
1036	L47L:D51D:I52I:R54R:L55L:F73L:R77V:E79H:A80L:R81K	0.298214844836512	0.3327058	0.2944562122695103
1037	L47L:D51D:I52I:R54R:L55L:F73I:R77V:E79V:A80A:R81K	0.3393917216227679	0.29203245	0.33212361762140924
1038	L47L:D51D:I52I:R54R:L55L:F73H:R77R:E79T:A80L:R81K	0.6887078922879967	0.6415156	0.4623320544098901
1039	L47L:D51D:I52I:R54R:L55L:F73F:R77T:E79D:A80S:R81L	0.2919366752540297	0.15411979	0.2851005576203356
1040	L47L:D51D:I52I:R54R:L55L:F73L:R77R:E79D:A80M:R81R	0.8223477901204446	0.9156802	0.5926682951111433
1041	L47L:D51D:I52I:R54R:L55L:F73F:R77Q:E79V:A80M:R81I	0.4576533915468294	0.53070545	0.40984275037184315
1042	L47L:D51D:I52I:R54R:L55L:F73L:R77R:E79W:A80T:R81L	0.6125925585115852	0.39666224	0.4067040472744115
1043	L47L:D51D:I52I:R54R:L55L:F73F:R77K:E79E:A80V:R81E	0.4915073276672875	0.8729241	0.5501735551716687
1044	L47L:D51D:I52I:R54R:L55L:F73F:R77N:E79E:A80L:R81Q	0.4537015411146009	0.5774701	0.41652043198556915
1045	L47L:D51D:I52I:R54R:L55L:F73F:R77M:E79I:A80G:R81K	0.6116470460449361	0.5847615	0.3707076395581356
1046	L47L:D51D:I52I:R54R:L55L:F73M:R77K:E79H:A80C:R81R	0.7682495067592877	0.900501	0.5474906221074856
1047	L47L:D51D:I52I:R54R:L55L:F73F:R77K:E79Y:A80L:R81V	0.5656266352014852	0.87139356	0.5614315605521507
1048	L47L:D51D:I52I:R54R:L55L:F73L:R77R:E79A:A80V:R81R	0.8965029844994492	0.89371634	0.5791697966593732
1049	L47L:D51D:I52I:R54R:L55L:F73L:R77R:E79Y:A80L:R81C	0.733606287899559	0.6902995	0.4580254074482728
1050	L47L:D51D:I52I:R54R:L55L:F73F:R77T:E79S:A80I:R81A	0.1223381730086308	0.2076278	0.2704080692832404
1051	L47L:D51D:I52I:R54R:L55L:F73V:R77L:E79I:A80A:R81R	0.1562964382340586	0.26903194	0.32669750416029647
1052	L47L:D51D:I52I:R54R:L55L:F73F:R77K:E79L:A80N:R81F	0.7099222181879573	0.45982033	0.4060156126118989
1053	L47L:D51D:I52I:R54R:L55L:F73F:R77S:E79Q:A80L:R81K	0.7517447953426749	0.6101851	0.4261121759048055
1054	L47L:D51D:I52I:R54R:L55L:F73L:R77R:E79T:A80V:R81F	0.5553958075950239	0.61222947	0.4475789460578366
1055	L47L:D51D:I52I:R54R:L55L:F73F:R77R:E79A:A80T:R81K	0.7773834179227664	0.8938949	0.5957633635420996
1056	L47L:D51D:I52I:R54R:L55L:F73L:R77R:E79Y:A80A:R81I	0.7592799643953505	0.9042629	0.6020839305414147
1057	L47L:D51D:I52I:R54R:L55L:F73W:R77L:E79D:A80I:R81R	0.4032487158155837	0.4891419	0.42189919099291906
1058	L47L:D51D:I52I:R54R:L55L:F73L:R77V:E79V:A80M:R81R	0.1768878286410729	0.3586806	0.31126962613156867
1059	L47L:D51D:I52I:R54R:L55L:F73F:R77F:E79Q:A80L:R81R	0.7097343539104654	0.63774246	0.4482545869156673
1060	L47L:D51D:I52I:R54R:L55L:F73M:R77R:E79T:A80I:R81R	0.7677247452369148	0.91072017	0.5948979200555058
1061	L47L:D51D:I52I:R54R:L55L:F73L:R77R:E79A:A80I:R81I	0.5930527592403886	0.71186817	0.4854770929717864
1062	L47L:D51D:I52I:R54R:L55L:F73L:R77H:E79F:A80L:R81Y	0.6650920971763012	0.38424733	0.3299267001313138
1063	L47L:D51D:I52I:R54R:L55L:F73F:R77K:E79Y:A80S:R81Q	0.8058751304685858	0.8110741	0.4874130777171258
1064	L47L:D51D:I52I:R54R:L55L:F73W:R77R:E79T:A80S:R81V	0.7280474489318021	0.68287563	0.498802271959129
1065	L47L:D51D:I52I:R54R:L55L:F73L:R77R:E79R:A80I:R81L	0.7231968937426795	0.64776796	0.4334111244346199
1066	L47L:D51D:I52I:R54R:L55L:F73L:R77K:E79E:A80L:R81I	0.8646000447865522	0.85778606	0.5038818463027042
1067	L47L:D51D:I52I:R54R:L55L:F73F:R77T:E79F:A80L:R81R	0.3833316358090499	0.6133493	0.4223986254100408
1068	L47L:D51D:I52I:R54R:L55L:F73L:R77L:E79A:A80A:R81R	0.6718922483269442	0.6353924	0.44675254708687684
1069	L47L:D51D:I52I:R54R:L55L:F73L:R77V:E79T:A80I:R81R	0.1618666985439478	0.35518396	0.3276838160901067
1070	L47L:D51D:I52I:R54R:L55L:F73F:R77R:E79N:A80L:R81I	0.8180922153166161	0.8860053	0.5818538792196488
1072	L47L:D51D:I52I:R54R:L55L:F73F:R77K:E79F:A80L:R81N	0.7982725847155282	0.81496876	0.5224893328125685
1073	L47L:D51D:I52I:R54R:L55L:F73T:R77R:E79C:A80L:R81R	0.6631433375922284	0.65538216	0.45193733123936175
1074	L47L:D51D:I52I:R54R:L55L:F73F:R77R:E79R:A80L:R81R	0.6838494743897876	0.9726295	0.665140414607559
1075	L47L:D51D:I52I:R54R:L55L:F73L:R77I:E79G:A80W:R81R	0.0952316759248818	0.073180795	0.1926133943266222
1076	L47L:D51D:I52I:R54R:L55L:F73F:R77S:E79S:A80L:R81M	0.3011531524870453	0.24485028	0.294352549807149
1077	L47L:D51D:I52I:R54R:L55L:F73I:R77R:E79F:A80S:R81R	0.749112596029636	0.66656667	0.4368648651185512
1078	L47L:D51D:I52I:R54R:L55L:F73T:R77R:E79E:A80A:R81R	0.7918525542757558	0.9601096	0.645319483224247
1079	L47L:D51D:I52I:R54R:L55L:F73F:R77L:E79V:A80C:R81M	0.6845733260893472	0.41970932	0.35122118303922173
1080	L47L:D51D:I52I:R54R:L55L:F73I:R77R:E79S:A80V:R81R	0.6877559666273266	0.71922076	0.47927803026001875
1081	L47L:D51D:I52I:R54R:L55L:F73L:R77R:E79C:A80V:R81N	0.3829983089642286	0.47762707	0.42101520723764735
1082	L47L:D51D:I52I:R54R:L55L:F73W:R77R:E79K:A80G:R81G	0.5186912846253209	0.44283563	0.4142491352989907
1083	L47L:D51D:I52I:R54R:L55L:F73F:R77K:E79A:A80A:R81T	0.6599337282108263	0.93416727	0.6302393288636592
1084	L47L:D51D:I52I:R54R:L55L:F73W:R77L:E79A:A80S:R81R	0.7851025794468512	0.33598262	0.34401039290845775
1085	L47L:D51D:I52I:R54R:L55L:F73S:R77R:E79V:A80C:R81R	0.5579361186639138	0.44251478	0.47388251360923755
1086	L47L:D51D:I52I:R54R:L55L:F73F:R77R:E79Y:A80L:R81P	0.7329720634479682	0.72740066	0.5551967226232
1087	L47L:D51D:I52I:R54R:L55L:F73F:R77I:E79E:A80L:R81Q	0.5428234563711913	0.7424306	0.4009286602413524
1088	L47L:D51D:I52I:R54R:L55L:F73T:R77R:E79R:A80L:R81R	0.8511948126228694	0.68576515	0.4492631563936908
1089	L47L:D51D:I52I:R54R:L55L:F73V:R77K:E79Y:A80L:R81H	0.4324013443013541	0.27222812	0.3220975354525086
1090	L47L:D51D:I52I:R54R:L55L:F73F:R77H:E79H:A80I:R81T	0.5833389493299087	0.64365214	0.42110818114042886
1091	L47L:D51D:I52I:R54R:L55L:F73L:R77A:E79D:A80L:R81Q	0.187948009100146	0.23406318	0.27236064521341663
1092	L47L:D51D:I52I:R54R:L55L:F73S:R77R:E79E:A80M:R81R	0.7105983839609666	0.6267753	0.4871596699568108
1093	L47L:D51D:I52I:R54R:L55L:F73F:R77Y:E79F:A80I:R81I	0.1576620295768958	0.3497726	0.34571362276340295
1094	L47L:D51D:I52I:R54R:L55L:F73I:R77R:E79V:A80S:R81W	0.4563991831421298	0.29999214	0.3604519978494255
1095	L47L:D51D:I52I:R54R:L55L:F73F:R77R:E79T:A80N:R81F	0.5900535597283674	0.5881376	0.4762761849191534
1096	L47L:D51D:I52I:R54R:L55L:F73F:R77R:E79L:A80I:R81N	0.8231017803165579	0.8853743	0.567464486327256
1097	L47L:D51D:I52I:R54R:L55L:F73F:R77V:E79E:A80L:R81R	0.7243148945568868	0.8959863	0.5021051714590828
1098	L47L:D51D:I52I:R54R:L55L:F73F:R77Q:E79C:A80L:R81L	0.4479315184008438	0.4734015	0.38294773904889595
1099	L47L:D51D:I52I:R54R:L55L:F73F:R77I:E79K:A80F:R81R	0.1630723563380757	0.28698444	0.30743999802624505
1100	L47L:D51D:I52I:R54R:L55L:F73F:R77L:E79V:A80S:R81R	0.8655733847358453	0.53986263	0.3971742037813093
1101	L47L:D51D:I52I:R54R:L55L:F73L:R77R:E79H:A80L:R81N	0.6517921513102027	0.7219608	0.4669103217781439
1102	L47L:D51D:I52I:R54R:L55L:F73F:R77R:E79H:A80I:R81Y	0.773893247948046	0.91175735	0.5688479045141358
1103	L47L:D51D:I52I:R54R:L55L:F73F:R77R:E79Q:A80T:R81F	0.7173022938571072	0.73933136	0.48912034981723157
1104	L47L:D51D:I52I:R54R:L55L:F73I:R77R:E79H:A80L:R81S	0.7269564646877223	0.4975678	0.3707153652570225
1105	L47L:D51D:I52I:R54R:L55L:F73F:R77T:E79E:A80S:R81R	0.7668772312990713	0.6915767	0.4247764983560846
1106	L47L:D51D:I52I:R54R:L55L:F73F:R77R:E79G:A80V:R81W	0.7556309273879994	0.7507932	0.5508730362210519
1107	L47L:D51D:I52I:R54R:L55L:F73F:R77W:E79I:A80G:R81C	0.1334447251594234	0.21316573	0.25669323124742294
1108	L47L:D51D:I52I:R54R:L55L:F73F:R77I:E79L:A80G:R81I	0.277074068557564	0.23145038	0.2649118007615921
1109	L47L:D51D:I52I:R54R:L55L:F73L:R77R:E79D:A80I:R81K	0.8170321392884472	0.8680928	0.5781694804120151
1110	L47L:D51D:I52I:R54R:L55L:F73V:R77R:E79L:A80A:R81E	0.2305268644291946	0.40723047	0.4070847480240782
1111	L47L:D51D:I52I:R54R:L55L:F73L:R77R:E79Y:A80I:R81L	0.628416022114397	0.75297076	0.4826349760663206
1112	L47L:D51D:I52I:R54R:L55L:F73Y:R77K:E79H:A80F:R81L	0.5961746877996364	0.10587746	0.2283448169762328
1113	L47L:D51D:I52I:R54R:L55L:F73M:R77I:E79V:A80A:R81L	0.2231053093390544	0.29459906	0.3358014340795676
1114	L47L:D51D:I52I:R54R:L55L:F73F:R77I:E79Y:A80S:R81L	0.1869160797881573	0.24285376	0.2789897821980684
1115	L47L:D51D:I52I:R54R:L55L:F73F:R77V:E79G:A80A:R81K	0.6527288568522441	0.6506492	0.4706161248248179
1116	L47L:D51D:I52I:R54R:L55L:F73W:R77R:E79R:A80L:R81K	0.776104814739855	0.91170657	0.5895947132383546
1117	L47L:D51D:I52I:R54R:L55L:F73I:R77R:E79S:A80V:R81V	0.422778356060964	0.35745865	0.379433363757104
1118	L47L:D51D:I52I:R54R:L55L:F73T:R77R:E79L:A80S:R81K	0.1496529112615288	0.49440956	0.3872216821671164
1119	L47L:D51D:I52I:R54R:L55L:F73F:R77R:E79A:A80A:R81S	0.7571186183653735	0.95266944	0.6657320759749316
1120	L47L:D51D:I52I:R54R:L55L:F73L:R77R:E79E:A80T:R81K	0.8378142386243649	0.8846586	0.5411827724707103
1121	L47L:D51D:I52I:R54R:L55L:F73F:R77R:E79N:A80C:R81N	0.8666002795325398	0.86346436	0.5729707764148564
1122	L47L:D51D:I52I:R54R:L55L:F73F:R77I:E79D:A80S:R81R	0.6499434601271838	0.5181707	0.40148486970736463
1123	L47L:D51D:I52I:R54R:L55L:F73L:R77Q:E79L:A80Y:R81K	0.5110331213366495	0.2579056	0.29304404436066106
1124	L47L:D51D:I52I:R54R:L55L:F73T:R77T:E79Y:A80L:R81N	0.6536200022520171	0.020273834	0.11005869442404037
1125	L47L:D51D:I52I:R54R:L55L:F73S:R77R:E79F:A80L:R81K	0.6164119194418213	0.28527862	0.4152532360216545
1126	L47L:D51D:I52I:R54R:L55L:F73L:R77R:E79N:A80L:R81R	0.7672943554763754	0.8918736	0.5671881210138248
1127	L47L:D51D:I52I:R54R:L55L:F73F:R77R:E79S:A80N:R81Y	0.4786552589264014	0.6062966	0.47067625841520006
1128	L47L:D51D:I52I:R54R:L55L:F73F:R77K:E79Y:A80C:R81Y	0.9000810156907635	0.9037987	0.5606908177330578
1129	L47L:D51D:I52I:R54R:L55L:F73L:R77R:E79L:A80N:R81V	0.3579080880599272	0.35394436	0.3879212730408511
1130	L47L:D51D:I52I:R54R:L55L:F73L:R77R:E79S:A80I:R81L	0.7051065450529745	0.67159593	0.4519574993043883
1131	L47L:D51D:I52I:R54R:L55L:F73F:R77I:E79V:A80I:R81H	0.2789353355947596	0.37172103	0.34340008851358994
1132	L47L:D51D:I52I:R54R:L55L:F73F:R77R:E79T:A80M:R81V	0.7716831343703042	0.90144515	0.5899553679902425
1133	L47L:D51D:I52I:R54R:L55L:F73F:R77R:E79L:A80T:R81T	0.7822062024406196	0.7884781	0.4930922402974813
1134	L47L:D51D:I52I:R54R:L55L:F73L:R77K:E79R:A80I:R81M	0.5391865573443522	0.43901798	0.35843475634029887
1135	L47L:D51D:I52I:R54R:L55L:F73M:R77K:E79A:A80I:R81S	0.3292410875908655	0.461555	0.3946931871906027
1136	L47L:D51D:I52I:R54R:L55L:F73R:R77M:E79E:A80V:R81K	0.43127641900088	0.1300807	0.25212798243605805
1137	L47L:D51D:I52I:R54R:L55L:F73F:R77I:E79S:A80S:R81L	0.2728929017674982	0.17708775	0.2483123054361361
1138	L47L:D51D:I52I:R54R:L55L:F73W:R77S:E79L:A80G:R81R	0.5951743863930775	0.2902103	0.31140572178517434
1139	L47L:D51D:I52I:R54R:L55L:F73F:R77S:E79Y:A80C:R81N	0.3717673927941391	0.32148468	0.3468972404515
1140	L47L:D51D:I52I:R54R:L55L:F73F:R77L:E79T:A80I:R81K	0.8307911780541061	0.587839	0.4291957884017563
1141	L47L:D51D:I52I:R54R:L55L:F73F:R77R:E79E:A80P:R81R	0.862144207742941	0.8156791	0.6422129131619203
1142	L47L:D51D:I52I:R54R:L55L:F73L:R77R:E79R:A80L:R81K	0.7991712205724452	0.86031586	0.5267201544287798
1143	L47L:D51D:I52I:R54R:L55L:F73F:R77R:E79C:A80M:R81Y	0.8258537159194488	0.8592119	0.5282059432022562
1144	L47L:D51D:I52I:R54R:L55L:F73F:R77R:E79L:A80M:R81N	0.7138301012080032	0.8913938	0.5550027178627825
1145	L47L:D51D:I52I:R54R:L55L:F73L:R77S:E79I:A80G:R81R	0.3005487287970983	0.22294644	0.2700023852416145
1146	L47L:D51D:I52I:R54R:L55L:F73L:R77A:E79E:A80L:R81R	0.7302681678045433	0.7444605	0.4106003758393593
1147	L47L:D51D:I52I:R54R:L55L:F73L:R77Q:E79I:A80L:R81N	0.632111489794326	0.26968062	0.31287879433152127
1148	L47L:D51D:I52I:R54R:L55L:F73F:R77R:E79S:A80A:R81K	0.7672145773910214	0.9835478	0.7526994664404114
1149	L47L:D51D:I52I:R54R:L55L:F73L:R77L:E79G:A80I:R81R	0.2699189358999762	0.2083393	0.2925429427353065
1150	L47L:D51D:I52I:R54R:L55L:F73W:R77Y:E79I:A80V:R81R	0.6202498932045527	0.55160517	0.41879325141321894
1151	L47L:D51D:I52I:R54R:L55L:F73L:R77R:E79C:A80I:R81R	0.7059142477341166	0.85948956	0.5417412058667286
1152	L47L:D51D:I52I:R54R:L55L:F73T:R77R:E79T:A80A:R81M	0.5340566127093002	0.62121207	0.4694272759452077
1153	L47L:D51D:I52I:R54R:L55L:F73I:R77R:E79S:A80Q:R81K	0.3384462091561188	0.15251464	0.34612235462531615
1154	L47L:D51D:I52I:R54R:L55L:F73F:R77R:E79C:A80N:R81Y	0.6345101804617037	0.54685944	0.45480405839110244
1156	L47L:D51D:I52I:R54R:L55L:F73F:R77R:E79I:A80F:R81R	0.9061120093726328	0.94008553	0.6152775463441155
1157	L47L:D51D:I52I:R54R:L55L:F73L:R77R:E79V:A80L:R81I	0.7757526240472092	0.77887774	0.5046694922103592
1158	L47L:D51D:I52I:R54R:L55L:F73T:R77R:E79D:A80M:R81R	0.6982692208728936	0.71246743	0.48825071391245267
1159	L47L:D51D:I52I:R54R:L55L:F73L:R77R:E79K:A80V:R81I	0.7148312752710778	0.6082206	0.4474432574298632
1160	L47L:D51D:I52I:R54R:L55L:F73M:R77V:E79F:A80A:R81L	0.1971492649245863	0.28201878	0.3130373162898541
1161	L47L:D51D:I52I:R54R:L55L:F73W:R77K:E79A:A80L:R81R	0.7310458745672038	0.92180055	0.6066712379778441
1162	L47L:D51D:I52I:R54R:L55L:F73V:R77R:E79F:A80L:R81K	0.734551800366208	0.5479908	0.4218970490944495
1163	L47L:D51D:I52I:R54R:L55L:F73L:R77R:E79G:A80L:R81I	0.6700678353565918	0.6193942	0.45646816188954953
1164	L47L:D51D:I52I:R54R:L55L:F73L:R77R:E79R:A80F:R81K	0.7719417805616261	0.5747508	0.42082350210098574
1165	L47L:D51D:I52I:R54R:L55L:F73F:R77R:E79E:A80V:R81R	0.769381367229271	0.9906261	0.747508559618339
1166	L47L:D51D:I52I:R54R:L55L:F73F:R77M:E79Y:A80S:R81R	0.7518184255889385	0.65712017	0.3991369696692831
1167	L47L:D51D:I52I:R54R:L55L:F73F:R77H:E79I:A80V:R81A	0.9001090574330528	0.7029945	0.43631518630768246
1168	L47L:D51D:I52I:R54R:L55L:F73L:R77R:E79Y:A80V:R81K	0.7675396378065187	0.866073	0.55822908436739
1169	L47L:D51D:I52I:R54R:L55L:F73L:R77R:E79T:A80Y:R81R	0.7403766120198751	0.81231344	0.5163881044652191
1170	L47L:D51D:I52I:R54R:L55L:F73Y:R77T:E79A:A80D:R81V	0.7804515827194632	0.00036269426	0.015777089724652204
1171	L47L:D51D:I52I:R54R:L55L:F73F:R77R:E79E:A80A:R81R	1.0988980262723036	0.997455	0.8611967414381151
1172	L47K:D51D:I52I:R54R:L55L:F73M:R77L:E79T:A80V:R81R	0.4570942369492308	0.5019923	0.38897596041080235
1173	L47L:D51D:I52I:R54R:L55L:F73M:R77L:E79E:A80V:R81R	1.0001692464287686	0.6031666	0.39403924532394147
1175	L47R:D51G:I52Y:R54R:L55L:F73F:R77R:E79E:A80A:R81R	1.2099190013647378	0.9770638	0.8521586782634881
1176	L47L:D51D:I52I:R54R:L55L:F73F:R77R:E79E:A80A:R81R	1.0915490372684626	0.997455	0.8611967414381151
1177	L47L:D51D:I52I:R54R:L55L:F73V:R77F:E79L:A80C:R81D	0.0167612031784787	0.0034109354	0.03148681367727378
1178	L47V:D51Q:I52T:R54K:L55W:F73F:R77R:E79E:A80A:R81R	1.1640450005793554	0.9971575	0.9979256446777016
1179	L47L:D51D:I52I:R54R:L55L:F73K:R77L:E79M:A80G:R81D	-0.1156954812433736	0.0013253689	-0.017904437789326898
1180	L47A:D51A:I52R:R54D:L55L:F73S:R77F:E79A:A80S:R81K	-0.0301374688259796	0.00031918287	0.03611688857024141
1181	L47P:D51R:I52T:R54M:L55V:F73F:R77R:E79E:A80A:R81R	0.7452886001457318	0.8611301	0.8342925186052035
1183	L47L:D51D:I52I:R54R:L55L:F73L:R77Y:E79L:A80L:R81R	0.3407275058409383	0.4961045	0.3521623920307196
1184	L47L:D51D:I52I:R54R:L55L:F73P:R77T:E79A:A80L:R81S	-0.0472293204350544	0.0032325685	0.05693892669118912
1185	L47L:D51D:I52I:R54R:L55L:F73L:R77L:E79Q:A80S:R81L	0.0894907522879166	0.09088707	0.1819982953868254
1186	L47L:D51D:I52T:R54R:L55Y:F73F:R77R:E79E:A80A:R81R	1.1072838208917128	0.99606925	0.8891626314316193
1187	L47L:D51D:I52I:R54R:L55L:F73G:R77C:E79Q:A80P:R81N	0.1465780548211418	4.1196727e-05	-0.05016848634725152
1188	L47S:D51T:I52V:R54I:L55V:F73F:R77R:E79E:A80A:R81R	1.111958254696384	0.9871965	0.876640140655985
1189	L47L:D51D:I52I:R54R:L55L:F73Y:R77K:E79T:A80I:R81L	0.4212420343344179	0.2774003	0.34050848996102134
1191	L47T:D51S:I52P:R54V:L55K:F73I:R77V:E79K:A80G:R81N	-0.0622834392449138	3.65188e-06	-0.3179034846524377
1192	L47L:D51D:I52I:R54R:L55L:F73Y:R77F:E79P:A80R:R81A	0.0224952950473692	4.5954414e-05	-0.08323003665706233
1193	L47L:D51D:I52I:R54R:L55L:F73R:R77V:E79C:A80C:R81S	0.0706724634400145	0.009012967	0.055222311664646445
1195	L47L:D51D:I52I:R54R:L55L:F73L:R77K:E79K:A80M:R81Y	0.8557427940608362	0.5021674	0.36925541249713895
1197	L47L:D51D:I52I:R54R:L55L:F73A:R77L:E79E:A80L:R81G	-0.0670972188021863	0.008277357	0.1359924907916373
1198	L47A:D51P:I52Y:R54L:L55V:F73P:R77F:E79L:A80S:R81L	-0.003920960215868	0.00020486116	-0.008407233335928483
1199	L47P:D51G:I52A:R54V:L55S:F73H:R77P:E79S:A80Y:R81L	-0.0110674272936973	2.8193128e-06	-0.1625711864807404
1201	L47L:D51D:I52I:R54R:L55L:F73S:R77R:E79M:A80Q:R81S	-0.0270477203048491	0.009793431	0.20030903565850008
1203	L47T:D51E:I52R:R54K:L55E:F73F:R77R:E79E:A80A:R81R	1.0585085726170038	0.9592794	0.8815774835343793
1204	L47L:D51D:I52I:R54R:L55L:F73Y:R77P:E79A:A80T:R81A	-0.0090141727401269	0.0018955469	0.02563375435630468
1206	L47K:D51R:I52T:R54K:L55E:F73L:R77M:E79V:A80E:R81H	-0.0448832804344658	0.00042641163	0.1171509772647554
1207	L47R:D51Q:I52K:R54Q:L55N:F73F:R77R:E79E:A80A:R81R	0.4876261500956791	0.20402554	0.5871154934226804
1208	L47L:D51D:I52I:R54R:L55L:F73F:R77W:E79V:A80V:R81S	0.8689804810482366	0.2857872	0.3149429334152306
1209	L47L:D51D:I52I:R54R:L55L:F73M:R77G:E79W:A80D:R81S	-0.0315956266951667	0.0009486079	0.09813435560418586
1210	L47L:D51D:I52I:R54R:L55L:F73V:R77R:E79Q:A80D:R81L	-0.0704630086033113	0.009322435	0.24595259158949698
1213	L47L:D51D:I52I:R54R:L55L:F73T:R77F:E79L:A80P:R81Y	-0.1598683409173604	0.0007059276	-0.01832619749901306
1214	L47L:D51D:I52I:R54R:L55L:F73T:R77F:E79N:A80E:R81Q	0.0085721903410006	0.00085419416	-0.03484551875229801
1217	L47R:D51Q:I52S:R54M:L55L:F73F:R77R:E79E:A80A:R81R	1.1718703168757745	0.98630035	0.9433505381600932
1218	L47P:D51R:I52V:R54Q:L55R:F73L:R77I:E79V:A80T:R81H	0.043494865007262	1.6858705e-05	-0.1610831580970195
1220	L47A:D51T:I52L:R54Q:L55V:F73F:R77P:E79H:A80A:R81V	-0.081538041072612	0.022637486	0.37513047511756775
1223	L47V:D51S:I52L:R54K:L55K:F73F:R77R:E79E:A80A:R81R	0.4571202580977616	0.48140854	0.6225725263711228
1227	L47L:D51D:I52I:R54R:L55L:F73Y:R77S:E79D:A80L:R81E	-0.0112175374581609	0.01698193	0.12215711050005126
1229	L47L:D51D:I52I:R54R:L55L:F73I:R77I:E79F:A80I:R81V	0.051282555355148	0.038470626	0.1319748203121753
1231	L47L:D51D:I52I:R54R:L55L:F73T:R77K:E79H:A80F:R81N	-0.0325248096681998	0.06443071	0.203508049067465
1232	L47M:D51L:I52V:R54T:L55G:F73T:R77C:E79N:A80K:R81Y	0.0799344654440471	7.1920517e-06	-0.047895628193692835
1233	L47E:D51G:I52V:R54G:L55R:F73N:R77F:E79V:A80L:R81V	-0.0404974338750379	1.7097418e-06	-0.15012121565540895
1235	L47R:D51C:I52K:R54V:L55K:F73F:R77R:E79E:A80A:R81R	0.1625941748752795	0.24280336	0.574506261373729
1238	L47L:D51D:I52I:R54R:L55L:F73P:R77T:E79H:A80K:R81R	0.0128805997923242	0.00025475025	0.06642579567944559
1240	L47P:D51R:I52I:R54R:L55N:F73P:R77L:E79L:A80D:R81C	-0.072657971478543	9.555674e-08	-0.2903590366410239
1241	L47R:D51P:I52D:R54T:L55R:F73Q:R77V:E79E:A80E:R81G	-0.1827792073959528	2.5010954e-06	-0.11489795418614217
1243	L47R:D51D:I52I:R54R:L55L:F73F:R77R:E79E:A80A:R81R	1.1076868960124318	0.99890643	0.9258831557126577
1244	L47P:D51D:I52I:R54R:L55L:F73F:R77R:E79E:A80A:R81R	0.9308779035579252	0.9926892	0.8452127511313751
1245	L47K:D51S:I52S:R54N:L55G:F73N:R77W:E79W:A80E:R81K	-0.0895980839205827	2.6853163e-06	-0.11515525286584824
1246	L47T:D51T:I52L:R54T:L55N:F73I:R77W:E79G:A80L:R81G	-0.1089089996721854	7.6555014e-05	-0.08561093090885083
1247	L47K:D51I:I52I:R54V:L55R:F73G:R77R:E79Y:A80Y:R81R	-0.0575037588948576	0.0006354749	0.16744858562435827
1248	L47I:D51Y:I52I:R54L:L55Y:F73L:R77I:E79L:A80L:R81T	-0.0659489582880363	0.04322186	0.2361476748089158
1249	L47I:D51P:I52P:R54R:L55K:F73F:R77R:E79E:A80A:R81R	-0.0130405139225389	0.23144832	0.5827183291696048
1250	L47L:D51D:I52I:R54R:L55L:F73G:R77I:E79K:A80L:R81Y	0.1036185351556488	0.0030854642	0.04677067039754912
1251	L47L:D51H:I52K:R54K:L55E:F73F:R77R:E79E:A80A:R81R	1.0165360042508529	0.5306336	0.7011288649668249
1252	L47L:D51D:I52I:R54R:L55L:F73F:R77L:E79P:A80K:R81I	-0.0399187349599804	0.0009776056	0.17065498843303534
1253	L47L:D51D:I52I:R54R:L55L:F73M:R77Y:E79M:A80S:R81L	0.122655684403198	0.095329046	0.19504881595103965
1254	L47L:D51D:I52I:R54R:L55L:F73F:R77I:E79F:A80N:R81I	0.2323535957460235	0.08754194	0.23585575225432762
1256	L47L:D51D:I52I:R54R:L55L:F73I:R77P:E79E:A80Q:R81A	0.0416267987922164	0.002447784	0.06053880449960039
1258	L47A:D51S:I52T:R54T:L55S:F73F:R77R:E79E:A80A:R81R	0.8168530742703195	0.76276594	0.7662381472357661
1259	L47L:D51D:I52I:R54R:L55L:F73L:R77L:E79L:A80L:R81G	0.113024554269589	0.10495514	0.20948247879705673
1261	L47L:D51D:I52I:R54R:L55L:F73E:R77G:E79F:A80V:R81L	0.1096438603598419	0.00015026331	0.06647040028971224
1263	L47L:D51D:I52I:R54R:L55L:F73I:R77R:E79I:A80I:R81N	0.4476005563719009	0.48182607	0.4022418710690527
1264	L47V:D51E:I52R:R54N:L55L:F73S:R77T:E79E:A80K:R81A	-0.0655515921091789	7.667375e-05	0.034169292329169015
1265	L47L:D51T:I52K:R54I:L55S:F73A:R77V:E79C:A80G:R81H	-0.0652936865904961	1.7174095e-06	-0.25373181097243896
1267	L47A:D51V:I52T:R54R:L55R:F73F:R77R:E79E:A80A:R81R	1.0259075779448952	0.73338956	0.7296282701646286
1268	L47S:D51C:I52S:R54S:L55Y:F73F:R77R:E79E:A80A:R81R	1.1487041832231912	0.9602585	0.7892264861898098
1270	L47L:D51D:I52I:R54R:L55L:F73I:R77T:E79L:A80A:R81N	0.116733751484416	0.07713789	0.22055408540701063
1272	L47T:D51G:I52E:R54E:L55K:F73Y:R77L:E79G:A80T:R81G	0.0976903811210917	2.272119e-06	-0.26810358849759625
1274	L47L:D51D:I52I:R54R:L55L:F73S:R77L:E79C:A80E:R81F	0.0210186924190479	0.0001822114	-0.09618932878516044
1275	L47L:D51D:I52I:R54R:L55L:F73L:R77I:E79S:A80V:R81R	0.7101065465602655	0.25606692	0.2944370661756141
1276	L47L:D51D:I52I:R54R:L55L:F73F:R77M:E79Y:A80S:R81R	0.7996755628887705	0.65712017	0.3991369696692831
1277	L47L:D51D:I52I:R54R:L55L:F73F:R77T:E79D:A80L:R81V	0.3539562376276986	0.2707228	0.36055525056516674
1278	L47L:D51D:I52I:R54R:L55L:F73G:R77S:E79A:A80R:R81G	-0.0019397137884554	2.4568508e-05	-0.05618825242347392
1279	L47H:D51G:I52V:R54S:L55E:F73V:R77G:E79D:A80P:R81C	-0.091079379205323	6.2952413e-06	-0.1008329176191634
1280	L47L:D51D:I52I:R54R:L55L:F73F:R77N:E79S:A80K:R81V	0.3937278223556125	0.0025051236	0.22260967266105028
1281	L47L:D51D:I52I:R54R:L55L:F73S:R77I:E79E:A80F:R81D	-0.0338130649442735	0.0010296404	-0.020947856978040514
1283	L47P:D51I:I52R:R54G:L55R:F73Y:R77I:E79S:A80Q:R81L	-0.1194749633301371	1.6824796e-07	-0.3505052158446727
1284	L47L:D51D:I52I:R54R:L55L:F73S:R77Y:E79N:A80R:R81P	-0.0139707508494684	1.609347e-05	-0.08364343494067589
1287	L47L:D51D:I52I:R54R:L55L:F73I:R77M:E79R:A80T:R81D	-0.0014876340114103	0.0032827258	-0.021968940336676835
1288	L47L:D51D:I52I:R54R:L55L:F73V:R77R:E79G:A80T:R81G	0.029077354245532	0.030828983	0.2021013966047269
1289	L47K:D51G:I52R:R54L:L55C:F73F:R77R:E79E:A80A:R81R	1.1132675124085731	0.9121145	0.8065358105824634
1290	L47A:D51R:I52M:R54N:L55V:F73M:R77G:E79T:A80E:R81C	-0.0891353416607841	0.0003786683	0.02928747889276746
1291	L47S:D51T:I52G:R54R:L55R:F73H:R77P:E79H:A80E:R81H	0.0471882467968917	3.7800308e-07	-0.2333081439532743
1293	L47L:D51D:I52I:R54R:L55L:F73S:R77L:E79G:A80G:R81D	-0.0872485107296807	0.00028082728	-0.07950536728792601
1295	L47L:D51D:I52I:R54R:L55L:F73I:R77I:E79F:A80Q:R81N	-0.091538632267535	0.0029953122	0.004898395714908049
1297	L47L:D51D:I52I:R54R:L55L:F73I:R77M:E79V:A80S:R81R	0.0961509701313051	0.14662206	0.2110019539406951
1299	L47H:D51R:I52S:R54T:L55S:F73F:R77R:E79E:A80A:R81R	0.69304845424077	0.7097776	0.690953611840762
1301	L47A:D51A:I52A:R54N:L55G:F73K:R77S:E79Y:A80I:R81G	0.8028826619897746	0.00012531877	-0.04944876964274801
1302	L47L:D51D:I52I:R54R:L55L:F73E:R77R:E79E:A80A:R81R	0.2132736654309637	0.1522907	0.6042823341954783
1303	L47L:D51D:I52L:R54F:L55L:F73F:R77R:E79E:A80A:R81R	1.1029608436285645	0.99519056	0.8271897140893756
1305	L47Q:D51L:I52T:R54A:L55Q:F73F:R77R:E79E:A80A:R81R	1.0942619203702897	0.85486245	0.8742248778521653
1306	L47L:D51D:I52I:R54R:L55L:F73R:R77V:E79Y:A80V:R81S	0.1768664507259437	0.0091121495	0.0721093048644171
1307	L47A:D51N:I52V:R54S:L55L:F73F:R77R:E79E:A80A:R81R	1.1612137086526433	0.9805478	0.8358767619864429
1309	L47A:D51W:I52K:R54T:L55Y:F73F:R77R:E79E:A80A:R81R	1.1654652943945338	0.94508094	0.8332067304301154
1311	L47G:D51F:I52Q:R54F:L55H:F73F:R77R:E79E:A80A:R81R	0.6216125743716923	0.7438082	0.7303033180851308
1312	L47L:D51L:I52T:R54R:L55L:F73F:R77R:E79E:A80A:R81R	1.1853821114753438	0.9883232	0.9072886159389926
1314	L47A:D51S:I52A:R54R:L55K:F73F:R77R:E79E:A80A:R81R	0.6500722070588943	0.642588	0.6654889167268871
1315	L47S:D51G:I52H:R54I:L55K:F73L:R77L:E79S:A80K:R81A	-0.0995720614634585	4.1544112e-07	-0.24887646475354433
1317	L47L:D51D:I52I:R54R:L55L:F73S:R77Y:E79L:A80N:R81H	-0.0286169566182943	0.002221793	0.01732220452359409
1320	L47L:D51D:I52I:R54R:L55L:F73P:R77T:E79T:A80C:R81K	-0.0152895218135684	0.015444189	0.1890427991014649
1321	L47I:D51R:I52V:R54L:L55D:F73F:R77R:E79E:A80A:R81R	0.9600719862964662	0.82539356	0.7420050428277927
1322	L47L:D51D:I52I:R54R:L55L:F73T:R77R:E79I:A80L:R81L	0.784276874037678	0.53497726	0.39964103387160343
1324	L47L:D51D:I52I:R54R:L55L:F73H:R77F:E79L:A80L:R81Y	0.1663928365209255	0.021826446	0.09297875690890149
1325	L47L:D51D:I52I:R54R:L55L:F73T:R77S:E79H:A80P:R81R	-0.0304756269862998	0.0035255253	0.09531695176364494
1327	L47L:D51D:I52I:R54R:L55L:F73I:R77R:E79P:A80S:R81V	-0.0221579633785776	0.049140573	0.27412147921035407
1328	L47L:D51D:I52I:R54R:L55L:F73V:R77V:E79E:A80I:R81K	0.2055916469375293	0.13764623	0.2161863584781311
1329	L47K:D51A:I52V:R54V:L55H:F73F:R77R:E79E:A80A:R81R	1.0711328701247278	0.96224934	0.8256844122767165
1330	L47L:D51D:I52I:R54R:L55L:F73E:R77K:E79L:A80M:R81N	0.0239406792387313	0.001988858	0.24500027143595124
1331	L47P:D51H:I52I:R54R:L55A:F73H:R77L:E79H:A80L:R81C	0.0633775665289449	0.00083488226	-0.016686505501941565
1332	L47L:D51D:I52I:R54R:L55L:F73G:R77Y:E79I:A80L:R81L	0.0498178609418277	0.007472366	0.12540457598416066
1333	L47L:D51D:I52I:R54R:L55L:F73R:R77Y:E79T:A80V:R81V	0.0618184036900691	0.01213789	0.14039886366294158
1334	L47L:D51D:I52I:R54R:L55L:F73E:R77G:E79T:A80E:R81M	-0.0270611931032668	1.0195204e-05	-0.040817838666893536
1336	L47S:D51R:I52I:R54R:L55L:F73P:R77P:E79L:A80R:R81E	-0.0167513717954331	1.6062612e-06	-0.08251185375193137
1339	L47Q:D51S:I52R:R54K:L55V:F73F:R77R:E79E:A80A:R81R	1.1828505403199183	0.97947216	0.8558319830082589
1340	L47P:D51L:I52T:R54V:L55W:F73F:R77R:E79E:A80A:R81R	0.977211370988521	0.9859556	0.9661521405392395
1341	L47L:D51D:I52I:R54R:L55L:F73F:R77F:E79D:A80I:R81E	0.608903027482059	0.11626157	0.3057345990019645
1342	L47L:D51D:I52I:R54R:L55L:F73H:R77S:E79F:A80H:R81P	-0.0761597881493622	0.0002667904	-0.10051839237786964
1344	L47A:D51K:I52L:R54M:L55T:F73T:R77R:E79T:A80L:R81R	0.0837832551742264	0.092454076	0.5201577375837605
1345	L47L:D51D:I52I:R54R:L55L:F73S:R77Q:E79S:A80I:R81I	-0.0478745293763218	0.0104106665	0.14207988395993298
1346	L47D:D51D:I52R:R54L:L55Q:F73F:R77R:E79E:A80A:R81R	0.8663385501254983	0.8469592	0.7545877314161804
1347	L47L:D51D:I52I:R54R:L55L:F73A:R77E:E79L:A80S:R81S	-0.1330285467465328	0.000934422	-0.0062594395323169565
1348	L47L:D51D:I52I:R54R:L55L:F73F:R77L:E79K:A80N:R81G	0.0944989814489779	0.038174123	0.1941735945068732
1350	L47G:D51P:I52K:R54K:L55K:F73L:R77G:E79K:A80A:R81G	-0.0095130566865723	2.9171957e-05	-0.051630544668447145
1351	L47D:D51D:I52T:R54K:L55K:F73F:R77R:E79E:A80A:R81R	1.094681960627074	0.70833635	0.652760239796564
1353	L47L:D51D:I52I:R54R:L55L:F73F:R77I:E79S:A80F:R81H	0.214397068708511	0.11930987	0.22288084419955737
1355	L47L:D51D:I52I:R54R:L55L:F73S:R77T:E79F:A80R:R81T	-0.0373737796831876	7.0634356e-05	-0.06563444403005349
1356	L47L:D51D:I52I:R54R:L55L:F73F:R77R:E79E:A80A:R81R	1.0885905984049928	0.997455	0.8611967414381151
1357	L47L:D51D:I52I:R54R:L55L:F73I:R77R:E79E:A80I:R81E	0.7712911405893891	0.60589325	0.4196689719534114
1358	L47Q:D51R:I52K:R54K:L55G:F73F:R77R:E79E:A80A:R81R	0.6905395649943078	0.6377704	0.6900335724684891
1359	L47L:D51D:I52I:R54R:L55L:F73R:R77S:E79S:A80Y:R81L	-0.0158027102084711	0.0032909513	0.004377000358707184
1361	L47L:D51D:I52I:R54R:L55L:F73F:R77R:E79K:A80M:R81G	0.9136986263769544	0.78221184	0.5136809107102995
1363	L47L:D51D:I52I:R54R:L55L:F73F:R77P:E79I:A80R:R81H	0.0274215697692896	0.0024745762	0.2440662430458859
1364	L47L:D51D:I52I:R54R:L55L:F73R:R77D:E79G:A80L:R81V	-0.1013264201381518	0.0005797744	0.04987805669974063
1365	L47W:D51K:I52N:R54K:L55V:F73G:R77I:E79T:A80K:R81Y	-0.0937280318628207	8.309402e-06	-0.11008668937478196
1366	L47L:D51D:I52I:R54R:L55L:F73V:R77R:E79L:A80V:R81W	0.2622132361350311	0.23143071	0.3415097316668397
1367	L47L:D51D:I52I:R54R:L55L:F73T:R77I:E79L:A80V:R81S	0.0412921146747841	0.020552725	0.0674500923860951
1372	L47L:D51D:I52I:R54R:L55L:F73L:R77R:E79Y:A80L:R81R	1.043657592249314	0.9406615	0.6029045892240823
1374	L47F:D51K:I52R:R54I:L55I:F73Q:R77I:E79G:A80S:R81M	0.1322054623815642	8.579223e-06	-0.12106320956681373
1375	L47S:D51A:I52G:R54K:L55W:F73V:R77E:E79N:A80T:R81E	0.0077320370991957	0.00030085444	0.014765902936732408
1377	L47L:D51D:I52I:R54R:L55L:F73F:R77I:E79S:A80S:R81L	0.3633999269679193	0.17708775	0.2483123054361361
1378	L47L:D51D:I52I:R54R:L55L:F73I:R77D:E79L:A80T:R81P	-0.0054931908533381	0.00030469894	-0.02394173759773791
1379	L47L:D51D:I52I:R54R:L55L:F73L:R77G:E79T:A80V:R81R	0.1785493541402578	0.2746944	0.3412543911284864
1380	L47Q:D51P:I52K:R54T:L55V:F73W:R77I:E79I:A80C:R81S	0.0124395625294783	0.0378069	0.26960893728747926
1381	L47A:D51R:I52H:R54I:L55S:F73F:R77R:E79E:A80A:R81R	0.4566897131875549	0.45221078	0.6773305883021224
1382	L47L:D51D:I52I:R54R:L55L:F73C:R77R:E79C:A80S:R81F	0.0327315831115729	0.047089994	0.2174215061627907
1383	L47L:D51D:I52I:R54R:L55L:F73G:R77L:E79E:A80K:R81E	-0.1398056588483946	9.228241e-05	0.004089178451233626
1384	L47L:D51D:I52I:R54R:L55L:F73P:R77L:E79L:A80E:R81G	0.072875179652278	0.0002374053	-0.04786238901523235
1385	L47L:D51D:I52I:R54R:L55L:F73A:R77T:E79S:A80F:R81A	-0.080133487962873	0.000546515	-0.07134504639936151
1386	L47L:D51D:I52I:R54R:L55L:F73M:R77L:E79T:A80L:R81S	0.0108607470236334	0.11889079	0.2248206157151618
1387	L47L:D51D:I52I:R54R:L55L:F73V:R77F:E79H:A80T:R81R	-0.0326307664474951	0.016095817	0.09942163406631616
1388	L47V:D51C:I52V:R54R:L55T:F73W:R77V:E79E:A80L:R81S	-0.1234411163925358	0.11573097	0.34378432608824366
1389	L47V:D51R:I52L:R54R:L55K:F73T:R77I:E79G:A80I:R81K	-0.0936301503611606	0.0001269579	-0.08381968457614977
1393	L47S:D51R:I52S:R54G:L55E:F73F:R77R:E79E:A80A:R81R	0.739132787517464	0.62700975	0.7665677434329825
1395	L47L:D51D:I52I:R54R:L55L:F73L:R77W:E79R:A80P:R81L	0.0686805354313615	0.004662007	0.08333460944926113
1397	L47T:D51H:I52G:R54V:L55L:F73F:R77R:E79E:A80A:R81R	0.6844069129437146	0.95275474	0.8263172074777372
1398	L47L:D51D:I52I:R54R:L55L:F73Y:R77T:E79S:A80L:R81S	-0.0957303759327111	0.015582114	0.07128831263791836
1399	L47L:D51D:I52I:R54R:L55L:F73V:R77T:E79Q:A80I:R81S	-0.0408171120494905	0.010192573	0.046515423811239395
1400	L47L:D51D:I52I:R54R:L55L:F73C:R77P:E79P:A80C:R81R	-0.1434444618298859	0.0011832714	0.1354041907309898
1401	L47L:D51D:I52I:R54R:L55L:F73I:R77R:E79D:A80H:R81L	0.1905378489191583	0.07818875	0.2936735749146511
1402	L47T:D51H:I52L:R54C:L55L:F73F:R77R:E79E:A80A:R81R	1.2025537470988734	0.98673403	0.8545624061150077
1403	L47L:D51D:I52I:R54R:L55L:F73G:R77R:E79E:A80I:R81N	0.097981094185225	0.124013215	0.3789521824914773
1404	L47L:D51D:I52I:R54R:L55L:F73T:R77R:E79L:A80F:R81V	0.2270209386301905	0.15102002	0.2780843993613176
1407	L47H:D51R:I52T:R54G:L55A:F73F:R77R:E79E:A80A:R81R	0.9439345469280755	0.9090762	0.7801747984926817
1408	L47T:D51C:I52R:R54E:L55L:F73F:R77R:E79E:A80A:R81R	1.1487501500439157	0.9543655	0.8073676744360633
1409	L47L:D51D:I52I:R54R:L55L:F73Y:R77P:E79S:A80S:R81V	0.0030162357316278	0.0018499792	0.04496996129243455
1411	L47S:D51K:I52W:R54K:L55Q:F73G:R77I:E79Y:A80K:R81V	-0.0439754381940968	1.3244201e-07	-0.12144453508517822
1412	L47L:D51D:I52I:R54R:L55L:F73V:R77L:E79K:A80I:R81N	0.0448789684670613	0.009898394	0.050723330230547356
1413	L47W:D51T:I52P:R54L:L55G:F73F:R77R:E79E:A80A:R81R	0.7090133712377056	0.6970105	0.6443765431648428
1415	L47P:D51Y:I52P:R54I:L55D:F73L:R77T:E79Y:A80W:R81N	0.0382655712394303	1.1883364e-05	-0.1709115573359033
1416	L47L:D51D:I52I:R54R:L55L:F73T:R77G:E79S:A80A:R81E	0.1564078451888799	0.027972639	0.1730893064354691
1417	L47L:D51D:I52I:R54R:L55L:F73H:R77S:E79T:A80P:R81T	-0.1226567483542731	0.00066396594	-0.016498222196104338
1418	L47L:D51D:I52I:R54R:L55L:F73I:R77L:E79D:A80E:R81R	0.0835774130254679	0.0138787925	0.17161599248118078
1419	L47L:D51D:I52I:R54R:L55L:F73G:R77F:E79S:A80V:R81F	0.0519721462276448	0.0008084476	0.005208917953719468
1420	L47L:D51D:I52I:R54R:L55L:F73H:R77L:E79T:A80M:R81R	0.2270753099754427	0.10802388	0.21611173114542206
1421	L47L:D51D:I52I:R54R:L55L:F73I:R77I:E79Y:A80L:R81P	0.0268222751997464	0.0137574375	0.10842776050553636
1422	L47L:D51D:I52I:R54R:L55L:F73K:R77R:E79M:A80F:R81G	0.105647474921189	0.03933388	0.23678230936467676
1425	L47L:D51D:I52I:R54R:L55L:F73Y:R77T:E79L:A80P:R81N	-0.0914174999371048	0.00064331293	-0.014745272570943001
1427	L47L:D51D:I52I:R54R:L55L:F73Y:R77T:E79A:A80D:R81V	-0.0164003737280686	0.00036269426	0.015777089724652204
1428	L47L:D51D:I52I:R54R:L55L:F73R:R77S:E79V:A80I:R81V	0.0043200965382262	0.008732736	0.113838560477027
1429	L47Q:D51T:I52Q:R54K:L55E:F73F:R77R:E79E:A80A:R81R	1.1933372197747942	0.92452323	0.8566948752707482
1430	L47L:D51D:I52I:R54R:L55L:F73S:R77F:E79S:A80L:R81S	0.0767086273611938	0.0024956465	0.02750469731275695
1432	L47T:D51L:I52R:R54K:L55L:F73T:R77S:E79A:A80S:R81F	-0.0139920249786213	0.00046947598	-0.0021767708537728282
1433	L47L:D51D:I52I:R54R:L55L:F73V:R77S:E79I:A80T:R81G	-0.0902540269035154	0.0037052035	-0.003236166611058088
1437	L47L:D51D:I52I:R54R:L55L:F73V:R77L:E79L:A80V:R81R	0.0829539269163577	0.07779336	0.19153810007450525
1438	L47L:D51D:I52I:R54R:L55L:F73V:R77Q:E79I:A80K:R81T	0.0691285619816978	0.00086686015	0.059879346697380084
1439	L47L:D51D:I52I:R54R:L55L:F73E:R77R:E79L:A80S:R81G	-0.0536099359157477	0.0014519095	0.24048972710056185
1440	L47R:D51F:I52L:R54A:L55R:F73E:R77V:E79I:A80G:R81F	-0.0217419622119329	7.6233283e-07	-0.13993239921717304
1441	L47P:D51R:I52E:R54R:L55K:F73S:R77I:E79A:A80F:R81Y	-0.061532128162319	8.259749e-07	-0.29859723214828054
1442	L47L:D51D:I52I:R54R:L55L:F73I:R77R:E79K:A80V:R81Y	0.5402732246506411	0.37032515	0.3564698445149994
1443	L47A:D51G:I52Y:R54N:L55R:F73F:R77R:E79E:A80A:R81R	0.1375054717433582	0.16388476	0.5580268419616449
1444	L47A:D51K:I52H:R54F:L55Q:F73I:R77G:E79S:A80M:R81W	-0.0498322542375232	2.8532004e-05	-0.06838537173201638
1446	L47L:D51D:I52I:R54R:L55L:F73S:R77L:E79H:A80G:R81E	-0.0794624425325438	0.0018825829	-0.023268082914436928
1447	L47L:D51D:I52I:R54R:L55L:F73L:R77W:E79L:A80L:R81R	0.4895410777746042	0.5354444	0.34656364598354333
1448	L47T:D51V:I52R:R54I:L55Q:F73F:R77R:E79E:A80A:R81R	0.6761967583677654	0.58897656	0.7252269265016387
1449	L47L:D51D:I52I:R54R:L55L:F73F:R77I:E79L:A80H:R81K	0.3296837968641966	0.10894573	0.2674871405120362
1450	L47E:D51H:I52L:R54I:L55L:F73F:R77R:E79E:A80A:R81R	1.0573227711869149	0.9938006	0.8729433094860201
1451	L47T:D51K:I52M:R54K:L55K:F73H:R77E:E79L:A80Y:R81C	-0.0574700314851247	3.844763e-06	-0.30975239931313403
1452	L47L:D51D:I52I:R54R:L55L:F73L:R77I:E79L:A80T:R81D	0.0321552834417593	0.009375662	0.07333650108592246
1453	L47K:D51H:I52A:R54L:L55I:F73R:R77F:E79D:A80S:R81G	-0.0627138290054533	0.0002901554	0.03868931981071613
1455	L47L:D51D:I52I:R54R:L55L:F73H:R77H:E79T:A80I:R81H	0.1078823056310233	0.1064769	0.24056215550322751
1456	L47R:D51C:I52D:R54F:L55F:F73F:R77R:E79E:A80A:R81R	1.1479741592794463	0.9911716	0.9055116691178164
1457	L47L:D51D:I52I:R54R:L55L:F73Q:R77T:E79D:A80W:R81I	0.0202251876560644	0.00046876073	0.01686983030786988
1458	L47L:D51D:I52I:R54R:L55L:F73F:R77S:E79L:A80L:R81Q	0.7041036410948434	0.44484794	0.3336932757556489
1459	L47T:D51Q:I52S:R54T:L55I:F73F:R77R:E79E:A80A:R81R	0.6794596179288802	0.9749884	0.8529768230398432
1460	L47L:D51D:I52I:R54R:L55L:F73G:R77R:E79R:A80A:R81W	0.1615894202412445	0.10007313	0.41094706619299304
1463	L47L:D51D:I52I:R54R:L55L:F73I:R77P:E79P:A80K:R81K	-0.0401211980537589	3.4599238e-05	0.03368057635214827
1464	L47A:D51G:I52Q:R54R:L55I:F73Q:R77R:E79T:A80K:R81L	-0.0316687782857032	6.264193e-05	0.2465829313890022
1465	L47L:D51D:I52I:R54R:L55L:F73I:R77K:E79P:A80A:R81R	0.138704132684538	0.4212291	0.48649481951706824
1466	L47P:D51C:I52R:R54T:L55I:F73F:R77R:E79E:A80A:R81R	1.003772874700779	0.8091519	0.7701472268424894
1467	L47L:D51D:I52I:R54R:L55L:F73S:R77P:E79S:A80N:R81I	0.0205138465344319	0.00015169382	-0.030792167092491215
1468	L47L:D51D:I52I:R54R:L55L:F73R:R77I:E79G:A80F:R81L	0.0549315053527126	0.0019203424	-0.02974207610360725
1469	L47L:D51D:I52I:R54R:L55L:F73V:R77S:E79R:A80W:R81R	-0.0534665899796389	0.012913376	0.058432325409083566
1470	L47E:D51K:I52R:R54R:L55E:F73K:R77E:E79L:A80I:R81V	0.1444409023891453	0.00022864342	0.06757501822375943
1472	L47L:D51D:I52I:R54R:L55L:F73V:R77P:E79T:A80L:R81A	0.0191134915902139	0.0043845773	0.07845016115950884
1473	L47K:D51R:I52Y:R54L:L55Q:F73F:R77R:E79E:A80A:R81R	-0.0215168901904349	0.46479437	0.6845698290661599
1474	L47L:D51D:I52I:R54R:L55L:F73V:R77G:E79P:A80G:R81G	0.059344646776394	0.00045201182	-0.07106512828232224
1475	L47S:D51P:I52A:R54T:L55L:F73F:R77R:E79E:A80A:R81R	0.850006690786425	0.9881672	0.8955957176240092
1476	L47L:D51D:I52I:R54R:L55L:F73F:R77S:E79I:A80K:R81P	0.0342458668367923	0.0015231967	0.18346755341810192
1478	L47L:D51D:I52I:R54R:L55L:F73G:R77I:E79E:A80V:R81V	-0.0189504582478077	0.007768631	0.1335559597806652
1479	L47E:D51F:I52A:R54K:L55E:F73F:R77R:E79E:A80A:R81R	1.1255650639704082	0.97486097	0.8715499747251678
1480	L47L:D51D:I52I:R54R:L55L:F73F:R77R:E79E:A80A:R81R	0.9844448335231946	0.997455	0.8611967414381151
1481	L47F:D51R:I52Y:R54G:L55S:F73Y:R77L:E79E:A80V:R81S	-0.0862372040970523	1.6627086e-05	-0.12479425131398868
1482	L47T:D51R:I52T:R54S:L55Y:F73F:R77R:E79E:A80A:R81R	0.6050353340889648	0.9404799	0.789603339689696
1485	L47L:D51D:I52I:R54R:L55L:F73C:R77H:E79S:A80L:R81R	0.3905140856732447	0.14727035	0.30377651666863636
1486	L47L:D51D:I52I:R54R:L55L:F73I:R77R:E79G:A80L:R81I	0.7405424162836699	0.38222352	0.3812340013805087
1487	L47L:D51D:I52I:R54R:L55L:F73Y:R77I:E79P:A80I:R81S	0.0877950715528373	0.0025916398	0.014019658188653413
1488	L47P:D51M:I52K:R54K:L55I:F73F:R77R:E79E:A80A:R81R	0.4682191190374493	0.4399048	0.6552228562582689
1489	L47L:D51D:I52I:R54R:L55L:F73S:R77I:E79Q:A80I:R81R	0.0808289869962651	0.029295206	0.18918559575843083
1491	L47S:D51E:I52P:R54S:L55Y:F73F:R77R:E79E:A80A:R81R	0.9436825258397816	0.959016	0.8124303097144646
1493	L47L:D51D:I52I:R54R:L55L:F73R:R77C:E79I:A80V:R81R	0.1729633906441917	0.026104689	0.21026003747767283
1495	L47L:D51D:I52I:R54R:L55L:F73K:R77Y:E79T:A80F:R81R	0.3109621992173133	0.015997559	0.13643933507411382
1496	L47L:D51D:I52I:R54R:L55L:F73Y:R77R:E79W:A80Q:R81K	-0.0358155394505701	0.09843001	0.3555601149841964
1497	L47L:D51D:I52I:R54R:L55L:F73P:R77L:E79L:A80Q:R81K	0.1931680957915514	0.0017289221	0.0607105886228089
1498	L47I:D51C:I52C:R54L:L55A:F73K:R77C:E79R:A80W:R81L	0.0358614144076209	0.00016373396	-0.07033168532588799
1499	L47T:D51G:I52L:R54T:L55V:F73Y:R77S:E79S:A80L:R81W	-0.0256660656947172	0.003763169	0.1105662598473629
1500	L47E:D51R:I52I:R54R:L55E:F73S:R77C:E79P:A80T:R81L	-0.0912823720334344	1.0732869e-05	-0.09646457478647105
1501	L47L:D51D:I52I:R54R:L55L:F73M:R77R:E79E:A80A:R81R	1.080613897959692	0.99018365	0.7538328585359901
1503	L47D:D51K:I52K:R54K:L55K:F73V:R77A:E79Q:A80W:R81Q	-0.022089585970082	4.0358723e-06	-0.2948020706958376
1504	L47K:D51G:I52N:R54L:L55N:F73F:R77R:E79E:A80A:R81R	0.4944561743241822	0.4305004	0.6348276501194643
1505	L47K:D51T:I52L:R54G:L55G:F73W:R77R:E79S:A80A:R81R	0.069449455696831	0.20087141	0.606155160072851
1506	L47L:D51D:I52I:R54R:L55L:F73T:R77C:E79Q:A80L:R81K	0.252128027091202	0.050433904	0.20166183267341573
1508	L47L:D51D:I52I:R54R:L55L:F73Y:R77K:E79H:A80F:R81L	0.1858667953133113	0.10587746	0.2283448169762328
1509	L47V:D51I:I52L:R54R:L55K:F73D:R77L:E79T:A80I:R81N	0.023784279975476	7.149894e-07	-0.16020405577823946
1511	L47V:D51A:I52T:R54R:L55R:F73F:R77R:E79E:A80A:R81R	0.8856149902213836	0.8006769	0.7020379646180095
1512	L47L:D51D:I52I:R54R:L55L:F73A:R77L:E79K:A80V:R81L	0.0446777645486319	0.0023186505	0.053465345349551816
1513	L47L:D51D:I52I:R54R:L55L:F73F:R77R:E79E:A80V:R81R	0.9638628781700076	0.9906261	0.747508559618339
1514	L47S:D51S:I52M:R54I:L55T:F73F:R77R:E79E:A80A:R81R	1.1160278321666628	0.93098474	0.815982338014724
1515	L47L:D51D:I52I:R54R:L55L:F73Y:R77I:E79G:A80A:R81S	0.0228666889887722	0.033531815	0.15902494650194834
1517	L47L:D51D:I52I:R54R:L55L:F73I:R77R:E79E:A80A:R81R	1.1065950338516468	0.9756712	0.6745029039138969
1518	L47T:D51R:I52S:R54S:L55H:F73A:R77S:E79T:A80Y:R81L	-0.0613025324670866	6.2299746e-06	-0.18147742276414544
1519	L47L:D51D:I52I:R54R:L55L:F73F:R77R:E79H:A80Y:R81S	0.7607693136862026	0.74238575	0.46838147473268266
1520	L47K:D51Q:I52K:R54S:L55E:F73F:R77R:E79E:A80A:R81R	0.8090278938473883	0.7172345	0.7449393651096907
1521	L47L:D51D:I52I:R54R:L55L:F73L:R77C:E79I:A80T:R81G	-0.0062148006662781	0.013908923	0.12107559460226891
1522	L47T:D51R:I52K:R54E:L55S:F73F:R77R:E79E:A80A:R81R	0.1329008883352206	0.22750992	0.6074254244280646
1524	L47L:D51D:I52I:R54R:L55L:F73Y:R77R:E79I:A80H:R81P	-0.065533485280422	0.013637394	0.21381715969306164
1525	L47L:D51D:I52I:R54R:L55L:F73M:R77R:E79F:A80L:R81C	0.8833545604463684	0.6347239	0.4409590908261431
1527	L47G:D51W:I52M:R54R:L55E:F73G:R77P:E79H:A80V:R81V	0.0239466363953218	1.870921e-05	0.06482509500034428
1528	L47S:D51T:I52A:R54R:L55D:F73L:R77W:E79S:A80K:R81E	-0.0207340619393061	1.3034406e-05	-0.06333265759289423
1529	L47L:D51D:I52I:R54R:L55L:F73E:R77L:E79V:A80G:R81Q	-0.1139785742643751	0.00017097592	0.02776142068184569
1530	L47T:D51S:I52H:R54G:L55L:F73F:R77R:E79E:A80A:R81R	1.0319345672799023	0.77491593	0.7586101306717986
1531	L47L:D51D:I52I:R54R:L55L:F73I:R77G:E79V:A80G:R81C	-0.0094760400195757	0.011544019	0.05698141680115869
1532	L47L:D51D:I52I:R54R:L55L:F73I:R77L:E79R:A80F:R81W	0.128983014688317	0.008816689	0.030310693563336124
1533	L47R:D51Q:I52R:R54S:L55S:F73F:R77R:E79E:A80A:R81R	0.2391103059740347	0.49488813	0.685265396663563
1534	L47L:D51D:I52I:R54R:L55L:F73F:R77L:E79N:A80P:R81T	0.0091619127767816	0.010394931	0.18854151104074726
1535	L47L:D51D:I52I:R54R:L55L:F73L:R77I:E79T:A80W:R81V	0.1128915937497466	0.03739193	0.14492247963858162
1536	L47S:D51Q:I52M:R54I:L55T:F73M:R77R:E79A:A80P:R81P	-0.1154667316502758	0.00070387125	0.29815310186861593
1537	L47L:D51D:I52I:R54R:L55L:F73F:R77S:E79Q:A80S:R81L	0.410435459932451	0.20579222	0.27777339962066144
1539	L47T:D51G:I52F:R54R:L55Y:F73V:R77C:E79S:A80T:R81R	0.0008157378168904	0.00027662516	0.08029678355857953
1540	L47L:D51D:I52I:R54R:L55L:F73L:R77V:E79A:A80L:R81H	0.0734967225524129	0.1732817	0.23893224014358644
1541	L47V:D51I:I52K:R54D:L55P:F73L:R77S:E79L:A80N:R81F	-0.0302708024846688	2.556078e-05	-0.17735394573708357
1543	L47L:D51D:I52I:R54R:L55L:F73G:R77Y:E79V:A80V:R81V	0.0712652427519113	0.0028452277	0.10524978373757392
1544	L47G:D51C:I52R:R54R:L55K:F73F:R77R:E79E:A80A:R81R	0.1449588272316146	0.26941946	0.5854017210891294
1545	L47L:D51D:I52I:R54R:L55L:F73A:R77G:E79S:A80R:R81S	-0.0602687791815072	2.9399802e-05	-0.06786992533519967
1546	L47L:D51D:I52I:R54R:L55L:F73K:R77I:E79R:A80L:R81S	0.0656273208560499	0.0071370006	0.028021095727668827
1547	L47L:D51D:I52I:R54R:L55L:F73L:R77R:E79L:A80I:R81L	0.9188653941146238	0.75875944	0.46797368623295527
1548	L47I:D51L:I52V:R54H:L55A:F73Q:R77R:E79K:A80K:R81G	-0.0139155447300601	3.3307384e-05	0.15947957776072783
1549	L47K:D51G:I52P:R54V:L55L:F73L:R77V:E79V:A80F:R81R	0.1245098288648871	0.006422013	0.1660350219349708
1551	L47E:D51A:I52S:R54R:L55T:F73L:R77T:E79V:A80I:R81P	0.0387144238160753	0.002646625	0.1385130473756606
1552	L47L:D51D:I52I:R54R:L55L:F73K:R77M:E79E:A80T:R81G	0.003091374953732	0.0102419555	0.06290518497238402
1553	L47L:D51D:I52I:R54R:L55L:F73F:R77T:E79K:A80P:R81R	0.0427733746123458	0.030503482	0.27959767670393876
1554	L47A:D51T:I52R:R54G:L55T:F73G:R77L:E79R:A80V:R81F	-0.0428491202240876	5.1521283e-06	-0.08947333522320475
1555	L47E:D51L:I52M:R54N:L55C:F73I:R77C:E79M:A80N:R81V	-0.0218425562346426	0.00042545795	0.022663863310989702
1556	L47L:D51T:I52L:R54K:L55E:F73F:R77R:E79E:A80A:R81R	1.1695476459225378	0.8962008	0.8126186951332708
1557	L47L:D51D:I52I:R54R:L55L:F73L:R77V:E79C:A80L:R81K	0.4074621495673186	0.21700358	0.26627601942210405
1558	L47L:D51D:I52I:R54R:L55L:F73K:R77L:E79R:A80M:R81R	0.1166184257297311	0.034093916	0.15350089341243964
1561	L47L:D51D:I52I:R54R:L55L:F73S:R77R:E79R:A80I:R81N	0.0438529799655109	0.055087805	0.2819135882100993
1562	L47W:D51C:I52T:R54K:L55C:F73F:R77R:E79E:A80A:R81R	0.0149302367005383	0.9845725	0.8313277305621487
1563	L47V:D51R:I52R:R54V:L55A:F73F:R77R:E79E:A80A:R81R	1.0866417637224766	0.9522575	0.793697729978056
1564	L47L:D51W:I52E:R54K:L55R:F73F:R77L:E79T:A80V:R81F	-0.0813676370924532	0.0006362796	0.10949960003625012
1568	L47L:D51D:I52I:R54R:L55L:F73F:R77S:E79C:A80Y:R81I	0.0320902621254865	0.083547354	0.2202029384217045
1569	L47I:D51C:I52T:R54T:L55V:F73Y:R77M:E79P:A80Q:R81I	0.0657662755149623	0.000174582	0.010152951374414663
1572	L47L:D51D:I52I:R54R:L55L:F73T:R77G:E79I:A80V:R81A	-0.0410512895100814	0.030342221	0.11327401554402414
1574	L47L:D51D:I52I:R54R:L55L:F73P:R77A:E79L:A80E:R81S	-0.0728281629361238	0.0003732741	-0.050850576397859976
1575	L47L:D51D:I52I:R54R:L55L:F73P:R77I:E79H:A80R:R81R	-0.0358985912991166	0.0004863143	0.07784885296937082
1576	L47C:D51R:I52M:R54D:L55T:F73S:R77R:E79W:A80L:R81G	-0.1166382956838472	0.0016312301	0.2099587368162097
1577	L47L:D51D:I52I:R54R:L55L:F73V:R77S:E79E:A80I:R81G	0.0944104893293084	0.023442537	0.1118198581190778
1578	L47L:D51D:I52I:R54R:L55L:F73G:R77I:E79Q:A80E:R81D	-0.0609052222208481	4.3201973e-05	-0.09524458090659355
1579	L47L:D51D:I52I:R54R:L55R:F73F:R77R:E79E:A80A:R81R	0.911238655126408	0.87031305	0.6484852026324817
1580	L47L:D51D:I52I:R54R:L55L:F73S:R77K:E79G:A80E:R81K	0.0161090108086819	0.004968941	0.2068966132830165
1581	L47A:D51L:I52M:R54G:L55G:F73V:R77L:E79V:A80D:R81K	0.0508154500149953	6.6197235e-06	-0.026973061935302165
1582	L47P:D51I:I52P:R54R:L55A:F73P:R77K:E79L:A80V:R81S	0.0185246546192121	0.0004054606	0.09093314089421226
1584	L47L:D51D:I52I:R54R:L55L:F73F:R77R:E79G:A80S:R81E	0.1889781823263887	0.5434561	0.45083133959029653
1585	L47S:D51P:I52A:R54K:L55L:F73F:R77R:E79E:A80A:R81R	1.1737020500629036	0.9858743	0.8830035189430423
1587	L47V:D51T:I52K:R54R:L55G:F73N:R77T:E79N:A80C:R81K	0.1146215133477274	1.7157996e-05	-0.04259977105479397
1588	L47L:D51D:I52I:R54W:L55L:F73Q:R77L:E79A:A80A:R81W	0.2535021614168071	0.0109912455	0.24263427027512216
1590	L47L:D51D:I52I:R54R:L55L:F73L:R77Q:E79V:A80L:R81L	0.5762378919558552	0.2873401	0.3165965606153786
1591	L47L:D51D:I52I:R54R:L55L:F73L:R77S:E79P:A80S:R81R	0.0812074797866026	0.023818195	0.18741030204869558
1592	L47G:D51A:I52V:R54T:L55Y:F73F:R77R:E79E:A80A:R81R	1.1041694775538191	0.98999536	0.8974743272682937
1594	L47H:D51R:I52T:R54P:L55S:F73A:R77L:E79M:A80K:R81G	-0.0264312495121387	2.5868209e-08	-0.2502679758073697
1595	L47L:D51D:I52I:R54R:L55L:F73F:R77G:E79W:A80I:R81R	0.794368174057578	0.5147854	0.44837985327444246
1596	L47L:D51D:I52I:R54R:L55L:F73H:R77I:E79P:A80V:R81R	0.1210377119840394	0.00942874	0.12493051785679665
1597	L47R:D51T:I52A:R54K:L55K:F73N:R77Y:E79L:A80Q:R81A	0.0543941226069448	5.623723e-07	-0.28293424615336654
1598	L47I:D51S:I52T:R54R:L55Y:F73F:R77R:E79E:A80A:R81R	1.1740594547093477	0.99090135	0.9395310481627559
1599	L47S:D51R:I52A:R54K:L55T:F73Y:R77L:E79A:A80L:R81E	-0.0880482442655028	0.0005569756	0.061698666107665
1600	L47L:D51D:I52I:R54R:L55L:F73F:R77S:E79P:A80T:R81R	-0.0515201902708415	0.055807143	0.2828929832632413
1601	L47L:D51D:I52I:R54R:L55L:F73K:R77V:E79N:A80K:R81W	0.0034350163524908	8.691978e-05	-0.035812023854465636
1602	L47L:D51D:I52I:R54R:L55L:F73N:R77F:E79C:A80D:R81N	-0.0194392646247329	7.6197994e-06	-0.11276977618515688
1603	L47L:D51D:I52I:R54R:L55L:F73F:R77D:E79N:A80A:R81T	0.0540211808718325	0.06356439	0.3614678865078
1605	L47L:D51D:I52I:R54R:L55L:F73G:R77W:E79R:A80V:R81Q	-0.0027175927606938	0.0035694242	0.0474933342893499
1606	L47A:D51K:I52M:R54D:L55L:F73T:R77I:E79Y:A80I:R81L	-0.1579437896508937	0.0037785769	0.08426341518453395
1610	L47P:D51D:I52E:R54K:L55F:F73F:R77R:E79E:A80A:R81R	0.6763814596484989	0.96849155	0.842639913736956
1611	L47L:D51D:I52I:R54R:L55L:F73I:R77G:E79R:A80H:R81R	-0.0246917714746178	0.009063214	0.08681992925432963
1612	L47C:D51A:I52D:R54T:L55S:F73F:R77R:E79E:A80A:R81R	0.6988572483469048	0.94029033	0.7624776350413005
1614	L47L:D51D:I52I:R54R:L55L:F73V:R77L:E79I:A80S:R81G	0.0219362834057517	0.008110344	0.028425401970914987
1615	L47L:D51D:I52I:R54R:L55L:F73I:R77K:E79H:A80V:R81V	0.3123193794896718	0.2935058	0.33865331739621823
1617	L47A:D51F:I52L:R54V:L55R:F73F:R77R:E79E:A80A:R81R	0.7987025346748559	0.7146195	0.7008725428433835
1618	L47L:D51D:I52I:R54R:L55L:F73S:R77L:E79S:A80G:R81G	0.0227731526302157	0.0013965368	-0.023984499676657316
1620	L47L:D51D:I52I:R54R:L55L:F73V:R77L:E79L:A80N:R81E	-0.0024395425340794	0.0025136769	-0.0354713033418312
1623	L47L:D51D:I52I:R54R:L55L:F73F:R77V:E79G:A80E:R81G	0.0187586045953504	0.00745669	0.1421598728958997
1625	L47L:D51D:I52I:R54R:L55L:F73V:R77W:E79I:A80D:R81Q	0.0264243929964092	0.0009805858	0.012020583722017829
1627	L47L:D51D:I52I:R54R:L55L:F73Q:R77K:E79G:A80F:R81N	0.1241781659166736	0.0021508038	0.1419496765227546
1629	L47S:D51R:I52I:R54P:L55R:F73Y:R77S:E79P:A80I:R81A	-0.0638230472130371	5.965307e-07	-0.2947030344884034
1630	L47L:D51D:I52I:R54R:L55L:F73Y:R77R:E79E:A80A:R81R	1.0305760881803558	0.96473205	0.658187374212138
1632	L47L:D51D:I52I:R54R:L55L:F73S:R77M:E79K:A80K:R81V	-0.067152007742096	9.724385e-05	-0.039754169047053756
1633	L47S:D51S:I52P:R54T:L55L:F73E:R77R:E79A:A80K:R81Q	0.0814786036748089	2.0994516e-06	0.14405747222023876
1634	L47L:D51D:I52I:R54R:L55L:F73P:R77M:E79Y:A80L:R81S	-0.0254495990082962	0.009288877	0.08817848394817597
1635	L47L:D51D:I52I:R54R:L55L:F73F:R77I:E79K:A80Y:R81M	0.051285079612071	0.10310179	0.19676468680891657
1636	L47L:D51D:I52I:R54R:L55L:F73L:R77K:E79I:A80R:R81S	0.0785617548827985	0.025738388	0.30198645727834245
1637	L47F:D51A:I52M:R54I:L55S:F73Y:R77C:E79R:A80L:R81D	-0.0509322529628881	1.901524e-05	-0.1512914888531129
1638	L47L:D51D:I52I:R54R:L55L:F73C:R77L:E79I:A80M:R81V	-0.0224458842691531	0.015243709	0.10752096007464368
1639	L47L:D51R:I52L:R54G:L55L:F73P:R77L:E79M:A80R:R81P	-0.1336319034876402	8.7882313e-07	-0.11611033142024153
1640	L47L:D51D:I52I:R54R:L55L:F73C:R77I:E79C:A80Y:R81Y	-0.0298138037794922	0.0027157068	-0.03444910007023101
1641	L47L:D51D:I52L:R54V:L55C:F73E:R77R:E79L:A80V:R81Q	0.1068281445370509	0.0017550886	0.3060376972758398
1642	L47L:D51D:I52I:R54R:L55L:F73L:R77T:E79V:A80K:R81R	0.0433936813890371	0.0055123866	0.21391078346154205
1643	L47L:D51D:I52I:R54R:L55L:F73L:R77R:E79E:A80L:R81G	1.015254162257477	0.8520667	0.5211084150948643
1645	L47T:D51L:I52I:R54G:L55R:F73V:R77S:E79F:A80D:R81V	-0.0827921716913844	2.5464502e-07	-0.2606790185892667
1646	L47L:D51D:I52I:R54R:L55L:F73L:R77R:E79T:A80Y:R81R	1.019247758139573	0.81231344	0.5163881044652191
1647	L47L:D51T:I52S:R54N:L55R:F73I:R77P:E79H:A80R:R81A	0.0003880142327665	1.5067964e-07	-0.3009616684524548
1648	L47L:D51K:I52T:R54H:L55K:F73F:R77R:E79E:A80A:R81R	0.1041924032030448	0.12323189	0.5066081855829916
1650	L47L:D51D:I52I:R54R:L55L:F73L:R77F:E79F:A80L:R81K	0.1234027208893556	0.19025889	0.28817371899894423
1651	L47L:D51D:I52I:R54R:L55L:F73K:R77R:E79V:A80I:R81I	0.1406217200380771	0.1795991	0.3630568478871633
1652	L47D:D51G:I52I:R54K:L55G:F73F:R77R:E79N:A80I:R81I	0.0248051627642484	0.07792854	0.4625167659930782
1653	L47P:D51M:I52S:R54D:L55E:F73F:R77R:E79E:A80A:R81R	0.3001206162437205	0.47019616	0.6852381419375624
1655	L47P:D51D:I52I:R54R:L55L:F73I:R77G:E79F:A80S:R81I	-0.01213267168217	0.007173121	0.07764043631025763
1656	L47P:D51H:I52L:R54L:L55P:F73F:R77R:E79E:A80A:R81R	0.4169519618753209	0.41537422	0.6562400959331174
1657	L47L:D51D:I52I:R54R:L55L:F73C:R77N:E79C:A80P:R81L	-0.0752796894541732	0.00011924978	-0.04596290379822669
1658	L47L:D51D:I52I:R54R:L55L:F73L:R77C:E79S:A80M:R81K	0.2915712874197902	0.10317004	0.24782796507161517
1660	L47L:D51D:I52I:R54R:L55L:F73F:R77V:E79V:A80S:R81Q	0.4263704964236731	0.268295	0.2759416288446039
1661	L47S:D51G:I52R:R54I:L55I:F73F:R77R:E79E:A80A:R81R	1.1432280888998154	0.89560735	0.7982443400878131
1663	L47L:D51D:I52I:R54R:L55L:F73G:R77R:E79V:A80T:R81K	0.0720037679160383	0.055588067	0.3463092474680348
1665	L47L:D51D:I52I:R54R:L55L:F73S:R77F:E79A:A80F:R81T	0.0146764869334065	0.0009111464	-0.03613905705180141
1666	L47L:D51D:I52I:R54R:L55L:F73V:R77G:E79F:A80C:R81I	-0.0263058870219407	0.022867262	0.11756495564966662
1667	L47G:D51G:I52R:R54K:L55R:F73F:R77R:E79E:A80A:R81R	0.2464802717024715	0.1611203	0.5932070096071457
1669	L47W:D51N:I52R:R54E:L55E:F73I:R77W:E79S:A80L:R81T	-0.0513285441392844	0.0011253059	0.03970884699083717
1670	L47L:D51D:I52I:R54R:L55L:F73F:R77P:E79Y:A80M:R81P	0.0049801730283483	0.0155783	0.2619019059927096
1671	L47Y:D51S:I52R:R54K:L55G:F73F:R77S:E79S:A80S:R81S	0.0078250821009752	0.00026354194	0.03455802525799573
1672	L47L:D51D:I52I:R54R:L55L:F73L:R77L:E79E:A80K:R81D	0.0332201913702348	0.0012924075	0.12169805039043627
1673	L47L:D51D:I52I:R54R:L55L:F73A:R77Y:E79T:A80A:R81K	0.196943345803869	0.03318143	0.2993371092059093
1674	L47L:D51D:I52I:R54R:L55L:F73Y:R77W:E79I:A80M:R81Q	0.0656741781868961	0.08487502	0.14519000652632985
1677	L47A:D51T:I52K:R54K:L55G:F73F:R77R:E79E:A80A:R81R	0.5520505403124306	0.5134143	0.6777582462442404
1678	L47A:D51C:I52G:R54P:L55I:F73P:R77N:E79P:A80S:R81L	0.0996462525281445	1.4476983e-06	-0.10103217002337746
1679	L47I:D51A:I52T:R54K:L55C:F73F:R77R:E79E:A80A:R81R	1.1438126351666436	0.97499883	0.8747977770098114
1680	L47L:D51D:I52I:R54R:L55L:F73S:R77G:E79L:A80N:R81F	0.0036882345172824	0.00085255504	-0.038331204214928055
1682	L47C:D51Q:I52Q:R54M:L55K:F73R:R77L:E79I:A80P:R81L	-0.1014156631701403	8.028606e-07	-0.20845552249661858
1683	L47L:D51D:I52I:R54R:L55L:F73R:R77L:E79H:A80W:R81R	0.0348790283212717	0.020186692	0.12647963881951768
1684	L47Y:D51S:I52I:R54A:L55Y:F73F:R77N:E79P:A80V:R81F	-0.0900401797588648	0.0014646053	0.2439853528730351
1685	L47L:D51D:I52I:R54R:L55L:F73Q:R77F:E79E:A80M:R81H	0.0606912474294362	0.0050195754	0.1305430554207244
1686	L47L:D51Y:I52I:R54R:L55L:F73F:R77T:E79S:A80F:R81T	0.0924770373481504	0.014252543	0.1662331588189198
1687	L47L:D51D:I52I:R54R:L55L:F73G:R77L:E79T:A80A:R81V	0.1113559031795765	0.010177314	0.21286586301913946
1688	L47Y:D51Y:I52V:R54R:L55R:F73L:R77V:E79A:A80C:R81S	-0.0841884522021855	0.0005452633	0.015159709987387495
1689	L47G:D51Q:I52I:R54S:L55W:F73F:R77V:E79C:A80L:R81M	-0.0272323931329953	0.10215092	0.32225210310811725
1691	L47L:D51D:I52I:R54R:L55L:F73R:R77T:E79Y:A80A:R81P	-0.0442982351639373	0.00565809	0.1575303023458387
1693	L47L:D51D:I52I:R54R:L55L:F73I:R77S:E79F:A80P:R81A	0.029212203464372	0.0013877153	-0.0061537378719902155
1695	L47L:D51D:I52I:R54R:L55L:F73F:R77I:E79S:A80N:R81R	0.5301745531511355	0.23740956	0.3231343050369309
1696	L47E:D51L:I52K:R54G:L55K:F73I:R77R:E79L:A80V:R81R	0.1624076662630437	0.00079628825	0.16905971998666344
1697	L47L:D51D:I52I:R54R:L55L:F73M:R77K:E79I:A80V:R81R	0.9622981366812992	0.8606266	0.5430073548924997
1698	L47T:D51D:I52L:R54R:L55D:F73Y:R77T:E79T:A80F:R81P	-0.0672979829040852	9.409354e-05	-0.14904687721494134
1699	L47L:D51D:I52I:R54R:L55L:F73I:R77P:E79V:A80F:R81D	0.0272507509134312	0.0003760457	-0.015097968461224496
1700	L47L:D51D:I52I:R54R:L55L:F73T:R77R:E79R:A80G:R81L	0.1621761820684988	0.17943168	0.26568511756574964
1703	L47M:D51Q:I52G:R54S:L55I:F73F:R77R:E79E:A80A:R81R	1.0591894968343332	0.9565613	0.8396478116027093
1704	L47R:D51A:I52P:R54P:L55E:F73W:R77G:E79R:A80S:R81G	-0.0911798054774459	7.100955e-05	0.028009986239674923
1706	L47L:D51D:I52I:R54R:L55L:F73Y:R77T:E79L:A80I:R81L	0.0330651972209305	0.026238322	0.10562046592811894
1710	L47T:D51G:I52T:R54T:L55Y:F73F:R77R:E79E:A80A:R81R	1.0884631300569323	0.9726367	0.8650373882185569
1711	L47L:D51D:I52I:R54R:L55L:F73F:R77P:E79D:A80K:R81V	-0.142001170529248	0.00103122	0.24839034160037668
1712	L47L:D51D:I52I:R54R:L55L:F73S:R77F:E79L:A80R:R81I	0.0743629805360645	8.3804975e-05	-0.030741900723433996
1713	L47S:D51G:I52T:R54K:L55K:F73N:R77L:E79A:A80E:R81G	-0.0680228255556852	2.9852373e-08	-0.35062447981426964
1714	L47L:D51D:I52I:R54R:L55L:F73K:R77L:E79F:A80G:R81S	0.240366949222502	0.004046917	-0.007869602416143116
1716	L47L:D51D:I52I:R54R:L55L:F73M:R77L:E79I:A80K:R81G	0.0481112365465636	0.0015910566	0.11830039771199055
1717	L47L:D51D:I52I:R54R:L55L:F73P:R77H:E79H:A80S:R81S	0.0118532090624695	0.008546948	0.1064667837145028
1718	L47P:D51I:I52T:R54S:L55E:F73A:R77G:E79K:A80C:R81E	0.0341676425986718	5.0508197e-06	-0.07920849041460401
1719	L47D:D51G:I52G:R54K:L55E:F73F:R77R:E79E:A80A:R81R	0.9417686744633064	0.8446718	0.8489536394411575
1720	L47L:D51D:I52I:R54R:L55L:F73E:R77K:E79I:A80T:R81D	-0.0275740233690126	0.00019660592	0.15634007853372917
1721	L47L:D51D:I52I:R54R:L55L:F73L:R77R:E79Y:A80T:R81C	0.4324122835458119	0.3715729	0.37240495878633306
1722	L47W:D51A:I52N:R54R:L55Q:F73F:R77R:E79E:A80A:R81R	0.9376559618486896	0.87850803	0.6987338675488787
1723	L47Y:D51G:I52I:R54G:L55G:F73F:R77R:E79E:A80A:R81R	0.3072903089195192	0.44912875	0.6761144629028951
1724	L47L:D51D:I52I:R54R:L55L:F73L:R77I:E79F:A80L:R81A	0.0181021103530712	0.15295535	0.1938058703667281
1726	L47L:D51D:I52I:R54R:L55L:F73K:R77Q:E79K:A80G:R81K	0.005369521570508	0.02184233	0.15085950095743386
1727	L47G:D51S:I52L:R54Y:L55R:F73F:R77R:E79E:A80A:R81R	0.725462894567818	0.5581743	0.616161076882699
1728	L47L:D51D:I52I:R54R:L55L:F73D:R77I:E79H:A80T:R81K	-0.0530248573350893	0.0001834631	0.04893102394490305
1729	L47L:D51L:I52Y:R54S:L55I:F73F:R77R:E79E:A80A:R81R	1.074688728710918	0.81125695	0.7329975551986778
1732	L47P:D51F:I52F:R54R:L55S:F73H:R77T:E79P:A80K:R81Y	0.0910941458766822	1.845663e-08	-0.2617059101046418
1733	L47L:D51D:I52I:R54R:L55L:F73V:R77I:E79S:A80V:R81N	-0.0283965540379326	0.00860846	0.043927436437450826
1734	L47T:D51R:I52P:R54K:L55C:F73F:R77R:E79E:A80A:R81R	0.4678861186673015	0.7518141	0.7117568343005728
1735	L47L:D51D:I52I:R54R:L55L:F73T:R77I:E79I:A80V:R81Y	-0.0497279090468831	0.034667492	0.11497372295632907
1739	L47L:D51D:I52I:R54R:L55L:F73G:R77R:E79R:A80I:R81C	-0.0155035727732253	0.023900062	0.2516147175191121
1741	L47L:D51D:I52I:R54R:L55L:F73A:R77W:E79S:A80S:R81E	-0.0881774636364813	0.00096926093	-0.02235345197976185
1742	L47L:D51D:I52I:R54R:L55L:F73L:R77R:E79E:A80A:R81R	1.063688063225308	0.99060893	0.7497370644229376
1743	L47L:D51D:I52I:R54R:L55L:F73S:R77S:E79A:A80S:R81K	0.1047422080938586	0.006460309	0.09896201885029601
1744	L47R:D51S:I52P:R54K:L55E:F73N:R77I:E79S:A80M:R81Q	-0.1040289943445477	1.7103755e-05	-0.059183229345885865
1745	L47L:D51D:I52I:R54R:L55L:F73L:R77G:E79P:A80A:R81L	-0.020520706995624	0.037486285	0.2627145929316654
1747	L47L:D51D:I52I:R54R:L55L:F73D:R77T:E79N:A80F:R81R	-0.071616858323485	8.3814964e-05	0.02754001367042556
1748	L47L:D51I:I52I:R54V:L55F:F73G:R77S:E79R:A80I:R81I	-0.0174633239156362	0.00013065338	-0.0043235877079150845
1749	L47S:D51P:I52H:R54P:L55R:F73R:R77V:E79A:A80D:R81R	-0.1056771324680552	5.74277e-08	-0.23194238529897931
1750	L47L:D51D:I52I:R54R:L55L:F73K:R77L:E79M:A80C:R81E	0.0689869415801857	0.011746168	0.09692971613227878
1751	L47L:D51D:I52I:R54R:L55L:F73S:R77F:E79Y:A80T:R81R	0.0528750627644528	0.0056619346	0.11114730493214485
1752	L47V:D51S:I52G:R54Y:L55L:F73V:R77R:E79E:A80A:R81E	-0.0236605144532221	0.18704551	0.43379021916857313
1753	L47L:D51D:I52I:R54R:L55L:F73F:R77K:E79A:A80A:R81T	1.0810813588287191	0.93416727	0.6302393288636592
1756	L47L:D51D:I52I:R54R:L55L:F73Y:R77C:E79G:A80W:R81E	0.0804967545475593	0.0010582209	-0.0534712257443435
1757	L47L:D51D:I52I:R54R:L55L:F73L:R77R:E79L:A80I:R81V	0.9331833624156928	0.72278243	0.47378492631647834
1759	L47L:D51D:I52I:R54R:L55L:F73S:R77F:E79I:A80T:R81S	0.173348495829283	0.0011993945	-0.020628342154600823
1762	L47R:D51R:I52I:R54K:L55V:F73V:R77D:E79E:A80E:R81V	0.0551638340854745	5.9438928e-05	-0.0029947366999626794
1763	L47L:D51D:I52I:R54R:L55L:F73S:R77R:E79G:A80V:R81R	0.0574502013656397	0.16315168	0.3960184997021688
1764	L47V:D51G:I52V:R54R:L55K:F73F:R77R:E79L:A80V:R81T	0.0312905359570575	0.032330185	0.35081821598443547
1766	L47L:D51D:I52I:R54R:L55L:F73A:R77L:E79S:A80L:R81G	-0.0829606733637427	0.0019732118	0.05445579895753541
1768	L47D:D51T:I52V:R54L:L55I:F73F:R77I:E79Q:A80I:R81Y	-0.0235276701540634	0.082243055	0.37064836769333936
1769	L47Q:D51S:I52G:R54G:L55V:F73F:R77R:E79E:A80A:R81R	1.0819088840446032	0.9531068	0.8612230740938233
1770	L47Q:D51Q:I52Q:R54F:L55M:F73F:R77C:E79R:A80S:R81L	0.1162495092767598	0.028345674	0.22734811915664319
1774	L47L:D51D:I52I:R54R:L55L:F73S:R77V:E79E:A80L:R81D	-0.0337915335073112	0.0047249794	0.08190561009085237
1775	L47R:D51S:I52D:R54G:L55G:F73F:R77R:E79E:A80A:R81R	0.2189870109614484	0.81692183	0.795293765281445
1776	L47L:D51D:I52I:R54R:L55L:F73S:R77P:E79F:A80K:R81I	0.0230343617171167	1.4441731e-05	-0.03754853868292384
1777	L47L:D51D:I52I:R54R:L55L:F73V:R77C:E79L:A80A:R81R	0.1487876703687537	0.10760245	0.28096862409541834
1778	L47T:D51Y:I52S:R54I:L55F:F73F:R77R:E79E:A80A:R81R	1.007559404946608	0.97385687	0.836566581085994
1779	L47L:D51D:I52I:R54R:L55L:F73K:R77W:E79G:A80F:R81K	0.0026169517531567	0.005381584	0.051726254048461706
1781	L47P:D51S:I52E:R54N:L55E:F73F:R77R:E79E:A80A:R81R	0.7181441931798762	0.6664369	0.7828785859545703
1782	L47L:D51D:I52I:R54R:L55L:F73F:R77T:E79P:A80N:R81L	0.0674533197925624	0.007571101	0.15336663957136953
1783	L47L:D51D:I52I:R54R:L55L:F73R:R77W:E79I:A80I:R81E	0.2007833329728992	0.012313306	0.0977977231209257
1785	L47P:D51A:I52L:R54K:L55K:F73F:R77P:E79S:A80N:R81I	0.0248761843834525	7.120719e-06	-0.0830881071705119
1786	L47L:D51D:I52I:R54R:L55L:F73A:R77R:E79D:A80A:R81H	0.1570257488284568	0.20598617	0.4818723690061414
1789	L47L:D51D:I52I:R54R:L55L:F73N:R77L:E79L:A80L:R81M	-0.0170666714963502	0.0024429262	0.04861164553239958
1790	L47L:D51D:I52I:R54R:L55L:F73Y:R77L:E79D:A80L:R81Y	-0.0601629072130744	0.048522264	0.16955547732869214
1791	L47L:D51D:I52I:R54R:L55L:F73C:R77T:E79H:A80I:R81K	0.0127005452211509	0.019507706	0.14298929680539263
1793	L47L:D51T:I52E:R54I:L55K:F73D:R77T:E79D:A80L:R81F	0.0012374903347405	1.3557566e-07	-0.21012032512709752
1794	L47L:D51D:I52I:R54R:L55L:F73L:R77S:E79F:A80Q:R81I	0.0326257600842042	0.008753598	0.0992485413417415
1795	L47L:D51D:I52I:R54R:L55L:F73R:R77I:E79T:A80H:R81R	0.0812013253721056	0.004614085	0.08878410648868769
1796	L47L:D51D:I52I:R54R:L55L:F73R:R77R:E79P:A80N:R81R	-0.0141830012933233	0.023644388	0.3069899259418335
1797	L47S:D51I:I52M:R54T:L55R:F73F:R77R:E79E:A80A:R81R	0.3750861265557946	0.43521157	0.6194435147297337
1799	L47L:D51D:I52I:R54R:L55L:F73F:R77K:E79L:A80A:R81V	1.0651223006154016	0.9426131	0.6427435308454711
1801	L47L:D51D:I52I:R54R:L55L:F73T:R77I:E79S:A80L:R81C	-0.0102120380098862	0.017133296	0.06285522489420442
1802	L47Y:D51E:I52E:R54K:L55K:F73G:R77G:E79L:A80S:R81E	-0.1806764906265731	4.2000024e-06	-0.17684980133050046
1804	L47L:D51D:I52I:R54R:L55L:F73K:R77F:E79M:A80M:R81C	-0.0286053313340286	0.004482448	0.03677151775589753
1805	L47L:D51D:I52I:R54R:L55L:F73C:R77T:E79S:A80L:R81V	-0.0786979859032863	0.0064436197	0.07241092721409495
1806	L47L:D51D:I52I:R54R:L55L:F73M:R77M:E79V:A80L:R81S	0.0916575973247893	0.15577489	0.22138978190470124
1808	L47L:D51D:I52I:R54R:L55L:F73S:R77R:E79E:A80A:R81R	0.8681441675679751	0.8349606	0.610208405119294
1809	L47L:D51D:I52I:R54R:L55L:F73K:R77T:E79Y:A80L:R81L	-0.0309462725245902	0.011486024	0.09944621479173585
1810	L47L:D51D:I52I:R54R:L55L:F73S:R77L:E79S:A80L:R81Y	0.0389305378049282	0.00715217	0.07405985055105735
1813	L47L:D51D:I52I:R54R:L55L:F73T:R77C:E79S:A80C:R81I	-0.037171886968841	0.015550792	0.11260028515613911
1814	L47L:D51D:I52I:R54R:L55L:F73T:R77E:E79K:A80I:R81N	0.066637711993831	0.008665681	0.07803281302360181
1815	L47S:D51T:I52P:R54K:L55K:F73F:R77R:E79E:A80A:R81R	0.0397875896626485	0.048614025	0.48976091776356007
1816	L47L:D51D:I52I:R54R:L55L:F73V:R77S:E79V:A80L:R81T	-3.022000941781514e-05	0.017909706	0.0857982731687765
1817	L47L:D51D:I52I:R54R:L55L:F73R:R77V:E79G:A80I:R81L	0.1565937658701305	0.0064617097	0.05849768439396183
1818	L47A:D51S:I52P:R54K:L55K:F73F:R77R:E79E:A80A:R81R	0.0054302699581624	0.1054638	0.5284941978933456
1819	L47L:D51D:I52I:R54R:L55L:F73L:R77G:E79D:A80N:R81G	0.090167126662327	0.011203885	0.14016450140640183
1822	L47L:D51D:I52I:R54R:L55L:F73F:R77L:E79P:A80F:R81N	0.0992760278891298	0.0119921565	0.160676568871414
1823	L47V:D51N:I52K:R54L:L55V:F73L:R77G:E79E:A80G:R81G	-0.0678682273316019	0.0057153106	0.12369052479526105
1826	L47T:D51S:I52M:R54K:L55R:F73F:R77R:E79E:A80A:R81R	0.3912982593978427	0.4637521	0.6194206479842672
1827	L47L:D51D:I52I:R54R:L55L:F73L:R77F:E79R:A80G:R81F	0.0167851765816911	0.017399818	0.06902846426167417
1829	L47L:D51D:I52I:R54R:L55L:F73L:R77D:E79L:A80K:R81N	-0.0848900971468936	0.00013950467	0.06170653421785394
1830	L47T:D51I:I52H:R54T:L55R:F73R:R77N:E79T:A80W:R81H	-0.0744598929689498	1.5155017e-06	-0.2380475354167929
1831	L47F:D51S:I52T:R54T:L55F:F73I:R77R:E79E:A80A:R81R	0.2805479829245786	0.5825652	0.6555423044769371
1832	L47L:D51D:I52I:R54L:L55L:F73F:R77R:E79E:A80A:R81R	1.0700089178030605	0.99608034	0.844301440995875
1833	L47E:D51K:I52T:R54K:L55K:F73F:R77R:E79E:A80A:R81R	-0.0473711706482155	0.39828923	0.6120355690305863
1834	L47L:D51D:I52I:R54R:L55L:F73L:R77S:E79F:A80V:R81Q	0.1936323510355354	0.09742728	0.19801785614556414
1835	L47L:D51D:I52I:R54R:L55L:F73N:R77R:E79T:A80L:R81Y	0.0569399449681142	0.044664472	0.32690067432912034
1836	L47L:D51D:I52I:R54R:L55L:F73R:R77M:E79Y:A80V:R81R	0.2638142029693162	0.07577267	0.2282293505274903
1838	L47L:D51D:I52I:R54R:L55L:F73F:R77P:E79T:A80P:R81T	-0.0676389482315166	0.0025125742	0.20665531233827916
1839	L47S:D51S:I52I:R54Q:L55F:F73F:R77R:E79E:A80A:R81R	1.1445901801692415	0.91228306	0.7679035569753276
1841	L47L:D51D:I52I:R54R:L55L:F73M:R77L:E79K:A80G:R81R	0.1731089417583875	0.16491458	0.2420203284115837
1842	L47L:D51D:I52I:R54R:L55L:F73T:R77I:E79I:A80L:R81L	-0.0913915262453595	0.0555104	0.139565909278158
1844	L47L:D51D:I52I:R54R:L55L:F73L:R77F:E79L:A80H:R81V	-0.0041790205716004	0.0060961843	0.07661032842463732
1845	L47M:D51Q:I52L:R54D:L55C:F73S:R77V:E79E:A80Y:R81Y	0.0245412084763046	0.0013261139	0.06405436228792052
1846	L47L:D51D:I52I:R54R:L55L:F73T:R77S:E79S:A80T:R81N	-0.0534170559955153	0.0043271184	0.002774294920591027
1847	L47L:D51D:I52I:R54R:L55L:F73V:R77M:E79L:A80N:R81L	-0.0627229408990118	0.00764066	0.003641343017810803
1851	L47L:D51D:I52I:R54R:L55L:F73L:R77R:E79L:A80V:R81K	0.7204671224190877	0.8696701	0.5435677945340247
1854	L47L:D51D:I52I:R54R:L55L:F73F:R77N:E79S:A80R:R81P	-0.04797642867508	0.0006465316	0.16398144733723924
1855	L47L:D51D:I52I:R54R:L55L:F73L:R77T:E79R:A80S:R81D	-0.064396669471952	0.0054587126	0.04402252958762748
1858	L47N:D51K:I52M:R54T:L55T:F73L:R77E:E79P:A80G:R81P	-0.0638772748388599	3.896721e-05	-0.024775268327434197
1859	L47L:D51D:I52I:R54R:L55L:F73I:R77R:E79P:A80W:R81G	-0.0856786715583661	0.017750025	0.21038064759435393
1860	L47L:D51G:I52L:R54E:L55Y:F73M:R77R:E79A:A80N:R81E	0.0059741067823653	0.016398579	0.3309631896629949
1862	L47P:D51C:I52I:R54K:L55R:F73M:R77M:E79F:A80L:R81L	-0.0553235929969268	0.00026270747	-0.031808301367982794
1863	L47T:D51P:I52T:R54N:L55R:F73M:R77M:E79L:A80D:R81H	-0.0562867002802387	9.156212e-06	-0.10380941418863426
1864	L47L:D51D:I52I:R54R:L55L:F73S:R77T:E79N:A80F:R81L	-0.0558829728772432	0.0007508397	-0.054696627298087455
1865	L47L:D51D:I52I:R54R:L55L:F73R:R77M:E79Q:A80E:R81R	-0.0414840546114129	0.0064757764	0.11965458345889574
1866	L47A:D51G:I52P:R54E:L55N:F73F:R77R:E79E:A80A:R81R	0.1406666288279164	0.14831027	0.590755133720454
1867	L47W:D51T:I52I:R54I:L55W:F73F:R77R:E79E:A80A:R81R	1.1063651914240236	0.9986664	0.9303110171948522
1868	L47L:D51D:I52I:R54R:L55L:F73F:R77L:E79R:A80R:R81H	-0.0237390180819811	0.008978188	0.20814636918395593
1869	L47L:D51D:I52I:R54R:L55L:F73F:R77F:E79D:A80R:R81L	0.1205439060312	0.0056770146	0.24288491857452651
1870	L47L:D51D:I52I:R54R:L55L:F73H:R77I:E79V:A80G:R81N	0.0500049133534814	0.008904457	0.029718175737163986
1871	L47L:D51D:I52I:R54R:L55L:F73I:R77K:E79N:A80L:R81Y	0.458906415051959	0.29566085	0.3263327501054132
1873	L47L:D51D:I52I:R54R:L55L:F73A:R77P:E79A:A80R:R81Y	-0.1892113670006541	9.868619e-06	-0.0369327330431599
1874	L47D:D51A:I52N:R54G:L55Y:F73F:R77R:E79E:A80A:R81R	1.048634549731723	0.9447299	0.820880376853615
1878	L47M:D51P:I52M:R54A:L55G:F73K:R77V:E79G:A80C:R81G	-0.0257565486840185	0.00016394258	0.003075777452139789
1880	L47S:D51K:I52I:R54V:L55S:F73R:R77S:E79L:A80S:R81T	-0.0977417537059727	3.4677825e-05	-0.12343854595847406
1881	L47L:D51D:I52I:R54R:L55L:F73H:R77R:E79D:A80S:R81F	0.0922300195399018	0.15664506	0.29385515758249753
1883	L47L:D51D:I52I:R54R:L55L:F73V:R77I:E79Y:A80K:R81N	-0.0698262977439482	0.00024673343	-0.02442926257166019
1886	L47L:D51D:I52I:R54R:L55L:F73L:R77I:E79S:A80T:R81Y	0.1397976366451761	0.035145015	0.11399836799158847
1887	L47L:D51D:I52I:R54R:L55L:F73K:R77I:E79K:A80Y:R81Y	0.0221165848980203	0.00313586	-0.02668286367674472
1889	L47S:D51Q:I52R:R54W:L55L:F73F:R77R:E79E:A80A:R81R	1.1512408830193042	0.9848095	0.8881713815563014
1892	L47L:D51D:I52I:R54R:L55L:F73I:R77S:E79S:A80I:R81F	0.0141879956497119	0.019450486	0.08046727644532142
1894	L47V:D51T:I52T:R54R:L55S:F73F:R77R:E79E:A80A:R81R	1.0265670712235446	0.8417233	0.771116484117551
1895	L47L:D51D:I52I:R54R:L55L:F73V:R77I:E79S:A80I:R81I	0.0399778926782018	0.014518619	0.06785951625717865
1896	L47Y:D51I:I52A:R54G:L55E:F73F:R77R:E79E:A80A:R81R	1.0520873909412924	0.778999	0.7973430447525247
1897	L47G:D51P:I52V:R54D:L55L:F73F:R77R:E79E:A80A:R81R	1.072150689149271	0.98026496	0.8656623541114279
1900	L47K:D51R:I52W:R54G:L55R:F73F:R77R:E79E:A80A:R81R	0.2131597186754176	0.21306801	0.6482968433403004
1901	L47G:D51R:I52T:R54G:L55E:F73F:R77R:E79E:A80A:R81R	0.5704692412415427	0.64910364	0.8044759310744871
1902	L47A:D51G:I52E:R54I:L55V:F73A:R77N:E79R:A80S:R81C	-0.0326258594294551	9.540155e-05	-0.0003371522505903231
1903	L47L:D51D:I52I:R54R:L55L:F73L:R77R:E79S:A80I:R81L	1.117389397286805	0.67159593	0.4519574993043883
1904	L47T:D51R:I52A:R54K:L55E:F73D:R77P:E79K:A80L:R81T	0.0790251741184906	7.348805e-07	-0.025953579147986825
1905	L47F:D51P:I52V:R54R:L55L:F73F:R77R:E79E:A80A:R81R	1.0953326160337284	0.98925555	0.8898829237929174
1906	L47L:D51D:I52I:R54R:L55L:F73F:R77R:E79E:A80A:R81L	1.0334920167132784	0.990355	0.7555408348516773
1907	L47L:D51C:I52L:R54F:L55N:F73A:R77L:E79T:A80F:R81Q	-0.0244348650462807	5.7054426e-06	-0.22243588967603192
1909	L47T:D51T:I52T:R54C:L55G:F73S:R77I:E79S:A80T:R81M	-0.1347928858186541	1.839605e-05	-0.13893501835971916
1910	L47V:D51T:I52N:R54E:L55R:F73I:R77S:E79V:A80V:R81E	-0.0321275159412441	1.8348934e-05	-0.15153186189318577
1911	L47L:D51C:I52K:R54L:L55T:F73F:R77R:E79E:A80A:R81R	0.850922121961179	0.78094137	0.7268890098631733
1913	L47G:D51A:I52A:R54K:L55E:F73N:R77G:E79R:A80G:R81K	-0.0132985742782714	6.847031e-05	0.030589156319437507
1916	L47G:D51Y:I52K:R54P:L55E:F73F:R77R:E79E:A80A:R81R	0.1965186821406192	0.1987992	0.6884596536010821
1917	L47K:D51P:I52K:R54D:L55S:F73C:R77S:E79W:A80K:R81S	0.0755956290735024	1.0722647e-07	-0.2710316847716263
1918	L47L:D51D:I52I:R54R:L55L:F73Q:R77L:E79L:A80N:R81T	0.0538119363716106	0.00054365396	-0.014032708451825509
1919	L47L:D51D:I52I:R54R:L55L:F73G:R77M:E79R:A80I:R81R	0.1111098261976386	0.013735592	0.15091005558625303
1920	L47T:D51R:I52E:R54G:L55K:F73F:R77R:E79E:A80A:R81R	0.1252212728893478	0.10131043	0.559910608348907
1921	L47L:D51D:I52I:R54R:L55L:F73Y:R77F:E79V:A80L:R81S	-0.0053251386789801	0.017358154	0.10471996496316356
1922	L47L:D51D:I52I:R54R:L55L:F73R:R77E:E79A:A80A:R81S	0.0249338576817464	0.01695916	0.19563271203354496
1923	L47L:D51D:I52I:R54R:L55L:F73F:R77L:E79A:A80N:R81V	0.0914834964421692	0.08450425	0.26191693762550267
1924	L47R:D51G:I52T:R54V:L55R:F73F:R77R:E79E:A80A:R81R	0.3594724183329833	0.5717215	0.7037330536069256
1925	L47V:D51S:I52N:R54R:L55T:F73S:R77M:E79Y:A80K:R81R	-0.0797824809405838	3.302194e-05	0.05638149104892573
1926	L47L:D51D:I52I:R54R:L55L:F73I:R77I:E79H:A80A:R81E	0.085379427742307	0.07745975	0.20095211504718233
1928	L47L:D51D:I52I:R54R:L55L:F73S:R77T:E79S:A80L:R81I	0.0372053474715254	0.0042556524	0.06510100425511618
1929	L47L:D51D:I52I:R54R:L55L:F73L:R77I:E79H:A80S:R81V	-0.011217537458161	0.06339845	0.15497186132779037
1930	L47L:D51D:I52I:R54R:L55L:F73S:R77H:E79M:A80R:R81V	0.0165218261810188	0.0005096793	0.10762291002196211
1931	L47L:D51A:I52L:R54T:L55P:F73F:R77P:E79N:A80P:R81A	0.0053760287772538	1.9659361e-05	-0.0016819846321335825
1932	L47L:D51D:I52I:R54R:L55L:F73F:R77H:E79D:A80Y:R81S	-0.0050046431474906	0.33834356	0.3643075324517549
1933	L47L:D51D:I52I:R54R:L55L:F73G:R77R:E79S:A80L:R81R	0.0436097944605589	0.20877391	0.42965398073601385
1934	L47L:D51D:I52I:R54R:L55L:F73G:R77P:E79P:A80P:R81I	-0.0227578334879042	1.9525828e-06	-0.10975320119607387
1935	L47L:D51D:I52I:R54R:L55L:F73K:R77S:E79S:A80K:R81I	0.0346476111818601	0.00010757345	-0.03010484573682311
1936	L47L:D51D:I52I:R54R:L55L:F73L:R77L:E79T:A80L:R81K	0.656322656079558	0.34342405	0.3323498179579027
1938	L47L:D51D:I52I:R54R:L55L:F73F:R77M:E79R:A80F:R81V	0.1680267716158857	0.11928877	0.21381525206818178
1939	L47L:D51D:I52I:R54R:L55L:F73I:R77K:E79N:A80D:R81D	-0.0418567997399677	0.0010406971	0.15074495445111993
1940	L47L:D51D:I52I:R54R:L55L:F73T:R77Y:E79N:A80L:R81T	0.0467258355039268	0.025523037	0.10569934500866338
1941	L47K:D51S:I52T:R54Q:L55R:F73F:R77R:E79E:A80A:R81R	0.3234681406160211	0.36251968	0.6107597535059222
1942	L47L:D51D:I52I:R54R:L55L:F73L:R77I:E79T:A80P:R81S	-0.0774619608411762	0.0034103096	0.08374456025142733
1943	L47L:D51D:I52I:R54R:L55L:F73F:R77M:E79V:A80L:R81G	0.2096013917101917	0.34614885	0.33468385512483373
1944	L47Q:D51K:I52K:R54N:L55D:F73P:R77R:E79C:A80P:R81F	-0.0055115924682287	3.3861093e-06	-0.07714603999535427
1947	L47L:D51D:I52I:R54R:L55L:F73K:R77T:E79S:A80K:R81L	-0.0038485201103433	9.417623e-05	-0.04798035943433024
1948	L47V:D51Q:I52R:R54S:L55L:F73S:R77S:E79T:A80W:R81R	0.0640400951324023	0.0003466308	0.04723653264133687
1949	L47L:D51D:I52I:R54R:L55L:F73R:R77Y:E79R:A80L:R81K	0.4334658184626877	0.036462188	0.17926277377394936
1951	L47V:D51C:I52V:R54K:L55R:F73F:R77R:E79E:A80A:R81R	0.7106164210102602	0.7473334	0.6876809271326788
1952	L47L:D51D:I52I:R54R:L55L:F73L:R77I:E79A:A80V:R81R	0.50581872574263	0.3004967	0.3190946720659277
1953	L47L:D51D:I52I:R54R:L55L:F73R:R77R:E79I:A80T:R81C	0.080316673072334	0.06827107	0.26783841792414964
1954	L47S:D51D:I52G:R54S:L55R:F73V:R77T:E79V:A80L:R81P	0.009908321799599	5.199886e-06	-0.24067935863280446
1955	L47L:D51D:I52I:R54R:L55L:F73H:R77F:E79V:A80M:R81R	-0.0691353679954942	0.055235386	0.19165656471727607
1956	L47C:D51K:I52A:R54K:L55T:F73F:R77R:E79E:A80A:R81R	0.9874777353865604	0.9667307	0.8260295493761739
1959	L47L:D51D:I52I:R54R:L55L:F73F:R77G:E79V:A80G:R81K	0.4073137962121866	0.34327954	0.36159385293758456
1960	L47G:D51H:I52C:R54T:L55C:F73S:R77G:E79K:A80R:R81G	-0.1279026059370744	7.1890724e-07	-0.14260106568932407
1961	L47L:D51D:I52I:R54R:L55L:F73L:R77F:E79V:A80D:R81G	0.0272098742071547	0.00073844194	0.08329010367191053
1962	L47R:D51R:I52L:R54K:L55K:F73R:R77S:E79L:A80R:R81K	-0.0853641454314756	1.183133e-06	-0.16854339545707175
1963	L47L:D51D:I52I:R54R:L55L:F73F:R77H:E79R:A80K:R81C	-0.0269354827156886	0.011401445	0.2642295282252058
1964	L47M:D51L:I52P:R54S:L55N:F73F:R77R:E79E:A80A:R81R	0.1921218364592951	0.26900548	0.5991691196321798
1965	L47L:D51D:I52I:R54R:L55L:F73M:R77H:E79F:A80I:R81W	0.1905084224325012	0.25688845	0.3358081590882807
1966	L47L:D51D:I52I:R54R:L55L:F73G:R77E:E79E:A80E:R81S	0.1123343404061774	0.00028708577	-0.0014463063451022225
1967	L47L:D51D:I52I:R54R:L55L:F73C:R77I:E79S:A80L:R81R	0.1800308742884612	0.044139355	0.18298399921760086
1968	L47L:D51D:I52I:R54R:L55L:F73S:R77L:E79C:A80G:R81L	-0.0528212936015725	0.0022332668	-0.012857217085805086
1969	L47L:D51K:I52Y:R54I:L55S:F73R:R77M:E79V:A80T:R81W	0.2544303537528543	1.1978806e-05	-0.1533948369383907
1970	L47C:D51K:I52L:R54K:L55K:F73R:R77D:E79A:A80S:R81A	0.0360238750060118	1.5182488e-06	-0.27326138765703745
1972	L47L:D51D:I52I:R54R:L55L:F73S:R77L:E79N:A80R:R81R	-0.0311797664002451	0.0003297925	0.06549958464310861
1974	L47L:D51D:I52I:R54R:L55L:F73R:R77K:E79G:A80V:R81Y	-0.0241576060224633	0.052623004	0.2585494753116088
1975	L47L:D51D:I52I:R54R:L55L:F73S:R77I:E79H:A80I:R81Y	-0.1115761641360342	0.0067678094	0.05778444360186921
1976	L47L:D51D:I52I:R54R:L55L:F73L:R77T:E79S:A80C:R81I	0.0669628446197697	0.095993936	0.21657742545192873
1977	L47L:D51D:I52I:R54R:L55L:F73F:R77G:E79N:A80V:R81R	0.3601593191174764	0.44398922	0.41448635664371153
1978	L47F:D51S:I52K:R54S:L55V:F73G:R77R:E79S:A80I:R81G	-0.0533567294515436	0.00022095442	0.1045169226670006
1979	L47L:D51D:I52I:R54R:L55L:F73F:R77I:E79T:A80P:R81I	-0.0310486387474216	0.018223107	0.23699589797664666
1980	L47H:D51Y:I52I:R54F:L55G:F73L:R77Q:E79R:A80L:R81K	-0.0232159822356886	0.010024518	0.17976144881896503
1983	L47L:D51D:I52I:R54R:L55L:F73W:R77G:E79L:A80S:R81R	0.7095099897558977	0.31457347	0.33502788564678343
1984	L47L:D51D:I52I:R54R:L55L:F73L:R77S:E79N:A80R:R81G	0.019432496859581	0.00061506033	0.05668828196402331
1985	L47L:D51D:I52I:R54R:L55L:F73H:R77T:E79C:A80L:R81P	-0.0146632945585188	0.0023794174	0.010260643787670911
1986	L47L:D51D:I52I:R54R:L55L:F73F:R77T:E79Q:A80M:R81F	0.1632007643893766	0.21596903	0.2768617933493373
1987	L47A:D51N:I52T:R54M:L55I:F73F:R77R:E79E:A80A:R81R	1.1710828011025496	0.9530071	0.898882227487426
1988	L47L:D51D:I52I:R54R:L55L:F73Q:R77I:E79S:A80F:R81T	-0.0216781159797512	0.00045984983	-0.04943788106240819
1990	L47L:D51D:I52I:R54R:L55L:F73R:R77N:E79F:A80G:R81F	0.0186561923652217	0.0020912588	0.007838555340485037
1991	L47L:D51D:I52I:R54R:L55L:F73Q:R77L:E79Y:A80N:R81E	-0.1041272334591457	0.0002797246	-0.02262809643446258
1992	L47A:D51V:I52K:R54K:L55K:F73P:R77V:E79H:A80L:R81D	-0.0377708633303296	5.992974e-07	-0.28309104498030674
1993	L47L:D51D:I52I:R54R:L55L:F73N:R77Q:E79A:A80S:R81H	0.0705427431007029	0.0023237169	0.08721416634724846
1994	L47V:D51Y:I52S:R54P:L55W:F73F:R77F:E79V:A80C:R81L	0.2024945450700284	0.040070564	0.36644325347760476
1995	L47L:D51D:I52I:R54R:L55L:F73F:R77D:E79N:A80G:R81G	0.0181757066046971	0.0060934126	0.17590739238469655
1997	L47L:D51D:I52I:R54R:L55L:F73K:R77M:E79G:A80A:R81S	0.0664987916660488	0.017427385	0.13806697984565294
1998	L47P:D51N:I52H:R54S:L55L:F73L:R77P:E79P:A80L:R81Y	-0.0843801877850636	1.078813e-05	-0.03510634142289609
1999	L47L:D51D:I52I:R54R:L55L:F73V:R77I:E79I:A80I:R81S	0.0641379715651978	0.017932206	0.06355526474171869
2000	L47L:D51D:I52I:R54R:L55L:F73W:R77G:E79R:A80I:R81V	0.1699416670835122	0.09512648	0.25565040363551755
2001	L47M:D51V:I52R:R54H:L55G:F73F:R77S:E79F:A80F:R81H	-0.0187568333727588	0.00091695786	0.06246745070759224
2002	L47A:D51T:I52S:R54K:L55G:F73F:R77R:E79E:A80A:R81R	0.2540197908597169	0.8154249	0.743082623446366
2004	L47L:D51D:I52I:R54R:L55L:F73D:R77G:E79N:A80L:R81D	0.0227403067258442	2.030213e-05	-0.011417548649353296
2005	L47L:D51D:I52I:R54R:L55L:F73L:R77M:E79Q:A80I:R81R	0.414489024080436	0.49623135	0.3432055359468515
2006	L47L:D51D:I52I:R54R:L55L:F73A:R77Y:E79P:A80K:R81G	-0.0632346930302343	3.7207828e-06	-0.10565212785285548
2007	L47L:D51D:I52I:R54R:L55L:F73M:R77M:E79V:A80I:R81R	0.3014353760605021	0.43805033	0.34536165485277265
2008	L47L:D51N:I52R:R54K:L55L:F73N:R77L:E79E:A80A:R81G	-0.1295710522871132	0.00030586123	0.11987974302860552
2009	L47L:D51D:I52R:R54W:L55M:F73I:R77G:E79C:A80S:R81W	0.0055822827870462	0.009186089	0.04615886488696652
2011	L47L:D51D:I52I:R54R:L55L:F73C:R77L:E79A:A80F:R81P	-0.1461168478770861	0.0006262958	-0.04345289763476626
2015	L47L:D51D:I52I:R54R:L55L:F73F:R77G:E79I:A80R:R81T	0.0728006735191234	0.010042518	0.23768294585843605
2017	L47L:D51D:I52I:R54R:L55L:F73L:R77H:E79V:A80I:R81V	0.4446116570641095	0.2972493	0.34772243080306403
2018	L47P:D51R:I52N:R54T:L55S:F73T:R77L:E79H:A80G:R81L	-0.0481948651827833	1.2370044e-05	-0.19351004800590002
2019	L47L:D51D:I52I:R54R:L55L:F73F:R77S:E79T:A80L:R81Y	0.4056742458585586	0.3472672	0.34255233414016417
2020	L47L:D51D:I52I:R54R:L55L:F73S:R77L:E79I:A80L:R81Y	0.0070434487067309	0.012866795	0.1115472597456393
2021	L47P:D51T:I52K:R54N:L55C:F73F:R77R:E79E:A80A:R81R	0.3974078758007117	0.3855527	0.6665845245502228
2022	L47L:D51D:I52I:R54R:L55L:F73V:R77R:E79A:A80T:R81I	0.0950972409849813	0.115115136	0.2815855046503218
2023	L47L:D51D:I52I:R54R:L55L:F73D:R77N:E79R:A80Q:R81E	0.0671940567636807	2.7541505e-06	-0.12190751960508266
2024	L47L:D51Q:I52S:R54S:L55I:F73F:R77R:E79E:A80A:R81R	-0.1137798740681973	0.92953414	0.7712453603397125
2025	L47K:D51F:I52D:R54F:L55K:F73F:R77R:E79E:A80A:R81R	1.1568171004528935	0.5641419	0.6281372222591111
2027	L47T:D51D:I52R:R54D:L55I:F73F:R77R:E79E:A80A:R81R	1.160112305123813	0.9648535	0.7661151577225025
2029	L47V:D51V:I52C:R54T:L55G:F73F:R77R:E79E:A80A:R81R	1.022631781472267	0.86506724	0.7662919793140476
2030	L47V:D51V:I52Q:R54R:L55H:F73F:R77R:E79E:A80A:R81R	1.0692435948657837	0.93285227	0.8173850103199841
2031	L47L:D51D:I52I:R54R:L55L:F73L:R77V:E79G:A80V:R81S	0.0287800394897887	0.035181433	0.13384326963407076
2034	L47L:D51D:I52I:R54R:L55L:F73P:R77K:E79S:A80I:R81N	0.1230511801996866	0.029579103	0.2563439011514747
2035	L47R:D51K:I52I:R54H:L55V:F73R:R77S:E79L:A80R:R81L	0.0097126344303274	3.7729722e-05	-0.0631231595502028
2038	L47L:D51D:I52I:R54R:L55L:F73K:R77R:E79N:A80V:R81K	-0.0101559649566342	0.22175765	0.3955136784052605
2039	L47L:D51D:I52I:R54R:L55L:F73T:R77R:E79L:A80S:R81F	0.2188337190200948	0.206593	0.27406030056786823
2041	L47L:D51D:I52I:R54R:L55L:F73L:R77L:E79G:A80N:R81R	-0.0816806217040924	0.05240047	0.2066792894596793
2042	L47L:D51D:I52I:R54R:L55L:F73H:R77T:E79F:A80C:R81D	-0.014427146839563	0.004135728	0.03755229029833783
2043	L47L:D51D:I52I:R54R:L55L:F73P:R77R:E79L:A80C:R81H	0.4462077937512991	0.20239818	0.37480021087951254
2044	L47A:D51A:I52F:R54G:L55I:F73R:R77G:E79H:A80K:R81S	-0.0549009437762496	1.1487732e-06	-0.06748322440088438
2045	L47T:D51A:I52T:R54R:L55K:F73Y:R77R:E79M:A80S:R81S	-0.1544614974214143	0.00095909834	0.0623075203170399
2048	L47L:D51D:I52I:R54R:L55L:F73C:R77R:E79F:A80I:R81A	0.2655158905182126	0.18063653	0.310099299737746
2049	L47L:D51D:I52I:R54R:L55L:F73L:R77V:E79C:A80G:R81D	-0.0217875447683909	0.006978184	0.04610324529479326
2051	L47C:D51R:I52W:R54R:L55K:F73L:R77P:E79P:A80L:R81H	0.0061122918791675	9.423305e-06	-0.0734393179718692
2052	L47L:D51S:I52A:R54T:L55V:F73F:R77R:E79E:A80A:R81R	1.1232782958810317	0.98699486	0.8557010842993611
2054	L47L:D51D:I52I:R54R:L55L:F73K:R77Q:E79M:A80M:R81G	0.0555265647272521	0.015866727	0.1363925428387773
2055	L47L:D51D:I52I:R54R:L55L:F73I:R77S:E79L:A80Q:R81R	0.0478485107963607	0.016479373	0.12730912054387097
2056	L47T:D51R:I52L:R54K:L55G:F73Y:R77H:E79A:A80L:R81A	-0.0291156359824583	0.0019805133	0.09721137346112066
2057	L47L:D51D:I52I:R54R:L55L:F73G:R77V:E79V:A80Y:R81R	0.0240993375262101	0.0052700043	0.1067442413926719
2059	L47L:D51D:I52I:R54R:L55L:F73T:R77L:E79L:A80S:R81F	0.060533444636416	0.014342308	0.027954869175595667
2060	L47L:D51D:I52I:R54R:L55L:F73N:R77V:E79E:A80S:R81K	-0.0112175374581609	0.00767231	0.1280594714495152
2061	L47L:D51D:I52I:R54R:L55L:F73V:R77F:E79I:A80Y:R81L	0.2209699451245996	0.006136656	0.015537864464533428
2062	L47L:D51D:I52I:R54R:L55L:F73Y:R77P:E79P:A80M:R81F	0.1589072179092148	0.0004054904	-0.00612271252052236
2063	L47L:D51D:I52I:R54R:L55L:F73I:R77R:E79N:A80M:R81K	1.0449958790293898	0.61162174	0.43791790230538474
2064	L47N:D51N:I52F:R54I:L55H:F73Y:R77M:E79Q:A80M:R81L	0.0475308971590865	0.00047412515	0.03259533545762314
2065	L47E:D51Y:I52S:R54T:L55R:F73F:R77R:E79E:A80A:R81R	0.4400736325584692	0.6529842	0.6470539485191622
2066	L47S:D51I:I52G:R54G:L55L:F73W:R77W:E79V:A80R:R81G	-0.0939641025991241	4.4240525e-05	0.11029593801951831
2067	L47G:D51S:I52R:R54S:L55R:F73F:R77R:E79E:A80A:R81R	0.0849715442788988	0.11954859	0.552271160020513
2070	L47S:D51A:I52Q:R54K:L55N:F73F:R77R:E79E:A80A:R81R	0.2915919565489623	0.4019072	0.6350597650450132
2071	L47L:D51D:I52I:R54R:L55L:F73V:R77K:E79V:A80V:R81E	0.1035808649293685	0.07690519	0.2535286386491032
2072	L47L:D51D:I52I:R54R:L55L:F73F:R77N:E79L:A80L:R81L	0.2213245722080941	0.27834287	0.34956371697022787
2073	L47R:D51R:I52I:R54D:L55G:F73F:R77R:E79E:A80A:R81R	0.6177264401289441	0.81689554	0.7180016523442976
2074	L47L:D51D:I52I:R54R:L55L:F73S:R77I:E79F:A80L:R81N	0.0106035720727911	0.0054537654	0.06451391108449626
2076	L47L:D51D:I52I:R54W:L55L:F73F:R77R:E79E:A80A:R81R	1.032396050238214	0.9986699	0.887915193583144
2077	L47L:D51D:I52I:R54R:L55L:F73L:R77R:E79I:A80P:R81F	0.1690123833183144	0.0804894	0.3465819887443729
2078	L47S:D51G:I52Y:R54S:L55K:F73V:R77S:E79L:A80Q:R81S	0.0283166623308763	1.1326096e-07	-0.47227173460645994
2079	L47L:D51D:I52I:R54R:L55L:F73F:R77S:E79S:A80H:R81P	0.0185311467471006	0.004249662	0.11754911355084283
2080	L47P:D51A:I52Q:R54Y:L55G:F73T:R77S:E79G:A80P:R81K	-0.0754918783546228	3.216632e-06	-0.19106614694715227
2081	L47E:D51Q:I52G:R54V:L55T:F73F:R77R:E79E:A80A:R81R	1.0852028972417052	0.9478452	0.8645608540469975
2083	L47L:D51D:I52I:R54R:L55L:F73H:R77Y:E79N:A80T:R81I	0.0515124920595227	0.006345302	0.032569651242249156
2085	L47L:D51D:I52I:R54R:L55L:F73Y:R77T:E79Q:A80S:R81L	0.0639579732775016	0.015095025	0.06575050647426166
2087	L47L:D51D:I52I:R54R:L55L:F73I:R77H:E79C:A80P:R81D	0.048693066615452	0.0006851852	0.04961635158768342
2088	L47L:D51D:I52I:R54R:L55L:F73D:R77L:E79H:A80I:R81T	-0.0155035727732253	0.00019931793	0.0398777549538203
2089	L47L:D51D:I52I:R54R:L55L:F73S:R77T:E79L:A80Q:R81I	-0.00840649103657	0.00045406818	-0.04279282298050806
2090	L47L:D51A:I52A:R54N:L55N:F73F:R77R:E79E:A80A:R81R	0.805483264809543	0.56370157	0.6212294911346775
2091	L47P:D51F:I52P:R54I:L55I:F73F:R77R:E79E:A80A:R81R	0.2569564549035476	0.7351187	0.7341285037380354
2093	L47L:D51D:I52I:R54R:L55L:F73V:R77R:E79E:A80G:R81F	0.2425914850064772	0.30017257	0.30283486106104984
2094	L47F:D51V:I52L:R54S:L55Y:F73C:R77T:E79A:A80K:R81G	-0.035373970033619	3.3520614e-06	-0.10704550386903208
2095	L47T:D51S:I52T:R54R:L55L:F73I:R77V:E79K:A80G:R81Y	0.0904807554842301	0.00413695	0.06127345904606696
2097	L47L:D51D:I52I:R54R:L55L:F73W:R77P:E79T:A80L:R81G	-0.0005617771297918	0.023220718	0.2694156605272712
2099	L47L:D51D:I52I:R54R:L55L:F73L:R77C:E79R:A80K:R81A	0.0074069766836984	0.0006802082	0.03870706740838553
2100	L47L:D51D:I52I:R54R:L55L:F73L:R77L:E79Q:A80G:R81G	0.179096987106078	0.04398814	0.1467201333916803
2101	L47A:D51D:I52F:R54R:L55S:F73H:R77T:E79H:A80L:R81V	0.0039450458466915	0.00025582314	0.005747263622315361
2102	L47V:D51R:I52R:R54V:L55T:F73F:R77R:E79E:A80A:R81R	0.6262115620498669	0.8606149	0.7924445931445306
2104	L47R:D51C:I52P:R54K:L55K:F73S:R77T:E79C:A80R:R81G	0.0496385790821014	1.4540229e-08	-0.41788224601999063
2105	L47A:D51I:I52H:R54V:L55V:F73F:R77R:E79E:A80A:R81R	1.1295080037505425	0.95594645	0.8141780553500678
2106	L47L:D51D:I52I:R54R:L55L:F73I:R77E:E79V:A80N:R81H	0.1020166124745197	0.007708043	0.08365450867581384
2107	L47L:D51D:I52I:R54R:L55L:F73H:R77S:E79E:A80S:R81L	0.0064289638473375	0.034443617	0.10055124573460694
2108	L47L:D51D:I52I:R54R:L55L:F73G:R77G:E79R:A80F:R81I	-0.0034881157027781	0.0005428195	-0.0380294849631021
2109	L47L:D51D:I52I:R54R:L55L:F73R:R77L:E79S:A80E:R81Y	-0.006801472347278	0.0007288456	-0.02457614920457848
2110	L47S:D51Q:I52T:R54W:L55N:F73Q:R77I:E79E:A80V:R81E	0.0426822324524544	2.5002144e-05	-0.011330077014606938
2111	L47A:D51K:I52K:R54G:L55R:F73G:R77G:E79L:A80R:R81L	-0.0920855822253274	1.24352795e-08	-0.327991537346328
2112	L47L:D51D:I52I:R54R:L55L:F73E:R77S:E79E:A80R:R81R	0.100066120077882	4.447238e-05	0.13046462422037872
2113	L47L:D51D:I52I:R54R:L55L:F73C:R77F:E79N:A80L:R81R	0.0199216307595077	0.019407272	0.17141195603636705
2114	L47Y:D51S:I52A:R54S:L55L:F73F:R77R:E79E:A80A:R81R	0.3803195049959871	0.96527576	0.8062510766837663
2116	L47L:D51D:I52I:R54R:L55L:F73N:R77I:E79S:A80V:R81H	-0.0075397895178102	0.0013379157	0.033620910849603086
2117	L47L:D51D:I52I:R54R:L55L:F73P:R77R:E79L:A80F:R81S	0.0539755983153746	0.025860608	0.2132043854956852
2118	L47L:D51D:I52I:R54R:L55L:F73F:R77L:E79L:A80L:R81Y	0.1588972022089449	0.4618671	0.34106437379844545
2119	L47S:D51G:I52A:R54H:L55V:F73F:R77H:E79N:A80M:R81L	-0.0378111452811115	0.07841024	0.3276972906352746
2120	L47F:D51Y:I52P:R54E:L55W:F73F:R77R:E79E:A80A:R81R	0.8796011290882063	0.93801105	0.8124793875503776
2121	L47R:D51K:I52I:R54K:L55G:F73E:R77H:E79R:A80P:R81Y	-0.0499221024500044	4.043209e-07	-0.0640229698756029
2122	L47P:D51H:I52K:R54N:L55Y:F73F:R77R:E79E:A80A:R81R	0.8473671774474281	0.5325864	0.6761891766804915
2123	L47L:D51D:I52I:R54R:L55L:F73R:R77L:E79G:A80E:R81R	0.4454876733300129	0.0017383397	0.06899199024735081
2124	L47L:D51D:I52I:R54R:L55L:F73T:R77V:E79G:A80C:R81R	0.1402022419484507	0.0826458	0.19767395154103462
2125	L47P:D51R:I52T:R54P:L55N:F73T:R77H:E79M:A80T:R81T	-0.0016376453541442	2.7217081e-06	-0.15492079280791596
2126	L47L:D51D:I52I:R54R:L55L:F73I:R77L:E79G:A80H:R81P	0.0686588570078091	0.00037750602	-0.07242518295528103
2127	L47L:D51D:I52I:R54R:L55L:F73T:R77Y:E79L:A80V:R81S	0.0485687721765015	0.024125576	0.09144430961954321
2128	L47K:D51I:I52K:R54D:L55R:F73F:R77R:E79E:A80A:R81R	0.187633420041519	0.17062578	0.5367923847824085
2130	L47S:D51N:I52L:R54V:L55E:F73F:R77R:E79E:A80A:R81R	1.11282023549306	0.92819333	0.8456041459284758
2131	L47H:D51A:I52R:R54I:L55K:F73F:R77R:E79E:A80A:R81R	0.2344126395836061	0.34372747	0.5640157470761338
2132	L47L:D51D:I52I:R54R:L55L:F73S:R77H:E79I:A80F:R81I	0.0534309702883749	0.009719402	0.12821268407353095
2133	L47L:D51D:I52I:R54R:L55L:F73F:R77S:E79P:A80S:R81I	0.111098728228734	0.022474349	0.20207606025451963
2134	L47K:D51I:I52L:R54N:L55T:F73F:R77R:E79E:A80A:R81R	1.1618805918139017	0.9415296	0.7944304034975644
2135	L47T:D51S:I52K:R54D:L55G:F73V:R77A:E79H:A80T:R81V	0.0200194495844358	1.3318056e-05	-0.21688597520079614
2136	L47L:D51D:I52I:R54R:L55L:F73I:R77M:E79I:A80D:R81L	-0.0496713986012451	0.0022470653	0.06433086903252444
2137	L47A:D51P:I52S:R54I:L55P:F73A:R77V:E79L:A80D:R81R	0.008260299649798	5.0938866e-06	-0.045965267805007176
2138	L47C:D51R:I52V:R54I:L55K:F73F:R77R:E79E:A80A:R81R	0.4920976084240705	0.58951026	0.6101363417936444
2139	L47A:D51R:I52E:R54R:L55R:F73V:R77T:E79V:A80S:R81L	-0.0113674501091933	3.5869565e-05	-0.13841082757107742
2141	L47L:D51D:I52I:R54R:L55L:F73P:R77R:E79R:A80K:R81S	-0.1051000583860508	0.00085377693	0.16778937856100998
2142	L47L:D51D:I52I:R54R:L55L:F73I:R77W:E79R:A80S:R81Y	0.3703992574483302	0.025667906	0.05459029959968276
2143	L47H:D51G:I52E:R54L:L55S:F73T:R77P:E79T:A80I:R81P	-0.0664478951714229	6.979896e-06	-0.06131309334184676
2144	L47T:D51D:I52I:R54R:L55L:F73E:R77S:E79L:A80Y:R81P	0.0430831969700062	1.973271e-05	-0.05177362977732668
2147	L47L:D51D:I52I:R54R:L55L:F73P:R77R:E79K:A80W:R81Y	0.0674406259483794	0.024427742	0.21828868289045286
2148	L47L:D51D:I52I:R54R:L55L:F73I:R77L:E79I:A80Y:R81I	0.0012255146532833	0.029950887	0.1025532828975072
2149	L47V:D51G:I52K:R54I:L55H:F73V:R77S:E79F:A80Q:R81A	-0.2046774347425098	9.389808e-06	-0.2081956814576715
2150	L47N:D51T:I52I:R54R:L55E:F73F:R77R:E79E:A80A:R81R	1.1916396124388546	0.96989185	0.8413650060733857
2151	L47R:D51H:I52R:R54H:L55A:F73F:R77R:E79E:A80A:R81R	1.1010817181179438	0.89296997	0.7195593567933434
2153	L47A:D51E:I52L:R54K:L55K:F73F:R77R:E79E:A80A:R81R	1.1162864371440395	0.837456	0.725169610252218
2155	L47H:D51H:I52E:R54V:L55P:F73P:R77N:E79F:A80P:R81V	0.0152675827924885	5.827037e-07	-0.1612515877273962
2156	L47L:D51D:I52I:R54R:L55L:F73T:R77L:E79T:A80L:R81G	0.0126416800179055	0.023222864	0.1222374307214262
2157	L47L:D51D:I52I:R54R:L55L:F73E:R77L:E79P:A80H:R81Y	0.0542607889482554	2.2625466e-06	-0.13042970188810155
2158	L47S:D51D:I52K:R54K:L55R:F73Y:R77K:E79F:A80L:R81K	-0.0238525627389116	0.001752317	0.1166349344951548
2160	L47L:D51D:I52I:R54R:L55L:F73V:R77V:E79I:A80R:R81G	-0.0159849380361775	0.00027695298	-0.03499846930265066
2162	L47G:D51R:I52S:R54I:L55A:F73P:R77T:E79S:A80T:R81Q	-0.0028589320646985	0.000120091805	-0.07241744189372841
2165	L47L:D51D:I52I:R54R:L55L:F73K:R77R:E79K:A80T:R81W	0.0140490753219297	0.041504383	0.2531989117185572
2166	L47L:D51D:I52I:R54R:L55L:F73T:R77W:E79I:A80I:R81S	0.0779724607765155	0.03794989	0.11041800096014859
2167	L47V:D51A:I52N:R54D:L55Y:F73F:R77R:E79E:A80A:R81R	1.0326338715638823	0.9749766	0.7973387420067565
2168	L47A:D51L:I52T:R54V:L55S:F73F:R77R:E79E:A80A:R81R	0.833477533876012	0.8205116	0.8071829268023658
2173	L47L:D51D:I52I:R54R:L55L:F73S:R77L:E79R:A80N:R81I	-0.1219671823740214	0.0010015666	-0.02922463175983923
2174	L47L:D51D:I52I:R54R:L55L:F73M:R77L:E79A:A80R:R81Q	0.0445584534167131	0.003566265	0.13460093892181232
2175	L47L:D51D:I52I:R54R:L55L:F73G:R77V:E79G:A80S:R81G	-0.0644088620556594	0.00042885542	-0.054728202942275345
2177	L47T:D51K:I52M:R54E:L55K:F73F:R77R:E79E:A80A:R81R	0.217783585125657	0.22623652	0.5614907101103755
2178	L47L:D51D:I52I:R54R:L55L:F73P:R77L:E79A:A80R:R81C	0.0058742088379145	6.624034e-05	-0.04071102253826073
2179	L47K:D51I:I52K:R54K:L55R:F73F:R77R:E79E:A80A:R81R	0.3709094277191974	0.23052478	0.5678351714080089
2181	L47I:D51P:I52N:R54A:L55W:F73F:R77I:E79S:A80S:R81N	0.0416653870061555	0.05993074	0.3566018454056187
2182	L47D:D51R:I52I:R54T:L55G:F73F:R77R:E79E:A80A:R81R	0.9689806351439528	0.8714096	0.7599398707374575
2184	L47R:D51L:I52K:R54H:L55Y:F73F:R77R:E79E:A80A:R81R	1.137771317769419	0.92689794	0.7898272801317171
2185	L47L:D51D:I52I:R54R:L55L:F73C:R77Y:E79T:A80A:R81T	-0.024305921508352	0.038818836	0.2151499091828885
2187	L47Q:D51S:I52R:R54Q:L55I:F73G:R77L:E79V:A80L:R81K	0.0705702419336601	0.0003579259	0.10734771882104163
2189	L47L:D51D:I52I:R54R:L55L:F73L:R77K:E79I:A80P:R81F	0.0268848429009021	0.044311672	0.29349394956017855
2190	L47A:D51G:I52E:R54I:L55I:F73F:R77R:E79E:A80A:R81R	1.1401756572649877	0.98116314	0.8962842929554515
2191	L47L:D51S:I52T:R54R:L55M:F73S:R77I:E79A:A80A:R81E	-0.007179863921744	0.0024628937	0.14479391883746265
2193	L47T:D51H:I52D:R54T:L55E:F73L:R77E:E79H:A80D:R81C	0.0192783526159325	3.822525e-05	0.0608583692926785
2194	L47L:D51D:I52I:R54R:L55L:F73L:R77E:E79T:A80R:R81E	-0.0836057049731267	0.00082939863	0.09785120794512532
2195	L47W:D51I:I52K:R54K:L55K:F73V:R77S:E79K:A80S:R81G	-0.0360304055543246	1.7146863e-06	-0.41223827403200725
2196	L47L:D51D:I52I:R54R:L55L:F73F:R77R:E79D:A80A:R81R	1.0955214326684537	0.99184006	0.8271767072888039
2197	L47L:D51D:I52I:R54R:L55L:F73Y:R77T:E79L:A80L:R81S	0.1225449924159096	0.023765951	0.0873044995664853
2198	L47L:D51D:I52I:R54R:L55L:F73A:R77V:E79T:A80Y:R81G	-0.0627787775139452	0.0007428527	-0.01839608749946944
2199	L47L:D51D:I52I:R54R:L55L:F73S:R77I:E79P:A80A:R81G	-0.1356297338792377	0.001134634	0.08255784611182662
2200	L47L:D51D:I52I:R54R:L55L:F73T:R77S:E79P:A80L:R81V	-0.0045971259888773	0.0029629767	0.0527915072083983
2201	L47L:D51D:I52I:R54R:L55L:F73T:R77R:E79R:A80M:R81Q	0.4799499728401769	0.36532307	0.31796798488126204
2202	L47L:D51D:I52I:R54R:L55L:F73A:R77R:E79Y:A80L:R81K	0.720218707904564	0.20930514	0.4369335131495261
2203	L47T:D51Q:I52R:R54T:L55S:F73R:R77F:E79G:A80V:R81M	-0.0269962773711551	7.816576e-06	-0.12886802246090281
2204	L47L:D51D:I52I:R54R:L55L:F73C:R77N:E79Y:A80I:R81S	-0.0573808165259692	0.0041434467	0.07605396163303091
2206	L47L:D51D:I52I:R54R:L55L:F73A:R77C:E79C:A80I:R81V	-0.0314858111701861	0.0007413924	0.032522957261723814
2207	L47L:D51D:I52I:R54R:L55L:F73K:R77D:E79N:A80E:R81K	-0.0869281644781495	8.725199e-05	-0.005722469867510214
2208	L47V:D51C:I52S:R54N:L55H:F73T:R77L:E79R:A80W:R81S	-0.0023363885221919	0.000114067945	-0.15684748443816396
2209	L47K:D51R:I52S:R54R:L55K:F73F:R77R:E79E:A80A:R81R	0.2110627220863638	0.47109038	0.6042383080144431
2211	L47L:D51D:I52I:R54R:L55L:F73F:R77R:E79Q:A80T:R81F	1.178027424854052	0.73933136	0.48912034981723157
2212	L47L:D51D:I52I:R54R:L55L:F73L:R77T:E79C:A80K:R81S	-0.0364250308597399	0.0005775094	0.030216705360486647
2215	L47L:D51D:I52I:R54R:L55L:F73V:R77N:E79M:A80K:R81R	-0.0079593846623781	0.000731647	0.10821599210151914
2216	L47L:D51D:I52I:R54R:L55L:F73G:R77L:E79L:A80E:R81W	-0.0695226984653014	0.00021514297	-0.02335724929207646
2218	L47L:D51D:I52I:R54R:L55L:F73F:R77R:E79E:A80A:R81R	1.0393082219949328	0.997455	0.8611967414381151
2219	L47N:D51S:I52L:R54R:L55N:F73C:R77R:E79R:A80T:R81T	0.0150573238284358	0.0005579889	0.05774372143637327
2220	L47L:D51D:I52I:R54R:L55L:F73K:R77K:E79T:A80V:R81K	0.2013109254737984	0.21009114	0.38065335072101847
2221	L47L:D51D:I52I:R54R:L55L:F73K:R77F:E79M:A80I:R81A	0.2089154850596698	0.008175015	0.06625098446745398
2223	L47L:D51D:I52I:R54R:L55L:F73F:R77K:E79S:A80D:R81Q	0.1100285895775902	0.094204426	0.40746931199644115
2224	L47L:D51D:I52I:R54R:L55L:F73S:R77F:E79C:A80I:R81T	-0.0940944128031391	0.0019114614	0.014614082790257502
2225	L47L:D51D:I52I:R54R:L55L:F73G:R77A:E79T:A80S:R81L	-0.0272323931329953	0.002487868	0.044379912883002526
2226	L47L:D51D:I52I:R54R:L55L:F73L:R77R:E79R:A80V:R81I	0.9143666545485802	0.6057747	0.4391718970899377
2227	L47Y:D51Q:I52L:R54A:L55H:F73F:R77R:E79E:A80A:R81R	1.054492929131672	0.8829464	0.828966037068142
2228	L47L:D51D:I52I:R54R:L55L:F73L:R77K:E79M:A80F:R81V	0.1760176620137118	0.3024492	0.34350393063082724
2229	L47V:D51L:I52T:R54N:L55G:F73F:R77R:E79E:A80A:R81R	0.6126195282355477	0.8407271	0.7709156933715636
2230	L47L:D51D:I52I:R54R:L55L:F73V:R77T:E79N:A80F:R81R	0.0450853374858469	0.008635879	0.057603092361145414
2231	L47T:D51N:I52A:R54I:L55Y:F73V:R77L:E79G:A80L:R81E	-0.0902652709055327	0.0018331409	0.04911774044385006
2233	L47L:D51D:I52I:R54R:L55L:F73L:R77T:E79N:A80L:R81L	0.0640678369995195	0.066636026	0.1907286843333502
2234	L47S:D51K:I52T:R54D:L55K:F73G:R77H:E79K:A80E:R81H	-0.2111339424777986	2.7031106e-07	-0.24294297751355323
2235	L47L:D51D:I52I:R54R:L55L:F73L:R77E:E79P:A80R:R81D	-0.0422749051572446	3.056568e-05	-0.013685125271967583
2236	L47L:D51F:I52Y:R54L:L55H:F73F:R77R:E79E:A80A:R81R	0.7961872635065994	0.66795754	0.6978707487300718
2237	L47S:D51S:I52K:R54R:L55G:F73I:R77V:E79D:A80L:R81D	-0.0315663529030357	4.0170013e-05	-0.06451944321434476
2239	L47L:D51D:I52I:R54R:L55L:F73C:R77F:E79P:A80S:R81N	0.1357576180851778	0.00025996566	-0.06420064226246266
2241	L47L:D51D:I52I:R54R:L55L:F73A:R77L:E79Q:A80R:R81T	0.0271057049379574	8.388902e-05	-0.018757571197656208
2245	L47L:D51D:I52I:R54R:L55L:F73S:R77C:E79R:A80I:R81N	0.0195026314252594	0.0012541413	0.01155049901896368
2247	L47L:D51D:I52I:R54R:L55L:F73A:R77N:E79G:A80L:R81V	-0.0086511576102199	0.00087457895	0.06992356843580522
2248	L47V:D51P:I52T:R54V:L55S:F73Q:R77I:E79D:A80E:R81G	0.0115678398504208	9.690103e-07	-0.11262056889607325
2249	L47L:D51D:I52I:R54R:L55L:F73K:R77C:E79K:A80N:R81K	-0.1098956252694951	0.0017471611	0.03715212797874652
2250	L47L:D51D:I52I:R54R:L55L:F73F:R77T:E79H:A80L:R81A	0.3722280108056666	0.3348241	0.2973297686778728
2251	L47L:D51D:I52I:R54R:L55L:F73F:R77I:E79H:A80H:R81F	0.1627697436811668	0.028978437	0.1506175648075297
2254	L47T:D51T:I52R:R54N:L55Y:F73F:R77R:E79E:A80A:R81R	1.1512501328937423	0.8956897	0.7661127998982931
2255	L47L:D51D:I52I:R54R:L55L:F73R:R77I:E79D:A80I:R81K	0.1879257925789132	0.03318262	0.20671788252373666
2256	L47L:D51D:I52I:R54R:L55L:F73F:R77K:E79S:A80K:R81L	0.6672402584715534	0.06213206	0.40819374624256144
2258	L47L:D51D:I52I:R54R:L55L:F73L:R77I:E79E:A80S:R81R	0.3926970441229356	0.48274362	0.32404522684149834
2261	L47L:D51D:I52I:R54R:L55L:F73L:R77R:E79V:A80R:R81N	0.1769218832336176	0.03463888	0.36778418183759803
2262	L47T:D51H:I52A:R54R:L55R:F73F:R77I:E79T:A80R:R81E	0.0946540082370967	2.3273711e-05	-0.010540602899119431
2263	L47L:D51D:I52I:R54R:L55L:F73V:R77F:E79A:A80E:R81I	-0.056960619336565	0.0006582141	-0.02619040877853904
2264	L47L:D51N:I52P:R54M:L55K:F73L:R77F:E79P:A80D:R81S	-0.0995627622797817	1.160166e-08	-0.3637139616580683
2265	L47L:D51D:I52I:R54R:L55L:F73L:R77Q:E79Q:A80V:R81S	0.4422668564057183	0.16988239	0.2678916411964621
2269	L47L:D51D:I52I:R54R:L55L:F73I:R77P:E79K:A80Y:R81R	0.0601398912283598	0.008250117	0.13147086778001524
2271	L47L:D51D:I52I:R54R:L55L:F73N:R77S:E79L:A80A:R81R	-0.0131567134209812	0.018711299	0.25644456837430835
2272	L47A:D51L:I52R:R54K:L55E:F73F:R77R:E79E:A80A:R81R	1.133088104953447	0.86278796	0.8498375349516774
2273	L47L:D51D:I52I:R54R:L55L:F73N:R77D:E79H:A80G:R81C	-0.1092065334715751	4.184652e-05	-0.09641107990274923
2274	L47M:D51K:I52T:R54E:L55G:F73C:R77L:E79Y:A80Q:R81P	0.044371216565458	3.9191996e-06	-0.1282200312966963
2275	L47G:D51R:I52L:R54V:L55G:F73G:R77M:E79T:A80K:R81E	-0.0452445290012741	5.2205985e-07	-0.15058916069015588
2278	L47G:D51S:I52L:R54K:L55K:F73F:R77R:E79E:A80A:R81R	0.2999385002901907	0.3223594	0.607210662967561
2279	L47M:D51D:I52K:R54K:L55Y:F73F:R77R:E79E:A80A:R81R	1.1502880214825286	0.99083173	0.8335293873364674
2280	L47L:D51D:I52I:R54R:L55L:F73L:R77S:E79I:A80D:R81L	0.0750517922492995	0.0028792024	0.12335886907661978
2282	L47H:D51H:I52M:R54I:L55L:F73V:R77K:E79I:A80L:R81L	0.0549836448998115	0.06965515	0.2870137681875546
2283	L47P:D51E:I52T:R54I:L55L:F73F:R77R:E79E:A80A:R81R	1.0480480393680796	0.9922024	0.9479954718191475
2284	L47L:D51D:I52I:R54R:L55L:F73Y:R77L:E79A:A80C:R81N	0.0580173912529298	0.0381788	0.1535525751352456
2285	L47L:D51D:I52I:R54R:L55L:F73S:R77K:E79R:A80G:R81K	-0.0390061626111877	0.056461096	0.25618132369943825
2286	L47W:D51V:I52T:R54P:L55S:F73M:R77L:E79I:A80N:R81I	0.0106478198089706	8.84255e-05	-0.016983631289749685
2288	L47L:D51R:I52P:R54K:L55V:F73F:R77R:E79E:A80A:R81R	0.6915661966580432	0.86311126	0.7137236121038539
2289	L47L:D51D:I52I:R54R:L55L:F73R:R77M:E79M:A80I:R81Y	0.2286256637266964	0.025346518	0.11822609385572855
2290	L47E:D51E:I52L:R54N:L55Y:F73F:R77R:E79E:A80A:R81R	1.1155050934441904	0.9982019	0.9494580236083324
2291	L47M:D51Q:I52V:R54A:L55L:F73Y:R77P:E79R:A80K:R81K	0.0334142310396402	0.00010036046	0.1769278936094694
2293	L47L:D51D:I52I:R54R:L55L:F73F:R77I:E79V:A80L:R81L	0.0851201520818521	0.408525	0.34719205685500665
2294	L47L:D51D:I52I:R54R:L55L:F73A:R77V:E79V:A80R:R81M	-0.013142988788999	5.839744e-05	-0.04426407291495259
2296	L47L:D51D:I52I:R54R:L55L:F73C:R77E:E79D:A80R:R81H	0.1189327620801484	0.00016844273	0.032423953833130445
2297	L47L:D51D:I52I:R54R:L55L:F73S:R77S:E79R:A80L:R81H	-0.077486420609056	0.005438775	0.05752790575859312
2298	L47E:D51Q:I52K:R54G:L55E:F73V:R77G:E79M:A80L:R81R	-0.0060485290351331	0.00053718686	0.1307326757919519
2299	L47E:D51S:I52R:R54C:L55T:F73F:R77R:E79E:A80A:R81R	0.870422080110392	0.9269115	0.8152676739391765
2301	L47L:D51D:I52I:R54R:L55L:F73K:R77Q:E79N:A80R:R81V	-0.0541289964870866	0.00025072694	0.04507912726634221
2302	L47L:D51D:I52I:R54R:L55L:F73H:R77Y:E79I:A80S:R81L	-0.0315429284526236	0.023061782	0.08221105990870362
2303	L47Y:D51A:I52R:R54K:L55K:F73L:R77F:E79S:A80L:R81L	0.0276811372354475	3.0598698e-05	-0.13195034355996524
2304	L47A:D51R:I52R:R54T:L55P:F73F:R77R:E79E:A80A:R81R	1.09125971010754	0.49793747	0.675821652779781
2306	L47L:D51D:I52I:R54R:L55L:F73V:R77I:E79E:A80I:R81L	-0.0783634931624295	0.060371578	0.14053422031419613
2308	L47I:D51D:I52N:R54Q:L55E:F73S:R77I:E79R:A80S:R81Y	-0.1693204454966725	9.485496e-05	-0.12299507877401017
2309	L47T:D51A:I52I:R54M:L55D:F73F:R77R:E79E:A80A:R81R	0.9203611170624846	0.7592556	0.7067338536639589
2311	L47L:D51D:I52I:R54R:L55L:F73L:R77V:E79G:A80K:R81G	0.0869116595228709	0.000513196	0.04073928418103506
2314	L47L:D51D:I52I:R54R:L55L:F73S:R77T:E79L:A80T:R81D	-0.0862734367570323	0.00029343367	-0.07692056371831249
2316	L47L:D51D:I52I:R54R:L55L:F73Y:R77T:E79Y:A80I:R81R	0.0224104297736235	0.09063637	0.22593766234792215
2317	L47L:D51D:I52I:R54R:L55L:F73S:R77M:E79I:A80E:R81S	-0.0332401189719869	0.0006095767	-0.040771746639422235
2318	L47L:D51D:I52I:R54R:L55L:F73F:R77L:E79L:A80S:R81E	0.693579257154648	0.14498743	0.23970712688983792
2320	L47L:D51D:I52I:R54R:L55L:F73F:R77Y:E79Q:A80H:R81L	0.4106540322119419	0.056718946	0.22794582115877526
2321	L47L:D51D:I52I:R54R:L55L:F73Y:R77R:E79A:A80F:R81Q	0.0892497253511663	0.2034907	0.2952186793372385
2322	L47H:D51E:I52I:R54W:L55H:F73F:R77R:E79E:A80A:R81R	1.036604170367475	0.99552166	0.9108131304796345
2323	L47L:D51D:I52I:R54R:L55L:F73P:R77Q:E79T:A80V:R81D	-0.0677464148512333	0.0018509328	0.10872205990553879
2324	L47P:D51G:I52N:R54S:L55D:F73Y:R77I:E79P:A80C:R81D	-0.1738434375416303	3.4487363e-07	-0.3145064930932907
2325	L47M:D51L:I52K:R54Q:L55E:F73T:R77R:E79I:A80S:R81Y	-0.1847960137871462	0.004208863	0.22770266335016837
2326	L47L:D51D:I52I:R54R:L55L:F73P:R77Q:E79D:A80Y:R81S	-0.008244239153367	0.0033863485	0.08236283671324887
2327	L47S:D51G:I52Q:R54R:L55T:F73C:R77S:E79R:A80C:R81F	-0.1098112510301412	0.0001158225	-0.020383387888936632
2329	L47L:D51D:I52I:R54R:L55L:F73A:R77C:E79L:A80K:R81G	-0.0128595232596215	1.4158162e-05	-0.07053476937689455
2330	L47F:D51H:I52C:R54N:L55T:F73F:R77R:E79E:A80A:R81R	0.6072086016284833	0.60984516	0.6923791292611907
2331	L47L:D51D:I52I:R54R:L55L:F73F:R77R:E79D:A80T:R81F	0.9288211242983976	0.7017928	0.5054610337373284
2332	L47L:D51D:I52I:R54R:L55L:F73S:R77V:E79I:A80C:R81C	-0.0038002419247654	0.007922083	0.07413613261810106
2334	L47T:D51T:I52R:R54R:L55Y:F73F:R77S:E79N:A80R:R81Y	0.0189328219199061	0.00029107928	0.15874801025554292
[truncated: 6,039 more rows]
