# Supplementary material for: Protein design using structure-based residue preferences
Source: Nat Commun. 2024 Feb 22;15:1639. doi: 10.1038/s41467-024-45621-4 (PMC10884402; doi:10.1038/s41467-024-45621-4)
Supplement: Supplementary file 7 — Source Data [file 41467_2024_45621_MOESM7_ESM.zip › source/fig2j/df_gfp.csv]

	mutant	DMS_score	nonlinear_prediction	linear_prediction
0	A109D	1.30103000388	1.4580628	2.349442284578608
1	A109D:N145D:I187V:M232T:L235P	1.30103123972	1.4290197	2.1713525207643976
2	A109D:Y142N:H147L:E221G	1.30118904441	1.3379375	1.0051067877251803
3	A109G	3.70847807573	3.4932365	3.1963790312551708
4	A109G:K139M:R167C:L235P	3.5827640704	3.1969786	3.0663597969501724
5	A109G:K155E:F164S:L193Q:L194P	1.49957271993	2.3322034	2.4155863948681175
6	A109G:K157R	3.65901297055	3.5478804	3.2823489119128726
7	A109G:K157R:I160V:I187V:T224S	3.57385491883	3.1953151	3.04547936984865
8	A109P:K112R:G173S:L177P:S201G	1.30103055982	1.350057	2.088515479417058
9	A109S	3.87297019732	4.0144687	3.4306901460551162
10	A109S:D128G:S146G:Q183R:N184S:L206Q	1.30103003601	1.9029114	2.362281733940608
11	A109S:E131G	3.76773489007	3.7087026	3.291400764938249
12	A109S:F113V:F129L:N211S	2.96070167578	2.9804106	2.7523847055053965
13	A109S:F129S:D132G:N163S	1.30102999056	1.5322201	2.386029043514476
14	A109S:N145D	3.6310264224	3.8838372	3.374097022466628
15	A109S:Q176L:L193Q:I228V	3.72908370202	3.6960294	3.4183297224708764
16	A109T	3.13739228011	1.9643085	2.766832095012979
17	A109T:I151V	2.63384474432	1.9501469	2.7789143124533675
18	A109T:K130E:S146C:E171G:T185S	1.3186297114	1.7770429	2.522166534730383
19	A109T:K157R:F164L:V175A:Q203L:K208E	1.3010320798	1.6194426	2.0647517723234037
20	A109T:Q203R:M217L:V223A	1.30103058508	1.7287912	2.29283850662958
21	A109T:V111G:E141G:K208N	1.38382843766	1.3262968	1.6825339748578738
22	A109V:E110D:N211S:D233N	1.66189402382	1.4128762	2.3566179111587346
23	A109V:I151N:N184D:V192A	1.29922365081	1.3111526	1.3420469811534592
24	A109V:I151V	1.45093165486	1.4522719	2.7158841980942263
25	A109V:R121C	1.58255177942	1.4207911	2.3482999397769575
26	A109V:T117A:Y142H:I228T	1.5253566714500002	1.4021633	2.306269648541618
27	A153D:H198R:T224A	1.30102999091	1.4567535	2.323616848171021
28	A153G:H168R:N169S	1.36683398425	1.4743798	2.479435351696881
29	A153G:N158S:E234G	3.67177782815	3.75779	3.385680160932084
30	A153P:H230L	3.73838904826	4.160577	3.712097765614523
31	A153P:K213E	3.70434477851	4.2314177	3.765615349323752
32	A153S:N158T:L235P	3.5763773642800003	3.7997468	3.6422031009704483
33	A153T	3.7246805727866654	4.0253005	3.6939874469560094
34	A153T:A205G	3.62141292483	3.6618016	3.5906532484514404
35	A153T:D172G:N184D:S201G	3.2593281484500003	3.035572	3.1536176770112876
36	A153T:E234G	3.73624995712	3.9292274	3.670745663974958
37	A153T:H168L	3.34276425405	3.690856	3.4824047934568045
38	A153T:M217T	3.3520261119300003	2.8693461	3.087357369503982
39	A153T:N163S:S204T	3.74252087563	4.0594835	3.7839322748270714
40	A153T:N184S	3.71956689163	3.5602012	3.365592371052241
41	A153T:N197S:N211D	3.69920044515	3.9120855	3.74787029103973
42	A153T:V192A	3.63862709987	3.7841024	3.565142832180379
43	A153V	3.5682549213266674	3.6506894	3.3306186812279637
44	A153V:E171G	3.64354333578	3.5951614	3.358354564811722
45	A153V:G227R	3.42211115163	3.4363694	3.145124821254368
46	A153V:K155M:K157Q:T229S	3.12244033509	3.2143664	3.1772666781878938
47	A153V:K165T	3.6545343376	3.7219908	3.502181981491289
48	A153V:N158D:K161E	3.42150549149	3.351964	3.1763049584017247
49	A178P	1.6180266493200002	1.7353071	2.4014868437876022
50	A178S	3.6042418866	3.7466087	3.4131722527941477
51	A178S:F222L	3.5836573096199995	3.5752342	3.321547153820775
52	A178T	3.616657521968	3.4080126	3.231174374223925
53	A178T:I228F	3.58185155857	3.4203975	3.32534624155046
54	A178T:K208N:L220Q	3.27639619122	2.9969811	2.966234488709513
55	A178T:T224A	3.62927513957	3.237068	3.1111846796978986
56	A178V	3.69130811916	3.7551422	3.392284088947097
57	A178V:D189G	3.63674020729	3.6633992	3.322540978830555
58	A178V:H180Y:N197S	3.65454856378	3.0680532	3.041343046363758
59	A178V:L235Q	3.67580595315	3.7806606	3.425824888180136
60	A178V:N197I	3.6483350335	3.5503929	3.2373306730128024
61	A178V:T185A	3.59157004101	3.6065443	3.3197981019123484
62	A205D	3.6179848087	3.8105357	3.507564579014695
63	A205D:K208E:H216P	1.64688197742	1.3955121	2.296217745444354
64	A205G	3.56786456407	3.7350643	3.4621704528764456
65	A205G:D215E	3.57396052865	3.331976	3.1779024474970656
66	A205G:L220P	1.3010302476200002	1.519927	2.511813027681902
67	A205S	3.630017863915002	4.0589733	3.6627567692688605
68	A205S:E221G	3.137354133120001	2.9658875	3.1449607503777783
69	A205T	3.791608025115	4.1560917	3.7120165312041022
70	A205T:D215E	3.8334039654800014	3.7042377	3.4277485258247222
71	A205T:E234K	3.75914384697	4.1104755	3.740798171394587
72	A205T:G231D	3.73750507467	4.2336836	3.926687427233128
73	A205T:I228V	3.65635851368	4.0265465	3.6822078650461885
74	A205T:N211S	3.5852105228300006	4.0416155	3.6591981821021182
75	A205T:V218A	3.5748810743300004	3.513802	3.382572642522181
76	A205V	3.822155736130002	4.211565	3.7309520169051016
77	A225D	3.26338117027	2.4785433	3.068613584809253
78	A225S	3.5775370072	3.4236732	3.018977354258219
79	A225T	3.60192333225	3.4412796	3.112074521232947
80	A225T:D233G	3.69333303329	3.3674533	3.086830128843529
81	A225V	3.59190800078	3.551989	3.2740229626095547
82	A226D	3.679454652173334	3.973847	3.4913906027528574
83	A226P	3.73116200157	3.8740942	3.5838887166970457
84	A226S	3.63820589306	4.0224524	3.504129117656589
85	A226T	3.728284521005	3.9504507	3.5529359173380475
86	A226V	3.63948832975	3.9519045	3.530897580944723
87	A226V:M232K	3.69901268767	3.910476	3.5674415440148897
88	A36D	3.4731415931	3.323301	3.381642363599544
89	A36D:I160V:V223A	3.0348911391400004	2.9711733	3.196333638818644
90	A36D:K157E:K213E	3.44371987545	3.2487254	3.3640087037218076
91	A36D:Q68R:I122V:V192E:E221G	1.36963052204	1.3614128	1.7945972999370496
92	A36D:Y38N:T62A:M77T:M217L	1.30103176561	2.1706676	2.3583997656380666
93	A36G	3.688542188245002	3.4537292	3.2568174049894933
94	A36G:K44E:T61A:N197S:D215E	1.47635957491	1.9048743	2.414763454073086
95	A36G:L59H:Y150C:L200P:E212V	1.30102999206	1.3065375	0.443812099891316
96	A36G:Q93L:H147R	1.30103064869	2.0234942	2.136364544292457
97	A36G:T48A:K100M:V162A	3.12315995185	3.04125	3.135833281822338
98	A36G:T58P:C69R:I135T:N169S	1.59382398613	1.3079033	0.8024399667849367
99	A36G:T61S:F113S:N145S:N163S:H180R	1.30103082225	1.3355676	1.5322280743608474
100	A36P	3.68650160282	3.7798622	3.2475340305316642
101	A36P:I170T:V218A:I228T	3.2311789766100003	3.1254056	2.93187002164912
102	A36P:L59H:M152T:Y181C	1.44960120838	1.5071406	2.186479183013507
103	A36P:N148S:Q156L:Q203L:Y236H	3.25909873823	3.2064292	3.068637444107142
104	A36P:N163S	3.69561979116	3.650199	3.180299860848788
105	A36S	3.6395046566300007	3.846339	3.429787716011999
106	A36S:E234G	3.5804618671099995	3.7545667	3.4065459330309475
107	A36S:K213E	3.63635680956	3.8582659	3.468687673982452
108	A36S:L59P:E131V:L200Q	1.3023267285	1.410502	1.983503195218476
109	A36S:S174G:Q203L:V218D	3.28870479131	2.9239995	3.0230935829135124
110	A36S:T48A:Y142H	3.484751974	3.1265206	2.9897645406054276
111	A36S:Y91R:N134Y:V162E:V175G:K213E:T229A	1.30103004967	1.3461225	1.931754235017117
112	A36T	3.69262144092	3.6295767	3.326480444844449
113	A36T:A178T:N197D	3.1389339351300003	3.0039644	3.057189544246263
114	A36T:E123V:K155R:L235Q	3.50989704856	3.6699889	3.527444448354858
115	A36T:E131G:E171G:N197S	3.29730463582	3.269583	3.2346111818523777
116	A36T:E212G	1.29944409644	1.579802	2.5334659509115474
117	A36T:E89V:Q93L:E110V:I135V:D154G:K157R:Y181N	1.30237333852	2.013733	2.224936408321067
118	A36T:F222L	3.56198110393	3.464181	3.2348553458710767
119	A36T:F82S:F99S:I135T:M152L:Q156R:K157E:F164L:M217K:I228T:L235P	1.30157023761	1.302498	-0.3599097485522966
120	A36T:F83S	1.77346152991	2.0667634	2.6214740953094138
121	A36T:F83S:I187V	1.45343800146	1.9933672	2.425892950222182
122	A36T:F98S:N211D:E234V	3.73506103832	3.3189707	3.3244451905974652
123	A36T:G39R:Q93L:T107A:K112E:N134S:K155E:I170V:D179V:Y199H:K208R:A225V	1.30102997467	1.3213334	1.3010299746700162
124	A36T:G66D:D132G	1.3010320732	1.4406085	2.1902884483358447
125	A36T:H80P:L193P:K208E:K213R:V218A	1.68176306375	1.7598817	1.774313403339708
126	A36T:I127V:S201N:T224A	3.4968436361	3.3253148	3.1203206456999597
127	A36T:I127V:Y144H:V162A:S174G	3.71964860095	3.8354788	3.7440830703358747
128	A36T:I135N:M217L:Y236H	1.30426820661	2.1940792	2.535321206283987
129	A36T:I46T:F82I:M87T:I127V:I160F:V162A:Q176R:N211I:M217V	1.6013185457	1.3745624	0.5312266797285501
130	A36T:K40R:E114K:N143Y:Q183L	3.25658360919	3.0474312	3.068071969300903
131	A36T:K44M:I46T:F82L:K112E:D154V:Q203L	1.30111374471	1.6228378	1.3935330948537221
132	A36T:K51R:F129I:K157R:V162A:N211Y	3.74039569256	3.3215086	3.2872442805854476
133	A36T:K78Q:Y105F:K130E:K157R:D172G	3.51164731387	3.0438852	2.9431365157401705
134	A36T:K78R	3.76406938215	3.5555155	3.3065696470493884
135	A36T:K84E:V218A	1.301029812	1.4299247	2.1421559738412546
136	A36T:M77K:I127V:E131G:V149A:M152T:I160N:Q182P	1.7498299036000002	1.3150557	0.7776475859231935
137	A36T:M77T:F99L:E131G:K139R:I151V:K208E:E221G:Y236H	1.30103153559	1.5578355	1.235933592138465
138	A36T:N104Y	3.56961432376	3.7519245	3.490247898929076
139	A36T:N120D:E123A:I127V:N148T:I151L:K157R:K213R:H216R	1.51981724027	1.341352	1.4738263879261695
140	A36T:N120S:N158D	3.44485275753	3.3781607	3.2156637721077956
141	A36T:N158S	3.5580760241800005	3.4417424	3.237794978621268
142	A36T:N158Y:N169D:G231D	3.3787214484	3.27569	3.3220938324260727
143	A36T:N197S	3.75356833938	3.589596	3.346164679385485
144	A36T:P210A	3.71712992756	3.3656702	3.334145331548903
145	A36T:P55L:D116G:G126R:G137E:F164S:Y236F	1.37894242748	1.309959	1.045586415537447
146	A36T:Q93L:I135T:K155M:Q183L	1.30108782718	1.9818251	2.1295781587572393
147	A36T:T117A:A178S:A225P	1.57722342926	1.9327538	2.1662576577219212
148	A36T:T37A	3.5884379110300006	3.595639	3.380526692882067
149	A36T:T62A:N163H	3.3619314982	3.0060096	3.1166766266231445
150	A36T:T96I	3.63198769554	3.5100925	3.34487017638124
151	A36T:V149I:F222I	3.81429348081	3.4633188	3.1885633812409586
152	A36T:V175A	3.4593242959	3.4498887	3.2102039528276682
153	A36T:V54A:H76L:Y105H:F113L:I160T:S174R:V218A:T224A	1.65128397357	1.324087	0.6896867425480466
154	A36T:V54L:P57L	1.3086821644600002	1.887254	2.08594733057177
155	A36T:V54M:P74S:M77L:N134D:L220P	1.30221479272	1.4017029	1.6928392098439349
156	A36T:W56R:K100R:I151V:D179V	1.30102984105	1.4265488	2.1019378154436623
157	A36T:Y142H:K165R:K213R	3.46087604202	3.242602	3.203265910428349
158	A36T:Y144H:S174G	3.46571694025	3.5916903	3.4542828571474553
159	A36T:Y38C:V60A:D179G	1.80670621268	2.6183224	2.704839069783225
160	A36V	3.6664245916333336	3.574431	3.224307459837287
161	A36V:D179Y	3.66712853575	3.4063373	3.2626160203354027
162	A36V:D75H	3.30083342976	3.5811265	3.284590150666474
163	A36V:D75V:E94V:I228V	2.93855938381	2.9993906	2.784873245596094
164	A36V:F113L:F129I:D215G	1.4063904887600005	1.5194821	1.8896872847896478
165	A36V:F99Y:E171G	3.49460923237	3.269847	3.169918411164753
166	A36V:H138R	3.49858753936	3.3951778	3.1643460853702705
167	A36V:H80R:D81G:N120D:K155R	1.30098215031	1.3955009	1.3972781871605444
168	A36V:I122V:N143Y:N197H	3.33905761516	3.2672474	3.227465648677081
169	A36V:I127T	3.67245436889	3.6039524	3.3038441753153602
170	A36V:K125R:Q156R:N211D	3.57176985961	3.3442838	3.2355631658348716
171	A36V:K130R:M152K:L193Q:M217T	1.30103121909	2.4058428	2.521947217831132
172	A36V:K139M	3.42567836393	3.319441	3.0110960209943425
173	A36V:K139M:E141G:V223E	1.30103105359	2.172441	2.213979977067586
174	A36V:K161E:T202A	3.5599868966000003	3.2592106	3.093157790371943
175	A36V:K78E:E94G:N104Y:N163D:N197S:D209G:I228T	1.5690546852200002	1.5459361	1.8184638305908383
176	A36V:L59F:D75G:E141G	1.35100219535	1.7963194	2.219036246440217
177	A36V:M87I:G90V:E94G:I135T	1.47019388942	1.324401	1.3090948421043784
178	A36V:P186L:M232T	3.285624620290001	3.3175814	3.099279790869957
179	A36V:Q93R:K130R:H147R:I160F	2.12406513874	1.3624012	1.4681151001131445
180	A36V:S71G:D128G:N134D:T224S:Y236H	3.19403795411	3.1744022	3.194359204949809
181	A36V:T37A:S64A	3.20329514417	3.0767426	3.055288244717681
182	A36V:V162A:D172G	3.70925621161	3.7368753	3.471769405071433
183	A36V:V92A:E123G:I151T	1.4406560054299995	2.124887	2.2298238856895276
184	A36V:W56R	1.59295086946	1.4724579	2.2887392995897806
185	A36V:Y144H	3.37382990649	3.5040674	3.2520016774546874
186	A36V:Y38H:I187V	3.38734706426	3.4579175	3.095699371544885
187	A36V:Y65N:K139R:Y199H:I228T	1.3633046948199998	1.3952097	1.8950873810868363
188	A86D:I97V:D128N:N134D:I166T	1.59546337482	1.4864874	2.2217174214910145
189	A86D:T107A:N143D:N169D:I170T:E171V:Y199C	1.30255578904	1.4563756	2.0753013158883036
190	A86G	3.50638142989	3.6467364	3.4350270889490226
191	A86G:N145S:I187V	3.19710018505	3.32543	3.1717078472368248
192	A86G:N184I	3.12613139152	3.2972133	3.160337521663658
193	A86P	3.5294728833	3.575173	3.428917606489619
194	A86P:I170N:E234V	3.52968876571	3.4034493	3.4771689087233244
195	A86S	3.69390781577	3.908162	3.536728110785413
196	A86S:K125R:D128G:N163S:H168R	1.69028891583	1.4661497	2.601658607641765
197	A86S:N158Y	3.65980779241	3.5476778	3.337831924022341
198	A86S:V162A:K213E	3.82490612607	4.1457005	3.8251738645232147
199	A86T	3.70077655434	4.158575	3.707403932517324
200	A86T:D101G:D102G:N148S:D154G:T185A:Y199C:K213M:G227V	1.42574092455	2.2627723	2.551270788257272
201	A86T:D102V:V149D:K155R	1.3010320139700002	1.3601618	2.1331664771057737
202	A86T:D116N:L193P:V218A	3.52964786974	3.1407278	3.240282868476128
203	A86T:D128E:G173S:D189G	3.72780381795	3.3549578	3.2152644201679736
204	A86T:D215E	3.63530131135	3.7064533	3.4231359271379445
205	A86T:E110G:E171G	3.50402098621	3.3884807	3.303564986054945
206	A86T:E131G:Q203R:T229A	3.79819016474	3.7283576	3.591998665812528
207	A86T:E141G:Y150C:S174G	3.69028459445	3.5099828	3.386061663695654
208	A86T:E89G:E114V	3.69119481707	3.8970568	3.6732207998724915
209	A86T:F129I:S207G:I228V	3.46646702635	3.3429196	3.224341879784646
210	A86T:F129S:K139E:L140P:I166T:D179G:V223A:I228V:M232K	1.30103001935	1.342669	1.308348104429732
211	A86T:F99L:N163D	3.34634756214	2.6897988	2.976428046574572
212	A86T:G103S:Y105H:N145I:T202N	1.30102998801	1.3273934	1.7415465266604502
213	A86T:I127F:E141G:Y142C:D189V	3.59362768824	3.142119	3.157753951472811
214	A86T:I151T	3.50085552362	2.8477702	3.0967622383848354
215	A86T:I151V:N169D:D179G:N184I	3.1428855922500003	3.2368517	3.178236055110134
216	A86T:I151V:S174G:L220Q:T229S	3.86761156301	4.053278	3.8879837023291413
217	A86T:I160T:K161R	3.5679217700300003	3.6229413	3.4717205303424556
218	A86T:K106R:E171G	3.76656846659	4.029665	3.727077857962599
219	A86T:K125R:E171V	3.67571741557	4.085744	3.777108135473212
220	A86T:K139E:K165R	3.62703351226	3.5908332	3.4400614875035496
221	A86T:K155E:Y199H	3.60720119459	3.886723	3.634925579060034
222	A86T:K155R	3.693543144740001	4.1190424	3.7607838077645637
223	A86T:K157R:I170L	4.03066421251	4.2884436	3.947248223349436
224	A86T:K165R:N169Y:L193R:T202A:H230P:D233G	3.70533053105	3.4910984	3.480940395358677
225	A86T:K208E	3.56633028291	3.5081866	3.3316560006869573
226	A86T:K213R:L220Q	3.62757283241	4.057676	3.746628265152006
227	A86T:K100E:L219M	3.57838878764	3.505723	3.436245116690235
228	A86T:K100R:K106R:K139R:K157R:L219P	1.30140111459	1.4652046	2.807940279175331
229	A86T:K100R:K213R	3.77524041503	3.9470758	3.6860721517411568
230	A86T:M152T:I170V	3.5934974149300003	4.2360773	3.93296726446021
231	A86T:M232K	3.65412823369	4.115085	3.7439478955874903
232	A86T:M87T:F129S:D179N	1.672344627	1.4157813	2.132991311183454
233	A86T:N104I:V175A:Q203K	3.66807984001	3.8465538	3.7371046994940706
234	A86T:N134D:N197D:S207C:I228T	3.58001393416	3.4951818	3.4920440866821263
235	A86T:N134S	3.66207822284	3.9061565	3.597920621622804
236	A86T:N148D:F164S	3.5920969832300003	3.1771026	3.2407571477475616
237	A86T:N158S:P191S:E234G	3.69758828758	3.690284	3.5174723767564906
238	A86T:N163D	3.82509653652	3.9856687	3.641044176550604
239	A86T:N163S:L206P	3.13893393222	2.8582168	3.0206147485451633
240	A86T:N169D	3.79464896405	4.0542974	3.6872426108329943
241	A86T:N169D:S207G	3.69415893839	3.7948723	3.5715374439206045
242	A86T:N197D:E221G	3.08356501658	3.0153694	3.254647290185144
243	A86T:Q183L:E234G	3.75191680404	4.0732746	3.791106631828788
244	A86T:S174C:I187F	3.70132017934	3.654436	3.502215356053525
245	A86T:S207G	3.64758376561	3.8926425	3.5916987656049337
246	A86T:S207G:K213R	3.6226904705	3.817488	3.603663372903338
247	A86T:T107A	3.7335798036	3.603829	3.3887314002486577
248	A86T:T107A:V175A:K208I	3.80422943157	3.1149805	3.0479196853984236
249	A86T:V111A:L193P	3.3338837962	2.9814901	3.0339347849051133
250	A86T:Y142F	3.53784407131	3.9327583	3.6590568717076977
251	A86V	3.67799349013	4.1134014	3.717496368454429
252	A86V:D116G	3.7582771071	4.101426	3.789137252105904
253	A86V:E114G:I170V:L177P:A226T	2.9470228132	2.6841319	3.2052659395902876
254	A86V:E114V:M217L	3.40682192491	3.6101904	3.4693964976591887
255	A86V:I122T:Y236C	3.46000677131	3.4501455	3.4195519117323476
256	A86V:I160T	3.64859783327	3.6814508	3.485365340091525
257	A86V:K112R:N134D:Y150H	3.46962262059	3.5330389	3.462426359811843
258	A86V:K125R	3.75322543898	4.0200706	3.6965677337020617
259	A86V:N104S	3.78406607782	4.091118	3.7694117565104537
260	A86V:N120S:E131G	3.68629248799	3.7005665	3.5533975896211585
261	A86V:N145I:N148D	3.69841066742	3.6770315	3.530890000025098
262	A86V:N158T:K165M	3.53711090491	3.909568	3.7093560929419485
263	A86V:N211D	3.772891574780002	4.0425167	3.751694977997111
264	A86V:S174G:R214C	3.60097677444	3.8088443	3.56127058395071
265	A86V:Y142C:I170T	3.55762917818	3.5346596	3.4167811419699894
266	C47F:C69Y	1.30102974551	1.3191749	1.6473510025484175
267	C47F:F113S:E123V:E212V:F222L	1.3010306483399998	1.3124458	1.0326619662860796
268	C47F:H168L	1.30103106455	1.3840114	2.180750849834025
269	C47F:R72C:K213E:V218A	1.54131753834	1.3665031	2.00499040271526
270	C47F:T107A:D132G	1.3010317841	1.3706611	2.0327823926387265
271	C47G:D116G:I166T	3.32698848138	2.286606	3.2341130745793825
272	C47G:F129S:N143S:L206Q:H216L:T229A	1.30103003055	1.3028506	0.6081879531761001
273	C47G:F70L:N104D:Q182P:D215G	1.30102999164	1.3057582	0.8540817452227425
274	C47G:H80R:I97V:L124P:I166V	1.68890237965	1.3364624	1.6676533805784874
275	C47G:I127N:N184S:V223G	1.67187662734	1.858942	2.3954916961435755
276	C47G:K78R:T117S	1.45149041697	2.1307373	2.925685044849133
277	C47G:N104D:K155R:V192A:L220Q:I228L	1.30102997845	1.9117613	2.6782258695990566
278	C47G:S64P:H76R:E110K:S146N:L235P	1.4555871232700002	1.3319808	1.6542993135967565
279	C47G:T61A:S64P:T96S	1.30103000403	1.3413721	2.031731760036571
280	C47G:V67A:M77T:E110V:S174G:E221G:M232V	1.4491032282299998	1.6804188	2.3135739443867065
281	C47G:V67E:F113S:Y144Q:I160V	1.48534731474	1.478235	1.4853473147400202
282	C47G:V92I:T117S	1.53488393898	2.1651835	3.0370119797694444
283	C47R	1.6968547336266664	1.6995684	2.767614251151561
284	C47R:A178V:M217T	1.30102994779	1.4721129	1.9877636112656183
285	C47R:A86D:N169S:H198R	1.30103041161	1.303365	0.6856992929795735
286	C47R:C69R	1.29928330008	1.3241367	1.8906158059873461
287	C47R:C69R:D215G:M232L	1.3019036063	1.304424	1.0812401523744357
288	C47R:C69R:E89G:I127F:I160T:K161R:H168R:I187N	1.30103084308	1.3025608	0.42796148262186695
289	C47R:C69R:K155R:H198Y	1.6424904239700002	1.3116356	1.3492063394009874
290	C47R:C69S:D154G	1.30107291328	1.491888	2.006712129880367
291	C47R:C69S:N163Y:S174R:L235R	1.30102997764	1.5071763	2.1106046450662315
292	C47R:D102G:Y105H:K157E	1.52133788062	1.3315092	1.4733534046469652
293	C47R:D189V:N197D:D209V	1.54002775409	1.5448397	2.4052911239644548
294	C47R:D215E	1.5481450998800002	1.6202486	2.4833462457721813
295	C47R:D75A:F113S:I122V:I135F:G173S:D179E	1.30610561279	1.3376137	1.526663796128651
296	C47R:D75N:I127V:F129L	1.30298076884	1.6142876	2.577795685661683
297	C47R:D75N:N158S	1.52788460069	1.6504204	2.69826481792011
298	C47R:D75V:S174G	1.90766252745	1.6812807	2.7323209909841153
299	C47R:D81G:F83S:N148S:Y150H:I170V	1.29298219409	1.3137423	1.2133301656388045
300	C47R:D81N:K112M	1.83701816676	1.5700676	2.264667063912806
301	C47R:E110G	1.45039778293	1.5770874	2.336039421105424
302	C47R:E110K:N120D:D154N	1.3010961987799998	1.4355967	1.8442194581226734
303	C47R:E141G:L206P:K208T:M232V	1.607081112	1.4558179	1.9259579830522917
304	C47R:E221V	1.3015347472499998	1.3462061	1.9143108832430231
305	C47R:E89A:Y105H:N163Y:N211S	1.4281976925	1.3478308	2.043427426409302
306	C47R:E89G:N104D:F164S	1.60734995651	1.4740975	1.9128198290463052
307	C47R:E94G:K106R:G133V:I228T	1.6547551312	1.3311981	1.6437112827339213
308	C47R:E94G:K155R:N163I	1.3010317726	1.5488344	2.438632821944761
309	C47R:E94K:F99S:N120D:K213R	1.4803262702000002	1.3095067	1.0306953573399862
310	C47R:E94V:E212G	1.30324395674	1.3331567	1.7003756639884324
311	C47R:F129L:H147R:N148D:D215G	1.30109131205	1.3270221	1.2989601250615195
312	C47R:F164L	1.39221852995	1.6050056	2.450072442412954
313	C47R:F70L:G103S:K112E:N148H:F164I	1.4181686828400002	1.4032012	1.3806840646051253
314	C47R:F70L:Q203R:M217V	1.6384191438299998	1.494947	2.033393524743443
315	C47R:F70L:V92G:K106M:D154G:S207C	1.45467281258	1.4465106	1.8204268736841855
316	C47R:F70S	1.30103179017	1.4809425	2.1043755632844157
317	C47R:F70S:F129L:I135N	1.42742351212	1.3622131	1.2967107344011721
318	C47R:F70S:F82L:V92A:F99S:K106E:K112R:T117A:V175E:N197D	1.3010312465	1.3040788	-0.011507811850905103
319	C47R:F70S:K78T:F82L:V92A:F98I:K213E	1.3010294266700002	1.350732	0.942458130895665
320	C47R:F70S:K100R:S146R:A153V:I170V:Q176R:M217V	1.30102999267	1.3419977	0.9599862344926389
321	C47R:F70S:Y73H:V92A:I97N:N143D:N148Y:V192M:L193P:K213R	1.5771345379799997	1.3040309	-0.239542389411473
322	C47R:F82I:K84R:Y181F:L206P	1.30103122911	1.3370663	0.8778560959922195
323	C47R:F82L:F83S:I97N:G103C:N104D:N145D:L194P	1.30103283179	1.3021076	-0.9386322197218147
324	C47R:F82L:I122V	1.38125853392	1.4733881	2.205118525997325
325	C47R:F82L:S85F:M152S:H198R:L200R:D215G	1.30103044862	1.3019758	0.3578696953670988
326	C47R:F82S:K84E:F98L:F129L:L136Q:S174C:S204P	1.30103059075	1.3029513	-0.25408244690880943
327	C47R:F82S:N158D:N197D	1.41991021894	1.3759639	1.9536847277460654
328	C47R:F82S:T229S	1.41991057412	1.3811568	2.015782258556961
329	C47R:F83L:F99L:L193Q:F222L	1.5495793959399995	1.4177839	1.6543675021298272
330	C47R:F83L:F99S:N104Y:S201C:L206Q	1.3010299889	1.3061084	1.003500634742709
331	C47R:F83L:K139R:M152T	1.37973024947	1.594909	2.4836899210434353
332	C47R:F83L:Q93L:D101G:M217T	1.30103102623	1.3651764	1.1395078898675821
333	C47R:F83L:V92A:T107A:K157R:L206P:M217T	1.30553928805	1.3507186	0.7662325396364511
334	C47R:F83L:Y91R:F99S:D102N:I127V:V175A:S204P	1.3000657597799998	1.3019816	-1.1032326870147493
335	C47R:F98L:G115D:L193P:K213M:L235P	1.56515853902	1.558417	2.4504610209614026
336	C47R:F98S	2.03963426164	1.6727054	2.7347527993262313
337	C47R:F98S:F222S	1.69697367414	1.6354609	2.6659080636786805
338	C47R:F98S:N145D:K157M:K165E:L193Q	1.3011144553	1.5946137	2.6147508473262095
339	C47R:G115C:F164L:V192A	1.30103039469	1.5318155	2.1136346615604427
340	C47R:G137E:N197F	1.6181856686899998	1.6256514	1.6181856686899794
341	C47R:G159S:K165E:N169Y	1.30106317061	1.6154773	2.6210868794019047
342	C47R:G50V:K84R:F113S:E114G:S174G	1.3037586319	1.3040688	0.2853116715752604
343	C47R:G66S:H180Y:K213E	1.30110211107	1.314512	1.3855331463771559
344	C47R:H138L:K157E	1.30121370595	1.604344	2.457678396407782
345	C47R:H138R:N143D:M152K:I166V:V175G:D196G	1.56283852157	1.5755701	2.5966761000952383
346	C47R:H76L:F98S:E114V:L124P:N134S:N197D:T202A	1.30102999263	1.3146067	1.555979522483765
347	C47R:H76L:H80R:D102G:K161M:K213E:M217V	1.49498281604	1.3775713	1.1636974024431748
348	C47R:H76R:I127V:L200P:M217V	1.30102985031	1.3152063	1.1791939537029967
349	C47R:H80L:H138L:Y144C:N148S:N184S:N211S	1.57329741782	1.474797	1.8591992623802525
350	C47R:I122F	1.30103001522	1.3275422	1.9800395514070823
351	C47R:I122N:D209G	1.3010302475700002	1.3108315	1.2532900513827716
352	C47R:I127V:H138Y:I151N:N169S:I170V:M232K	1.39775935578	1.3309233	1.739206048321421
353	C47R:I127V:P210L	1.86671486951	1.6567698	2.681430360590653
354	C47R:I135N:G190R	1.50471227196	1.4796015	2.286292239609593
355	C47R:I135T:K157R:I187V:Y199N:Y236H	1.30103024978	1.489882	2.018023719043014
356	C47R:I97N:Q203L	3.43371505003	1.3577155	1.9597598005482881
357	C47R:K106E:D128V:S146N:K161R:P186S:N211Y:D215E	1.57923171497	1.414728	1.5169262423504697
358	C47R:K106R:Q176R:S207C	1.54159357189	1.4811468	2.1280904370734115
359	C47R:K130M:I187V:L200Q	1.3043941288299998	1.5154405	2.001735801115103
360	C47R:K139R:S207G:T224A	1.30103010035	1.610261	2.5173682530327546
361	C47R:K51E:F70L:K100E:K106R:F129L:I160V	1.69043938776	1.5242763	2.2307342934917593
362	C47R:K51M:K112R:I122V	2.16694112715	1.6484413	2.8210888284480036
363	C47R:K51R:H76R:M87T:N148D:Q176R	1.44033190287	1.3689634	1.320380267087684
364	C47R:K51R:S71G:Q79L:D132E:K139E:M232K	1.30102999533	1.5237951	2.249525261087863
365	C47R:K78R:F99L	1.3956742349000002	1.4746921	2.083087323380469
366	C47R:K78R:Q79R:N158G:G159R:D196G	1.30103165289	1.6482898	3.01742406639967
367	C47R:K78R:V92A:F99L:N148Y:S204P:I228T	1.30106818755	1.3549958	1.0892892339189644
368	C47R:K84E:I127V:H147R:H180C:P191L:Y199H:T229N	1.57377572147	1.3132403	1.6016071947266681
369	C47R:K84M:T224A	1.30239075842	1.4299834	1.8700881685511108
370	C47R:K84R:K100R	1.55143872003	1.4490935	2.033685396528475
371	C47R:L124P:K130R:L136R:H138L:D154G	1.31210136269	1.3120226	1.0840737163145104
372	C47R:L136P:N184V	1.30109984939	1.3236301	1.6802407048017025
373	C47R:L136R:Q182L	1.44788810347	1.3211641	1.460836239007713
374	C47R:L140P:N148Y:M152R:M232A	1.40463884084	1.4110327	1.70711873662104
375	C47R:L200Q	1.7661554792299998	1.5790615	2.3151574090636844
376	C47R:L52P:K106E:Y142C:E234G	1.47204344852	1.4141909	1.638156540932723
377	C47R:L52P:L59P:L140Q:P186H	1.30353580509	1.3074973	0.6968359539521045
378	C47R:L52Q:E89G:K100R:L140Q:K157R:I160F:N169S:N211S	1.30246788668	1.3093431	0.8284071571309681
379	C47R:L59H:M77K:V218A:V223M	1.5041776563100002	1.3050323	0.1502866582668645
380	C47R:L59R:K139E:Q183R:V192A:L194R:E212G	1.30103187279	1.3039579	0.3526798523848933
381	C47R:L63P:F129S:K213R	1.30022633628	1.3040223	0.9607280112039938
382	C47R:L63P:F83I:T96A:F99S:I160V:N197D:S201G:M217L	1.30274554815	1.3019962	-0.17281118484423974
383	C47R:L63Q:Y91D:D116G:N143I:S204P	1.68502024613	1.3029654	0.23555753062859175
384	C47R:L63R:N148I:H230L	1.7799296421900002	1.3301363	1.8773898081804892
385	C47R:M152V:T202A:L206P:K213E:G231A:Y236N	1.96894331604	1.4822223	2.4338749556213735
386	C47R:M77T:D172E:K208R	1.3010305455600002	1.5162005	1.9700133717929522
387	C47R:M77T:I122V	1.5727750809	1.569945	2.442994384858495
388	C47R:M77T:N163S:A178D	1.57407202958	1.3553905	1.5136685484456849
389	C47R:M77V:F164L:Q203R	1.6003134128	1.5142134	2.0624934521748086
390	C47R:M77V:N104D:K106R:I135N:Q176R:N211Y:K213R:T224A	1.60849697094	1.3400542	0.7616945196127052
391	C47R:M87I:N158D:N163T:Y199H	1.30102998394	1.4727383	1.9834765518288306
392	C47R:M87L	1.30102998512	1.6459221	2.581738248494798
393	C47R:M87L:Q93L:D102G:K106E:N120S:F129L:D132E:N145S:D215G	1.39034018786	1.3072786	0.02877388855184071
394	C47R:M87T:H198L:V218A	1.61112031028	1.3457086	1.1859464248819314
395	C47R:M87V:D215G:L235Q	1.30349021433	1.3318291	1.518571166979231
396	C47R:N104D:N184D	1.30103004624	1.5147028	2.0297233718737084
397	C47R:N104S:E110G:K139E:Y144C	1.52403350377	1.4954993	2.0418249318843427
398	C47R:N104S:Y105C:I122T:Y144C	1.30214345021	1.4665204	1.9670508588021538
399	C47R:N104Y:Y181C:L200Q:Y236F	1.30102998341	1.5707377	2.3808459454711945
400	C47R:N120D:I122T:T185A:H198L:T229P	1.30102998173	1.338149	1.1335321824177027
401	C47R:N120D:I151V	1.4531008493900002	1.4605954	2.1049406673984947
402	C47R:N120Y:I127F:K155E	1.30370377995	1.4511123	2.0147195844954053
403	C47R:N145S:V192A	1.62919903697	1.6292658	2.571031539750966
404	C47R:N184I:T202S	1.3062957294	1.5362427	2.146090714772354
405	C47R:P53L:Y65C:F98L:K157R	1.30103002642	1.3122507	1.4650468440768558
406	C47R:P55S:D179V	1.5871653719299998	1.5418371	2.0938774696662277
407	C47R:P55S:N169D:N197S	1.48065183114	1.5898465	2.3611606810420334
408	C47R:P57L:T62A:K130R:N197K	1.5980938431	1.3799478	1.575696726735357
409	C47R:P57S:T61A:F83I:N120S:L140P:F164S	1.58694168961	1.30788	0.6571821900667549
410	C47R:P74R:V92A:N158D	1.30102998827	1.507756	2.058194521575679
411	C47R:Q176R:D179A:E221G	1.30186637308	1.391043	1.5483712096766598
412	C47R:Q68R:C69R:K155E:S174C:L235P	1.30103107545	1.3031493	1.0413277403747538
413	C47R:Q68R:H168Q	1.610627024	1.319933	1.565133230620434
414	C47R:Q68R:H80L:A109G:F113L:N134D:F164L:Y181H	1.30102999509	1.3100063	0.7376814231276516
415	C47R:Q79R:V111A:D179G:D233G	1.30103115069	1.4862828	2.0369670734942362
416	C47R:Q93R:E94G:K130E:M152L:D172G:N184D:T185A:T229A:D233G	1.5360875169	1.3098578	0.9259793264010774
417	C47R:R72S:K130R:N158D:V175E:P195S	1.4406561006	1.4888794	2.061005673310421
418	C47R:S146G	1.43488994651	1.6583514	2.5891162817255395
419	C47R:S146G:N184Y	1.29971880132	1.3865242	1.7788386729403372
420	C47R:S174G:N184S:S204T:L219P	1.55217824074	1.3185083	1.766982316381089
421	C47R:S174G:Q182R	1.3010304955	1.3256557	1.9424691789457578
422	C47R:S64P:F129S:N134S:V149I:K157E:T202A	1.30103103355	1.3027657	0.45481445367968565
423	C47R:S64P:N134S:D196N:E212K	1.30181156788	1.3028642	0.7816937155753554
424	C47R:S64P:V67E:M152V:N211Y	1.58795866824	1.3129516	1.2967856719160171
425	C47R:S71C:H80Q:L136Q:M232L	1.3010970435299998	1.5097344	2.0617502848959552
426	C47R:S85P:T117S	1.30102997519	1.5225248	2.188942623757319
427	C47R:S85Y:M87V:T107A:E234G	1.29860368857	1.4335254	1.5250576660036026
428	C47R:T202A	1.30103000696	1.6607203	2.7047710294922034
429	C47R:T48A:W56R:T62A:E89D:N104Y	1.30103064855	1.3150628	1.3456921472689116
430	C47R:T48A:Y105N:H138R:V223A	1.30073205567	1.3226467	1.5516216259726674
431	C47R:T48N:H80Y:D189G	1.60135593456	1.6192216	2.522840362917451
432	C47R:T48S:E234V	3.46797382714	1.6198493	2.612173501819216
433	C47R:T49S:S146G:I166F	1.302893964	1.4949551	2.1801739895290293
434	C47R:T58A:F83S:D116V:K157E:L177H	1.30947606479	1.365436	1.5541867923630641
435	C47R:T58A:I160T:N169D	1.54865015942	1.5252987	2.19667600641117
436	C47R:T58A:S71C:D81V:F83I:N134Y:N158D:S201G	1.4615462604299998	1.3026913	0.7734436083903871
437	C47R:T58S:E131V:K157R	1.30017793149	1.6651635	2.783796140776828
438	C47R:T61A:N145S:V149A:K213R	1.40366057507	1.6018399	2.5371133956374257
439	C47R:T61S:N197S:H198L	1.55981317684	1.448438	2.2928610408465993
440	C47R:T62A:G66D:M87L:R108S:N145D:K157E:I170N	1.6389646960600002	1.3102177	0.7035401455771679
441	C47R:T62A:K84R:L124Q:E131D:V149D:D172G	1.3010336750700002	1.303568	0.16165639341276794
442	C47R:T96A:G133S:Q176L:V223E	1.56268015434	1.4245639	1.8312789890278522
443	C47R:T96A:K100R	1.69486495289	1.6517334	2.7146802139788493
444	C47R:T96N:V111A	1.30108790356	1.524216	2.0707150779271233
445	C47R:V111A:I135T:R167H	1.53101267464	1.4732697	2.0076531371576958
446	C47R:V149A:V175A:V218A	1.30183771637	1.529883	2.1633864375265333
447	C47R:V162A	3.25370648317	1.7446543	3.0171600469189097
448	C47R:V54E:N120S	1.6276123870200003	1.31627	1.6656475355677862
449	C47R:V54E:W56R	1.30136897188	1.3028249	0.7548887730366807
450	C47R:V54E:Y144F:N148K	1.4651710194999998	1.3151028	1.8301183668972394
451	C47R:V54M:F164S:N169S:D172G	1.30148000676	1.4572577	1.8775779343412577
452	C47R:V54M:H180L:F222S	1.5773928118599998	1.448272	1.7710311507839611
453	C47R:V60A:F164L:I187N	1.59809133925	1.4573739	1.7430033478939195
454	C47R:V60A:V149A:Q182L	1.30102990403	1.3157477	1.071255670101634
455	C47R:V60E:T61S:Y91F:K125E:H138R:K139Q:Q156L:H180Y:A225T	1.5259399048500002	1.3051366	0.2638271403403174
456	C47R:V67A:H76P:N120S	1.30103059876	1.5795151	2.4209979382126727
457	C47R:V67A:S71G:K208E	1.65582091296	1.5576681	2.3349576015525524
458	C47R:V67A:V92A:S174R:N184I	1.63803251521	1.5289615	2.103133063014081
459	C47R:V67E:K78T:I160T:N211S	1.47476422266	1.4872708	1.7929249849949358
460	C47R:V92A:E114G:H138R:D196G:H230L	1.30103017756	1.4420666	2.0420207226435028
461	C47R:V92D:D101G	1.45104999842	1.5242236	2.2245826885029887
462	C47R:W56R:D116G:Y150F:H180R:H198R	1.3010319231799998	1.3019916	-0.07062883653201224
463	C47R:W56R:D81G:R95C	1.60960521415	1.3020772	0.011659607012384665
464	C47R:W56R:E141G:I151N:N211S:H230N	1.29928830909	1.3037466	0.9060235759539952
465	C47R:W56R:S146G:M152T:D154G:D172G:S204A	1.4369715309600002	1.3183645	1.4886724275732393
466	C47R:Y105C:H180L	1.3846883038100002	1.445054	1.7180897107733286
467	C47R:Y105D	1.30102999812	1.3238784	1.6670137045797295
468	C47R:Y142S:M152T	1.30108740584	1.6227801	2.666700854853967
469	C47R:Y181C	2.19736883145	1.6622676	2.6043151588224953
470	C47R:Y65H:F113V:I187T	1.30111760907	1.3461865	1.4088599505758967
471	C47R:Y65H:F98I:K106E:I122V:L140Q:D154Y:Q203P	1.2992135267	1.3048854	0.7029401207110297
472	C47R:Y65H:Q176R	1.60256773352	1.3395226	1.4768001403748354
473	C47R:Y73F:S146C	1.30103048075	1.520561	2.224797070619257
474	C47R:Y73H:M87K:K112E:T185A:L194P:N211S	1.46368866835	1.303324	0.09853073043981553
475	C47R:Y73N:N134S:Y150S:Q183R	1.30102999174	1.3240185	1.5344503753986192
476	C47R:Y91H:H138R:K157E	1.47377374493	1.3435243	1.854807206194419
477	C47R:Y91N:D102G:S146R:N169D:D189V:D209G	1.3010299909999998	1.3033087	0.7447987849433788
478	C47R:Y91N:K161R:F164I:K208E:D209G	1.3010319045799998	1.303464	0.6351143449645735
479	C47S	3.618936543535	3.5553524	3.2531632388167937
480	C47S:A178T	3.36309176664	2.9645557	2.918832961659705
481	C47S:C69R:A178T:N184D:T185S:V218A	1.5225104152700002	1.3513697	1.2740458140792037
482	C47S:D101G	3.4864367939699994	3.504674	3.246823252887426
483	C47S:D101G:I127V:H180Y	3.42648468925	2.9307327	2.916452393184122
484	C47S:D102G:F113S:D116G:N120D:G190S	1.3926764715	1.4550654	1.3479448688554663
485	C47S:D128G:S174G	3.62252627676	3.6870763	3.4611164575650464
486	C47S:D128V:L136R:E141G:L193P:S204T	1.30103082229	2.20981	2.3567950043032475
487	C47S:D189V:L220Q:L235P	3.54262890759	3.4467976	3.2913088638431054
488	C47S:D75G:L220Q	3.53572708807	3.4192872	3.2413492569697895
489	C47S:D75V:H80R:Y150C:L206Q	1.50204785993	1.6231153	1.6288738360244954
490	C47S:D75V:Y91C:F99L:G115C:K155E	1.73447109343	1.560029	1.5512747494846544
491	C47S:D81G:E114K:G115C	1.30098012304	1.5526261	2.058291044611923
492	C47S:E110G:E114G	1.78153402491	2.1975825	2.3348006961623264
493	C47S:E110V:H198R:T224I	1.48476659743	1.4403654	2.109917947408036
494	C47S:E110V:N145D:N211S	3.7424929663	3.4619794	3.2204658282614367
495	C47S:E114V:I170T	3.60157229887	3.5557048	3.3622144741608264
496	C47S:E141G:V192E	2.91470089534	2.9014652	2.796343481051855
497	C47S:E171V:T202A:L235P	3.25948468468	3.3897173	3.3350074488562678
498	C47S:E89G:Y91D:K139R:K157R	1.30215258787	1.4554979	2.1471589545602106
499	C47S:E94V:N104D:F113S:H138R:D233G	1.30102997844	1.6532598	1.7542651850408646
500	C47S:F164S	3.1258847579	2.8186624	2.8231984475242893
501	C47S:F70I:Q203P	1.31302613955	1.4906125	2.230896288410238
502	C47S:F70I:Q93R	1.30102980006	1.4377316	2.1022442497912057
503	C47S:F70S:N120D:H168R:I170V:H180R:V223A	1.30176115634	1.3031653	0.010560443507857453
504	C47S:F70Y:N163S	1.3009914157	2.481555	2.6312637922362265
505	C47S:F82I:M87V:N143S:D189G:D196G:A205G	1.61370025446	1.8799378	2.0153909796650002
506	C47S:F82S:F99L:E141V:N163S	1.45314768579	1.5237485	1.6863971484236602
507	C47S:F82S:K100R:K125R:H147P:K161E:A226T	1.57553826881	1.5302249	1.7378355460285184
508	C47S:F83L:Q93R	1.3010335692	1.4355247	2.0861034676119967
509	C47S:F83S:K100S:M217K:I228T	1.30109354411	1.331336	1.3601590331470474
510	C47S:F98I:I166V:Q176L:S201G:V223A	2.9360523227	2.8275888	2.977403038271673
511	C47S:F98S:N104T:N143S:V162E	3.70742537935	3.0994024	3.248493640015742
512	C47S:F99L:V111A:K125M:K130R:I187F:L193P	1.30161170044	1.7362118	1.5969668671384913
513	C47S:G103S:V162A:N163H:H216P	1.68253122278	1.3934082	2.488291126753574
514	C47S:H138R:I170V	3.5374689631	3.4871907	3.376035291060648
515	C47S:H168L:L235P	3.36564323399	3.2634254	3.095635179308165
516	C47S:H168R	1.39000715173	1.4467158	2.298411516045743
517	C47S:H180L	3.24953038257	2.7392783	2.7199922134129593
518	C47S:H230L	3.5063563589	3.5068152	3.2385456130780184
519	C47S:H80R:D196G	3.06265979962	2.8895106	2.8753896436162725
520	C47S:I127N	3.4610767496	3.4659443	3.2792102630011453
521	C47S:I127N:F164I	3.25502289706	3.1161504	3.031085784831644
522	C47S:I127T	3.6226324273800015	3.5846956	3.332699954294867
523	C47S:I127V:H147P	3.03261837277	2.654984	2.7061517930696253
524	C47S:I127V:V175A	3.83657731871	3.4129107	3.1771411642210836
525	C47S:I135F:F164S:S174G	1.5354368066400002	2.217803	2.3917163211596595
526	C47S:I166F:E221V	1.64201021994	1.4721203	2.0105443776066485
527	C47S:I170N:G188R	3.5505972333800004	3.3414197	3.2069606838344598
528	C47S:I228T	3.4166124349	3.4041586	3.1820757531090065
529	C47S:I97V:M152L:I166S:I170F:Q176L:P186S:I187N:G188A	1.30103104405	1.9999537	1.9807353995719845
530	C47S:K106E:V192A:A205V	3.47647455517	3.2004685	3.1484823896751246
531	C47S:K106M:K139R	3.39027309907	3.3699172	3.238340482574772
532	C47S:K112R:K125E	3.20408452722	3.1580558	3.004932966432584
533	C47S:K125E:I135T:N169S:S201G	1.30102999117	2.414596	2.3740626999502688
534	C47S:K125R	3.56550145135	3.4752538	3.2322346040644265
535	C47S:K125R:N145D:N169S	3.5333537025800004	3.2203898	3.1122211448075543
536	C47S:K155R	3.25486010112	3.5217164	3.3065431140640325
537	C47S:K157R:N184S:N211H	3.49360849819	3.1059833	3.048308057447745
538	C47S:K165R	3.69390271282	3.558186	3.3102681322440874
539	C47S:K51R:I228V	3.18841274605	3.3736756	3.1978844878222334
540	C47S:K51R:V149A:Y236C	3.30974454704	3.2366354	3.085683990926737
541	C47S:K78E:T107A:D128G:T202A	1.71978756158	2.5612547	2.590179939847086
542	C47S:K78R:K112M:D196N:Y236H	3.22962435932	3.0470111	3.0995774448295617
543	C47S:K78R:L124Q:H168R	1.58000455833	1.3147415	1.5510201196627176
544	C47S:K84E:I122F:Y142F:D179G	1.4882726803	1.3096216	1.3159616900635365
545	C47S:L136Q:I228F	3.15071665004	2.845141	2.909996705438385
546	C47S:L193P:D233A	3.35904246851	3.2513776	3.200054119765323
547	C47S:L235R	3.62389867146	3.5096948	3.165841973405062
548	C47S:L52P:T58A:M77V:K130R	1.30103080583	1.9516406	1.9834162171633491
549	C47S:L52P:Y105C:E123G:T229I	1.30103003909	1.9190071	1.9946350286893737
550	C47S:L63P:F99Y:K161M	1.3010833579	1.4668875	2.1949109779756513
551	C47S:L63Q:F70L:I135N:N143S	1.48702162062	1.4022583	1.7529356998032377
552	C47S:L63R:K106R:Y150H:L193P:M217T	1.42634803697	1.3904251	1.670307075572404
553	C47S:M152I	3.5021888902800007	3.4681242	3.215821875113453
554	C47S:M152K:H168L:N197S	3.29725448969	3.1430843	3.0176646913609906
555	C47S:M152K:N163D:L193Q:F222L	3.25935492905	3.0339878	3.0066758339664856
556	C47S:M152V:Q183L:V192A:F222S	3.69630982809	3.172674	3.2156599150186618
557	C47S:M232K	3.42027813426	3.5183542	3.28970720188696
558	C47S:M232T	3.4042302444800003	3.4964156	3.273193149687727
559	C47S:M77T:F113S	1.3014411572	1.7557688	2.0501488867547337
560	C47S:M77V:L140P:V218D	1.6068451191100002	1.691805	1.6069774754186057
561	C47S:M87T:K208R	1.30537775093	2.3028321	2.5256864263350125
562	C47S:N104S	3.71441836534	3.5361924	3.305078626872819
563	C47S:N120S	3.5130337278800003	3.4629111	3.228353841100391
564	C47S:N120S:Y150C	3.4209796687700003	3.1140716	2.93642642955939
565	C47S:N148Y	3.3723560440900004	3.3493848	3.1620206380419438
566	C47S:N148Y:V162A	3.5782929471300005	3.5397546	3.411566433809291
567	C47S:N163D:V175A	3.50609895036	3.2420537	3.070526990833293
568	C47S:N169Y	3.50483879071	3.3434796	3.1849666567963633
569	C47S:N184S	3.30964718953	3.1512225	2.924768162913026
570	C47S:N197D:Y199C	3.3561316802599994	3.271318	3.1002565264536015
571	C47S:P57A:S64P:I122V:N145I:T229A	1.3011014831	1.3895688	2.10310338352978
572	C47S:Q182R:T185A:F222S	1.43856187745	1.4343923	2.186579249243084
573	C47S:Q68L	2.86543426676	2.831755	2.831947390602519
574	C47S:Q68R:F113Y:Q176R	1.30103033775	1.3736707	1.6337827378574097
575	C47S:Q68R:K125G	1.4957898321	1.3299755	1.6014776155656583
576	C47S:Q79L:I127N:M232V	3.5821580715599994	3.299216	3.2231061983728795
577	C47S:Q79R:F83S:D102G:K157M:I160V:M217R:D233G	1.5180387600999998	1.3179245	0.9101860654845495
578	C47S:Q93R:S201G	1.6193955620500002	1.4451562	2.2313488978070293
579	C47S:R167H:V175M:L193R	3.63685295419	3.313333	3.229401441379286
580	C47S:S64T	3.2368690908099995	3.095308	2.90076366502988
581	C47S:S71G:I166V:T224A	3.49774524199	3.3299465	3.218674421438984
582	C47S:T117S:N143D	3.25188068534	3.1687198	3.036479636000063
583	C47S:T202S:L206Q	1.5358189465600005	1.755525	2.1533063823343803
584	C47S:T224A	3.3844875343000003	3.3754315	3.1331735442907673
585	C47S:T48A:L59H:F99L:G133S:S207G:H230R:M232T	1.3010299869	1.346561	0.9967846954738435
586	C47S:T48I:F70L:Q182R:E221G	1.59700236091	1.3635187	1.4566584996301017
587	C47S:T49A:M77V:D101G:G103D:I127F:N134D:I160N:K208R	1.41244371616	1.3156229	0.6106759476733141
588	C47S:T49A:Y65F:T185S	1.30103087447	1.379926	1.8107880155401317
589	C47S:T49S:K78R:T202P:E234V	1.99318898761	2.452519	2.7832133551098464
590	C47S:T58A	3.0492976559	3.0398004	2.934517344123635
591	C47S:T58A:L59P:K155E:F164I:P186S	1.30103000108	1.3685181	1.5550828207363558
592	C47S:T58A:N197D	2.95813544278	3.020193	2.9995567206825386
593	C47S:T61A:Y65C:N148S:K155R	1.55169320742	1.398431	2.105465762542124
594	C47S:T96I:F98L:V162A:T229S	3.39544354042	3.4918878	3.5524262679463106
595	C47S:V54E:D101H:F222I	1.51341025655	1.3903599	2.1853082797561876
596	C47S:V67A:V92A:F113S:V149A	1.74470504613	1.7335342	2.0101831281308713
597	C47S:V92I:K165M	3.51378027828	3.5878148	3.4520025363624356
598	C47S:Y144F:I170V	3.46747201135	3.5842001	3.5419927923667607
599	C47S:Y144H:D233V	3.40425382073	3.2453666	3.121351770076405
600	C47S:Y150F	3.50332441832	3.4296777	3.1758631222873244
601	C47S:Y150N:N158Y:F164I:I187V	1.30151837359	2.6335466	2.547929966585685
602	C47S:Y236C	3.5001502747300006	3.5312173	3.2696615086897087
603	C47S:Y65C:K84R:F99S:K100R:E110G:D116G:N148I:A153T:Q156L	1.30102993152	1.303104	0.10267842365692825
604	C47S:Y65F:V92A:K165R:S204P:K208E	1.38770420278	1.3309827	1.0325627180424217
605	C47S:Y73C:F129S:H168R	1.95654243454	1.3036071	0.5707017345493572
606	C47S:Y73C:I135T:H138L:K165R	1.30430055728	1.5433367	1.858128439794351
607	C47S:Y73C:S85P:D128G:F129S:M152L:Q203R	1.29944449694	1.3212769	1.125557450532869
608	C47S:Y73H:F83L:T96A:E141K:N211D:V218A	1.30103017097	1.5188841	1.7924652719143617
609	C47W:D101G	1.46772222434	1.4135215	1.9190939867429861
610	C47W:F82Y:N158S:R167C	1.30103010234	1.3840803	1.569570842709787
611	C47W:F99Y:K165R	1.54423692224	1.4010906	1.900413933843354
612	C47W:H80Y:Y144C:Y150F:I187F	1.30298150424	1.3821733	1.6951465201399838
613	C47W:K106R:N120S:V223G	1.30159369686	1.3772645	1.4615322113923443
614	C47Y:D81N:G173A	1.30103053497	1.4160907	2.020489738045959
615	C47Y:E114G:K125R:N145D:F164S	1.82278297471	1.3511124	1.632277386219649
616	C47Y:F164Y	1.3010300224	1.4461622	2.365884978759853
617	C47Y:F70L:F83L:V149A:Y181H:H216R	1.30102999748	1.3065033	0.9246934151671784
618	C47Y:F82L	1.48177562822	1.3780187	1.9586670028963236
619	C47Y:F98S:H168R	1.30409522139	1.3104453	1.6389384738649555
620	C47Y:G103S:I160T:K161E:Q176R:D209G:K213E	1.34374706088	1.3108153	0.6259331616705914
621	C47Y:H80R:I127N	1.4949281310799998	1.4134786	2.208661023636016
622	C47Y:K106R	1.50738889582	1.4730036	2.6184896903228543
623	C47Y:K130R:N134S:S174T:Q203H:D215E	1.48702406826	1.4241438	1.9302506047226147
624	C47Y:K51R:I127V:F129L:K130E:M152L	1.30011652546	1.4037201	2.1352944782204677
625	C47Y:K51R:M87L:F164S:D196N:R214C	1.29990011172	1.3723918	1.7151537811972903
626	C47Y:K51R:V111A	1.3010294458299998	1.4064455	2.118160217096677
627	C47Y:N120S:N184S	1.9049639838900003	1.4334453	2.2733471748411676
628	C47Y:Q79R:F113L	1.3010329228	1.4435678	2.4185409154699666
629	C47Y:Q93L:D102N	1.72118519566	1.33279	1.278882052177881
630	C47Y:T58A:C69R:T107A:N120S:K139T:Q183R	1.3017082727399998	1.3065965	0.8842377023632468
631	C47Y:T61A:S71G:H80R:A86T:N120Y:E123V:D132G:Q203L:Y236N	1.30350963713	1.340929	1.817771798274262
632	C47Y:T62A:F99L:D102A:K125R:N143D:I160V:T202S:M217L	1.48542730399	1.3151634	0.5001358303894019
633	C47Y:V67A:I135V:K161R:D189G:N211S:T229A	1.37172285507	1.428467	2.424279065327501
634	C47Y:Y181H:E221G:E234G	1.30102999999	1.3862199	2.0513257725109253
635	C69F:I97T:D154N:Q156L:F164S:D179G:K213E	1.68644622676	1.3352655	1.7157415747665898
636	C69F:K139E:E141V	1.3010299894	1.4003367	2.614969709965669
637	C69F:M87T:V92G:F98S:I122F:D132G	1.30137876801	1.304009	1.057184318191117
638	C69F:V218D	1.30103079342	1.3860478	2.453052857174243
639	C69G	3.468137678095	2.6562912	2.7331073786851356
640	C69G:A109T:F129L:G159V:I160V	1.42857548705	1.4908693	1.6071828880391061
641	C69G:A205T	3.25913600942	2.6852365	2.879619258508225
642	C69G:F99L:I127N:E171V	1.74639342393	1.9243191	2.1851711106017113
643	C69G:H230R	3.48020384092	2.6079764	2.736700307096899
644	C69G:K106E:D172G:Q176L:V218A:I228V	1.36227683409	2.109786	2.292838037408228
645	C69G:K78E:K125E	1.3669390598	2.1324885	2.1025483033370627
646	C69G:L219P:F222S	1.3049894137	1.3660238	1.7347385919313352
647	C69G:M77T:L140Q:K155R:G190D:N211Y	1.51264135394	1.8973491	1.8268019901640562
648	C69G:M87L:I228N	1.30110168176	2.370089	2.44478254522625
649	C69G:Q156R	3.26202454674	2.5940676	2.7310931098924036
650	C69G:Y150C:L177P	1.30102998624	2.2580967	2.245472558220415
651	C69R	1.401153624425	1.5045096	2.688506206216799
652	C69R:D101G:H138L	1.3139912876200002	1.4589024	2.42876398339184
653	C69R:D102G:E123K:M232L	1.46826981016	1.4250737	2.2439962442969765
654	C69R:D102V:M232T	1.5043395815600002	1.3179897	1.8671236973961587
655	C69R:D128G:K208E	1.30481319529	1.4547431	2.420603298449076
656	C69R:D128N:I135T:D179E:Y181H:K213R	1.70287431146	1.4202317	2.554925157113882
657	C69R:D132G:I135T:N148Y:G173D	1.30385787123	1.4049269	1.9809530514832328
658	C69R:D172G:E212G:K213Q	1.30103006203	1.3198369	1.9841233076616014
659	C69R:D179V	1.3075937834	1.4587828	2.4207459076977003
660	C69R:D189V	1.30112348895	1.4944228	2.645337511916256
661	C69R:D209G	1.30103211698	1.3422663	1.9317133111920781
662	C69R:D215G:T229A	1.64445630399	1.3258677	1.9703020786507912
663	C69R:D75G:K78E:K100E:S201G	1.3039240651	1.4112127	2.110710077472361
664	C69R:D75V:H80P:N104I	1.30816970909	1.3819877	2.0529212851789778
665	C69R:D81G:T96A:Q182R	1.4310989468000002	1.3032911	0.9818995925063887
666	C69R:D81N:F98S:N184S	1.45521828046	1.41735	1.9836047932045187
667	C69R:E110Q:E123V:H147R:N148S:L194P:M217L:L219P:A225D	1.5728874635	1.302969	0.482943828755265
668	C69R:E110V:N145D:K155M:G190S:R214P	1.30103050248	1.306672	1.6964522082514226
669	C69R:E114G:K165Q	1.58025637164	1.4072338	2.3673467824182692
670	C69R:E131G:N145K:Q156P:N184D	1.30273335915	1.4095727	1.9164849624920808
671	C69R:E141G:Y142H:Q183L	1.51226706439	1.4489841	2.473643601401243
672	C69R:E141V:T185S:S204C	1.30102997858	1.4668548	2.6174242226227737
673	C69R:F113S:K139E:N184S:D189G:D215G	1.44813701894	1.3052385	0.4277716611412903
674	C69R:F129L:S174G	1.5104155637	1.4649882	2.5392053849997263
675	C69R:F129L:V149I:M232K	1.30103057057	1.4500308	2.3994565211170484
676	C69R:F70I:D128G:Y150C:I160V	1.3010806782700002	1.4329473	2.2018074119504605
677	C69R:F70I:E94G:G227V:H230R	1.30102998908	1.4014091	2.036771663071595
678	C69R:F70L:F82L:A109G:Y150H:Q182R:K213E	1.30103013607	1.3046203	0.45390201386968276
679	C69R:F70L:F83S:F99L:F113L:N148S:S201G:M232V:Y236C	1.30103055774	1.3135654	0.554481188131982
680	C69R:F70L:S85T:E89G:Y142H:Y199C:Q203R:L220P	1.30102996064	1.3077276	0.7098198286738828
681	C69R:F70V:M77T:K208E:D209G	1.5314294976499998	1.3173554	0.7529803506878334
682	C69R:F70Y:Q79L:M87T:G133R	1.30017558891	1.330725	0.9011990332585791
683	C69R:F82S:L124P:V149L:Y236C	1.30119399563	1.303925	1.0106373741213286
684	C69R:F82S:V111A:T117S:N134S:N148S:K155E	1.30006693452	1.3176836	0.9509759882458679
685	C69R:F82Y:K106M:N145S	1.4743759266499998	1.4439867	2.32418121574345
686	C69R:F83I:N104S	1.30103036567	1.3186768	2.041809032929629
687	C69R:F83S:T96S:Q182L	1.67859249359	1.3053405	0.9205294503057817
688	C69R:F98I:I135N:Y199H	1.5157405208	1.3736132	1.9837137161994418
689	C69R:F98S:K125E:H230R	1.34177365536	1.4524741	2.4179911765594913
690	C69R:G190D	1.68674150825	1.4953121	2.58175673733024
691	C69R:G90C:N163S:N184D:P210T	1.4249760487	1.3060488	0.9994257191613682
692	C69R:H168Y:V175A:L177H:T224A	1.57781630047	1.4183855	2.143823789975765
693	C69R:H198Y	1.30103000286	1.3930933	2.0937168643832
694	C69R:H76R	1.30102955357	1.4727199	2.512643848172206
695	C69R:H76R:H138Y:I160L	1.3116380482	1.4282227	2.1221517409300694
696	C69R:H76R:L136P:H180L	1.29815593958	1.3079123	1.045785939737311
697	C69R:H76R:N148H:L200Q:F222L	1.30022936507	1.3984191	1.890950215203791
698	C69R:H76Y:I97T	1.30103149446	1.4101673	2.1053059721259033
699	C69R:H80R:D102N:Q156R:N184D	1.6642441008500002	1.3396393	1.2264896404269752
700	C69R:I122T:S146C:Q182L:F222I	1.3015765686	1.3103511	1.2209315465510047
701	C69R:I135F:N143D:K157R:F222L	1.3005582737	1.4019746	2.117851374678084
702	C69R:I135T	1.4464635071899998	1.4429425	2.2809301777271154
703	C69R:I151T	1.30240057094	1.3963432	2.0778645120843104
704	C69R:I160V:Q203P	1.87895618558	1.3189532	1.9555474819833403
705	C69R:I166T:N197S:K213T	1.50128962531	1.4933895	2.7087763448827986
706	C69R:I97F:L194Q	1.3010299901	1.3106139	1.6331669100836543
707	C69R:I97N:F98Y:F129S:I170T:Y199F:N211I:K213N	1.4343160983899998	1.3035827	0.84181310900563
708	C69R:I97V:K112E:K130E:T224A:Y236C	1.30121325274	1.3849562	1.8386078147664717
709	C69R:K125M:Q183R:K213E:L220Q	1.5197030665399998	1.4784052	2.656505672895012
710	C69R:K130E	1.3650458982299998	1.4705474	2.5211622201162176
711	C69R:K139R:H147R:K208R:E221G	1.42047998004	1.3672369	1.6316251926989371
712	C69R:K157R:K213R	1.46396168472	1.5029854	2.7864406941729056
713	C69R:K165E:N169D:V192A:N211I	1.30103001078	1.4458017	2.4864825634482814
714	C69R:K78E:H80P:V92D	1.34885356964	1.3340505	1.094110033186599
715	C69R:K78E:R108H:Q156R:K157R:L194P	1.30107606818	1.391722	1.973079332235852
716	C69R:K78E:R121C:V223G	1.52235393955	1.380556	1.512661190810464
717	C69R:K78G:E110G:T117A:G137E:Y144C	1.30108515428	1.3741113	1.5305387826426557
718	C69R:K78N:N197S:S204P:M232K	1.59468222039	1.3654717	1.7950158734433703
719	C69R:K78R:N163S:H168L:N211S	1.3010554534899998	1.4467987	2.3369602361376693
720	C69R:K78R:Q93R:G173D	1.30103125941	1.312542	1.6456827888334944
721	C69R:K78R:T117A:E212G	1.30107479983	1.3180758	1.741420103226201
722	C69R:K84E:F99L:K106M:D132V	1.30103005721	1.3060501	0.9480586833664171
723	C69R:K84E:I160T:S174G:S201G:E212V:L220P	1.39482466925	1.3021967	-0.02469650518672406
724	C69R:K84E:N197S	1.85666515928	1.3141372	1.853309858436559
725	C69R:K84E:V223A:G227R:G231D	1.63462574221	1.3113323	1.684148025477494
726	C69R:K84R:I135V:D179G:P186L:A205P	1.3010300711700002	1.3316257	0.9760576571940442
727	C69R:K84R:N158I	1.30140356922	1.3639674	1.8185553192992907
728	C69R:K100R:G188D	1.30102999109	1.4626561	2.470840332654361
729	C69R:L124P:L177P	1.57918193407	1.3110777	1.5553476153488361
730	C69R:L136P:N143Y:I228T	1.30198833243	1.3115425	1.524436996379008
731	C69R:L193P	1.3010299867	1.4705279	2.497958405132602
732	C69R:L200Q:T229S	1.7148552848700005	1.4372457	2.2771789964784688
733	C69R:M152V	1.30710230456	1.5034105	2.7417477505493326
734	C69R:M77K:D116G	1.30105028093	1.4136733	2.1334886204168138
735	C69R:M77K:K112E:D209V	1.68207248396	1.3466653	1.2397522403975194
736	C69R:M77L	1.3015724265700002	1.491049	2.6329932027747702
737	C69R:M77V:D101Y:N120D:N163S:M232L	1.4241333766100002	1.3429441	1.5506148877581534
738	C69R:M87K:E110G:I151V	1.55395901675	1.3089325	1.3537047045165482
739	C69R:M87L:H180R:V223A	1.30449609525	1.30995	1.3699401933718747
740	C69R:M87R:F129L	1.54996130401	1.3086597	1.700816123812861
741	C69R:M87T	1.5120519074	1.3905648	2.0681435902272063
742	C69R:M87T:I122V:L136P:D209G	1.30107536097	1.302952	0.48305273258220316
743	C69R:N134S:N143D:E171G:L193Q	1.30697014376	1.4511688	2.5284470653206492
744	C69R:N143D:S201G	1.456770366	1.4595088	2.4882392455792757
745	C69R:N143S:H147R:V149I	1.4095233794	1.4327219	2.2262314313598095
746	C69R:N148S:D179V:N184D:M217I	1.45774910412	1.3624879	1.3750114214609734
747	C69R:N163D	1.50397143011	1.4882879	2.6221464502500775
748	C69R:N163D:L220Q	1.30103072843	1.4864262	2.6494061755863543
749	C69R:N197Y	1.3010821097399998	1.4967049	2.697905840338477
750	C69R:P74R:F98L:D128G:D132G:H168R	1.4256161093700002	1.3088847	1.397897213505845
751	C69R:P88R:I127F:H198L	1.30103074801	1.3609575	1.931380536693676
752	C69R:Q79R:N104D:I127V:N148I:I170N:K213R	1.30103091705	1.4202292	2.2704341632389577
753	C69R:Q93L:V149D	1.30103026537	1.3179057	1.1992680960067439
754	C69R:R72H:F129S:H216R:I228T	1.44126747347	1.3025992	0.7728037415777307
755	C69R:R95S:F129P:V149A:V175A:S201G	1.5791812807700003	1.3021969	0.39522147674207697
756	C69R:S71R:K106R:N169D:I187T:L206Q	1.30243979936	1.3040462	0.544038941891847
757	C69R:T107A:Y144N:V149A:K208R	1.3007251468	1.3958695	1.8490716632046542
758	C69R:T117A:V175E:L206R	1.3010298238299998	1.3155121	1.6447751267595918
759	C69R:T117A:Y142F	1.54363885247	1.4578803	2.5059983341445373
760	C69R:T229A	1.88935477671	1.5008781	2.735445533906701
761	C69R:T96A:N163D:E171V:Y181C:V192A	1.7265710856599998	1.443017	2.4009979317554984
762	C69R:T96A:N184S:K208E	1.30112343925	1.4082271	1.9647255493845217
763	C69R:T96N:I135V:S146G:F164L:L200M:E234G	1.30111433643	1.385055	1.487978561478142
764	C69R:V111A:N158S:V175E	1.31003428555	1.4094737	2.0757969440277613
765	C69R:V111E:L124Q:I160V	1.30543170403	1.3027683	1.058727570013004
766	C69R:V149A:A153G:L194P	1.30103060117	1.431661	2.136049698396075
767	C69R:V92F:K161N:L193P:T224A	1.3006697847	1.4266078	2.051755423491528
768	C69R:V92G:N143Y	1.30103302391	1.4130899	2.086701815097393
769	C69R:Y105H:I166T:H168R	1.30167037995	1.3032659	0.9951604801527134
770	C69R:Y105H:K125R:K161M:D233G	1.30103092161	1.3249409	1.7763123023713865
771	C69R:Y105H:N134S:N158S:Q183P:F222L	1.3010935659899998	1.3029085	0.7815817576907218
772	C69R:Y142C:K155E:V175A	1.30103073363	1.4304976	2.206773532176146
773	C69R:Y142H:D209G	1.30102984133	1.3352686	1.7394292760502799
774	C69R:Y144H	1.6617260203600002	1.4967043	2.716200423834199
775	C69R:Y144H:N145S:T202A	1.3010298608700002	1.4643812	2.585619105549874
776	C69R:Y236C	1.5274280396000002	1.5018018	2.705004476089714
777	C69R:Y73H:E89G	1.6284367780899998	1.333351	1.7656224288266331
778	C69R:Y73H:I170N:V175M:V192A	1.30806555161	1.329407	1.6358410654055846
779	C69R:Y91F:E114V:K157M:H168L	1.30103173305	1.4199604	2.138643291099453
780	C69S	3.554548811055	3.13186	3.036542626075603
781	C69S:A109G:H138R:L206Q	1.30103003596	1.6271899	1.8544327440941704
782	C69S:A86T:K112M:K130R:Q203R	3.19707238525	2.8651357	2.988856777334594
783	C69S:D101G:N158S:I170T:M232V	3.49764242335	2.9782476	3.063147122201301
784	C69S:D116G	3.56475279335	3.123065	3.1081835097270796
785	C69S:D196G	3.5738812506699995	3.1103573	3.1027066798847547
786	C69S:D75V:K165T:D179N	3.39689075367	2.967001	3.0552028205735233
787	C69S:D81V:F82Y:T229A	1.3010425150700002	1.3788965	2.005673895672207
788	C69S:E114V:T117A:N120S	3.25948036257	2.790213	2.901756286933437
789	C69S:E123K	3.52957983294	3.2627192	3.101796050236365
790	C69S:E131G:P191L:T229S	3.25877483674	2.778692	2.911965688845195
791	C69S:F129S:G137R:N163I:G173S:L193P	1.3034867284799998	1.3854387	1.423858217364335
792	C69S:F82L:K161R:F222I	1.5435559527	2.1005638	2.3033731753623745
793	C69S:F82S:E114G:K125E:N169Y	1.30103001211	1.4617656	1.4473502002589549
794	C69S:F82S:M87V:Q93R:E131G:K165M:I228V	1.3885073570299995	1.315292	0.8095090135825567
795	C69S:F82Y:Y105H:S204T	1.5534653184	1.5527105	2.1252103084099656
796	C69S:F83L:F129I:I151F:M152V:D233G	1.42816181722	1.6952287	1.5476251386041058
797	C69S:F83L:S85F:L194P	1.30103081594	2.2648525	2.3965718397057896
798	C69S:F83L:Y91H:K112R:N120S:K157M:I160V:I166V	1.68209372099	1.4641026	1.9194066224209774
799	C69S:F83S:D102V:L124P:Q156L	1.30002385521	1.3043827	0.5018957791175935
800	C69S:F83Y:T107A:N197S:D233V	1.3012571672	2.4846058	2.538094118175507
801	C69S:F98L:N104Y:M232L:L235Q	3.5551374407800003	3.109859	3.179816550512099
802	C69S:F99L:N120S:K155T:S207C	1.30103000019	2.007699	1.970861886472912
803	C69S:H76R:Y199H:E221K	1.30103000631	1.4861617	1.9575830092875686
804	C69S:H80Y:N163S	3.40242072498	2.958609	2.9670644255022856
805	C69S:I127T	3.36925896385	3.1569414	3.1160793415536756
806	C69S:I151T:I160T:N169Y	1.30103145741	1.9789164	2.125573321559781
807	C69S:I170T	3.4383255010800005	3.1904454	3.121409991582766
808	C69S:I228T:H230R	3.49446668945	2.9447136	2.969048068779579
809	C69S:I97N:E123G:F164S:R167H:V223M	1.68767175071	1.3452951	1.0335530311227927
810	C69S:I97T:L193Q:H216R	1.30259846561	1.3556572	1.4929182923100075
811	C69S:I97T:L200Q:V218A	1.42285805801	1.859483	1.7231184228869776
812	C69S:K112E	1.3021057404799998	2.5100198	2.598640939153252
813	C69S:K155E:L206Q	1.30537363586	1.784624	2.3036461486547632
814	C69S:K155R	3.4077712683200003	3.1031508	3.089922501322843
815	C69S:K155R:Q203L	3.27397987786	2.9909925	3.1114385305613212
816	C69S:K161T	3.53553980617	3.0584736	3.2776994822880865
817	C69S:K213E	3.52226880227	3.14122	3.075442584046056
818	C69S:K78E:Q156R:D215G	1.30103015625	1.473158	1.88007233292263
819	C69S:K78M:T107A:K112R:I122V:D179G:T185A:E234V	1.58974867768	2.105489	2.3347910136185757
820	C69S:K78R:E94G:N104T:T107A:N134S:H147R:N163S:E234V	1.3010276402299998	1.8759046	1.9273588949150045
821	C69S:K84R	1.5940723854700003	2.0927768	2.3359101595270877
822	C69S:K100E	3.55461251461	3.118825	3.053990442083495
823	C69S:L193P	3.12823845016	2.8667278	2.845994824991407
824	C69S:M77L	3.3556747594	3.028552	2.9810296226335744
825	C69S:M77T:K78R:N169T:N184Y	1.30103001653	1.6012985	1.7302404555202973
826	C69S:M87I:I160F:K165R:H168R:D196N:K208I	1.54193584123	1.327698	1.0921733667970424
827	C69S:M87T:N104D:T107A:K130E:K139E:T202A	1.52849195271	1.5943296	1.1764103032852882
828	C69S:N104K:E123V	3.60268657014	3.2007911	3.1943767027298966
829	C69S:N120D	1.3010308088200002	2.117924	2.3617868248821483
830	C69S:N134D:N145D:N158S:I187V	1.30194102159	2.5586152	2.5289760787142663
831	C69S:N148Y	3.2639539454400004	2.9567552	2.9454000253007533
832	C69S:Q79R:I122T:L136Q:D196G	1.44856590747	2.1694381	2.3748433197227987
833	C69S:S207C	3.21742047194	3.0025067	2.9939377018517246
834	C69S:S71G:M77K:N143D:I228L	1.85728556762	2.218628	2.36466574841509
835	C69S:V111A:E131G	1.65056235902	2.3472466	2.4143318984307194
836	C69S:V149D:E171G:N184S	1.30145084031	1.60948	1.9496785227883762
837	C69S:Y105H:H198R:D209G:T224A	1.3010310052399998	1.304778	0.4445836767486573
838	C69W:F83L:V111A:K130E:H180L	1.30002832755	1.329542	1.013170084650806
839	C69W:K78R:M152T	1.30103084526	1.4145098	2.5315286487799415
840	C69Y	3.50499128987	1.9347105	2.820522150596204
841	C69Y:A86S:E94G:I160V:Q203L:D209G:K213R:H230L:M232T	1.30213677949	1.3705121	1.7614489342689303
842	C69Y:D102V:K157M	1.3835501252899998	1.3527024	1.9475027806974319
843	C69Y:D154G:M217V	1.4763563836899998	1.622431	2.1072777291957534
844	C69Y:L140Q	1.30103001596	1.7334168	2.409328678603319
845	C69Y:Q79P:T107A:E123G:D189G:N197D:T202A:E221K	1.30108996634	1.3399656	1.446121367724381
846	C69Y:T107A:I127F:N134D:V149A:K165R:L193P	1.3010303096100002	1.5973887	2.0518168224957796
847	D101A	3.609838541983333	3.7559087	3.492779275130877
848	D101A:D189V	3.35608367903	3.6595976	3.4496105808303335
849	D101A:F164L	3.30783006228	3.268295	3.1752374663922693
850	D101A:N120S:N211F:D233G	3.5781898808	3.6340861	3.5781898807999797
851	D101A:N134S	3.5330903674800003	3.528593	3.383295964236357
852	D101E	3.666137207275	3.868903	3.452718731569816
853	D101E:I135T	3.65426945746	3.2239819	3.0451427030801317
854	D101E:I151L:V162E:D172G	3.25794792155	3.3097239	3.0350757631452447
855	D101E:N148I:S174N:H180R:E234V	1.302597514	1.4378089	2.3103158649956295
856	D101E:V149A:D172G:L193P	3.24405952774	3.2621925	3.1015796470260915
857	D101G	3.6798178044166674	4.047024	3.559164665451647
858	D101G:D102G:I228V	3.71235394695	3.0082147	3.063824811570151
859	D101G:D102G:K106R	3.72456340542	3.0531049	3.0855715195895828
860	D101G:D102G:K213E	3.69350067071	3.1098967	3.1325334356985173
861	D101G:D102G:M232T	3.59239350042	3.0510702	3.1136633885989977
862	D101G:D116G:D154V:I170T:K208R	3.62244661604	3.3221698	3.2569200533772
863	D101G:D116G:N134S:Y144C:E171G:T224A	3.58251892331	3.4499042	3.407385888430297
864	D101G:D116V	3.5531584360300004	3.773036	3.4161945598834715
865	D101G:D116V:I228V	3.67286493602	3.655467	3.3863858937255573
866	D101G:D128G:V175E:D179V:Y199N	3.69535426106	3.1021056	3.0863633873158083
867	D101G:D128V:V162M	3.66050934046	3.0941243	3.1065410975317724
868	D101G:D132G	3.60843966238	3.916432	3.518286087025808
869	D101G:D132G:H138R	3.69463077754	3.7182047	3.458324712558793
870	D101G:D196N	3.55112318874	3.8864827	3.545411656162839
871	D101G:E110G	3.32804028506	3.3492234	3.1275898354055083
872	D101G:E110K:I127N:K139R:H180L	3.26054586223	2.794574	2.834715767740649
873	D101G:E123G	3.64394651319	3.6999645	3.405713654939465
874	D101G:E123G:E141G:N143S	3.43348957671	3.4108834	3.3075201218376407
875	D101G:E131G:N148S	3.22715045361	3.4489198	3.2308592494067234
876	D101G:E131G:S207G:E234G	3.25982492792	3.4178832	3.2809283344413385
877	D101G:E141G:N163S:F222L	3.52780719221	3.4755454	3.270782344829125
878	D101G:F113L:N197D	3.72171077169	3.6483567	3.3922755418811956
879	D101G:F129I:N148D:N158S:N163Y:F222L	3.18478269671	3.0817115	3.042222080198008
880	D101G:F129L	3.60773368112	3.5902057	3.309755649548968
881	D101G:F129L:E141V	3.59837919912	3.504124	3.2678014837588893
882	D101G:F129L:E141V:K213E	3.6661407647300006	3.5148978	3.3067014417293423
883	D101G:F129L:I135T:L219P	1.30103019759	1.3948821	1.9726555699530348
884	D101G:F164L	3.57342297935	3.5176585	3.2416228567130396
885	D101G:F164L:L177P:G227V	3.14036182999	3.0835705	2.992292904781447
886	D101G:F164L:S174R:R214H:D233E	3.49838168632	3.1805778	3.0612555405179496
887	D101G:F222L	3.69025705037	3.8613496	3.4675395664782744
888	D101G:F222L:M232V	3.5399911692800003	3.8464365	3.5043021492493573
889	D101G:F222S:I228T:E234G	3.43523387691	3.579802	3.395990661115258
890	D101G:G126C:D196N	3.46840608752	3.2185478	3.1305024831251287
891	D101G:G133S	3.62369338035	3.4890711	3.2477093804003054
892	D101G:G173D:T202S	3.26082780665	3.201578	3.0443747493146094
893	D101G:H138L	3.51566542442	3.6068127	3.305762428556057
894	D101G:H138N:Y144C	3.74817722825	3.9304438	3.76947951892206
895	D101G:H147R:S174G:N184S:A225S:E234G	1.87348260659	2.508995	2.3436890426754418
896	D101G:H168R:E171V	1.30112732875	1.4907861	2.695045780388852
897	D101G:H180L	3.44771046037	3.0919287	3.0259936400478127
898	D101G:I122L:Q183L:K208R	3.4388342585	3.4501033	3.3172008872619916
899	D101G:I122M	3.36053132363	3.2387505	2.863001088309229
900	D101G:I127L:I160T:I187V:M232T	3.42925492077	3.2502637	3.077953816417322
901	D101G:I127T:L194Q	3.70990208015	3.833492	3.5107148566303534
902	D101G:I127T:N169D	3.67362610308	3.9781525	3.61854005924539
903	D101G:I127V	3.7907563284	4.087065	3.599419082872718
904	D101G:I135L:Y199F	3.49439573995	3.5222275	3.239826060326487
905	D101G:I135N:L219Q:V223G	1.61416526775	1.6061488	1.849193454022049
906	D101G:I135V:F222L	3.6914271256	3.7234192	3.425517731583319
907	D101G:I135V:N148D:Q156L:V175E	3.5132181034099994	3.6002836	3.3885814918544344
908	D101G:I160N:L193P:L200Q:D215E	1.30103008967	1.6726251	1.8378512556032982
909	D101G:I160T	3.61530176563	3.622161	3.3270336370887432
910	D101G:I166F:V175E	3.41882917172	2.972887	3.1287467227122
911	D101G:I166V:I170V:L193P:N197S	3.71569062934	3.7646568	3.6324678776379296
912	D101G:I170F	3.69631769785	3.3659222	3.1786756356019024
913	D101G:I170F:L194P:M217T:D233V	1.65736434808	2.069048	2.0864880381423867
914	D101G:I170L:M217I	3.57291060715	3.3012602	3.22774887526419
915	D101G:I170T	3.90822025648	4.1252766	3.6440320309588095
916	D101G:I187T	3.5332889161	3.6186388	3.2784456194819738
917	D101G:I187T:M217T	1.30103139493	2.6060398	2.6718155420299476
918	D101G:I228V	3.82610667146	3.9207144	3.5293559992937333
919	D101G:K106E	3.60105519143	3.7710881	3.4178810655615206
920	D101G:K112E:F129S:N145S:Q203L	1.30113274437	1.4444269	2.1384925567108835
921	D101G:K112E:I151T:G159C:F222L	1.59347849518	2.090439	2.389822021317416
922	D101G:K112E:N211I:K213N	3.02117161117	2.789812	2.887465199850623
923	D101G:K112R	3.7315600684300008	3.9396553	3.55218089931118
924	D101G:K112R:D128V:K155R	3.26717029035	3.0343769	3.1256038009289244
925	D101G:K112R:D189G	3.66754060244	3.8432145	3.482437789194638
926	D101G:K112R:N158D:N197D	3.7759744029300006	3.737545	3.531213000849832
927	D101G:K125E	3.48036912894	3.6847239	3.3179181592079043
928	D101G:K125R:I127T:Y150F:N158S	3.74911931703	3.645458	3.451787163424703
929	D101G:K125R:Y142C:M232T	3.61391277205	3.2818446	3.172683349578612
930	D101G:K130E:D132N:I135V:Q183R	3.65031176547	3.4931993	3.439188841810607
931	D101G:K130E:E131V:M152L:V162M	3.1312539478900003	3.2622557	3.2363634962690013
932	D101G:K130E:Q156R:V162G:K208E	3.7126156176	3.17074	3.1394171794956094
933	D101G:K130Q:H168R:T224S	1.30102995687	1.4494679	2.329914254380647
934	D101G:K130R:P191L:L194Q	3.60927157258	3.658989	3.3975333380452803
935	D101G:K130T:Y150H:Q176R:P210S	1.39564066471	2.3504987	2.399718875813559
936	D101G:K139E:L220Q	3.63726094954	3.474618	3.261977052346857
937	D101G:K139E:M152K	3.21388846924	3.3978007	3.191117198512946
938	D101G:K139R:S201N	3.71981950895	3.8158467	3.418189006731725
939	D101G:K155E:K165E	3.62710202111	3.9604926	3.5923916186276235
940	D101G:K155E:M232T	3.6757745693	3.9449823	3.5993209862903135
941	D101G:K155E:N163Y	3.68840100275	3.918549	3.6168892685019274
942	D101G:K157R	3.64005210149	4.1107626	3.645134546109349
943	D101G:K157W	3.5108514214199995	3.776597	3.081602468444061
944	D101G:K161E	3.74434301798	3.8871589	3.4908582176456604
945	D101G:K165E	3.79278916396	3.995087	3.5722652086598914
946	D101G:K165E:Q203R	3.71342743619	3.9128344	3.54920999538206
947	D101G:K165Q	3.809825584980001	4.113084	3.724792954261447
948	D101G:K208R	3.6021233352850004	3.8178306	3.452050468959458
949	D101G:L124P:I127V:N158S:H168N:S207G	1.30116199678	1.4083703	1.8933112220694597
950	D101G:L136M:N143D	3.73817688447	3.9096894	3.604264761410072
951	D101G:L140Q	3.66779694239	3.3118072	3.1479711934587624
952	D101G:L140Q:K213E	3.5343006151699994	3.3218708	3.1868711514292154
953	D101G:L177H	3.81875562196	3.9202628	3.5688931743077057
954	D101G:L193Q	3.627336956605	3.8678942	3.514262244039066
955	D101G:M152V	3.79765969846	4.035821	3.6124062097841807
956	D101G:M152V:K161M:I166T:M232I	3.63720320947	3.7859924	3.5721227739726285
957	D101G:M217L	3.62209225508	3.6202285	3.286880924819539
958	D101G:M232K	3.817775869955	4.0046253	3.5957086285218134
959	D101G:N104D	3.50918637168	3.5103133	3.192702037120598
960	D101G:N104D:V162A:N163D	3.60211559079	3.5574284	3.375888076921226
961	D101G:N104H:K208E	3.6957081684	3.4691072	3.4564302984130593
962	D101G:N104S	3.65880546167	4.025078	3.6110800535076724
963	D101G:N104S:E171G:D189G	3.74272656849	3.8665898	3.569072826974889
964	D101G:N120D:S146G:I166V	3.25865548242	2.4785526	2.7672442468507397
965	D101G:N120S	3.9082071959699993	3.940932	3.534355267735245
966	D101G:N120S:E141G:I228N	3.38927533162	3.4627118	3.3023833849668507
967	D101G:N120S:Y144C:H230R	3.74366530015	3.7583597	3.5162656573109685
968	D101G:N134D	3.74007385608	3.7384062	3.3924578529892115
969	D101G:N134S	3.6011924910800004	3.8012037	3.449681354557127
970	D101G:N134Y	3.81384684067	3.9012904	3.5503377158501768
971	D101G:N143S:V162A:N163I	3.73691230542	3.9575973	3.763421287697957
972	D101G:N145D	3.61838179938	3.9153554	3.502571541863159
973	D101G:N145D:K155M:N197S:H198L:Q203L:V223A	1.30257322184	2.0052462	2.5400183089238952
974	D101G:N145I	3.75647850776	3.7289996	3.4092402904995756
975	D101G:N148I:F164L	3.3816254749900003	3.2109334	3.0622529360107444
976	D101G:N148S	3.68202309827	3.7316916	3.3701486305235906
977	D101G:N148S:M217K:G227R	1.30407243335	1.4334571	2.1403299284009094
978	D101G:N158Y:S201R	3.68767648094	3.7150319	3.434624408996899
979	D101G:N163D:T229A	3.4735218598400004	3.8429673	3.5397442371748298
980	D101G:N163V:S174G:Y199H	3.60790023529	3.4930701	3.5832822620410725
981	D101G:N163Y:S201C	3.83243277332	3.978192	3.6931243839840935
982	D101G:N169S	3.52397426624	3.8708868	3.495744329783264
983	D101G:N184D	3.605178199145	3.385524	3.1877364145048457
984	D101G:N197D:D209V:T224A	3.11570782695	3.0680423	3.120020538039056
985	D101G:N211S	3.63300248589	3.9353993	3.506346316349663
986	D101G:Q156L:K157E	3.68115022678	3.8365371	3.451854151816299
987	D101G:Q156P	3.66715771118	3.9506118	3.540901086751307
988	D101G:Q156R:K213R	3.64454179999	3.86343	3.5691150039573203
989	D101G:Q156R:S174R	3.73531040042	3.8230784	3.478825888208181
990	D101G:Q176L	3.53024490839	4.0240736	3.621515329437902
991	D101G:Q182R:L200P:M232V	1.63376876681	1.3148218	1.699165949940944
992	D101G:Q183L	3.9091519588	4.060774	3.6661091477441623
993	D101G:Q183R:N197D	3.84656846335	4.0540857	3.707866538551759
994	D101G:R108H:F222L	3.39466950526	3.5863838	3.3835214833863914
995	D101G:R108L:N158D	3.59167386106	3.5095391	3.1122800592481434
996	D101G:R121S	3.74666928262	3.5942936	3.290738046580406
997	D101G:S146G:P186H:F222L	3.52866547427	3.3099341	3.109132097937733
998	D101G:S174C	3.72723639351	3.9031887	3.4830368552642708
999	D101G:S201G	3.65496797388	3.6777	3.3923069969869304
1000	D101G:S204P	3.13304925645	2.7988122	2.9579875319758657
1001	D101G:S207G	3.61434579807	3.7880611	3.443459498539258
1002	D101G:T107A:K165R:D233G:L235P	3.77188134891	3.434303	3.326407228211436
1003	D101G:T107A:P191S:Q203L	3.52366492585	3.2407472	3.1840038558648587
1004	D101G:T107S:I122V:N169D:D189V:Y199H:M217V	3.16731696616	2.660614	2.944847283334682
1005	D101G:T185A:S201I	3.60846691771	3.9877632	3.6560535146080597
1006	D101G:T229I	3.78212313019	3.9758027	3.549790716166866
1007	D101G:T229S	3.76410963518	3.9727283	3.6002942978011934
1008	D101G:V149A	3.68353158031	3.7839847	3.400657232525322
1009	D101G:V149A:N163H:I166T:H168L:Y181C:D209G	1.57827642487	1.7771816	2.517196765073324
1010	D101G:V149G:N169S	3.3380287438800003	3.2982483	3.0980589855407032
1011	D101G:V192E	3.25549188112	3.5220933	3.2318679596529813
1012	D101G:V192G	3.65696325636	3.6562774	3.3020514411104123
1013	D101G:V223G:D233G	3.35384213501	3.3434258	3.1028898676371046
1014	D101G:Y105C	3.64750140994	3.1565075	3.0428111504772484
1015	D101G:Y105H:E110G	1.54316653757	1.6222128	2.3553937944726857
1016	D101G:Y142H	3.68971446	3.6783395	3.3668806303098493
1017	D101G:Y144C:H147R	3.63337190612	3.2885644	3.1200624651614106
1018	D101G:Y144F	3.64258423666	3.9498162	3.665160792290743
1019	D101G:Y144N:V162E	3.2586253056800003	3.2685976	3.1682348533189
1020	D101G:Y150F	3.6973178355	3.9026625	3.481864548922178
1021	D101G:Y150N:D179N	3.641562864880002	3.6674447	3.4790315523279904
1022	D101G:Y181N	3.82373462704	3.6913764	3.3671350168231666
1023	D101H	3.53034783622	3.8475578	3.6365394415240346
1024	D101H:I160L:I166T:P191R	3.6290225496900006	3.3997965	3.2177230410844024
1025	D101N	3.614722866365	3.9705126	3.639617472309829
1026	D101N:D128G	3.75782647376	4.079321	3.7474624963724747
1027	D101N:D132E:T202A	3.6396344274	3.5424807	3.44075784306402
1028	D101N:E141G:L177P	3.49141379227	3.3941069	3.314387011419837
1029	D101N:I127F:K165E	3.73454452052	3.8605783	3.6613423727319776
1030	D101N:I160T:F164Y:D233G	3.25759263433	3.1445858	3.121575381856025
1031	D101N:I166V	3.7264318255	3.9697042	3.7009508243283977
1032	D101N:I170T:N197Y:K208Q	3.5596366940499995	3.4343746	3.43109699392193
1033	D101N:K112E:N143D:I160N	1.3022119257	1.7523966	2.374265731917776
1034	D101N:K130E:N148Y:S201C	3.64846561219	3.4282973	3.4774924108842984
1035	D101N:K130E:Y142H:K165I	3.68895429405	3.610464	3.6889542940499824
1036	D101N:K139E:N143S	3.65216575516	3.3891134	3.3464996527332094
1037	D101N:K139R:N158D	3.56848038745	3.743632	3.5390590606091856
1038	D101N:K157R:T185I	3.79971654214	3.874007	3.7724050869516526
1039	D101N:K208R	3.51619227124	3.745673	3.532503275817639
1040	D101N:N169S:S174G:D233N	3.63459054947	3.6948693	3.687174266702932
1041	D101N:T185I	3.77096243929	3.813867	3.6864352062939503
1042	D101N:V149A:Q203L	3.4039787837700004	3.5723984	3.5026260686219817
1043	D101N:V149G	3.64516332157	3.3815506	3.2419321280672686
1044	D101N:V218A	3.5262186196	3.3586302	3.3101735836279076
1045	D101V	3.15041573292	2.4990134	2.876302752226756
1046	D101V:D128N:L194Q	3.51377829356	2.3367052	2.7543093702945476
1047	D101V:D132G:I160F:L194P:E221D	1.5965314133700002	1.6002584	1.6664231642341072
1048	D101V:E141A:Q176R:Q203P:L206P	1.30103001553	1.3300152	0.7732037290856959
1049	D101V:F113S	1.40910576079	1.6231815	2.1032971868685366
1050	D101V:I160V:Q182L:L219R	1.82970375937	1.3082293	1.14142910543496
1051	D101V:I166T:S207G:K208E	1.39712953262	2.069137	2.41845169112379
1052	D101V:K106R:Y199N:V218D	1.30103005859	1.8651714	2.068138882824157
1053	D101V:K112E:V175A:D209G:T229S	1.6167685295700005	1.4419973	1.60646131061245
1054	D101V:L124P:L140P:K213R:L220Q:M232I	1.30090781981	1.322662	1.2446716358213497
1055	D101V:L194Q	2.63065663788	2.3728437	2.7483162279273876
1056	D101V:N104S:H198L	1.3010505313299998	1.7427982	2.296356818684666
1057	D101V:N120I:N197Y	1.49866045849	1.7761061	2.2259120717827354
1058	D101V:N148D:K161R:M217L	1.85733248034	2.184886	2.563784644305424
1059	D101V:R121C	1.91910414553	2.2489586	2.5208007113498767
1060	D101V:T107A:E123V:K139E	1.37575465894	2.0248568	2.3472262105471517
1061	D101V:T117S:K161E	2.16456653296	2.2576356	2.6247219937768467
1062	D101V:V149A:L206P	1.30102989122	1.8598065	2.0982403050111467
1063	D101Y	3.57665012117	3.6251462	3.5783592791160186
1064	D101Y:D116N:P186L	3.5267982086500003	3.347915	3.486172325002676
1065	D101Y:D132G:Y144N:K161E:N163S:Y181C:V192A:H198L	1.30102999018	1.7967885	2.2227946731735413
1066	D102A:D116G	3.35537015773	2.9689438	3.2798715278776647
1067	D102A:D154V:Q176H:Q183R:D233G	1.30064700253	2.2792954	2.847986731037846
1068	D102A:D215Y	1.67378312544	1.4288566	2.1957624082486364
1069	D102A:E171G:D233G	3.26114285462	2.8746586	3.2107221354205286
1070	D102A:F164S:L177P:D189G:L200R:K213E:H216R	1.49412940444	1.3048286	0.8918508138340178
1071	D102A:I228S	3.20232482862	2.8695776	3.263628044938199
1072	D102E	3.74713296148	3.6920831	3.3021690321915753
1073	D102E:D116N:S146G:K208R:N211I:G231S	3.25875701107	2.906482	2.905277709206729
1074	D102E:D209G	3.2527692144	1.8764439	2.5453761371668544
1075	D102E:E171G	3.69731841625	3.63586	3.329904915775333
1076	D102E:L124P:F164Y	1.30103041936	1.4335223	2.1040511805458504
1077	D102E:M152T:N169D	3.5922596927	3.5502028	3.324737615739261
1078	D102E:V175E:D215V:V223E	1.30358705409	1.4967984	1.7491830225534595
1079	D102G	3.5700194871300006	3.14413	3.0999734636574323
1080	D102G:A109P:I166V:Q176R:I187S:D209G	1.89845767534	1.3057883	0.883762021406294
1081	D102G:D116G:D233G	3.51847184132	3.069767	3.1463699549194915
1082	D102G:D116G:I127T:N143S:H230P	3.47610104257	3.0989082	3.1985669402708723
1083	D102G:D128G:A226D	3.41019662835	3.126996	3.1337044390919226
1084	D102G:D128G:N211D	3.6866632023300014	3.1735697	3.2420170972627607
1085	D102G:D128G:N211S	3.4560401372000005	3.1413245	3.1550001386180937
1086	D102G:D154G:L193Q:H216R	1.30097281266	1.382939	1.8559325063448795
1087	D102G:D215G	2.00741452259	1.560188	2.334830008401523
1088	D102G:D233G	3.4868200447000004	3.0783577	3.0747290712680146
1089	D102G:E110G:E131G:K213E	3.4176544290900006	2.4685688	2.56800921046488
1090	D102G:E110G:Y142N:I166V	1.7341335448800002	2.2982502	2.36961030777393
1091	D102G:E114G:I122T:D154V:K155N:K208R	1.3010305622799998	1.752785	1.7030065688339069
1092	D102G:E123V:T185A:F222S:L235Q	3.2899255213	2.928722	3.106226869238301
1093	D102G:E131G:V162A:D233G	3.61238059554	3.0107417	3.1849854859184954
1094	D102G:E141G:N145T:D179G:Q182R:L220Q	1.33319743698	1.3761729	1.6430763627433538
1095	D102G:E171K:D233G	3.59528475477	3.1027045	3.1081567841782096
1096	D102G:E234G	3.56010432453	3.071992	3.0767316806763807
1097	D102G:F113S:E114G:L136Q	1.30107070793	1.4701637	1.402841784985942
1098	D102G:F129L:H180L	1.45937981062	2.2318015	2.317393422350918
1099	D102G:G133D:N158D:I170F:T185A	1.7115958046899995	1.9907053	2.0311635892501227
1100	D102G:H138R:V162E:I166V:V223G	1.45978330936	2.3685317	2.534525604976076
1101	D102G:I122F:L219Q:I228L	1.60395062546	1.3368074	1.5557371297231497
1102	D102G:I122T:Y142C:N148D:A153V:K155E:Q203L:K213E	1.3010301329	2.0198913	2.2089225786171904
1103	D102G:I127N	3.67471643086	3.0675097	3.126020487841784
1104	D102G:I127T	3.4865961435900004	3.1693435	3.1795101791355056
1105	D102G:I135V:N169S	3.2001854201599995	2.9114327	2.9945312930940933
1106	D102G:I166T	3.13291442428	3.118034	3.133575501297222
1107	D102G:I170N	3.6072565394	3.1051164	3.1515971778554754
1108	D102G:I170T:T185A	3.2462700857599995	3.0804005	3.1123548421298444
1109	D102G:K106E	3.50379070325	2.9395833	2.9586898637673054
1110	D102G:K125E	3.262703572425	2.876541	2.8587269574136895
1111	D102G:K139M	2.95916641423	2.9277859	2.886762024814488
1112	D102G:K139R	3.53004501835	3.1051102	3.085422326977041
1113	D102G:K155E:T185F:S201C	3.42426246057	3.4393358	3.424262460570007
1114	D102G:K155R	3.2630558740400004	3.1152697	3.1533533389046715
1115	D102G:K157E	3.06427472447	3.0656776	3.0434398458092433
1116	D102G:K157E:N197D:E234A	3.26113817275	2.9650896	2.91327187219122
1117	D102G:K157M	3.51958438887	3.0524702	3.0683665134502354
1118	D102G:K157R	3.5304237784400003	3.1920686	3.185943344315134
1119	D102G:K165R:R167C	3.61984651949	3.1007326	3.1862159676320965
1120	D102G:L140Q:N148S:E171G:L220P:F222L	1.43595072963	1.3800422	1.4855173161523338
1121	D102G:L219P	1.30032682327	1.4043622	2.170449412551183
1122	D102G:L235P	3.62436538978	3.1436744	3.1540280576480084
1123	D102G:M152K	3.57752671836	3.061485	3.0563733351597984
1124	D102G:N104I:K112M	3.28976576266	3.0026655	3.10887972272375
1125	D102G:N104S:N163D	3.1990016010400004	3.003138	3.0855290957467374
1126	D102G:N120S:E141G:I160L:D196G:A226D	1.3010299530299998	2.7363586	2.910336452499537
1127	D102G:N120S:N163S	3.14135914172	2.9648294	3.0079298962581538
1128	D102G:N134D:I151T:K208E	1.30131836627	1.8926938	1.946877025232143
1129	D102G:N143S:Y144C:N145D	3.430933988770001	2.938692	3.053027320097353
1130	D102G:N145S:S174G:T185A:H216R	1.30109709617	1.3971219	2.0926591347491366
1131	D102G:N148D	3.31153187609	3.0538685	3.063291470180175
1132	D102G:N148I:N163Y	3.25803022967	2.8171065	2.958201736037685
1133	D102G:N148S:D189G	3.13491622265	2.844487	2.841214318612834
1134	D102G:N158D	3.16749234359	3.0090806	3.0139661886371796
1135	D102G:N158S:K161M:N169D:V175A	2.11316837703	2.7078044	2.7810253479623372
1136	D102G:N169D	3.38318995671	3.0682337	3.079812141973103
1137	D102G:N197D	3.3566208833	3.1235933	3.1650128402163356
1138	D102G:N197D:M232T	3.4771682299	3.073498	3.185042751087269
1139	D102G:P191S	3.22534163791	3.0205889	3.0219691571008322
1140	D102G:Q176L	3.67697918577	3.1269336	3.162324127643687
1141	D102G:R121C:F129S:I135F:N145S:V218A	1.30103084338	1.3482019	0.8791507619915033
1142	D102G:S207C:E234V	3.3064844366500004	2.9115431	3.0539961274692162
1143	D102G:S207G:K213R	3.3374229208200004	2.8985922	2.9962329040434477
1144	D102G:T107A:K112E:D132G:V175A:T229A	1.30108161372	2.0949926	2.2331835017136963
1145	D102G:T229A	3.48109556421	3.1163292	3.1469127913473343
1146	D102G:T229S	3.800226389119999	3.0885806	3.141103096006978
1147	D102G:V149D:P195L	1.80916176917	1.6159552	2.0206853871657073
1148	D102G:V175A	3.53442830471	2.9940796	2.983696971640651
1149	D102G:V175M	3.36127085234	3.0305507	2.989045998332269
1150	D102G:Y105N:D116V:D132G:D172N:H216R	1.90943085276	1.3090897	1.1648558910839382
1151	D102G:Y144C:K213R	3.55053330605	3.0083919	3.0902555321197966
1152	D102G:Y181F	3.71495346182	3.0786805	3.1751508843907073
1153	D102N	3.346169446375	2.6939034	2.9208682543403963
1154	D102N:D132V:E212G:L219P	1.30103028859	1.3076463	0.9776505183098034
1155	D102N:D154N:N158S:L206P:L219P	1.29787111416	1.333198	1.2372384906973735
1156	D102N:D233G	3.23606006864	2.6416943	2.8956238619509787
1157	D102N:H138R:M152K:V162A	3.42887263244	2.637597	3.066852547143093
1158	D102N:H168R:V175E:Q183R	1.66367727711	1.3809854	2.008676578672713
1159	D102N:I122N:N158S:M217I	1.30102999362	1.4032035	1.5893612830112795
1160	D102N:I127V:E171G	3.4982283973	2.6806073	2.988858555345225
1161	D102N:K112R:I135T:F164S:Q176L	1.30102997707	1.9075607	2.1386943324039978
1162	D102N:K125E	3.2593549226	2.482707	2.679621748096655
1163	D102N:K139E:I187V:M217V	1.30103071016	1.9145222	1.9195354453774325
1164	D102N:K139R:V162A:I187N:N211D	3.38873766744	2.54947	2.9675849698182715
1165	D102N:N120D	1.39462465253	1.9055748	2.246112453146943
1166	D102N:N120S:N163D:D215E	1.30113724958	2.3061585	2.5454310952778965
1167	D102N:N197H	3.14346482072	2.677751	2.9779323638683595
1168	D102N:N197S	3.47104645741	2.667282	2.9405524888814325
1169	D102V:D132G:Y150N:K157R:I160V	1.4169880525999998	1.5535871	2.69989798140256
1170	D102V:D215G	1.66893125639	1.3383703	1.9589487764335303
1171	D102V:D215G:I228S	1.30102999136	1.3356241	2.0143461771455407
1172	D102V:E110V:F164L:L193P	1.30103010443	1.5051818	2.2927166840017534
1173	D102V:F164L:S201C	1.30106052291	1.5330698	2.5029119484007323
1174	D102V:G133R:I170F:Q183H	1.4947574497	1.44993	1.8840927281542932
1175	D102V:I122V:G133S:N197S:Y199C	1.60762030669	1.4884773	2.3197640126678176
1176	D102V:I127T:H147L:D209N:L220P:I228V	1.30233345819	1.310486	1.0025077550774468
1177	D102V:K106R:L194P	1.3007975502299998	1.5197581	2.3899784399012574
1178	D102V:K112M:E141G:S174R:L177P:H180R:L194Q:D233G	1.41718505088	1.3103878	1.0539686679896552
1179	D102V:K125E:I228T	1.4661704721000002	1.5314156	2.411758239737911
1180	D102V:K125E:N158D	1.3010300277700002	1.5305285	2.3968384504254456
1181	D102V:M152V:V175A:S204P:N211I	1.29739811436	1.4130073	1.9937619010126109
1182	D102V:N158I:D179G	1.30182559871	1.4914579	2.3083746054425704
1183	D102V:Q156L:L219P	1.63332142222	1.3154385	1.7437912847960322
1184	D102V:V149A:I170N:K213R:E221G	1.30103095825	1.4339691	2.1113771013684794
1185	D102V:V162A	3.26898522685	1.6365091	2.9736380274567877
1186	D116A	3.752327721065	4.0220547	3.5956045791773414
1187	D116A:D132G:N143D:N145S	3.76474921304	3.6257856	3.453578611953732
1188	D116A:F129Y	3.38545774983	2.656304	2.9300032607620197
1189	D116A:K157E:N158D:T229A	3.6915615396	3.7077053	3.5000030139988016
1190	D116A:Q156P	3.73168182035	3.9262204	3.577341000477001
1191	D116E	3.69958027714	3.9068484	3.5407264203981046
1192	D116E:D132G:Y236C	3.7170408734800007	3.7549465	3.516346111845181
1193	D116E:I127T:F222L:L235R	3.8750171119	3.710009	3.4413167714910733
1194	D116E:K125M:E171V:D189G:L193P:N197S:K213E	3.54053470175	3.211824	3.2478298262473864
1195	D116E:Q156L	3.90523645061	3.80238	3.4899495246109447
1196	D116E:S174G	3.6931923141900014	3.9440851	3.640834615083711
1197	D116G	3.7292829892525	4.0939665	3.63714553503249
1198	D116G:A225T	3.5328312323800004	3.431366	3.1837154048844236
1199	D116G:D128G:F129S:I135F	1.30001171907	1.4637086	2.2768518836129736
1200	D116G:D128N:N143S	3.86474260964	3.9717004	3.6744681962640993
1201	D116G:D132G:I151V:K155E	3.56223844274	3.8825705	3.6284755840147733
1202	D116G:D132G:K139E:H147L:H216R:T224I	1.8795613061400005	1.3652618	1.561224343424483
1203	D116G:D132G:S207G	3.57352529334	3.7084646	3.480561789694263
1204	D116G:D132G:V175E	3.714627734730002	3.8708684	3.5551645071688123
1205	D116G:D132V:Y142H:I228V	3.25469320764	3.2487435	3.1943736427413345
1206	D116G:D154G:K157R	3.5618319365300004	3.740274	3.491175319724408
1207	D116G:D154Y:V162A:N184S:N197H:V218D	3.65864336119	2.7714894	2.9516497550318883
1208	D116G:D179G	3.54718429087	3.655288	3.3907463291546094
1209	D116G:D179G:S204P	3.13954856612	2.5560865	2.7895691956788293
1210	D116G:D179N	3.70878890666	3.925018	3.6196438841201375
1211	D116G:D189G	3.6814706340900014	3.993836	3.5674024249159473
1212	D116G:D189G:F222S:Y236D	3.67508456462	3.6403143	3.505548585415949
1213	D116G:D196G	3.89787952492	4.0647955	3.703309588841641
1214	D116G:D215E	3.82494787984	3.6488965	3.35287752965311
1215	D116G:E131G:V175M:L193Q	3.66925657353	3.4798276	3.342026267177878
1216	D116G:E131V:K161M:V175A	3.72505190977	3.580327	3.3335421192752515
1217	D116G:E141G:H180R:D215E	1.30103004431	1.4449141	2.269319101972139
1218	D116G:E171G:G173A	3.82193460109	3.6666517	3.4024643934840495
1219	D116G:E221G	3.11560584543	2.9900644	3.119349516141408
1220	D116G:E234K	3.720488928500001	4.0489836	3.6659271752229747
1221	D116G:F129L	3.80233321057	3.6317093	3.3877365191298114
1222	D116G:F129L:H147R:V192A	3.26000789978	2.8672574	2.841472242899984
1223	D116G:F129S:I160V	1.47689861251	1.566167	2.6939430902931245
1224	D116G:F164L	3.64396700743	3.5582106	3.319603726293883
1225	D116G:F164L:E171G	3.43435069035	3.504272	3.3473396098776407
1226	D116G:F164L:I187V	3.39148009551	3.3723881	3.1240225812066504
1227	D116G:G126C:Y144H:V223A	3.14079718346	3.0170622	3.0712759451387233
1228	D116G:G159S:R167S	3.77597432689	3.7704153	3.519235849494523
1229	D116G:H138L:N163D	3.63115532169	3.497531	3.3173835421701785
1230	D116G:H138L:Y199H	3.73724559811	3.4410949	3.2911385347118767
1231	D116G:H138R:N148Y:L177P	3.53032349741	3.3574913	3.2903341508669053
1232	D116G:H138Y	3.75969195327	3.5532	3.2740079944465705
1233	D116G:H147P:D215Y	1.30102989253	1.4305091	2.037411435886699
1234	D116G:H147R	3.54550861615	3.414212	3.219725873578293
1235	D116G:H147R:K155E:S174G	3.75414514597	3.416864	3.3399604782316317
1236	D116G:H147R:Y150N:K157R	3.6877655368	3.2803187	3.2430642920246924
1237	D116G:H168R:I170V:H180L	1.3010302441	1.4210684	2.3320562135684755
1238	D116G:H168R:Y181C	1.29979434153	1.4748582	2.5190947199323737
1239	D116G:H180L:D196V	3.25620657639	3.0281584	3.090193132119414
1240	D116G:H198R	1.8942707502	1.5121052	2.6941652161891168
1241	D116G:I122T:K157E:I160V:K208R	3.23149062181	3.1305504	3.1524009037896743
1242	D116G:I122V:I228T	3.67355632196	3.8950806	3.6714469697354795
1243	D116G:I122V:Y150F:I166T:N184S	3.47252540295	3.4423378	3.3704413006498184
1244	D116G:I127T:A178V:L194M	3.75005216145	3.7439713	3.4684651463963387
1245	D116G:I127T:N158D:N184S	3.33313532417	3.487908	3.302279899586542
1246	D116G:I127T:V162A:L193P	3.74635025101	3.976088	3.7756802451937155
1247	D116G:I127V:F129L:K130R:A153V	3.49380075075	3.2372112	3.18587735175392
1248	D116G:I127V:Q156R:H180L:V192A	3.1715336666	2.9010162	3.013370043481364
1249	D116G:I127V:Y236S	3.76090303617	4.1043434	3.933614871571426
1250	D116G:I135T:L136P:Y142N:Y236H	1.30102998925	1.4096389	1.9751412607080288
1251	D116G:I135T:N197S	3.6459869065699992	3.370524	3.249253741083843
1252	D116G:I135V	3.68866854448	3.9477212	3.595123700137534
1253	D116G:I151V:K157R	3.84145262525	4.110826	3.73519763313058
1254	D116G:I166V	3.5575906766900003	4.093135	3.698478887051059
1255	D116G:I170N	3.75751189025	4.0412626	3.688769249230534
1256	D116G:I170S:F222L	3.87742917349	3.9831686	3.5665138915337184
1257	D116G:I170T:H230R	3.76879197638	4.0872607	3.7256058289514167
1258	D116G:I170V	3.95603200407	4.228593	3.8199789617433617
1259	D116G:I170V:L194P	3.6536468031	3.6467462	3.4939271280936604
1260	D116G:I187T	3.53369320316	3.6605084	3.3564264890628155
1261	D116G:I228V	3.70644726235	3.9662478	3.6073368688745764
1262	D116G:K125E:I135V:K157R	3.74406817455	3.6510615	3.439847074551495
1263	D116G:K125R	3.84263231117	4.001052	3.616216900280123
1264	D116G:K130E:Q203L	3.68135430034	3.588255	3.491317578170389
1265	D116G:K130M:H138R:Q156P:D196G:E234G	3.44296687982	3.3990595	3.4840023898318826
1266	D116G:K130M:V162G:M232T	3.85449737004	3.887783	3.664693683809716
1267	D116G:K139E	3.40036879155	3.5324605	3.312698196591423
1268	D116G:K139E:K155R:M232V	3.5357628428400005	3.485686	3.4028406546097463
1269	D116G:K139E:N211D	3.62645692046	3.4720447	3.346896806134106
1270	D116G:K139M:S174C:V192A	3.48678621951	3.4456308	3.2189616712265385
1271	D116G:K139R:N143D	3.63749553126	3.913841	3.589185106179293
1272	D116G:K155E:M232V	3.90079282579	4.0428944	3.6940345277713056
1273	D116G:K155R	3.8105863929	4.055002	3.6905254102797302
1274	D116G:K157M	3.93576984133	3.9697487	3.605538584825292
1275	D116G:K157R:D189V	3.90244385337	4.051737	3.679946721389649
1276	D116G:K161E	3.59907764441	3.932305	3.5688390872265052
1277	D116G:K161R	3.74340980157	3.9849052	3.6335931612205252
1278	D116G:K161R:K165M:D196V:F222L	3.70054589099	3.7058592	3.635609845158303
1279	D116G:K161R:Q203L	3.88673949705	3.833976	3.6551091904590036
1280	D116G:K165E:D172G:K213T	3.79538821949	3.960067	3.6151460941927054
1281	D116G:K165E:I166D:G188D:S201G	1.30458843029	1.4084485	1.762280623403362
1282	D116G:K165R	3.6440012453300006	4.097245	3.6942504284597857
1283	D116G:K208R	3.6920464897400014	3.8621619	3.5300313385403004
1284	D116G:K213E:I228T	3.76451930396	3.930366	3.6049580072951564
1285	D116G:L124P:N143Y:I160T:D189G	1.3010312622799998	1.4314334	2.238525373509857
1286	D116G:L136P	1.3010879904	1.5241704	2.703458652001432
1287	D116G:L140V:N197D	3.81094971047	3.889032	3.7133928980981032
1288	D116G:L193R:T202A	3.66041046152	3.7686534	3.530931720236955
1289	D116G:L219Q	3.2419647676	2.267829	2.916460542008582
1290	D116G:L235P	3.83429378181	4.093352	3.6912001290230667
1291	D116G:M152I	3.77597404909	3.9927607	3.5998041713291506
1292	D116G:M152L:L193P	3.70900195645	3.5325363	3.3573092331262604
1293	D116G:M217K	1.30103001313	1.4799657	2.592820692883404
1294	D116G:M217T	3.5181022347300006	2.914976	3.0305154575804627
1295	D116G:M217T:M232T	3.54570850214	2.8695717	3.050545368451396
1296	D116G:M217V	3.64495797614	3.1956959	3.155841209597825
1297	D116G:M232V	3.74068813691	4.0781775	3.673908117803573
1298	D116G:N120D	3.51324150575	2.6293397	2.9623897338390357
1299	D116G:N120S:I160V	3.67607430387	3.9195335	3.605682047008647
1300	D116G:N120S:K155E:Q183L:S204T	3.74400799368	4.1414647	3.8965860271302755
1301	D116G:N120S:N197H	3.64492416364	3.9599607	3.6694002468440523
1302	D116G:N134D:M232R	3.70413080636	3.7280788	3.5886039554455955
1303	D116G:N134S:I166V:G227R	3.79782209327	3.6176207	3.4035017161829426
1304	D116G:N143D	3.86729104773	3.9649515	3.6037362428596835
1305	D116G:N143H:P191T	3.6249975328400006	3.5851803	3.4501043476073963
1306	D116G:N143S	3.74302127624	4.0482273	3.6684750538969384
1307	D116G:N143S:Y144H	3.59274475227	3.9679954	3.6961692715143393
1308	D116G:N145S:V162A	3.79166712991	4.1639395	3.8189532341748733
1309	D116G:N148D	3.72597085875	3.971654	3.600463541555232
1310	D116G:N148S	3.77056970802	3.7749805	3.4481295001044345
1311	D116G:N148S:A226V	3.6542888869	3.633575	3.413522429668144
1312	D116G:N148Y:K155E	3.80056225133	3.8207839	3.5661293442253728
1313	D116G:N158D:I170N:M232T	3.76156221946	3.7955904	3.622791885081215
1314	D116G:N158D:K165E	3.75220915059	3.860251	3.5642388032204826
1315	D116G:N158V	3.66787989303	3.5925534	3.615748071135742
1316	D116G:N163D	3.81957202698	3.923615	3.570785779065771
1317	D116G:N163S:I166N:I228T	3.25584155996	3.1082954	3.114458471190508
1318	D116G:N163S:I170T:Q183R	3.86264326169	4.0644474	3.738441227397985
1319	D116G:N169D:E234V	3.707906741740001	3.8472595	3.6136118013838217
1320	D116G:N169H:D179G	3.41375538465	3.4734278	3.3769919208528245
1321	D116G:N184D:P210L	3.4123461284200003	3.2008018	3.139278976103708
1322	D116G:N197D:N211D:T224S	3.69588500204	3.8576148	3.7017492144645257
1323	D116G:P191L:L206M	3.5722177909699995	3.6103392	3.267322192860183
1324	D116G:P191S:S201T	3.72533450719	3.7435133	3.5920226205814942
1325	D116G:P195T	3.55247747249	3.2952244	3.0072490616347096
1326	D116G:Q182R	1.30103091733	1.5129073	2.711892268141078
1327	D116G:Q182R:D233G	1.30148169881	1.504002	2.6866478757516603
1328	D116G:Q183R	3.8447399771800006	4.1290383	3.720808031573698
1329	D116G:Q203R	3.6822774881	4.0097523	3.6140903217546594
1330	D116G:S146C:K213Q	3.74031900005	3.8264296	3.689720085965183
1331	D116G:S146G:I187N:S204Y:L206P	1.30074115589	1.3249953	1.53799823684805
1332	D116G:S174C	3.72309869626	3.948521	3.5610177248451125
1333	D116G:S174G	3.7400917304800014	4.132909	3.7372537297180966
1334	D116G:S174R:H230R	3.79871681768	3.891199	3.5624139549935183
1335	D116G:S204P	3.25330562209	2.8286576	3.035968401556709
1336	D116G:S207C	3.6935723983	3.9173162	3.5945406108086106
1337	D116G:S207G	3.694371091065	3.8320365	3.5214403681201008
1338	D116G:T117A:I122T	3.61067820954	3.2053933	3.188541997174859
1339	D116G:T185A:D189G:Q203R	3.80750686961	3.7564538	3.4718612246033667
1340	D116G:V162E:I166T	3.5254983990599995	3.6932108	3.5349581418644966
1341	D116G:V162G	3.96416333226	4.2793503	3.762504235800132
1342	D116G:V175E	3.68305738889	3.9999719	3.5960430855946504
1343	D116G:V192A	3.85874243598	3.8487005	3.50830092025686
1344	D116G:V192E	3.63365523125	3.562705	3.3098488292338253
1345	D116G:V218A	3.5636265561	3.4616656	3.3077016463505684
1346	D116G:Y142C	3.64126891394	3.451873	3.2515629430408883
1347	D116G:Y142N:N145D:K155E:H168R	1.30103149949	1.4294102	2.2858054207847522
1348	D116G:Y144C:N163Y:R167H:N184D	3.42853216161	3.2484756	3.4121691993560312
1349	D116G:Y144D	3.6478017953	3.5442133	3.2478250291778425
1350	D116G:Y144F:N163S	3.83644186505	3.858361	3.675907492188709
1351	D116G:Y150C:V162G:I170V	3.70246107006	3.9658473	3.6534102509700017
1352	D116G:Y150F:Q156R:N169D	3.64664811687	3.7465746	3.5376698280259595
1353	D116G:Y150H:N184S	3.41614623704	3.4586484	3.22737102908904
1354	D116G:Y150H:N211S:F222Y	3.6948238082	3.8736517	3.6645952115123452
1355	D116G:Y181F:G188D:E234K	3.63987662846	3.638863	3.5567351104683858
1356	D116G:Y199F	3.77081130804	3.9617488	3.6321083303648973
1357	D116H:K157E:M232L	3.82574255976	3.844902	3.653470048017521
1358	D116H:Y142N:N169S	3.56275852453	3.2912765	3.330693850698397
1359	D116N	3.75804768063	4.0177593	3.618375277105935
1360	D116N:D128G:E131G	3.71603890362	3.813415	3.586930920051714
1361	D116N:E131G:T185A:F222S	3.47542789296	3.3769534	3.3377551733067667
1362	D116N:F222C	3.67725166023	3.7965803	3.8831385546649813
1363	D116N:F222S	3.75876004598	3.8036084	3.549530541458384
1364	D116N:H230L	3.64736654007	3.9625077	3.6037576513671596
1365	D116N:I166V	3.61667707861	4.016942	3.679708629124504
1366	D116N:K130R	3.73645692811	3.9825099	3.611147662462023
1367	D116N:K155R	3.72633371507	3.979485	3.6717551523531746
1368	D116N:K165E	3.88371448864	3.9661844	3.631475820314179
1369	D116N:K213E:D233G	3.81661605464	3.942544	3.6320308426869707
1370	D116N:N120S:N158S:Q176R:E221G	1.30103042564	2.0642648	2.3982274625594817
1371	D116N:N145D:I160V	3.86890527636	3.8215413	3.5551280632100046
1372	D116N:N148D:K157R:Q203L	3.76839587208	3.8091714	3.6891791935248572
1373	D116N:N158S:I187L:A205T:F222L	3.71890049069	3.6678524	3.596144634010879
1374	D116N:S146G:N184S	3.57317810052	3.3596451	3.111482231776145
1375	D116N:V175A:S204P	3.2084131725	2.655199	2.9009216516133725
1376	D116N:Y181H:F222L	3.53859813799	3.716769	3.4925621040542847
1377	D116S:I127F	3.73819733847	3.9486358	3.8915517589760515
1378	D116V	3.653319101836	3.8279908	3.4225345458128382
1379	D116V:A178T:N184S:M217V	1.30103000284	2.2875671	2.2785048673173147
1380	D116V:E131G:Y181C:H198R:S207N	1.56270573949	1.4209269	1.9349452747243414
1381	D116V:F129L:K213E	3.3758947494200005	3.4080536	3.2120254878806125
1382	D116V:F129S:I151T	1.49067402494	1.4138	1.8753444972484254
1383	D116V:F164I:T229A	3.53176917597	3.403684	3.2213493953332395
1384	D116V:H147L	3.17219674239	2.9785318	2.956116745706425
1385	D116V:H147R	3.54726681991	3.1969001	3.005114884358641
1386	D116V:H147Y:N197G:L220Q	3.33388192884	3.4352689	3.426841569434986
1387	D116V:H168L:V175M:F222L	3.43970624785	3.228222	3.0083993280150962
1388	D116V:H168Y	3.48880572465	3.3133204	3.104389807258555
1389	D116V:I122T:N143S:N148D:K161E	3.2638553667	2.991713	3.034432896799046
1390	D116V:I127F:H168L:Q183L	3.68911035022	3.4701643	3.326520731820054
1391	D116V:I127N:S146G:Q156R:H168R:S174G:K213E	1.55439236535	1.4403682	2.4523257616634453
1392	D116V:I127T	3.65070091446	3.8597717	3.5020712612909106
1393	D116V:I127T:K157R:G190R:N211Y	3.66771665649	3.9122806	3.6532414072021764
1394	D116V:I135V:N158D	3.65395516546	3.5265539	3.294505435897629
1395	D116V:I151T	3.19381770369	2.6419945	2.81189285168035
1396	D116V:I160L	3.60199091779	3.785443	3.395179979156622
1397	D116V:I160T:D233G	3.5513829398800003	3.354164	3.165159125060518
1398	D116V:I166V	3.5500772476	3.8272114	3.483867897831407
1399	D116V:I228T	3.75397756308	3.6637957	3.351447060105051
1400	D116V:I228V	3.61174107757	3.7085986	3.392725879654924
1401	D116V:K125E:K155R:N197S	3.53370762271	3.4157462	3.2543521493573726
1402	D116V:K157E:N211S:E221G	3.2485601665400003	2.6738715	2.79538655997158
1403	D116V:K161R	3.2948672253500004	3.7260163	3.4189821720008733
1404	D116V:K165E:K208E:T224S	3.51281122084	3.0865178	3.0252528505211647
1405	D116V:K165R:Q176L	3.62800197314	3.8093257	3.5419901032263894
1406	D116V:M152T	3.64401574157	3.7751157	3.4652644510448534
1407	D116V:N120S	3.72761760328	3.727688	3.397725148096437
1408	D116V:N120S:E131V:E171G	3.4946258072500003	3.4815748	3.331958943710543
1409	D116V:N145D:D196N	3.66117426683	3.5571833	3.3521884129355417
1410	D116V:N158S:D189V	3.76743223959	3.5360298	3.290680385289115
1411	D116V:N158S:K213E	3.52691475591	3.6399596	3.3727490375601104
1412	D116V:N169S	3.6863595704	3.6615856	3.3591142101444555
1413	D116V:P191H:L193P:D233G	3.45296369021	3.3340547	3.3741178048284035
1414	D116V:Q176L:N184D	3.51305614107	3.1885242	3.113456958852292
1415	D116V:Q183L:L194R:N197S:V218I	3.54209687805	3.5164893	3.326256754845083
1416	D116V:Q183R	3.76372003725	3.860843	3.5061970423540463
1417	D116V:Q203R	3.83351765345	3.7492244	3.3994793325350074
1418	D116V:T117A:I170T	3.69605587256	3.6126873	3.373241100057367
1419	D116V:V162A	3.70583464717	4.0482607	3.672080341580187
1420	D116V:V175A:P186S	3.40500713876	3.2025385	3.0551471893465374
1421	D116V:Y150D:K165M:V175A:T229S	3.57237213576	3.3922477	3.2995422535619525
1422	D116V:Y181F	3.8031695031	3.7451663	3.4977119665461145
1423	D116V:Y199C	3.67697906386	3.5427556	3.2045884568907432
1424	D116Y:D196G	3.47294016405	3.7484603	3.6071004223228065
1425	D116Y:D233G	3.6907665538	3.6933455	3.5156919761242382
1426	D116Y:F164L	3.49100865059	3.284853	3.223394559775049
1427	D116Y:H138Y:S146T	3.25612273283	3.1936624	3.121232385819722
1428	D116Y:I122T	3.39163382343	3.193398	3.226493641918659
1429	D116Y:I187L:D196N	3.70840000104	3.6156905	3.5387514015032577
1430	D128A	3.649634866215	3.74786	3.429555562076269
1431	D128A:S146G:V149A	3.3780775282	3.3144658	3.092550159723921
1432	D128A:T185A	3.7069700963	3.599576	3.3570695750415194
1433	D128E	3.677994315845	3.7320156	3.3545748767091794
1434	D128E:I135V:N143D:Q183R:N211I:T224A	3.12527136383	3.1073961	3.1766983021397976
1435	D128E:K165E:Q183R	3.72876600758	3.7157428	3.451337916458631
1436	D128E:N143D	3.5738411256300004	3.6146538	3.321165584536372
1437	D128E:N148S:K165E	3.68470304483	3.3991444	3.1786593849893667
1438	D128G	3.795956243079999	4.218173	3.6733496754436596
1439	D128G:A225G	3.77880754765	3.5578551	3.2155627210930096
1440	D128G:D132E	3.76214002607	3.9691474	3.5373332678572087
1441	D128G:D132G	3.62783658431	4.08239	3.632471097017822
1442	D128G:D132G:F222I	3.70923535666	4.007966	3.57073866568157
1443	D128G:D132G:L140M:N184D:H216L	1.3013051371700002	1.4251221	2.3568964590381833
1444	D128G:D132G:N145D	3.6676144102900015	3.9496107	3.575877973429333
1445	D128G:D172G:L219P	1.41881655715	1.4817802	2.741741773804207
1446	D128G:D172V	3.36702622242	3.5358522	3.2793629999733516
1447	D128G:D179G	3.791866863380001	3.766286	3.426950469565779
1448	D128G:D233G	3.78108339487	4.126685	3.648105283054243
1449	D128G:E131G:N145Y:N163H:F164S	3.15749070267	2.8965173	3.137208719527182
1450	D128G:E131G:V149A:Y181C	3.63189136918	3.4637609	3.2122537690713995
1451	D128G:E131K:K213R:E234G	3.71073556645	3.9482894	3.7243712558288555
1452	D128G:E141G	3.64944266047	3.930727	3.5438266234773863
1453	D128G:F129L:K161T:F222L:G231D	3.75506830112	3.549029	3.788143312809117
1454	D128G:F129L:N148S	3.5993294936300004	3.451826	3.2349246246129253
1455	D128G:F129L:V175G	3.6592375009199993	3.476695	3.2624758977943955
1456	D128G:F164S:A205T:K208R	3.1588052009400003	3.1724896	3.2827825674820565
1457	D128G:G190D:D233G	3.5890585606800003	4.030238	3.541355814167683
1458	D128G:H138L:Y199H	3.45424045361	3.5448	3.327342675123047
1459	D128G:H138R:I187N:I228T	3.53661017315	3.5101323	3.3198242621170926
1460	D128G:H180Q	3.74619577214	3.3086207	3.134847887097463
1461	D128G:I135N:L140P	1.43402536681	1.8256714	2.3617502330477897
1462	D128G:I135V:K165E:K208E:K213R	3.34974649437	3.3244572	3.2806450592249847
1463	D128G:I151V	3.8890800847199993	4.1699915	3.6854318928840475
1464	D128G:I160N	2.98117129927	2.147727	2.879308914146764
1465	D128G:I160T	3.66830104208	3.77536	3.4412186470807566
1466	D128G:I160T:Q182R	1.4982938500100005	1.4818811	2.515965380189345
1467	D128G:I166S:S207G	3.5309573303	3.6215847	3.375293306217265
1468	D128G:I166T:G173S	3.72588828077	3.8019114	3.495485085522477
1469	D128G:I166T:S207G	3.50196457544	3.9146135	3.5912465461710594
1470	D128G:I166V:M232V	3.7494467897	4.2010956	3.7714456102333123
1471	D128G:I228T	3.76498579355	4.037407	3.6022621897358733
1472	D128G:K130M:K165M:H230L	3.59161167951	3.8731525	3.6483147472639246
1473	D128G:K139E:K213E:F222S	3.62187623521	3.4572895	3.318957559325495
1474	D128G:K139R:V192E	3.63692242362	3.6234655	3.331501832964604
1475	D128G:K139R:Y150H	3.68646750064	3.976541	3.5774191087235856
1476	D128G:K155M	3.63435528313	3.8812108	3.480112134796456
1477	D128G:K155R:I170F:Y236N	3.67041007687	3.482408	3.518516100654067
1478	D128G:K157E	3.84553904477	4.1089516	3.6168160575954706
1479	D128G:K157M:R167H:D209G	3.49762730232	1.9938853	3.0154860912355743
1480	D128G:K161E	3.71549329079	4.0519133	3.6050432276376734
1481	D128G:K161M:I228F	3.69379566896	4.109637	3.6736967069993924
1482	D128G:K161R:H180R	1.30204074876	1.5092181	2.715761925916995
1483	D128G:K165E	3.85546226867	4.1642065	3.686450218651903
1484	D128G:K165M:D179A	3.58306091056	3.8667142	3.6681827449960207
1485	D128G:K208E	3.54228295204	3.558265	3.297601743613293
1486	D128G:K208E:G227E	3.76610755954	3.4712305	3.3237712966636384
1487	D128G:K208R	3.76837081767	3.979677	3.56623547895147
1488	D128G:L136P:K157E:Y181F:T229P	2.0115024201800003	1.5111471	2.817770362985143
1489	D128G:L140Q	3.5943576409300007	3.4499497	3.2621562034507754
1490	D128G:L193P	3.76506430666	3.8422036	3.4828018743594646
1491	D128G:L206M	3.87355649254	3.8313928	3.32994352173444
1492	D128G:M152L:Q156H:N163T	3.53594407489	3.5104141	3.1738412108808456
1493	D128G:M152T	3.64323000709	4.1600885	3.7160795806756752
1494	D128G:M232V	3.9808200503300006	4.201948	3.710112258214743
1495	D128G:N134D:I135T	3.4875048573300003	3.2466235	3.099066834491542
1496	D128G:N134S:N184S:F222I	3.43990396642	3.441619	3.1737388573091194
1497	D128G:N143D:K161R	3.76685303756	3.9766662	3.6363880094588876
1498	D128G:N143D:K161R:Y181H	3.62161580354	3.8555603	3.6021999353806105
1499	D128G:N143H:Y144H	3.5555798858699994	3.852296	3.647963601560821
1500	D128G:N143Y:K208R	3.5710644047199995	3.6795027	3.406940637852525
1501	D128G:N145D:T224A:D233A	3.69516187103	3.8831806	3.6342055393618677
1502	D128G:N145S:D196G:N211H	3.798108928430002	3.9067812	3.709345646504862
1503	D128G:N145S:V149A	3.6388148518	3.793635	3.4471041458923684
1504	D128G:N148D:E221G	3.19190074011	2.988987	3.1188716630753186
1505	D128G:N158S	3.7312447756	3.9986737	3.5846642092204783
1506	D128G:N163D:I228T	3.65622968755	3.8693442	3.535902433769153
1507	D128G:N163Y	3.62296248105	4.1202164	3.7109478685262083
1508	D128G:N163Y:Q176R:Y236F	3.5203995221499995	2.9310064	3.1873111114623676
1509	D128G:N169S:M217T	3.39382342852	2.875748	3.003299262323249
1510	D128G:Q176R:S207G	3.2498317021700003	2.8116546	2.968787576815479
1511	D128G:Q182L:V192G:S207G	1.30102997528	1.4826306	2.2472726774337035
1512	D128G:Q183L	3.82658536771	4.2324533	3.7802941577361757
1513	D128G:Q183R:L193Q	3.93667841236	4.066423	3.712109750572287
1514	D128G:Q203R	3.82360684025	4.1316023	3.6502944621658293
1515	D128G:S146G:K155R:K208E	3.76803180611	3.3325462	3.1724836494345108
1516	D128G:S174C	3.8579161931	4.0686045	3.597221865256283
1517	D128G:S174G:Y181D	3.88021659265	3.8027399	3.550309209723893
1518	D128G:S201N	3.74690596888	4.029532	3.5469251534041284
1519	D128G:T229A	3.80974209372	4.1796017	3.7202890031335616
1520	D128G:V149A:D172N:D209V	3.42410396888	3.0654624	3.076215460400218
1521	D128G:V149I	3.58990215202	4.098724	3.5971650431764206
1522	D128G:V162M:D189G:D196G:H230L	3.68506214539	3.9655604	3.6824863991071153
1523	D128G:V162M:Y181H	3.83992850846	4.0249414	3.6664950070750044
1524	D128G:V175A	3.7002394902	4.008247	3.557073183426878
1525	D128G:V175E:K213E	3.7489615178300006	4.134295	3.6711471839762737
1526	D128G:V175E:T185A:M232I	3.7580168716300006	3.8587353	3.5797006012905297
1527	D128G:V175M	3.72407558234	4.0596685	3.5624222101184957
1528	D128G:V192E	3.77865977467	3.6706188	3.3460529696449948
1529	D128G:V218A	3.61068100898	3.5660946	3.3439057867617383
1530	D128G:Y144C:K165R	3.62103939451	4.1109657	3.7087720300349147
1531	D128G:Y181S	3.74384555429	3.9630666	3.4702779208745373
1532	D128G:Y199N:R214H	3.61190178376	3.4570324	3.3189974999963248
1533	D128H:D179G	3.56894595731	3.2921689	3.1592537744416376
1534	D128H:I170N	3.79867699599	3.635823	3.4572766945175606
1535	D128N	3.66845264699	4.0283585	3.5714977937481738
1536	D128N:E131V:K165E:I170N	3.689524124680002	3.721877	3.5427199631848096
1537	D128N:I135T	3.57181202273	3.3538465	3.16392176525849
1538	D128N:K139E	3.56241843365	3.4762843	3.2470504553071056
1539	D128N:K155E	3.66747177784	3.9934862	3.591624203715906
1540	D128N:K155R	3.84471609297	3.989987	3.6248776689954134
1541	D128N:K165R	3.5634476936	4.0315876	3.628602687175469
1542	D128N:K208E:P210R	3.29970796743	3.1515708	2.8576900406507253
1543	D128N:K213R	3.69508789038	3.950599	3.583462401046578
1544	D128N:L193P	3.48894904584	3.6691384	3.3809499926639788
1545	D128N:L206P:M232V	3.50379070563	2.8561983	2.988705362229973
1546	D128N:M152K	3.60929022776	3.9181461	3.52789766525054
1547	D128N:N134D:Q156L:K165E:I187N	3.48614359296	3.2774177	3.1446380755550596
1548	D128N:N145I:T185S	3.5774145694	3.588262	3.3546568560085426
1549	D128N:N148I	3.66077289866	3.6713598	3.3921278730458795
1550	D128N:N158S	3.82321886712	3.8183537	3.4828123275249943
1551	D128N:N158S:D209G:E221V:T224N	1.30103056686	1.3734776	1.9759054151332909
1552	D128N:N197S:L235P	3.6842279517800014	3.9832003	3.6452366222797865
1553	D128N:Q156L	3.65455387352	3.9206505	3.5207208979610147
1554	D128N:Q176R	3.22719943943	2.8640153	2.982640862032384
1555	D128N:S146G	3.62526601613	3.8060796	3.3929998243221515
1556	D128N:V218A	3.4468594032199995	3.4068148	3.2420539050662525
1557	D128N:Y144N:K165R:L194P	3.37226347356	3.091282	3.047410472200805
1558	D128V	3.5292086432157137	3.1865683	3.0855476777515176
1559	D128V:A153T	3.51900524944	3.126048	3.214030473326512
1560	D128V:D189V	3.5622167553300006	3.1075358	3.0423789834509756
1561	D128V:D215E:Y236H	3.1438831402900003	2.8055096	2.84065998742435
1562	D128V:D233G	3.45538739133	3.1196017	3.0603032853621
1563	D128V:F129Y:K165M:N211I:F222L	2.99399893632	2.0242014	2.3696261712664124
1564	D128V:F222S	3.73045701538	3.0233107	3.0167029421039664
1565	D128V:I135T:K155E	1.2997774345200002	2.662215	2.698098059229567
1566	D128V:K130E:Y150N	2.6310637458	2.7673106	2.8555722294396335
1567	D128V:K130R:E234V	3.11507597041	3.050005	3.074947651143267
1568	D128V:K130V:K139E:I228T	1.48659455366	1.4804239	1.4865945536600136
1569	D128V:K139R:N143S:D154G:I170V	3.66196094301	2.9031715	3.053219390680662
1570	D128V:K139R:N211D	3.33482351968	3.0945845	3.105195150613809
1571	D128V:K157R	3.5581759280900003	3.2353625	3.17151755840922
1572	D128V:L136P:N148Y	1.35792949805	1.4219291	2.0607181939456094
1573	D128V:L194P:H198P:L219P	1.30103013157	1.3053778	0.7128340526412984
1574	D128V:L194P:K208I	1.30103000986	2.5420275	2.5349606212683646
1575	D128V:M152T:M217A:E221V	1.30272251576	1.4936805	2.0294543576942905
1576	D128V:N145I:Q156R:Q176R:D233G	1.30103001856	2.1145663	2.3195077099015045
1577	D128V:S174C:T185S:V192E:D209V	1.43833500111	2.1913376	2.231012789532448
1578	D128V:S201N	3.50096792585	3.0491161	2.959123155711986
1579	D128V:V149A	3.28166513849	2.9878635	2.9270402448251915
1580	D128V:V149A:N158S:S204F:D209G	1.56508947538	1.3360761	1.13258410891244
1581	D128V:V149A:P210H	1.76190309181	2.7008832	2.6915402317752988
1582	D128V:Y199C:V223E:D233G	1.30102942084	2.065815	2.174764204479522
1583	D128Y	3.724826615265	3.6907656	3.561883451736581
1584	D128Y:I166V:L220Q	3.63438082051	3.6712546	3.650476529091427
1585	D128Y:N145S:L220Q	3.51389598222	3.532334	3.521405080447892
1586	D128Y:Q156R:K157M:M232T	3.2863911343	3.4271479	3.548292143607585
1587	D128Y:Y150C:N158I	3.44999040061	2.9474869	3.1006376198265864
1588	D128Y:Y199H	3.4254094068	3.4806054	3.469278688311559
1589	D132A	3.54090469679	3.8092425	3.5692824118901596
1590	D132A:K208N	3.69356381027	3.3559	3.27708280103947
1591	D132A:N148S	3.5893241493800003	3.5133529	3.380266376962104
1592	D132A:N158S	3.60257443439	3.6110477	3.480596945666978
1593	D132A:Q182R	1.30103027555	1.4850701	2.644029144998748
1594	D132A:S174G:V223A	3.4973309940699995	3.4834733	3.490735972102306
1595	D132E	3.64893098662	3.8632088	3.429488243794563
1596	D132E:A205D	3.74734779376	3.5857217	3.3715481714282443
1597	D132E:F222S	3.70146171264	3.657518	3.3606435081470116
1598	D132E:N145S:V218A	3.4311106239	3.1482854	3.0323062584876754
1599	D132E:N169S:I228N	3.67167401777	3.484238	3.2636190773240585
1600	D132G	3.6661623279758335	3.973503	3.524626072955176
1601	D132G:D154V	3.72072512727	3.400509	3.172987408214278
1602	D132G:D179G:D196V	3.50204321749	3.4328303	3.2644454895680557
1603	D132G:D189G	3.79278411096	3.876234	3.454882962838634
1604	D132G:D189V	3.7226455878	3.8714077	3.4814573786546346
1605	D132G:D196G	3.96326824551	3.945154	3.590790126764327
1606	D132G:E141G	3.59987251568	3.702457	3.395103020988902
1607	D132G:E141G:K155Q:N197S:S207G	3.45321416245	3.318059	3.182254117922791
1608	D132G:E141G:K157E	3.6695707396	3.6066167	3.338569403140714
1609	D132G:E141G:T185A	3.81443565052	3.5561469	3.322617033954152
1610	D132G:E171G:M232V	3.35075046972	3.8976984	3.589124539310016
1611	D132G:E221G	3.14674706858	2.9072032	3.0068300540640935
1612	D132G:E234G	3.70452668268	3.878646	3.5013842899741245
1613	D132G:F164S:K213R:M232K	3.28374858951	3.0419168	3.143169852031243
1614	D132G:F222I	3.66587303893	3.9010024	3.462893641618924
1615	D132G:F222S	3.64432590798	3.7617273	3.455781337307625
1616	D132G:H138L:E212V:D215E	1.30159385564	2.2618644	2.3778716289345136
1617	D132G:H138L:K161E	3.58753539646	3.403147	3.2029173882535984
1618	D132G:H138L:S201G	3.69390271998	3.2232847	3.1043661675948684
1619	D132G:H147R:N163Y:K208R:E221K	1.50087807334	1.5361862	2.227197912772919
1620	D132G:H180Y	3.70633585062	3.2754946	3.1540007958308003
1621	D132G:H216R	1.30069594799	1.4763721	2.55742763302099
1622	D132G:H230R	3.66764015972	3.8916245	3.528219001366939
1623	D132G:I135F:Q203R	3.35941831096	2.9181004	2.9699805386271083
1624	D132G:I135S:N143S:N163S	3.49459901251	2.866451	2.9008810098855573
1625	D132G:I135V:N197I	3.4938003184099995	3.6222107	3.327650822125926
1626	D132G:I151T	3.28635433536	2.7315645	2.913984378822687
1627	D132G:I160V	3.62608247979	3.9065602	3.5179719826477345
1628	D132G:I166F	3.37422441481	2.9866977	3.1353105796535687
1629	D132G:I166N	3.13843016473	3.2592883	3.140260664503858
1630	D132G:I166T:H230R	3.41241337135	3.858096	3.5618210390067286
1631	D132G:I166V	3.66505132782	3.9726942	3.585959424973744
1632	D132G:I166V:N211Y:F222S	3.51625789047	3.6921835	3.505381153141162
1633	D132G:I166V:R167P:G227E	3.43615829714	3.4913352	3.3077358571109423
1634	D132G:I170T:D172G	3.65823012032	4.0046787	3.6074095879291357
1635	D132G:I170V	3.73735808888	4.104456	3.707459499666047
1636	D132G:K139G	3.55599726448	3.7746305	3.723893728334232
1637	D132G:K139R	3.69308676885	3.9222836	3.5100749362747847
1638	D132G:K139R:Q176L:F222S	3.62354244964	3.6922739	3.503580864613489
1639	D132G:K155E:L177R:T229S	3.67709807307	3.5667186	3.422971792584296
1640	D132G:K155E:N211S:E221G	2.90185508231	2.810103	2.9741381149298416
1641	D132G:K155R	3.6502937590800006	3.9356396	3.578005948202416
1642	D132G:K157E	3.67943346475	3.8703086	3.468092455106987
1643	D132G:K157R:D172G:L220P	1.4653599380000002	1.5500475	2.658154677885132
1644	D132G:K161E	3.559682307	3.8165169	3.4563196251491894
1645	D132G:K161E:K165M	3.637393921	3.8460422	3.56374278556958
1646	D132G:K161Q:Y181H	3.57989969835	3.804722	3.5840752783171976
1647	D132G:K165E	3.53343671109	3.922483	3.5377266161634195
1648	D132G:K165R	3.69610031475	3.9766908	3.58173096638247
1649	D132G:K165T:I166F:Q203R	3.38778906504	2.9827075	3.283818666639063
1650	D132G:K208I	3.85556328508	3.6049888	3.3000908501217237
1651	D132G:K208I:G231S	3.639507247180002	3.4807146	3.2020593168469667
1652	D132G:K208R:M232T	3.55158794146	3.685978	3.43754178733392
1653	D132G:K213M	3.69390273667	3.8972204	3.6053748522066296
1654	D132G:L136Q:Q156L	3.38643868093	3.0693204	3.036510776463072
1655	D132G:L193P	3.562789350390001	3.619333	3.334078271870981
1656	D132G:L193R	3.6087403071300006	3.8580272	3.4812554798189974
1657	D132G:L235P	3.7817655295	3.9729059	3.5786806669457523
1658	D132G:M152K	3.6069930854	3.86477	3.481025944457542
1659	D132G:M152R:Q182L:S207G	1.6198690056600002	1.4921663	2.37656807875401
1660	D132G:M152T:D172G	3.73258537057	3.8743174	3.565272127653987
1661	D132G:M217L:D233G	3.51250029445	3.4780686	3.2270979399336506
1662	D132G:M217V	3.55598868602	3.1048257	3.0433217475205114
1663	D132G:N134D:K155R:I170T:Q176R	3.5022847616000004	2.655063	2.9073095695313533
1664	D132G:N134I:N145S:V175M	3.566489610290001	3.3795812	3.200660157340242
1665	D132G:N134S:D189G	3.55256773389	3.6410463	3.3453996519441143
1666	D132G:N134S:I151L	3.37051990742	3.5457025	3.13537307497707
1667	D132G:N134S:Y150H:D215E:D233A	3.0467469737800004	3.1914902	3.1869340086743168
1668	D132G:N134Y:V192A	3.7035670216400014	3.6012933	3.386954508578075
1669	D132G:N143D:N145S	3.65287701806	3.7012424	3.4234786841574048
1670	D132G:N143S	3.6989210652	3.9290571	3.555955591819624
1671	D132G:N143S:A226V	3.65730134931	3.7815912	3.521348521383334
1672	D132G:N143S:I160T	3.77852979553	3.5171812	3.323824563456721
1673	D132G:N143S:I160V	3.76062934592	3.8628595	3.5493015015121823
1674	D132G:N143S:N148S	3.6118926279	3.623177	3.366939556891567
1675	D132G:N143Y	3.56189459711	3.6738086	3.3653312318562305
1676	D132G:N145S:H147R	3.304863994	3.1917508	3.0394683148760118
1677	D132G:N148I	3.54057151069	3.6215217	3.345256152252881
1678	D132G:N158D:K165R:H168L	3.45289804197	3.4838943	3.284141037863012
1679	D132G:N158I:K161R:Q183H	3.71590557208	3.3999093	3.411657437760399
1680	D132G:N158S	3.75768443251	3.7663703	3.4359406067319958
1681	D132G:N158Y	3.69859952854	3.6066473	3.325729886192103
1682	D132G:N163D:S174G	3.82922736504	3.8443704	3.5583745116740633
1683	D132G:N163I:D233G	3.57813230446	3.6352446	3.422762988180272
1684	D132G:N163S:D196V	3.5992637629300006	3.7111404	3.4436105257630594
1685	D132G:N169D:Q176R	3.33488790207	2.7628493	2.9156078195550563
1686	D132G:N169Y:D196G:Y199H	3.5130058415900005	3.496204	3.429988781318876
1687	D132G:N184S	3.67339364027	3.5147064	3.1962309970514085
1688	D132G:N211D	3.68950614142	3.9049385	3.5588246824978595
1689	D132G:N211H	3.6854915777900006	3.8535051	3.562196086832193
1690	D132G:N211I	3.48098018665	3.6909733	3.4585078234383757
1691	D132G:N211S	3.71422881117	3.8638704	3.471807723853192
1692	D132G:P191S:L194P:T202A	3.46307372628	3.123856	3.0577267110895168
1693	D132G:P210S:A226T	3.40824040076	3.5750558	3.345003076474552
1694	D132G:Q176L:K208E	3.62547960979	3.3351266	3.2112288051110642
1695	D132G:Q183R	3.86572727749	4.007599	3.608288569496384
1696	D132G:R167S:N184S	3.54565834821	3.39687	3.169752644450912
1697	D132G:R214C	3.60324669949	3.6447349	3.268292093765851
1698	D132G:S146G:F164L:S174C	3.28328180093	3.1540766	2.9524584846031683
1699	D132G:S174C	3.58426378144	3.8322504	3.4484982627678
1700	D132G:S207G	3.64814849114	3.7192917	3.408920906042787
1701	D132G:T185A	3.61388179587	3.8158536	3.452140085920426
1702	D132G:T185A:L220R	3.82636294861	3.7515357	3.5663726997247247
1703	D132G:T185S	3.79543308565	3.8407843	3.457709510167617
1704	D132G:T224S	3.61566963282	3.8357632	3.489991766285627
1705	D132G:V149A:I228T	3.62147941568	3.5563312	3.295031154321062
1706	D132G:V149A:P191S:P195S	3.13893437133	2.8463562	2.704386309816134
1707	D132G:V149L:N158Y	3.5581431033099995	3.4787226	3.3617755911121088
1708	D132G:V162A	3.75020918434	4.2017994	3.774171868722524
1709	D132G:V162A:L193Q:E234V	3.75885687213	3.8713017	3.7258970353456053
1710	D132G:V162A:T185A:S201G	3.71819721531	3.6671863	3.5348282132230575
1711	D132G:Y142H:T202A	3.46859139365	3.425659	3.269498816154018
1712	D132G:Y144C:H168L	3.71595945682	3.548242	3.2913608806199304
1713	D132G:Y150C	3.61269082173	3.5648289	3.232698661414174
1714	D132G:Y150C:T224A	3.37213090954	3.3843443	3.112708966888148
1715	D132G:Y150H	3.78582502479	3.79441	3.443246642915494
1716	D132G:Y150S:Q156R:K165E	3.3753080685400003	3.4740973	3.2605071250826563
1717	D132G:Y199F	3.67906921582	3.8450873	3.5195888682875824
1718	D132H	3.63114369568	4.1028986	3.715653844701571
1719	D132H:S204P	3.12770669688	2.8343554	3.1144767112257896
1720	D132N	3.50379067405	3.9996197	3.5712321521943022
1721	D132N:E171G:I187T:D196G:H230N	3.48881125277	3.3939497	3.5022140635136827
1722	D132N:H138R:E234G	3.73766376372	3.7065637	3.488028994746234
1723	D132N:I135V:L193P	3.69384748887	3.5135577	3.3386625162151513
1724	D132N:I187V:P195A:H230L:M232V:D233A	3.24278934542	3.1780324	3.0688039280062895
1725	D132N:K165E:S201G:L235P	3.58609835972	3.5877373	3.471529620928406
1726	D132N:K213E	3.76567921776	4.0120177	3.610132110164755
1727	D132N:N143S:I166V:I228V:M232T	3.6743902647	3.7666776	3.6541162677903385
1728	D132N:N145T:K213E	3.78987906099	3.7296665	3.4271508086499654
1729	D132N:N211D	3.70587772227	3.9306128	3.6054307617369856
1730	D132N:V162A:L177P:I228T	3.69316788589	3.7114697	3.553983053330146
1731	D132V	3.595258045146	3.6948695	3.3448254603895715
1732	D132V:D172V:N211D	3.4524006623300005	3.054222	2.9850373944619464
1733	D132V:D179G:I187V	3.26981570898	3.1329632	2.9028451094244585
1734	D132V:G137E	3.5405456934099995	3.2514935	3.100410921280678
1735	D132V:G173S	3.26000011208	3.361526	3.133358832828599
1736	D132V:H230L	3.4810274907300003	3.6441896	3.3302078346507957
1737	D132V:I135T:I228F	3.54306550241	3.0946388	3.0314212992264227
1738	D132V:I151V:I160T	3.52284336422	3.2731223	3.124776649467056
1739	D132V:K139R:S146N	3.6637048183	3.5480297	3.251491668253606
1740	D132V:L140P:I160T:I166V:A225V	1.32845976426	1.868012	2.129202465858473
1741	D132V:L193Q	3.66471861202	3.5320406	3.29992303897699
1742	D132V:L235P	3.7277567656	3.6943152	3.3988800543801476
1743	D132V:M152L:Q156L:N158D:M232T	3.76034943076	3.2050457	3.1387826996310593
1744	D132V:M217L:T229A	3.40314323384	3.2787971	3.1194810474473655
1745	D132V:N143S:N158D	3.57632456402	3.4907837	3.2901477042337675
1746	D132V:N148D	3.65656254305	3.5848067	3.308143466912314
1747	D132V:N148Y:I166L:E171V:K213R	3.3605297496900004	2.9428148	2.981634579509569
1748	D132V:N158D:E171G	3.76894710075	3.4764924	3.286554068953076
1749	D132V:N197D:I228N	3.45502431441	3.4605687	3.307416006146353
1750	D132V:Q176L	3.605515878925	3.673953	3.4071761243758263
1751	D132V:S201N	3.70027660961	3.530025	3.2184009383500403
1752	D132V:S207C	3.54388506769	3.536072	3.3022205361656933
1753	D132V:Y142F:K165R	3.57741248755	3.497855	3.353583293007239
1754	D132Y	3.58898690881	3.924303	3.602988723794462
1755	D132Y:I160V:I187N	3.68957035161	3.5330296	3.373858080335258
1756	D154A	3.74470079483	3.8180566	3.490953805132699
1757	D154A:K161M	3.70183740323	3.7059853	3.397128969361896
1758	D154A:K213E:T224A	3.5128391799900003	3.6343136	3.4098640685771264
1759	D154A:M232V	3.68519632632	3.8033152	3.527716387903782
1760	D154E	3.60915150541	3.7943332	3.4293846751857604
1761	D154G	3.673801875932353	3.6930575	3.33356455541523
1762	D154G:D215G:H216R	1.5213532067	1.3200244	1.6012226602251332
1763	D154G:E171G:L177P	3.61153951042	3.3372269	3.1655930300752706
1764	D154G:E171G:V192A	3.43558924333	3.4205523	3.2324558242233583
1765	D154G:F164L	3.3724940105	3.2149332	3.016022746676622
1766	D154G:F222L	3.60674881446	3.5243907	3.2419394564418567
1767	D154G:G159S:I187N	3.66571741395	3.2284582	3.019656669325996
1768	D154G:G227W:T229A	3.81992331505	3.5074809	3.2850341176917155
1769	D154G:H168L	3.6034794628800006	3.3883505	3.121981901916024
1770	D154G:H230L	3.729102199565	3.642404	3.3189469296764544
1771	D154G:I166T:M217T	2.29594842018	2.6331346	2.760536515602993
1772	D154G:I170V	3.67238658893	3.8147223	3.5163979821261004
1773	D154G:I228T	3.56397248379	3.535151	3.2624770697074426
1774	D154G:I228V	3.73596247129	3.5782034	3.303755889257315
1775	D154G:K155E:H216R	1.51822395747	1.4503808	2.3864925254487757
1776	D154G:K157E	3.72083758386	3.597485	3.27703093756704
1777	D154G:K157M	3.68499423506	3.5813446	3.301957605208032
1778	D154G:K161E	3.68046976959	3.547773	3.265258107609243
1779	D154G:K165E	3.75404446275	3.6457722	3.346665098623473
1780	D154G:K208E	3.25216222963	3.1231284	2.957816623584863
1781	D154G:K213R	3.59961689521	3.6219766	3.345529162713634
1782	D154G:L177H	3.5814564142900003	3.5777931	3.343293064271289
1783	D154G:L193P:K213R	3.33489207731	3.3023736	3.154981361629439
1784	D154G:L220R	3.5800732674	3.6309555	3.447797169219529
1785	D154G:L235V	3.62853772818	3.6952236	3.4913983649439975
1786	D154G:M232K	3.61159147016	3.65445	3.370108518485396
1787	D154G:N163D	3.52253910995	3.5399876	3.2672047994485105
1788	D154G:N163H:I166T:E171V:Q183R:S201G	3.43260751639	3.4499876	3.5892163946009723
1789	D154G:N163S	3.73119532546	3.566641	3.2663303857323536
1790	D154G:N169S:L194P:N211S	3.22701349532	2.9769104	2.89127403699516
1791	D154G:N184D	3.16115782693	3.0969005	2.9621363044684283
1792	D154G:N184I	3.33150794936	3.3383708	3.0588749881298645
1793	D154G:N197H:S201I:N211S:G231D	3.76414926559	3.728558	3.7218560480613965
1794	D154G:N211G	3.65411064031	3.4796739	3.2977715998971395
1795	D154G:Q183L:E234K	3.7068044589	3.6649246	3.469290677898229
1796	D154G:Q183R	3.82526108892	3.7246933	3.417227051956438
1797	D154G:Q183R:L235Q	3.7432724309	3.7499921	3.450767851189477
1798	D154G:S174G:E234G	3.7373109668	3.6394112	3.410430967119784
1799	D154G:S207G:F222Y	3.46657573245	3.5229747	3.379506844124362
1800	D154G:T202A	3.69335380678	3.5022213	3.2707213337558714
1801	D154G:T202V	3.91480197106	3.7579615	3.6687962660649602
1802	D154G:V162A	3.60556251235	3.9054427	3.583110351182578
1803	D154G:V162A:K213M	3.6991686921	3.8304687	3.663859130434032
1804	D154G:V175A	3.51562133273	3.5098062	3.217288063398449
1805	D154G:V223A	3.44704442329	3.3470597	3.1549099209417704
1806	D154G:Y181H:S204T	3.73196928037	3.7394564	3.456555478890891
1807	D154G:Y236H	3.69411075226	3.621598	3.3729448704674416
1808	D154H:K165R:T185S	3.72259517383	3.691865	3.746924560220611
1809	D154N	3.73659291119	3.987246	3.5196394193567047
1810	D154N:F164V:L193Q	3.6027273925300003	3.2745743	3.0872738089851843
1811	D154N:H230Q:M232K	3.55125079944	3.8629956	3.4495289642442395
1812	D154N:I160V	3.73759151172	3.9200742	3.5129853290492634
1813	D154N:K208R	3.7433534343	3.7614439	3.412525222864515
1814	D154N:M232L	3.61641833676	3.8870764	3.475407220999703
1815	D154N:N163S:L206V:M232T	3.84199819695	3.7117474	3.73198324607941
1816	D154N:Q183R	3.73742770633	4.0214553	3.6033019158979127
1817	D154N:V175A:A226V	3.73828985805	3.646485	3.3687558569036327
1818	D154V	3.538022139084	3.512631	3.213865986640116
1819	D154V:A226T	3.52990922138	3.381073	3.2012972525971497
1820	D154V:F164I	3.44585631619	3.156987	2.965741508470615
1821	D154V:I170N	3.59030354752	3.4677842	3.26548970083816
1822	D154V:I170V	3.64048389004	3.6277761	3.3966994133509876
1823	D154V:I187V	3.52924648857	3.3296301	3.0182848415528847
1824	D154V:I228T	3.6860072221300006	3.36358	3.142778500932329
1825	D154V:K157E:D215G:M232V	1.76650604868	1.6054369	2.428951496307098
1826	D154V:N158D:H168R	1.5421779812399998	1.4310387	2.173106988848813
1827	D154V:N163D	3.54162310017	3.3681388	3.1475062306733967
1828	D154V:N211S:M232V	3.60965251535	3.4037318	3.197810220309216
1829	D154V:P186S:A226T	3.4504602278	2.9840016	2.950186388147632
1830	D154V:Q156R:D172G	3.25832674623	3.3821683	3.209767867314181
1831	D154V:S174G	3.5597928172400004	3.545851	3.313974181325722
1832	D154V:S201G:S207G	3.19765175551	3.0008812	2.9313031512630103
1833	D154V:T224A	3.4779187728	3.3352718	3.09387629211409
1834	D154Y:N211D	3.34255552211	3.7408583	3.4643110085541227
1835	D172A	3.61370722282	3.7943904	3.3363490991882188
1836	D172E:H230Y	3.66816042591	3.7082815	3.4637110876811805
1837	D172G	3.721055574069	4.059597	3.563420800847811
1838	D172G:A226G	3.75910856408	4.274317	3.761245872940857
1839	D172G:D189G:S207C	3.69390287504	3.7893183	3.4510727665073904
1840	D172G:D233V	3.75297491935	3.7753778	3.4039151144900224
1841	D172G:F222L	3.5505822410850003	3.8733578	3.4717957018744383
1842	D172G:G173S	3.620466026595	3.690568	3.3519541732868388
1843	D172G:H180L	3.49592125425	3.1011534	3.0302497754439766
1844	D172G:I187V	3.823719960965	3.8453498	3.3678396557605796
1845	D172G:K208R	3.85125237013	3.8297	3.456306604355621
1846	D172G:K213E	3.74590304622	4.072172	3.602320758818264
1847	D172G:K213E:T224A	3.5478571169	3.863935	3.4823310642922376
1848	D172G:L193P:D233G	3.52605105542	3.6173465	3.3476286073741988
1849	D172G:L194Q:L220Q:T224A	3.6627881273	3.6006906	3.342704307358694
1850	D172G:L200P:D209V	1.3010300659799998	1.4488612	2.2077189600119675
1851	D172G:M232V	3.78423707995	4.043932	3.600183383618894
1852	D172G:N211S	3.71283977322	3.947638	3.510602451745827
1853	D172G:Q183R	3.76016629222	4.0943956	3.647083297389019
1854	D172G:Q183R:K213R	3.64167919451	4.0154176	3.6590479046874234
1855	D172G:R214C	3.5080087421199995	3.7235456	3.307086821658486
1856	D172G:R214H	3.50609893935	3.8352907	3.4808521796420226
1857	D172G:S174C	3.76873598482	3.9153275	3.4872929906604346
1858	D172G:S174G	3.85726261119	4.098236	3.663528995533417
1859	D172G:S207C:H216L	1.7722464491	1.4741642	2.6114360717780647
1860	D172G:S207G:K208N	3.67083826565	3.3477535	3.155516023084733
1861	D172G:S207N:T224A	3.43650729435	3.5169072	3.2014106275225944
1862	D172G:T202A	3.75180109572	3.8487897	3.500577579188453
1863	D172G:T202I	3.93327382453	4.2653813	3.6519811881616677
1864	D172G:T224I	3.52639564116	3.6545396	3.2864417661473104
1865	D172G:V175M:D196G	3.77519282614	3.8788424	3.518657389331799
1866	D172G:V192A:I228F	3.8391924858	3.8304098	3.5287480533987154
1867	D172G:V218A	3.57538069881	3.4329045	3.2339769121658897
1868	D172G:V223E	3.2593549423500003	2.7188907	2.895827808887328
1869	D172G:Y199F	3.5860126562	3.9284463	3.5583835961802177
1870	D172H	3.65992902509	3.66069	3.478930300255387
1871	D172N	3.69531419995	3.966839	3.5110716787093663
1872	D172V	3.575148416946	3.4423707	3.171517975910705
1873	D172V:G190S:D196G:T202A	3.39802602727	3.169949	3.111272108722948
1874	D172V:M232R	3.77996965035	3.3940842	3.2896832087862453
1875	D172V:N184D	3.37889042306	2.8963006	2.800089724963904
1876	D172V:T185A:S207C	3.50379068281	3.168852	3.0564270646520786
1877	D179A	3.5885878109800005	3.7346883	3.452914560512985
1878	D179A:L220P	1.7430602673599995	1.5198842	2.5025571353184417
1879	D179A:S207G	3.66488406034	3.4967623	3.3372093936005953
1880	D179E	3.74301019896	4.0271835	3.8557299551804927
1881	D179E:M232L	3.77744673573	3.92603	3.811497756823491
1882	D179G	3.6090130540125	3.6659465	3.319105445503133
1883	D179G:D196V	3.77188130409	3.546214	3.3053240679938933
1884	D179G:F222S	3.472116181530002	3.4717226	3.250260709855582
1885	D179G:G188S	3.71602986805	3.4121761	3.18993629889935
1886	D179G:G227R	3.712120136	3.4506054	3.133611585529537
1887	D179G:H230L	3.5384985330300003	3.6157029	3.3044878197643577
1888	D179G:I187N	3.55152852503	3.3588462	3.0966288923513714
1889	D179G:I228A	3.71969086441	3.4958186	3.5470730060507547
1890	D179G:I228S	3.74027932448	3.5254056	3.3745028462151434
1891	D179G:K208N	3.39892924929	3.2321916	3.026905834652444
1892	D179G:L193R:T229A:M232T	3.70477253711	3.469041	3.3427040909277896
1893	D179G:L194Q	3.5133179326	3.4453754	3.1911189212037665
1894	D179G:L194Q:H198L:F222S	1.45268541186	2.072611	2.4904128639581007
1895	D179G:L200P:T229A	1.55559543586	1.4843731	2.3945367418026597
1896	D179G:M232V:L235P	3.63328244055	3.6512845	3.409922622264792
1897	D179G:P210L	3.43808680077	3.4235253	3.192667137521154
1898	D179G:P210S	3.53357861374	3.429338	3.1520511830654763
1899	D179G:Q182R:D233G	1.30102960842	1.464556	2.368607786222306
1900	D179G:Q203R	3.5264931604000003	3.5907674	3.2960502322253014
1901	D179G:S204P	2.95449081143	2.5625443	2.7179283120273525
1902	D179G:T202S	3.40242398246	3.100472	2.97227147640929
1903	D179G:V192A:S207G:M217I	1.4937584873199998	2.631747	2.5892654634532457
1904	D179G:Y181H:E234G	3.68750987243	3.470663	3.2616755884438042
1905	D179H	3.66680830767	4.1312056	3.5655029309983024
1906	D179N	3.719334200885	3.9364996	3.5480030004686607
1907	D179N:A205D:F222S	3.76706844467	3.4599764	3.4212181924547918
1908	D179N:A226D	3.69715763517	3.8097765	3.4738889518405047
1909	D179N:D196Y	3.61218979553	3.6542006	3.5102980716395544
1910	D179N:D233G	3.57966386122	3.8508453	3.522758608079243
1911	D179N:G227R	3.65188721918	3.7038631	3.3625091404950647
1912	D179N:H198R:F222L	1.56332006797	1.4793823	2.5133975826519164
1913	D179N:I187N	3.5795142765400003	3.6042993	3.325526447316898
1914	D179N:Q182L	1.30191779322	1.5211649	2.494744393712332
1915	D179N:T224S	3.5923337078800004	3.8000526	3.5133686937991113
1916	D179N:T229A	3.75278803047	3.9003637	3.5949423281585626
1917	D179S:H216P	1.5812435903400002	1.4658035	2.5499782675060443
1918	D179V	3.53647039066	3.605423	3.2977443528619172
1919	D179V:I187N:M232V	3.49591850532	3.2917414	3.1120303824812368
1920	D179V:K208R:M217L	3.22139382602	3.0534813	2.918346415737618
1921	D179V:L220P:V223M	1.3010679013700002	1.3558354	1.6266473533371668
1922	D179V:T185A	3.53930331072	3.4634333	3.225258365827168
1923	D179V:T185A:Y236C	3.35098747906	3.440025	3.241756635700083
1924	D179V:T185S	3.60901210424	3.4858348	3.2308277900743567
1925	D179V:V192A	3.34410872927	3.3913147	3.1688997380862864
1926	D179Y	3.63512240984	3.911107	3.6038132118791295
1927	D179Y:L194P	3.57706808102	3.3749132	3.2777613782294277
1928	D179Y:L220Q	3.83657731471	3.891168	3.631072937215406
1929	D179Y:T229S	3.68798692611	3.8392732	3.6449428442286753
1930	D179Y:V192E	3.5993276078300007	3.405044	3.276516506080464
1931	D18A	3.63051285234	3.9676027	3.588506633056817
1932	D18A:D128G:K213E	3.64857753712	4.088958	3.735251615089916
1933	D18A:D35V:V149I	3.29254254431	3.2942986	3.1875107299111494
1934	D18A:E123G:K125M	3.468133362240001	3.361949	3.2532329093749093
1935	D18A:E89V:K106E:E131G	3.259354923490001	3.2381668	3.2127304514656823
1936	D18A:F82S:V162A:L206R:D215G	1.50354780354	1.3095666	1.4114795298673775
1937	D18A:F99L:Q156L:N163H:S204T	3.45886040749	2.773295	3.24490474060877
1938	D18A:I122T:N145S:H216R:F222L	1.2952791895	1.4069864	2.1475022709292935
1939	D18A:I46V:T224A	3.96326824674	3.8060472	3.536564247143104
1940	D18A:K112M	3.77295174345	3.6729722	3.4292043311012415
1941	D18A:K51R	3.78233167913	3.8839188	3.5630365482201705
1942	D18A:K78R:V111A:N120T:K157R:K165M	3.23872621426	2.6364455	2.8709886329120424
1943	D18A:L41P:Y73H:D116G	1.74273939506	1.3380052	1.9509894004092514
1944	D18A:N120Y	3.18796048222	2.5170531	2.8068611992190213
1945	D18A:N22D:G32A:E33A:F70Y:F99L:N104S:I135T:N143D:I160T:P191H	1.7178107466	1.3199415	0.7000656031831185
1946	D18A:N22S:F99L:K125M:N163D	1.41760642882	2.2355065	2.466642155629901
1947	D18A:T96A:F98L:A109V:M152T:K155R:D172G:E221G	1.57841931039	1.3657748	2.2735940937623016
1948	D18A:V21I:E114Q:I151T:K165E:S207C	1.3010306443200002	2.3384435	2.7554125076222853
1949	D18A:V67A:H80L:N134S:Q183L	3.73083607324	3.3950126	3.441790808450654
1950	D18A:Y181N	3.6008771540199995	3.6191378	3.396476984428337
1951	D18E	3.79287295896	4.1076174	3.7388748243199226
1952	D18E:D116G	3.80336059609	4.0956583	3.8105157079713976
1953	D18E:D132G:H138R:P195S	3.27836450092	3.0039039	3.05430684777095
1954	D18E:D233G	3.60008051583	4.018342	3.713630431930505
1955	D18E:E114V:D179N	3.57232807553	3.8636992	3.745557043244439
1956	D18E:E131V:S174C	3.54438766212	3.7562554	3.5692449261628916
1957	D18E:E171V:Y181C	3.64842728878	3.9236982	3.666208569699111
1958	D18E:E31G:T185A:S207G	3.5560149140300004	3.4569666	3.437640024480658
1959	D18E:E31G:Y38D:V149A:D154V:Y181H	3.13914537021	2.9167488	2.817239465214101
1960	D18E:E94G:I170V:V192A	3.1975584554100003	3.371048	3.48712102418661
1961	D18E:F113S:Y150C:R167S:I187L:Y199H	1.54571130826	1.8911467	2.566426773673592
1962	D18E:F164L:S174G	3.66889211796	3.6038606	3.5214412102669215
1963	D18E:F45S:V54A:V67A:K161E:M217T:D233G	1.30225937439	1.4425569	1.685423048455904
1964	D18E:F83L:R108C	3.4684004295	3.2385418	3.2208252519412595
1965	D18E:G39S:M217K	1.30103001251	1.3764355	2.091916697784095
1966	D18E:H24R:K78M:M152V	3.71297230345	3.6968572	3.6666686817307625
1967	D18E:H80P:S201C	3.14335024416	2.638845	3.1668443225631604
1968	D18E:K139E:N148D:K213R	3.6936434369	3.3737135	3.389710099700001
1969	D18E:K25E:K78E:K125R:H180L:D233V	1.50556556752	2.2662354	2.4761600487070177
1970	D18E:K44E:N120S	3.48559542626	2.3390522	3.152815179786705
1971	D18E:K78R:K161R	3.76163493306	3.9162111	3.7154116527128966
1972	D18E:L52Q:N197Y:L206R	1.51276390435	1.3227721	1.9503136234070872
1973	D18E:N158S:N169I	3.70765505023	3.6546533	3.5983136896284416
1974	D18E:N169S	3.6815179839	3.9289231	3.675454488651539
1975	D18E:N22D:H76R:F82S:Y105N:F113S:S174C:H180R	1.30209061275	1.3025044	0.06345298988733905
1976	D18E:T62A	3.4238878656900003	3.3163261	3.314458870337413
1977	D18G	3.609376917322221	3.6843894	3.3388755193419715
1978	D18G:A109V:Q183R	1.4995173896399998	1.428223	2.5608353451560038
1979	D18G:A153D:T224S:Y236C	3.4438176253500004	3.1840162	3.1418216927047453
1980	D18G:A153G:T185A	3.5827232166500003	3.5007112	3.198492291062525
1981	D18G:A36V:G50S:K84E:K106R:K125R:N163D:S201G	1.60034445669	1.3407297	1.2320966908741955
1982	D18G:C47R:F113L:K155I:S204P:I228V	1.30184409896	1.3874413	1.4949771763992097
1983	D18G:C47R:I135V:N158S:L200P:N211I	1.8569220866	1.31674	1.372651537087205
1984	D18G:C47S:I122F:D132V:Y199C	1.42945081322	1.4006715	1.8003341271197362
1985	D18G:C69S:L136Q:D179E:L194Q	1.4268317935	2.171624	2.5348138728317267
1986	D18G:D101V:T117A:N184D:T185S	1.76250683932	1.8774958	2.0771679951907167
1987	D18G:D102G:D179G:N184D:V223E	1.30108790586	1.7230066	1.5879238828332245
1988	D18G:D102V:H138L:S146C:E212G:E234V	1.5513629515600005	1.3182708	1.4095330618793525
1989	D18G:D116G:H138R:L140P:N169Y:Q176R	1.30111903968	1.6791136	1.9401578853749066
1990	D18G:D116G:I166T:D196V	3.44260951946	3.523263	3.4303370631239964
1991	D18G:D116G:Q203L	3.4719140314699994	3.535196	3.4320324322319253
1992	D18G:D154N	3.55567748525	3.5782213	3.2930102873176623
1993	D18G:D154Y:I187T	3.00279314628	3.0647507	2.9227642210027227
1994	D18G:D172G	3.65574456819	3.642888	3.3367916688087687
1995	D18G:D179G:N197Y:H216R:M217K	1.48265970549	1.3074646	1.0903526655024958
1996	D18G:D20G:C47Y	1.30220634134	1.3691996	1.8282281301965664
1997	D18G:D20G:M77V:F99L:K208R:K213R:D215E:G227R	1.30376319719	1.5736094	1.173129771633136
1998	D18G:D20G:N22S:E33V:F99L:Y142C	1.30103158982	1.6583548	1.5329894276171754
[truncated: 49,715 more rows]
