# Supplementary material for: Protein design using structure-based residue preferences
Source: Nat Commun. 2024 Feb 22;15:1639. doi: 10.1038/s41467-024-45621-4 (PMC10884402; doi:10.1038/s41467-024-45621-4)
Supplement: Supplementary file 7 — Source Data [file 41467_2024_45621_MOESM7_ESM.zip › source/fig4de/df_esm_gfp_sampling.csv]

	t	max_mut	average_wt_hamming	frac_above_thresh	n_muts_seen	n_muts_sampled
0	3.0	5.0	2.925	0.7	40.0	400.0
1	0.5	11.0	3.52	0.66	50.0	400.0
2	0.001	10.0	2.75	0.6875	64.0	400.0
3	2.0	10.0	4.333333333333333	0.4166666666666667	12.0	400.0
4	0.1	5.0	1.7864077669902914	0.7475728155339806	103.0	400.0
5	1.75	5.0	2.2	0.8	95.0	400.0
6	1.75	10.0	4.4	0.6666666666666666	15.0	400.0
7	1.25	15.0	6.777777777777778	0.3333333333333333	9.0	400.0
8	5.0	5.0	3.0588235294117645	0.47058823529411764	17.0	400.0
9	0.75	10.0	3.6037735849056602	0.6415094339622641	53.0	400.0
10	1.0	17.0	5.714285714285714	0.42857142857142855	7.0	400.0
11	1.0	11.0	4.294117647058823	0.5588235294117647	34.0	400.0
12	1.0	7.0	2.4675324675324677	0.7532467532467533	77.0	400.0
13	0.75	15.0	4.904761904761905	0.5238095238095238	21.0	400.0
14	0.5	9.0	2.732394366197183	0.6619718309859155	71.0	400.0
15	0.75	7.0	2.524390243902439	0.7560975609756098	82.0	400.0
16	0.75	17.0	5.0	0.8	10.0	400.0
17	0.5	7.0	2.182926829268293	0.7317073170731707	82.0	400.0
18	0.75	5.0	1.9448818897637796	0.8188976377952756	127.0	400.0
19	0.1	15.0	3.2857142857142856	0.6	35.0	400.0
20	1.5	5.0	2.2346938775510203	0.7653061224489796	98.0	400.0
21	0.1	10.0	2.672727272727273	0.7454545454545455	55.0	400.0
22	0.5	19.0	6.222222222222222	0.5555555555555556	9.0	400.0
23	10.0	5.0	4.142857142857143	0.2857142857142857	7.0	400.0
24	0.01	15.0	3.3333333333333335	0.6666666666666666	30.0	400.0
25	0.75	9.0	2.9518072289156625	0.7469879518072289	83.0	400.0
26	1.0	15.0	5.875	0.375	8.0	400.0
27	0.5	15.0	4.166666666666667	0.6111111111111112	18.0	400.0
28	1.25	5.0	2.1789473684210527	0.7052631578947368	95.0	400.0
29	0.01	5.0	1.7789473684210526	0.7684210526315789	95.0	400.0
30	4.0	5.0	3.0476190476190474	0.5714285714285714	21.0	400.0
31	0.75	13.0	4.25	0.5714285714285714	28.0	400.0
32	1.0	10.0	3.604651162790698	0.6976744186046512	43.0	400.0
33	0.5	13.0	3.9393939393939394	0.6060606060606061	33.0	400.0
34	0.001	5.0	1.8350515463917525	0.8041237113402062	97.0	400.0
35	0.5	10.0	2.824561403508772	0.7719298245614035	57.0	400.0
36	0.01	10.0	2.9152542372881354	0.6440677966101694	59.0	400.0
37	2.0	5.0	2.2205882352941178	0.7647058823529411	68.0	400.0
38	1.0	13.0	4.863636363636363	0.5	22.0	400.0
39	1.0	9.0	2.877551020408163	0.6938775510204082	49.0	400.0
40	1.5	10.0	4.611111111111111	0.6111111111111112	18.0	400.0
41	0.5	5.0	1.7739130434782608	0.8	115.0	400.0
42	0.75	11.0	3.5853658536585367	0.5853658536585366	41.0	400.0
43	1.25	10.0	3.973684210526316	0.5526315789473685	38.0	400.0
44	0.5	17.0	6.3	0.5	10.0	400.0
45	1.0	5.0	1.978494623655914	0.8387096774193549	93.0	400.0
