# Supplementary material for: Protein design using structure-based residue preferences
Source: Nat Commun. 2024 Feb 22;15:1639. doi: 10.1038/s41467-024-45621-4 (PMC10884402; doi:10.1038/s41467-024-45621-4)
Supplement: Supplementary file 7 — Source Data [file 41467_2024_45621_MOESM7_ESM.zip › source/fig4de/df_pmpnn_gfp_sampling.csv]

	t	max_mut	average_wt_hamming	frac_above_thresh	n_muts_seen	n_muts_sampled
0	0.25	15.0	2.225563909774436	0.9849624060150376	133.0	1600.0
1	1.0	19.0	3.464788732394366	0.704225352112676	71.0	1600.0
2	0.2	15.0	2.361904761904762	0.9904761904761905	105.0	1600.0
3	0.5	15.0	2.3013698630136985	0.9406392694063926	219.0	1600.0
4	0.15	10.0	1.8928571428571428	1.0	28.0	400.0
5	2.25	5.0	2.6639344262295084	0.5573770491803278	122.0	1600.0
6	0.7	10.0	2.0256410256410255	0.8717948717948718	78.0	400.0
7	1.75	10.0	4.25	0.40625	32.0	1600.0
8	1.0	13.0	2.748663101604278	0.8128342245989305	187.0	1600.0
9	0.1	5.0	1.45	0.9	20.0	400.0
10	0.7	13.0	2.326164874551971	0.899641577060932	279.0	1600.0
11	1.5	5.0	1.9506172839506173	0.7325102880658436	243.0	1600.0
12	1.5	11.0	3.69811320754717	0.5660377358490566	53.0	1600.0
13	10.0	5.0	4.151515151515151	0.36363636363636365	33.0	1600.0
14	0.5	5.0	1.4482758620689655	0.9482758620689655	58.0	400.0
15	0.7	19.0	2.8446601941747574	0.9174757281553398	206.0	1600.0
16	0.2	5.0	1.4	0.9	20.0	400.0
17	1.5	13.0	4.157894736842105	0.47368421052631576	19.0	1600.0
18	40.0	5.0	4.12	0.28	25.0	1600.0
19	2.25	10.0	4.947368421052632	0.15789473684210525	19.0	1600.0
20	0.15	5.0	1.5217391304347827	0.9130434782608695	23.0	400.0
21	0.3	10.0	1.9772727272727273	0.9545454545454546	44.0	400.0
22	1.5	15.0	4.555555555555555	0.4444444444444444	9.0	1600.0
23	70.0	5.0	4.379310344827586	0.3103448275862069	29.0	1600.0
24	1.0	11.0	2.3162393162393164	0.8290598290598291	234.0	1600.0
25	1.5	10.0	3.086206896551724	0.5689655172413793	58.0	1600.0
26	0.7	11.0	2.0463576158940397	0.9271523178807947	302.0	1600.0
27	20.0	5.0	4.285714285714286	0.14285714285714285	7.0	400.0
28	2.0	5.0	2.440944881889764	0.5748031496062992	127.0	1600.0
29	0.0001	15.0	2.206896551724138	0.9827586206896551	58.0	1600.0
30	0.25	5.0	1.5161290322580645	0.9032258064516129	31.0	400.0
31	1.0	7.0	1.7694704049844237	0.8722741433021807	321.0	1600.0
32	1.75	5.0	2.217171717171717	0.6464646464646465	198.0	1600.0
33	0.15	15.0	2.1956521739130435	0.967391304347826	92.0	1600.0
34	0.7	5.0	1.5220883534136547	0.9317269076305221	249.0	1600.0
35	1.0	9.0	2.0613026819923372	0.8582375478927203	261.0	1600.0
36	1.0	10.0	2.4727272727272727	0.7818181818181819	55.0	400.0
37	0.1	15.0	2.3466666666666667	0.9733333333333334	75.0	1600.0
38	4.0	5.0	3.540983606557377	0.3770491803278688	61.0	1600.0
39	1.5	7.0	2.5944055944055946	0.6223776223776224	143.0	1600.0
40	0.7	17.0	2.7241379310344827	0.9310344827586207	203.0	1600.0
41	0.1	10.0	1.9565217391304348	1.0	23.0	400.0
42	1.0	17.0	3.4842105263157896	0.7157894736842105	95.0	1600.0
43	1.5	17.0	7.125	0.125	8.0	1600.0
44	0.3	5.0	1.4857142857142858	0.9428571428571428	35.0	400.0
45	2.5	10.0	5.8	0.1	10.0	1600.0
46	0.7	9.0	1.8366666666666667	0.9566666666666667	300.0	1600.0
47	1.0	15.0	3.106194690265487	0.7964601769911505	113.0	1600.0
48	10.0	5.0	3.8	0.4	10.0	400.0
49	0.3	15.0	2.1517241379310343	0.993103448275862	145.0	1600.0
50	2.5	5.0	2.976	0.512	125.0	1600.0
51	0.25	10.0	1.8048780487804879	0.9512195121951219	41.0	400.0
52	20.0	5.0	4.391304347826087	0.2608695652173913	23.0	1600.0
53	100.0	5.0	4.2592592592592595	0.18518518518518517	27.0	1600.0
54	1.5	9.0	3.090909090909091	0.5681818181818182	88.0	1600.0
55	1.0	10.0	2.2913385826771653	0.8543307086614174	254.0	1600.0
56	0.7	5.0	1.574468085106383	0.9042553191489362	94.0	400.0
57	4.0	5.0	3.6666666666666665	0.4444444444444444	9.0	400.0
58	1000.0	5.0	4.285714285714286	0.0	7.0	400.0
59	0.7	10.0	1.9828178694158076	0.9347079037800687	291.0	1600.0
60	1.75	15.0	4.875	0.5	8.0	1600.0
61	0.0001	10.0	2.0	1.0	18.0	400.0
62	2.0	10.0	4.466666666666667	0.2	15.0	1600.0
63	0.7	7.0	1.6705426356589148	0.9651162790697675	258.0	1600.0
64	0.0001	5.0	1.411764705882353	0.8823529411764706	17.0	400.0
65	0.2	10.0	2.064516129032258	0.967741935483871	31.0	400.0
66	3.0	5.0	3.05	0.45	20.0	400.0
67	0.5	10.0	2.108108108108108	0.9324324324324325	74.0	400.0
68	0.7	15.0	2.5517241379310347	0.8922413793103449	232.0	1600.0
69	1.0	5.0	1.6666666666666667	0.8602150537634409	93.0	400.0
70	2.0	5.0	2.871794871794872	0.5641025641025641	39.0	400.0
71	3.0	5.0	3.015873015873016	0.4603174603174603	63.0	1600.0
72	5.0	5.0	3.5952380952380953	0.3333333333333333	42.0	1600.0
73	1.0	5.0	1.585139318885449	0.9040247678018576	323.0	1600.0
