# Supplementary material for: Protein design using structure-based residue preferences
Source: Nat Commun. 2024 Feb 22;15:1639. doi: 10.1038/s41467-024-45621-4 (PMC10884402; doi:10.1038/s41467-024-45621-4)
Supplement: Supplementary file 7 — Source Data [file 41467_2024_45621_MOESM7_ESM.zip › source/fig4de/df_coves_gfp_sampling.csv]

	t	max_mut	average_wt_hamming	frac_above_thresh	n_muts_seen	n_muts_sampled
0	1.0	8.0	3.7624113475177303	0.6914893617021277	282.0	300.0
1	1.0	13.0	6.13840830449827	0.45674740484429066	289.0	300.0
2	0.5	17.0	7.06993006993007	0.43006993006993005	286.0	300.0
3	1.0	14.0	6.537906137184115	0.5234657039711191	277.0	300.0
4	1.0	16.0	7.559859154929577	0.4119718309859155	284.0	300.0
5	10.0	15.0	12.10948905109489	0.010948905109489052	274.0	300.0
6	2.0	9.0	5.2140350877192985	0.44912280701754387	285.0	300.0
7	2.5	10.0	6.218637992831542	0.30824372759856633	279.0	300.0
8	0.7	10.0	4.393728222996516	0.6515679442508711	287.0	300.0
9	0.6	10.0	4.288732394366197	0.6795774647887324	284.0	300.0
10	2.5	13.0	8.0	0.1972318339100346	289.0	300.0
11	0.5	16.0	6.843971631205674	0.524822695035461	282.0	300.0
12	1.0	11.0	5.118881118881119	0.548951048951049	286.0	300.0
13	2.0	14.0	8.17921146953405	0.22939068100358423	279.0	300.0
14	2.0	10.0	5.76978417266187	0.4028776978417266	278.0	300.0
15	3.0	15.0	9.657243816254416	0.10600706713780919	283.0	300.0
16	1.0	9.0	4.083623693379791	0.6236933797909407	287.0	300.0
17	0.6	5.0	2.2037735849056603	0.8113207547169812	265.0	300.0
18	2.5	9.0	5.6537102473498235	0.36395759717314485	283.0	300.0
19	0.5	6.0	2.6153846153846154	0.8095238095238095	273.0	300.0
20	0.5	10.0	4.274647887323944	0.676056338028169	284.0	300.0
21	0.3	5.0	2.13671875	0.8203125	256.0	300.0
22	1.0	15.0	7.0285714285714285	0.3892857142857143	280.0	300.0
23	3.0	7.0	4.5234657039711195	0.4296028880866426	277.0	300.0
24	2.0	11.0	6.313588850174216	0.3554006968641115	287.0	300.0
25	10.0	5.0	4.059233449477352	0.29965156794425085	287.0	300.0
26	0.5	9.0	3.683453237410072	0.7338129496402878	278.0	300.0
27	2.5	7.0	4.398576512455516	0.5373665480427047	281.0	300.0
28	1.0	10.0	4.628472222222222	0.59375	288.0	300.0
29	4.0	5.0	3.4731182795698925	0.5125448028673835	279.0	300.0
30	1.0	18.0	8.501742160278745	0.3310104529616725	287.0	300.0
31	5.0	10.0	7.40625	0.125	288.0	300.0
32	1.0	12.0	5.49645390070922	0.574468085106383	282.0	300.0
33	2.5	5.0	3.1338028169014085	0.6338028169014085	284.0	300.0
34	2.5	8.0	4.879432624113475	0.4326241134751773	282.0	300.0
35	2.0	13.0	7.430604982206406	0.2491103202846975	281.0	300.0
36	0.4	10.0	4.055749128919861	0.6341463414634146	287.0	300.0
37	3.0	11.0	7.080985915492958	0.25704225352112675	284.0	300.0
38	5.0	15.0	10.847517730496454	0.05319148936170213	282.0	300.0
39	1.0	19.0	8.97887323943662	0.31690140845070425	284.0	300.0
40	1.0	5.0	2.489130434782609	0.7934782608695652	276.0	300.0
41	0.5	19.0	7.763888888888889	0.3993055555555556	288.0	300.0
42	4.0	10.0	7.01056338028169	0.176056338028169	284.0	300.0
43	3.0	12.0	7.756944444444445	0.1840277777777778	288.0	300.0
44	3.0	8.0	5.171929824561404	0.37543859649122807	285.0	300.0
45	3.0	13.0	8.284722222222221	0.14930555555555555	288.0	300.0
46	3.0	5.0	3.2872340425531914	0.5709219858156028	282.0	300.0
47	2.5	11.0	6.747404844290657	0.28027681660899656	289.0	300.0
48	4.0	15.0	10.414893617021276	0.06028368794326241	282.0	300.0
49	2.5	15.0	9.34020618556701	0.15120274914089346	291.0	300.0
50	0.5	15.0	6.389285714285714	0.4785714285714286	280.0	300.0
51	0.5	8.0	3.423357664233577	0.7408759124087592	274.0	300.0
52	2.5	14.0	8.726643598615917	0.19377162629757785	289.0	300.0
53	0.1	5.0	2.003787878787879	0.8712121212121212	264.0	300.0
54	20.0	15.0	12.653386454183266	0.01593625498007968	251.0	300.0
55	0.1	15.0	5.6571428571428575	0.5392857142857143	280.0	300.0
56	2.0	12.0	6.857651245551601	0.29537366548042704	281.0	300.0
57	0.5	7.0	2.985611510791367	0.7985611510791367	278.0	300.0
58	2.0	7.0	3.915492957746479	0.6126760563380281	284.0	300.0
59	20.0	10.0	8.416666666666666	0.04513888888888889	288.0	300.0
60	0.5	5.0	2.2771535580524342	0.797752808988764	267.0	300.0
61	2.0	5.0	2.97864768683274	0.6654804270462633	281.0	300.0
62	10.0	10.0	8.166666666666666	0.05673758865248227	282.0	300.0
63	0.7	15.0	6.468085106382978	0.5460992907801419	282.0	300.0
64	0.5	20.0	8.43661971830986	0.41901408450704225	284.0	300.0
65	0.5	18.0	7.660777385159011	0.3957597173144876	283.0	300.0
66	8.0	15.0	11.731617647058824	0.014705882352941176	272.0	300.0
67	2.5	6.0	3.7263157894736842	0.5684210526315789	285.0	300.0
68	20.0	5.0	4.351916376306621	0.24738675958188153	287.0	300.0
69	5.0	5.0	3.6529209621993126	0.422680412371134	291.0	300.0
70	3.0	9.0	5.783687943262412	0.3546099290780142	282.0	300.0
71	0.5	13.0	5.394833948339484	0.5202952029520295	271.0	300.0
72	0.5	11.0	4.580985915492958	0.6267605633802817	284.0	300.0
73	8.0	5.0	3.9340277777777777	0.3090277777777778	288.0	300.0
74	3.0	10.0	6.670175438596491	0.20701754385964913	285.0	300.0
75	0.4	5.0	2.159695817490494	0.8288973384030418	263.0	300.0
76	0.3	15.0	6.28125	0.5138888888888888	288.0	300.0
77	0.6	15.0	6.48014440433213	0.48014440433212996	277.0	300.0
78	3.0	14.0	9.225352112676056	0.11619718309859155	284.0	300.0
79	0.5	14.0	5.851590106007067	0.5406360424028268	283.0	300.0
80	3.0	6.0	3.830449826989619	0.5190311418685121	289.0	300.0
81	0.7	5.0	2.4354243542435423	0.8413284132841329	271.0	300.0
82	2.0	6.0	3.4599303135888504	0.5818815331010453	287.0	300.0
83	2.5	12.0	7.2596491228070175	0.2771929824561403	285.0	300.0
84	1.0	7.0	3.1785714285714284	0.7535714285714286	280.0	300.0
85	0.3	10.0	4.141304347826087	0.6884057971014492	276.0	300.0
86	1.0	20.0	9.464788732394366	0.2640845070422535	284.0	300.0
87	0.1	10.0	3.9621993127147768	0.6769759450171822	291.0	300.0
88	1.0	6.0	2.978494623655914	0.7455197132616488	279.0	300.0
89	0.4	15.0	6.120996441281139	0.5480427046263345	281.0	300.0
90	1.0	17.0	8.12280701754386	0.3263157894736842	285.0	300.0
91	0.5	12.0	4.968085106382978	0.6170212765957447	282.0	300.0
92	2.0	8.0	4.583916083916084	0.5104895104895105	286.0	300.0
93	2.0	15.0	8.620567375886525	0.21631205673758866	282.0	300.0
94	8.0	10.0	8.020833333333334	0.09375	288.0	300.0
