# Supplementary material for: Protein design using structure-based residue preferences
Source: Nat Commun. 2024 Feb 22;15:1639. doi: 10.1038/s41467-024-45621-4 (PMC10884402; doi:10.1038/s41467-024-45621-4)
Supplement: Supplementary file 7 — Source Data [file 41467_2024_45621_MOESM7_ESM.zip › source/fig3b/df_all_aav.csv]

	mutated_region	mutant	DMS_score	evmut	Protein_MPNN_score	ESM	blosum	mutant_D1	mut_D424	RES_pred
0	AEEEIRTTNPVATEQYGSVSTNLQRGNR	D561A	-0.6795388969359533	2279.608796075908	-1037.3596565127373	-1.9506987643379696	-2.0	D0A	D424A	-30.74971447607937
1	CEEEIRTTNPVATEQYGSVSTNLQRGNR	D561C	-1.0942519874717296	2277.0134762420266	-1037.4233185648918	-1.9523207236346944	-3.0	D0C	D424C	-27.81453063310248
2	DAEEIRTTNPVATEQYGSVSTNLQRGNR	E562A	-3.750614265369912	2278.774386710279	-1035.7638286948204	-1.9511374177730607	-1.0	E1A	E425A	-47.90237821957578
3	DCEEIRTTNPVATEQYGSVSTNLQRGNR	E562C	-3.420062645924774	2275.737278910537	-1035.98260730505	-1.950137099778721	-3.0	E1C	E425C	-37.083780108105245
4	DDEEIRTTNPVATEQYGSVSTNLQRGNR	E562D	-0.5637139308194468	2280.552013752342	-1033.8696855902672	-1.9466503341763008	2.0	E1D	E425D	-25.72840863288552
5	DEAEIRTTNPVATEQYGSVSTNLQRGNR	E563A	-0.93151297226225	2279.621610156296	-1032.8681649565697	-1.9476139605160163	-1.0	E2A	E426A	-10.163242852603583
6	DECEIRTTNPVATEQYGSVSTNLQRGNR	E563C	-1.8728537186538463	2276.3460715830865	-1035.0959934592247	-1.9536718467756504	-3.0	E2C	E426C	-15.821376995161367
7	DEDEIRTTNPVATEQYGSVSTNLQRGNR	E563D	-0.809260747863265	2280.874592196865	-1033.8601445555687	-1.9483263901433043	2.0	E2D	E426D	-11.093109007592185
8	DEEAIRTTNPVATEQYGSVSTNLQRGNR	E564A	-3.84165410257119	2278.826440132156	-1033.0326337218285	-1.9471190935844167	-1.0	E3A	E427A	-29.654335812938953
9	DEECIRTTNPVATEQYGSVSTNLQRGNR	E564C	-3.5933516683768225	2275.399804070034	-1034.7211307883265	-1.948787505456708	-3.0	E3C	E427C	-35.902508572948726
10	DEEDIRTTNPVATEQYGSVSTNLQRGNR	E564D	-3.4582576129965847	2278.140157441849	-1033.3036796450615	-1.9473841672687864	2.0	E3D	E427D	-28.13875086726025
11	DEEEARTTNPVATEQYGSVSTNLQRGNR	I565A	-4.890168930839825	2278.571784266373	-1034.640251815319	-1.9471195639902457	-1.0	I4A	I428A	-57.68745107699298
12	DEEECRTTNPVATEQYGSVSTNLQRGNR	I565C	-3.587764267184609	2275.9141263895394	-1035.3636047244072	-1.951468818679251	-3.0	I4C	I428C	-45.15959107129637
13	DEEEDRTTNPVATEQYGSVSTNLQRGNR	I565D	-4.634557868331253	2278.3169241595742	-1034.704373538494	-1.950631496304492	-4.0	I4D	I428D	-57.76937106498941
14	DEEEERTTNPVATEQYGSVSTNLQRGNR	I565E	-5.262245659279444	2277.459526436348	-1034.821847140789	-1.951762234314788	-3.0	I4E	I428E	-52.66573336967691
15	DEEEFRTTNPVATEQYGSVSTNLQRGNR	I565F	-5.406410924030203	2277.936774494444	-1034.8764030337334	-1.9474875389496027	0.0	I4F	I428F	-5.481131109087303
16	DEEEGRTTNPVATEQYGSVSTNLQRGNR	I565G	-6.511163102623807	2278.5048537192697	-1035.0681349635124	-1.95128206756533	-4.0	I4G	I428G	-76.27001256991291
17	DEEEHRTTNPVATEQYGSVSTNLQRGNR	I565H	-6.355702945015062	2277.8399934500712	-1034.858127295971	-1.9519900283372469	-3.0	I4H	I428H	-34.109471671271955
18	DEEEIATTNPVATEQYGSVSTNLQRGNR	R566A	-0.747670805176028	2280.852973069864	-1034.7689017653463	-1.9549217150620184	-2.0	R5A	R429A	-11.090630656161458
19	DEEEICTTNPVATEQYGSVSTNLQRGNR	R566C	-0.1967490613937513	2276.8830324878545	-1037.363535344601	-1.9610889706767825	-3.0	R5C	R429C	-31.077395087161214
20	DEEEIDTTNPVATEQYGSVSTNLQRGNR	R566D	-3.1260892873414923	2279.3694623372494	-1037.2183155417442	-1.960369014556238	-1.0	R5D	R429D	-18.46557232308244
21	DEEEIETTNPVATEQYGSVSTNLQRGNR	R566E	-1.9644673128917167	2279.3305619942657	-1036.790565431118	-1.9584966817572853	0.0	R5E	R429E	-0.8767459051594672
22	DEEEIFTTNPVATEQYGSVSTNLQRGNR	R566F	-2.141548187078715	2277.994173357913	-1037.0128669142723	-1.9577314490757467	-2.0	R5F	R429F	-31.605350142398038
23	DEEEIGTTNPVATEQYGSVSTNLQRGNR	R566G	0.5288228739451613	2279.3625959110623	-1037.0286816954613	-1.959603899476156	-2.0	R5G	R429G	-25.72977253365373
24	DEEEIHTTNPVATEQYGSVSTNLQRGNR	R566H	-0.6067131114149948	2278.369001554757	-1037.36542314291	-1.95806802444605	0.0	R5H	R429H	-16.909882352430174
25	DEEEIITTNPVATEQYGSVSTNLQRGNR	R566I	-1.0090978910550656	2280.488104434221	-1035.6675373911858	-1.9565850700716525	-3.0	R5I	R429I	-20.249809866824307
26	DEEEIKTTNPVATEQYGSVSTNLQRGNR	R566K	-1.0032237008925364	2282.603074821452	-1034.671203315258	-1.9530684336991209	3.0	R5K	R429K	-0.5944961365844359
27	DEEEILTTNPVATEQYGSVSTNLQRGNR	R566L	-2.0544683973819446	2280.217096430864	-1033.9470965266228	-1.9555064295068645	-2.0	R5L	R429L	-19.383518343844564
28	DEEEIMTTNPVATEQYGSVSTNLQRGNR	R566M	-2.0973038985264445	2278.298813464523	-1036.3447260260582	-1.9593216559790465	-1.0	R5M	R429M	-21.19581600594377
29	DEEEINTTNPVATEQYGSVSTNLQRGNR	R566N	-0.193607074581869	2280.764796387084	-1036.327273786068	-1.956752064140776	0.0	R5N	R429N	-20.65381603010352
30	DEEEIPTTNPVATEQYGSVSTNLQRGNR	R566P	-3.798088768086256	2279.453362289073	-1038.0239796042442	-1.9741036887343448	-2.0	R5P	R429P	-56.26851809588925
31	DEEEIQTTNPVATEQYGSVSTNLQRGNR	R566Q	-0.9874102696321212	2280.930211723369	-1036.2021879553797	-1.9577949538625965	1.0	R5Q	R429Q	-3.6806532200957887
32	DEEEIRATNPVATEQYGSVSTNLQRGNR	T567A	-1.099384928497031	2281.437731187372	-1032.232411801815	-1.949238859849169	0.0	T6A	T430A	-19.399126362292645
33	DEEEIRCTNPVATEQYGSVSTNLQRGNR	T567C	-0.3166844805840907	2277.900401803362	-1034.7932397723198	-1.9529905815345008	-1.0	T6C	T430C	-28.782001486906086
34	DEEEIRDTNPVATEQYGSVSTNLQRGNR	T567D	-4.98524495620004	2278.831571533589	-1035.0127655863762	-1.9529736469246748	-1.0	T6D	T430D	-24.25269793618587
35	DEEEIRETNPVATEQYGSVSTNLQRGNR	T567E	-4.260211947938323	2278.9128126895803	-1032.9343468546867	-1.9530965404473748	-1.0	T6E	T430E	-27.589721989123692
36	DEEEIRFTNPVATEQYGSVSTNLQRGNR	T567F	-4.535912805172417	2278.6410074760543	-1035.1899220347404	-1.9529994016437864	-1.0	T6F	T430F	-41.04024472980566
37	DEEEIRGTNPVATEQYGSVSTNLQRGNR	T567G	-1.6462357197119553	2279.511258930021	-1033.51368445158	-1.9549099549163047	-2.0	T6G	T430G	-42.68999543933935
38	DEEEIRHTNPVATEQYGSVSTNLQRGNR	T567H	-3.8647178275522087	2278.975419168113	-1033.9517325758934	-1.950612562469894	-2.0	T6H	T430H	-0.46072895476089865
39	DEEEIRITNPVATEQYGSVSTNLQRGNR	T567I	-5.142301277371375	2278.010855536627	-1035.7478820681572	-1.9556553129515897	-1.0	T6I	T430I	-46.68032836068537
40	DEEEIRKTNPVATEQYGSVSTNLQRGNR	T567K	-6.362587932131148	2277.62868085282	-1033.358059823513	-1.947095338090077	-1.0	T6K	T430K	-1.1605782424297708
41	DEEEIRLTNPVATEQYGSVSTNLQRGNR	T567L	-5.038643003545509	2278.2697252222806	-1034.802888572216	-1.9525655698684368	-1.0	T6L	T430L	-40.055044801521966
42	DEEEIRMTNPVATEQYGSVSTNLQRGNR	T567M	-2.683412229271082	2276.271486413707	-1035.185111224651	-1.953185799953336	-1.0	T6M	T430M	-38.580116263517404
43	DEEEIRNTNPVATEQYGSVSTNLQRGNR	T567N	-3.5384133743423765	2279.4231643945604	-1032.151895582676	-1.9487655139842244	0.0	T6N	T430N	-9.800464621671711
44	DEEEIRPTNPVATEQYGSVSTNLQRGNR	T567P	-0.3659904621863837	2281.6535944401467	-1031.395880639553	-1.955912624939788	-1.0	T6P	T430P	-56.943042746671715
45	DEEEIRQTNPVATEQYGSVSTNLQRGNR	T567Q	-1.2689672866873418	2279.047627074314	-1033.0974904894829	-1.95132017043744	-1.0	T6Q	T430Q	-19.3833945507692
46	DEEEIRRTNPVATEQYGSVSTNLQRGNR	T567R	-5.702977619281263	2278.792901100075	-1034.058582484722	-1.9495355683255056	-1.0	T6R	T430R	-2.8856978331890444
47	DEEEIRSTNPVATEQYGSVSTNLQRGNR	T567S	-0.7842809217270409	2280.290329928379	-1033.584364116192	-1.94997904342034	2.0	T6S	T430S	-16.022000622241368
48	DEEEIRTANPVATEQYGSVSTNLQRGNR	T568A	-5.601916316648534	2278.7127097226644	-1035.7460768818855	-1.9547304950927264	0.0	T7A	T431A	-77.43387036106895
49	DEEEIRTCNPVATEQYGSVSTNLQRGNR	T568C	-2.586900600203356	2277.271387040074	-1035.9053505063057	-1.9548179905768304	-1.0	T7C	T431C	-54.723790532170845
50	DEEEIRTDNPVATEQYGSVSTNLQRGNR	T568D	-5.193293502757532	2278.9761544916773	-1036.9546411633492	-1.9615335041847304	-1.0	T7D	T431D	-93.87987713597127
51	DEEEIRTENPVATEQYGSVSTNLQRGNR	T568E	-6.145402181393533	2278.913940132972	-1036.6826069951055	-1.9596637586178347	-1.0	T7E	T431E	-58.88497738621543
52	DEEEIRTFNPVATEQYGSVSTNLQRGNR	T568F	-5.048714870151647	2276.031086420617	-1036.899841606617	-1.9593467050894149	-1.0	T7F	T431F	-78.85078561884075
53	DEEEIRTGNPVATEQYGSVSTNLQRGNR	T568G	-5.413949771790001	2278.813051507564	-1037.246617615223	-1.9625759235007223	-2.0	T7G	T431G	-95.97524520339479
54	DEEEIRTHNPVATEQYGSVSTNLQRGNR	T568H	-6.423080584265102	2277.0865478875803	-1037.1302512288094	-1.960640556320749	-2.0	T7H	T431H	-79.83664835077434
55	DEEEIRTINPVATEQYGSVSTNLQRGNR	T568I	-6.192769210481206	2278.8284542527936	-1034.477006494999	-1.952055532348868	-1.0	T7I	T431I	-20.61308833541384
56	DEEEIRTKNPVATEQYGSVSTNLQRGNR	T568K	-6.281637958980262	2278.4483538990653	-1036.8835466504097	-1.960488380035224	-1.0	T7K	T431K	-32.28792894464642
57	DEEEIRTLNPVATEQYGSVSTNLQRGNR	T568L	-3.928661427833672	2276.031086420617	-1033.8715916275978	-1.95230778747441	-1.0	T7L	T431L	-3.3583307721407203
58	DEEEIRTMNPVATEQYGSVSTNLQRGNR	T568M	-6.206280823566402	2277.144009403388	-1035.6087511181831	-1.9539498566203035	-1.0	T7M	T431M	-0.03541299285402273
59	DEEEIRTNNPVATEQYGSVSTNLQRGNR	T568N	-5.568472822780649	2278.9030993530696	-1036.9293277859688	-1.9586086383444723	0.0	T7N	T431N	-66.2227891741386
60	DEEEIRTPNPVATEQYGSVSTNLQRGNR	T568P	-5.899205125133348	2277.800204021212	-1037.3140895962715	-1.96810319198579	-1.0	T7P	T431P	-141.62315881830364
61	DEEEIRTQNPVATEQYGSVSTNLQRGNR	T568Q	-5.123801072544032	2278.862763249016	-1036.5191376805303	-1.9579674752002048	-1.0	T7Q	T431Q	-31.682236081182065
62	DEEEIRTRNPVATEQYGSVSTNLQRGNR	T568R	-5.819269300341703	2278.7381179591894	-1036.8568380475044	-1.9582420746026008	-1.0	T7R	T431R	-29.004715647120374
63	DEEEIRTSNPVATEQYGSVSTNLQRGNR	T568S	-5.041418540671942	2278.9990327582027	-1035.8615339398384	-1.9540580499608624	2.0	T7S	T431S	-72.988173212428
64	DEEEIRTTAPVATEQYGSVSTNLQRGNR	N569A	-4.51775106549877	2277.878981066501	-1039.0131236612797	-1.9611569443190031	-1.0	N8A	N432A	-34.26227376710504
65	DEEEIRTTCPVATEQYGSVSTNLQRGNR	N569C	-5.2730123985609145	2275.1873710956	-1038.825362831354	-1.9584375282243496	-2.0	N8C	N432C	-24.375465689610735
66	DEEEIRTTDPVATEQYGSVSTNLQRGNR	N569D	-5.661172045098116	2278.1561781010887	-1036.312232643366	-1.9578833901583568	2.0	N8D	N432D	-5.8467050974679875
67	DEEEIRTTEPVATEQYGSVSTNLQRGNR	N569E	-5.175524772155224	2278.1186664162424	-1038.754799991846	-1.9675806887117653	0.0	N8E	N432E	-37.84649973959853
68	DEEEIRTTFPVATEQYGSVSTNLQRGNR	N569F	-5.5499926967473225	2278.0054948265742	-1038.8115321695805	-1.9721155185001205	-2.0	N8F	N432F	-77.88041239828993
69	DEEEIRTTGPVATEQYGSVSTNLQRGNR	N569G	-4.694248720864568	2278.0051153159766	-1039.0330606997013	-1.9625532264194967	0.0	N8G	N432G	-2.3752425298206874
70	DEEEIRTTHPVATEQYGSVSTNLQRGNR	N569H	-6.249634641645844	2277.603606778664	-1039.2604004442692	-1.962090935091522	1.0	N8H	N432H	-43.34507367860407
71	DEEEIRTTIPVATEQYGSVSTNLQRGNR	N569I	-5.034792493919277	2278.042579378812	-1038.9574567377567	-1.9701561606228928	-2.0	N8I	N432I	-76.61698975017795
72	DEEEIRTTKPVATEQYGSVSTNLQRGNR	N569K	-5.14934619216296	2277.2803870677817	-1039.150440365076	-1.9689414551722064	0.0	N8K	N432K	-47.443231561294496
73	DEEEIRTTLPVATEQYGSVSTNLQRGNR	N569L	-4.890396772760844	2277.719859234795	-1038.8211442530155	-1.9693619979829	-3.0	N8L	N432L	-63.3934402252349
74	DEEEIRTTMPVATEQYGSVSTNLQRGNR	N569M	-5.108573250007384	2277.389741435129	-1038.85213342309	-1.968637455405528	-2.0	N8M	N432M	-55.150730747492375
75	DEEEIRTTNAVATEQYGSVSTNLQRGNR	P570A	-1.806788598853144	2279.37091368249	-1037.1068669557571	-1.957051595052084	-1.0	P9A	P433A	-87.93424574534097
76	DEEEIRTTNCVATEQYGSVSTNLQRGNR	P570C	-1.0112803418360408	2276.0830802438622	-1035.594291806221	-1.95587075882105	-4.0	P9C	P433C	-96.54552173614502
77	DEEEIRTTNDVATEQYGSVSTNLQRGNR	P570D	-5.048791180006651	2278.6009939389287	-1038.0100928544998	-1.96198532898302	-1.0	P9D	P433D	-100.493093808492
78	DEEEIRTTNEVATEQYGSVSTNLQRGNR	P570E	-3.1023142595357025	2278.215452893284	-1037.7821885347366	-1.9600369080413047	0.0	P9E	P433E	-103.74766635894775
79	DEEEIRTTNFVATEQYGSVSTNLQRGNR	P570F	-6.563288042981405	2278.293874133701	-1038.1015244722366	-1.960831776290041	-3.0	P9F	P433F	-98.87952073415119
80	DEEEIRTTNGVATEQYGSVSTNLQRGNR	P570G	-3.1245258474482966	2280.2136156173574	-1038.195052742958	-1.962713164401192	-2.0	P9G	P433G	-110.32116921742755
81	DEEEIRTTNHVATEQYGSVSTNLQRGNR	P570H	-4.223942024284318	2278.0309319679354	-1036.5620473623276	-1.960863646284923	-2.0	P9H	P433H	-93.7423340479533
82	DEEEIRTTNIVATEQYGSVSTNLQRGNR	P570I	-4.546935416322627	2278.146766669261	-1037.303088307381	-1.9559360276297568	-2.0	P9I	P433I	-103.5187374750773
83	DEEEIRTTNKVATEQYGSVSTNLQRGNR	P570K	-5.485673946709528	2277.1771922542675	-1037.8819900751114	-1.9584062462367533	-1.0	P9K	P433K	-90.99679787953693
84	DEEEIRTTNLVATEQYGSVSTNLQRGNR	P570L	-4.805518381846161	2278.619886691512	-1038.2763911485672	-1.960654198089776	-3.0	P9L	P433L	-99.25048351287842
85	DEEEIRTTNMVATEQYGSVSTNLQRGNR	P570M	-5.692391571874938	2278.6297600781936	-1037.8763657808304	-1.957034307637885	-2.0	P9M	P433M	-101.62333647410071
86	DEEEIRTTNNVATEQYGSVSTNLQRGNR	P570N	-4.873180608125134	2279.4329590990665	-1034.9510830640793	-1.9576981678633791	-2.0	P9N	P433N	-85.73521773020425
87	DEEEIRTTNPAATEQYGSVSTNLQRGNR	V571A	-1.1400321943060914	2279.3521546608827	-1037.4134240746498	-1.9611799942046	0.0	V10A	V434A	-58.417414790748424
88	DEEEIRTTNPCATEQYGSVSTNLQRGNR	V571C	-0.8231196595197681	2277.392583767521	-1037.506267607212	-1.9544074438899928	-1.0	V10C	V434C	-32.66406707600641
89	DEEEIRTTNPDATEQYGSVSTNLQRGNR	V571D	-0.0919064250947827	2276.356948072712	-1036.419028818607	-1.9572323484916907	-3.0	V10D	V434D	-45.27452163533256
90	DEEEIRTTNPEATEQYGSVSTNLQRGNR	V571E	1.2386263048869357	2277.8942245964827	-1036.4228907227516	-1.961121546280407	-3.0	V10E	V434E	-42.8952558501153
91	DEEEIRTTNPFATEQYGSVSTNLQRGNR	V571F	-0.4306005981052633	2279.357907734964	-1034.9311423897743	-1.9544220264706769	0.0	V10F	V434F	-49.035213278093806
92	DEEEIRTTNPGATEQYGSVSTNLQRGNR	V571G	-2.770870002467481	2279.5191659009506	-1037.8316178917885	-1.9669506977059248	-3.0	V10G	V434G	-63.25691903269179
93	DEEEIRTTNPHATEQYGSVSTNLQRGNR	V571H	-2.323914725568556	2277.35439473276	-1036.9909473061562	-1.959876029247953	-3.0	V10H	V434H	-37.93176186716444
94	DEEEIRTTNPIATEQYGSVSTNLQRGNR	V571I	-0.9707481355453504	2279.3523325984243	-1033.68757802248	-1.9492008745785163	3.0	V10I	V434I	-0.13843644297010727
95	DEEEIRTTNPKATEQYGSVSTNLQRGNR	V571K	-4.900616967383727	2276.356948072712	-1037.7049909234047	-1.9641757737235068	-2.0	V10K	V434K	-35.88952681060519
96	DEEEIRTTNPLATEQYGSVSTNLQRGNR	V571L	-1.7316901512108198	2280.6402241656288	-1036.160344183445	-1.95733560257105	1.0	V10L	V434L	-29.50157527760552
97	DEEEIRTTNPMATEQYGSVSTNLQRGNR	V571M	-0.0368777246153621	2279.83110647122	-1037.4680753350258	-1.962817241690752	1.0	V10M	V434M	-42.24884522592909
98	DEEEIRTTNPNATEQYGSVSTNLQRGNR	V571N	-2.0987916656198897	2279.199853422845	-1037.4187770485878	-1.954192586027818	-3.0	V10N	V434N	-23.01658865447727
99	DEEEIRTTNPPATEQYGSVSTNLQRGNR	V571P	-2.81845420548186	2278.5081123499344	-1037.551566183567	-1.9608877545836343	-3.0	V10P	V434P	-55.95906492706027
100	DEEEIRTTNPQATEQYGSVSTNLQRGNR	V571Q	-4.0673128189119305	2278.4623409718297	-1037.2461982369423	-1.9625967389586343	-3.0	V10Q	V434Q	-37.13335908090956
101	DEEEIRTTNPRATEQYGSVSTNLQRGNR	V571R	-3.999072296363676	2279.7670187498024	-1037.561855852604	-1.9620554194514688	-2.0	V10R	V434R	-33.766437656043834
102	DEEEIRTTNPSATEQYGSVSTNLQRGNR	V571S	0.1809046252080496	2279.045595470201	-1037.579313337803	-1.9603284420535283	-1.0	V10S	V434S	-49.27369321024306
103	DEEEIRTTNPTATEQYGSVSTNLQRGNR	V571T	-0.2853692534853771	2279.6397171560347	-1036.7980361580849	-1.954474006314728	0.0	V10T	V434T	-24.827829168596733
104	DEEEIRTTNPVAAEQYGSVSTNLQRGNR	T573A	-1.9589709677689968	2279.7479842034654	-1036.1492573618889	-1.960814959281672	0.0	T12A	T436A	-31.543764658673158
105	DEEEIRTTNPVACEQYGSVSTNLQRGNR	T573C	-2.2367042117715368	2276.3719450392755	-1036.024091899395	-1.9539602055485308	-1.0	T12C	T436C	-9.704085735384185
106	DEEEIRTTNPVADEQYGSVSTNLQRGNR	T573D	-2.4619282354936813	2278.148860965389	-1036.2582389712334	-1.9625540496296965	-1.0	T12D	T436D	-13.769756861431945
107	DEEEIRTTNPVAEEQYGSVSTNLQRGNR	T573E	-2.9962449905053954	2278.380594590664	-1036.4188897013664	-1.9617723527441595	-1.0	T12E	T436E	-5.176484175427315
108	DEEEIRTTNPVAFEQYGSVSTNLQRGNR	T573F	-2.191196668237964	2279.5586877269834	-1034.1946627497673	-1.9615025750015047	-1.0	T12F	T436F	-32.8225408274964
109	DEEEIRTTNPVAGEQYGSVSTNLQRGNR	T573G	-0.3209737459769855	2280.1648791530624	-1036.4485160708427	-1.9559060392581888	-2.0	T12G	T436G	-36.01857398738815
110	DEEEIRTTNPVAHEQYGSVSTNLQRGNR	T573H	-1.6302579188237274	2278.758217581656	-1035.629629790783	-1.961209159365968	-2.0	T12H	T436H	-8.559653190675926
111	DEEEIRTTNPVAIEQYGSVSTNLQRGNR	T573I	-1.707231716567163	2279.885803420634	-1035.8955542445185	-1.954854094224169	-1.0	T12I	T436I	-30.475881802939927
112	DEEEIRTTNPVAKEQYGSVSTNLQRGNR	T573K	-3.6900117279780975	2278.469379464167	-1037.0473315119743	-1.9641142681614283	-1.0	T12K	T436K	-25.03896863053595
113	DEEEIRTTNPVALEQYGSVSTNLQRGNR	T573L	-3.3424578254152406	2279.1999929462463	-1036.5723635554314	-1.96016085997712	-1.0	T12L	T436L	-19.955812362734033
114	DEEEIRTTNPVAMEQYGSVSTNLQRGNR	T573M	-3.6304022388399417	2278.540410730342	-1035.557882487774	-1.9584521108050337	-1.0	T12M	T436M	-8.180846281750549
115	DEEEIRTTNPVANEQYGSVSTNLQRGNR	T573N	-2.3010411471032715	2280.343846089697	-1035.7917129397392	-1.9564894600870064	0.0	T12N	T436N	-6.325001625124169
116	DEEEIRTTNPVAPEQYGSVSTNLQRGNR	T573P	-3.5913507390420736	2278.965687202269	-1036.4612266421318	-1.9635661277697496	-1.0	T12P	T436P	-64.97645241807255
117	DEEEIRTTNPVAQEQYGSVSTNLQRGNR	T573Q	-3.610736946191311	2279.1016569106314	-1036.7903515696526	-1.961919472167028	-1.0	T12Q	T436Q	-0.008005368613750537
118	DEEEIRTTNPVAREQYGSVSTNLQRGNR	T573R	-5.9040328877228765	2278.824358394554	-1036.922577559948	-1.962047775356756	-1.0	T12R	T436R	-19.76848116308803
119	DEEEIRTTNPVASEQYGSVSTNLQRGNR	T573S	-1.2380110265800064	2279.7954788534907	-1034.8747479319572	-1.9574854268274329	2.0	T12S	T436S	-14.118181772930969
120	DEEEIRTTNPVATAQYGSVSTNLQRGNR	E574A	-3.656521299803824	2280.678068034125	-1037.1960799098017	-1.9540018364643543	-1.0	E13A	E437A	-27.33539320706234
121	DEEEIRTTNPVATCQYGSVSTNLQRGNR	E574C	-0.9057364993429354	2278.498876450448	-1037.8213712573051	-1.958286527953396	-3.0	E13C	E437C	-35.6449845003973
122	DEEEIRTTNPVATDQYGSVSTNLQRGNR	E574D	-0.4146065507577059	2280.807527896053	-1035.0240535140038	-1.950574577199241	2.0	E13D	E437D	-25.17308419623877
123	DEEEIRTTNPVATEAYGSVSTNLQRGNR	Q575A	-0.7116002726480792	2280.9690239104275	-1031.4933084845543	-1.941217499661308	-1.0	Q14A	Q438A	-7.94349073368432
124	DEEEIRTTNPVATECYGSVSTNLQRGNR	Q575C	-0.563103849551102	2277.682921608652	-1033.0305292010307	-1.947374641550759	-3.0	Q14C	Q438C	-12.99731674788517
125	DEEEIRTTNPVATEDYGSVSTNLQRGNR	Q575D	-1.6537172411385137	2279.0367828386443	-1033.1533142924309	-1.94486067520171	0.0	Q14D	Q438D	-16.34990317620955
126	DEEEIRTTNPVATEEYGSVSTNLQRGNR	Q575E	-2.9341829870170453	2283.3562903064085	-1033.6231819987297	-1.9493966810046364	2.0	Q14E	Q438E	-24.003847509603908
127	DEEEIRTTNPVATEFYGSVSTNLQRGNR	Q575F	-1.9460564968191507	2279.215883270015	-1033.3688451647758	-1.945199955405528	-4.0	Q14F	Q438F	-31.627777169129466
128	DEEEIRTTNPVATEGYGSVSTNLQRGNR	Q575G	-0.5908904036830747	2280.5154228900064	-1032.453041255474	-1.9471130959101035	-2.0	Q14G	Q438G	-1.2944347758901302
129	DEEEIRTTNPVATEHYGSVSTNLQRGNR	Q575H	-0.8475918063308159	2280.3820288667275	-1032.8709971308708	-1.945259108938464	1.0	Q14H	Q438H	-11.536329338929276
130	DEEEIRTTNPVATEIYGSVSTNLQRGNR	Q575I	-2.733697127077757	2279.549579305358	-1033.8948637843132	-1.94935352126987	-2.0	Q14I	Q438I	-42.1027727822276
131	DEEEIRTTNPVATEKYGSVSTNLQRGNR	Q575K	-5.0876027781126965	2280.8852234641445	-1033.4995443224907	-1.9456250846730487	1.0	Q14K	Q438K	-18.035655409079013
132	DEEEIRTTNPVATELYGSVSTNLQRGNR	Q575L	0.2012218714684076	2279.7870348174424	-1033.8429977297783	-1.949408323548892	-2.0	Q14L	Q438L	-37.86916262902936
133	DEEEIRTTNPVATEMYGSVSTNLQRGNR	Q575M	-1.3893941393361475	2280.705204478798	-1034.055263221264	-1.9507129941142825	0.0	Q14M	Q438M	-32.69853853184105
134	DEEEIRTTNPVATENYGSVSTNLQRGNR	Q575N	-1.0081805774718815	2281.242413439144	-1032.5152294039726	-1.9432504760506983	0.0	Q14N	Q438N	-15.726774285218339
135	DEEEIRTTNPVATEPYGSVSTNLQRGNR	Q575P	-2.6584166150095387	2281.6066821755776	-1028.6830716133118	-1.937399097949784	-1.0	Q14P	Q438P	-24.27763437229516
136	DEEEIRTTNPVATEQAGSVSTNLQRGNR	Y576A	-1.1007761547783674	2279.8329139444904	-1038.598441541195	-1.9623029705187256	-2.0	Y15A	Y439A	-33.047445010213124
137	DEEEIRTTNPVATEQCGSVSTNLQRGNR	Y576C	-0.5369200890898715	2278.747367498264	-1038.6681222319603	-1.966437955352842	-3.0	Y15C	Y439C	-0.00018218265778959308
138	DEEEIRTTNPVATEQDGSVSTNLQRGNR	Y576D	-3.6099764035456734	2276.8555834904896	-1039.0287455916405	-1.96646712051421	-2.0	Y15D	Y439D	-41.24479042596427
139	DEEEIRTTNPVATEQEGSVSTNLQRGNR	Y576E	-4.609945213848428	2278.4143914555707	-1038.686154782772	-1.9677360402366328	-2.0	Y15E	Y439E	-45.39924402144359
140	DEEEIRTTNPVATEQFGSVSTNLQRGNR	Y576F	-1.2597742146620454	2280.606682799679	-1036.0908259749413	-1.953496855807442	3.0	Y15F	Y439F	-14.301399261820388
141	DEEEIRTTNPVATEQGGSVSTNLQRGNR	Y576G	-1.9503783572529445	2280.210821059797	-1038.8324465155602	-1.9659179217094167	-3.0	Y15G	Y439G	-33.88847004479972
142	DEEEIRTTNPVATEQHGSVSTNLQRGNR	Y576H	-2.1188603939410395	2278.7078760796603	-1038.2647027373314	-1.9590221250677384	2.0	Y15H	Y439H	-16.31363140649406
143	DEEEIRTTNPVATEQIGSVSTNLQRGNR	Y576I	-3.4315401269203454	2280.1958356280275	-1038.5492591261864	-1.9632027392672209	0.0	Y15I	Y439I	-52.19851369765209
144	DEEEIRTTNPVATEQKGSVSTNLQRGNR	Y576K	-4.425186401367764	2276.8555834904896	-1039.132437646389	-1.9659857777501808	-1.0	Y15K	Y439K	-45.27768392470287
145	DEEEIRTTNPVATEQLGSVSTNLQRGNR	Y576L	-4.1417076978357885	2280.142463819822	-1038.8399867415428	-1.961420489184429	0.0	Y15L	Y439L	-37.92273619877108
146	DEEEIRTTNPVATEQMGSVSTNLQRGNR	Y576M	-1.2105695559805938	2278.624732629444	-1039.0366401076317	-1.9649009043081649	0.0	Y15M	Y439M	-37.90231135593659
147	DEEEIRTTNPVATEQNGSVSTNLQRGNR	Y576N	-3.780916469760317	2278.466100439854	-1038.9251069426537	-1.9654853835500965	-2.0	Y15N	Y439N	-37.70524536676017
148	DEEEIRTTNPVATEQPGSVSTNLQRGNR	Y576P	-4.315654466662569	2280.0229820723407	-1038.5847281813622	-1.9694864203245424	-3.0	Y15P	Y439P	-60.92354841139722
149	DEEEIRTTNPVATEQQGSVSTNLQRGNR	Y576Q	-3.576852770563208	2278.436098181267	-1038.7921442389488	-1.9661747632917872	-1.0	Y15Q	Y439Q	-43.90265404290763
150	DEEEIRTTNPVATEQRGSVSTNLQRGNR	Y576R	-5.467869752791206	2278.678046348537	-1038.6104492545128	-1.9658343070733983	-1.0	Y15R	Y439R	-41.597028763163166
151	DEEEIRTTNPVATEQSGSVSTNLQRGNR	Y576S	-2.1320989054866955	2280.478150191773	-1038.5104350447657	-1.962314848265896	-2.0	Y15S	Y439S	-35.84302110579418
152	DEEEIRTTNPVATEQTGSVSTNLQRGNR	Y576T	-3.99365719601624	2279.70932794768	-1038.696324288845	-1.9641708344623072	-1.0	Y15T	Y439T	-45.43537842340079
153	DEEEIRTTNPVATEQVGSVSTNLQRGNR	Y576V	-3.5924365146267423	2279.962518365747	-1038.4690536856651	-1.964400392506624	-1.0	Y15V	Y439V	-44.29561713444002
154	DEEEIRTTNPVATEQWGSVSTNLQRGNR	Y576W	-0.6529910445336282	2281.097330203057	-1035.1834384799004	-1.9490260012117653	3.0	Y15W	Y439W	-8.61466665175366
155	DEEEIRTTNPVATEQYASVSTNLQRGNR	G577A	-3.9223355934294672	2277.964297847429	-1035.143148481846	-1.9567386575746628	0.0	G16A	G440A	-44.83992306391399
156	DEEEIRTTNPVATEQYCSVSTNLQRGNR	G577C	-4.454019596033463	2276.028885106437	-1035.966251194477	-1.9570888747139927	-3.0	G16C	G440C	-47.273171583811454
157	DEEEIRTTNPVATEQYDSVSTNLQRGNR	G577D	-3.759206140805949	2278.633486045573	-1035.492408812046	-1.956947870566896	-1.0	G16D	G440D	-43.0348340670268
158	DEEEIRTTNPVATEQYESVSTNLQRGNR	G577E	-3.795633938347277	2278.0207413188414	-1036.421993792057	-1.9625130067211585	-2.0	G16E	G440E	-43.674370924631766
159	DEEEIRTTNPVATEQYFSVSTNLQRGNR	G577F	-4.4926801297394725	2278.904009260577	-1036.1712530255318	-1.961268665703276	-3.0	G16F	G440F	-60.28012577692669
160	DEEEIRTTNPVATEQYGAVSTNLQRGNR	S578A	-0.8719344805881148	2283.906186894327	-1035.4775537848473	-1.9510121722212184	1.0	S17A	S441A	-17.18887756614807
161	DEEEIRTTNPVATEQYGCVSTNLQRGNR	S578C	-0.4850013848698862	2280.751831085546	-1036.987709462643	-1.9587355303167149	-1.0	S17C	S441C	-38.984155479559526
162	DEEEIRTTNPVATEQYGDVSTNLQRGNR	S578D	0.8019243223832182	2282.784464731246	-1036.7434801459312	-1.959270146540824	0.0	S17D	S441D	-48.225512329229936
163	DEEEIRTTNPVATEQYGEVSTNLQRGNR	S578E	1.3569639777444418	2282.8941617734963	-1035.8015829920769	-1.9536550297672808	0.0	S17E	S441E	-43.214164240647584
164	DEEEIRTTNPVATEQYGFVSTNLQRGNR	S578F	0.5528773189976729	2282.880291215156	-1036.8872818350792	-1.9599091928588632	-2.0	S17F	S441F	-63.43338853467427
165	DEEEIRTTNPVATEQYGGVSTNLQRGNR	S578G	-0.2510025299682094	2281.9117800676468	-1036.6974768042564	-1.9594625425246868	0.0	S17G	S441G	-55.52039605725728
166	DEEEIRTTNPVATEQYGHVSTNLQRGNR	S578H	-1.391796937346126	2282.110648498531	-1036.4040107131004	-1.956038811303288	-1.0	S17H	S441H	-19.636544688035276
167	DEEEIRTTNPVATEQYGIVSTNLQRGNR	S578I	0.7717782903074198	2283.6498033021417	-1036.5190743803978	-1.956013762192919	-2.0	S17I	S441I	-78.27203892021302
168	DEEEIRTTNPVATEQYGKVSTNLQRGNR	S578K	-5.184991090517579	2282.909000219245	-1035.055126130581	-1.950409229550517	-1.0	S17K	S441K	-7.613646014024044
169	DEEEIRTTNPVATEQYGLVSTNLQRGNR	S578L	-0.195981874435556	2283.0021027146267	-1036.338236272335	-1.9614751738619944	-3.0	S17L	S441L	-68.92024181633118
170	DEEEIRTTNPVATEQYGMVSTNLQRGNR	S578M	-2.664325084314448	2281.69292493597	-1036.4123086333277	-1.955703176744641	-2.0	S17M	S441M	-55.466422541428805
171	DEEEIRTTNPVATEQYGNVSTNLQRGNR	S578N	-1.3477133836529889	2282.4181503166265	-1035.68759816885	-1.954471654285585	1.0	S17N	S441N	-37.62075152346414
172	DEEEIRTTNPVATEQYGPVSTNLQRGNR	S578P	-2.627692951581956	2280.8110649435503	-1037.863873898983	-1.966366571268365	-1.0	S17P	S441P	-93.07202734896464
173	DEEEIRTTNPVATEQYGQVSTNLQRGNR	S578Q	-1.5359599334774847	2283.8367792738454	-1034.8257531523705	-1.949626827056238	0.0	S17Q	S441Q	-31.07762255617899
174	DEEEIRTTNPVATEQYGRVSTNLQRGNR	S578R	-3.8584745692487448	2282.7478486559694	-1034.4882006049156	-1.9500643044767585	-1.0	S17R	S441R	-0.0004938279482002767
175	DEEEIRTTNPVATEQYGSASTNLQRGNR	V579A	-0.9231088496577876	2279.707685010836	-1035.1956384778025	-1.9535041470977843	0.0	V18A	V442A	-27.116032006887604
176	DEEEIRTTNPVATEQYGSCSTNLQRGNR	V579C	-0.9976101984408056	2279.304835435445	-1037.1233001351357	-1.9570611207701107	-1.0	V18C	V442C	-28.738185606944565
177	DEEEIRTTNPVATEQYGSDSTNLQRGNR	V579D	-3.4372456575981305	2277.3003034876783	-1036.775060236454	-1.9591979392461465	-3.0	V18D	V442D	-26.144173982290436
178	DEEEIRTTNPVATEQYGSESTNLQRGNR	V579E	-2.2958288351017537	2278.796971530975	-1035.84875446558	-1.9549107781265047	-3.0	V18E	V442E	-10.592576546021307
179	DEEEIRTTNPVATEQYGSFSTNLQRGNR	V579F	-0.9592315962148642	2277.7603909457275	-1036.1837802529335	-1.9532483639285283	0.0	V18F	V442F	-10.828345658926176
180	DEEEIRTTNPVATEQYGSGSTNLQRGNR	V579G	-1.155169957642352	2278.9449998199107	-1036.8883309960363	-1.9594062114267217	-3.0	V18G	V442G	-55.242860200552144
181	DEEEIRTTNPVATEQYGSHSTNLQRGNR	V579H	-0.601887626076218	2279.441402471682	-1035.9214740395546	-1.9584868032348868	-3.0	V18H	V442H	-7.293591223704828
182	DEEEIRTTNPVATEQYGSISTNLQRGNR	V579I	0.2577333412718125	2280.651245787667	-1034.1248703598976	-1.9487840950144508	3.0	V18I	V442I	-8.642229599305002
183	DEEEIRTTNPVATEQYGSKSTNLQRGNR	V579K	-3.1186240847227484	2277.7438678052386	-1034.7228069901466	-1.955067305665944	-2.0	V18K	V442K	-7.404003026632475
184	DEEEIRTTNPVATEQYGSLSTNLQRGNR	V579L	-1.7865449575271155	2279.7097061328564	-1035.404521048069	-1.9524177448368256	1.0	V18L	V442L	-21.98368489995401
185	DEEEIRTTNPVATEQYGSMSTNLQRGNR	V579M	-1.4158151100208876	2280.079857967553	-1035.8876052498815	-1.95346580902276	1.0	V18M	V442M	-26.547858916270744
186	DEEEIRTTNPVATEQYGSNSTNLQRGNR	V579N	-1.8432195180913808	2278.760763428567	-1036.211972296238	-1.9579109088993256	-3.0	V18N	V442N	-19.489742639211823
187	DEEEIRTTNPVATEQYGSPSTNLQRGNR	V579P	-3.3153935578923703	2278.189807095161	-1037.1586642861366	-1.9673493666455928	-3.0	V18P	V442P	-58.48755141352416
188	DEEEIRTTNPVATEQYGSQSTNLQRGNR	V579Q	-0.7510444258679662	2277.812149336365	-1035.3384633660316	-1.95381238051692	-3.0	V18Q	V442Q	-12.683042250621329
189	DEEEIRTTNPVATEQYGSRSTNLQRGNR	V579R	-4.0844161133787225	2278.564192715373	-1034.1990385651588	-1.953712301676903	-2.0	V18R	V442R	-11.213577630666906
190	DEEEIRTTNPVATEQYGSSSTNLQRGNR	V579S	-1.6476453972895613	2278.9843578248074	-1035.6917608380318	-1.9565698994836829	-1.0	V18S	V442S	-20.120780987091873
191	DEEEIRTTNPVATEQYGSTSTNLQRGNR	V579T	0.4307055214414837	2279.978294912493	-1035.205784380436	-1.951668270750542	0.0	V18T	V442T	-6.045820596365141
192	DEEEIRTTNPVATEQYGSVATNLQRGNR	S580A	-0.2451555173469555	2284.166055875775	-1033.1606745123863	-1.9476584138668112	1.0	S19A	S443A	-11.991229379318222
193	DEEEIRTTNPVATEQYGSVCTNLQRGNR	S580C	-1.2508872342724005	2279.112440316473	-1035.460383832455	-1.9555812240335984	-1.0	S19C	S443C	-23.298618320765165
194	DEEEIRTTNPVATEQYGSVDTNLQRGNR	S580D	-1.2612419305507407	2279.386117342906	-1034.4824156165123	-1.951792575490728	0.0	S19D	S443D	-25.70139487995909
195	DEEEIRTTNPVATEQYGSVETNLQRGNR	S580E	0.5240983024347246	2279.882166897521	-1034.0424589514732	-1.9519066489041423	0.0	S19E	S443E	-15.182770097396835
196	DEEEIRTTNPVATEQYGSVFTNLQRGNR	S580F	-3.293665255737164	2277.532147663904	-1034.428779065609	-1.949768654413536	-2.0	S19F	S443F	-27.327863220514914
197	DEEEIRTTNPVATEQYGSVGTNLQRGNR	S580G	-0.0687035698437089	2280.0162175741207	-1034.3229612708092	-1.9498722612972663	0.0	S19G	S443G	-31.60613108092752
198	DEEEIRTTNPVATEQYGSVHTNLQRGNR	S580H	-3.361808307664248	2280.0224117393964	-1034.9470137953758	-1.9524347970481093	-1.0	S19H	S443H	-14.042332971237167
199	DEEEIRTTNPVATEQYGSVITNLQRGNR	S580I	-1.6005098645293678	2281.004621455678	-1034.2657632231712	-1.950391236527577	-2.0	S19I	S443I	-19.680335048975614
200	DEEEIRTTNPVATEQYGSVKTNLQRGNR	S580K	-5.560974177143159	2280.0748128008845	-1033.6696392893791	-1.95024940917028	-1.0	S19K	S443K	-2.004300995808903
201	DEEEIRTTNPVATEQYGSVLTNLQRGNR	S580L	-2.3580710626542025	2279.44815005956	-1033.399853169918	-1.950202838993256	-3.0	S19L	S443L	-22.414590044957464
202	DEEEIRTTNPVATEQYGSVMTNLQRGNR	S580M	-2.148359661052452	2277.532147663904	-1034.0737637877464	-1.952433385830624	-2.0	S19M	S443M	-21.65153599196877
203	DEEEIRTTNPVATEQYGSVNTNLQRGNR	S580N	-0.7586844985375089	2281.079710253633	-1034.3872627615929	-1.9497817081752769	1.0	S19N	S443N	-21.69856866612242
204	DEEEIRTTNPVATEQYGSVPTNLQRGNR	S580P	0.0538171268428196	2281.2406256254453	-1032.2001435160637	-1.9437662760416667	-1.0	S19P	S443P	-0.15482394312030787
205	DEEEIRTTNPVATEQYGSVQTNLQRGNR	S580Q	-1.4042272415817918	2280.053545140526	-1033.1191315054891	-1.948081896713933	0.0	S19Q	S443Q	-10.657128338160183
206	DEEEIRTTNPVATEQYGSVRTNLQRGNR	S580R	-5.747301531329076	2280.389514135498	-1032.6564201712608	-1.9485306638743376	-1.0	S19R	S443R	-4.750744187973007
207	DEEEIRTTNPVATEQYGSVSANLQRGNR	T581A	-0.6490616940715426	2280.6961998911324	-1035.0551770329475	-1.951702139970195	0.0	T20A	T444A	-16.181268817288498
208	DEEEIRTTNPVATEQYGSVSCNLQRGNR	T581C	-0.3233650845899879	2278.680328029618	-1036.8382890820503	-1.957869865990788	-1.0	T20C	T444C	-20.67986294240039
209	DEEEIRTTNPVATEQYGSVSDNLQRGNR	T581D	-0.0215074625756763	2282.483028355421	-1035.830174267292	-1.9561464166365607	-1.0	T20D	T444D	-6.150203194323002
210	DEEEIRTTNPVATEQYGSVSENLQRGNR	T581E	2.756888769477196	2279.9289167171546	-1035.7679374814034	-1.95501626663355	-1.0	T20E	T444E	-0.10041146089913251
211	DEEEIRTTNPVATEQYGSVSFNLQRGNR	T581F	-1.3121414966880267	2279.1426771156466	-1036.3999221920967	-1.9579615951273484	-1.0	T20F	T444F	-35.529730763140144
212	DEEEIRTTNPVATEQYGSVSGNLQRGNR	T581G	-1.935925198902852	2280.40859623295	-1035.5510311722755	-1.9499243587427744	-2.0	T20G	T444G	-20.51302604486824
213	DEEEIRTTNPVATEQYGSVSHNLQRGNR	T581H	-2.80231469760289	2279.576878218263	-1036.57837754488	-1.958923927851036	-2.0	T20H	T444H	-17.2752195657321
214	DEEEIRTTNPVATEQYGSVSINLQRGNR	T581I	-0.9264510420378204	2281.164966529864	-1034.9063001275065	-1.953728648279444	-1.0	T20I	T444I	-15.628964708350916
215	DEEEIRTTNPVATEQYGSVSKNLQRGNR	T581K	-5.607094865347873	2279.5983410898816	-1035.2101700901983	-1.953514025620183	-1.0	T20K	T444K	-2.4783275585401237
216	DEEEIRTTNPVATEQYGSVSLNLQRGNR	T581L	-1.0290754489930796	2280.0000596275563	-1034.0063834786415	-1.9500341985037333	-1.0	T20L	T444L	-13.454688833259366
217	DEEEIRTTNPVATEQYGSVSMNLQRGNR	T581M	0.3955029767444235	2277.76840262056	-1035.9890540242195	-1.953546013216522	-1.0	T20M	T444M	-19.3252790432203
218	DEEEIRTTNPVATEQYGSVSNNLQRGNR	T581N	-0.0887955684873652	2283.461839351202	-1035.9309230446815	-1.9546728703787333	0.0	T20N	T444N	-8.011358545326013
219	DEEEIRTTNPVATEQYGSVSPNLQRGNR	T581P	-0.8901803068115083	2279.53406537681	-1036.7449792027471	-1.960197786834658	-1.0	T20P	T444P	-40.260648693743164
220	DEEEIRTTNPVATEQYGSVSQNLQRGNR	T581Q	-1.3776781821367017	2279.83659505386	-1035.37694388628	-1.9529314280015653	-1.0	T20Q	T444Q	-5.3601983051526725
221	DEEEIRTTNPVATEQYGSVSRNLQRGNR	T581R	-5.085029563414048	2280.5772767757453	-1034.7610748410225	-1.954457777313644	-1.0	T20R	T444R	-7.115370239916264
222	DEEEIRTTNPVATEQYGSVSSNLQRGNR	T581S	-0.9154357882556144	2282.512695843002	-1034.9770992398262	-1.9531609860458807	2.0	T20S	T444S	-8.248309260708908
223	DEEEIRTTNPVATEQYGSVSTALQRGNR	N582A	-1.6346528765209118	2278.660220221941	-1033.7434522509575	-1.9482653549870543	-1.0	N21A	N445A	-13.620476570116981
224	DEEEIRTTNPVATEQYGSVSTCLQRGNR	N582C	-0.3592796039093583	2277.163311020769	-1035.118839919567	-1.956622232132105	-2.0	N21C	N445C	-15.536885108935337
225	DEEEIRTTNPVATEQYGSVSTDLQRGNR	N582D	1.803391819914977	2278.565006771706	-1034.112685859203	-1.9502837487957607	2.0	N21D	N445D	-3.0989051723356096
226	DEEEIRTTNPVATEQYGSVSTELQRGNR	N582E	2.1583155714015407	2279.1878320429705	-1034.1175503134727	-1.9505683443220128	0.0	N21E	N445E	-1.356303062426552
227	DEEEIRTTNPVATEQYGSVSTFLQRGNR	N582F	0.6152119228388203	2277.1744453350398	-1035.055875480175	-1.9585820604151607	-2.0	N21F	N445F	-20.85880407332133
228	DEEEIRTTNPVATEQYGSVSTGLQRGNR	N582G	-1.9359612613202928	2279.3777116714955	-1031.365430533886	-1.9445105756638368	0.0	N21G	N445G	-28.559976266212765
229	DEEEIRTTNPVATEQYGSVSTHLQRGNR	N582H	-0.6549019362434312	2278.6419416958206	-1034.7245895266533	-1.9535962290387163	1.0	N21H	N445H	-12.028090324389442
230	DEEEIRTTNPVATEQYGSVSTILQRGNR	N582I	0.8312251751326715	2276.0806085853374	-1035.3141180872915	-1.9548911386831649	-2.0	N21I	N445I	-10.315060303993526
231	DEEEIRTTNPVATEQYGSVSTKLQRGNR	N582K	-4.746430103228733	2278.6774442018395	-1034.220161139965	-1.9516394583935448	0.0	N21K	N445K	-8.415149377174679
232	DEEEIRTTNPVATEQYGSVSTLLQRGNR	N582L	-0.911734247217206	2277.130646300471	-1034.284599006176	-1.9532148475132467	-3.0	N21L	N445L	-9.498485730476684
233	DEEEIRTTNPVATEQYGSVSTMLQRGNR	N582M	-1.0352856386996352	2277.9720180491813	-1035.4661895632744	-1.9553553116344533	-2.0	N21M	N445M	-11.282012151069942
234	DEEEIRTTNPVATEQYGSVSTNAQRGNR	L583A	-2.8325794352668248	2280.856940965273	-1034.1843327879906	-1.950085237536127	-1.0	L22A	L446A	-25.20216024862179
235	DEEEIRTTNPVATEQYGSVSTNCQRGNR	L583C	-4.735129883518692	2279.527438369638	-1035.617853820324	-1.955902393613017	-2.0	L22C	L446C	-33.173763960067916
236	DEEEIRTTNPVATEQYGSVSTNDQRGNR	L583D	1.5450609461438	2281.0004685201347	-1034.706058204174	-1.9529317808059368	-3.0	L22D	L446D	-28.020930021469287
237	DEEEIRTTNPVATEQYGSVSTNEQRGNR	L583E	0.757116134986783	2280.4884535649253	-1033.8783585429192	-1.951275599485188	-2.0	L22E	L446E	-5.821449805760879
238	DEEEIRTTNPVATEQYGSVSTNFQRGNR	L583F	-1.995831222344829	2281.3342496281166	-1034.5526723265648	-1.9491644181268064	1.0	L22F	L446F	-32.55489608592241
239	DEEEIRTTNPVATEQYGSVSTNGQRGNR	L583G	-0.7909596958106992	2280.0779688346797	-1035.1877409815788	-1.9545178716582368	-3.0	L22G	L446G	-58.44906048920204
240	DEEEIRTTNPVATEQYGSVSTNHQRGNR	L583H	-3.4686281740594374	2281.100889897765	-1034.9928895831108	-1.953220139578817	-2.0	L22H	L446H	-18.090742796127497
241	DEEEIRTTNPVATEQYGSVSTNIQRGNR	L583I	-1.6913971104589556	2280.771249478076	-1033.3511182665825	-1.9451789047447008	2.0	L22I	L446I	-10.210595180058977
242	DEEEIRTTNPVATEQYGSVSTNKQRGNR	L583K	-4.348197317852252	2280.995230827515	-1033.965127170086	-1.951200216951168	-3.0	L22K	L446K	-3.599521527155734
243	DEEEIRTTNPVATEQYGSVSTNLARGNR	Q584A	-0.852592502950404	2278.296401317749	-1032.264642894268	-1.9455614622847424	-1.0	Q23A	Q447A	-4.861472634279838
244	DEEEIRTTNPVATEQYGSVSTNLCRGNR	Q584C	-2.0000087990009754	2275.865635403716	-1035.2139303088188	-1.9574301541425816	-3.0	Q23C	Q447C	-32.99463290751388
245	DEEEIRTTNPVATEQYGSVSTNLDRGNR	Q584D	1.110771799235878	2278.5566556645645	-1034.773290336132	-1.950570225945328	0.0	Q23D	Q447D	-33.5357683775863
246	DEEEIRTTNPVATEQYGSVSTNLERGNR	Q584E	1.669165295931884	2275.8664236899062	-1034.2258102297783	-1.9478545730973025	2.0	Q23E	Q447E	-31.675307460431366
247	DEEEIRTTNPVATEQYGSVSTNLFRGNR	Q584F	-3.131674010808813	2276.9519677293365	-1034.990475833416	-1.9540110093780103	-4.0	Q23F	Q447F	-38.23699238678228
248	DEEEIRTTNPVATEQYGSVSTNLGRGNR	Q584G	-1.6594507713504405	2278.832399994817	-1034.1252858042717	-1.9532718842199543	-2.0	Q23G	Q447G	-31.96138464192958
249	DEEEIRTTNPVATEQYGSVSTNLHRGNR	Q584H	-3.659880848873641	2275.865635403716	-1034.9222232699394	-1.954588902938343	1.0	Q23H	Q447H	-23.964280315045624
250	DEEEIRTTNPVATEQYGSVSTNLIRGNR	Q584I	-1.111132279308785	2278.150859960705	-1034.8264591097832	-1.9536874877694488	-2.0	Q23I	Q447I	-59.947920667930525
251	DEEEIRTTNPVATEQYGSVSTNLKRGNR	Q584K	-4.04711631592617	2277.5989084079765	-1033.5616688132286	-1.9512840667901008	1.0	Q23K	Q447K	-26.289852328900604
252	DEEEIRTTNPVATEQYGSVSTNLLRGNR	Q584L	-1.268182200713991	2279.08361762352	-1034.5148212313652	-1.9543399406536008	-2.0	Q23L	Q447L	-46.756343074445034
253	DEEEIRTTNPVATEQYGSVSTNLMRGNR	Q584M	-1.0827328011020956	2278.105815001716	-1034.5741092562675	-1.952751262569244	0.0	Q23M	Q447M	-41.89181823313644
254	DEEEIRTTNPVATEQYGSVSTNLNRGNR	Q584N	-1.8520199399486352	2279.115745636169	-1034.4982358813286	-1.9518149197675816	0.0	Q23N	Q447N	-28.06365667562098
255	DEEEIRTTNPVATEQYGSVSTNLPRGNR	Q584P	-4.103312319098779	2279.55035564686	-1030.6758142709732	-1.947477660427204	-1.0	Q23P	Q447P	-0.047671027783667046
256	DEEEIRTTNPVATEQYGSVSTNLQAGNR	R585A	1.4849847396407374	2284.217636069534	-1033.1841961741447	-1.9444068511786488	-2.0	R24A	R448A	-20.186293464013353
257	DEEEIRTTNPVATEQYGSVSTNLQCGNR	R585C	0.2942462108874351	2281.451875740803	-1034.159016311169	-1.9507977847648723	-3.0	R24C	R448C	-3.285172165541258
258	DEEEIRTTNPVATEQYGSVSTNLQDGNR	R585D	0.8535828016557363	2283.4434594059244	-1031.7696329951286	-1.9448983076679915	-1.0	R24D	R448D	-28.50934777767302
259	DEEEIRTTNPVATEQYGSVSTNLQEGNR	R585E	1.455507960795937	2282.463163121204	-1033.5463945269585	-1.95000197570448	0.0	R24E	R448E	-13.038140476851076
260	DEEEIRTTNPVATEQYGSVSTNLQFGNR	R585F	0.2059506721449905	2282.1485447219407	-1033.714032351971	-1.945355306930395	-2.0	R24F	R448F	-18.295400799421877
261	DEEEIRTTNPVATEQYGSVSTNLQGGNR	R585G	2.268257427711471	2283.502337803974	-1032.835499703884	-1.947895968810212	-2.0	R24G	R448G	-34.232447804121584
262	DEEEIRTTNPVATEQYGSVSTNLQHGNR	R585H	2.0108754068330064	2281.933377907758	-1033.5730556845665	-1.947047003891197	0.0	R24H	R448H	-13.995611211765222
263	DEEEIRTTNPVATEQYGSVSTNLQIGNR	R585I	3.5732520253107056	2280.084363018369	-1034.386526286602	-1.949132900936296	-3.0	R24I	R448I	-11.768795193342775
264	DEEEIRTTNPVATEQYGSVSTNLQKGNR	R585K	-1.365226553130997	2282.455376329598	-1034.1542345881462	-1.9503707738740368	3.0	R24K	R448K	-4.327973863590174
265	DEEEIRTTNPVATEQYGSVSTNLQLGNR	R585L	0.4335410398189688	2281.809774112008	-1033.8370062708857	-1.9488189050457607	-2.0	R24L	R448L	-18.389683585473314
266	DEEEIRTTNPVATEQYGSVSTNLQMGNR	R585M	1.4622631771829795	2281.7909154807685	-1034.264633834362	-1.9488852322675816	-1.0	R24M	R448M	-11.42018526902637
267	DEEEIRTTNPVATEQYGSVSTNLQNGNR	R585N	1.5397011925130408	2285.301290727036	-1031.806912600994	-1.9444709439727843	0.0	R24N	R448N	-20.94300383439502
268	DEEEIRTTNPVATEQYGSVSTNLQPGNR	R585P	1.4732612301764754	2283.238983404242	-1035.0151297450066	-1.9611190766498072	-2.0	R24P	R448P	-51.9220322182858
269	DEEEIRTTNPVATEQYGSVSTNLQQGNR	R585Q	1.868272245746304	2284.2491391276167	-1033.8224121928215	-1.948995777637284	1.0	R24Q	R448Q	-9.929453711816087
270	DEEEIRTTNPVATEQYGSVSTNLQRANR	G586A	-2.0438625049444314	2284.306831433468	-1031.565501153469	-1.945826535969112	0.0	G25A	G449A	-1.3277367972442224
271	DEEEIRTTNPVATEQYGSVSTNLQRCNR	G586C	-5.3372302849435815	2279.123116901653	-1034.217450320721	-1.9567494769087184	-3.0	G25C	G449C	-31.171208006452385
272	DEEEIRTTNPVATEQYGSVSTNLQRDNR	G586D	-1.8216667124926929	2281.7294854197808	-1032.9883400797844	-1.949479942836284	-1.0	G25D	G449D	-8.317413272769121
273	DEEEIRTTNPVATEQYGSVSTNLQRENR	G586E	-0.8735831328475354	2280.722133206344	-1032.4022495150566	-1.948398832640896	-2.0	G25E	G449E	-0.40675078065282666
274	DEEEIRTTNPVATEQYGSVSTNLQRFNR	G586F	-2.3925021089748824	2279.123116901653	-1033.9157344698906	-1.950329848566956	-3.0	G25F	G449F	-26.676498355776936
275	DEEEIRTTNPVATEQYGSVSTNLQRGAR	N587A	-1.4904163932771155	2281.473972545641	-1035.2855746150017	-1.9551611516287333	-1.0	N26A	N450A	-35.853067302703316
276	DEEEIRTTNPVATEQYGSVSTNLQRGCR	N587C	-5.707933635975361	2279.048284626876	-1035.9392248988152	-1.958572769900048	-2.0	N26C	N450C	-40.89095964431708
277	DEEEIRTTNPVATEQYGSVSTNLQRGDR	N587D	-0.0850583458932017	2279.411445149958	-1034.1662442088127	-1.9487702180425093	2.0	N26D	N450D	-8.25719251632636
278	DEEEIRTTNPVATEQYGSVSTNLQRGER	N587E	2.179692174180015	2278.85741775945	-1035.4233712553978	-1.9553419050683405	0.0	N26E	N450E	-22.599361642201192
279	DEEEIRTTNPVATEQYGSVSTNLQRGFR	N587F	-2.9545481589771234	2277.0994172722767	-1034.9232456088066	-1.954569616299373	-2.0	N26F	N450F	-44.36603759129788
280	DEEEIRTTNPVATEQYGSVSTNLQRGGR	N587G	0.8558562072839422	2280.898400042456	-1034.0843557715416	-1.950031140865848	0.0	N26G	N450G	-0.00029840469305871344
281	DEEEIRTTNPVATEQYGSVSTNLQRGHR	N587H	-4.2008418160276335	2277.692170453641	-1035.2039224505424	-1.955179144651674	1.0	N26H	N450H	-27.852236970265164
282	DEEEIRTTNPVATEQYGSVSTNLQRGIR	N587I	0.2204192253356694	2277.1178567678894	-1035.7790595889091	-1.9561671144930155	-2.0	N26I	N450I	-64.63307879765772
283	DEEEIRTTNPVATEQYGSVSTNLQRGKR	N587K	-5.282313536159966	2279.003924949575	-1035.036272227764	-1.95707958419888	0.0	N26K	N450K	-32.44256931940661
284	DEEEIRTTNPVATEQYGSVSTNLQRGLR	N587L	1.5119146025248882	2278.964779568506	-1035.1669365763664	-1.9555415923425457	-3.0	N26L	N450L	-52.43287045160875
285	DEEEIRTTNPVATEQYGSVSTNLQRGMR	N587M	1.5247813549484128	2278.141949626857	-1035.795739352703	-1.9575261169315992	-2.0	N26M	N450M	-48.66095183690334
286	DEEEIRTTNPVATEQYGSVSTNLQRGNA	R588A	1.6049341274324085	2284.868655210522	-1034.0519115328789	-1.9485724123916184	-2.0	R27A	R451A	-37.27120554536404
287	DEEEIRTTNPVATEQYGSVSTNLQRGNC	R588C	1.8107372062093	2280.2722630585185	-1036.6211637854576	-1.954165420091221	-3.0	R27C	R451C	-0.012591164209670953
288	DEEEIRTTNPVATEQYGSVSTNLQRGND	R588D	1.9147091941400023	2282.998584239577	-1036.066302716732	-1.954660639827192	-1.0	R27D	R451D	-30.788195889093704
289	DEEEIRTTNPVATEQYGSVSTNLQRGNE	R588E	3.148475846241281	2284.136742786216	-1035.1752099394798	-1.9499289451996027	0.0	R27E	R451E	-15.542880337335884
290	DEEEIRTTNPVATEQYGSVSTNLQRGNF	R588F	2.5965436816268883	2281.797970472534	-1036.232746064663	-1.9515496108802983	-2.0	R27F	R451F	-48.29008956839465
291	DEEEIRTTNPVATEQYGSVSTNLQRGNG	R588G	1.6130555465401784	2283.261107123698	-1036.236787736416	-1.949857443513668	-2.0	R27G	R451G	-40.81373433361274
292	DEEEIRTTNPVATEQYGSVSTNLQRGNH	R588H	1.7726633849898217	2281.8608131103947	-1035.702188193798	-1.9508630535735791	0.0	R27H	R451H	-25.63956415742459
293	DEEEIRTTNPVATEQYGSVSTNLQRGNI	R588I	0.0228935122785443	2282.1988356127304	-1035.2292649149897	-1.949723495453998	-3.0	R27I	R451I	-40.852396608291286
294	DEEEIRTTNPVATEQYGSVSTNLQRGNK	R588K	-2.1434484409039025	2281.234438211134	-1034.7336944937706	-1.948597579103444	3.0	R27K	R451K	-6.791084250706658
295	DEEEIRTTNPVATEQYGSVSTNLQRGNL	R588L	2.5350621505468443	2281.9295412707806	-1034.8115636706352	-1.949065044895532	-2.0	R27L	R451L	-14.734276414809845
296	DEEEIRTTNPVATEQYGSVSTNLQRGNM	R588M	2.340744950744916	2280.2722630585185	-1035.5226692557335	-1.9500992321095256	-1.0	R27M	R451M	-11.88212708721382
297	DEEEIRTTNPVATEQYGSVSTNLQRGNN	R588N	2.0734338860096626	2283.9303582460257	-1035.3983709216118	-1.9512774811085016	0.0	R27N	R451N	-12.710975608128532
298	DEEEIRTTNPVATEQYGSVSTNLQRGNP	R588P	2.021776918237709	2281.9836497128745	-1037.204507291317	-1.963315048658779	-2.0	R27P	R451P	-102.93375774313829
299	DEEEIRTTNPVATEQYGSVSTNLQRGNQ	R588Q	1.9363914847549584	2283.3142693795107	-1034.6109670996666	-1.9461967453561533	1.0	R27Q	R451Q	-6.070428491531037
300	DEEEIRTTNPVATEQYGSVSTNLQRGNS	R588S	3.0979329471331742	2284.3215868174675	-1034.5784801840782	-1.9493967986060927	-1.0	R27S	R451S	-23.859377822178832
301	DEEEIRTTNPVATEQYGSVSTNLQRGNT	R588T	2.361951040305524	2287.0045547989384	-1034.4774033427238	-1.9477891866871384	-1.0	R27T	R451T	-28.63151037782254
302	DEEEIRTTNPVATEQYGSVSTNLQRGNV	R588V	2.26301200235422	2283.628618088701	-1034.1547200083733	-1.9476827573684368	-2.0	R27V	R451V	-39.60739704062365
303	DEEEIRTTNPVATEQYGSVSTNLQRGNW	R588W	2.0608334392236385	2280.2722630585185	-1037.0227999091148	-1.9547770652697496	-2.0	R27W	R451W	-43.969857812820095
304	DEEEIRTTNPVATEQYGSVSTNLQRGNY	R588Y	2.7052138046741314	2282.1678677203536	-1036.0901760458946	-1.9508309483757829	-1.0	R27Y	R451Y	-46.19947938213569
305	DEEEIRTTNPVATEQYGSVSTNLQRGPR	N587P	-0.022064516500097	2278.513709163136	-1035.7773978114128	-1.95938539596881	-2.0	N26P	N450P	-57.87016795476224
306	DEEEIRTTNPVATEQYGSVSTNLQRGQR	N587Q	-3.5796360370688887	2280.0623824971285	-1035.4068021178246	-1.9562610780572616	0.0	N26Q	N450Q	-33.16883141199693
307	DEEEIRTTNPVATEQYGSVSTNLQRGRR	N587R	-6.396826896842665	2279.457219686482	-1034.6367654204369	-1.9570592391467967	0.0	N26R	N450R	-35.7294885953262
308	DEEEIRTTNPVATEQYGSVSTNLQRGSR	N587S	-1.856556578972589	2281.9808269990426	-1033.7282064557076	-1.9523692930364884	1.0	N26S	N450S	-21.363826656341008
309	DEEEIRTTNPVATEQYGSVSTNLQRGTR	N587T	-0.5108438446081891	2282.3963763656657	-1034.1541511416435	-1.951893007135116	0.0	N26T	N450T	-29.501277192433125
310	DEEEIRTTNPVATEQYGSVSTNLQRGVR	N587V	0.0619324296640946	2280.262173537148	-1036.1254517436028	-1.9564785231514927	-3.0	N26V	N450V	-56.21408389409329
311	DEEEIRTTNPVATEQYGSVSTNLQRGWR	N587W	-4.861944097270199	2277.0994172722767	-1035.2258099913597	-1.954955584281672	-4.0	N26W	N450W	-45.226224168141144
312	DEEEIRTTNPVATEQYGSVSTNLQRGYR	N587Y	-4.010882516082416	2278.603732106022	-1035.0668954253197	-1.9534238253025649	-2.0	N26Y	N450Y	-44.53459666569974
313	DEEEIRTTNPVATEQYGSVSTNLQRHNR	G586H	-1.8272901735200189	2281.2043952603794	-1033.482693850994	-1.9527284478865607	-2.0	G25H	G449H	-15.12870067587581
314	DEEEIRTTNPVATEQYGSVSTNLQRINR	G586I	-2.7488683054278904	2280.7460803654567	-1033.1408686041832	-1.9504001742383188	-4.0	G25I	G449I	-27.92691479356177
315	DEEEIRTTNPVATEQYGSVSTNLQRKNR	G586K	-5.783560360518317	2282.342115460864	-1031.7557260394096	-1.9509006860398603	-2.0	G25K	G449K	-4.846882444928953
316	DEEEIRTTNPVATEQYGSVSTNLQRLNR	G586L	-0.3402794276233363	2280.1067178387066	-1032.9901010394096	-1.9491051469924128	-3.0	G25L	G449L	-21.30993424088842
317	DEEEIRTTNPVATEQYGSVSTNLQRMNR	G586M	-2.483665278859335	2280.215485733681	-1034.0087949633598	-1.9518944183526008	-2.0	G25M	G449M	-28.19183248511043
318	DEEEIRTTNPVATEQYGSVSTNLQRNNR	G586N	-2.092443554234265	2283.3566849381964	-1033.1654416918757	-1.949637881593208	0.0	G25N	G449N	-15.776598396212725
319	DEEEIRTTNPVATEQYGSVSTNLQRPNR	G586P	-0.4720899353487442	2280.1302177054968	-1030.726967275143	-1.949526630614764	-2.0	G25P	G449P	-13.223944447746744
320	DEEEIRTTNPVATEQYGSVSTNLQRQNR	G586Q	-1.1114023331335037	2283.8275627848143	-1032.573468863964	-1.9494196132887764	-2.0	G25Q	G449Q	-10.795885505587725
321	DEEEIRTTNPVATEQYGSVSTNLQRRNR	G586R	-5.7032973338239525	2282.123314741068	-1031.5806204676628	-1.9510351045053589	-2.0	G25R	G449R	-11.626721642723544
322	DEEEIRTTNPVATEQYGSVSTNLQRSNR	G586S	-2.8919897229774887	2285.1842983317083	-1032.2032670378685	-1.9472604505358864	0.0	G25S	G449S	-9.304958921979734
323	DEEEIRTTNPVATEQYGSVSTNLQRTNR	G586T	-3.3498356659981723	2283.33820328031	-1032.6855210661888	-1.949216633173772	-2.0	G25T	G449T	-16.865731340955563
324	DEEEIRTTNPVATEQYGSVSTNLQRVNR	G586V	-3.5311948608965182	2281.435635926037	-1032.5588003993034	-1.9495617934504457	-3.0	G25V	G449V	-20.41045532853491
325	DEEEIRTTNPVATEQYGSVSTNLQRWNR	G586W	-3.9697775605031	2279.123116901653	-1034.393473803997	-1.951561135823097	-2.0	G25W	G449W	-29.568771304995686
326	DEEEIRTTNPVATEQYGSVSTNLQRYNR	G586Y	-2.5623310313105647	2280.099075782581	-1033.8518173098564	-1.9498676748404384	-3.0	G25Y	G449Y	-25.546230258853104
327	DEEEIRTTNPVATEQYGSVSTNLQSGNR	R585S	2.015726359423326	2286.1817116794277	-1030.6510826945305	-1.942843927813403	-1.0	R24S	R448S	-9.258090199141115
328	DEEEIRTTNPVATEQYGSVSTNLQTGNR	R585T	1.715084661964589	2284.128195945773	-1031.64978069067	-1.943457219412332	-1.0	R24T	R448T	-0.06260746827564005
329	DEEEIRTTNPVATEQYGSVSTNLQVGNR	R585V	2.957665266359625	2280.4071952651925	-1034.2671148180962	-1.948007572593028	-2.0	R24V	R448V	-6.43901731680673
330	DEEEIRTTNPVATEQYGSVSTNLQWGNR	R585W	0.9751129004974708	2282.0098608718536	-1033.6351138949394	-1.948860888765956	-2.0	R24W	R448W	-24.26668502997201
331	DEEEIRTTNPVATEQYGSVSTNLQYGNR	R585Y	1.8806690945758064	2282.634102652361	-1033.269721210003	-1.944057222046604	-1.0	R24Y	R448Y	-17.629747252770677
332	DEEEIRTTNPVATEQYGSVSTNLRRGNR	Q584R	-4.889755017469924	2278.4256935916374	-1033.017174422741	-1.9516425160314304	1.0	Q23R	Q447R	-28.083412039085335
333	DEEEIRTTNPVATEQYGSVSTNLSRGNR	Q584S	-2.442168678984692	2278.705385804642	-1032.5858163237572	-1.947737794850373	0.0	Q23S	Q447S	-3.2489864307682863
334	DEEEIRTTNPVATEQYGSVSTNLTRGNR	Q584T	-1.1167310323045767	2280.170386466726	-1033.955913245678	-1.948854420685814	-1.0	Q23T	Q447T	-30.896743007306366
335	DEEEIRTTNPVATEQYGSVSTNLVRGNR	Q584V	-1.6954972670618271	2278.9680600175016	-1034.4831039309502	-1.9512971205518423	-3.0	Q23V	Q447V	-46.98499348541508
336	DEEEIRTTNPVATEQYGSVSTNLWRGNR	Q584W	-3.571079966800157	2278.578458800888	-1034.6428572535517	-1.953596346640173	-2.0	Q23W	Q447W	-31.2687243102035
337	DEEEIRTTNPVATEQYGSVSTNLYRGNR	Q584Y	-2.745399789054313	2278.470196293495	-1035.006764113903	-1.9532271956662453	-1.0	Q23Y	Q447Y	-33.64248771250656
338	DEEEIRTTNPVATEQYGSVSTNMQRGNR	L583M	-1.3721419751143824	2279.4284201263545	-1034.985119521618	-1.9520623532333807	2.0	L22M	L446M	-26.432545711064837
339	DEEEIRTTNPVATEQYGSVSTNNQRGNR	L583N	-2.4504362949682927	2281.960768248748	-1034.314309775829	-1.95192805236934	-3.0	L22N	L446N	-24.102399557296923
340	DEEEIRTTNPVATEQYGSVSTNPQRGNR	L583P	-1.4553905224831691	2277.588665417468	-1035.7613174319267	-1.9544074438899928	-3.0	L22P	L446P	-66.21764060801713
341	DEEEIRTTNPVATEQYGSVSTNQQRGNR	L583Q	-3.3890060572784235	2281.410702877027	-1033.822663486004	-1.9509217367006864	-2.0	L22Q	L446Q	-8.133871763412653
342	DEEEIRTTNPVATEQYGSVSTNRQRGNR	L583R	-5.441965316649932	2278.5399858825567	-1033.1681510806084	-1.9506987643379696	-2.0	L22R	L446R	-12.042373229527957
343	DEEEIRTTNPVATEQYGSVSTNSQRGNR	L583S	-1.6396938901493163	2281.1322862325437	-1033.8661569952965	-1.951357685302264	-3.0	L22S	L446S	-20.582831431890032
344	DEEEIRTTNPVATEQYGSVSTNTQRGNR	L583T	-1.8360245367646029	2281.225508282454	-1033.2201654314997	-1.9476274846835864	-1.0	L22T	L446T	-4.224392463231582
345	DEEEIRTTNPVATEQYGSVSTNVQRGNR	L583V	-0.0889422358463127	2280.565757652137	-1032.9348176121712	-1.945391763382105	1.0	L22V	L446V	-0.046327163243788605
346	DEEEIRTTNPVATEQYGSVSTNWQRGNR	L583W	-2.1942267707630267	2279.0036493291936	-1035.003508746624	-1.9520255439773	-2.0	L22W	L446W	-40.60390890584836
347	DEEEIRTTNPVATEQYGSVSTNYQRGNR	L583Y	-1.681771451321456	2279.4762710869654	-1034.7601415514946	-1.949212869927144	0.0	L22Y	L446Y	-29.29491302317827
348	DEEEIRTTNPVATEQYGSVSTPLQRGNR	N582P	0.4454423621231306	2278.80183972098	-1035.6085321307182	-1.9601232275108385	-2.0	N21P	N445P	-51.73492654799173
349	DEEEIRTTNPVATEQYGSVSTQLQRGNR	N582Q	1.0411247873859113	2279.740207723676	-1034.517886340618	-1.9501576800337184	0.0	N21Q	N445Q	-6.172408746071163
350	DEEEIRTTNPVATEQYGSVSTRLQRGNR	N582R	-5.351011662020927	2278.992428671245	-1033.3337339758873	-1.952008021360188	0.0	N21R	N445R	-9.599649435666706
351	DEEEIRTTNPVATEQYGSVSTSLQRGNR	N582S	-1.24247658517834	2280.5710211777523	-1032.7024826407433	-1.9469125854256983	1.0	N21S	N445S	-2.0817806784187813
352	DEEEIRTTNPVATEQYGSVSTTLQRGNR	N582T	-0.1203124726311606	2279.035182275461	-1033.6270250678062	-1.9491392514149808	0.0	N21T	N445T	-0.5652036730324289
353	DEEEIRTTNPVATEQYGSVSTVLQRGNR	N582V	0.7053750707021064	2278.794061346208	-1034.7900773882866	-1.9538495425773723	-3.0	N21V	N445V	-6.405035819994912
354	DEEEIRTTNPVATEQYGSVSTWLQRGNR	N582W	-0.1665044598550154	2277.101484298294	-1035.5776469111445	-1.9606728967214595	-4.0	N21W	N445W	-21.686323013293247
355	DEEEIRTTNPVATEQYGSVSTYLQRGNR	N582Y	0.1981781577567704	2277.9768571833088	-1034.9577834010124	-1.9571286240065031	-2.0	N21Y	N445Y	-20.85382748284688
356	DEEEIRTTNPVATEQYGSVSVNLQRGNR	T581V	-1.636982713499215	2281.032577221651	-1034.2120335698128	-1.950652782168232	0.0	T20V	T444V	-9.148655380907476
357	DEEEIRTTNPVATEQYGSVSWNLQRGNR	T581W	-2.7405485640194667	2279.5561092174457	-1036.9372599720955	-1.960393358057864	-3.0	T20W	T444W	-34.7279414793877
358	DEEEIRTTNPVATEQYGSVSYNLQRGNR	T581Y	-0.7022704956572534	2279.673800799575	-1036.7688139081	-1.957084053054251	-1.0	T20Y	T444Y	-33.30631189157845
359	DEEEIRTTNPVATEQYGSVTTNLQRGNR	S580T	-0.7104159856197403	2281.278528961143	-1033.4430634379387	-1.9481632769222663	2.0	S19T	S443T	-16.40276925180561
360	DEEEIRTTNPVATEQYGSVVTNLQRGNR	S580V	-1.964564284495913	2281.195184547326	-1033.6660818457603	-1.9487965607689064	-1.0	S19V	S443V	-12.59793981327818
361	DEEEIRTTNPVATEQYGSVWTNLQRGNR	S580W	-4.304731742266763	2279.692719036597	-1034.9357852339745	-1.9531838007285645	-4.0	S19W	S443W	-29.23784272287495
362	DEEEIRTTNPVATEQYGSVYTNLQRGNR	S580Y	-3.517450896079034	2279.415452728007	-1034.4651986956596	-1.949715733757828	-2.0	S19Y	S443Y	-27.13699102813211
363	DEEEIRTTNPVATEQYGSWSTNLQRGNR	V579W	-2.1371877670340127	2278.635921084622	-1036.993608534336	-1.9583026393530227	-3.0	V18W	V442W	-23.825607659963776
364	DEEEIRTTNPVATEQYGSYSTNLQRGNR	V579Y	-0.1476214644886876	2278.647798997741	-1035.919641315937	-1.9530854859104043	-1.0	V18Y	V442Y	-7.098642073619375
365	DEEEIRTTNPVATEQYGTVSTNLQRGNR	S578T	-0.286309398704162	2284.486654904913	-1033.6655265688896	-1.948287111256624	2.0	S17T	S441T	-43.96752053845845
366	DEEEIRTTNPVATEQYGVVSTNLQRGNR	S578V	1.041042519257078	2284.123664045036	-1035.7271766066551	-1.953442994340077	-1.0	S17V	S441V	-58.246922317633256
367	DEEEIRTTNPVATEQYGWVSTNLQRGNR	S578W	0.1791211363512279	2279.797330402621	-1037.1706418395042	-1.9590295339595376	-4.0	S17W	S441W	-62.89743374137999
368	DEEEIRTTNPVATEQYGYVSTNLQRGNR	S578Y	0.1972123482703556	2283.746956269936	-1036.8511480689049	-1.958354619197073	-2.0	S17Y	S441Y	-57.48347233085753
369	DEEEIRTTNPVATEQYHSVSTNLQRGNR	G577H	-4.328836782913942	2278.0381812345327	-1035.344424545765	-1.9627636154263008	-2.0	G16H	G440H	-46.41985273361208
370	DEEEIRTTNPVATEQYISVSTNLQRGNR	G577I	-4.79118431473519	2278.5490435525285	-1037.3481312394142	-1.963356091567317	-4.0	G16I	G440I	-77.96594222386682
371	DEEEIRTTNPVATEQYKSVSTNLQRGNR	G577K	-5.916983838676968	2277.220604470314	-1035.3835502266884	-1.9621828994309969	-2.0	G16K	G440K	-41.939474264780706
372	DEEEIRTTNPVATEQYLSVSTNLQRGNR	G577L	-4.17543855514834	2280.072169188404	-1036.4936361908913	-1.960040906490848	-3.0	G16L	G440L	-62.5939393043518
373	DEEEIRTTNPVATEQYMSVSTNLQRGNR	G577M	-3.9004914022076864	2277.085850069517	-1035.7926817536354	-1.9609139797085744	-2.0	G16M	G440M	-57.40383068720502
374	DEEEIRTTNPVATEQYNSVSTNLQRGNR	G577N	-4.3019803818670805	2279.3136552802257	-1035.382390320301	-1.9573305457083936	0.0	G16N	G440N	-37.60613584518435
375	DEEEIRTTNPVATEQYPSVSTNLQRGNR	G577P	-4.904126470976912	2279.335243985	-1037.8556576371193	-1.9703251539167872	-2.0	G16P	G440P	-72.94647963841757
376	DEEEIRTTNPVATEQYQSVSTNLQRGNR	G577Q	-4.134311352744688	2278.735280986844	-1035.985574781895	-1.9616792123901128	-2.0	G16Q	G440Q	-45.45627800623577
377	DEEEIRTTNPVATEQYRSVSTNLQRGNR	G577R	-5.078536876252577	2278.7951154454345	-1034.487843811512	-1.9609878334236512	-2.0	G16R	G440R	-42.54070870081586
378	DEEEIRTTNPVATEQYSSVSTNLQRGNR	G577S	-4.156146521197672	2279.3623756646	-1035.096982777119	-1.955270285780949	0.0	G16S	G440S	-31.635056018829363
379	DEEEIRTTNPVATEQYTSVSTNLQRGNR	G577T	-4.353603715774708	2278.7021255078703	-1033.878357708454	-1.9557831457354888	-2.0	G16T	G440T	-43.422905127207464
380	DEEEIRTTNPVATEQYVSVSTNLQRGNR	G577V	-4.60461490527034	2276.028885106437	-1037.062157690525	-1.963322222347664	-3.0	G16V	G440V	-70.63855918248497
381	DEEEIRTTNPVATEQYWSVSTNLQRGNR	G577W	-2.4262163783534474	2277.661269766553	-1036.2945414185524	-1.965926506615788	-2.0	G16W	G440W	-55.971100330352805
382	DEEEIRTTNPVATEQYYSVSTNLQRGNR	G577Y	-4.7319721419365735	2278.0259043216006	-1035.577673971653	-1.9613251144026973	-3.0	G16Y	G440Y	-59.46878290176392
383	DEEEIRTTNPVATERYGSVSTNLQRGNR	Q575R	-5.392181956707766	2281.2721969415325	-1033.493511378765	-1.9477481437786008	1.0	Q14R	Q438R	-17.228954384705638
384	DEEEIRTTNPVATESYGSVSTNLQRGNR	Q575S	-0.8356806775816479	2281.6378534851538	-1031.2254900336266	-1.942181949211224	0.0	Q14S	Q438S	-0.3207997381500599
385	DEEEIRTTNPVATETYGSVSTNLQRGNR	Q575T	-2.161255001358531	2280.9763204241226	-1032.3869234919548	-1.9450464855039744	-1.0	Q14T	Q438T	-11.376404513896722
386	DEEEIRTTNPVATEVYGSVSTNLQRGNR	Q575V	-1.0236081667349148	2280.9248441440395	-1032.5345484614372	-1.945890863966161	-3.0	Q14V	Q438V	-29.97272657352807
387	DEEEIRTTNPVATEWYGSVSTNLQRGNR	Q575W	-0.9363966960979748	2277.682921608652	-1033.8857800364494	-1.9497986427851035	-2.0	Q14W	Q438W	-32.43742313979189
388	DEEEIRTTNPVATEYYGSVSTNLQRGNR	Q575Y	-3.145195150462432	2279.2173054650825	-1033.1288926005363	-1.9442973642220616	-1.0	Q14Y	Q438Y	-32.09590346612654
389	DEEEIRTTNPVATFQYGSVSTNLQRGNR	E574F	-1.4965522007636929	2276.775391808925	-1037.8771960139277	-1.9556951798455564	-3.0	E13F	E437F	-36.82457695085709
390	DEEEIRTTNPVATGQYGSVSTNLQRGNR	E574G	-4.249929099252926	2280.640228749943	-1037.9740406870842	-1.956441008286669	-2.0	E13G	E437G	-59.55896212338315
391	DEEEIRTTNPVATHQYGSVSTNLQRGNR	E574H	-4.062520669676678	2278.979600860589	-1036.5452718138697	-1.9518673700174607	0.0	E13H	E437H	-21.157485581228194
392	DEEEIRTTNPVATIQYGSVSTNLQRGNR	E574I	-3.2949725974818747	2278.971651125362	-1036.7652088999748	-1.9545004666425816	-3.0	E13I	E437I	-18.054399109670577
393	DEEEIRTTNPVATKQYGSVSTNLQRGNR	E574K	-5.638539288278282	2280.781250397721	-1036.8562957644465	-1.951961803987536	1.0	E13K	E437K	-8.386718846151291
394	DEEEIRTTNPVATLQYGSVSTNLQRGNR	E574L	-3.0035975080939017	2279.264628331925	-1036.0482432246208	-1.9541734169903056	-2.0	E13L	E437L	-29.02897160926367
395	DEEEIRTTNPVATMQYGSVSTNLQRGNR	E574M	-1.8161888340552423	2276.775391808925	-1037.52402895689	-1.954943236128673	-2.0	E13M	E437M	-30.154586093414878
396	DEEEIRTTNPVATNQYGSVSTNLQRGNR	E574N	-3.704663276645472	2280.353479106414	-1036.8421658873558	-1.9529074373043112	0.0	E13N	E437N	-22.223181979645346
397	DEEEIRTTNPVATPQYGSVSTNLQRGNR	E574P	-4.210569555980594	2279.5887840239257	-1038.452961623669	-1.9672566966973748	0.0	E13P	E437P	-73.15115699846453
398	DEEEIRTTNPVATQQYGSVSTNLQRGNR	E574Q	-2.592812655446868	2279.409467530065	-1035.7891620993614	-1.9502724590558769	2.0	E13Q	E437Q	-10.454430676290444
399	DEEEIRTTNPVATRQYGSVSTNLQRGNR	E574R	-7.005806278682356	2280.228426359929	-1036.8973204493525	-1.952531112641498	0.0	E13R	E437R	-15.429312325307786
400	DEEEIRTTNPVATSQYGSVSTNLQRGNR	E574S	-3.5623743665475174	2279.780807641696	-1036.696979701519	-1.9513874384709176	0.0	E13S	E437S	-14.882539050568193
401	DEEEIRTTNPVATTQYGSVSTNLQRGNR	E574T	-2.889320536201504	2280.35780130235	-1035.7650803923607	-1.9514061371026008	-1.0	E13T	E437T	-0.14522673367366823
402	DEEEIRTTNPVATVQYGSVSTNLQRGNR	E574V	-2.633239047276726	2276.775391808925	-1036.128281056881	-1.9532668273572973	-3.0	E13V	E437V	-4.552027480591396
403	DEEEIRTTNPVATWQYGSVSTNLQRGNR	E574W	-1.917283386628104	2279.6735160729904	-1037.4783965945244	-1.957858458649446	-3.0	E13W	E437W	-44.6453163790594
404	DEEEIRTTNPVATYQYGSVSTNLQRGNR	E574Y	-2.8393893520163243	2278.3956704665097	-1036.5374664664268	-1.9516860285705684	-2.0	E13Y	E437Y	-31.705158806631026
405	DEEEIRTTNPVAVEQYGSVSTNLQRGNR	T573V	-1.223723807165337	2278.194273779924	-1035.920971095562	-1.9557442196531791	0.0	T12V	T436V	-26.32575470994269
406	DEEEIRTTNPVAWEQYGSVSTNLQRGNR	T573W	-2.944204443274629	2279.061966610466	-1033.9028961062431	-1.9613251144026973	-3.0	T12W	T436W	-27.63907518774624
407	DEEEIRTTNPVAYEQYGSVSTNLQRGNR	T573Y	-2.6500150346495537	2279.877012873064	-1031.8070110082626	-1.959633887847724	-1.0	T12Y	T436Y	-31.271150497499658
408	DEEEIRTTNPVCTEQYGSVSTNLQRGNR	A572C	-0.3383383410292876	2277.271967489321	-1034.732632815838	-1.953112534245544	-1.0	A11C	A435C	-29.076442719597722
409	DEEEIRTTNPVDTEQYGSVSTNLQRGNR	A572D	-4.510248534210533	2280.074275160653	-1036.222065627575	-1.9553133279142585	-2.0	A11D	A435D	-44.13330300758196
410	DEEEIRTTNPVETEQYGSVSTNLQRGNR	A572E	-4.289376201016948	2278.6356848138107	-1036.721703231335	-1.9573872296107293	-1.0	A11E	A435E	-58.91624673316788
411	DEEEIRTTNPVFTEQYGSVSTNLQRGNR	A572F	-5.664672140924687	2276.1111986087094	-1037.2970821261406	-1.955471854678468	-2.0	A11F	A435F	-64.61693223426653
412	DEEEIRTTNPVGTEQYGSVSTNLQRGNR	A572G	-1.237861055682154	2280.4825419425465	-1036.41886729002	-1.9588659503326709	0.0	A11G	A435G	-52.874672890801364
413	DEEEIRTTNPVHTEQYGSVSTNLQRGNR	A572H	-4.294046262748666	2278.4937369180566	-1037.1589214205742	-1.9555484132270595	-2.0	A11H	A435H	-40.526597659885
414	DEEEIRTTNPVITEQYGSVSTNLQRGNR	A572I	-3.3192805764079014	2279.0407978708786	-1034.856395661831	-1.958602758271616	-1.0	A11I	A435I	-105.77969201515029
415	DEEEIRTTNPVKTEQYGSVSTNLQRGNR	A572K	-5.379560781562878	2278.633857748698	-1037.439321219921	-1.956907298064186	-1.0	A11K	A435K	-70.63491726030819
416	DEEEIRTTNPVLTEQYGSVSTNLQRGNR	A572L	-3.8852599149330223	2278.335178924491	-1037.0200826525688	-1.9558089004546	-1.0	A11L	A435L	-94.42118740190975
417	DEEEIRTTNPVMTEQYGSVSTNLQRGNR	A572M	-3.422681840435448	2278.736832590176	-1036.7067267298698	-1.955609683586224	-1.0	A11M	A435M	-71.20232613990615
418	DEEEIRTTNPVNTEQYGSVSTNLQRGNR	A572N	-4.294623600574745	2278.633781653463	-1035.1523796916008	-1.9548933731108504	-1.0	A11N	A435N	-50.81193955848525
419	DEEEIRTTNPVPTEQYGSVSTNLQRGNR	A572P	-4.807388681121508	2278.892700767657	-1038.1522681117058	-1.96937140609947	-1.0	A11P	A435P	-61.881265959242086
420	DEEEIRTTNPVQTEQYGSVSTNLQRGNR	A572Q	-4.244277431476338	2279.1443363642315	-1036.2944902777672	-1.953783568159923	-1.0	A11Q	A435Q	-63.09494050453017
421	DEEEIRTTNPVRTEQYGSVSTNLQRGNR	A572R	-5.462695062647449	2278.2075912875293	-1036.8493248820305	-1.9588023279443645	-2.0	A11R	A435R	-69.6884241115045
422	DEEEIRTTNPVSTEQYGSVSTNLQRGNR	A572S	-0.2076530754700907	2280.241579834355	-1035.2768780589104	-1.9516854405632829	1.0	A11S	A435S	-20.635589600701238
423	DEEEIRTTNPVTTEQYGSVSTNLQRGNR	A572T	-4.097907158012921	2278.722672628282	-1034.926040828228	-1.956060332369942	0.0	A11T	A435T	-59.8450930924208
424	DEEEIRTTNPVVTEQYGSVSTNLQRGNR	A572V	-3.2313292931038964	2278.584781471908	-1033.982336461544	-1.9573819375451589	0.0	A11V	A435V	-77.57220618039281
425	DEEEIRTTNPVWTEQYGSVSTNLQRGNR	A572W	-5.479177088277528	2276.1111986087094	-1037.0081769824028	-1.9573933448865004	-2.0	A11W	A435W	-71.39322376360408
426	DEEEIRTTNPVYTEQYGSVSTNLQRGNR	A572Y	-0.7823538341307849	2276.1111986087094	-1036.728868663311	-1.9543480551541423	-2.0	A11Y	A435Y	-62.794694583713124
427	DEEEIRTTNPWATEQYGSVSTNLQRGNR	V571W	-3.2656964151112424	2277.455910756245	-1035.7252905964851	-1.9577206297416907	-3.0	V10W	V434W	-54.18339964385715
428	DEEEIRTTNPYATEQYGSVSTNLQRGNR	V571Y	-1.2434523270552829	2279.775114264257	-1033.7343843579292	-1.95313770095737	-1.0	V10Y	V434Y	-46.08066889281955
429	DEEEIRTTNQVATEQYGSVSTNLQRGNR	P570Q	-4.4845513723764885	2278.9983857629104	-1036.0600200891497	-1.9564761711223504	-1.0	P9Q	P433Q	-100.72937806447345
430	DEEEIRTTNRVATEQYGSVSTNLQRGNR	P570R	-4.103338121826987	2279.3125930904453	-1036.8725935220718	-1.9556524905166184	-2.0	P9R	P433R	-88.42002646128338
431	DEEEIRTTNSVATEQYGSVSTNLQRGNR	P570S	-2.096336708040321	2279.540624726771	-1036.822169661522	-1.9569806813734345	-1.0	P9S	P433S	-86.05177402496338
432	DEEEIRTTNTVATEQYGSVSTNLQRGNR	P570T	-2.1576827588454	2279.3170474251992	-1036.0815869569778	-1.954259854061296	-1.0	P9T	P433T	-89.30992348988849
433	DEEEIRTTNVVATEQYGSVSTNLQRGNR	P570V	-2.065808225416267	2277.895227700142	-1035.537004351616	-1.9524689014706769	-3.0	P9V	P433V	-93.19802443186441
434	DEEEIRTTNWVATEQYGSVSTNLQRGNR	P570W	-5.771264774679793	2278.1804431177184	-1037.8989864587784	-1.9620727068656671	-3.0	P9W	P433W	-97.5766274134318
435	DEEEIRTTNYVATEQYGSVSTNLQRGNR	P570Y	-6.662129946362237	2279.0598676880827	-1037.060829281807	-1.9600794797687864	-3.0	P9Y	P433Y	-96.04273382822672
436	DEEEIRTTPPVATEQYGSVSTNLQRGNR	N569P	-6.349019791430031	2277.1641805497043	-1039.3593331873417	-1.978830796905106	-2.0	N8P	N432P	-69.4865608001861
437	DEEEIRTTQPVATEQYGSVSTNLQRGNR	N569Q	-4.5974597791734935	2277.086894373074	-1038.8398906290531	-1.966399382074904	0.0	N8Q	N432Q	-41.79585772604871
438	DEEEIRTTRPVATEQYGSVSTNLQRGNR	N569R	-6.610849441418543	2278.712497814576	-1038.7281319200993	-1.966353282303709	0.0	N8R	N432R	-38.82454997153212
439	DEEEIRTTSPVATEQYGSVSTNLQRGNR	N569S	-4.886180828670936	2278.2915066478763	-1038.422392040491	-1.9605223668563343	1.0	N8S	N432S	-9.00250178427626
440	DEEEIRTTTPVATEQYGSVSTNLQRGNR	N569T	-4.799319476064012	2278.57648175474	-1038.3741990625858	-1.9641868282604769	0.0	N8T	N432T	-30.939555782587618
441	DEEEIRTTVPVATEQYGSVSTNLQRGNR	N569V	-4.161983643233075	2278.185596354001	-1038.7175814211369	-1.9646346546092244	-3.0	N8V	N432V	-66.99300509543346
442	DEEEIRTTWPVATEQYGSVSTNLQRGNR	N569W	-5.406980323298208	2275.1873710956	-1038.9861289560797	-1.9721557381984585	-4.0	N8W	N432W	-66.72110682578017
443	DEEEIRTTYPVATEQYGSVSTNLQRGNR	N569Y	-6.010021041376202	2277.794993349597	-1039.0828424990175	-1.9701915586614884	-2.0	N8Y	N432Y	-71.94238914898168
444	DEEEIRTVNPVATEQYGSVSTNLQRGNR	T568V	-0.7242720226320534	2281.234908080237	-1032.1381732821465	-1.9457969004019149	0.0	T7V	T431V	-42.51338073195924
445	DEEEIRTWNPVATEQYGSVSTNLQRGNR	T568W	-5.786906724519932	2277.206773572071	-1037.097255051136	-1.9613349929250965	-3.0	T7W	T431W	-74.31847068252077
446	DEEEIRTYNPVATEQYGSVSTNLQRGNR	T568Y	-4.4394125770756085	2277.1293018295264	-1036.856510937214	-1.9599321251430035	-1.0	T7Y	T431Y	-79.58543336969524
447	DEEEIRVTNPVATEQYGSVSTNLQRGNR	T567V	-1.6192060399503998	2278.580137858456	-1034.7612754702568	-1.95121938598868	0.0	T6V	T430V	-32.35965791492529
448	DEEEIRWTNPVATEQYGSVSTNLQRGNR	T567W	-6.075547349972919	2277.8426625601314	-1035.218118369579	-1.9574548504485791	-3.0	T6W	T430W	-53.3591852103558
449	DEEEIRYTNPVATEQYGSVSTNLQRGNR	T567Y	-2.426043740333756	2278.8574684093574	-1034.9326521754265	-1.95197967940902	-1.0	T6Y	T430Y	-37.72361309477554
450	DEEEISTTNPVATEQYGSVSTNLQRGNR	R566S	-1.056243049482293	2280.1120595991	-1035.4902221560478	-1.9560998464595376	-1.0	R5S	R429S	-12.94559809136247
451	DEEEITTTNPVATEQYGSVSTNLQRGNR	R566T	-0.2968772573030994	2279.797997618636	-1037.015418946743	-1.9578992663550696	-1.0	R5T	R429T	-13.889483417747968
452	DEEEIVTTNPVATEQYGSVSTNLQRGNR	R566V	-0.2487464454934417	2279.673300886501	-1036.3909773230553	-1.958031097588512	-2.0	R5V	R429V	-15.560524588503988
453	DEEEIWTTNPVATEQYGSVSTNLQRGNR	R566W	-0.1055217772254273	2277.8266592339123	-1037.5007924437523	-1.9594386694288897	-2.0	R5W	R429W	-35.61615876920875
454	DEEEIYTTNPVATEQYGSVSTNLQRGNR	R566Y	-1.3687057234075657	2278.993154955114	-1036.5339531302452	-1.955185612731816	-1.0	R5Y	R429Y	-30.66049000191545
455	DEEEKRTTNPVATEQYGSVSTNLQRGNR	I565K	-5.656180680031048	2278.6388373938453	-1033.518841445446	-1.9475844425502769	-3.0	I4K	I428K	-61.98880071688557
456	DEEELRTTNPVATEQYGSVSTNLQRGNR	I565L	-0.6547401295101126	2279.506391412685	-1029.511068239808	-1.9418317320718927	2.0	I4L	I428L	-23.86652218549315
457	DEEEMRTTNPVATEQYGSVSTNLQRGNR	I565M	-3.3716298598603083	2277.7328808835346	-1033.4035097956655	-1.9403537169586944	2.0	I4M	I428M	-25.80127274243895
458	DEEENRTTNPVATEQYGSVSTNLQRGNR	I565N	-4.450344982265905	2278.789508537354	-1034.085621535778	-1.9496280030708093	-2.0	I4N	I428N	-46.057674122342114
459	DEEEPRTTNPVATEQYGSVSTNLQRGNR	I565P	-4.1890134126141465	2278.9154644525693	-1035.2106592059135	-1.9635854144087184	-2.0	I4P	I428P	-89.48282181470456
460	DEEEQRTTNPVATEQYGSVSTNLQRGNR	I565Q	-5.356373142146019	2277.788664582343	-1034.1481749415398	-1.947744850937801	-2.0	I4Q	I428Q	-45.986085288215314
461	DEEERRTTNPVATEQYGSVSTNLQRGNR	I565R	-4.781711562114908	2278.4431879557387	-1032.9333657622335	-1.9493998562439787	-3.0	I4R	I428R	-52.43937781700355
462	DEEESRTTNPVATEQYGSVSTNLQRGNR	I565S	-4.513222726189006	2278.160295533341	-1034.6084224581718	-1.946989849583032	-2.0	I4S	I428S	-52.53104562807942
463	DEEETRTTNPVATEQYGSVSTNLQRGNR	I565T	-1.7966959898353865	2280.889112481791	-1034.698094546795	-1.9462182664228085	-1.0	I4T	I428T	-26.44782101361815
464	DEEEVRTTNPVATEQYGSVSTNLQRGNR	I565V	-1.2403514230331272	2280.450352277132	-1035.3690511584282	-1.9509745397549367	3.0	I4V	I428V	-14.860443147508942
465	DEEEWRTTNPVATEQYGSVSTNLQRGNR	I565W	-6.026205275879809	2275.9141263895394	-1035.3376113772392	-1.9498111085395595	-2.0	I4W	I428W	-0.08401921638711184
466	DEEEYRTTNPVATEQYGSVSTNLQRGNR	I565Y	-5.094506642131614	2276.96399420247	-1034.829870402813	-1.9492054610353444	0.0	I4Y	I428Y	-2.5716923400646823
467	DEEFIRTTNPVATEQYGSVSTNLQRGNR	E564F	-4.000351848590248	2278.215246969023	-1033.421079337597	-1.9496477601156068	-3.0	E3F	E427F	-16.31262492757316
468	DEEGIRTTNPVATEQYGSVSTNLQRGNR	E564G	-3.539494449732707	2277.839794063823	-1034.6534594893456	-1.9503879436867773	-2.0	E3G	E427G	-48.707336580964686
469	DEEHIRTTNPVATEQYGSVSTNLQRGNR	E564H	-4.552192946783854	2277.546167918839	-1032.6211366057396	-1.9479119626083807	0.0	E3H	E427H	-2.3997041343715056e-05
470	DEEIIRTTNPVATEQYGSVSTNLQRGNR	E564I	-3.4147608594945744	2278.106130744191	-1034.624489247799	-1.9516560401990004	-3.0	E3I	E427I	-38.3093514404821
471	DEEKIRTTNPVATEQYGSVSTNLQRGNR	E564K	-3.5980385201622007	2277.132992629175	-1034.1993846297264	-1.951519740110188	1.0	E3K	E427K	-30.028241948498042
472	DEELIRTTNPVATEQYGSVSTNLQRGNR	E564L	-3.110915668188625	2278.5499268541776	-1035.2493008971214	-1.952855810264632	-2.0	E3L	E427L	-37.359028017732264
473	DEEMIRTTNPVATEQYGSVSTNLQRGNR	E564M	-3.6142707542108687	2277.716952968098	-1035.0688547492027	-1.9523210764390653	-2.0	E3M	E427M	-42.05703305821891
474	DEENIRTTNPVATEQYGSVSTNLQRGNR	E564N	-4.040709586206389	2278.713657875684	-1033.1456851363182	-1.9480432058345376	0.0	E3N	E427N	-26.412063118033366
475	DEEPIRTTNPVATEQYGSVSTNLQRGNR	E564P	-3.168130627568224	2277.5803533823823	-1034.5765427947044	-1.9543659305756265	0.0	E3P	E427P	-63.829729553275065
476	DEEQIRTTNPVATEQYGSVSTNLQRGNR	E564Q	-3.603461696021664	2278.8606935450694	-1033.3737205863	-1.9480199207460256	2.0	E3Q	E427Q	-29.833645340018222
477	DEERIRTTNPVATEQYGSVSTNLQRGNR	E564R	-4.009320312312134	2278.118253381324	-1034.1707772612572	-1.9508149545776128	0.0	E3R	E427R	-30.498582677257815
478	DEESIRTTNPVATEQYGSVSTNLQRGNR	E564S	-4.6021283151224885	2278.6614210120283	-1032.7638253569603	-1.9451219856394508	0.0	E3S	E427S	-22.06199979405875
479	DEETIRTTNPVATEQYGSVSTNLQRGNR	E564T	-4.015302190056222	2278.145677964724	-1033.479572713375	-1.9487503433962547	-1.0	E3T	E427T	-28.955911473644527
480	DEEVIRTTNPVATEQYGSVSTNLQRGNR	E564V	-3.6142497592236498	2278.875873944984	-1033.6173467040062	-1.9493829216341525	-3.0	E3V	E427V	-35.316378748628246
481	DEEWIRTTNPVATEQYGSVSTNLQRGNR	E564W	-3.854969031410727	2277.191880568728	-1031.483184993267	-1.9518064524626688	-3.0	E3W	E427W	-10.785462693584714
482	DEEYIRTTNPVATEQYGSVSTNLQRGNR	E564Y	-3.782760413517621	2277.010439786926	-1032.3043066859243	-1.946743944936176	-2.0	E3Y	E427Y	-12.647390520784016
483	DEFEIRTTNPVATEQYGSVSTNLQRGNR	E563F	-2.040164796078112	2277.410054243849	-1033.8933846354485	-1.9442282145652696	-3.0	E2F	E426F	-13.884213642195059
484	DEGEIRTTNPVATEQYGSVSTNLQRGNR	E563G	-1.2486014281231026	2279.355976362406	-1032.6386970877647	-1.951214681930395	-2.0	E2G	E426G	-34.493539686913465
485	DEHEIRTTNPVATEQYGSVSTNLQRGNR	E563H	-1.6863423024114008	2277.87100142741	-1033.9423596262932	-1.9457537406671483	0.0	E2H	E426H	-2.862717982048972
486	DEIEIRTTNPVATEQYGSVSTNLQRGNR	E563I	-0.994848872912861	2277.936720180084	-1034.2699503302574	-1.951519857711645	-3.0	E2I	E426I	-61.86259575279077
487	DEKEIRTTNPVATEQYGSVSTNLQRGNR	E563K	-3.773386697463976	2278.9162843182185	-1032.4389523863792	-1.946635869197073	1.0	E2K	E426K	-33.288548346276265
488	DELEIRTTNPVATEQYGSVSTNLQRGNR	E563L	-2.2633104248773166	2278.8591799223086	-1034.7461175322533	-1.9524756047537333	-2.0	E2L	E426L	-43.84512030672549
489	DEMEIRTTNPVATEQYGSVSTNLQRGNR	E563M	-1.0963801090722236	2276.3460715830865	-1034.9392489790916	-1.952576271601036	-2.0	E2M	E426M	-35.006598031436596
490	DENEIRTTNPVATEQYGSVSTNLQRGNR	E563N	-1.6280188002656424	2279.936717539376	-1033.9312393069267	-1.9496138908959533	0.0	E2N	E426N	-17.92794723899681
491	DEPEIRTTNPVATEQYGSVSTNLQRGNR	E563P	-3.5676970322665853	2279.0824159586764	-1035.3853520751	-1.948284641626024	0.0	E2P	E426P	-67.43443222434836
492	DEQEIRTTNPVATEQYGSVSTNLQRGNR	E563Q	-1.6657203332617505	2279.973362397134	-1033.8858582377434	-1.9486828401598628	2.0	E2Q	E426Q	-23.69914424013614
493	DEREIRTTNPVATEQYGSVSTNLQRGNR	E563R	-2.000351848590248	2279.2424501571795	-1032.217924296856	-1.946679146533297	0.0	E2R	E426R	-29.819512243981347
494	DESEIRTTNPVATEQYGSVSTNLQRGNR	E563S	-0.9082762636918692	2280.839859597024	-1031.6114097237587	-1.9458675788776487	0.0	E2S	E426S	-4.280686573103255
495	DETEIRTTNPVATEQYGSVSTNLQRGNR	E563T	-2.1273955062150174	2280.261064993104	-1031.9181774258614	-1.9494231413324905	-1.0	E2T	E426T	-28.368837869083077
496	DEVEIRTTNPVATEQYGSVSTNLQRGNR	E563V	-1.273739795453019	2278.9315980384627	-1033.7693805098534	-1.9510763826168112	-3.0	E2V	E426V	-44.452649946923245
497	DEWEIRTTNPVATEQYGSVSTNLQRGNR	E563W	-2.1890887157454566	2276.3460715830865	-1034.3552889227867	-1.9472863228564548	-3.0	E2W	E426W	-0.07365166735171352
498	DEYEIRTTNPVATEQYGSVSTNLQRGNR	E563Y	-1.6127380182292657	2278.009987646149	-1033.8986520171163	-1.94239551345737	-2.0	E2Y	E426Y	-12.585237061893134
499	DFEEIRTTNPVATEQYGSVSTNLQRGNR	E562F	-5.463359387886424	2275.737278910537	-1034.425106704235	-1.944880667449422	-3.0	E1F	E425F	-12.583039579998557
500	DGEEIRTTNPVATEQYGSVSTNLQRGNR	E562G	-3.881830025025753	2279.347273823242	-1036.1765121817589	-1.954113205044256	-2.0	E1G	E425G	-40.21111756385475
501	DHEEIRTTNPVATEQYGSVSTNLQRGNR	E562H	-4.125979526611001	2277.853274646269	-1033.501131951809	-1.946742298515776	0.0	E1H	E425H	-5.648355792177415e-05
502	DIEEIRTTNPVATEQYGSVSTNLQRGNR	E562I	-4.088132499080971	2277.4851351334864	-1034.3143128752708	-1.948875588948097	-3.0	E1I	E425I	-21.265453634869157
503	DKEEIRTTNPVATEQYGSVSTNLQRGNR	E562K	-5.559091424727021	2278.8658701640043	-1035.7503022551537	-1.956760413844232	1.0	E1K	E425K	-35.9851698658974
504	DLEEIRTTNPVATEQYGSVSTNLQRGNR	E562L	-3.5063452670040283	2278.399070825003	-1034.5284361243248	-1.9484748031822008	-2.0	E1L	E425L	-18.854686397523782
505	DMEEIRTTNPVATEQYGSVSTNLQRGNR	E562M	-3.3448401379981565	2276.8089482702007	-1035.5746259093285	-1.949921771510717	-2.0	E1M	E425M	-23.109155156424745
506	DNEEIRTTNPVATEQYGSVSTNLQRGNR	E562N	-3.967453061724326	2278.4831170250754	-1032.707829296589	-1.946346922416908	0.0	E1N	E425N	-16.996781645428246
507	DPEEIRTTNPVATEQYGSVSTNLQRGNR	E562P	-4.07143494665173	2278.080662750144	-1036.4472240805626	-1.9586315706286128	0.0	E1P	E425P	-58.925473032604756
508	DQEEIRTTNPVATEQYGSVSTNLQRGNR	E562Q	-3.650129479098809	2278.675993609698	-1033.8246838450432	-1.9506276154564064	2.0	E1Q	E425Q	-26.03942662299782
509	DREEIRTTNPVATEQYGSVSTNLQRGNR	E562R	-5.7662254998032365	2278.3488011349245	-1033.4761723876	-1.953356204464716	0.0	E1R	E425R	-32.87295609534889
510	DSEEIRTTNPVATEQYGSVSTNLQRGNR	E562S	-3.4741162417272737	2278.7321754585346	-1034.768535077572	-1.9495696727480727	0.0	E1S	E425S	-35.91142350257546
511	DTEEIRTTNPVATEQYGSVSTNLQRGNR	E562T	-3.51324492918298	2279.1903713223774	-1034.282758653164	-1.948303810663536	-1.0	E1T	E425T	-28.94407858273497
512	DVEEIRTTNPVATEQYGSVSTNLQRGNR	E562V	-3.3936990040578263	2277.7755078273453	-1035.4967760443687	-1.9492681426119944	-3.0	E1V	E425V	-31.83090064745257
513	DWEEIRTTNPVATEQYGSVSTNLQRGNR	E562W	-6.094869447374537	2275.737278910537	-1035.2288259863851	-1.9484135328230368	-3.0	E1W	E425W	-24.866918065360284
514	DYEEIRTTNPVATEQYGSVSTNLQRGNR	E562Y	-4.400282455478884	2277.781292574225	-1032.8156434893608	-1.939383975343208	-2.0	E1Y	E425Y	-9.845151561708354
515	EEEEIRTTNPVATEQYGSVSTNLQRGNR	D561E	-2.0232701844238417	2279.31882333726	-1035.8331622481346	-1.9497958203501324	2.0	D0E	D424E	-24.105824095219994
516	FEEEIRTTNPVATEQYGSVSTNLQRGNR	D561F	-0.6503952404634961	2279.0250098503648	-1037.445704638958	-1.9508141313674128	-4.0	D0F	D424F	-37.8520055832571
517	GEEEIRTTNPVATEQYGSVSTNLQRGNR	D561G	-0.9032493748329063	2279.631253991809	-1037.7816912531853	-1.9504561525319124	-1.0	D0G	D424G	-40.991381905685486
518	HEEEIRTTNPVATEQYGSVSTNLQRGNR	D561H	-2.9758897911483366	2278.9094583338947	-1035.6372851729393	-1.9463616225990483	0.0	D0H	D424H	-11.657321077794455
519	IEEEIRTTNPVATEQYGSVSTNLQRGNR	D561I	-2.1946657468932624	2279.5498956823385	-1037.5584999918938	-1.9540700453094888	-4.0	D0I	D424I	-37.88992494564317
520	KEEEIRTTNPVATEQYGSVSTNLQRGNR	D561K	-1.7768458069430917	2280.249305462682	-1036.3314844965937	-1.9445852525891136	0.0	D0K	D424K	-5.226097685307883
521	LEEEIRTTNPVATEQYGSVSTNLQRGNR	D561L	-1.831850927540831	2278.99129813108	-1037.744406402111	-1.9496843341687744	-3.0	D0L	D424L	-30.868813139409447
522	MEEEIRTTNPVATEQYGSVSTNLQRGNR	D561M	-0.8210734150277128	2277.0134762420266	-1037.7401797175407	-1.9513610957445209	-3.0	D0M	D424M	-32.20141881923936
523	NEEEIRTTNPVATEQYGSVSTNLQRGNR	D561N	-0.1354659283301522	2282.0297157421974	-1034.7546164393425	-1.9495579126023603	2.0	D0N	D424N	-10.814228318344183
524	PEEEIRTTNPVATEQYGSVSTNLQRGNR	D561P	-4.10276084521978	2279.982533021924	-1038.4199659228325	-1.9538710636440269	-1.0	D0P	D424P	-67.43353265743515
525	QEEEIRTTNPVATEQYGSVSTNLQRGNR	D561Q	-0.3904856660468682	2279.28749054518	-1036.1838027834892	-1.9469306960500965	0.0	D0Q	D424Q	-17.865939400802674
526	REEEIRTTNPVATEQYGSVSTNLQRGNR	D561R	-1.7324019523423382	2281.270129424495	-1035.95513767004	-1.9445176317512645	-1.0	D0R	D424R	-0.006935380111761365
527	SEEEIRTTNPVATEQYGSVSTNLQRGNR	D561S	-0.3991016928641615	2282.2205547471413	-1035.2266480326653	-1.9473371266859345	0.0	D0S	D424S	-13.826403560450293
528	TEEEIRTTNPVATEQYGSVSTNLQRGNR	D561T	-1.878143765462416	2279.43300391311	-1035.470267474651	-1.9488914651448097	-1.0	D0T	D424T	-6.497531515569113
529	VEEEIRTTNPVATEQYGSVSTNLQRGNR	D561V	-0.8311334815451732	2279.5012114484707	-1037.0852395892143	-1.953018335478384	-3.0	D0V	D424V	-27.410218817204857
530	WEEEIRTTNPVATEQYGSVSTNLQRGNR	D561W	-3.2295853024331844	2278.550986962563	-1037.5605885386467	-1.9524159808149688	-4.0	D0W	D424W	-38.46842442175808
531	YEEEIRTTNPVATEQYGSVSTNLQRGNR	D561Y	-1.7102491995582834	2279.146513385126	-1037.2433277964592	-1.9477756625195688	-2.0	D0Y	D424Y	-35.71792119961045
532	ADEEIRATNPIATEMYGSVSTNLQLGNR	D561A:E562D:T567A:V571I:Q575M:R585L	-2.02725920398	2260.333946160493	-1037.1810687184334	-1.9544814152065269	1.0	D0A:E1D:T6A:V10I:Q14M:R24L	D424L:E425L:T430L:V434L:Q438L:R448L	-175.5389658305634
533	ADEEIRATNPVATEQYGSVSTNQQRQNR	D561A:E562D:T567A:L583Q:G586Q	-0.42955420742	2268.346441875826	-1035.569460093975	-1.9537304123013008	-4.0	D0A:E1D:T6A:L22Q:G25Q	D424Q:E425Q:T430Q:L446Q:G449Q	-82.21851784357007
534	ADEEIRTTNPVATEQWGGVSTNLQIGNY	D561A:E562D:Y576W:S578G:R585I:R588Y	-0.527843044088	2262.2860233916185	-1045.7264270186424	-1.9649354791365607	-1.0	D0A:E1D:Y15W:S17G:R24I:R27Y	D424Y:E425Y:Y439Y:S441Y:R448Y:R451Y	-183.82879344322845
535	ADEEIRTTNPVATEQYGEVSTNLQRGNR	D561A:E562D:S578E	2.8879076544	2273.745982168112	-1039.8867120146751	-1.954559032168232	0.0	D0A:E1D:S17E	D424E:E425E:S441E	-96.11070845912988
536	ADEEIRTTNPVATEQYGSVSTNLQRGNR	D561A:E562D	0.5757300521750001	2275.528208505496	-1037.6572355628014	-1.9491798239176903	0.0	D0A:E1D	D424D:E425D	-47.897158702633504
537	ADEEIRTTNPVATEVYGSVSTNLQKSNR	D561A:E562D:Q575V:R585K:G586S	-0.6677195636909999	2270.14233859462	-1035.832966029644	-1.9480016925201709	0.0	D0A:E1D:Q14V:R24K:G25S	D424S:E425S:Q438S:R448S:G449S	-68.62167592229666
538	ADMEIIQVNPYATEQYGDCSTPLQHMTG	D561A:E562D:E563M:R566I:T567Q:T568V:V571Y:S578D:V579C:N582P:R585H:G586M:N587T:R588G	-5.07420270559	2225.9920679966867	-1051.816893517971	-2.007083841371628	-14.0	D0A:E1D:E2M:R5I:T6Q:T7V:V10Y:S17D:V18C:N21P:R24H:G25M:N26T:R27G	D424G:E425G:E426G:R429G:T430G:T431G:V434G:S441G:V442G:N445G:R448G:G449G:N450G:R451G	-560.5163100028273
539	ADMEIIQVNPYATEQYGDCSTPLYHMTG	D561A:E562D:E563M:R566I:T567Q:T568V:V571Y:S578D:V579C:N582P:Q584Y:R585H:G586M:N587T:R588G	-5.34722119999	2219.9891877098103	-1053.251551091671	-2.0103399905166186	-15.0	D0A:E1D:E2M:R5I:T6Q:T7V:V10Y:S17D:V18C:N21P:Q23Y:R24H:G25M:N26T:R27G	D424G:E425G:E426G:R429G:T430G:T431G:V434G:S441G:V442G:N445G:Q447G:R448G:G449G:N450G:R451G	-592.4776946447569
540	ADMEIIQVNPYSSEHYGDCATPLYHGTG	D561A:E562D:E563M:R566I:T567Q:T568V:V571Y:A572S:T573S:Q575H:S578D:V579C:S580A:N582P:Q584Y:R585H:N587T:R588G	-5.510553591880001	2210.821664282428	-1054.7097341418266	-2.016345896932201	-8.0	D0A:E1D:E2M:R5I:T6Q:T7V:V10Y:A11S:T12S:Q14H:S17D:V18C:S19A:N21P:Q23Y:R24H:N26T:R27G	D424G:E425G:E426G:R429G:T430G:T431G:V434G:A435G:T436G:Q438G:S441G:V442G:S443G:N445G:Q447G:R448G:N450G:R451G	-711.4728818089196
541	ADMEIIQVNPYSSEHYGDCATPLYHMTG	D561A:E562D:E563M:R566I:T567Q:T568V:V571Y:A572S:T573S:Q575H:S578D:V579C:S580A:N582P:Q584Y:R585H:G586M:N587T:R588G	-6.10884884839	2206.554611630416	-1055.1464225649834	-2.0189836976156066	-10.0	D0A:E1D:E2M:R5I:T6Q:T7V:V10Y:A11S:T12S:Q14H:S17D:V18C:S19A:N21P:Q23Y:R24H:G25M:N26T:R27G	D424G:E425G:E426G:R429G:T430G:T431G:V434G:A435G:T436G:Q438G:S441G:V442G:S443G:N445G:Q447G:R448G:G449G:N450G:R451G	-714.2715073797641
542	ADMEIIQVNPYSSEHYGDCSTPLYHMTG	D561A:E562D:E563M:R566I:T567Q:T568V:V571Y:A572S:T573S:Q575H:S578D:V579C:N582P:Q584Y:R585H:G586M:N587T:R588G	-5.57670304611	2206.9401526512265	-1055.5578545928	-2.0194035348175583	-11.0	D0A:E1D:E2M:R5I:T6Q:T7V:V10Y:A11S:T12S:Q14H:S17D:V18C:N21P:Q23Y:R24H:G25M:N26T:R27G	D424G:E425G:E426G:R429G:T430G:T431G:V434G:A435G:T436G:Q438G:S441G:V442G:N445G:Q447G:R448G:G449G:N450G:R451G	-682.6653762988366
543	ADMEIIQVNPYSSEQYGDCATPLYHGTG	D561A:E562D:E563M:R566I:T567Q:T568V:V571Y:A572S:T573S:S578D:V579C:S580A:N582P:Q584Y:R585H:N587T:R588G	-5.11651351044	2214.923841471496	-1055.410843551159	-2.019782917118256	-9.0	D0A:E1D:E2M:R5I:T6Q:T7V:V10Y:A11S:T12S:S17D:V18C:S19A:N21P:Q23Y:R24H:N26T:R27G	D424G:E425G:E426G:R429G:T430G:T431G:V434G:A435G:T436G:S441G:V442G:S443G:N445G:Q447G:R448G:N450G:R451G	-710.1784470330294
544	ADMEIIQVNPYSSEQYGDCSTPLYHMTG	D561A:E562D:E563M:R566I:T567Q:T568V:V571Y:A572S:T573S:S578D:V579C:N582P:Q584Y:R585H:G586M:N587T:R588G	-5.45374152364	2211.059317054771	-1056.2589640021324	-2.022810919436416	-12.0	D0A:E1D:E2M:R5I:T6Q:T7V:V10Y:A11S:T12S:S17D:V18C:N21P:Q23Y:R24H:G25M:N26T:R27G	D424G:E425G:E426G:R429G:T430G:T431G:V434G:A435G:T436G:S441G:V442G:N445G:Q447G:R448G:G449G:N450G:R451G	-681.3709415229464
545	ADMEIIQVNPYSSEQYGDVATPLYHGTG	D561A:E562D:E563M:R566I:T567Q:T568V:V571Y:A572S:T573S:S578D:S580A:N582P:Q584Y:R585H:N587T:R588G	-4.13949416584	2220.1964321109385	-1051.8596499562263	-2.01138288023844	-8.0	D0A:E1D:E2M:R5I:T6Q:T7V:V10Y:A11S:T12S:S17D:S19A:N21P:Q23Y:R24H:N26T:R27G	D424G:E425G:E426G:R429G:T430G:T431G:V434G:A435G:T436G:S441G:S443G:N445G:Q447G:R448G:N450G:R451G	-654.9355868324773
546	ADMEIIQVNPYSTEQYGDCSTPLYHMTG	D561A:E562D:E563M:R566I:T567Q:T568V:V571Y:A572S:S578D:V579C:N582P:Q584Y:R585H:G586M:N587T:R588G	-6.3788528090400005	2215.707961065542	-1054.9563226103785	-2.013737731815992	-14.0	D0A:E1D:E2M:R5I:T6Q:T7V:V10Y:A11S:S17D:V18C:N21P:Q23Y:R24H:G25M:N26T:R27G	D424G:E425G:E426G:R429G:T430G:T431G:V434G:A435G:S441G:V442G:N445G:Q447G:R448G:G449G:N450G:R451G	-645.3523675355583
547	ADMEIRQVNPVSSEQYGDVATPLQHGTG	D561A:E562D:E563M:T567Q:T568V:A572S:T573S:S578D:S580A:N582P:R585H:N587T:R588G	-4.8251267573400005	2234.9715318119624	-1048.1672837138176	-1.9942949181117533	-3.0	D0A:E1D:E2M:T6Q:T7V:A11S:T12S:S17D:S19A:N21P:R24H:N26T:R27G	D424G:E425G:E426G:T430G:T431G:A435G:T436G:S441G:S443G:N445G:R448G:N450G:R451G	-533.9875106242024
548	ADMEIRQVNPYSSEQYGDVATPLQHGTG	D561A:E562D:E563M:T567Q:T568V:V571Y:A572S:T573S:S578D:S580A:N582P:R585H:N587T:R588G	-3.86620966331	2230.3007343594268	-1048.3295615315435	-1.9992760454299128	-4.0	D0A:E1D:E2M:T6Q:T7V:V10Y:A11S:T12S:S17D:S19A:N21P:R24H:N26T:R27G	D424G:E425G:E426G:T430G:T431G:V434G:A435G:T436G:S441G:S443G:N445G:R448G:N450G:R451G	-597.244429656894
549	ADMEIRQVNPYSSEQYGDVATPLYHGTG	D561A:E562D:E563M:T567Q:T568V:V571Y:A572S:T573S:S578D:S580A:N582P:Q584Y:R585H:N587T:R588G	-4.5902493177800014	2224.284632281129	-1049.7642191052437	-2.00332623961344	-5.0	D0A:E1D:E2M:T6Q:T7V:V10Y:A11S:T12S:S17D:S19A:N21P:Q23Y:R24H:N26T:R27G	D424G:E425G:E426G:T430G:T431G:V434G:A435G:T436G:S441G:S443G:N445G:Q447G:R448G:N450G:R451G	-629.2058142988236
550	ADSELASTNPVSTELYGIVATNLMAQAS	D561A:E562D:E563S:I565L:R566A:T567S:A572S:Q575L:S578I:S580A:Q584M:R585A:G586Q:N587A:R588S	-3.1906121977	2237.2343350623323	-1039.6910481601954	-1.9730690311145231	-6.0	D0A:E1D:E2S:I4L:R5A:T6S:A11S:Q14L:S17I:S19A:Q23M:R24A:G25Q:N26A:R27S	D424S:E425S:E426S:I428S:R429S:T430S:A435S:Q438S:S441S:S443S:Q447S:R448S:G449S:N450S:R451S	-262.5621566979344
551	ADSELASTNPVSTELYGIVATNLMRGNR	D561A:E562D:E563S:I565L:R566A:T567S:A572S:Q575L:S578I:S580A:Q584M	-3.1832878211	2241.534950162932	-1038.357754483819	-1.9678285925833936	0.0	D0A:E1D:E2S:I4L:R5A:T6S:A11S:Q14L:S17I:S19A:Q23M	D424M:E425M:E426M:I428M:R429M:T430M:A435M:Q438M:S441M:S443M:Q447M	-398.8050184572821
552	ADSELASTNPVSTELYGIVATNLMRGNS	D561A:E562D:E563S:I565L:R566A:T567S:A572S:Q575L:S578I:S580A:Q584M:R588S	-2.9631713932	2241.3221455953158	-1039.364128127694	-1.969325306328276	-1.0	D0A:E1D:E2S:I4L:R5A:T6S:A11S:Q14L:S17I:S19A:Q23M:R27S	D424S:E425S:E426S:I428S:R429S:T430S:A435S:Q438S:S441S:S443S:Q447S:R451S	-222.63528092047255
553	ADSELASTNPVSTELYGIVATNLMRQAS	D561A:E562D:E563S:I565L:R566A:T567S:A572S:Q575L:S578I:S580A:Q584M:G586Q:N587A:R588S	-3.85478307541	2237.5815694997627	-1040.0789585262537	-1.976441370499157	-4.0	D0A:E1D:E2S:I4L:R5A:T6S:A11S:Q14L:S17I:S19A:Q23M:G25Q:N26A:R27S	D424S:E425S:E426S:I428S:R429S:T430S:A435S:Q438S:S441S:S443S:Q447S:G449S:N450S:R451S	-253.3040664987933
554	ADSELASTNPVSTELYGIVATNLMRQNS	D561A:E562D:E563S:I565L:R566A:T567S:A572S:Q575L:S578I:S580A:Q584M:G586Q:R588S	-3.9700718951	2240.632217134754	-1038.3654904514551	-1.970608573428468	-3.0	D0A:E1D:E2S:I4L:R5A:T6S:A11S:Q14L:S17I:S19A:Q23M:G25Q:R27S	D424S:E425S:E426S:I428S:R429S:T430S:A435S:Q438S:S441S:S443S:Q447S:G449S:R451S	-231.94023984245229
555	ADSELASTNPVSTELYGIVATNLQRGNR	D561A:E562D:E563S:I565L:R566A:T567S:A572S:Q575L:S578I:S580A	-3.51990734111	2248.1108969084157	-1037.3557517677546	-1.9629764740637043	0.0	D0A:E1D:E2S:I4L:R5A:T6S:A11S:Q14L:S17I:S19A	D424A:E425A:E426A:I428A:R429A:T430A:A435A:Q438A:S441A:S443A	-214.11614132394828
556	AEAEIGTTNPVATEQYGVVSTVLQRGGR	D561A:E563A:R566G:S578V:N582V:N587G	2.33977596709	2259.3228463759506	-1043.997580230236	-1.9752256066353564	-9.0	D0A:E2A:R5G:S17V:N21V:N26G	D424G:E426G:R429G:S441G:N445G:N450G	-185.2953648544158
557	AEAEINTTNPVATECYGEVSTNLQRPPH	D561A:E563A:R566N:Q575C:S578E:G586P:N587P:R588H	1.47187477417	2248.9180594667314	-1042.5890149474144	-1.9807244155677983	-10.0	D0A:E2A:R5N:Q14C:S17E:G25P:N26P:R27H	D424H:E426H:R429H:Q438H:S441H:G449H:N450H:R451H	-131.2232972428037
558	AEAEINTTNPVATECYGEVSTNVQRPPH	D561A:E563A:R566N:Q575C:S578E:L583V:G586P:N587P:R588H	0.3656896096379999	2244.9056113411334	-1041.9517260193825	-1.9779770103263488	-9.0	D0A:E2A:R5N:Q14C:S17E:L22V:G25P:N26P:R27H	D424H:E426H:R429H:Q438H:S441H:L446H:G449H:N450H:R451H	-149.3140400389312
559	AEAEIRATNPVCTEMYGSVSTNLQRGPR	D561A:E563A:T567A:A572C:Q575M:N587P	-2.19743447158	2254.119870766807	-1039.164994418621	-1.9738301477450624	-6.0	D0A:E2A:T6A:A11C:Q14M:N26P	D424P:E426P:T430P:A435P:Q438P:N450P	-335.8400759147547
560	AEAEIRAVNPVATEQYGGVSTNLQRGNR	D561A:E563A:T567A:T568V:S578G	-3.89641558637	2265.297990197241	-1037.0074571967125	-1.9635206160058405	-3.0	D0A:E2A:T6A:T7V:S17G	D424G:E426G:T430G:T431G:S441G	-269.6705582925904
561	AEAEIRTTNPVASEQYGSVSTNLQRGNR	D561A:E563A:T573S	-0.00811914137854	2269.8125786608407	-1037.958356320858	-1.9630046984134155	-1.0	D0A:E2A:T12S	D424S:E426S:T436S	-32.225271906484515
562	AEAEIRTTNPVATEQYGSVSTLLQRGER	D561A:E563A:N582L:N587E	0.946915828848	2261.366654835301	-1039.2194721102717	-1.965262881593208	-6.0	D0A:E2A:N21L:N26E	D424E:E426E:N445E:N450E	-71.34312586835303
563	AEAEISTTNPVASECYGNVGTNLQRGTQ	D561A:E563A:R566S:T573S:Q575C:S578N:S580G:N587T:R588Q	1.81114274307	2248.2631851819297	-1043.8221461176872	-1.9761678295098748	-3.0	D0A:E2A:R5S:T12S:Q14C:S17N:S19G:N26T:R27Q	D424Q:E426Q:R429Q:T436Q:Q438Q:S441Q:S443Q:N450Q:R451Q	-149.21735931855252
564	AEAEISTTNPVATECYGNVGTNLQRGTQ	D561A:E563A:R566S:Q575C:S578N:S580G:N587T:R588Q	2.465663205	2252.9932165463706	-1042.519504725933	-1.9670962883098504	-5.0	D0A:E2A:R5S:Q14C:S17N:S19G:N26T:R27Q	D424Q:E426Q:R429Q:Q438Q:S441Q:S443Q:N450Q:R451Q	-149.20935394993876
565	AEAEISTTNPVATECYGNVGTNLQRGTQ	D561A:E563A:R566S:Q575C:S578N:S580G:N587T:R588Q	2.465663205	2252.9932165463706	-1042.519504725933	-1.9670962883098504	-5.0	D0A:E2A:R5S:Q14C:S17N:S19G:N26T:R27Q	D424Q:E426Q:R429Q:Q438Q:S441Q:S443Q:N450Q:R451Q	-149.20935394993876
566	AEAEISTTNPVATECYGNVGTNLQRGTQ	D561A:E563A:R566S:Q575C:S578N:S580G:N587T:R588Q	2.465663205	2252.9932165463706	-1042.519504725933	-1.9670962883098504	-5.0	D0A:E2A:R5S:Q14C:S17N:S19G:N26T:R27Q	D424Q:E426Q:R429Q:Q438Q:S441Q:S443Q:N450Q:R451Q	-149.20935394993876
567	AEAEISTTNPVATECYGNVGTNLQRGTQ	D561A:E563A:R566S:Q575C:S578N:S580G:N587T:R588Q	2.465663205	2252.9932165463706	-1042.519504725933	-1.9670962883098504	-5.0	D0A:E2A:R5S:Q14C:S17N:S19G:N26T:R27Q	D424Q:E426Q:R429Q:Q438Q:S441Q:S443Q:N450Q:R451Q	-149.20935394993876
568	AEAEISTTNPVATECYGNVGTNLQRGTQ	D561A:E563A:R566S:Q575C:S578N:S580G:N587T:R588Q	2.465663205	2252.9932165463706	-1042.519504725933	-1.9670962883098504	-5.0	D0A:E2A:R5S:Q14C:S17N:S19G:N26T:R27Q	D424Q:E426Q:R429Q:Q438Q:S441Q:S443Q:N450Q:R451Q	-149.20935394993876
569	AEAEISTTNPVATECYGNVGTNLQRGTQ	D561A:E563A:R566S:Q575C:S578N:S580G:N587T:R588Q	2.465663205	2252.9932165463706	-1042.519504725933	-1.9670962883098504	-5.0	D0A:E2A:R5S:Q14C:S17N:S19G:N26T:R27Q	D424Q:E426Q:R429Q:Q438Q:S441Q:S443Q:N450Q:R451Q	-149.20935394993876
570	AEAEISTTNPVATECYGNVGTNLQRGTQ	D561A:E563A:R566S:Q575C:S578N:S580G:N587T:R588Q	2.465663205	2252.9932165463706	-1042.519504725933	-1.9670962883098504	-5.0	D0A:E2A:R5S:Q14C:S17N:S19G:N26T:R27Q	D424Q:E426Q:R429Q:Q438Q:S441Q:S443Q:N450Q:R451Q	-149.20935394993876
571	AEAEISTTNPVATECYGNVGTNLQRGTQ	D561A:E563A:R566S:Q575C:S578N:S580G:N587T:R588Q	2.465663205	2252.9932165463706	-1042.519504725933	-1.9670962883098504	-5.0	D0A:E2A:R5S:Q14C:S17N:S19G:N26T:R27Q	D424Q:E426Q:R429Q:Q438Q:S441Q:S443Q:N450Q:R451Q	-149.20935394993876
572	AEAEISTTNPVATECYGNVGTNLQRGTQ	D561A:E563A:R566S:Q575C:S578N:S580G:N587T:R588Q	2.465663205	2252.9932165463706	-1042.519504725933	-1.9670962883098504	-5.0	D0A:E2A:R5S:Q14C:S17N:S19G:N26T:R27Q	D424Q:E426Q:R429Q:Q438Q:S441Q:S443Q:N450Q:R451Q	-149.20935394993876
573	AEAEISTTNPVATECYGNVGTNLQRGTQ	D561A:E563A:R566S:Q575C:S578N:S580G:N587T:R588Q	2.465663205	2252.9932165463706	-1042.519504725933	-1.9670962883098504	-5.0	D0A:E2A:R5S:Q14C:S17N:S19G:N26T:R27Q	D424Q:E426Q:R429Q:Q438Q:S441Q:S443Q:N450Q:R451Q	-149.20935394993876
574	AEAEISTTNPVATECYGNVGTNLQRGTQ	D561A:E563A:R566S:Q575C:S578N:S580G:N587T:R588Q	2.465663205	2252.9932165463706	-1042.519504725933	-1.9670962883098504	-5.0	D0A:E2A:R5S:Q14C:S17N:S19G:N26T:R27Q	D424Q:E426Q:R429Q:Q438Q:S441Q:S443Q:N450Q:R451Q	-149.20935394993876
575	AEAEISTTNPVATECYGNVGTNLQRGTQ	D561A:E563A:R566S:Q575C:S578N:S580G:N587T:R588Q	2.465663205	2252.9932165463706	-1042.519504725933	-1.9670962883098504	-5.0	D0A:E2A:R5S:Q14C:S17N:S19G:N26T:R27Q	D424Q:E426Q:R429Q:Q438Q:S441Q:S443Q:N450Q:R451Q	-149.20935394993876
576	AEAEISTTNPVATECYGNVGTNLQRGTQ	D561A:E563A:R566S:Q575C:S578N:S580G:N587T:R588Q	2.465663205	2252.9932165463706	-1042.519504725933	-1.9670962883098504	-5.0	D0A:E2A:R5S:Q14C:S17N:S19G:N26T:R27Q	D424Q:E426Q:R429Q:Q438Q:S441Q:S443Q:N450Q:R451Q	-149.20935394993876
577	AEAEISTTNPVATECYGNVGTNLQRGTQ	D561A:E563A:R566S:Q575C:S578N:S580G:N587T:R588Q	2.465663205	2252.9932165463706	-1042.519504725933	-1.9670962883098504	-5.0	D0A:E2A:R5S:Q14C:S17N:S19G:N26T:R27Q	D424Q:E426Q:R429Q:Q438Q:S441Q:S443Q:N450Q:R451Q	-149.20935394993876
578	AEAEISTTNPVATECYGNVGTNLQRGTQ	D561A:E563A:R566S:Q575C:S578N:S580G:N587T:R588Q	2.465663205	2252.9932165463706	-1042.519504725933	-1.9670962883098504	-5.0	D0A:E2A:R5S:Q14C:S17N:S19G:N26T:R27Q	D424Q:E426Q:R429Q:Q438Q:S441Q:S443Q:N450Q:R451Q	-149.20935394993876
579	AEAEISTTNPVATECYGNVGTNLQRGTQ	D561A:E563A:R566S:Q575C:S578N:S580G:N587T:R588Q	2.465663205	2252.9932165463706	-1042.519504725933	-1.9670962883098504	-5.0	D0A:E2A:R5S:Q14C:S17N:S19G:N26T:R27Q	D424Q:E426Q:R429Q:Q438Q:S441Q:S443Q:N450Q:R451Q	-149.20935394993876
580	AEAEISTTNPVATECYGNVGTNLQRGTQ	D561A:E563A:R566S:Q575C:S578N:S580G:N587T:R588Q	2.465663205	2252.9932165463706	-1042.519504725933	-1.9670962883098504	-5.0	D0A:E2A:R5S:Q14C:S17N:S19G:N26T:R27Q	D424Q:E426Q:R429Q:Q438Q:S441Q:S443Q:N450Q:R451Q	-149.20935394993876
581	AEAEISTTNPVATECYGNVGTNLQRGTQ	D561A:E563A:R566S:Q575C:S578N:S580G:N587T:R588Q	2.465663205	2252.9932165463706	-1042.519504725933	-1.9670962883098504	-5.0	D0A:E2A:R5S:Q14C:S17N:S19G:N26T:R27Q	D424Q:E426Q:R429Q:Q438Q:S441Q:S443Q:N450Q:R451Q	-149.20935394993876
582	AEAEISTTNPVATECYGNVGTNLQRGTQ	D561A:E563A:R566S:Q575C:S578N:S580G:N587T:R588Q	2.465663205	2252.9932165463706	-1042.519504725933	-1.9670962883098504	-5.0	D0A:E2A:R5S:Q14C:S17N:S19G:N26T:R27Q	D424Q:E426Q:R429Q:Q438Q:S441Q:S443Q:N450Q:R451Q	-149.20935394993876
583	AEAEISTTNPVATECYGNVGTNLQRGTQ	D561A:E563A:R566S:Q575C:S578N:S580G:N587T:R588Q	2.465663205	2252.9932165463706	-1042.519504725933	-1.9670962883098504	-5.0	D0A:E2A:R5S:Q14C:S17N:S19G:N26T:R27Q	D424Q:E426Q:R429Q:Q438Q:S441Q:S443Q:N450Q:R451Q	-149.20935394993876
584	AEAEISTTNPVATECYGNVGTNLQRGTQ	D561A:E563A:R566S:Q575C:S578N:S580G:N587T:R588Q	2.465663205	2252.9932165463706	-1042.519504725933	-1.9670962883098504	-5.0	D0A:E2A:R5S:Q14C:S17N:S19G:N26T:R27Q	D424Q:E426Q:R429Q:Q438Q:S441Q:S443Q:N450Q:R451Q	-149.20935394993876
585	AEAEISTTNPVATECYGNVGTNLQRGTQ	D561A:E563A:R566S:Q575C:S578N:S580G:N587T:R588Q	2.465663205	2252.9932165463706	-1042.519504725933	-1.9670962883098504	-5.0	D0A:E2A:R5S:Q14C:S17N:S19G:N26T:R27Q	D424Q:E426Q:R429Q:Q438Q:S441Q:S443Q:N450Q:R451Q	-149.20935394993876
586	AEAEISTTNPVATECYGNVGTNLQRGTQ	D561A:E563A:R566S:Q575C:S578N:S580G:N587T:R588Q	2.465663205	2252.9932165463706	-1042.519504725933	-1.9670962883098504	-5.0	D0A:E2A:R5S:Q14C:S17N:S19G:N26T:R27Q	D424Q:E426Q:R429Q:Q438Q:S441Q:S443Q:N450Q:R451Q	-149.20935394993876
587	AEAEISTTNPVATECYGNVGTNLQRGTQ	D561A:E563A:R566S:Q575C:S578N:S580G:N587T:R588Q	2.465663205	2252.9932165463706	-1042.519504725933	-1.9670962883098504	-5.0	D0A:E2A:R5S:Q14C:S17N:S19G:N26T:R27Q	D424Q:E426Q:R429Q:Q438Q:S441Q:S443Q:N450Q:R451Q	-149.20935394993876
588	AEAEISTTNPVATECYGNVGTNLQRGTQ	D561A:E563A:R566S:Q575C:S578N:S580G:N587T:R588Q	2.465663205	2252.9932165463706	-1042.519504725933	-1.9670962883098504	-5.0	D0A:E2A:R5S:Q14C:S17N:S19G:N26T:R27Q	D424Q:E426Q:R429Q:Q438Q:S441Q:S443Q:N450Q:R451Q	-149.20935394993876
589	AEAEISTTNPVATECYGNVGTNLQRGTQ	D561A:E563A:R566S:Q575C:S578N:S580G:N587T:R588Q	2.465663205	2252.9932165463706	-1042.519504725933	-1.9670962883098504	-5.0	D0A:E2A:R5S:Q14C:S17N:S19G:N26T:R27Q	D424Q:E426Q:R429Q:Q438Q:S441Q:S443Q:N450Q:R451Q	-149.20935394993876
590	AEAEISTTNPVATECYGNVGTNLQRGTQ	D561A:E563A:R566S:Q575C:S578N:S580G:N587T:R588Q	2.465663205	2252.9932165463706	-1042.519504725933	-1.9670962883098504	-5.0	D0A:E2A:R5S:Q14C:S17N:S19G:N26T:R27Q	D424Q:E426Q:R429Q:Q438Q:S441Q:S443Q:N450Q:R451Q	-149.20935394993876
591	AEAEISTTNPVATECYGNVGTNLQRGTQ	D561A:E563A:R566S:Q575C:S578N:S580G:N587T:R588Q	2.465663205	2252.9932165463706	-1042.519504725933	-1.9670962883098504	-5.0	D0A:E2A:R5S:Q14C:S17N:S19G:N26T:R27Q	D424Q:E426Q:R429Q:Q438Q:S441Q:S443Q:N450Q:R451Q	-149.20935394993876
592	AEAEISTTNPVATECYGNVGTNLQRGTQ	D561A:E563A:R566S:Q575C:S578N:S580G:N587T:R588Q	2.465663205	2252.9932165463706	-1042.519504725933	-1.9670962883098504	-5.0	D0A:E2A:R5S:Q14C:S17N:S19G:N26T:R27Q	D424Q:E426Q:R429Q:Q438Q:S441Q:S443Q:N450Q:R451Q	-149.20935394993876
593	AEAEISTTNPVATECYGNVGTNLQRGTQ	D561A:E563A:R566S:Q575C:S578N:S580G:N587T:R588Q	2.465663205	2252.9932165463706	-1042.519504725933	-1.9670962883098504	-5.0	D0A:E2A:R5S:Q14C:S17N:S19G:N26T:R27Q	D424Q:E426Q:R429Q:Q438Q:S441Q:S443Q:N450Q:R451Q	-149.20935394993876
594	AEAEISTTNPVATECYGNVGTNLQRGTQ	D561A:E563A:R566S:Q575C:S578N:S580G:N587T:R588Q	2.465663205	2252.9932165463706	-1042.519504725933	-1.9670962883098504	-5.0	D0A:E2A:R5S:Q14C:S17N:S19G:N26T:R27Q	D424Q:E426Q:R429Q:Q438Q:S441Q:S443Q:N450Q:R451Q	-149.20935394993876
595	AEAEISTTNPVATECYGNVGTNLQRGTQ	D561A:E563A:R566S:Q575C:S578N:S580G:N587T:R588Q	2.465663205	2252.9932165463706	-1042.519504725933	-1.9670962883098504	-5.0	D0A:E2A:R5S:Q14C:S17N:S19G:N26T:R27Q	D424Q:E426Q:R429Q:Q438Q:S441Q:S443Q:N450Q:R451Q	-149.20935394993876
596	AEAEISTTNPVATECYGNVGTNLQRGTQ	D561A:E563A:R566S:Q575C:S578N:S580G:N587T:R588Q	3.618901078967092	2252.9932165463706	-1042.519504725933	-1.9670962883098504	-5.0	D0A:E2A:R5S:Q14C:S17N:S19G:N26T:R27Q	D424Q:E426Q:R429Q:Q438Q:S441Q:S443Q:N450Q:R451Q	-149.20935394993876
597	AEAEISTTNPVATECYGNVGTNLQRGTQ	D561A:E563A:R566S:Q575C:S578N:S580G:N587T:R588Q	3.618901078967092	2252.9932165463706	-1042.519504725933	-1.9670962883098504	-5.0	D0A:E2A:R5S:Q14C:S17N:S19G:N26T:R27Q	D424Q:E426Q:R429Q:Q438Q:S441Q:S443Q:N450Q:R451Q	-149.20935394993876
598	AEAEISTTNPVATECYGNVGTNLQRGTQ	D561A:E563A:R566S:Q575C:S578N:S580G:N587T:R588Q	3.618901078967092	2252.9932165463706	-1042.519504725933	-1.9670962883098504	-5.0	D0A:E2A:R5S:Q14C:S17N:S19G:N26T:R27Q	D424Q:E426Q:R429Q:Q438Q:S441Q:S443Q:N450Q:R451Q	-149.20935394993876
599	AEAEISTTNPVATECYGNVGTNLQRGTQ	D561A:E563A:R566S:Q575C:S578N:S580G:N587T:R588Q	3.618901078967092	2252.9932165463706	-1042.519504725933	-1.9670962883098504	-5.0	D0A:E2A:R5S:Q14C:S17N:S19G:N26T:R27Q	D424Q:E426Q:R429Q:Q438Q:S441Q:S443Q:N450Q:R451Q	-149.20935394993876
600	AEAEISTTNPVATECYGNVGTNLQRGTQ	D561A:E563A:R566S:Q575C:S578N:S580G:N587T:R588Q	3.618901078967092	2252.9932165463706	-1042.519504725933	-1.9670962883098504	-5.0	D0A:E2A:R5S:Q14C:S17N:S19G:N26T:R27Q	D424Q:E426Q:R429Q:Q438Q:S441Q:S443Q:N450Q:R451Q	-149.20935394993876
601	AEAEISTTNPVATECYGNVGTNLQRGTQ	D561A:E563A:R566S:Q575C:S578N:S580G:N587T:R588Q	3.618901078967092	2252.9932165463706	-1042.519504725933	-1.9670962883098504	-5.0	D0A:E2A:R5S:Q14C:S17N:S19G:N26T:R27Q	D424Q:E426Q:R429Q:Q438Q:S441Q:S443Q:N450Q:R451Q	-149.20935394993876
602	AEAEISTTNPVATECYGNVGTNLQRGTQ	D561A:E563A:R566S:Q575C:S578N:S580G:N587T:R588Q	3.618901078967092	2252.9932165463706	-1042.519504725933	-1.9670962883098504	-5.0	D0A:E2A:R5S:Q14C:S17N:S19G:N26T:R27Q	D424Q:E426Q:R429Q:Q438Q:S441Q:S443Q:N450Q:R451Q	-149.20935394993876
603	AEAEISTTNPVATECYGNVGTNLQRGTQ	D561A:E563A:R566S:Q575C:S578N:S580G:N587T:R588Q	3.618901078967092	2252.9932165463706	-1042.519504725933	-1.9670962883098504	-5.0	D0A:E2A:R5S:Q14C:S17N:S19G:N26T:R27Q	D424Q:E426Q:R429Q:Q438Q:S441Q:S443Q:N450Q:R451Q	-149.20935394993876
604	AEAEISTTNPVATECYGNVGTNLQRGTQ	D561A:E563A:R566S:Q575C:S578N:S580G:N587T:R588Q	3.618901078967092	2252.9932165463706	-1042.519504725933	-1.9670962883098504	-5.0	D0A:E2A:R5S:Q14C:S17N:S19G:N26T:R27Q	D424Q:E426Q:R429Q:Q438Q:S441Q:S443Q:N450Q:R451Q	-149.20935394993876
605	AEAEISTTNPVATECYGNVGTNLQRGTQ	D561A:E563A:R566S:Q575C:S578N:S580G:N587T:R588Q	3.618901078967092	2252.9932165463706	-1042.519504725933	-1.9670962883098504	-5.0	D0A:E2A:R5S:Q14C:S17N:S19G:N26T:R27Q	D424Q:E426Q:R429Q:Q438Q:S441Q:S443Q:N450Q:R451Q	-149.20935394993876
606	AEAEISTTNPVATECYGNVGTNLQRGTQ	D561A:E563A:R566S:Q575C:S578N:S580G:N587T:R588Q	3.618901078967092	2252.9932165463706	-1042.519504725933	-1.9670962883098504	-5.0	D0A:E2A:R5S:Q14C:S17N:S19G:N26T:R27Q	D424Q:E426Q:R429Q:Q438Q:S441Q:S443Q:N450Q:R451Q	-149.20935394993876
607	AEAEISTTNPVATECYGNVGTNLQRGTQ	D561A:E563A:R566S:Q575C:S578N:S580G:N587T:R588Q	3.618901078967092	2252.9932165463706	-1042.519504725933	-1.9670962883098504	-5.0	D0A:E2A:R5S:Q14C:S17N:S19G:N26T:R27Q	D424Q:E426Q:R429Q:Q438Q:S441Q:S443Q:N450Q:R451Q	-149.20935394993876
608	AEAEISTTNPVATECYGNVGTNLQRGTQ	D561A:E563A:R566S:Q575C:S578N:S580G:N587T:R588Q	3.618901078967092	2252.9932165463706	-1042.519504725933	-1.9670962883098504	-5.0	D0A:E2A:R5S:Q14C:S17N:S19G:N26T:R27Q	D424Q:E426Q:R429Q:Q438Q:S441Q:S443Q:N450Q:R451Q	-149.20935394993876
609	AEAEISTTNPVATECYGNVGTNLQRGTQ	D561A:E563A:R566S:Q575C:S578N:S580G:N587T:R588Q	3.618901078967092	2252.9932165463706	-1042.519504725933	-1.9670962883098504	-5.0	D0A:E2A:R5S:Q14C:S17N:S19G:N26T:R27Q	D424Q:E426Q:R429Q:Q438Q:S441Q:S443Q:N450Q:R451Q	-149.20935394993876
610	AEAEISTTNPVATECYGNVGTNLQRGTQ	D561A:E563A:R566S:Q575C:S578N:S580G:N587T:R588Q	3.618901078967092	2252.9932165463706	-1042.519504725933	-1.9670962883098504	-5.0	D0A:E2A:R5S:Q14C:S17N:S19G:N26T:R27Q	D424Q:E426Q:R429Q:Q438Q:S441Q:S443Q:N450Q:R451Q	-149.20935394993876
611	AEAEISTTNPVATECYGNVGTNLQRGTQ	D561A:E563A:R566S:Q575C:S578N:S580G:N587T:R588Q	3.618901078967092	2252.9932165463706	-1042.519504725933	-1.9670962883098504	-5.0	D0A:E2A:R5S:Q14C:S17N:S19G:N26T:R27Q	D424Q:E426Q:R429Q:Q438Q:S441Q:S443Q:N450Q:R451Q	-149.20935394993876
612	AEAEISTTNPVATECYGNVGTNLQRGTQ	D561A:E563A:R566S:Q575C:S578N:S580G:N587T:R588Q	3.618901078967092	2252.9932165463706	-1042.519504725933	-1.9670962883098504	-5.0	D0A:E2A:R5S:Q14C:S17N:S19G:N26T:R27Q	D424Q:E426Q:R429Q:Q438Q:S441Q:S443Q:N450Q:R451Q	-149.20935394993876
613	AEAEISTTNPVATECYGNVGTNLQRGTQ	D561A:E563A:R566S:Q575C:S578N:S580G:N587T:R588Q	3.618901078967092	2252.9932165463706	-1042.519504725933	-1.9670962883098504	-5.0	D0A:E2A:R5S:Q14C:S17N:S19G:N26T:R27Q	D424Q:E426Q:R429Q:Q438Q:S441Q:S443Q:N450Q:R451Q	-149.20935394993876
614	AEAEISTTNPVATECYGNVGTNLQRGTQ	D561A:E563A:R566S:Q575C:S578N:S580G:N587T:R588Q	3.618901078967092	2252.9932165463706	-1042.519504725933	-1.9670962883098504	-5.0	D0A:E2A:R5S:Q14C:S17N:S19G:N26T:R27Q	D424Q:E426Q:R429Q:Q438Q:S441Q:S443Q:N450Q:R451Q	-149.20935394993876
615	AEAEISTTNPVATECYGNVGTNLQRGTQ	D561A:E563A:R566S:Q575C:S578N:S580G:N587T:R588Q	3.618901078967092	2252.9932165463706	-1042.519504725933	-1.9670962883098504	-5.0	D0A:E2A:R5S:Q14C:S17N:S19G:N26T:R27Q	D424Q:E426Q:R429Q:Q438Q:S441Q:S443Q:N450Q:R451Q	-149.20935394993876
616	AEAEISTTNPVATECYGNVGTNLQRGTQ	D561A:E563A:R566S:Q575C:S578N:S580G:N587T:R588Q	3.618901078967092	2252.9932165463706	-1042.519504725933	-1.9670962883098504	-5.0	D0A:E2A:R5S:Q14C:S17N:S19G:N26T:R27Q	D424Q:E426Q:R429Q:Q438Q:S441Q:S443Q:N450Q:R451Q	-149.20935394993876
617	AEAEISTTNPVATECYGNVGTNLQRGTQ	D561A:E563A:R566S:Q575C:S578N:S580G:N587T:R588Q	3.618901078967092	2252.9932165463706	-1042.519504725933	-1.9670962883098504	-5.0	D0A:E2A:R5S:Q14C:S17N:S19G:N26T:R27Q	D424Q:E426Q:R429Q:Q438Q:S441Q:S443Q:N450Q:R451Q	-149.20935394993876
618	AEAEISTTNPVATECYGNVGTNLQRGTQ	D561A:E563A:R566S:Q575C:S578N:S580G:N587T:R588Q	3.618901078967092	2252.9932165463706	-1042.519504725933	-1.9670962883098504	-5.0	D0A:E2A:R5S:Q14C:S17N:S19G:N26T:R27Q	D424Q:E426Q:R429Q:Q438Q:S441Q:S443Q:N450Q:R451Q	-149.20935394993876
619	AEAEISTTNPVATECYGNVGTNLQRGTQ	D561A:E563A:R566S:Q575C:S578N:S580G:N587T:R588Q	3.618901078967092	2252.9932165463706	-1042.519504725933	-1.9670962883098504	-5.0	D0A:E2A:R5S:Q14C:S17N:S19G:N26T:R27Q	D424Q:E426Q:R429Q:Q438Q:S441Q:S443Q:N450Q:R451Q	-149.20935394993876
620	AEAEISTTNPVATECYGNVGTNLQRGTQ	D561A:E563A:R566S:Q575C:S578N:S580G:N587T:R588Q	3.618901078967092	2252.9932165463706	-1042.519504725933	-1.9670962883098504	-5.0	D0A:E2A:R5S:Q14C:S17N:S19G:N26T:R27Q	D424Q:E426Q:R429Q:Q438Q:S441Q:S443Q:N450Q:R451Q	-149.20935394993876
621	AEAEISTTNPVATECYGNVGTNLQRGTQ	D561A:E563A:R566S:Q575C:S578N:S580G:N587T:R588Q	3.618901078967092	2252.9932165463706	-1042.519504725933	-1.9670962883098504	-5.0	D0A:E2A:R5S:Q14C:S17N:S19G:N26T:R27Q	D424Q:E426Q:R429Q:Q438Q:S441Q:S443Q:N450Q:R451Q	-149.20935394993876
622	AEAEISTTNPVATECYGNVGTNLQRGTQ	D561A:E563A:R566S:Q575C:S578N:S580G:N587T:R588Q	3.618901078967092	2252.9932165463706	-1042.519504725933	-1.9670962883098504	-5.0	D0A:E2A:R5S:Q14C:S17N:S19G:N26T:R27Q	D424Q:E426Q:R429Q:Q438Q:S441Q:S443Q:N450Q:R451Q	-149.20935394993876
623	AEAEISTTNPVATECYGNVGTNLQRGTQ	D561A:E563A:R566S:Q575C:S578N:S580G:N587T:R588Q	3.618901078967092	2252.9932165463706	-1042.519504725933	-1.9670962883098504	-5.0	D0A:E2A:R5S:Q14C:S17N:S19G:N26T:R27Q	D424Q:E426Q:R429Q:Q438Q:S441Q:S443Q:N450Q:R451Q	-149.20935394993876
624	AEAEISTTNPVATECYGNVGTNLQRGTQ	D561A:E563A:R566S:Q575C:S578N:S580G:N587T:R588Q	3.618901078967092	2252.9932165463706	-1042.519504725933	-1.9670962883098504	-5.0	D0A:E2A:R5S:Q14C:S17N:S19G:N26T:R27Q	D424Q:E426Q:R429Q:Q438Q:S441Q:S443Q:N450Q:R451Q	-149.20935394993876
625	AEAEISTTNPVATECYGNVGTNLQRGTQ	D561A:E563A:R566S:Q575C:S578N:S580G:N587T:R588Q	3.618901078967092	2252.9932165463706	-1042.519504725933	-1.9670962883098504	-5.0	D0A:E2A:R5S:Q14C:S17N:S19G:N26T:R27Q	D424Q:E426Q:R429Q:Q438Q:S441Q:S443Q:N450Q:R451Q	-149.20935394993876
626	AEAEISTTNPVATECYGNVGTNLQRGTQ	D561A:E563A:R566S:Q575C:S578N:S580G:N587T:R588Q	3.618901078967092	2252.9932165463706	-1042.519504725933	-1.9670962883098504	-5.0	D0A:E2A:R5S:Q14C:S17N:S19G:N26T:R27Q	D424Q:E426Q:R429Q:Q438Q:S441Q:S443Q:N450Q:R451Q	-149.20935394993876
627	AEAEISTTNPVATECYGNVGTNLQRGTQ	D561A:E563A:R566S:Q575C:S578N:S580G:N587T:R588Q	3.618901078967092	2252.9932165463706	-1042.519504725933	-1.9670962883098504	-5.0	D0A:E2A:R5S:Q14C:S17N:S19G:N26T:R27Q	D424Q:E426Q:R429Q:Q438Q:S441Q:S443Q:N450Q:R451Q	-149.20935394993876
628	AEAEITTTNPVATENYGTVSTNLQRGNR	D561A:E563A:R566T:Q575N:S578T	-0.164555652119	2266.247539638783	-1039.1355702280998	-1.954899605988078	-2.0	D0A:E2A:R5T:Q14N:S17T	D424T:E426T:R429T:Q438T:S441T	-104.09977785475533
629	AEAEITTTNPVSTEQYGSVSTNLQVGNR	D561A:E563A:R566T:A572S:R585V	1.01560577412	2261.27409814082	-1042.498807132244	-1.963215793028962	-5.0	D0A:E2A:R5T:A11S:R24V	D424V:E426V:R429V:A435V:R448V	-171.43461684983166
630	AEAELNTTNPVATECYGEVSNNVQRPPH	D561A:E563A:I565L:R566N:Q575C:S578E:T581N:L583V:G586P:N587P:R588H	0.8870293705660001	2238.715048022299	-1040.249504223466	-1.9787273076228324	-7.0	D0A:E2A:I4L:R5N:Q14C:S17E:T20N:L22V:G25P:N26P:R27H	D424H:E426H:I428H:R429H:Q438H:S441H:T444H:L446H:G449H:N450H:R451H	-200.69873127593524
631	AEAELNTTNPVATECYGEVSTNVQRPPH	D561A:E563A:I565L:R566N:Q575C:S578E:L583V:G586P:N587P:R588H	1.09537500839	2239.922671991226	-1037.8906877189877	-1.971604657770352	-7.0	D0A:E2A:I4L:R5N:Q14C:S17E:L22V:G25P:N26P:R27H	D424H:E426H:I428H:R429H:Q438H:S441H:L446H:G449H:N450H:R451H	-183.42351171020314
632	AEAELSTTNPVASECYGNVGMNLQRGTQ	D561A:E563A:I565L:R566S:T573S:Q575C:S578N:S580G:T581M:N587T:R588Q	-2.2902721290400003	2236.441796691656	-1042.1780553013086	-1.9753787237325384	-2.0	D0A:E2A:I4L:R5S:T12S:Q14C:S17N:S19G:T20M:N26T:R27Q	D424Q:E426Q:I428Q:R429Q:T436Q:Q438Q:S441Q:S443Q:T444Q:N450Q:R451Q	-200.5636429119205
633	AEAELSTTNPVASECYGNVGTNLQRGTQ	D561A:E563A:I565L:R566S:T573S:Q575C:S578N:S580G:N587T:R588Q	-0.0235854721420999	2243.2866697035497	-1039.7611078172922	-1.9696986909546603	-1.0	D0A:E2A:I4L:R5S:T12S:Q14C:S17N:S19G:N26T:R27Q	D424Q:E426Q:I428Q:R429Q:T436Q:Q438Q:S441Q:S443Q:N450Q:R451Q	-195.20344460676785
634	AEDEICTTNPVATEQYGSVSENLQRGNR	D561A:E563D:R566C:T581E	3.50444747516	2263.40587934378	-1043.6349542737007	-1.968110483276132	-4.0	D0A:E2D:R5C:T20E	D424E:E426E:R429E:T444E	-48.364618529783876
635	AEDEIGCTNPVATEQYGSVSTNLQRGNR	D561A:E563D:R566G:T567C	1.5603704301	2263.8176970773598	-1042.3254029154778	-1.9649825197194124	-3.0	D0A:E2D:R5G:T6C	D424C:E426C:R429C:T430C	-103.49530420233114
636	AEDEIRTTNPVATEQYGSVSTNLQRGNR	D561A:E563D	0.270068520539	2275.83522155606	-1037.6476945281029	-1.9504500372561413	0.0	D0A:E2D	D424D:E426D	-33.26185907734017
637	AEDEIRTTNPVCTEHYGWVSTNLQRGER	D561A:E563D:A572C:Q575H:S578W:N587E	0.796071121256	2253.706799820458	-1043.5569114089012	-1.9701579246447496	-4.0	D0A:E2D:A11C:Q14H:S17W:N26E	D424E:E426E:A435E:Q438E:S441E:N450E	-196.12108128934585
638	AEDEISTTNPVATEMWGFISENLQHFNR	D561A:E563D:R566S:Q575M:Y576W:S578F:V579I:T581E:R585H:G586F	0.912621905667	2245.524179556033	-1048.0686458945274	-1.981566912406672	-1.0	D0A:E2D:R5S:Q14M:Y15W:S17F:V18I:T20E:R24H:G25F	D424F:E426F:R429F:Q438F:Y439F:S441F:V442F:T444F:R448F:G449F	-284.0341099107394
639	AEDEISTTNPVATEQYGWVSDNLQRGNR	D561A:E563D:R566S:S578W:T581D	3.78183875393	2264.326263391888	-1045.4224131703377	-1.97512305816474	-6.0	D0A:E2D:R5S:S17W:T20D	D424D:E426D:R429D:S441D:T444D	-106.10314692397554
640	AEDEISTTNPVATEQYGWVSTNLQRGNR	D561A:E563D:R566S:S578W	1.3380895386700002	2266.455629144266	-1043.1643454432487	-1.9676661849710984	-5.0	D0A:E2D:R5S:S17W	D424W:E426W:R429W:S441W	-137.05566859969852
641	AEDEITTTNPVATEQYGSVSTNLQRGNR	D561A:E563D:R566T	1.11271826574	2271.0371595669726	-1041.0910069346428	-1.957827411864764	-1.0	D0A:E2D:R5T	D424T:E426T:R429T	-48.755852802400156
642	AEDEIVTTNPVATEQYGEVSDNLQRGNR	D561A:E563D:R566V:S578E:T581D	7.21962004947	2267.021987525512	-1044.9541094899178	-1.9713785101682924	-3.0	D0A:E2D:R5V:S17E:T20D	D424D:E426D:R429D:S441D:T444D	-106.10314692397554
643	AEDEVSQTNPVCTEMWGFISENLQHFNR	D561A:E563D:I565V:R566S:T567Q:A572C:Q575M:Y576W:S578F:V579I:T581E:R585H:G586F	-3.89275206927	2228.6297970029727	-1050.551500737667	-1.992879937379576	0.0	D0A:E2D:I4V:R5S:T6Q:A11C:Q14M:Y15W:S17F:V18I:T20E:R24H:G25F	D424F:E426F:I428F:R429F:T430F:A435F:Q438F:Y439F:S441F:V442F:T444F:R448F:G449F	-395.172417983899
644	AEDEVSQTNPVCTEMWGFISETLQHFNL	D561A:E563D:I565V:R566S:T567Q:A572C:Q575M:Y576W:S578F:V579I:T581E:N582T:R585H:G586F:R588L	-5.0404143921300015	2220.5068242403167	-1051.8458763957024	-1.9977846237506016	-2.0	D0A:E2D:I4V:R5S:T6Q:A11C:Q14M:Y15W:S17F:V18I:T20E:N21T:R24H:G25F:R27L	D424L:E426L:I428L:R429L:T430L:A435L:Q438L:Y439L:S441L:V442L:T444L:N445L:R448L:G449L:R451L	-496.5231005278977
645	AEDEVSQTNPVCTEMWGFISETLQHFNR	D561A:E563D:I565V:R566S:T567Q:A572C:Q575M:Y576W:S578F:V579I:T581E:N582T:R585H:G586F	-3.69798305645	2223.0709258202123	-1050.6064192652702	-1.995715073308044	0.0	D0A:E2D:I4V:R5S:T6Q:A11C:Q14M:Y15W:S17F:V18I:T20E:N21T:R24H:G25F	D424F:E426F:I428F:R429F:T430F:A435F:Q438F:Y439F:S441F:V442F:T444F:N445F:R448F:G449F	-416.0312220572203
646	AEDEVSQTNPVCTEMWGFISETLQHFPL	D561A:E563D:I565V:R566S:T567Q:A572C:Q575M:Y576W:S578F:V579I:T581E:N582T:R585H:G586F:N587P:R588L	-4.81874151946	2214.591820130514	-1054.051167666912	-2.0078748287722785	-4.0	D0A:E2D:I4V:R5S:T6Q:A11C:Q14M:Y15W:S17F:V18I:T20E:N21T:R24H:G25F:N26P:R27L	D424L:E426L:I428L:R429L:T430L:A435L:Q438L:Y439L:S441L:V442L:T444L:N445L:R448L:G449L:N450L:R451L	-548.9559709795064
647	AEDEVSQVNPVCTEMWGFIGETIQHFPL	D561A:E563D:I565V:R566S:T567Q:T568V:A572C:Q575M:Y576W:S578F:V579I:S580G:T581E:N582T:L583I:R585H:G586F:N587P:R588L	-5.79666873006	2203.1856835064227	-1053.147100865841	-2.0074025413204484	-2.0	D0A:E2D:I4V:R5S:T6Q:T7V:A11C:Q14M:Y15W:S17F:V18I:S19G:T20E:N21T:L22I:R24H:G25F:N26P:R27L	D424L:E426L:I428L:R429L:T430L:T431L:A435L:Q438L:Y439L:S441L:V442L:S443L:T444L:N445L:L446L:R448L:G449L:N450L:R451L	-596.0381938578688
648	AEDEVSQVNPVCTEMWGFISETIQHFPL	D561A:E563D:I565V:R566S:T567Q:T568V:A572C:Q575M:Y576W:S578F:V579I:T581E:N582T:L583I:R585H:G586F:N587P:R588L	-4.681672605719999	2207.528913986408	-1052.3962461352348	-2.0048734043834298	-2.0	D0A:E2D:I4V:R5S:T6Q:T7V:A11C:Q14M:Y15W:S17F:V18I:T20E:N21T:L22I:R24H:G25F:N26P:R27L	D424L:E426L:I428L:R429L:T430L:T431L:A435L:Q438L:Y439L:S441L:V442L:T444L:N445L:L446L:R448L:G449L:N450L:R451L	-573.6236038129114
649	AEDEVSQVNPVCTEMWGFISETLQHFPL	D561A:E563D:I565V:R566S:T567Q:T568V:A572C:Q575M:Y576W:S578F:V579I:T581E:N582T:R585H:G586F:N587P:R588L	-5.0023097871	2211.23566321364	-1052.6172344088554	-2.005452003552505	-4.0	D0A:E2D:I4V:R5S:T6Q:T7V:A11C:Q14M:Y15W:S17F:V18I:T20E:N21T:R24H:G25F:N26P:R27L	D424L:E426L:I428L:R429L:T430L:T431L:A435L:Q438L:Y439L:S441L:V442L:T444L:N445L:R448L:G449L:N450L:R451L	-552.3143017516471
650	AEDEVSTTNPVATEMWGFISENLQHFNR	D561A:E563D:I565V:R566S:Q575M:Y576W:S578F:V579I:T581E:R585H:G586F	-3.72329554373	2241.4044858235065	-1049.8655905127523	-1.9846713556719653	2.0	D0A:E2D:I4V:R5S:Q14M:Y15W:S17F:V18I:T20E:R24H:G25F	D424F:E426F:I428F:R429F:Q438F:Y439F:S441F:V442F:T444F:R448F:G449F	-289.5152410198267
651	AEDEVSTTNPVCTEMWGFISENLQHFNR	D561A:E563D:I565V:R566S:A572C:Q575M:Y576W:S578F:V579I:T581E:R585H:G586F	-3.4482905766900003	2234.149282390995	-1051.0261167883873	-1.98984440856816	1.0	D0A:E2D:I4V:R5S:A11C:Q14M:Y15W:S17F:V18I:T20E:R24H:G25F	D424F:E426F:I428F:R429F:A435F:Q438F:Y439F:S441F:V442F:T444F:R448F:G449F	-354.1321732540933
652	AEDEVSTTNPVCTEMWGFISENLQHFNR	D561A:E563D:I565V:R566S:A572C:Q575M:Y576W:S578F:V579I:T581E:R585H:G586F	-3.4482905766900003	2234.149282390995	-1051.0261167883873	-1.98984440856816	1.0	D0A:E2D:I4V:R5S:A11C:Q14M:Y15W:S17F:V18I:T20E:R24H:G25F	D424F:E426F:I428F:R429F:A435F:Q438F:Y439F:S441F:V442F:T444F:R448F:G449F	-354.1321732540933
653	AEDEVSTTNPVCTEMWGFISENLQHFNR	D561A:E563D:I565V:R566S:A572C:Q575M:Y576W:S578F:V579I:T581E:R585H:G586F	-3.4482905766900003	2234.149282390995	-1051.0261167883873	-1.98984440856816	1.0	D0A:E2D:I4V:R5S:A11C:Q14M:Y15W:S17F:V18I:T20E:R24H:G25F	D424F:E426F:I428F:R429F:A435F:Q438F:Y439F:S441F:V442F:T444F:R448F:G449F	-354.1321732540933
654	AEDEVSTTNPVCTEMWGFISENLQHFNR	D561A:E563D:I565V:R566S:A572C:Q575M:Y576W:S578F:V579I:T581E:R585H:G586F	-3.4482905766900003	2234.149282390995	-1051.0261167883873	-1.98984440856816	1.0	D0A:E2D:I4V:R5S:A11C:Q14M:Y15W:S17F:V18I:T20E:R24H:G25F	D424F:E426F:I428F:R429F:A435F:Q438F:Y439F:S441F:V442F:T444F:R448F:G449F	-354.1321732540933
655	AEDEVSTTNPVCTEMWGFISENLQHFNR	D561A:E563D:I565V:R566S:A572C:Q575M:Y576W:S578F:V579I:T581E:R585H:G586F	-3.4482905766900003	2234.149282390995	-1051.0261167883873	-1.98984440856816	1.0	D0A:E2D:I4V:R5S:A11C:Q14M:Y15W:S17F:V18I:T20E:R24H:G25F	D424F:E426F:I428F:R429F:A435F:Q438F:Y439F:S441F:V442F:T444F:R448F:G449F	-354.1321732540933
656	AEDEVSTTNPVCTEMWGFISENLQHFNR	D561A:E563D:I565V:R566S:A572C:Q575M:Y576W:S578F:V579I:T581E:R585H:G586F	-3.4482905766900003	2234.149282390995	-1051.0261167883873	-1.98984440856816	1.0	D0A:E2D:I4V:R5S:A11C:Q14M:Y15W:S17F:V18I:T20E:R24H:G25F	D424F:E426F:I428F:R429F:A435F:Q438F:Y439F:S441F:V442F:T444F:R448F:G449F	-354.1321732540933
657	AEDEVSTTNPVCTEMWGFISENLQHFNR	D561A:E563D:I565V:R566S:A572C:Q575M:Y576W:S578F:V579I:T581E:R585H:G586F	-3.4482905766900003	2234.149282390995	-1051.0261167883873	-1.98984440856816	1.0	D0A:E2D:I4V:R5S:A11C:Q14M:Y15W:S17F:V18I:T20E:R24H:G25F	D424F:E426F:I428F:R429F:A435F:Q438F:Y439F:S441F:V442F:T444F:R448F:G449F	-354.1321732540933
658	AEDEVSTTNPVCTEMWGFISENLQHFNR	D561A:E563D:I565V:R566S:A572C:Q575M:Y576W:S578F:V579I:T581E:R585H:G586F	-3.4482905766900003	2234.149282390995	-1051.0261167883873	-1.98984440856816	1.0	D0A:E2D:I4V:R5S:A11C:Q14M:Y15W:S17F:V18I:T20E:R24H:G25F	D424F:E426F:I428F:R429F:A435F:Q438F:Y439F:S441F:V442F:T444F:R448F:G449F	-354.1321732540933
659	AEDEVSTTNPVCTEMWGFISENLQHFNR	D561A:E563D:I565V:R566S:A572C:Q575M:Y576W:S578F:V579I:T581E:R585H:G586F	-3.4482905766900003	2234.149282390995	-1051.0261167883873	-1.98984440856816	1.0	D0A:E2D:I4V:R5S:A11C:Q14M:Y15W:S17F:V18I:T20E:R24H:G25F	D424F:E426F:I428F:R429F:A435F:Q438F:Y439F:S441F:V442F:T444F:R448F:G449F	-354.1321732540933
660	AEDEVSTTNPVCTEMWGFISENLQHFNR	D561A:E563D:I565V:R566S:A572C:Q575M:Y576W:S578F:V579I:T581E:R585H:G586F	-3.4482905766900003	2234.149282390995	-1051.0261167883873	-1.98984440856816	1.0	D0A:E2D:I4V:R5S:A11C:Q14M:Y15W:S17F:V18I:T20E:R24H:G25F	D424F:E426F:I428F:R429F:A435F:Q438F:Y439F:S441F:V442F:T444F:R448F:G449F	-354.1321732540933
661	AEDEVSTTNPVCTEMWGFISENLQHFNR	D561A:E563D:I565V:R566S:A572C:Q575M:Y576W:S578F:V579I:T581E:R585H:G586F	-3.4482905766900003	2234.149282390995	-1051.0261167883873	-1.98984440856816	1.0	D0A:E2D:I4V:R5S:A11C:Q14M:Y15W:S17F:V18I:T20E:R24H:G25F	D424F:E426F:I428F:R429F:A435F:Q438F:Y439F:S441F:V442F:T444F:R448F:G449F	-354.1321732540933
662	AEDEVSTTNPVCTEMWGFISENLQHFNR	D561A:E563D:I565V:R566S:A572C:Q575M:Y576W:S578F:V579I:T581E:R585H:G586F	-3.4482905766900003	2234.149282390995	-1051.0261167883873	-1.98984440856816	1.0	D0A:E2D:I4V:R5S:A11C:Q14M:Y15W:S17F:V18I:T20E:R24H:G25F	D424F:E426F:I428F:R429F:A435F:Q438F:Y439F:S441F:V442F:T444F:R448F:G449F	-354.1321732540933
663	AEDEVSTTNPVCTEMWGFISENLQHFNR	D561A:E563D:I565V:R566S:A572C:Q575M:Y576W:S578F:V579I:T581E:R585H:G586F	-3.4482905766900003	2234.149282390995	-1051.0261167883873	-1.98984440856816	1.0	D0A:E2D:I4V:R5S:A11C:Q14M:Y15W:S17F:V18I:T20E:R24H:G25F	D424F:E426F:I428F:R429F:A435F:Q438F:Y439F:S441F:V442F:T444F:R448F:G449F	-354.1321732540933
664	AEDEVSTTNPVCTEMWGFISENLQHFNR	D561A:E563D:I565V:R566S:A572C:Q575M:Y576W:S578F:V579I:T581E:R585H:G586F	-3.4482905766900003	2234.149282390995	-1051.0261167883873	-1.98984440856816	1.0	D0A:E2D:I4V:R5S:A11C:Q14M:Y15W:S17F:V18I:T20E:R24H:G25F	D424F:E426F:I428F:R429F:A435F:Q438F:Y439F:S441F:V442F:T444F:R448F:G449F	-354.1321732540933
665	AEDEVSTTNPVCTEMWGFISENLQHFNR	D561A:E563D:I565V:R566S:A572C:Q575M:Y576W:S578F:V579I:T581E:R585H:G586F	-3.4482905766900003	2234.149282390995	-1051.0261167883873	-1.98984440856816	1.0	D0A:E2D:I4V:R5S:A11C:Q14M:Y15W:S17F:V18I:T20E:R24H:G25F	D424F:E426F:I428F:R429F:A435F:Q438F:Y439F:S441F:V442F:T444F:R448F:G449F	-354.1321732540933
666	AEDEVSTTNPVCTEMWGFISENLQHFNR	D561A:E563D:I565V:R566S:A572C:Q575M:Y576W:S578F:V579I:T581E:R585H:G586F	-3.4482905766900003	2234.149282390995	-1051.0261167883873	-1.98984440856816	1.0	D0A:E2D:I4V:R5S:A11C:Q14M:Y15W:S17F:V18I:T20E:R24H:G25F	D424F:E426F:I428F:R429F:A435F:Q438F:Y439F:S441F:V442F:T444F:R448F:G449F	-354.1321732540933
667	AEDEVSTTNPVCTEMWGFISENLQHFNR	D561A:E563D:I565V:R566S:A572C:Q575M:Y576W:S578F:V579I:T581E:R585H:G586F	-3.4482905766900003	2234.149282390995	-1051.0261167883873	-1.98984440856816	1.0	D0A:E2D:I4V:R5S:A11C:Q14M:Y15W:S17F:V18I:T20E:R24H:G25F	D424F:E426F:I428F:R429F:A435F:Q438F:Y439F:S441F:V442F:T444F:R448F:G449F	-354.1321732540933
668	AEDEVSTTNPVCTEMWGFISENLQHFNR	D561A:E563D:I565V:R566S:A572C:Q575M:Y576W:S578F:V579I:T581E:R585H:G586F	-3.4482905766900003	2234.149282390995	-1051.0261167883873	-1.98984440856816	1.0	D0A:E2D:I4V:R5S:A11C:Q14M:Y15W:S17F:V18I:T20E:R24H:G25F	D424F:E426F:I428F:R429F:A435F:Q438F:Y439F:S441F:V442F:T444F:R448F:G449F	-354.1321732540933
669	AEDEVSTTNPVCTEMWGFISENLQHFNR	D561A:E563D:I565V:R566S:A572C:Q575M:Y576W:S578F:V579I:T581E:R585H:G586F	-3.4482905766900003	2234.149282390995	-1051.0261167883873	-1.98984440856816	1.0	D0A:E2D:I4V:R5S:A11C:Q14M:Y15W:S17F:V18I:T20E:R24H:G25F	D424F:E426F:I428F:R429F:A435F:Q438F:Y439F:S441F:V442F:T444F:R448F:G449F	-354.1321732540933
670	AEDEVSTTNPVCTEMWGFISENLQHFNR	D561A:E563D:I565V:R566S:A572C:Q575M:Y576W:S578F:V579I:T581E:R585H:G586F	-3.4482905766900003	2234.149282390995	-1051.0261167883873	-1.98984440856816	1.0	D0A:E2D:I4V:R5S:A11C:Q14M:Y15W:S17F:V18I:T20E:R24H:G25F	D424F:E426F:I428F:R429F:A435F:Q438F:Y439F:S441F:V442F:T444F:R448F:G449F	-354.1321732540933
671	AEDEVSTTNPVCTEMWGFISENLQHFNR	D561A:E563D:I565V:R566S:A572C:Q575M:Y576W:S578F:V579I:T581E:R585H:G586F	-3.4482905766900003	2234.149282390995	-1051.0261167883873	-1.98984440856816	1.0	D0A:E2D:I4V:R5S:A11C:Q14M:Y15W:S17F:V18I:T20E:R24H:G25F	D424F:E426F:I428F:R429F:A435F:Q438F:Y439F:S441F:V442F:T444F:R448F:G449F	-354.1321732540933
672	AEDEVSTTNPVCTEMWGFISENLQHFNR	D561A:E563D:I565V:R566S:A572C:Q575M:Y576W:S578F:V579I:T581E:R585H:G586F	-3.4482905766900003	2234.149282390995	-1051.0261167883873	-1.98984440856816	1.0	D0A:E2D:I4V:R5S:A11C:Q14M:Y15W:S17F:V18I:T20E:R24H:G25F	D424F:E426F:I428F:R429F:A435F:Q438F:Y439F:S441F:V442F:T444F:R448F:G449F	-354.1321732540933
673	AEDEVSTTNPVCTEMWGFISENLQHFNR	D561A:E563D:I565V:R566S:A572C:Q575M:Y576W:S578F:V579I:T581E:R585H:G586F	-3.4482905766900003	2234.149282390995	-1051.0261167883873	-1.98984440856816	1.0	D0A:E2D:I4V:R5S:A11C:Q14M:Y15W:S17F:V18I:T20E:R24H:G25F	D424F:E426F:I428F:R429F:A435F:Q438F:Y439F:S441F:V442F:T444F:R448F:G449F	-354.1321732540933
674	AEDEVSTTNPVCTEMWGFISENLQHFNR	D561A:E563D:I565V:R566S:A572C:Q575M:Y576W:S578F:V579I:T581E:R585H:G586F	-3.4482905766900003	2234.149282390995	-1051.0261167883873	-1.98984440856816	1.0	D0A:E2D:I4V:R5S:A11C:Q14M:Y15W:S17F:V18I:T20E:R24H:G25F	D424F:E426F:I428F:R429F:A435F:Q438F:Y439F:S441F:V442F:T444F:R448F:G449F	-354.1321732540933
675	AEDEVSTTNPVCTEMWGFISENLQHFNR	D561A:E563D:I565V:R566S:A572C:Q575M:Y576W:S578F:V579I:T581E:R585H:G586F	-3.4482905766900003	2234.149282390995	-1051.0261167883873	-1.98984440856816	1.0	D0A:E2D:I4V:R5S:A11C:Q14M:Y15W:S17F:V18I:T20E:R24H:G25F	D424F:E426F:I428F:R429F:A435F:Q438F:Y439F:S441F:V442F:T444F:R448F:G449F	-354.1321732540933
676	AEDEVSTTNPVCTEMWGFISENLQHFNR	D561A:E563D:I565V:R566S:A572C:Q575M:Y576W:S578F:V579I:T581E:R585H:G586F	-3.4482905766900003	2234.149282390995	-1051.0261167883873	-1.98984440856816	1.0	D0A:E2D:I4V:R5S:A11C:Q14M:Y15W:S17F:V18I:T20E:R24H:G25F	D424F:E426F:I428F:R429F:A435F:Q438F:Y439F:S441F:V442F:T444F:R448F:G449F	-354.1321732540933
677	AEDEVSTTNPVCTEMWGFISENLQHFNR	D561A:E563D:I565V:R566S:A572C:Q575M:Y576W:S578F:V579I:T581E:R585H:G586F	-3.4482905766900003	2234.149282390995	-1051.0261167883873	-1.98984440856816	1.0	D0A:E2D:I4V:R5S:A11C:Q14M:Y15W:S17F:V18I:T20E:R24H:G25F	D424F:E426F:I428F:R429F:A435F:Q438F:Y439F:S441F:V442F:T444F:R448F:G449F	-354.1321732540933
678	AEDEVSTTNPVCTEMWGFISENLQHFNR	D561A:E563D:I565V:R566S:A572C:Q575M:Y576W:S578F:V579I:T581E:R585H:G586F	-3.4482905766900003	2234.149282390995	-1051.0261167883873	-1.98984440856816	1.0	D0A:E2D:I4V:R5S:A11C:Q14M:Y15W:S17F:V18I:T20E:R24H:G25F	D424F:E426F:I428F:R429F:A435F:Q438F:Y439F:S441F:V442F:T444F:R448F:G449F	-354.1321732540933
679	AEDEVSTTNPVCTEMWGFISENLQHFNR	D561A:E563D:I565V:R566S:A572C:Q575M:Y576W:S578F:V579I:T581E:R585H:G586F	-3.4482905766900003	2234.149282390995	-1051.0261167883873	-1.98984440856816	1.0	D0A:E2D:I4V:R5S:A11C:Q14M:Y15W:S17F:V18I:T20E:R24H:G25F	D424F:E426F:I428F:R429F:A435F:Q438F:Y439F:S441F:V442F:T444F:R448F:G449F	-354.1321732540933
680	AEDEVSTTNPVCTEMWGFISENLQHFNR	D561A:E563D:I565V:R566S:A572C:Q575M:Y576W:S578F:V579I:T581E:R585H:G586F	-3.4482905766900003	2234.149282390995	-1051.0261167883873	-1.98984440856816	1.0	D0A:E2D:I4V:R5S:A11C:Q14M:Y15W:S17F:V18I:T20E:R24H:G25F	D424F:E426F:I428F:R429F:A435F:Q438F:Y439F:S441F:V442F:T444F:R448F:G449F	-354.1321732540933
681	AEDEVSTTNPVCTEMWGFISENLQHFNR	D561A:E563D:I565V:R566S:A572C:Q575M:Y576W:S578F:V579I:T581E:R585H:G586F	-3.4482905766900003	2234.149282390995	-1051.0261167883873	-1.98984440856816	1.0	D0A:E2D:I4V:R5S:A11C:Q14M:Y15W:S17F:V18I:T20E:R24H:G25F	D424F:E426F:I428F:R429F:A435F:Q438F:Y439F:S441F:V442F:T444F:R448F:G449F	-354.1321732540933
682	AEDEVSTTNPVCTEMWGFISENLQHFNR	D561A:E563D:I565V:R566S:A572C:Q575M:Y576W:S578F:V579I:T581E:R585H:G586F	-3.4482905766900003	2234.149282390995	-1051.0261167883873	-1.98984440856816	1.0	D0A:E2D:I4V:R5S:A11C:Q14M:Y15W:S17F:V18I:T20E:R24H:G25F	D424F:E426F:I428F:R429F:A435F:Q438F:Y439F:S441F:V442F:T444F:R448F:G449F	-354.1321732540933
683	AEDEVSTTNPVCTEMWGFISENLQHFNR	D561A:E563D:I565V:R566S:A572C:Q575M:Y576W:S578F:V579I:T581E:R585H:G586F	-4.037441167325468	2234.149282390995	-1051.0261167883873	-1.98984440856816	1.0	D0A:E2D:I4V:R5S:A11C:Q14M:Y15W:S17F:V18I:T20E:R24H:G25F	D424F:E426F:I428F:R429F:A435F:Q438F:Y439F:S441F:V442F:T444F:R448F:G449F	-354.1321732540933
684	AEDEVSTTNPVCTEMWGFISENLQHFNR	D561A:E563D:I565V:R566S:A572C:Q575M:Y576W:S578F:V579I:T581E:R585H:G586F	-4.037441167325468	2234.149282390995	-1051.0261167883873	-1.98984440856816	1.0	D0A:E2D:I4V:R5S:A11C:Q14M:Y15W:S17F:V18I:T20E:R24H:G25F	D424F:E426F:I428F:R429F:A435F:Q438F:Y439F:S441F:V442F:T444F:R448F:G449F	-354.1321732540933
685	AEDEVSTTNPVCTEMWGFISENLQHFNR	D561A:E563D:I565V:R566S:A572C:Q575M:Y576W:S578F:V579I:T581E:R585H:G586F	-4.037441167325468	2234.149282390995	-1051.0261167883873	-1.98984440856816	1.0	D0A:E2D:I4V:R5S:A11C:Q14M:Y15W:S17F:V18I:T20E:R24H:G25F	D424F:E426F:I428F:R429F:A435F:Q438F:Y439F:S441F:V442F:T444F:R448F:G449F	-354.1321732540933
686	AEDEVSTTNPVCTEMWGFISENLQHFNR	D561A:E563D:I565V:R566S:A572C:Q575M:Y576W:S578F:V579I:T581E:R585H:G586F	-4.037441167325468	2234.149282390995	-1051.0261167883873	-1.98984440856816	1.0	D0A:E2D:I4V:R5S:A11C:Q14M:Y15W:S17F:V18I:T20E:R24H:G25F	D424F:E426F:I428F:R429F:A435F:Q438F:Y439F:S441F:V442F:T444F:R448F:G449F	-354.1321732540933
687	AEDEVSTTNPVCTEMWGFISENLQHFNR	D561A:E563D:I565V:R566S:A572C:Q575M:Y576W:S578F:V579I:T581E:R585H:G586F	-4.037441167325468	2234.149282390995	-1051.0261167883873	-1.98984440856816	1.0	D0A:E2D:I4V:R5S:A11C:Q14M:Y15W:S17F:V18I:T20E:R24H:G25F	D424F:E426F:I428F:R429F:A435F:Q438F:Y439F:S441F:V442F:T444F:R448F:G449F	-354.1321732540933
688	AEDEVSTTNPVCTEMWGFISENLQHFNR	D561A:E563D:I565V:R566S:A572C:Q575M:Y576W:S578F:V579I:T581E:R585H:G586F	-4.037441167325468	2234.149282390995	-1051.0261167883873	-1.98984440856816	1.0	D0A:E2D:I4V:R5S:A11C:Q14M:Y15W:S17F:V18I:T20E:R24H:G25F	D424F:E426F:I428F:R429F:A435F:Q438F:Y439F:S441F:V442F:T444F:R448F:G449F	-354.1321732540933
689	AEDEVSTTNPVCTEMWGFISENLQHFNR	D561A:E563D:I565V:R566S:A572C:Q575M:Y576W:S578F:V579I:T581E:R585H:G586F	-4.037441167325468	2234.149282390995	-1051.0261167883873	-1.98984440856816	1.0	D0A:E2D:I4V:R5S:A11C:Q14M:Y15W:S17F:V18I:T20E:R24H:G25F	D424F:E426F:I428F:R429F:A435F:Q438F:Y439F:S441F:V442F:T444F:R448F:G449F	-354.1321732540933
690	AEDEVSTTNPVCTEMWGFISENLQHFNR	D561A:E563D:I565V:R566S:A572C:Q575M:Y576W:S578F:V579I:T581E:R585H:G586F	-4.037441167325468	2234.149282390995	-1051.0261167883873	-1.98984440856816	1.0	D0A:E2D:I4V:R5S:A11C:Q14M:Y15W:S17F:V18I:T20E:R24H:G25F	D424F:E426F:I428F:R429F:A435F:Q438F:Y439F:S441F:V442F:T444F:R448F:G449F	-354.1321732540933
691	AEDEVSTTNPVCTEMWGFISENLQHFNR	D561A:E563D:I565V:R566S:A572C:Q575M:Y576W:S578F:V579I:T581E:R585H:G586F	-4.037441167325468	2234.149282390995	-1051.0261167883873	-1.98984440856816	1.0	D0A:E2D:I4V:R5S:A11C:Q14M:Y15W:S17F:V18I:T20E:R24H:G25F	D424F:E426F:I428F:R429F:A435F:Q438F:Y439F:S441F:V442F:T444F:R448F:G449F	-354.1321732540933
692	AEDEVSTTNPVCTEMWGFISENLQHFNR	D561A:E563D:I565V:R566S:A572C:Q575M:Y576W:S578F:V579I:T581E:R585H:G586F	-4.037441167325468	2234.149282390995	-1051.0261167883873	-1.98984440856816	1.0	D0A:E2D:I4V:R5S:A11C:Q14M:Y15W:S17F:V18I:T20E:R24H:G25F	D424F:E426F:I428F:R429F:A435F:Q438F:Y439F:S441F:V442F:T444F:R448F:G449F	-354.1321732540933
693	AEDEVSTTNPVCTEMWGFISENLQHFNR	D561A:E563D:I565V:R566S:A572C:Q575M:Y576W:S578F:V579I:T581E:R585H:G586F	-4.037441167325468	2234.149282390995	-1051.0261167883873	-1.98984440856816	1.0	D0A:E2D:I4V:R5S:A11C:Q14M:Y15W:S17F:V18I:T20E:R24H:G25F	D424F:E426F:I428F:R429F:A435F:Q438F:Y439F:S441F:V442F:T444F:R448F:G449F	-354.1321732540933
694	AEDEVSTTNPVCTEMWGFISENLQHFNR	D561A:E563D:I565V:R566S:A572C:Q575M:Y576W:S578F:V579I:T581E:R585H:G586F	-4.037441167325468	2234.149282390995	-1051.0261167883873	-1.98984440856816	1.0	D0A:E2D:I4V:R5S:A11C:Q14M:Y15W:S17F:V18I:T20E:R24H:G25F	D424F:E426F:I428F:R429F:A435F:Q438F:Y439F:S441F:V442F:T444F:R448F:G449F	-354.1321732540933
695	AEDEVSTTNPVCTEMWGFISENLQHFNR	D561A:E563D:I565V:R566S:A572C:Q575M:Y576W:S578F:V579I:T581E:R585H:G586F	-4.037441167325468	2234.149282390995	-1051.0261167883873	-1.98984440856816	1.0	D0A:E2D:I4V:R5S:A11C:Q14M:Y15W:S17F:V18I:T20E:R24H:G25F	D424F:E426F:I428F:R429F:A435F:Q438F:Y439F:S441F:V442F:T444F:R448F:G449F	-354.1321732540933
696	AEDEVSTTNPVCTEMWGFISENLQHFNR	D561A:E563D:I565V:R566S:A572C:Q575M:Y576W:S578F:V579I:T581E:R585H:G586F	-4.037441167325468	2234.149282390995	-1051.0261167883873	-1.98984440856816	1.0	D0A:E2D:I4V:R5S:A11C:Q14M:Y15W:S17F:V18I:T20E:R24H:G25F	D424F:E426F:I428F:R429F:A435F:Q438F:Y439F:S441F:V442F:T444F:R448F:G449F	-354.1321732540933
697	AEDEVSTTNPVCTEMWGFISENLQHFNR	D561A:E563D:I565V:R566S:A572C:Q575M:Y576W:S578F:V579I:T581E:R585H:G586F	-4.037441167325468	2234.149282390995	-1051.0261167883873	-1.98984440856816	1.0	D0A:E2D:I4V:R5S:A11C:Q14M:Y15W:S17F:V18I:T20E:R24H:G25F	D424F:E426F:I428F:R429F:A435F:Q438F:Y439F:S441F:V442F:T444F:R448F:G449F	-354.1321732540933
698	AEDEVSTTNPVCTEMWGFISENLQHFNR	D561A:E563D:I565V:R566S:A572C:Q575M:Y576W:S578F:V579I:T581E:R585H:G586F	-4.037441167325468	2234.149282390995	-1051.0261167883873	-1.98984440856816	1.0	D0A:E2D:I4V:R5S:A11C:Q14M:Y15W:S17F:V18I:T20E:R24H:G25F	D424F:E426F:I428F:R429F:A435F:Q438F:Y439F:S441F:V442F:T444F:R448F:G449F	-354.1321732540933
699	AEDEVSTTNPVCTEMWGFISENLQHFNR	D561A:E563D:I565V:R566S:A572C:Q575M:Y576W:S578F:V579I:T581E:R585H:G586F	-4.037441167325468	2234.149282390995	-1051.0261167883873	-1.98984440856816	1.0	D0A:E2D:I4V:R5S:A11C:Q14M:Y15W:S17F:V18I:T20E:R24H:G25F	D424F:E426F:I428F:R429F:A435F:Q438F:Y439F:S441F:V442F:T444F:R448F:G449F	-354.1321732540933
700	AEDEVSTTNPVCTEMWGFISENLQHFNR	D561A:E563D:I565V:R566S:A572C:Q575M:Y576W:S578F:V579I:T581E:R585H:G586F	-4.037441167325468	2234.149282390995	-1051.0261167883873	-1.98984440856816	1.0	D0A:E2D:I4V:R5S:A11C:Q14M:Y15W:S17F:V18I:T20E:R24H:G25F	D424F:E426F:I428F:R429F:A435F:Q438F:Y439F:S441F:V442F:T444F:R448F:G449F	-354.1321732540933
701	AEDEVSTTNPVCTEMWGFISENLQHFNR	D561A:E563D:I565V:R566S:A572C:Q575M:Y576W:S578F:V579I:T581E:R585H:G586F	-4.037441167325468	2234.149282390995	-1051.0261167883873	-1.98984440856816	1.0	D0A:E2D:I4V:R5S:A11C:Q14M:Y15W:S17F:V18I:T20E:R24H:G25F	D424F:E426F:I428F:R429F:A435F:Q438F:Y439F:S441F:V442F:T444F:R448F:G449F	-354.1321732540933
702	AEDEVSTTNPVCTEMWGFISENLQHFNR	D561A:E563D:I565V:R566S:A572C:Q575M:Y576W:S578F:V579I:T581E:R585H:G586F	-4.037441167325468	2234.149282390995	-1051.0261167883873	-1.98984440856816	1.0	D0A:E2D:I4V:R5S:A11C:Q14M:Y15W:S17F:V18I:T20E:R24H:G25F	D424F:E426F:I428F:R429F:A435F:Q438F:Y439F:S441F:V442F:T444F:R448F:G449F	-354.1321732540933
703	AEDEVSTTNPVCTEMWGFISENLQHFNR	D561A:E563D:I565V:R566S:A572C:Q575M:Y576W:S578F:V579I:T581E:R585H:G586F	-4.037441167325468	2234.149282390995	-1051.0261167883873	-1.98984440856816	1.0	D0A:E2D:I4V:R5S:A11C:Q14M:Y15W:S17F:V18I:T20E:R24H:G25F	D424F:E426F:I428F:R429F:A435F:Q438F:Y439F:S441F:V442F:T444F:R448F:G449F	-354.1321732540933
704	AEDEVSTTNPVCTEMWGFISENLQHFNR	D561A:E563D:I565V:R566S:A572C:Q575M:Y576W:S578F:V579I:T581E:R585H:G586F	-4.037441167325468	2234.149282390995	-1051.0261167883873	-1.98984440856816	1.0	D0A:E2D:I4V:R5S:A11C:Q14M:Y15W:S17F:V18I:T20E:R24H:G25F	D424F:E426F:I428F:R429F:A435F:Q438F:Y439F:S441F:V442F:T444F:R448F:G449F	-354.1321732540933
705	AEDEVSTTNPVCTEMWGFISENLQHFNR	D561A:E563D:I565V:R566S:A572C:Q575M:Y576W:S578F:V579I:T581E:R585H:G586F	-4.037441167325468	2234.149282390995	-1051.0261167883873	-1.98984440856816	1.0	D0A:E2D:I4V:R5S:A11C:Q14M:Y15W:S17F:V18I:T20E:R24H:G25F	D424F:E426F:I428F:R429F:A435F:Q438F:Y439F:S441F:V442F:T444F:R448F:G449F	-354.1321732540933
706	AEDEVSTTNPVCTEMWGFISENLQHFNR	D561A:E563D:I565V:R566S:A572C:Q575M:Y576W:S578F:V579I:T581E:R585H:G586F	-4.037441167325468	2234.149282390995	-1051.0261167883873	-1.98984440856816	1.0	D0A:E2D:I4V:R5S:A11C:Q14M:Y15W:S17F:V18I:T20E:R24H:G25F	D424F:E426F:I428F:R429F:A435F:Q438F:Y439F:S441F:V442F:T444F:R448F:G449F	-354.1321732540933
707	AEDEVSTTNPVCTEMWGFISENLQHFNR	D561A:E563D:I565V:R566S:A572C:Q575M:Y576W:S578F:V579I:T581E:R585H:G586F	-4.037441167325468	2234.149282390995	-1051.0261167883873	-1.98984440856816	1.0	D0A:E2D:I4V:R5S:A11C:Q14M:Y15W:S17F:V18I:T20E:R24H:G25F	D424F:E426F:I428F:R429F:A435F:Q438F:Y439F:S441F:V442F:T444F:R448F:G449F	-354.1321732540933
708	AEDEVSTTNPVCTEMWGFISENLQHFNR	D561A:E563D:I565V:R566S:A572C:Q575M:Y576W:S578F:V579I:T581E:R585H:G586F	-4.037441167325468	2234.149282390995	-1051.0261167883873	-1.98984440856816	1.0	D0A:E2D:I4V:R5S:A11C:Q14M:Y15W:S17F:V18I:T20E:R24H:G25F	D424F:E426F:I428F:R429F:A435F:Q438F:Y439F:S441F:V442F:T444F:R448F:G449F	-354.1321732540933
709	AEDEVSTTNPVCTEMWGFISENLQHFNR	D561A:E563D:I565V:R566S:A572C:Q575M:Y576W:S578F:V579I:T581E:R585H:G586F	-4.037441167325468	2234.149282390995	-1051.0261167883873	-1.98984440856816	1.0	D0A:E2D:I4V:R5S:A11C:Q14M:Y15W:S17F:V18I:T20E:R24H:G25F	D424F:E426F:I428F:R429F:A435F:Q438F:Y439F:S441F:V442F:T444F:R448F:G449F	-354.1321732540933
710	AEDEVSTTNPVCTEMWGFISENLQHFNR	D561A:E563D:I565V:R566S:A572C:Q575M:Y576W:S578F:V579I:T581E:R585H:G586F	-4.037441167325468	2234.149282390995	-1051.0261167883873	-1.98984440856816	1.0	D0A:E2D:I4V:R5S:A11C:Q14M:Y15W:S17F:V18I:T20E:R24H:G25F	D424F:E426F:I428F:R429F:A435F:Q438F:Y439F:S441F:V442F:T444F:R448F:G449F	-354.1321732540933
711	AEDEVSTTNPVCTEMWGFISENLQHFNR	D561A:E563D:I565V:R566S:A572C:Q575M:Y576W:S578F:V579I:T581E:R585H:G586F	-4.037441167325468	2234.149282390995	-1051.0261167883873	-1.98984440856816	1.0	D0A:E2D:I4V:R5S:A11C:Q14M:Y15W:S17F:V18I:T20E:R24H:G25F	D424F:E426F:I428F:R429F:A435F:Q438F:Y439F:S441F:V442F:T444F:R448F:G449F	-354.1321732540933
712	AEDEVSTTNPVCTEMWGFISENLQHFNR	D561A:E563D:I565V:R566S:A572C:Q575M:Y576W:S578F:V579I:T581E:R585H:G586F	-4.037441167325468	2234.149282390995	-1051.0261167883873	-1.98984440856816	1.0	D0A:E2D:I4V:R5S:A11C:Q14M:Y15W:S17F:V18I:T20E:R24H:G25F	D424F:E426F:I428F:R429F:A435F:Q438F:Y439F:S441F:V442F:T444F:R448F:G449F	-354.1321732540933
713	AEDEVSTTNPVCTEMWGFISENLQHFNR	D561A:E563D:I565V:R566S:A572C:Q575M:Y576W:S578F:V579I:T581E:R585H:G586F	-4.037441167325468	2234.149282390995	-1051.0261167883873	-1.98984440856816	1.0	D0A:E2D:I4V:R5S:A11C:Q14M:Y15W:S17F:V18I:T20E:R24H:G25F	D424F:E426F:I428F:R429F:A435F:Q438F:Y439F:S441F:V442F:T444F:R448F:G449F	-354.1321732540933
714	AEDEVSTTNPVCTEMWGFISENLQHFNR	D561A:E563D:I565V:R566S:A572C:Q575M:Y576W:S578F:V579I:T581E:R585H:G586F	-4.037441167325468	2234.149282390995	-1051.0261167883873	-1.98984440856816	1.0	D0A:E2D:I4V:R5S:A11C:Q14M:Y15W:S17F:V18I:T20E:R24H:G25F	D424F:E426F:I428F:R429F:A435F:Q438F:Y439F:S441F:V442F:T444F:R448F:G449F	-354.1321732540933
715	AEEEERTTNPVATEQYGRVSTNLQRGNR	D561A:I565E:S578R	-5.196893112980001	2270.523274873428	-1039.5254911780355	-1.9563231716266256	-6.0	D0A:I4E:S17R	D424R:I428R:S441R	-52.446807025063514
716	AEEEIAATNPVATENYGWVATNLQRGNR	D561A:R566A:T567A:Q575N:S578W:S580A	3.5803121984	2264.078251360912	-1039.3469831347466	-1.95993553558526	-7.0	D0A:R5A:T6A:Q14N:S17W:S19A	D424A:R429A:T430A:Q438A:S441A:S443A	-98.36306917368408
717	AEEEIACVNPVATECYGWVSTNLQRGNR	D561A:R566A:T567C:T568V:Q575C:S578W	-1.29234265583	2253.8962634968875	-1041.4006096720695	-1.9679670094984345	-12.0	D0A:R5A:T6C:T7V:Q14C:S17W	D424W:R429W:T430W:T431W:Q438W:S441W	-297.0970959650153
718	AEEEIAQTNPDATEQYGDVSTGDEHGEQ	D561A:R566A:T567Q:V571D:S578D:N582G:L583D:Q584E:R585H:N587E:R588Q	-0.717107756267	2233.0530863113254	-1046.5721853375435	-1.980616457430154	-8.0	D0A:R5A:T6Q:V10D:S17D:N21G:L22D:Q23E:R24H:N26E:R27Q	D424Q:R429Q:T430Q:V434Q:S441Q:N445Q:L446Q:Q447Q:R448Q:N450Q:R451Q	-200.7003785559417
719	AEEEIAQTNPDATEQYGDVSTGDEHGER	D561A:R566A:T567Q:V571D:S578D:N582G:L583D:Q584E:R585H:N587E	-1.2787008413	2234.2990741735584	-1045.53332477808	-1.9813493497109824	-9.0	D0A:R5A:T6Q:V10D:S17D:N21G:L22D:Q23E:R24H:N26E	D424E:R429E:T430E:V434E:S441E:N445E:L446E:Q447E:R448E:N450E	-213.1722745279371
720	AEEEIAQTNPDATEQYGDVSTGDERGER	D561A:R566A:T567Q:V571D:S578D:N582G:L583D:Q584E:N587E	-0.956218632555	2236.9424453689794	-1045.5323756337166	-1.9837432449723025	-9.0	D0A:R5A:T6Q:V10D:S17D:N21G:L22D:Q23E:N26E	D424E:R429E:T430E:V434E:S441E:N445E:L446E:Q447E:N450E	-200.13413405108602
721	AEEEIAQTNPDATEQYGDVSTGDERGNR	D561A:R566A:T567Q:V571D:S578D:N582G:L583D:Q584E	-1.27200948864	2242.630796747119	-1043.681110918522	-1.977997943385717	-9.0	D0A:R5A:T6Q:V10D:S17D:N21G:L22D:Q23E	D424E:R429E:T430E:V434E:S441E:N445E:L446E:Q447E	-177.53477240888483
722	AEEEIAQTNPEATEQYGDVSTNLQRGER	D561A:R566A:T567Q:V571E:S578D:N587E	-1.52148054186	2255.929153418736	-1045.955258190632	-1.9900666753221337	-8.0	D0A:R5A:T6Q:V10E:S17D:N26E	D424E:R429E:T430E:V434E:S441E:N450E	-161.28107372246723
723	AEEEIAQTNPEATEQYGDVSTNLQRGER	D561A:R566A:T567Q:V571E:S578D:N587E	-1.52148054186	2255.929153418736	-1045.955258190632	-1.9900666753221337	-8.0	D0A:R5A:T6Q:V10E:S17D:N26E	D424E:R429E:T430E:V434E:S441E:N450E	-161.28107372246723
724	AEEEIAQTNPEATEQYGDVSTNLQRGER	D561A:R566A:T567Q:V571E:S578D:N587E	-1.52148054186	2255.929153418736	-1045.955258190632	-1.9900666753221337	-8.0	D0A:R5A:T6Q:V10E:S17D:N26E	D424E:R429E:T430E:V434E:S441E:N450E	-161.28107372246723
725	AEEEIAQTNPEATEQYGDVSTNLQRGER	D561A:R566A:T567Q:V571E:S578D:N587E	-1.52148054186	2255.929153418736	-1045.955258190632	-1.9900666753221337	-8.0	D0A:R5A:T6Q:V10E:S17D:N26E	D424E:R429E:T430E:V434E:S441E:N450E	-161.28107372246723
726	AEEEIAQTNPEATEQYGDVSTNLQRGER	D561A:R566A:T567Q:V571E:S578D:N587E	-1.52148054186	2255.929153418736	-1045.955258190632	-1.9900666753221337	-8.0	D0A:R5A:T6Q:V10E:S17D:N26E	D424E:R429E:T430E:V434E:S441E:N450E	-161.28107372246723
727	AEEEIAQTNPEATEQYGDVSTNLQRGER	D561A:R566A:T567Q:V571E:S578D:N587E	-1.52148054186	2255.929153418736	-1045.955258190632	-1.9900666753221337	-8.0	D0A:R5A:T6Q:V10E:S17D:N26E	D424E:R429E:T430E:V434E:S441E:N450E	-161.28107372246723
728	AEEEIAQTNPEATEQYGDVSTNLQRGER	D561A:R566A:T567Q:V571E:S578D:N587E	-1.52148054186	2255.929153418736	-1045.955258190632	-1.9900666753221337	-8.0	D0A:R5A:T6Q:V10E:S17D:N26E	D424E:R429E:T430E:V434E:S441E:N450E	-161.28107372246723
729	AEEEIAQTNPEATEQYGDVSTNLQRGER	D561A:R566A:T567Q:V571E:S578D:N587E	-1.52148054186	2255.929153418736	-1045.955258190632	-1.9900666753221337	-8.0	D0A:R5A:T6Q:V10E:S17D:N26E	D424E:R429E:T430E:V434E:S441E:N450E	-161.28107372246723
730	AEEEIAQTNPEATEQYGDVSTNLQRGER	D561A:R566A:T567Q:V571E:S578D:N587E	-1.52148054186	2255.929153418736	-1045.955258190632	-1.9900666753221337	-8.0	D0A:R5A:T6Q:V10E:S17D:N26E	D424E:R429E:T430E:V434E:S441E:N450E	-161.28107372246723
731	AEEEIAQTNPEATEQYGDVSTNLQRGER	D561A:R566A:T567Q:V571E:S578D:N587E	-1.52148054186	2255.929153418736	-1045.955258190632	-1.9900666753221337	-8.0	D0A:R5A:T6Q:V10E:S17D:N26E	D424E:R429E:T430E:V434E:S441E:N450E	-161.28107372246723
732	AEEEIAQTNPEATEQYGDVSTNLQRGER	D561A:R566A:T567Q:V571E:S578D:N587E	-1.52148054186	2255.929153418736	-1045.955258190632	-1.9900666753221337	-8.0	D0A:R5A:T6Q:V10E:S17D:N26E	D424E:R429E:T430E:V434E:S441E:N450E	-161.28107372246723
733	AEEEIAQTNPEATEQYGDVSTNLQRGER	D561A:R566A:T567Q:V571E:S578D:N587E	-1.52148054186	2255.929153418736	-1045.955258190632	-1.9900666753221337	-8.0	D0A:R5A:T6Q:V10E:S17D:N26E	D424E:R429E:T430E:V434E:S441E:N450E	-161.28107372246723
734	AEEEIAQTNPEATEQYGDVSTNLQRGER	D561A:R566A:T567Q:V571E:S578D:N587E	-1.52148054186	2255.929153418736	-1045.955258190632	-1.9900666753221337	-8.0	D0A:R5A:T6Q:V10E:S17D:N26E	D424E:R429E:T430E:V434E:S441E:N450E	-161.28107372246723
735	AEEEIAQTNPEATEQYGDVSTNLQRGER	D561A:R566A:T567Q:V571E:S578D:N587E	-1.52148054186	2255.929153418736	-1045.955258190632	-1.9900666753221337	-8.0	D0A:R5A:T6Q:V10E:S17D:N26E	D424E:R429E:T430E:V434E:S441E:N450E	-161.28107372246723
736	AEEEIAQTNPEATEQYGDVSTNLQRGER	D561A:R566A:T567Q:V571E:S578D:N587E	-1.52148054186	2255.929153418736	-1045.955258190632	-1.9900666753221337	-8.0	D0A:R5A:T6Q:V10E:S17D:N26E	D424E:R429E:T430E:V434E:S441E:N450E	-161.28107372246723
737	AEEEIAQTNPEATEQYGDVSTNLQRGER	D561A:R566A:T567Q:V571E:S578D:N587E	-1.52148054186	2255.929153418736	-1045.955258190632	-1.9900666753221337	-8.0	D0A:R5A:T6Q:V10E:S17D:N26E	D424E:R429E:T430E:V434E:S441E:N450E	-161.28107372246723
738	AEEEIAQTNPEATEQYGDVSTNLQRGER	D561A:R566A:T567Q:V571E:S578D:N587E	-1.52148054186	2255.929153418736	-1045.955258190632	-1.9900666753221337	-8.0	D0A:R5A:T6Q:V10E:S17D:N26E	D424E:R429E:T430E:V434E:S441E:N450E	-161.28107372246723
739	AEEEIAQTNPEATEQYGDVSTNLQRGER	D561A:R566A:T567Q:V571E:S578D:N587E	-1.52148054186	2255.929153418736	-1045.955258190632	-1.9900666753221337	-8.0	D0A:R5A:T6Q:V10E:S17D:N26E	D424E:R429E:T430E:V434E:S441E:N450E	-161.28107372246723
740	AEEEIAQTNPEATEQYGDVSTNLQRGER	D561A:R566A:T567Q:V571E:S578D:N587E	-1.52148054186	2255.929153418736	-1045.955258190632	-1.9900666753221337	-8.0	D0A:R5A:T6Q:V10E:S17D:N26E	D424E:R429E:T430E:V434E:S441E:N450E	-161.28107372246723
741	AEEEIAQTNPEATEQYGDVSTNLQRGER	D561A:R566A:T567Q:V571E:S578D:N587E	-1.52148054186	2255.929153418736	-1045.955258190632	-1.9900666753221337	-8.0	D0A:R5A:T6Q:V10E:S17D:N26E	D424E:R429E:T430E:V434E:S441E:N450E	-161.28107372246723
742	AEEEIAQTNPEATEQYGDVSTNLQRGER	D561A:R566A:T567Q:V571E:S578D:N587E	-1.52148054186	2255.929153418736	-1045.955258190632	-1.9900666753221337	-8.0	D0A:R5A:T6Q:V10E:S17D:N26E	D424E:R429E:T430E:V434E:S441E:N450E	-161.28107372246723
743	AEEEIAQTNPEATEQYGDVSTNLQRGER	D561A:R566A:T567Q:V571E:S578D:N587E	-1.52148054186	2255.929153418736	-1045.955258190632	-1.9900666753221337	-8.0	D0A:R5A:T6Q:V10E:S17D:N26E	D424E:R429E:T430E:V434E:S441E:N450E	-161.28107372246723
744	AEEEIAQTNPEATEQYGDVSTNLQRGER	D561A:R566A:T567Q:V571E:S578D:N587E	-1.52148054186	2255.929153418736	-1045.955258190632	-1.9900666753221337	-8.0	D0A:R5A:T6Q:V10E:S17D:N26E	D424E:R429E:T430E:V434E:S441E:N450E	-161.28107372246723
745	AEEEIAQTNPEATEQYGDVSTNLQRGER	D561A:R566A:T567Q:V571E:S578D:N587E	-1.52148054186	2255.929153418736	-1045.955258190632	-1.9900666753221337	-8.0	D0A:R5A:T6Q:V10E:S17D:N26E	D424E:R429E:T430E:V434E:S441E:N450E	-161.28107372246723
746	AEEEIAQTNPEATEQYGDVSTNLQRGER	D561A:R566A:T567Q:V571E:S578D:N587E	-1.52148054186	2255.929153418736	-1045.955258190632	-1.9900666753221337	-8.0	D0A:R5A:T6Q:V10E:S17D:N26E	D424E:R429E:T430E:V434E:S441E:N450E	-161.28107372246723
747	AEEEIAQTNPEATEQYGDVSTNLQRGER	D561A:R566A:T567Q:V571E:S578D:N587E	-1.52148054186	2255.929153418736	-1045.955258190632	-1.9900666753221337	-8.0	D0A:R5A:T6Q:V10E:S17D:N26E	D424E:R429E:T430E:V434E:S441E:N450E	-161.28107372246723
748	AEEEIAQTNPEATEQYGDVSTNLQRGER	D561A:R566A:T567Q:V571E:S578D:N587E	-1.52148054186	2255.929153418736	-1045.955258190632	-1.9900666753221337	-8.0	D0A:R5A:T6Q:V10E:S17D:N26E	D424E:R429E:T430E:V434E:S441E:N450E	-161.28107372246723
749	AEEEIAQTNPEATEQYGDVSTNLQRGER	D561A:R566A:T567Q:V571E:S578D:N587E	-1.52148054186	2255.929153418736	-1045.955258190632	-1.9900666753221337	-8.0	D0A:R5A:T6Q:V10E:S17D:N26E	D424E:R429E:T430E:V434E:S441E:N450E	-161.28107372246723
750	AEEEIAQTNPEATEQYGDVSTNLQRGER	D561A:R566A:T567Q:V571E:S578D:N587E	-1.52148054186	2255.929153418736	-1045.955258190632	-1.9900666753221337	-8.0	D0A:R5A:T6Q:V10E:S17D:N26E	D424E:R429E:T430E:V434E:S441E:N450E	-161.28107372246723
751	AEEEIAQTNPEATEQYGDVSTNLQRGER	D561A:R566A:T567Q:V571E:S578D:N587E	-1.52148054186	2255.929153418736	-1045.955258190632	-1.9900666753221337	-8.0	D0A:R5A:T6Q:V10E:S17D:N26E	D424E:R429E:T430E:V434E:S441E:N450E	-161.28107372246723
752	AEEEIAQTNPEATEQYGDVSTNLQRGER	D561A:R566A:T567Q:V571E:S578D:N587E	-1.52148054186	2255.929153418736	-1045.955258190632	-1.9900666753221337	-8.0	D0A:R5A:T6Q:V10E:S17D:N26E	D424E:R429E:T430E:V434E:S441E:N450E	-161.28107372246723
753	AEEEIAQTNPEATEQYGDVSTNLQRGER	D561A:R566A:T567Q:V571E:S578D:N587E	-1.52148054186	2255.929153418736	-1045.955258190632	-1.9900666753221337	-8.0	D0A:R5A:T6Q:V10E:S17D:N26E	D424E:R429E:T430E:V434E:S441E:N450E	-161.28107372246723
754	AEEEIAQTNPEATEQYGDVSTNLQRGER	D561A:R566A:T567Q:V571E:S578D:N587E	-0.5746814249072758	2255.929153418736	-1045.955258190632	-1.9900666753221337	-8.0	D0A:R5A:T6Q:V10E:S17D:N26E	D424E:R429E:T430E:V434E:S441E:N450E	-161.28107372246723
755	AEEEIAQTNPEATEQYGDVSTNLQRGER	D561A:R566A:T567Q:V571E:S578D:N587E	-0.5746814249072758	2255.929153418736	-1045.955258190632	-1.9900666753221337	-8.0	D0A:R5A:T6Q:V10E:S17D:N26E	D424E:R429E:T430E:V434E:S441E:N450E	-161.28107372246723
756	AEEEIAQTNPEATEQYGDVSTNLQRGER	D561A:R566A:T567Q:V571E:S578D:N587E	-0.5746814249072758	2255.929153418736	-1045.955258190632	-1.9900666753221337	-8.0	D0A:R5A:T6Q:V10E:S17D:N26E	D424E:R429E:T430E:V434E:S441E:N450E	-161.28107372246723
757	AEEEIAQTNPEATEQYGDVSTNLQRGER	D561A:R566A:T567Q:V571E:S578D:N587E	-0.5746814249072758	2255.929153418736	-1045.955258190632	-1.9900666753221337	-8.0	D0A:R5A:T6Q:V10E:S17D:N26E	D424E:R429E:T430E:V434E:S441E:N450E	-161.28107372246723
758	AEEEIAQTNPEATEQYGDVSTNLQRGER	D561A:R566A:T567Q:V571E:S578D:N587E	-0.5746814249072758	2255.929153418736	-1045.955258190632	-1.9900666753221337	-8.0	D0A:R5A:T6Q:V10E:S17D:N26E	D424E:R429E:T430E:V434E:S441E:N450E	-161.28107372246723
759	AEEEIAQTNPEATEQYGDVSTNLQRGER	D561A:R566A:T567Q:V571E:S578D:N587E	-0.5746814249072758	2255.929153418736	-1045.955258190632	-1.9900666753221337	-8.0	D0A:R5A:T6Q:V10E:S17D:N26E	D424E:R429E:T430E:V434E:S441E:N450E	-161.28107372246723
760	AEEEIAQTNPEATEQYGDVSTNLQRGER	D561A:R566A:T567Q:V571E:S578D:N587E	-0.5746814249072758	2255.929153418736	-1045.955258190632	-1.9900666753221337	-8.0	D0A:R5A:T6Q:V10E:S17D:N26E	D424E:R429E:T430E:V434E:S441E:N450E	-161.28107372246723
761	AEEEIAQTNPEATEQYGDVSTNLQRGER	D561A:R566A:T567Q:V571E:S578D:N587E	-0.5746814249072758	2255.929153418736	-1045.955258190632	-1.9900666753221337	-8.0	D0A:R5A:T6Q:V10E:S17D:N26E	D424E:R429E:T430E:V434E:S441E:N450E	-161.28107372246723
762	AEEEIAQTNPEATEQYGDVSTNLQRGER	D561A:R566A:T567Q:V571E:S578D:N587E	-0.5746814249072758	2255.929153418736	-1045.955258190632	-1.9900666753221337	-8.0	D0A:R5A:T6Q:V10E:S17D:N26E	D424E:R429E:T430E:V434E:S441E:N450E	-161.28107372246723
763	AEEEIAQTNPEATEQYGDVSTNLQRGER	D561A:R566A:T567Q:V571E:S578D:N587E	-0.5746814249072758	2255.929153418736	-1045.955258190632	-1.9900666753221337	-8.0	D0A:R5A:T6Q:V10E:S17D:N26E	D424E:R429E:T430E:V434E:S441E:N450E	-161.28107372246723
764	AEEEIAQTNPEATEQYGDVSTNLQRGER	D561A:R566A:T567Q:V571E:S578D:N587E	-0.5746814249072758	2255.929153418736	-1045.955258190632	-1.9900666753221337	-8.0	D0A:R5A:T6Q:V10E:S17D:N26E	D424E:R429E:T430E:V434E:S441E:N450E	-161.28107372246723
765	AEEEIAQTNPEATEQYGDVSTNLQRGER	D561A:R566A:T567Q:V571E:S578D:N587E	-0.5746814249072758	2255.929153418736	-1045.955258190632	-1.9900666753221337	-8.0	D0A:R5A:T6Q:V10E:S17D:N26E	D424E:R429E:T430E:V434E:S441E:N450E	-161.28107372246723
766	AEEEIAQTNPEATEQYGDVSTNLQRGER	D561A:R566A:T567Q:V571E:S578D:N587E	-0.5746814249072758	2255.929153418736	-1045.955258190632	-1.9900666753221337	-8.0	D0A:R5A:T6Q:V10E:S17D:N26E	D424E:R429E:T430E:V434E:S441E:N450E	-161.28107372246723
767	AEEEIAQTNPEATEQYGDVSTNLQRGER	D561A:R566A:T567Q:V571E:S578D:N587E	-0.5746814249072758	2255.929153418736	-1045.955258190632	-1.9900666753221337	-8.0	D0A:R5A:T6Q:V10E:S17D:N26E	D424E:R429E:T430E:V434E:S441E:N450E	-161.28107372246723
768	AEEEIAQTNPEATEQYGDVSTNLQRGER	D561A:R566A:T567Q:V571E:S578D:N587E	-0.5746814249072758	2255.929153418736	-1045.955258190632	-1.9900666753221337	-8.0	D0A:R5A:T6Q:V10E:S17D:N26E	D424E:R429E:T430E:V434E:S441E:N450E	-161.28107372246723
769	AEEEIAQTNPEATEQYGDVSTNLQRGER	D561A:R566A:T567Q:V571E:S578D:N587E	-0.5746814249072758	2255.929153418736	-1045.955258190632	-1.9900666753221337	-8.0	D0A:R5A:T6Q:V10E:S17D:N26E	D424E:R429E:T430E:V434E:S441E:N450E	-161.28107372246723
770	AEEEIAQTNPEATEQYGDVSTNLQRGER	D561A:R566A:T567Q:V571E:S578D:N587E	-0.5746814249072758	2255.929153418736	-1045.955258190632	-1.9900666753221337	-8.0	D0A:R5A:T6Q:V10E:S17D:N26E	D424E:R429E:T430E:V434E:S441E:N450E	-161.28107372246723
771	AEEEIAQTNPEATEQYGDVSTNLQRGER	D561A:R566A:T567Q:V571E:S578D:N587E	-0.5746814249072758	2255.929153418736	-1045.955258190632	-1.9900666753221337	-8.0	D0A:R5A:T6Q:V10E:S17D:N26E	D424E:R429E:T430E:V434E:S441E:N450E	-161.28107372246723
772	AEEEIAQTNPEATEQYGDVSTNLQRGER	D561A:R566A:T567Q:V571E:S578D:N587E	-0.5746814249072758	2255.929153418736	-1045.955258190632	-1.9900666753221337	-8.0	D0A:R5A:T6Q:V10E:S17D:N26E	D424E:R429E:T430E:V434E:S441E:N450E	-161.28107372246723
773	AEEEIAQTNPEATEQYGDVSTNLQRGER	D561A:R566A:T567Q:V571E:S578D:N587E	-0.5746814249072758	2255.929153418736	-1045.955258190632	-1.9900666753221337	-8.0	D0A:R5A:T6Q:V10E:S17D:N26E	D424E:R429E:T430E:V434E:S441E:N450E	-161.28107372246723
774	AEEEIAQTNPEATEQYGDVSTNLQRGER	D561A:R566A:T567Q:V571E:S578D:N587E	-0.5746814249072758	2255.929153418736	-1045.955258190632	-1.9900666753221337	-8.0	D0A:R5A:T6Q:V10E:S17D:N26E	D424E:R429E:T430E:V434E:S441E:N450E	-161.28107372246723
775	AEEEIAQTNPEATEQYGDVSTNLQRGER	D561A:R566A:T567Q:V571E:S578D:N587E	-0.5746814249072758	2255.929153418736	-1045.955258190632	-1.9900666753221337	-8.0	D0A:R5A:T6Q:V10E:S17D:N26E	D424E:R429E:T430E:V434E:S441E:N450E	-161.28107372246723
776	AEEEIAQTNPEATEQYGDVSTNLQRGER	D561A:R566A:T567Q:V571E:S578D:N587E	-0.5746814249072758	2255.929153418736	-1045.955258190632	-1.9900666753221337	-8.0	D0A:R5A:T6Q:V10E:S17D:N26E	D424E:R429E:T430E:V434E:S441E:N450E	-161.28107372246723
777	AEEEIAQTNPEATEQYGDVSTNLQRGER	D561A:R566A:T567Q:V571E:S578D:N587E	-0.5746814249072758	2255.929153418736	-1045.955258190632	-1.9900666753221337	-8.0	D0A:R5A:T6Q:V10E:S17D:N26E	D424E:R429E:T430E:V434E:S441E:N450E	-161.28107372246723
778	AEEEIAQTNPEATEQYGDVSTNLQRGER	D561A:R566A:T567Q:V571E:S578D:N587E	-0.5746814249072758	2255.929153418736	-1045.955258190632	-1.9900666753221337	-8.0	D0A:R5A:T6Q:V10E:S17D:N26E	D424E:R429E:T430E:V434E:S441E:N450E	-161.28107372246723
779	AEEEIAQTNPEATEQYGDVSTNLQRGER	D561A:R566A:T567Q:V571E:S578D:N587E	-0.5746814249072758	2255.929153418736	-1045.955258190632	-1.9900666753221337	-8.0	D0A:R5A:T6Q:V10E:S17D:N26E	D424E:R429E:T430E:V434E:S441E:N450E	-161.28107372246723
780	AEEEIAQTNPEATEQYGDVSTNLQRGER	D561A:R566A:T567Q:V571E:S578D:N587E	-0.5746814249072758	2255.929153418736	-1045.955258190632	-1.9900666753221337	-8.0	D0A:R5A:T6Q:V10E:S17D:N26E	D424E:R429E:T430E:V434E:S441E:N450E	-161.28107372246723
781	AEEEIAQTNPEATEQYGDVSTNLQRGER	D561A:R566A:T567Q:V571E:S578D:N587E	-0.5746814249072758	2255.929153418736	-1045.955258190632	-1.9900666753221337	-8.0	D0A:R5A:T6Q:V10E:S17D:N26E	D424E:R429E:T430E:V434E:S441E:N450E	-161.28107372246723
782	AEEEIAQTNPEATEQYGDVSTNLQRGER	D561A:R566A:T567Q:V571E:S578D:N587E	-0.5746814249072758	2255.929153418736	-1045.955258190632	-1.9900666753221337	-8.0	D0A:R5A:T6Q:V10E:S17D:N26E	D424E:R429E:T430E:V434E:S441E:N450E	-161.28107372246723
783	AEEEIAQTNPEATEQYGDVSTNLQRGER	D561A:R566A:T567Q:V571E:S578D:N587E	-0.5746814249072758	2255.929153418736	-1045.955258190632	-1.9900666753221337	-8.0	D0A:R5A:T6Q:V10E:S17D:N26E	D424E:R429E:T430E:V434E:S441E:N450E	-161.28107372246723
784	AEEEIAQTNPEATEQYGDVSTNLQRGER	D561A:R566A:T567Q:V571E:S578D:N587E	-0.5746814249072758	2255.929153418736	-1045.955258190632	-1.9900666753221337	-8.0	D0A:R5A:T6Q:V10E:S17D:N26E	D424E:R429E:T430E:V434E:S441E:N450E	-161.28107372246723
785	AEEEIAQTNPEATEQYGDVSTNLQRGER	D561A:R566A:T567Q:V571E:S578D:N587E	-0.5746814249072758	2255.929153418736	-1045.955258190632	-1.9900666753221337	-8.0	D0A:R5A:T6Q:V10E:S17D:N26E	D424E:R429E:T430E:V434E:S441E:N450E	-161.28107372246723
786	AEEEIAQTNPEATEQYGSVSDDLQRGNR	D561A:R566A:T567Q:V571E:T581D:N582D	-2.65788224042	2255.4845088627844	-1043.7312669157982	-1.982414583709658	-7.0	D0A:R5A:T6Q:V10E:T20D:N21D	D424D:R429D:T430D:V434D:T444D:N445D	-119.41065033100746
787	AEEEIAQTNPFATEQYGDVSTEPLIGEY	D561A:R566A:T567Q:V571F:S578D:N582E:L583P:Q584L:R585I:N587E:R588Y	-3.22721432409	2232.56444948246	-1051.4733684659004	-1.99995248901132	-14.0	D0A:R5A:T6Q:V10F:S17D:N21E:L22P:Q23L:R24I:N26E:R27Y	D424Y:R429Y:T430Y:V434Y:S441Y:N445Y:L446Y:Q447Y:R448Y:N450Y:R451Y	-399.82121703911633
788	AEEEIAQTNPFATEQYGVVSEDLEVGED	D561A:R566A:T567Q:V571F:S578V:T581E:N582D:Q584E:R585V:N587E:R588D	-4.04596902486	2233.686252025835	-1050.026524722576	-1.991498825867052	-6.0	D0A:R5A:T6Q:V10F:S17V:T20E:N21D:Q23E:R24V:N26E:R27D	D424D:R429D:T430D:V434D:S441D:T444D:N445D:Q447D:R448D:N450D:R451D	-268.7266672209168
789	AEEEIAQTNPFATEQYGVVSTDLERGED	D561A:R566A:T567Q:V571F:S578V:N582D:Q584E:N587E:R588D	-0.8277008808699999	2242.3717212235115	-1047.1356855034828	-1.9846054988559727	-3.0	D0A:R5A:T6Q:V10F:S17V:N21D:Q23E:N26E:R27D	D424D:R429D:T430D:V434D:S441D:N445D:Q447D:N450D:R451D	-234.06711624892077
790	AEEEIAQTNPFATEQYGVVSTDQERGED	D561A:R566A:T567Q:V571F:S578V:N582D:L583Q:Q584E:N587E:R588D	-0.453339253358	2239.2179572412924	-1047.3862424492836	-1.9870516091642585	-5.0	D0A:R5A:T6Q:V10F:S17V:N21D:L22Q:Q23E:N26E:R27D	D424D:R429D:T430D:V434D:S441D:N445D:L446D:Q447D:N450D:R451D	-262.08804627039007
791	AEEEIAQTNPFSTEQYGVVSEDLEVGED	D561A:R566A:T567Q:V571F:A572S:S578V:T581E:N582D:Q584E:R585V:N587E:R588D	-3.0900566567900003	2229.417837211259	-1051.7312962412834	-1.994920087457852	-5.0	D0A:R5A:T6Q:V10F:A11S:S17V:T20E:N21D:Q23E:R24V:N26E:R27D	D424D:R429D:T430D:V434D:A435D:S441D:T444D:N445D:Q447D:R448D:N450D:R451D	-312.85997022849875
792	AEEEIAQTNPFSTEQYGVVSEDLEVGED	D561A:R566A:T567Q:V571F:A572S:S578V:T581E:N582D:Q584E:R585V:N587E:R588D	-3.0900566567900003	2229.417837211259	-1051.7312962412834	-1.994920087457852	-5.0	D0A:R5A:T6Q:V10F:A11S:S17V:T20E:N21D:Q23E:R24V:N26E:R27D	D424D:R429D:T430D:V434D:A435D:S441D:T444D:N445D:Q447D:R448D:N450D:R451D	-312.85997022849875
793	AEEEIAQTNPFSTEQYGVVSEDLEVGED	D561A:R566A:T567Q:V571F:A572S:S578V:T581E:N582D:Q584E:R585V:N587E:R588D	-3.0900566567900003	2229.417837211259	-1051.7312962412834	-1.994920087457852	-5.0	D0A:R5A:T6Q:V10F:A11S:S17V:T20E:N21D:Q23E:R24V:N26E:R27D	D424D:R429D:T430D:V434D:A435D:S441D:T444D:N445D:Q447D:R448D:N450D:R451D	-312.85997022849875
794	AEEEIAQTNPFSTEQYGVVSEDLEVGED	D561A:R566A:T567Q:V571F:A572S:S578V:T581E:N582D:Q584E:R585V:N587E:R588D	-3.0900566567900003	2229.417837211259	-1051.7312962412834	-1.994920087457852	-5.0	D0A:R5A:T6Q:V10F:A11S:S17V:T20E:N21D:Q23E:R24V:N26E:R27D	D424D:R429D:T430D:V434D:A435D:S441D:T444D:N445D:Q447D:R448D:N450D:R451D	-312.85997022849875
795	AEEEIAQTNPFSTEQYGVVSEDLEVGED	D561A:R566A:T567Q:V571F:A572S:S578V:T581E:N582D:Q584E:R585V:N587E:R588D	-3.0900566567900003	2229.417837211259	-1051.7312962412834	-1.994920087457852	-5.0	D0A:R5A:T6Q:V10F:A11S:S17V:T20E:N21D:Q23E:R24V:N26E:R27D	D424D:R429D:T430D:V434D:A435D:S441D:T444D:N445D:Q447D:R448D:N450D:R451D	-312.85997022849875
796	AEEEIAQTNPFSTEQYGVVSEDLEVGED	D561A:R566A:T567Q:V571F:A572S:S578V:T581E:N582D:Q584E:R585V:N587E:R588D	-3.0900566567900003	2229.417837211259	-1051.7312962412834	-1.994920087457852	-5.0	D0A:R5A:T6Q:V10F:A11S:S17V:T20E:N21D:Q23E:R24V:N26E:R27D	D424D:R429D:T430D:V434D:A435D:S441D:T444D:N445D:Q447D:R448D:N450D:R451D	-312.85997022849875
797	AEEEIAQTNPFSTEQYGVVSEDLEVGED	D561A:R566A:T567Q:V571F:A572S:S578V:T581E:N582D:Q584E:R585V:N587E:R588D	-3.0900566567900003	2229.417837211259	-1051.7312962412834	-1.994920087457852	-5.0	D0A:R5A:T6Q:V10F:A11S:S17V:T20E:N21D:Q23E:R24V:N26E:R27D	D424D:R429D:T430D:V434D:A435D:S441D:T444D:N445D:Q447D:R448D:N450D:R451D	-312.85997022849875
798	AEEEIAQTNPFSTEQYGVVSEDLEVGED	D561A:R566A:T567Q:V571F:A572S:S578V:T581E:N582D:Q584E:R585V:N587E:R588D	-3.0900566567900003	2229.417837211259	-1051.7312962412834	-1.994920087457852	-5.0	D0A:R5A:T6Q:V10F:A11S:S17V:T20E:N21D:Q23E:R24V:N26E:R27D	D424D:R429D:T430D:V434D:A435D:S441D:T444D:N445D:Q447D:R448D:N450D:R451D	-312.85997022849875
799	AEEEIAQTNPFSTEQYGVVSEDLEVGED	D561A:R566A:T567Q:V571F:A572S:S578V:T581E:N582D:Q584E:R585V:N587E:R588D	-3.0900566567900003	2229.417837211259	-1051.7312962412834	-1.994920087457852	-5.0	D0A:R5A:T6Q:V10F:A11S:S17V:T20E:N21D:Q23E:R24V:N26E:R27D	D424D:R429D:T430D:V434D:A435D:S441D:T444D:N445D:Q447D:R448D:N450D:R451D	-312.85997022849875
800	AEEEIAQTNPFSTEQYGVVSEDLEVGED	D561A:R566A:T567Q:V571F:A572S:S578V:T581E:N582D:Q584E:R585V:N587E:R588D	-3.0900566567900003	2229.417837211259	-1051.7312962412834	-1.994920087457852	-5.0	D0A:R5A:T6Q:V10F:A11S:S17V:T20E:N21D:Q23E:R24V:N26E:R27D	D424D:R429D:T430D:V434D:A435D:S441D:T444D:N445D:Q447D:R448D:N450D:R451D	-312.85997022849875
801	AEEEIAQTNPFSTEQYGVVSEDLEVGED	D561A:R566A:T567Q:V571F:A572S:S578V:T581E:N582D:Q584E:R585V:N587E:R588D	-3.0900566567900003	2229.417837211259	-1051.7312962412834	-1.994920087457852	-5.0	D0A:R5A:T6Q:V10F:A11S:S17V:T20E:N21D:Q23E:R24V:N26E:R27D	D424D:R429D:T430D:V434D:A435D:S441D:T444D:N445D:Q447D:R448D:N450D:R451D	-312.85997022849875
802	AEEEIAQTNPFSTEQYGVVSEDLEVGED	D561A:R566A:T567Q:V571F:A572S:S578V:T581E:N582D:Q584E:R585V:N587E:R588D	-3.0900566567900003	2229.417837211259	-1051.7312962412834	-1.994920087457852	-5.0	D0A:R5A:T6Q:V10F:A11S:S17V:T20E:N21D:Q23E:R24V:N26E:R27D	D424D:R429D:T430D:V434D:A435D:S441D:T444D:N445D:Q447D:R448D:N450D:R451D	-312.85997022849875
803	AEEEIAQTNPFSTEQYGVVSEDLEVGED	D561A:R566A:T567Q:V571F:A572S:S578V:T581E:N582D:Q584E:R585V:N587E:R588D	-3.0900566567900003	2229.417837211259	-1051.7312962412834	-1.994920087457852	-5.0	D0A:R5A:T6Q:V10F:A11S:S17V:T20E:N21D:Q23E:R24V:N26E:R27D	D424D:R429D:T430D:V434D:A435D:S441D:T444D:N445D:Q447D:R448D:N450D:R451D	-312.85997022849875
804	AEEEIAQTNPFSTEQYGVVSEDLEVGED	D561A:R566A:T567Q:V571F:A572S:S578V:T581E:N582D:Q584E:R585V:N587E:R588D	-3.0900566567900003	2229.417837211259	-1051.7312962412834	-1.994920087457852	-5.0	D0A:R5A:T6Q:V10F:A11S:S17V:T20E:N21D:Q23E:R24V:N26E:R27D	D424D:R429D:T430D:V434D:A435D:S441D:T444D:N445D:Q447D:R448D:N450D:R451D	-312.85997022849875
805	AEEEIAQTNPFSTEQYGVVSEDLEVGED	D561A:R566A:T567Q:V571F:A572S:S578V:T581E:N582D:Q584E:R585V:N587E:R588D	-3.0900566567900003	2229.417837211259	-1051.7312962412834	-1.994920087457852	-5.0	D0A:R5A:T6Q:V10F:A11S:S17V:T20E:N21D:Q23E:R24V:N26E:R27D	D424D:R429D:T430D:V434D:A435D:S441D:T444D:N445D:Q447D:R448D:N450D:R451D	-312.85997022849875
806	AEEEIAQTNPFSTEQYGVVSEDLEVGED	D561A:R566A:T567Q:V571F:A572S:S578V:T581E:N582D:Q584E:R585V:N587E:R588D	-3.0900566567900003	2229.417837211259	-1051.7312962412834	-1.994920087457852	-5.0	D0A:R5A:T6Q:V10F:A11S:S17V:T20E:N21D:Q23E:R24V:N26E:R27D	D424D:R429D:T430D:V434D:A435D:S441D:T444D:N445D:Q447D:R448D:N450D:R451D	-312.85997022849875
807	AEEEIAQTNPFSTEQYGVVSEDLEVGED	D561A:R566A:T567Q:V571F:A572S:S578V:T581E:N582D:Q584E:R585V:N587E:R588D	-3.0900566567900003	2229.417837211259	-1051.7312962412834	-1.994920087457852	-5.0	D0A:R5A:T6Q:V10F:A11S:S17V:T20E:N21D:Q23E:R24V:N26E:R27D	D424D:R429D:T430D:V434D:A435D:S441D:T444D:N445D:Q447D:R448D:N450D:R451D	-312.85997022849875
808	AEEEIAQTNPFSTEQYGVVSEDLEVGED	D561A:R566A:T567Q:V571F:A572S:S578V:T581E:N582D:Q584E:R585V:N587E:R588D	-3.0900566567900003	2229.417837211259	-1051.7312962412834	-1.994920087457852	-5.0	D0A:R5A:T6Q:V10F:A11S:S17V:T20E:N21D:Q23E:R24V:N26E:R27D	D424D:R429D:T430D:V434D:A435D:S441D:T444D:N445D:Q447D:R448D:N450D:R451D	-312.85997022849875
809	AEEEIAQTNPFSTEQYGVVSEDLEVGED	D561A:R566A:T567Q:V571F:A572S:S578V:T581E:N582D:Q584E:R585V:N587E:R588D	-3.0900566567900003	2229.417837211259	-1051.7312962412834	-1.994920087457852	-5.0	D0A:R5A:T6Q:V10F:A11S:S17V:T20E:N21D:Q23E:R24V:N26E:R27D	D424D:R429D:T430D:V434D:A435D:S441D:T444D:N445D:Q447D:R448D:N450D:R451D	-312.85997022849875
810	AEEEIAQTNPFSTEQYGVVSEDLEVGED	D561A:R566A:T567Q:V571F:A572S:S578V:T581E:N582D:Q584E:R585V:N587E:R588D	-3.0900566567900003	2229.417837211259	-1051.7312962412834	-1.994920087457852	-5.0	D0A:R5A:T6Q:V10F:A11S:S17V:T20E:N21D:Q23E:R24V:N26E:R27D	D424D:R429D:T430D:V434D:A435D:S441D:T444D:N445D:Q447D:R448D:N450D:R451D	-312.85997022849875
811	AEEEIAQTNPFSTEQYGVVSEDLEVGED	D561A:R566A:T567Q:V571F:A572S:S578V:T581E:N582D:Q584E:R585V:N587E:R588D	-3.0900566567900003	2229.417837211259	-1051.7312962412834	-1.994920087457852	-5.0	D0A:R5A:T6Q:V10F:A11S:S17V:T20E:N21D:Q23E:R24V:N26E:R27D	D424D:R429D:T430D:V434D:A435D:S441D:T444D:N445D:Q447D:R448D:N450D:R451D	-312.85997022849875
812	AEEEIAQTNPFSTEQYGVVSEDLEVGED	D561A:R566A:T567Q:V571F:A572S:S578V:T581E:N582D:Q584E:R585V:N587E:R588D	-3.0900566567900003	2229.417837211259	-1051.7312962412834	-1.994920087457852	-5.0	D0A:R5A:T6Q:V10F:A11S:S17V:T20E:N21D:Q23E:R24V:N26E:R27D	D424D:R429D:T430D:V434D:A435D:S441D:T444D:N445D:Q447D:R448D:N450D:R451D	-312.85997022849875
813	AEEEIAQTNPFSTEQYGVVSEDLEVGED	D561A:R566A:T567Q:V571F:A572S:S578V:T581E:N582D:Q584E:R585V:N587E:R588D	-3.0900566567900003	2229.417837211259	-1051.7312962412834	-1.994920087457852	-5.0	D0A:R5A:T6Q:V10F:A11S:S17V:T20E:N21D:Q23E:R24V:N26E:R27D	D424D:R429D:T430D:V434D:A435D:S441D:T444D:N445D:Q447D:R448D:N450D:R451D	-312.85997022849875
814	AEEEIAQTNPFSTEQYGVVSEDLEVGED	D561A:R566A:T567Q:V571F:A572S:S578V:T581E:N582D:Q584E:R585V:N587E:R588D	-3.0900566567900003	2229.417837211259	-1051.7312962412834	-1.994920087457852	-5.0	D0A:R5A:T6Q:V10F:A11S:S17V:T20E:N21D:Q23E:R24V:N26E:R27D	D424D:R429D:T430D:V434D:A435D:S441D:T444D:N445D:Q447D:R448D:N450D:R451D	-312.85997022849875
815	AEEEIAQTNPFSTEQYGVVSEDLEVGED	D561A:R566A:T567Q:V571F:A572S:S578V:T581E:N582D:Q584E:R585V:N587E:R588D	-3.0900566567900003	2229.417837211259	-1051.7312962412834	-1.994920087457852	-5.0	D0A:R5A:T6Q:V10F:A11S:S17V:T20E:N21D:Q23E:R24V:N26E:R27D	D424D:R429D:T430D:V434D:A435D:S441D:T444D:N445D:Q447D:R448D:N450D:R451D	-312.85997022849875
816	AEEEIAQTNPFSTEQYGVVSEDLEVGED	D561A:R566A:T567Q:V571F:A572S:S578V:T581E:N582D:Q584E:R585V:N587E:R588D	-3.0900566567900003	2229.417837211259	-1051.7312962412834	-1.994920087457852	-5.0	D0A:R5A:T6Q:V10F:A11S:S17V:T20E:N21D:Q23E:R24V:N26E:R27D	D424D:R429D:T430D:V434D:A435D:S441D:T444D:N445D:Q447D:R448D:N450D:R451D	-312.85997022849875
817	AEEEIAQTNPFSTEQYGVVSEDLEVGED	D561A:R566A:T567Q:V571F:A572S:S578V:T581E:N582D:Q584E:R585V:N587E:R588D	-3.0900566567900003	2229.417837211259	-1051.7312962412834	-1.994920087457852	-5.0	D0A:R5A:T6Q:V10F:A11S:S17V:T20E:N21D:Q23E:R24V:N26E:R27D	D424D:R429D:T430D:V434D:A435D:S441D:T444D:N445D:Q447D:R448D:N450D:R451D	-312.85997022849875
818	AEEEIAQTNPFSTEQYGVVSEDLEVGED	D561A:R566A:T567Q:V571F:A572S:S578V:T581E:N582D:Q584E:R585V:N587E:R588D	-3.0900566567900003	2229.417837211259	-1051.7312962412834	-1.994920087457852	-5.0	D0A:R5A:T6Q:V10F:A11S:S17V:T20E:N21D:Q23E:R24V:N26E:R27D	D424D:R429D:T430D:V434D:A435D:S441D:T444D:N445D:Q447D:R448D:N450D:R451D	-312.85997022849875
819	AEEEIAQTNPFSTEQYGVVSEDLEVGED	D561A:R566A:T567Q:V571F:A572S:S578V:T581E:N582D:Q584E:R585V:N587E:R588D	-3.0900566567900003	2229.417837211259	-1051.7312962412834	-1.994920087457852	-5.0	D0A:R5A:T6Q:V10F:A11S:S17V:T20E:N21D:Q23E:R24V:N26E:R27D	D424D:R429D:T430D:V434D:A435D:S441D:T444D:N445D:Q447D:R448D:N450D:R451D	-312.85997022849875
820	AEEEIAQTNPFSTEQYGVVSEDLEVGED	D561A:R566A:T567Q:V571F:A572S:S578V:T581E:N582D:Q584E:R585V:N587E:R588D	-3.0900566567900003	2229.417837211259	-1051.7312962412834	-1.994920087457852	-5.0	D0A:R5A:T6Q:V10F:A11S:S17V:T20E:N21D:Q23E:R24V:N26E:R27D	D424D:R429D:T430D:V434D:A435D:S441D:T444D:N445D:Q447D:R448D:N450D:R451D	-312.85997022849875
821	AEEEIAQTNPFSTEQYGVVSEDLEVGED	D561A:R566A:T567Q:V571F:A572S:S578V:T581E:N582D:Q584E:R585V:N587E:R588D	-3.0900566567900003	2229.417837211259	-1051.7312962412834	-1.994920087457852	-5.0	D0A:R5A:T6Q:V10F:A11S:S17V:T20E:N21D:Q23E:R24V:N26E:R27D	D424D:R429D:T430D:V434D:A435D:S441D:T444D:N445D:Q447D:R448D:N450D:R451D	-312.85997022849875
822	AEEEIAQTNPFSTEQYGVVSEDLEVGED	D561A:R566A:T567Q:V571F:A572S:S578V:T581E:N582D:Q584E:R585V:N587E:R588D	-3.0900566567900003	2229.417837211259	-1051.7312962412834	-1.994920087457852	-5.0	D0A:R5A:T6Q:V10F:A11S:S17V:T20E:N21D:Q23E:R24V:N26E:R27D	D424D:R429D:T430D:V434D:A435D:S441D:T444D:N445D:Q447D:R448D:N450D:R451D	-312.85997022849875
823	AEEEIAQTNPFSTEQYGVVSEDLEVGED	D561A:R566A:T567Q:V571F:A572S:S578V:T581E:N582D:Q584E:R585V:N587E:R588D	-4.157929812503223	2229.417837211259	-1051.7312962412834	-1.994920087457852	-5.0	D0A:R5A:T6Q:V10F:A11S:S17V:T20E:N21D:Q23E:R24V:N26E:R27D	D424D:R429D:T430D:V434D:A435D:S441D:T444D:N445D:Q447D:R448D:N450D:R451D	-312.85997022849875
824	AEEEIAQTNPFSTEQYGVVSEDLEVGED	D561A:R566A:T567Q:V571F:A572S:S578V:T581E:N582D:Q584E:R585V:N587E:R588D	-4.157929812503223	2229.417837211259	-1051.7312962412834	-1.994920087457852	-5.0	D0A:R5A:T6Q:V10F:A11S:S17V:T20E:N21D:Q23E:R24V:N26E:R27D	D424D:R429D:T430D:V434D:A435D:S441D:T444D:N445D:Q447D:R448D:N450D:R451D	-312.85997022849875
825	AEEEIAQTNPFSTEQYGVVSEDLEVGED	D561A:R566A:T567Q:V571F:A572S:S578V:T581E:N582D:Q584E:R585V:N587E:R588D	-4.157929812503223	2229.417837211259	-1051.7312962412834	-1.994920087457852	-5.0	D0A:R5A:T6Q:V10F:A11S:S17V:T20E:N21D:Q23E:R24V:N26E:R27D	D424D:R429D:T430D:V434D:A435D:S441D:T444D:N445D:Q447D:R448D:N450D:R451D	-312.85997022849875
826	AEEEIAQTNPFSTEQYGVVSEDLEVGED	D561A:R566A:T567Q:V571F:A572S:S578V:T581E:N582D:Q584E:R585V:N587E:R588D	-4.157929812503223	2229.417837211259	-1051.7312962412834	-1.994920087457852	-5.0	D0A:R5A:T6Q:V10F:A11S:S17V:T20E:N21D:Q23E:R24V:N26E:R27D	D424D:R429D:T430D:V434D:A435D:S441D:T444D:N445D:Q447D:R448D:N450D:R451D	-312.85997022849875
827	AEEEIAQTNPFSTEQYGVVSEDLEVGED	D561A:R566A:T567Q:V571F:A572S:S578V:T581E:N582D:Q584E:R585V:N587E:R588D	-4.157929812503223	2229.417837211259	-1051.7312962412834	-1.994920087457852	-5.0	D0A:R5A:T6Q:V10F:A11S:S17V:T20E:N21D:Q23E:R24V:N26E:R27D	D424D:R429D:T430D:V434D:A435D:S441D:T444D:N445D:Q447D:R448D:N450D:R451D	-312.85997022849875
828	AEEEIAQTNPFSTEQYGVVSEDLEVGED	D561A:R566A:T567Q:V571F:A572S:S578V:T581E:N582D:Q584E:R585V:N587E:R588D	-4.157929812503223	2229.417837211259	-1051.7312962412834	-1.994920087457852	-5.0	D0A:R5A:T6Q:V10F:A11S:S17V:T20E:N21D:Q23E:R24V:N26E:R27D	D424D:R429D:T430D:V434D:A435D:S441D:T444D:N445D:Q447D:R448D:N450D:R451D	-312.85997022849875
829	AEEEIAQTNPFSTEQYGVVSEDLEVGED	D561A:R566A:T567Q:V571F:A572S:S578V:T581E:N582D:Q584E:R585V:N587E:R588D	-4.157929812503223	2229.417837211259	-1051.7312962412834	-1.994920087457852	-5.0	D0A:R5A:T6Q:V10F:A11S:S17V:T20E:N21D:Q23E:R24V:N26E:R27D	D424D:R429D:T430D:V434D:A435D:S441D:T444D:N445D:Q447D:R448D:N450D:R451D	-312.85997022849875
830	AEEEIAQTNPFSTEQYGVVSEDLEVGED	D561A:R566A:T567Q:V571F:A572S:S578V:T581E:N582D:Q584E:R585V:N587E:R588D	-4.157929812503223	2229.417837211259	-1051.7312962412834	-1.994920087457852	-5.0	D0A:R5A:T6Q:V10F:A11S:S17V:T20E:N21D:Q23E:R24V:N26E:R27D	D424D:R429D:T430D:V434D:A435D:S441D:T444D:N445D:Q447D:R448D:N450D:R451D	-312.85997022849875
831	AEEEIAQTNPFSTEQYGVVSEDLEVGED	D561A:R566A:T567Q:V571F:A572S:S578V:T581E:N582D:Q584E:R585V:N587E:R588D	-4.157929812503223	2229.417837211259	-1051.7312962412834	-1.994920087457852	-5.0	D0A:R5A:T6Q:V10F:A11S:S17V:T20E:N21D:Q23E:R24V:N26E:R27D	D424D:R429D:T430D:V434D:A435D:S441D:T444D:N445D:Q447D:R448D:N450D:R451D	-312.85997022849875
832	AEEEIAQTNPFSTEQYGVVSEDLEVGED	D561A:R566A:T567Q:V571F:A572S:S578V:T581E:N582D:Q584E:R585V:N587E:R588D	-4.157929812503223	2229.417837211259	-1051.7312962412834	-1.994920087457852	-5.0	D0A:R5A:T6Q:V10F:A11S:S17V:T20E:N21D:Q23E:R24V:N26E:R27D	D424D:R429D:T430D:V434D:A435D:S441D:T444D:N445D:Q447D:R448D:N450D:R451D	-312.85997022849875
833	AEEEIAQTNPFSTEQYGVVSEDLEVGED	D561A:R566A:T567Q:V571F:A572S:S578V:T581E:N582D:Q584E:R585V:N587E:R588D	-4.157929812503223	2229.417837211259	-1051.7312962412834	-1.994920087457852	-5.0	D0A:R5A:T6Q:V10F:A11S:S17V:T20E:N21D:Q23E:R24V:N26E:R27D	D424D:R429D:T430D:V434D:A435D:S441D:T444D:N445D:Q447D:R448D:N450D:R451D	-312.85997022849875
834	AEEEIAQTNPFSTEQYGVVSEDLEVGED	D561A:R566A:T567Q:V571F:A572S:S578V:T581E:N582D:Q584E:R585V:N587E:R588D	-4.157929812503223	2229.417837211259	-1051.7312962412834	-1.994920087457852	-5.0	D0A:R5A:T6Q:V10F:A11S:S17V:T20E:N21D:Q23E:R24V:N26E:R27D	D424D:R429D:T430D:V434D:A435D:S441D:T444D:N445D:Q447D:R448D:N450D:R451D	-312.85997022849875
835	AEEEIAQTNPFSTEQYGVVSEDLEVGED	D561A:R566A:T567Q:V571F:A572S:S578V:T581E:N582D:Q584E:R585V:N587E:R588D	-4.157929812503223	2229.417837211259	-1051.7312962412834	-1.994920087457852	-5.0	D0A:R5A:T6Q:V10F:A11S:S17V:T20E:N21D:Q23E:R24V:N26E:R27D	D424D:R429D:T430D:V434D:A435D:S441D:T444D:N445D:Q447D:R448D:N450D:R451D	-312.85997022849875
836	AEEEIAQTNPFSTEQYGVVSEDLEVGED	D561A:R566A:T567Q:V571F:A572S:S578V:T581E:N582D:Q584E:R585V:N587E:R588D	-4.157929812503223	2229.417837211259	-1051.7312962412834	-1.994920087457852	-5.0	D0A:R5A:T6Q:V10F:A11S:S17V:T20E:N21D:Q23E:R24V:N26E:R27D	D424D:R429D:T430D:V434D:A435D:S441D:T444D:N445D:Q447D:R448D:N450D:R451D	-312.85997022849875
837	AEEEIAQTNPFSTEQYGVVSEDLEVGED	D561A:R566A:T567Q:V571F:A572S:S578V:T581E:N582D:Q584E:R585V:N587E:R588D	-4.157929812503223	2229.417837211259	-1051.7312962412834	-1.994920087457852	-5.0	D0A:R5A:T6Q:V10F:A11S:S17V:T20E:N21D:Q23E:R24V:N26E:R27D	D424D:R429D:T430D:V434D:A435D:S441D:T444D:N445D:Q447D:R448D:N450D:R451D	-312.85997022849875
838	AEEEIAQTNPFSTEQYGVVSEDLEVGED	D561A:R566A:T567Q:V571F:A572S:S578V:T581E:N582D:Q584E:R585V:N587E:R588D	-4.157929812503223	2229.417837211259	-1051.7312962412834	-1.994920087457852	-5.0	D0A:R5A:T6Q:V10F:A11S:S17V:T20E:N21D:Q23E:R24V:N26E:R27D	D424D:R429D:T430D:V434D:A435D:S441D:T444D:N445D:Q447D:R448D:N450D:R451D	-312.85997022849875
839	AEEEIAQTNPFSTEQYGVVSEDLEVGED	D561A:R566A:T567Q:V571F:A572S:S578V:T581E:N582D:Q584E:R585V:N587E:R588D	-4.157929812503223	2229.417837211259	-1051.7312962412834	-1.994920087457852	-5.0	D0A:R5A:T6Q:V10F:A11S:S17V:T20E:N21D:Q23E:R24V:N26E:R27D	D424D:R429D:T430D:V434D:A435D:S441D:T444D:N445D:Q447D:R448D:N450D:R451D	-312.85997022849875
840	AEEEIAQTNPFSTEQYGVVSEDLEVGED	D561A:R566A:T567Q:V571F:A572S:S578V:T581E:N582D:Q584E:R585V:N587E:R588D	-4.157929812503223	2229.417837211259	-1051.7312962412834	-1.994920087457852	-5.0	D0A:R5A:T6Q:V10F:A11S:S17V:T20E:N21D:Q23E:R24V:N26E:R27D	D424D:R429D:T430D:V434D:A435D:S441D:T444D:N445D:Q447D:R448D:N450D:R451D	-312.85997022849875
841	AEEEIAQTNPFSTEQYGVVSEDLEVGED	D561A:R566A:T567Q:V571F:A572S:S578V:T581E:N582D:Q584E:R585V:N587E:R588D	-4.157929812503223	2229.417837211259	-1051.7312962412834	-1.994920087457852	-5.0	D0A:R5A:T6Q:V10F:A11S:S17V:T20E:N21D:Q23E:R24V:N26E:R27D	D424D:R429D:T430D:V434D:A435D:S441D:T444D:N445D:Q447D:R448D:N450D:R451D	-312.85997022849875
842	AEEEIAQTNPFSTEQYGVVSEDLEVGED	D561A:R566A:T567Q:V571F:A572S:S578V:T581E:N582D:Q584E:R585V:N587E:R588D	-4.157929812503223	2229.417837211259	-1051.7312962412834	-1.994920087457852	-5.0	D0A:R5A:T6Q:V10F:A11S:S17V:T20E:N21D:Q23E:R24V:N26E:R27D	D424D:R429D:T430D:V434D:A435D:S441D:T444D:N445D:Q447D:R448D:N450D:R451D	-312.85997022849875
843	AEEEIAQTNPFSTEQYGVVSEDLEVGED	D561A:R566A:T567Q:V571F:A572S:S578V:T581E:N582D:Q584E:R585V:N587E:R588D	-4.157929812503223	2229.417837211259	-1051.7312962412834	-1.994920087457852	-5.0	D0A:R5A:T6Q:V10F:A11S:S17V:T20E:N21D:Q23E:R24V:N26E:R27D	D424D:R429D:T430D:V434D:A435D:S441D:T444D:N445D:Q447D:R448D:N450D:R451D	-312.85997022849875
844	AEEEIAQTNPFSTEQYGVVSEDLEVGED	D561A:R566A:T567Q:V571F:A572S:S578V:T581E:N582D:Q584E:R585V:N587E:R588D	-4.157929812503223	2229.417837211259	-1051.7312962412834	-1.994920087457852	-5.0	D0A:R5A:T6Q:V10F:A11S:S17V:T20E:N21D:Q23E:R24V:N26E:R27D	D424D:R429D:T430D:V434D:A435D:S441D:T444D:N445D:Q447D:R448D:N450D:R451D	-312.85997022849875
845	AEEEIAQTNPFSTEQYGVVSEDLEVGED	D561A:R566A:T567Q:V571F:A572S:S578V:T581E:N582D:Q584E:R585V:N587E:R588D	-4.157929812503223	2229.417837211259	-1051.7312962412834	-1.994920087457852	-5.0	D0A:R5A:T6Q:V10F:A11S:S17V:T20E:N21D:Q23E:R24V:N26E:R27D	D424D:R429D:T430D:V434D:A435D:S441D:T444D:N445D:Q447D:R448D:N450D:R451D	-312.85997022849875
846	AEEEIAQTNPFSTEQYGVVSEDLEVGED	D561A:R566A:T567Q:V571F:A572S:S578V:T581E:N582D:Q584E:R585V:N587E:R588D	-4.157929812503223	2229.417837211259	-1051.7312962412834	-1.994920087457852	-5.0	D0A:R5A:T6Q:V10F:A11S:S17V:T20E:N21D:Q23E:R24V:N26E:R27D	D424D:R429D:T430D:V434D:A435D:S441D:T444D:N445D:Q447D:R448D:N450D:R451D	-312.85997022849875
847	AEEEIAQTNPFSTEQYGVVSEDLEVGED	D561A:R566A:T567Q:V571F:A572S:S578V:T581E:N582D:Q584E:R585V:N587E:R588D	-4.157929812503223	2229.417837211259	-1051.7312962412834	-1.994920087457852	-5.0	D0A:R5A:T6Q:V10F:A11S:S17V:T20E:N21D:Q23E:R24V:N26E:R27D	D424D:R429D:T430D:V434D:A435D:S441D:T444D:N445D:Q447D:R448D:N450D:R451D	-312.85997022849875
848	AEEEIAQTNPFSTEQYGVVSEDLEVGED	D561A:R566A:T567Q:V571F:A572S:S578V:T581E:N582D:Q584E:R585V:N587E:R588D	-4.157929812503223	2229.417837211259	-1051.7312962412834	-1.994920087457852	-5.0	D0A:R5A:T6Q:V10F:A11S:S17V:T20E:N21D:Q23E:R24V:N26E:R27D	D424D:R429D:T430D:V434D:A435D:S441D:T444D:N445D:Q447D:R448D:N450D:R451D	-312.85997022849875
849	AEEEIAQTNPFSTEQYGVVSEDLEVGED	D561A:R566A:T567Q:V571F:A572S:S578V:T581E:N582D:Q584E:R585V:N587E:R588D	-4.157929812503223	2229.417837211259	-1051.7312962412834	-1.994920087457852	-5.0	D0A:R5A:T6Q:V10F:A11S:S17V:T20E:N21D:Q23E:R24V:N26E:R27D	D424D:R429D:T430D:V434D:A435D:S441D:T444D:N445D:Q447D:R448D:N450D:R451D	-312.85997022849875
850	AEEEIAQTNPFSTEQYGVVSEDLEVGED	D561A:R566A:T567Q:V571F:A572S:S578V:T581E:N582D:Q584E:R585V:N587E:R588D	-4.157929812503223	2229.417837211259	-1051.7312962412834	-1.994920087457852	-5.0	D0A:R5A:T6Q:V10F:A11S:S17V:T20E:N21D:Q23E:R24V:N26E:R27D	D424D:R429D:T430D:V434D:A435D:S441D:T444D:N445D:Q447D:R448D:N450D:R451D	-312.85997022849875
851	AEEEIAQTNPFSTEQYGVVSEDLEVGED	D561A:R566A:T567Q:V571F:A572S:S578V:T581E:N582D:Q584E:R585V:N587E:R588D	-4.157929812503223	2229.417837211259	-1051.7312962412834	-1.994920087457852	-5.0	D0A:R5A:T6Q:V10F:A11S:S17V:T20E:N21D:Q23E:R24V:N26E:R27D	D424D:R429D:T430D:V434D:A435D:S441D:T444D:N445D:Q447D:R448D:N450D:R451D	-312.85997022849875
852	AEEEIAQTNPFSTEQYGVVSEDLEVGED	D561A:R566A:T567Q:V571F:A572S:S578V:T581E:N582D:Q584E:R585V:N587E:R588D	-4.157929812503223	2229.417837211259	-1051.7312962412834	-1.994920087457852	-5.0	D0A:R5A:T6Q:V10F:A11S:S17V:T20E:N21D:Q23E:R24V:N26E:R27D	D424D:R429D:T430D:V434D:A435D:S441D:T444D:N445D:Q447D:R448D:N450D:R451D	-312.85997022849875
853	AEEEIAQTNPFSTEQYGVVSEDLEVGED	D561A:R566A:T567Q:V571F:A572S:S578V:T581E:N582D:Q584E:R585V:N587E:R588D	-4.157929812503223	2229.417837211259	-1051.7312962412834	-1.994920087457852	-5.0	D0A:R5A:T6Q:V10F:A11S:S17V:T20E:N21D:Q23E:R24V:N26E:R27D	D424D:R429D:T430D:V434D:A435D:S441D:T444D:N445D:Q447D:R448D:N450D:R451D	-312.85997022849875
854	AEEEIAQTNPFSTEQYGVVSEDLEVGED	D561A:R566A:T567Q:V571F:A572S:S578V:T581E:N582D:Q584E:R585V:N587E:R588D	-4.157929812503223	2229.417837211259	-1051.7312962412834	-1.994920087457852	-5.0	D0A:R5A:T6Q:V10F:A11S:S17V:T20E:N21D:Q23E:R24V:N26E:R27D	D424D:R429D:T430D:V434D:A435D:S441D:T444D:N445D:Q447D:R448D:N450D:R451D	-312.85997022849875
855	AEEEIAQTNPFSTEQYGVVSEDQEVGED	D561A:R566A:T567Q:V571F:A572S:S578V:T581E:N582D:L583Q:Q584E:R585V:N587E:R588D	-3.2805406917	2226.300377786132	-1051.9818531870842	-1.9979052828456163	-7.0	D0A:R5A:T6Q:V10F:A11S:S17V:T20E:N21D:L22Q:Q23E:R24V:N26E:R27D	D424D:R429D:T430D:V434D:A435D:S441D:T444D:N445D:L446D:Q447D:R448D:N450D:R451D	-340.8809002499681
856	AEEEIAQTNPVATENYGSVSTNLQRGER	D561A:R566A:T567Q:Q575N:N587E	1.8106605920400003	2261.1640999739197	-1038.8762232661247	-1.9609017491570329	-5.0	D0A:R5A:T6Q:Q14N:N26E	D424E:R429E:T430E:Q438E:N450E	-99.17550114130825
857	AEEEIAQTNPVATEQYGDAPECPCHEEL	D561A:R566A:T567Q:S578D:V579A:S580P:T581E:N582C:L583P:Q584C:R585H:G586E:N587E:R588L	-3.61086964927	2217.682496145971	-1051.0001911520958	-2.0010687620423893	-19.0	D0A:R5A:T6Q:S17D:V18A:S19P:T20E:N21C:L22P:Q23C:R24H:G25E:N26E:R27L	D424L:R429L:T430L:S441L:V442L:S443L:T444L:N445L:L446L:Q447L:R448L:G449L:N450L:R451L	-401.51147743824436
858	AEEEIAQTNPVATEQYGDVSTEPLIGEY	D561A:R566A:T567Q:S578D:N582E:L583P:Q584L:R585I:N587E:R588Y	-1.00713509754	2237.732341450217	-1050.1143326163292	-1.994814716552264	-14.0	D0A:R5A:T6Q:S17D:N21E:L22P:Q23L:R24I:N26E:R27Y	D424Y:R429Y:T430Y:S441Y:N445Y:L446Y:Q447Y:R448Y:N450Y:R451Y	-353.74054814629676
859	AEEEIAQTNPVATEQYGDVSTGDERGNR	D561A:R566A:T567Q:S578D:N582G:L583D:Q584E	0.472086017002	2250.8034580570024	-1040.8341886401176	-1.9683794378085864	-6.0	D0A:R5A:T6Q:S17D:N21G:L22D:Q23E	D424E:R429E:T430E:S441E:N445E:L446E:Q447E	-134.63951655876954
860	AEEEIAQTNPVATEQYGSVDTDQERGER	D561A:R566A:T567Q:S580D:N582D:L583Q:Q584E:N587E	-2.55392717339	2241.308363731413	-1042.2882494330406	-1.97234331252258	-3.0	D0A:R5A:T6Q:S19D:N21D:L22Q:Q23E:N26E	D424E:R429E:T430E:S443E:N445E:L446E:Q447E:N450E	-129.20748405772
861	AEEEIAQTNPVATEQYGSVDTDQERGNR	D561A:R566A:T567Q:S580D:N582D:L583Q:Q584E	-2.24412770703	2247.030408359856	-1040.436984717846	-1.9660199997742047	-3.0	D0A:R5A:T6Q:S19D:N21D:L22Q:Q23E	D424E:R429E:T430E:S443E:N445E:L446E:Q447E	-106.60812241551879
862	AEEEIAQTNPVATEQYGSVDTDQEVGER	D561A:R566A:T567Q:S580D:N582D:L583Q:Q584E:R585V:N587E	-2.33417080837	2237.151241516909	-1042.9832577109337	-1.9721392739944603	-5.0	D0A:R5A:T6Q:S19D:N21D:L22Q:Q23E:R24V:N26E	D424E:R429E:T430E:S443E:N445E:L446E:Q447E:R448E:N450E	-142.24562453457105
863	AEEEIAQTNPVATEQYGSVDTDQQRGNR	D561A:R566A:T567Q:S580D:N582D:L583Q	-2.33384652222	2255.7929812811053	-1039.7832810282707	-1.966339405331768	-5.0	D0A:R5A:T6Q:S19D:N21D:L22Q	D424Q:R429Q:T430Q:S443Q:N445Q:L446Q	-65.89339601931167
864	AEEEIAQTNPVATEQYGSVSTALQRGEQ	D561A:R566A:T567Q:N582A:N587E:R588Q	3.87069416411	2257.216073204758	-1041.143306672573	-1.963322222347664	-5.0	D0A:R5A:T6Q:N21A:N26E:R27Q	D424Q:R429Q:T430Q:N445Q:N450Q:R451Q	-86.34165582126678
865	AEEEIAQTNPVATEQYGSVSTDLQRGER	D561A:R566A:T567Q:N582D:N587E	0.957104770318	2258.431033793376	-1040.4736797213554	-1.9675305904910283	-3.0	D0A:R5A:T6Q:N21D:N26E	D424E:R429E:T430E:N445E:N450E	-76.5279566941309
866	AEEEIAQTNPVATEQYGSVSTDLQRGNR	D561A:R566A:T567Q:N582D	3.24418993306	2264.192173956558	-1038.6224150061607	-1.960844594848868	-3.0	D0A:R5A:T6Q:N21D	D424D:R429D:T430D:N445D	-67.9859255013519
867	AEEEIAQTNPVATEQYGSVSTGDERGNR	D561A:R566A:T567Q:N582G:L583D:Q584E	1.11361732448	2252.6497137129613	-1037.6628150343895	-1.9574537920354649	-6.0	D0A:R5A:T6Q:N21G:L22D:Q23E	D424E:R429E:T430E:N445E:L446E:Q447E	-91.42535231812195
868	AEEEIAQTNPVATEQYGSVSTGLERGNR	D561A:R566A:T567Q:N582G:Q584E	1.58225790456	2256.23519167473	-1036.5288633704183	-1.9545730267416304	-3.0	D0A:R5A:T6Q:N21G:Q23E	D424E:R429E:T430E:N445E:Q447E	-85.60390251236107
869	AEEEIAQTNPVATEQYGSVSTGLERGNR	D561A:R566A:T567Q:N582G:Q584E	1.58225790456	2256.23519167473	-1036.5288633704183	-1.9545730267416304	-3.0	D0A:R5A:T6Q:N21G:Q23E	D424E:R429E:T430E:N445E:Q447E	-85.60390251236107
870	AEEEIAQTNPVATEQYGSVSTGLERGNR	D561A:R566A:T567Q:N582G:Q584E	1.58225790456	2256.23519167473	-1036.5288633704183	-1.9545730267416304	-3.0	D0A:R5A:T6Q:N21G:Q23E	D424E:R429E:T430E:N445E:Q447E	-85.60390251236107
871	AEEEIAQTNPVATEQYGSVSTGLERGNR	D561A:R566A:T567Q:N582G:Q584E	1.58225790456	2256.23519167473	-1036.5288633704183	-1.9545730267416304	-3.0	D0A:R5A:T6Q:N21G:Q23E	D424E:R429E:T430E:N445E:Q447E	-85.60390251236107
872	AEEEIAQTNPVATEQYGSVSTGLERGNR	D561A:R566A:T567Q:N582G:Q584E	1.58225790456	2256.23519167473	-1036.5288633704183	-1.9545730267416304	-3.0	D0A:R5A:T6Q:N21G:Q23E	D424E:R429E:T430E:N445E:Q447E	-85.60390251236107
873	AEEEIAQTNPVATEQYGSVSTGLERGNR	D561A:R566A:T567Q:N582G:Q584E	1.58225790456	2256.23519167473	-1036.5288633704183	-1.9545730267416304	-3.0	D0A:R5A:T6Q:N21G:Q23E	D424E:R429E:T430E:N445E:Q447E	-85.60390251236107
874	AEEEIAQTNPVATEQYGSVSTGLERGNR	D561A:R566A:T567Q:N582G:Q584E	1.58225790456	2256.23519167473	-1036.5288633704183	-1.9545730267416304	-3.0	D0A:R5A:T6Q:N21G:Q23E	D424E:R429E:T430E:N445E:Q447E	-85.60390251236107
875	AEEEIAQTNPVATEQYGSVSTGLERGNR	D561A:R566A:T567Q:N582G:Q584E	1.58225790456	2256.23519167473	-1036.5288633704183	-1.9545730267416304	-3.0	D0A:R5A:T6Q:N21G:Q23E	D424E:R429E:T430E:N445E:Q447E	-85.60390251236107
876	AEEEIAQTNPVATEQYGSVSTGLERGNR	D561A:R566A:T567Q:N582G:Q584E	1.58225790456	2256.23519167473	-1036.5288633704183	-1.9545730267416304	-3.0	D0A:R5A:T6Q:N21G:Q23E	D424E:R429E:T430E:N445E:Q447E	-85.60390251236107
877	AEEEIAQTNPVATEQYGSVSTGLERGNR	D561A:R566A:T567Q:N582G:Q584E	1.58225790456	2256.23519167473	-1036.5288633704183	-1.9545730267416304	-3.0	D0A:R5A:T6Q:N21G:Q23E	D424E:R429E:T430E:N445E:Q447E	-85.60390251236107
878	AEEEIAQTNPVATEQYGSVSTGLERGNR	D561A:R566A:T567Q:N582G:Q584E	1.58225790456	2256.23519167473	-1036.5288633704183	-1.9545730267416304	-3.0	D0A:R5A:T6Q:N21G:Q23E	D424E:R429E:T430E:N445E:Q447E	-85.60390251236107
879	AEEEIAQTNPVATEQYGSVSTGLERGNR	D561A:R566A:T567Q:N582G:Q584E	1.58225790456	2256.23519167473	-1036.5288633704183	-1.9545730267416304	-3.0	D0A:R5A:T6Q:N21G:Q23E	D424E:R429E:T430E:N445E:Q447E	-85.60390251236107
880	AEEEIAQTNPVATEQYGSVSTGLERGNR	D561A:R566A:T567Q:N582G:Q584E	1.58225790456	2256.23519167473	-1036.5288633704183	-1.9545730267416304	-3.0	D0A:R5A:T6Q:N21G:Q23E	D424E:R429E:T430E:N445E:Q447E	-85.60390251236107
881	AEEEIAQTNPVATEQYGSVSTGLERGNR	D561A:R566A:T567Q:N582G:Q584E	1.58225790456	2256.23519167473	-1036.5288633704183	-1.9545730267416304	-3.0	D0A:R5A:T6Q:N21G:Q23E	D424E:R429E:T430E:N445E:Q447E	-85.60390251236107
882	AEEEIAQTNPVATEQYGSVSTGLERGNR	D561A:R566A:T567Q:N582G:Q584E	1.58225790456	2256.23519167473	-1036.5288633704183	-1.9545730267416304	-3.0	D0A:R5A:T6Q:N21G:Q23E	D424E:R429E:T430E:N445E:Q447E	-85.60390251236107
883	AEEEIAQTNPVATEQYGSVSTGLERGNR	D561A:R566A:T567Q:N582G:Q584E	1.58225790456	2256.23519167473	-1036.5288633704183	-1.9545730267416304	-3.0	D0A:R5A:T6Q:N21G:Q23E	D424E:R429E:T430E:N445E:Q447E	-85.60390251236107
884	AEEEIAQTNPVATEQYGSVSTGLERGNR	D561A:R566A:T567Q:N582G:Q584E	1.58225790456	2256.23519167473	-1036.5288633704183	-1.9545730267416304	-3.0	D0A:R5A:T6Q:N21G:Q23E	D424E:R429E:T430E:N445E:Q447E	-85.60390251236107
885	AEEEIAQTNPVATEQYGSVSTGLERGNR	D561A:R566A:T567Q:N582G:Q584E	1.58225790456	2256.23519167473	-1036.5288633704183	-1.9545730267416304	-3.0	D0A:R5A:T6Q:N21G:Q23E	D424E:R429E:T430E:N445E:Q447E	-85.60390251236107
886	AEEEIAQTNPVATEQYGSVSTGLERGNR	D561A:R566A:T567Q:N582G:Q584E	1.58225790456	2256.23519167473	-1036.5288633704183	-1.9545730267416304	-3.0	D0A:R5A:T6Q:N21G:Q23E	D424E:R429E:T430E:N445E:Q447E	-85.60390251236107
887	AEEEIAQTNPVATEQYGSVSTGLERGNR	D561A:R566A:T567Q:N582G:Q584E	1.58225790456	2256.23519167473	-1036.5288633704183	-1.9545730267416304	-3.0	D0A:R5A:T6Q:N21G:Q23E	D424E:R429E:T430E:N445E:Q447E	-85.60390251236107
888	AEEEIAQTNPVATEQYGSVSTGLERGNR	D561A:R566A:T567Q:N582G:Q584E	1.58225790456	2256.23519167473	-1036.5288633704183	-1.9545730267416304	-3.0	D0A:R5A:T6Q:N21G:Q23E	D424E:R429E:T430E:N445E:Q447E	-85.60390251236107
889	AEEEIAQTNPVATEQYGSVSTGLERGNR	D561A:R566A:T567Q:N582G:Q584E	1.58225790456	2256.23519167473	-1036.5288633704183	-1.9545730267416304	-3.0	D0A:R5A:T6Q:N21G:Q23E	D424E:R429E:T430E:N445E:Q447E	-85.60390251236107
890	AEEEIAQTNPVATEQYGSVSTGLERGNR	D561A:R566A:T567Q:N582G:Q584E	1.58225790456	2256.23519167473	-1036.5288633704183	-1.9545730267416304	-3.0	D0A:R5A:T6Q:N21G:Q23E	D424E:R429E:T430E:N445E:Q447E	-85.60390251236107
891	AEEEIAQTNPVATEQYGSVSTGLERGNR	D561A:R566A:T567Q:N582G:Q584E	1.58225790456	2256.23519167473	-1036.5288633704183	-1.9545730267416304	-3.0	D0A:R5A:T6Q:N21G:Q23E	D424E:R429E:T430E:N445E:Q447E	-85.60390251236107
892	AEEEIAQTNPVATEQYGSVSTGLERGNR	D561A:R566A:T567Q:N582G:Q584E	1.58225790456	2256.23519167473	-1036.5288633704183	-1.9545730267416304	-3.0	D0A:R5A:T6Q:N21G:Q23E	D424E:R429E:T430E:N445E:Q447E	-85.60390251236107
893	AEEEIAQTNPVATEQYGSVSTGLERGNR	D561A:R566A:T567Q:N582G:Q584E	1.58225790456	2256.23519167473	-1036.5288633704183	-1.9545730267416304	-3.0	D0A:R5A:T6Q:N21G:Q23E	D424E:R429E:T430E:N445E:Q447E	-85.60390251236107
894	AEEEIAQTNPVATEQYGSVSTGLERGNR	D561A:R566A:T567Q:N582G:Q584E	1.58225790456	2256.23519167473	-1036.5288633704183	-1.9545730267416304	-3.0	D0A:R5A:T6Q:N21G:Q23E	D424E:R429E:T430E:N445E:Q447E	-85.60390251236107
895	AEEEIAQTNPVATEQYGSVSTGLERGNR	D561A:R566A:T567Q:N582G:Q584E	1.58225790456	2256.23519167473	-1036.5288633704183	-1.9545730267416304	-3.0	D0A:R5A:T6Q:N21G:Q23E	D424E:R429E:T430E:N445E:Q447E	-85.60390251236107
896	AEEEIAQTNPVATEQYGSVSTGLERGNR	D561A:R566A:T567Q:N582G:Q584E	1.58225790456	2256.23519167473	-1036.5288633704183	-1.9545730267416304	-3.0	D0A:R5A:T6Q:N21G:Q23E	D424E:R429E:T430E:N445E:Q447E	-85.60390251236107
897	AEEEIAQTNPVATEQYGSVSTGLERGNR	D561A:R566A:T567Q:N582G:Q584E	1.58225790456	2256.23519167473	-1036.5288633704183	-1.9545730267416304	-3.0	D0A:R5A:T6Q:N21G:Q23E	D424E:R429E:T430E:N445E:Q447E	-85.60390251236107
898	AEEEIAQTNPVATEQYGSVSTGLERGNR	D561A:R566A:T567Q:N582G:Q584E	1.58225790456	2256.23519167473	-1036.5288633704183	-1.9545730267416304	-3.0	D0A:R5A:T6Q:N21G:Q23E	D424E:R429E:T430E:N445E:Q447E	-85.60390251236107
899	AEEEIAQTNPVATEQYGSVSTGLERGNR	D561A:R566A:T567Q:N582G:Q584E	1.58225790456	2256.23519167473	-1036.5288633704183	-1.9545730267416304	-3.0	D0A:R5A:T6Q:N21G:Q23E	D424E:R429E:T430E:N445E:Q447E	-85.60390251236107
900	AEEEIAQTNPVATEQYGSVSTGLERGNR	D561A:R566A:T567Q:N582G:Q584E	1.38338130862952	2256.23519167473	-1036.5288633704183	-1.9545730267416304	-3.0	D0A:R5A:T6Q:N21G:Q23E	D424E:R429E:T430E:N445E:Q447E	-85.60390251236107
901	AEEEIAQTNPVATEQYGSVSTGLERGNR	D561A:R566A:T567Q:N582G:Q584E	1.38338130862952	2256.23519167473	-1036.5288633704183	-1.9545730267416304	-3.0	D0A:R5A:T6Q:N21G:Q23E	D424E:R429E:T430E:N445E:Q447E	-85.60390251236107
902	AEEEIAQTNPVATEQYGSVSTGLERGNR	D561A:R566A:T567Q:N582G:Q584E	1.38338130862952	2256.23519167473	-1036.5288633704183	-1.9545730267416304	-3.0	D0A:R5A:T6Q:N21G:Q23E	D424E:R429E:T430E:N445E:Q447E	-85.60390251236107
903	AEEEIAQTNPVATEQYGSVSTGLERGNR	D561A:R566A:T567Q:N582G:Q584E	1.38338130862952	2256.23519167473	-1036.5288633704183	-1.9545730267416304	-3.0	D0A:R5A:T6Q:N21G:Q23E	D424E:R429E:T430E:N445E:Q447E	-85.60390251236107
904	AEEEIAQTNPVATEQYGSVSTGLERGNR	D561A:R566A:T567Q:N582G:Q584E	1.38338130862952	2256.23519167473	-1036.5288633704183	-1.9545730267416304	-3.0	D0A:R5A:T6Q:N21G:Q23E	D424E:R429E:T430E:N445E:Q447E	-85.60390251236107
905	AEEEIAQTNPVATEQYGSVSTGLERGNR	D561A:R566A:T567Q:N582G:Q584E	1.38338130862952	2256.23519167473	-1036.5288633704183	-1.9545730267416304	-3.0	D0A:R5A:T6Q:N21G:Q23E	D424E:R429E:T430E:N445E:Q447E	-85.60390251236107
906	AEEEIAQTNPVATEQYGSVSTGLERGNR	D561A:R566A:T567Q:N582G:Q584E	1.38338130862952	2256.23519167473	-1036.5288633704183	-1.9545730267416304	-3.0	D0A:R5A:T6Q:N21G:Q23E	D424E:R429E:T430E:N445E:Q447E	-85.60390251236107
907	AEEEIAQTNPVATEQYGSVSTGLERGNR	D561A:R566A:T567Q:N582G:Q584E	1.38338130862952	2256.23519167473	-1036.5288633704183	-1.9545730267416304	-3.0	D0A:R5A:T6Q:N21G:Q23E	D424E:R429E:T430E:N445E:Q447E	-85.60390251236107
908	AEEEIAQTNPVATEQYGSVSTGLERGNR	D561A:R566A:T567Q:N582G:Q584E	1.38338130862952	2256.23519167473	-1036.5288633704183	-1.9545730267416304	-3.0	D0A:R5A:T6Q:N21G:Q23E	D424E:R429E:T430E:N445E:Q447E	-85.60390251236107
909	AEEEIAQTNPVATEQYGSVSTGLERGNR	D561A:R566A:T567Q:N582G:Q584E	1.38338130862952	2256.23519167473	-1036.5288633704183	-1.9545730267416304	-3.0	D0A:R5A:T6Q:N21G:Q23E	D424E:R429E:T430E:N445E:Q447E	-85.60390251236107
910	AEEEIAQTNPVATEQYGSVSTGLERGNR	D561A:R566A:T567Q:N582G:Q584E	1.38338130862952	2256.23519167473	-1036.5288633704183	-1.9545730267416304	-3.0	D0A:R5A:T6Q:N21G:Q23E	D424E:R429E:T430E:N445E:Q447E	-85.60390251236107
911	AEEEIAQTNPVATEQYGSVSTGLERGNR	D561A:R566A:T567Q:N582G:Q584E	1.38338130862952	2256.23519167473	-1036.5288633704183	-1.9545730267416304	-3.0	D0A:R5A:T6Q:N21G:Q23E	D424E:R429E:T430E:N445E:Q447E	-85.60390251236107
912	AEEEIAQTNPVATEQYGSVSTGLERGNR	D561A:R566A:T567Q:N582G:Q584E	1.38338130862952	2256.23519167473	-1036.5288633704183	-1.9545730267416304	-3.0	D0A:R5A:T6Q:N21G:Q23E	D424E:R429E:T430E:N445E:Q447E	-85.60390251236107
913	AEEEIAQTNPVATEQYGSVSTGLERGNR	D561A:R566A:T567Q:N582G:Q584E	1.38338130862952	2256.23519167473	-1036.5288633704183	-1.9545730267416304	-3.0	D0A:R5A:T6Q:N21G:Q23E	D424E:R429E:T430E:N445E:Q447E	-85.60390251236107
914	AEEEIAQTNPVATEQYGSVSTGLERGNR	D561A:R566A:T567Q:N582G:Q584E	1.38338130862952	2256.23519167473	-1036.5288633704183	-1.9545730267416304	-3.0	D0A:R5A:T6Q:N21G:Q23E	D424E:R429E:T430E:N445E:Q447E	-85.60390251236107
915	AEEEIAQTNPVATEQYGSVSTGLERGNR	D561A:R566A:T567Q:N582G:Q584E	1.38338130862952	2256.23519167473	-1036.5288633704183	-1.9545730267416304	-3.0	D0A:R5A:T6Q:N21G:Q23E	D424E:R429E:T430E:N445E:Q447E	-85.60390251236107
916	AEEEIAQTNPVATEQYGSVSTGLERGNR	D561A:R566A:T567Q:N582G:Q584E	1.38338130862952	2256.23519167473	-1036.5288633704183	-1.9545730267416304	-3.0	D0A:R5A:T6Q:N21G:Q23E	D424E:R429E:T430E:N445E:Q447E	-85.60390251236107
917	AEEEIAQTNPVATEQYGSVSTGLERGNR	D561A:R566A:T567Q:N582G:Q584E	1.38338130862952	2256.23519167473	-1036.5288633704183	-1.9545730267416304	-3.0	D0A:R5A:T6Q:N21G:Q23E	D424E:R429E:T430E:N445E:Q447E	-85.60390251236107
918	AEEEIAQTNPVATEQYGSVSTGLERGNR	D561A:R566A:T567Q:N582G:Q584E	1.38338130862952	2256.23519167473	-1036.5288633704183	-1.9545730267416304	-3.0	D0A:R5A:T6Q:N21G:Q23E	D424E:R429E:T430E:N445E:Q447E	-85.60390251236107
919	AEEEIAQTNPVATEQYGSVSTGLERGNR	D561A:R566A:T567Q:N582G:Q584E	1.38338130862952	2256.23519167473	-1036.5288633704183	-1.9545730267416304	-3.0	D0A:R5A:T6Q:N21G:Q23E	D424E:R429E:T430E:N445E:Q447E	-85.60390251236107
920	AEEEIAQTNPVATEQYGSVSTGLERGNR	D561A:R566A:T567Q:N582G:Q584E	1.38338130862952	2256.23519167473	-1036.5288633704183	-1.9545730267416304	-3.0	D0A:R5A:T6Q:N21G:Q23E	D424E:R429E:T430E:N445E:Q447E	-85.60390251236107
921	AEEEIAQTNPVATEQYGSVSTGLERGNR	D561A:R566A:T567Q:N582G:Q584E	1.38338130862952	2256.23519167473	-1036.5288633704183	-1.9545730267416304	-3.0	D0A:R5A:T6Q:N21G:Q23E	D424E:R429E:T430E:N445E:Q447E	-85.60390251236107
922	AEEEIAQTNPVATEQYGSVSTGLERGNR	D561A:R566A:T567Q:N582G:Q584E	1.38338130862952	2256.23519167473	-1036.5288633704183	-1.9545730267416304	-3.0	D0A:R5A:T6Q:N21G:Q23E	D424E:R429E:T430E:N445E:Q447E	-85.60390251236107
923	AEEEIAQTNPVATEQYGSVSTGLERGNR	D561A:R566A:T567Q:N582G:Q584E	1.38338130862952	2256.23519167473	-1036.5288633704183	-1.9545730267416304	-3.0	D0A:R5A:T6Q:N21G:Q23E	D424E:R429E:T430E:N445E:Q447E	-85.60390251236107
924	AEEEIAQTNPVATEQYGSVSTGLERGNR	D561A:R566A:T567Q:N582G:Q584E	1.38338130862952	2256.23519167473	-1036.5288633704183	-1.9545730267416304	-3.0	D0A:R5A:T6Q:N21G:Q23E	D424E:R429E:T430E:N445E:Q447E	-85.60390251236107
925	AEEEIAQTNPVATEQYGSVSTGLERGNR	D561A:R566A:T567Q:N582G:Q584E	1.38338130862952	2256.23519167473	-1036.5288633704183	-1.9545730267416304	-3.0	D0A:R5A:T6Q:N21G:Q23E	D424E:R429E:T430E:N445E:Q447E	-85.60390251236107
926	AEEEIAQTNPVATEQYGSVSTGLERGNR	D561A:R566A:T567Q:N582G:Q584E	1.38338130862952	2256.23519167473	-1036.5288633704183	-1.9545730267416304	-3.0	D0A:R5A:T6Q:N21G:Q23E	D424E:R429E:T430E:N445E:Q447E	-85.60390251236107
927	AEEEIAQTNPVATEQYGSVSTGLERGNR	D561A:R566A:T567Q:N582G:Q584E	1.38338130862952	2256.23519167473	-1036.5288633704183	-1.9545730267416304	-3.0	D0A:R5A:T6Q:N21G:Q23E	D424E:R429E:T430E:N445E:Q447E	-85.60390251236107
928	AEEEIAQTNPVATEQYGSVSTGLERGNR	D561A:R566A:T567Q:N582G:Q584E	1.38338130862952	2256.23519167473	-1036.5288633704183	-1.9545730267416304	-3.0	D0A:R5A:T6Q:N21G:Q23E	D424E:R429E:T430E:N445E:Q447E	-85.60390251236107
929	AEEEIAQTNPVATEQYGSVSTGLERGNR	D561A:R566A:T567Q:N582G:Q584E	1.38338130862952	2256.23519167473	-1036.5288633704183	-1.9545730267416304	-3.0	D0A:R5A:T6Q:N21G:Q23E	D424E:R429E:T430E:N445E:Q447E	-85.60390251236107
930	AEEEIAQTNPVATEQYGSVSTGLERGNR	D561A:R566A:T567Q:N582G:Q584E	1.38338130862952	2256.23519167473	-1036.5288633704183	-1.9545730267416304	-3.0	D0A:R5A:T6Q:N21G:Q23E	D424E:R429E:T430E:N445E:Q447E	-85.60390251236107
931	AEEEIAQTNPVATEQYGSVSTGLERGNR	D561A:R566A:T567Q:N582G:Q584E	1.38338130862952	2256.23519167473	-1036.5288633704183	-1.9545730267416304	-3.0	D0A:R5A:T6Q:N21G:Q23E	D424E:R429E:T430E:N445E:Q447E	-85.60390251236107
932	AEEEIAQTNPVATEQYGSVSTNLEDGND	D561A:R566A:T567Q:Q584E:R585D:R588D	0.156707497193	2258.6387634373336	-1039.4272620081902	-1.965399064080564	-5.0	D0A:R5A:T6Q:Q23E:R24D:R27D	D424D:R429D:T430D:Q447D:R448D:R451D	-157.72033237336933
933	AEEEIAQTNPVATEQYGVVSENQERGDR	D561A:R566A:T567Q:S578V:T581E:L583Q:Q584E:N587D	0.0597924387088	2247.947521957703	-1043.9311349987984	-1.9730375139240128	-5.0	D0A:R5A:T6Q:S17V:T20E:L22Q:Q23E:N26D	D424D:R429D:T430D:S441D:T444D:L446D:Q447D:N450D	-189.07662676795118
934	AEEEIAQTNPVATEQYGVVSENQQRGNR	D561A:R566A:T567Q:S578V:T581E:L583Q	2.8143060841400005	2261.8691242890327	-1042.6832936406136	-1.9727606800939304	-9.0	D0A:R5A:T6Q:S17V:T20E:L22Q	D424Q:R429Q:T430Q:S441Q:T444Q:L446Q	-85.50167979641199
935	AEEEIAQTNPVATEQYGVVSTDQQRGNR	D561A:R566A:T567Q:S578V:N582D:L583Q	1.92181510753	2260.4601684258923	-1041.0280420184135	-1.9684617588285769	-6.0	D0A:R5A:T6Q:S17V:N21D:L22Q	D424Q:R429Q:T430Q:S441Q:N445Q:L446Q	-86.31389023733047
936	AEEEIAQTNPVATEQYGVVSTNLERGDR	D561A:R566A:T567Q:S578V:Q584E:N587D	0.55490689882	2255.757126697212	-1041.484747111797	-1.9640626411217488	-2.0	D0A:R5A:T6Q:S17V:Q23E:N26D	D424D:R429D:T430D:S441D:Q447D:N450D	-154.9054935521589
937	AEEEIAQTNPVATEQYGVVSTNLQRGED	D561A:R566A:T567Q:S578V:N587E:R588D	2.46016617756	2262.351418376052	-1044.5823666453362	-1.975749168322496	-7.0	D0A:R5A:T6Q:S17V:N26E:R27D	D424D:R429D:T430D:S441D:N450D:R451D	-152.1579210636663
938	AEEEIAQTNPVATEQYGVVSTNQERGDR	D561A:R566A:T567Q:S578V:L583Q:Q584E:N587D	0.621546542394	2252.556851920604	-1041.735304057598	-1.967190604678468	-4.0	D0A:R5A:T6Q:S17V:L22Q:Q23E:N26D	D424D:R429D:T430D:S441D:L446D:Q447D:N450D	-182.9264235736282
939	AEEEIAQTNPVATEVYGSVSTNLMHGNR	D561A:R566A:T567Q:Q575V:Q584M:R585H	1.19497772412	2257.31976086162	-1038.0472294688225	-1.9590704592666184	-8.0	D0A:R5A:T6Q:Q14V:Q23M:R24H	D424H:R429H:T430H:Q438H:Q447H:R448H	-78.52415325072565
940	AEEEIATTNPFATEQYGSVSTNLQRGNR	D561A:R566A:V571F	0.517969680411	2270.563344139553	-1039.915487587452	-1.960934677565029	-4.0	D0A:R5A:V10F	D424F:R429F:V434F	-118.49256900374894
941	AEEEIATTNPVATEQYGDVSTNLQRGNR	D561A:R566A:S578D	3.08442071995	2273.905697910041	-1041.7278253436089	-1.966767709838632	-4.0	D0A:R5A:S17D	D424D:R429D:S441D	-88.85983472206036
942	AEEEIATTNPVATEQYGDVSTNSQRGNR	D561A:R566A:S578D:L583S	2.4108578729	2270.4106378065844	-1042.0218757987022	-1.9699986922717967	-7.0	D0A:R5A:S17D:L22S	D424S:R429S:S441S:L446S	-70.00057151003968
943	AEEEIATTNPVATEQYGGVGTNLQRGTR	D561A:R566A:S578G:S580G:N587T	1.73096037606	2266.3194998009576	-1043.0147213339806	-1.9723515446245783	-4.0	D0A:R5A:S17G:S19G:N26T	D424T:R429T:S441T:S443T:N450T	-110.25858191601426
944	AEEEIATTNPVATEQYGSVPTNLCRGER	D561A:R566A:S580P:Q584C:N587E	-1.7959015431	2257.9308142722507	-1040.6775771975515	-1.966939878371869	-8.0	D0A:R5A:S19P:Q23C:N26E	D424E:R429E:S443E:Q447E:N450E	-94.44000920040885
945	AEEEIATTNPVATEQYGSVSENLQDGED	D561A:R566A:T581E:R585D:N587E:R588D	0.409830886285	2262.660565588744	-1043.29527002573	-1.975015100027096	-7.0	D0A:R5A:T20E:R24D:N26E:R27D	D424D:R429D:T444D:R448D:N450D:R451D	-114.33926177024651
946	AEEEIATTNPVATEQYGSVSENQERGER	D561A:R566A:T581E:L583Q:Q584E:N587E	1.07656734283	2253.384739744233	-1043.5078080296516	-1.9713023044240727	-5.0	D0A:R5A:T20E:L22Q:Q23E:N26E	D424E:R429E:T444E:L446E:Q447E:N450E	-85.17910036967203
947	AEEEIATTNPVATEQYGSVSTDQQRGNR	D561A:R566A:N582D:L583Q	3.4156561618	2266.5008195843384	-1039.3475880026815	-1.9605103715077072	-4.0	D0A:R5A:N21D:L22Q	D424Q:R429Q:N445Q:L446Q	-35.85287313038228
948	AEEEIATTNPVATEQYGSVSTNLERGER	D561A:R566A:Q584E:N587E	1.75821265977	2261.2806566309487	-1041.0614201426506	-1.962024843072616	-2.0	D0A:R5A:Q23E:N26E	D424E:R429E:Q447E:N450E	-79.25723910301201
949	AEEEIATTNPVATEQYGSVSTNLERGER	D561A:R566A:Q584E:N587E	1.75821265977	2261.2806566309487	-1041.0614201426506	-1.962024843072616	-2.0	D0A:R5A:Q23E:N26E	D424E:R429E:Q447E:N450E	-79.25723910301201
950	AEEEIATTNPVATEQYGSVSTNLERGER	D561A:R566A:Q584E:N587E	1.75821265977	2261.2806566309487	-1041.0614201426506	-1.962024843072616	-2.0	D0A:R5A:Q23E:N26E	D424E:R429E:Q447E:N450E	-79.25723910301201
951	AEEEIATTNPVATEQYGSVSTNLERGER	D561A:R566A:Q584E:N587E	1.75821265977	2261.2806566309487	-1041.0614201426506	-1.962024843072616	-2.0	D0A:R5A:Q23E:N26E	D424E:R429E:Q447E:N450E	-79.25723910301201
952	AEEEIATTNPVATEQYGSVSTNLERGER	D561A:R566A:Q584E:N587E	1.75821265977	2261.2806566309487	-1041.0614201426506	-1.962024843072616	-2.0	D0A:R5A:Q23E:N26E	D424E:R429E:Q447E:N450E	-79.25723910301201
953	AEEEIATTNPVATEQYGSVSTNLERGER	D561A:R566A:Q584E:N587E	1.75821265977	2261.2806566309487	-1041.0614201426506	-1.962024843072616	-2.0	D0A:R5A:Q23E:N26E	D424E:R429E:Q447E:N450E	-79.25723910301201
954	AEEEIATTNPVATEQYGSVSTNLERGER	D561A:R566A:Q584E:N587E	1.75821265977	2261.2806566309487	-1041.0614201426506	-1.962024843072616	-2.0	D0A:R5A:Q23E:N26E	D424E:R429E:Q447E:N450E	-79.25723910301201
955	AEEEIATTNPVATEQYGSVSTNLERGER	D561A:R566A:Q584E:N587E	1.75821265977	2261.2806566309487	-1041.0614201426506	-1.962024843072616	-2.0	D0A:R5A:Q23E:N26E	D424E:R429E:Q447E:N450E	-79.25723910301201
956	AEEEIATTNPVATEQYGSVSTNLERGER	D561A:R566A:Q584E:N587E	1.75821265977	2261.2806566309487	-1041.0614201426506	-1.962024843072616	-2.0	D0A:R5A:Q23E:N26E	D424E:R429E:Q447E:N450E	-79.25723910301201
957	AEEEIATTNPVATEQYGSVSTNLERGER	D561A:R566A:Q584E:N587E	1.75821265977	2261.2806566309487	-1041.0614201426506	-1.962024843072616	-2.0	D0A:R5A:Q23E:N26E	D424E:R429E:Q447E:N450E	-79.25723910301201
958	AEEEIATTNPVATEQYGSVSTNLERGER	D561A:R566A:Q584E:N587E	1.75821265977	2261.2806566309487	-1041.0614201426506	-1.962024843072616	-2.0	D0A:R5A:Q23E:N26E	D424E:R429E:Q447E:N450E	-79.25723910301201
959	AEEEIATTNPVATEQYGSVSTNLERGER	D561A:R566A:Q584E:N587E	1.75821265977	2261.2806566309487	-1041.0614201426506	-1.962024843072616	-2.0	D0A:R5A:Q23E:N26E	D424E:R429E:Q447E:N450E	-79.25723910301201
960	AEEEIATTNPVATEQYGSVSTNLERGER	D561A:R566A:Q584E:N587E	1.75821265977	2261.2806566309487	-1041.0614201426506	-1.962024843072616	-2.0	D0A:R5A:Q23E:N26E	D424E:R429E:Q447E:N450E	-79.25723910301201
961	AEEEIATTNPVATEQYGSVSTNLERGER	D561A:R566A:Q584E:N587E	1.75821265977	2261.2806566309487	-1041.0614201426506	-1.962024843072616	-2.0	D0A:R5A:Q23E:N26E	D424E:R429E:Q447E:N450E	-79.25723910301201
962	AEEEIATTNPVATEQYGSVSTNLERGER	D561A:R566A:Q584E:N587E	1.75821265977	2261.2806566309487	-1041.0614201426506	-1.962024843072616	-2.0	D0A:R5A:Q23E:N26E	D424E:R429E:Q447E:N450E	-79.25723910301201
963	AEEEIATTNPVATEQYGSVSTNLERGER	D561A:R566A:Q584E:N587E	1.75821265977	2261.2806566309487	-1041.0614201426506	-1.962024843072616	-2.0	D0A:R5A:Q23E:N26E	D424E:R429E:Q447E:N450E	-79.25723910301201
964	AEEEIATTNPVATEQYGSVSTNLERGER	D561A:R566A:Q584E:N587E	1.75821265977	2261.2806566309487	-1041.0614201426506	-1.962024843072616	-2.0	D0A:R5A:Q23E:N26E	D424E:R429E:Q447E:N450E	-79.25723910301201
965	AEEEIATTNPVATEQYGSVSTNLERGER	D561A:R566A:Q584E:N587E	1.75821265977	2261.2806566309487	-1041.0614201426506	-1.962024843072616	-2.0	D0A:R5A:Q23E:N26E	D424E:R429E:Q447E:N450E	-79.25723910301201
966	AEEEIATTNPVATEQYGSVSTNLERGER	D561A:R566A:Q584E:N587E	1.75821265977	2261.2806566309487	-1041.0614201426506	-1.962024843072616	-2.0	D0A:R5A:Q23E:N26E	D424E:R429E:Q447E:N450E	-79.25723910301201
967	AEEEIATTNPVATEQYGSVSTNLERGER	D561A:R566A:Q584E:N587E	1.75821265977	2261.2806566309487	-1041.0614201426506	-1.962024843072616	-2.0	D0A:R5A:Q23E:N26E	D424E:R429E:Q447E:N450E	-79.25723910301201
968	AEEEIATTNPVATEQYGSVSTNLERGER	D561A:R566A:Q584E:N587E	1.75821265977	2261.2806566309487	-1041.0614201426506	-1.962024843072616	-2.0	D0A:R5A:Q23E:N26E	D424E:R429E:Q447E:N450E	-79.25723910301201
969	AEEEIATTNPVATEQYGSVSTNLERGER	D561A:R566A:Q584E:N587E	1.75821265977	2261.2806566309487	-1041.0614201426506	-1.962024843072616	-2.0	D0A:R5A:Q23E:N26E	D424E:R429E:Q447E:N450E	-79.25723910301201
970	AEEEIATTNPVATEQYGSVSTNLERGER	D561A:R566A:Q584E:N587E	1.75821265977	2261.2806566309487	-1041.0614201426506	-1.962024843072616	-2.0	D0A:R5A:Q23E:N26E	D424E:R429E:Q447E:N450E	-79.25723910301201
971	AEEEIATTNPVATEQYGSVSTNLERGER	D561A:R566A:Q584E:N587E	1.75821265977	2261.2806566309487	-1041.0614201426506	-1.962024843072616	-2.0	D0A:R5A:Q23E:N26E	D424E:R429E:Q447E:N450E	-79.25723910301201
972	AEEEIATTNPVATEQYGSVSTNLERGER	D561A:R566A:Q584E:N587E	1.75821265977	2261.2806566309487	-1041.0614201426506	-1.962024843072616	-2.0	D0A:R5A:Q23E:N26E	D424E:R429E:Q447E:N450E	-79.25723910301201
973	AEEEIATTNPVATEQYGSVSTNLERGER	D561A:R566A:Q584E:N587E	1.75821265977	2261.2806566309487	-1041.0614201426506	-1.962024843072616	-2.0	D0A:R5A:Q23E:N26E	D424E:R429E:Q447E:N450E	-79.25723910301201
974	AEEEIATTNPVATEQYGSVSTNLERGER	D561A:R566A:Q584E:N587E	1.75821265977	2261.2806566309487	-1041.0614201426506	-1.962024843072616	-2.0	D0A:R5A:Q23E:N26E	D424E:R429E:Q447E:N450E	-79.25723910301201
975	AEEEIATTNPVATEQYGSVSTNLERGER	D561A:R566A:Q584E:N587E	1.75821265977	2261.2806566309487	-1041.0614201426506	-1.962024843072616	-2.0	D0A:R5A:Q23E:N26E	D424E:R429E:Q447E:N450E	-79.25723910301201
976	AEEEIATTNPVATEQYGSVSTNLERGER	D561A:R566A:Q584E:N587E	1.75821265977	2261.2806566309487	-1041.0614201426506	-1.962024843072616	-2.0	D0A:R5A:Q23E:N26E	D424E:R429E:Q447E:N450E	-79.25723910301201
977	AEEEIATTNPVATEQYGSVSTNLERGER	D561A:R566A:Q584E:N587E	1.75821265977	2261.2806566309487	-1041.0614201426506	-1.962024843072616	-2.0	D0A:R5A:Q23E:N26E	D424E:R429E:Q447E:N450E	-79.25723910301201
978	AEEEIATTNPVATEQYGSVSTNLERGER	D561A:R566A:Q584E:N587E	1.75821265977	2261.2806566309487	-1041.0614201426506	-1.962024843072616	-2.0	D0A:R5A:Q23E:N26E	D424E:R429E:Q447E:N450E	-79.25723910301201
979	AEEEIATTNPVATEQYGSVSTNLERGER	D561A:R566A:Q584E:N587E	1.75821265977	2261.2806566309487	-1041.0614201426506	-1.962024843072616	-2.0	D0A:R5A:Q23E:N26E	D424E:R429E:Q447E:N450E	-79.25723910301201
980	AEEEIATTNPVATEQYGSVSTNLERGER	D561A:R566A:Q584E:N587E	2.049821898079749	2261.2806566309487	-1041.0614201426506	-1.962024843072616	-2.0	D0A:R5A:Q23E:N26E	D424E:R429E:Q447E:N450E	-79.25723910301201
981	AEEEIATTNPVATEQYGSVSTNLERGER	D561A:R566A:Q584E:N587E	2.049821898079749	2261.2806566309487	-1041.0614201426506	-1.962024843072616	-2.0	D0A:R5A:Q23E:N26E	D424E:R429E:Q447E:N450E	-79.25723910301201
982	AEEEIATTNPVATEQYGSVSTNLERGER	D561A:R566A:Q584E:N587E	2.049821898079749	2261.2806566309487	-1041.0614201426506	-1.962024843072616	-2.0	D0A:R5A:Q23E:N26E	D424E:R429E:Q447E:N450E	-79.25723910301201
983	AEEEIATTNPVATEQYGSVSTNLERGER	D561A:R566A:Q584E:N587E	2.049821898079749	2261.2806566309487	-1041.0614201426506	-1.962024843072616	-2.0	D0A:R5A:Q23E:N26E	D424E:R429E:Q447E:N450E	-79.25723910301201
984	AEEEIATTNPVATEQYGSVSTNLERGER	D561A:R566A:Q584E:N587E	2.049821898079749	2261.2806566309487	-1041.0614201426506	-1.962024843072616	-2.0	D0A:R5A:Q23E:N26E	D424E:R429E:Q447E:N450E	-79.25723910301201
985	AEEEIATTNPVATEQYGSVSTNLERGER	D561A:R566A:Q584E:N587E	2.049821898079749	2261.2806566309487	-1041.0614201426506	-1.962024843072616	-2.0	D0A:R5A:Q23E:N26E	D424E:R429E:Q447E:N450E	-79.25723910301201
986	AEEEIATTNPVATEQYGSVSTNLERGER	D561A:R566A:Q584E:N587E	2.049821898079749	2261.2806566309487	-1041.0614201426506	-1.962024843072616	-2.0	D0A:R5A:Q23E:N26E	D424E:R429E:Q447E:N450E	-79.25723910301201
987	AEEEIATTNPVATEQYGSVSTNLERGER	D561A:R566A:Q584E:N587E	2.049821898079749	2261.2806566309487	-1041.0614201426506	-1.962024843072616	-2.0	D0A:R5A:Q23E:N26E	D424E:R429E:Q447E:N450E	-79.25723910301201
988	AEEEIATTNPVATEQYGSVSTNLERGER	D561A:R566A:Q584E:N587E	2.049821898079749	2261.2806566309487	-1041.0614201426506	-1.962024843072616	-2.0	D0A:R5A:Q23E:N26E	D424E:R429E:Q447E:N450E	-79.25723910301201
989	AEEEIATTNPVATEQYGSVSTNLERGER	D561A:R566A:Q584E:N587E	2.049821898079749	2261.2806566309487	-1041.0614201426506	-1.962024843072616	-2.0	D0A:R5A:Q23E:N26E	D424E:R429E:Q447E:N450E	-79.25723910301201
990	AEEEIATTNPVATEQYGSVSTNLERGER	D561A:R566A:Q584E:N587E	2.049821898079749	2261.2806566309487	-1041.0614201426506	-1.962024843072616	-2.0	D0A:R5A:Q23E:N26E	D424E:R429E:Q447E:N450E	-79.25723910301201
991	AEEEIATTNPVATEQYGSVSTNLERGER	D561A:R566A:Q584E:N587E	2.049821898079749	2261.2806566309487	-1041.0614201426506	-1.962024843072616	-2.0	D0A:R5A:Q23E:N26E	D424E:R429E:Q447E:N450E	-79.25723910301201
992	AEEEIATTNPVATEQYGSVSTNLERGER	D561A:R566A:Q584E:N587E	2.049821898079749	2261.2806566309487	-1041.0614201426506	-1.962024843072616	-2.0	D0A:R5A:Q23E:N26E	D424E:R429E:Q447E:N450E	-79.25723910301201
993	AEEEIATTNPVATEQYGSVSTNLERGER	D561A:R566A:Q584E:N587E	2.049821898079749	2261.2806566309487	-1041.0614201426506	-1.962024843072616	-2.0	D0A:R5A:Q23E:N26E	D424E:R429E:Q447E:N450E	-79.25723910301201
994	AEEEIATTNPVATEQYGSVSTNLERGER	D561A:R566A:Q584E:N587E	2.049821898079749	2261.2806566309487	-1041.0614201426506	-1.962024843072616	-2.0	D0A:R5A:Q23E:N26E	D424E:R429E:Q447E:N450E	-79.25723910301201
995	AEEEIATTNPVATEQYGSVSTNLERGER	D561A:R566A:Q584E:N587E	2.049821898079749	2261.2806566309487	-1041.0614201426506	-1.962024843072616	-2.0	D0A:R5A:Q23E:N26E	D424E:R429E:Q447E:N450E	-79.25723910301201
996	AEEEIATTNPVATEQYGSVSTNLERGER	D561A:R566A:Q584E:N587E	2.049821898079749	2261.2806566309487	-1041.0614201426506	-1.962024843072616	-2.0	D0A:R5A:Q23E:N26E	D424E:R429E:Q447E:N450E	-79.25723910301201
997	AEEEIATTNPVATEQYGSVSTNLERGER	D561A:R566A:Q584E:N587E	2.049821898079749	2261.2806566309487	-1041.0614201426506	-1.962024843072616	-2.0	D0A:R5A:Q23E:N26E	D424E:R429E:Q447E:N450E	-79.25723910301201
998	AEEEIATTNPVATEQYGSVSTNLERGER	D561A:R566A:Q584E:N587E	2.049821898079749	2261.2806566309487	-1041.0614201426506	-1.962024843072616	-2.0	D0A:R5A:Q23E:N26E	D424E:R429E:Q447E:N450E	-79.25723910301201
999	AEEEIATTNPVATEQYGSVSTNLERGER	D561A:R566A:Q584E:N587E	2.049821898079749	2261.2806566309487	-1041.0614201426506	-1.962024843072616	-2.0	D0A:R5A:Q23E:N26E	D424E:R429E:Q447E:N450E	-79.25723910301201
1000	AEEEIATTNPVATEQYGSVSTNLERGER	D561A:R566A:Q584E:N587E	2.049821898079749	2261.2806566309487	-1041.0614201426506	-1.962024843072616	-2.0	D0A:R5A:Q23E:N26E	D424E:R429E:Q447E:N450E	-79.25723910301201
1001	AEEEIATTNPVATEQYGSVSTNLERGER	D561A:R566A:Q584E:N587E	2.049821898079749	2261.2806566309487	-1041.0614201426506	-1.962024843072616	-2.0	D0A:R5A:Q23E:N26E	D424E:R429E:Q447E:N450E	-79.25723910301201
1002	AEEEIATTNPVATEQYGSVSTNLERGER	D561A:R566A:Q584E:N587E	2.049821898079749	2261.2806566309487	-1041.0614201426506	-1.962024843072616	-2.0	D0A:R5A:Q23E:N26E	D424E:R429E:Q447E:N450E	-79.25723910301201
1003	AEEEIATTNPVATEQYGSVSTNLERGER	D561A:R566A:Q584E:N587E	2.049821898079749	2261.2806566309487	-1041.0614201426506	-1.962024843072616	-2.0	D0A:R5A:Q23E:N26E	D424E:R429E:Q447E:N450E	-79.25723910301201
1004	AEEEIATTNPVATEQYGSVSTNLERGER	D561A:R566A:Q584E:N587E	2.049821898079749	2261.2806566309487	-1041.0614201426506	-1.962024843072616	-2.0	D0A:R5A:Q23E:N26E	D424E:R429E:Q447E:N450E	-79.25723910301201
1005	AEEEIATTNPVATEQYGSVSTNLERGER	D561A:R566A:Q584E:N587E	2.049821898079749	2261.2806566309487	-1041.0614201426506	-1.962024843072616	-2.0	D0A:R5A:Q23E:N26E	D424E:R429E:Q447E:N450E	-79.25723910301201
1006	AEEEIATTNPVATEQYGSVSTNLERGER	D561A:R566A:Q584E:N587E	2.049821898079749	2261.2806566309487	-1041.0614201426506	-1.962024843072616	-2.0	D0A:R5A:Q23E:N26E	D424E:R429E:Q447E:N450E	-79.25723910301201
1007	AEEEIATTNPVATEQYGSVSTNLERGER	D561A:R566A:Q584E:N587E	2.049821898079749	2261.2806566309487	-1041.0614201426506	-1.962024843072616	-2.0	D0A:R5A:Q23E:N26E	D424E:R429E:Q447E:N450E	-79.25723910301201
1008	AEEEIATTNPVATEQYGSVSTNLERGER	D561A:R566A:Q584E:N587E	2.049821898079749	2261.2806566309487	-1041.0614201426506	-1.962024843072616	-2.0	D0A:R5A:Q23E:N26E	D424E:R429E:Q447E:N450E	-79.25723910301201
1009	AEEEIATTNPVATEQYGSVSTNLERGER	D561A:R566A:Q584E:N587E	2.049821898079749	2261.2806566309487	-1041.0614201426506	-1.962024843072616	-2.0	D0A:R5A:Q23E:N26E	D424E:R429E:Q447E:N450E	-79.25723910301201
1010	AEEEIATTNPVATEQYGSVSTNLERGER	D561A:R566A:Q584E:N587E	2.049821898079749	2261.2806566309487	-1041.0614201426506	-1.962024843072616	-2.0	D0A:R5A:Q23E:N26E	D424E:R429E:Q447E:N450E	-79.25723910301201
1011	AEEEIATTNPVATEQYGSVSTNLERGER	D561A:R566A:Q584E:N587E	2.049821898079749	2261.2806566309487	-1041.0614201426506	-1.962024843072616	-2.0	D0A:R5A:Q23E:N26E	D424E:R429E:Q447E:N450E	-79.25723910301201
1012	AEEEIATTNPVATEQYGSVSTNLMRGQQ	D561A:R566A:Q584M:N587Q:R588Q	2.13468289547	2263.419766493498	-1042.43201059103	-1.9653933016091645	-3.0	D0A:R5A:Q23M:N26Q:R27Q	D424Q:R429Q:Q447Q:N450Q:R451Q	-88.87026814678407
1013	AEEEIATTNPVATEQYGSVSTNLQHGNR	D561A:R566A:R585H	2.97085027148	2273.115161846682	-1038.557400882244	-1.9545090515489525	-4.0	D0A:R5A:R24H	D424H:R429H:R448H	-42.56281464198985
1014	AEEEIATTNPVATEQYGSVSTNLQRGNR	D561A:R566A	3.6687979709	2275.812086383522	-1038.5564517378807	-1.95571634810784	-4.0	D0A:R5A	D424A:R429A	-41.84034513224083
1015	AEEEIATTNPVATEQYGSVSTNQQRGER	D561A:R566A:L583Q:N587E	1.26767638171	2266.805191059488	-1040.6582733988762	-1.9659783688583807	-6.0	D0A:R5A:L22Q:N26E	D424E:R429E:L446E:N450E	-53.403381448341534
1016	AEEEIATTNPVATEQYGSVSTNQQRGER	D561A:R566A:L583Q:N587E	1.26767638171	2266.805191059488	-1040.6582733988762	-1.9659783688583807	-6.0	D0A:R5A:L22Q:N26E	D424E:R429E:L446E:N450E	-53.403381448341534
1017	AEEEIATTNPVATEQYGSVSTNQQRGER	D561A:R566A:L583Q:N587E	1.26767638171	2266.805191059488	-1040.6582733988762	-1.9659783688583807	-6.0	D0A:R5A:L22Q:N26E	D424E:R429E:L446E:N450E	-53.403381448341534
1018	AEEEIATTNPVATEQYGSVSTNQQRGER	D561A:R566A:L583Q:N587E	1.26767638171	2266.805191059488	-1040.6582733988762	-1.9659783688583807	-6.0	D0A:R5A:L22Q:N26E	D424E:R429E:L446E:N450E	-53.403381448341534
1019	AEEEIATTNPVATEQYGSVSTNQQRGER	D561A:R566A:L583Q:N587E	1.26767638171	2266.805191059488	-1040.6582733988762	-1.9659783688583807	-6.0	D0A:R5A:L22Q:N26E	D424E:R429E:L446E:N450E	-53.403381448341534
1020	AEEEIATTNPVATEQYGSVSTNQQRGER	D561A:R566A:L583Q:N587E	1.26767638171	2266.805191059488	-1040.6582733988762	-1.9659783688583807	-6.0	D0A:R5A:L22Q:N26E	D424E:R429E:L446E:N450E	-53.403381448341534
1021	AEEEIATTNPVATEQYGSVSTNQQRGER	D561A:R566A:L583Q:N587E	1.26767638171	2266.805191059488	-1040.6582733988762	-1.9659783688583807	-6.0	D0A:R5A:L22Q:N26E	D424E:R429E:L446E:N450E	-53.403381448341534
1022	AEEEIATTNPVATEQYGSVSTNQQRGER	D561A:R566A:L583Q:N587E	1.26767638171	2266.805191059488	-1040.6582733988762	-1.9659783688583807	-6.0	D0A:R5A:L22Q:N26E	D424E:R429E:L446E:N450E	-53.403381448341534
1023	AEEEIATTNPVATEQYGSVSTNQQRGER	D561A:R566A:L583Q:N587E	1.26767638171	2266.805191059488	-1040.6582733988762	-1.9659783688583807	-6.0	D0A:R5A:L22Q:N26E	D424E:R429E:L446E:N450E	-53.403381448341534
1024	AEEEIATTNPVATEQYGSVSTNQQRGER	D561A:R566A:L583Q:N587E	1.26767638171	2266.805191059488	-1040.6582733988762	-1.9659783688583807	-6.0	D0A:R5A:L22Q:N26E	D424E:R429E:L446E:N450E	-53.403381448341534
1025	AEEEIATTNPVATEQYGSVSTNQQRGER	D561A:R566A:L583Q:N587E	1.26767638171	2266.805191059488	-1040.6582733988762	-1.9659783688583807	-6.0	D0A:R5A:L22Q:N26E	D424E:R429E:L446E:N450E	-53.403381448341534
1026	AEEEIATTNPVATEQYGSVSTNQQRGER	D561A:R566A:L583Q:N587E	1.26767638171	2266.805191059488	-1040.6582733988762	-1.9659783688583807	-6.0	D0A:R5A:L22Q:N26E	D424E:R429E:L446E:N450E	-53.403381448341534
1027	AEEEIATTNPVATEQYGSVSTNQQRGER	D561A:R566A:L583Q:N587E	1.26767638171	2266.805191059488	-1040.6582733988762	-1.9659783688583807	-6.0	D0A:R5A:L22Q:N26E	D424E:R429E:L446E:N450E	-53.403381448341534
1028	AEEEIATTNPVATEQYGSVSTNQQRGER	D561A:R566A:L583Q:N587E	1.26767638171	2266.805191059488	-1040.6582733988762	-1.9659783688583807	-6.0	D0A:R5A:L22Q:N26E	D424E:R429E:L446E:N450E	-53.403381448341534
1029	AEEEIATTNPVATEQYGSVSTNQQRGER	D561A:R566A:L583Q:N587E	1.26767638171	2266.805191059488	-1040.6582733988762	-1.9659783688583807	-6.0	D0A:R5A:L22Q:N26E	D424E:R429E:L446E:N450E	-53.403381448341534
1030	AEEEIATTNPVATEQYGSVSTNQQRGER	D561A:R566A:L583Q:N587E	1.26767638171	2266.805191059488	-1040.6582733988762	-1.9659783688583807	-6.0	D0A:R5A:L22Q:N26E	D424E:R429E:L446E:N450E	-53.403381448341534
1031	AEEEIATTNPVATEQYGSVSTNQQRGER	D561A:R566A:L583Q:N587E	1.26767638171	2266.805191059488	-1040.6582733988762	-1.9659783688583807	-6.0	D0A:R5A:L22Q:N26E	D424E:R429E:L446E:N450E	-53.403381448341534
1032	AEEEIATTNPVATEQYGSVSTNQQRGER	D561A:R566A:L583Q:N587E	1.26767638171	2266.805191059488	-1040.6582733988762	-1.9659783688583807	-6.0	D0A:R5A:L22Q:N26E	D424E:R429E:L446E:N450E	-53.403381448341534
1033	AEEEIATTNPVATEQYGSVSTNQQRGER	D561A:R566A:L583Q:N587E	1.26767638171	2266.805191059488	-1040.6582733988762	-1.9659783688583807	-6.0	D0A:R5A:L22Q:N26E	D424E:R429E:L446E:N450E	-53.403381448341534
1034	AEEEIATTNPVATEQYGSVSTNQQRGER	D561A:R566A:L583Q:N587E	1.26767638171	2266.805191059488	-1040.6582733988762	-1.9659783688583807	-6.0	D0A:R5A:L22Q:N26E	D424E:R429E:L446E:N450E	-53.403381448341534
1035	AEEEIATTNPVATEQYGSVSTNQQRGER	D561A:R566A:L583Q:N587E	1.26767638171	2266.805191059488	-1040.6582733988762	-1.9659783688583807	-6.0	D0A:R5A:L22Q:N26E	D424E:R429E:L446E:N450E	-53.403381448341534
1036	AEEEIATTNPVATEQYGSVSTNQQRGER	D561A:R566A:L583Q:N587E	1.26767638171	2266.805191059488	-1040.6582733988762	-1.9659783688583807	-6.0	D0A:R5A:L22Q:N26E	D424E:R429E:L446E:N450E	-53.403381448341534
1037	AEEEIATTNPVATEQYGSVSTNQQRGER	D561A:R566A:L583Q:N587E	1.26767638171	2266.805191059488	-1040.6582733988762	-1.9659783688583807	-6.0	D0A:R5A:L22Q:N26E	D424E:R429E:L446E:N450E	-53.403381448341534
1038	AEEEIATTNPVATEQYGSVSTNQQRGER	D561A:R566A:L583Q:N587E	1.26767638171	2266.805191059488	-1040.6582733988762	-1.9659783688583807	-6.0	D0A:R5A:L22Q:N26E	D424E:R429E:L446E:N450E	-53.403381448341534
1039	AEEEIATTNPVATEQYGSVSTNQQRGER	D561A:R566A:L583Q:N587E	1.26767638171	2266.805191059488	-1040.6582733988762	-1.9659783688583807	-6.0	D0A:R5A:L22Q:N26E	D424E:R429E:L446E:N450E	-53.403381448341534
1040	AEEEIATTNPVATEQYGSVSTNQQRGER	D561A:R566A:L583Q:N587E	1.26767638171	2266.805191059488	-1040.6582733988762	-1.9659783688583807	-6.0	D0A:R5A:L22Q:N26E	D424E:R429E:L446E:N450E	-53.403381448341534
1041	AEEEIATTNPVATEQYGSVSTNQQRGER	D561A:R566A:L583Q:N587E	1.26767638171	2266.805191059488	-1040.6582733988762	-1.9659783688583807	-6.0	D0A:R5A:L22Q:N26E	D424E:R429E:L446E:N450E	-53.403381448341534
1042	AEEEIATTNPVATEQYGSVSTNQQRGER	D561A:R566A:L583Q:N587E	1.26767638171	2266.805191059488	-1040.6582733988762	-1.9659783688583807	-6.0	D0A:R5A:L22Q:N26E	D424E:R429E:L446E:N450E	-53.403381448341534
1043	AEEEIATTNPVATEQYGSVSTNQQRGER	D561A:R566A:L583Q:N587E	1.26767638171	2266.805191059488	-1040.6582733988762	-1.9659783688583807	-6.0	D0A:R5A:L22Q:N26E	D424E:R429E:L446E:N450E	-53.403381448341534
1044	AEEEIATTNPVATEQYGSVSTNQQRGER	D561A:R566A:L583Q:N587E	1.26767638171	2266.805191059488	-1040.6582733988762	-1.9659783688583807	-6.0	D0A:R5A:L22Q:N26E	D424E:R429E:L446E:N450E	-53.403381448341534
1045	AEEEIATTNPVATEQYGSVSTNQQRGER	D561A:R566A:L583Q:N587E	1.26767638171	2266.805191059488	-1040.6582733988762	-1.9659783688583807	-6.0	D0A:R5A:L22Q:N26E	D424E:R429E:L446E:N450E	-53.403381448341534
1046	AEEEIATTNPVATEQYGSVSTNQQRGER	D561A:R566A:L583Q:N587E	1.26767638171	2266.805191059488	-1040.6582733988762	-1.9659783688583807	-6.0	D0A:R5A:L22Q:N26E	D424E:R429E:L446E:N450E	-53.403381448341534
1047	AEEEIATTNPVATEQYGSVSTNQQRGER	D561A:R566A:L583Q:N587E	0.1316899570910342	2266.805191059488	-1040.6582733988762	-1.9659783688583807	-6.0	D0A:R5A:L22Q:N26E	D424E:R429E:L446E:N450E	-53.403381448341534
1048	AEEEIATTNPVATEQYGSVSTNQQRGER	D561A:R566A:L583Q:N587E	0.1316899570910342	2266.805191059488	-1040.6582733988762	-1.9659783688583807	-6.0	D0A:R5A:L22Q:N26E	D424E:R429E:L446E:N450E	-53.403381448341534
1049	AEEEIATTNPVATEQYGSVSTNQQRGER	D561A:R566A:L583Q:N587E	0.1316899570910342	2266.805191059488	-1040.6582733988762	-1.9659783688583807	-6.0	D0A:R5A:L22Q:N26E	D424E:R429E:L446E:N450E	-53.403381448341534
1050	AEEEIATTNPVATEQYGSVSTNQQRGER	D561A:R566A:L583Q:N587E	0.1316899570910342	2266.805191059488	-1040.6582733988762	-1.9659783688583807	-6.0	D0A:R5A:L22Q:N26E	D424E:R429E:L446E:N450E	-53.403381448341534
1051	AEEEIATTNPVATEQYGSVSTNQQRGER	D561A:R566A:L583Q:N587E	0.1316899570910342	2266.805191059488	-1040.6582733988762	-1.9659783688583807	-6.0	D0A:R5A:L22Q:N26E	D424E:R429E:L446E:N450E	-53.403381448341534
1052	AEEEIATTNPVATEQYGSVSTNQQRGER	D561A:R566A:L583Q:N587E	0.1316899570910342	2266.805191059488	-1040.6582733988762	-1.9659783688583807	-6.0	D0A:R5A:L22Q:N26E	D424E:R429E:L446E:N450E	-53.403381448341534
1053	AEEEIATTNPVATEQYGSVSTNQQRGER	D561A:R566A:L583Q:N587E	0.1316899570910342	2266.805191059488	-1040.6582733988762	-1.9659783688583807	-6.0	D0A:R5A:L22Q:N26E	D424E:R429E:L446E:N450E	-53.403381448341534
1054	AEEEIATTNPVATEQYGSVSTNQQRGER	D561A:R566A:L583Q:N587E	0.1316899570910342	2266.805191059488	-1040.6582733988762	-1.9659783688583807	-6.0	D0A:R5A:L22Q:N26E	D424E:R429E:L446E:N450E	-53.403381448341534
1055	AEEEIATTNPVATEQYGSVSTNQQRGER	D561A:R566A:L583Q:N587E	0.1316899570910342	2266.805191059488	-1040.6582733988762	-1.9659783688583807	-6.0	D0A:R5A:L22Q:N26E	D424E:R429E:L446E:N450E	-53.403381448341534
1056	AEEEIATTNPVATEQYGSVSTNQQRGER	D561A:R566A:L583Q:N587E	0.1316899570910342	2266.805191059488	-1040.6582733988762	-1.9659783688583807	-6.0	D0A:R5A:L22Q:N26E	D424E:R429E:L446E:N450E	-53.403381448341534
1057	AEEEIATTNPVATEQYGSVSTNQQRGER	D561A:R566A:L583Q:N587E	0.1316899570910342	2266.805191059488	-1040.6582733988762	-1.9659783688583807	-6.0	D0A:R5A:L22Q:N26E	D424E:R429E:L446E:N450E	-53.403381448341534
1058	AEEEIATTNPVATEQYGSVSTNQQRGER	D561A:R566A:L583Q:N587E	0.1316899570910342	2266.805191059488	-1040.6582733988762	-1.9659783688583807	-6.0	D0A:R5A:L22Q:N26E	D424E:R429E:L446E:N450E	-53.403381448341534
1059	AEEEIATTNPVATEQYGSVSTNQQRGER	D561A:R566A:L583Q:N587E	0.1316899570910342	2266.805191059488	-1040.6582733988762	-1.9659783688583807	-6.0	D0A:R5A:L22Q:N26E	D424E:R429E:L446E:N450E	-53.403381448341534
1060	AEEEIATTNPVATEQYGSVSTNQQRGER	D561A:R566A:L583Q:N587E	0.1316899570910342	2266.805191059488	-1040.6582733988762	-1.9659783688583807	-6.0	D0A:R5A:L22Q:N26E	D424E:R429E:L446E:N450E	-53.403381448341534
1061	AEEEIATTNPVATEQYGSVSTNQQRGER	D561A:R566A:L583Q:N587E	0.1316899570910342	2266.805191059488	-1040.6582733988762	-1.9659783688583807	-6.0	D0A:R5A:L22Q:N26E	D424E:R429E:L446E:N450E	-53.403381448341534
1062	AEEEIATTNPVATEQYGSVSTNQQRGER	D561A:R566A:L583Q:N587E	0.1316899570910342	2266.805191059488	-1040.6582733988762	-1.9659783688583807	-6.0	D0A:R5A:L22Q:N26E	D424E:R429E:L446E:N450E	-53.403381448341534
1063	AEEEIATTNPVATEQYGSVSTNQQRGER	D561A:R566A:L583Q:N587E	0.1316899570910342	2266.805191059488	-1040.6582733988762	-1.9659783688583807	-6.0	D0A:R5A:L22Q:N26E	D424E:R429E:L446E:N450E	-53.403381448341534
1064	AEEEIATTNPVATEQYGSVSTNQQRGER	D561A:R566A:L583Q:N587E	0.1316899570910342	2266.805191059488	-1040.6582733988762	-1.9659783688583807	-6.0	D0A:R5A:L22Q:N26E	D424E:R429E:L446E:N450E	-53.403381448341534
1065	AEEEIATTNPVATEQYGSVSTNQQRGER	D561A:R566A:L583Q:N587E	0.1316899570910342	2266.805191059488	-1040.6582733988762	-1.9659783688583807	-6.0	D0A:R5A:L22Q:N26E	D424E:R429E:L446E:N450E	-53.403381448341534
1066	AEEEIATTNPVATEQYGSVSTNQQRGER	D561A:R566A:L583Q:N587E	0.1316899570910342	2266.805191059488	-1040.6582733988762	-1.9659783688583807	-6.0	D0A:R5A:L22Q:N26E	D424E:R429E:L446E:N450E	-53.403381448341534
1067	AEEEIATTNPVATEQYGSVSTNQQRGER	D561A:R566A:L583Q:N587E	0.1316899570910342	2266.805191059488	-1040.6582733988762	-1.9659783688583807	-6.0	D0A:R5A:L22Q:N26E	D424E:R429E:L446E:N450E	-53.403381448341534
1068	AEEEIATTNPVATEQYGSVSTNQQRGER	D561A:R566A:L583Q:N587E	0.1316899570910342	2266.805191059488	-1040.6582733988762	-1.9659783688583807	-6.0	D0A:R5A:L22Q:N26E	D424E:R429E:L446E:N450E	-53.403381448341534
1069	AEEEIATTNPVATEQYGSVSTNQQRGER	D561A:R566A:L583Q:N587E	0.1316899570910342	2266.805191059488	-1040.6582733988762	-1.9659783688583807	-6.0	D0A:R5A:L22Q:N26E	D424E:R429E:L446E:N450E	-53.403381448341534
1070	AEEEIATTNPVATEQYGSVSTNQQRGER	D561A:R566A:L583Q:N587E	0.1316899570910342	2266.805191059488	-1040.6582733988762	-1.9659783688583807	-6.0	D0A:R5A:L22Q:N26E	D424E:R429E:L446E:N450E	-53.403381448341534
1071	AEEEIATTNPVATEQYGSVSTNQQRGER	D561A:R566A:L583Q:N587E	0.1316899570910342	2266.805191059488	-1040.6582733988762	-1.9659783688583807	-6.0	D0A:R5A:L22Q:N26E	D424E:R429E:L446E:N450E	-53.403381448341534
1072	AEEEIATTNPVATEQYGSVSTNQQRGER	D561A:R566A:L583Q:N587E	0.1316899570910342	2266.805191059488	-1040.6582733988762	-1.9659783688583807	-6.0	D0A:R5A:L22Q:N26E	D424E:R429E:L446E:N450E	-53.403381448341534
1073	AEEEIATTNPVATEQYGSVSTNQQRGER	D561A:R566A:L583Q:N587E	0.1316899570910342	2266.805191059488	-1040.6582733988762	-1.9659783688583807	-6.0	D0A:R5A:L22Q:N26E	D424E:R429E:L446E:N450E	-53.403381448341534
1074	AEEEIATTNPVATEQYGSVSTNQQRGER	D561A:R566A:L583Q:N587E	0.1316899570910342	2266.805191059488	-1040.6582733988762	-1.9659783688583807	-6.0	D0A:R5A:L22Q:N26E	D424E:R429E:L446E:N450E	-53.403381448341534
1075	AEEEIATTNPVATEQYGSVSTNQQRGER	D561A:R566A:L583Q:N587E	0.1316899570910342	2266.805191059488	-1040.6582733988762	-1.9659783688583807	-6.0	D0A:R5A:L22Q:N26E	D424E:R429E:L446E:N450E	-53.403381448341534
1076	AEEEIATTNPVATEQYGSVSTNQQRGER	D561A:R566A:L583Q:N587E	0.1316899570910342	2266.805191059488	-1040.6582733988762	-1.9659783688583807	-6.0	D0A:R5A:L22Q:N26E	D424E:R429E:L446E:N450E	-53.403381448341534
1077	AEEEIATTNPVATEQYGSVSTNQQRGER	D561A:R566A:L583Q:N587E	0.1316899570910342	2266.805191059488	-1040.6582733988762	-1.9659783688583807	-6.0	D0A:R5A:L22Q:N26E	D424E:R429E:L446E:N450E	-53.403381448341534
1078	AEEEIATTNPVATEQYGSVSTNQQRGER	D561A:R566A:L583Q:N587E	0.1316899570910342	2266.805191059488	-1040.6582733988762	-1.9659783688583807	-6.0	D0A:R5A:L22Q:N26E	D424E:R429E:L446E:N450E	-53.403381448341534
1079	AEEEIATTNPVATEQYGVVSTNQERGNR	D561A:R566A:S578V:L583Q:Q584E	1.61861251235	2263.247687515242	-1041.6157824397087	-1.9634704001836465	-5.0	D0A:R5A:S17V:L22Q:Q23E	D424E:R429E:S441E:L446E:Q447E	-105.69349150721929
1080	AEEEIATTNPVATEQYGWVSTNQQVGER	D561A:R566A:S578W:L583Q:R585V:N587E	2.0061202925	2257.786297537274	-1044.9518169760704	-1.975898286970135	-12.0	D0A:R5A:S17W:L22Q:R24V:N26E	D424E:R429E:S441E:L446E:R448E:N450E	-109.6556861658402
1081	AEEEIATTNPVATEQYGWVSTNQQVGER	D561A:R566A:S578W:L583Q:R585V:N587E	2.0061202925	2257.786297537274	-1044.9518169760704	-1.975898286970135	-12.0	D0A:R5A:S17W:L22Q:R24V:N26E	D424E:R429E:S441E:L446E:R448E:N450E	-109.6556861658402
1082	AEEEIATTNPVATEQYGWVSTNQQVGER	D561A:R566A:S578W:L583Q:R585V:N587E	2.0061202925	2257.786297537274	-1044.9518169760704	-1.975898286970135	-12.0	D0A:R5A:S17W:L22Q:R24V:N26E	D424E:R429E:S441E:L446E:R448E:N450E	-109.6556861658402
1083	AEEEIATTNPVATEQYGWVSTNQQVGER	D561A:R566A:S578W:L583Q:R585V:N587E	2.0061202925	2257.786297537274	-1044.9518169760704	-1.975898286970135	-12.0	D0A:R5A:S17W:L22Q:R24V:N26E	D424E:R429E:S441E:L446E:R448E:N450E	-109.6556861658402
1084	AEEEIATTNPVATEQYGWVSTNQQVGER	D561A:R566A:S578W:L583Q:R585V:N587E	2.0061202925	2257.786297537274	-1044.9518169760704	-1.975898286970135	-12.0	D0A:R5A:S17W:L22Q:R24V:N26E	D424E:R429E:S441E:L446E:R448E:N450E	-109.6556861658402
1085	AEEEIATTNPVATEQYGWVSTNQQVGER	D561A:R566A:S578W:L583Q:R585V:N587E	2.0061202925	2257.786297537274	-1044.9518169760704	-1.975898286970135	-12.0	D0A:R5A:S17W:L22Q:R24V:N26E	D424E:R429E:S441E:L446E:R448E:N450E	-109.6556861658402
1086	AEEEIATTNPVATEQYGWVSTNQQVGER	D561A:R566A:S578W:L583Q:R585V:N587E	2.0061202925	2257.786297537274	-1044.9518169760704	-1.975898286970135	-12.0	D0A:R5A:S17W:L22Q:R24V:N26E	D424E:R429E:S441E:L446E:R448E:N450E	-109.6556861658402
1087	AEEEIATTNPVATEQYGWVSTNQQVGER	D561A:R566A:S578W:L583Q:R585V:N587E	2.0061202925	2257.786297537274	-1044.9518169760704	-1.975898286970135	-12.0	D0A:R5A:S17W:L22Q:R24V:N26E	D424E:R429E:S441E:L446E:R448E:N450E	-109.6556861658402
1088	AEEEIATTNPVATEQYGWVSTNQQVGER	D561A:R566A:S578W:L583Q:R585V:N587E	2.0061202925	2257.786297537274	-1044.9518169760704	-1.975898286970135	-12.0	D0A:R5A:S17W:L22Q:R24V:N26E	D424E:R429E:S441E:L446E:R448E:N450E	-109.6556861658402
1089	AEEEIATTNPVATEQYGWVSTNQQVGER	D561A:R566A:S578W:L583Q:R585V:N587E	2.0061202925	2257.786297537274	-1044.9518169760704	-1.975898286970135	-12.0	D0A:R5A:S17W:L22Q:R24V:N26E	D424E:R429E:S441E:L446E:R448E:N450E	-109.6556861658402
1090	AEEEIATTNPVATEQYGWVSTNQQVGER	D561A:R566A:S578W:L583Q:R585V:N587E	2.0061202925	2257.786297537274	-1044.9518169760704	-1.975898286970135	-12.0	D0A:R5A:S17W:L22Q:R24V:N26E	D424E:R429E:S441E:L446E:R448E:N450E	-109.6556861658402
1091	AEEEIATTNPVATEQYGWVSTNQQVGER	D561A:R566A:S578W:L583Q:R585V:N587E	2.0061202925	2257.786297537274	-1044.9518169760704	-1.975898286970135	-12.0	D0A:R5A:S17W:L22Q:R24V:N26E	D424E:R429E:S441E:L446E:R448E:N450E	-109.6556861658402
1092	AEEEIATTNPVATEQYGWVSTNQQVGER	D561A:R566A:S578W:L583Q:R585V:N587E	2.0061202925	2257.786297537274	-1044.9518169760704	-1.975898286970135	-12.0	D0A:R5A:S17W:L22Q:R24V:N26E	D424E:R429E:S441E:L446E:R448E:N450E	-109.6556861658402
1093	AEEEIATTNPVATEQYGWVSTNQQVGER	D561A:R566A:S578W:L583Q:R585V:N587E	2.0061202925	2257.786297537274	-1044.9518169760704	-1.975898286970135	-12.0	D0A:R5A:S17W:L22Q:R24V:N26E	D424E:R429E:S441E:L446E:R448E:N450E	-109.6556861658402
1094	AEEEIATTNPVATEQYGWVSTNQQVGER	D561A:R566A:S578W:L583Q:R585V:N587E	2.0061202925	2257.786297537274	-1044.9518169760704	-1.975898286970135	-12.0	D0A:R5A:S17W:L22Q:R24V:N26E	D424E:R429E:S441E:L446E:R448E:N450E	-109.6556861658402
1095	AEEEIATTNPVATEQYGWVSTNQQVGER	D561A:R566A:S578W:L583Q:R585V:N587E	2.0061202925	2257.786297537274	-1044.9518169760704	-1.975898286970135	-12.0	D0A:R5A:S17W:L22Q:R24V:N26E	D424E:R429E:S441E:L446E:R448E:N450E	-109.6556861658402
1096	AEEEIATTNPVATEQYGWVSTNQQVGER	D561A:R566A:S578W:L583Q:R585V:N587E	2.0061202925	2257.786297537274	-1044.9518169760704	-1.975898286970135	-12.0	D0A:R5A:S17W:L22Q:R24V:N26E	D424E:R429E:S441E:L446E:R448E:N450E	-109.6556861658402
1097	AEEEIATTNPVATEQYGWVSTNQQVGER	D561A:R566A:S578W:L583Q:R585V:N587E	2.0061202925	2257.786297537274	-1044.9518169760704	-1.975898286970135	-12.0	D0A:R5A:S17W:L22Q:R24V:N26E	D424E:R429E:S441E:L446E:R448E:N450E	-109.6556861658402
1098	AEEEIATTNPVATEQYGWVSTNQQVGER	D561A:R566A:S578W:L583Q:R585V:N587E	2.0061202925	2257.786297537274	-1044.9518169760704	-1.975898286970135	-12.0	D0A:R5A:S17W:L22Q:R24V:N26E	D424E:R429E:S441E:L446E:R448E:N450E	-109.6556861658402
1099	AEEEIATTNPVATEQYGWVSTNQQVGER	D561A:R566A:S578W:L583Q:R585V:N587E	2.0061202925	2257.786297537274	-1044.9518169760704	-1.975898286970135	-12.0	D0A:R5A:S17W:L22Q:R24V:N26E	D424E:R429E:S441E:L446E:R448E:N450E	-109.6556861658402
1100	AEEEIATTNPVATEQYGWVSTNQQVGER	D561A:R566A:S578W:L583Q:R585V:N587E	2.0061202925	2257.786297537274	-1044.9518169760704	-1.975898286970135	-12.0	D0A:R5A:S17W:L22Q:R24V:N26E	D424E:R429E:S441E:L446E:R448E:N450E	-109.6556861658402
1101	AEEEIATTNPVATEQYGWVSTNQQVGER	D561A:R566A:S578W:L583Q:R585V:N587E	2.0061202925	2257.786297537274	-1044.9518169760704	-1.975898286970135	-12.0	D0A:R5A:S17W:L22Q:R24V:N26E	D424E:R429E:S441E:L446E:R448E:N450E	-109.6556861658402
1102	AEEEIATTNPVATEQYGWVSTNQQVGER	D561A:R566A:S578W:L583Q:R585V:N587E	2.0061202925	2257.786297537274	-1044.9518169760704	-1.975898286970135	-12.0	D0A:R5A:S17W:L22Q:R24V:N26E	D424E:R429E:S441E:L446E:R448E:N450E	-109.6556861658402
1103	AEEEIATTNPVATEQYGWVSTNQQVGER	D561A:R566A:S578W:L583Q:R585V:N587E	2.0061202925	2257.786297537274	-1044.9518169760704	-1.975898286970135	-12.0	D0A:R5A:S17W:L22Q:R24V:N26E	D424E:R429E:S441E:L446E:R448E:N450E	-109.6556861658402
1104	AEEEIATTNPVATEQYGWVSTNQQVGER	D561A:R566A:S578W:L583Q:R585V:N587E	2.0061202925	2257.786297537274	-1044.9518169760704	-1.975898286970135	-12.0	D0A:R5A:S17W:L22Q:R24V:N26E	D424E:R429E:S441E:L446E:R448E:N450E	-109.6556861658402
1105	AEEEIATTNPVATEQYGWVSTNQQVGER	D561A:R566A:S578W:L583Q:R585V:N587E	2.0061202925	2257.786297537274	-1044.9518169760704	-1.975898286970135	-12.0	D0A:R5A:S17W:L22Q:R24V:N26E	D424E:R429E:S441E:L446E:R448E:N450E	-109.6556861658402
1106	AEEEIATTNPVATEQYGWVSTNQQVGER	D561A:R566A:S578W:L583Q:R585V:N587E	2.0061202925	2257.786297537274	-1044.9518169760704	-1.975898286970135	-12.0	D0A:R5A:S17W:L22Q:R24V:N26E	D424E:R429E:S441E:L446E:R448E:N450E	-109.6556861658402
1107	AEEEIATTNPVATEQYGWVSTNQQVGER	D561A:R566A:S578W:L583Q:R585V:N587E	2.0061202925	2257.786297537274	-1044.9518169760704	-1.975898286970135	-12.0	D0A:R5A:S17W:L22Q:R24V:N26E	D424E:R429E:S441E:L446E:R448E:N450E	-109.6556861658402
1108	AEEEIATTNPVATEQYGWVSTNQQVGER	D561A:R566A:S578W:L583Q:R585V:N587E	2.0061202925	2257.786297537274	-1044.9518169760704	-1.975898286970135	-12.0	D0A:R5A:S17W:L22Q:R24V:N26E	D424E:R429E:S441E:L446E:R448E:N450E	-109.6556861658402
1109	AEEEIATTNPVATEQYGWVSTNQQVGER	D561A:R566A:S578W:L583Q:R585V:N587E	2.0061202925	2257.786297537274	-1044.9518169760704	-1.975898286970135	-12.0	D0A:R5A:S17W:L22Q:R24V:N26E	D424E:R429E:S441E:L446E:R448E:N450E	-109.6556861658402
1110	AEEEIATTNPVATEQYGWVSTNQQVGER	D561A:R566A:S578W:L583Q:R585V:N587E	2.0061202925	2257.786297537274	-1044.9518169760704	-1.975898286970135	-12.0	D0A:R5A:S17W:L22Q:R24V:N26E	D424E:R429E:S441E:L446E:R448E:N450E	-109.6556861658402
1111	AEEEIATTNPVATEQYGWVSTNQQVGER	D561A:R566A:S578W:L583Q:R585V:N587E	2.0061202925	2257.786297537274	-1044.9518169760704	-1.975898286970135	-12.0	D0A:R5A:S17W:L22Q:R24V:N26E	D424E:R429E:S441E:L446E:R448E:N450E	-109.6556861658402
1112	AEEEIATTNPVATEQYGWVSTNQQVGER	D561A:R566A:S578W:L583Q:R585V:N587E	1.4224169358039418	2257.786297537274	-1044.9518169760704	-1.975898286970135	-12.0	D0A:R5A:S17W:L22Q:R24V:N26E	D424E:R429E:S441E:L446E:R448E:N450E	-109.6556861658402
1113	AEEEIATTNPVATEQYGWVSTNQQVGER	D561A:R566A:S578W:L583Q:R585V:N587E	1.4224169358039418	2257.786297537274	-1044.9518169760704	-1.975898286970135	-12.0	D0A:R5A:S17W:L22Q:R24V:N26E	D424E:R429E:S441E:L446E:R448E:N450E	-109.6556861658402
1114	AEEEIATTNPVATEQYGWVSTNQQVGER	D561A:R566A:S578W:L583Q:R585V:N587E	1.4224169358039418	2257.786297537274	-1044.9518169760704	-1.975898286970135	-12.0	D0A:R5A:S17W:L22Q:R24V:N26E	D424E:R429E:S441E:L446E:R448E:N450E	-109.6556861658402
1115	AEEEIATTNPVATEQYGWVSTNQQVGER	D561A:R566A:S578W:L583Q:R585V:N587E	1.4224169358039418	2257.786297537274	-1044.9518169760704	-1.975898286970135	-12.0	D0A:R5A:S17W:L22Q:R24V:N26E	D424E:R429E:S441E:L446E:R448E:N450E	-109.6556861658402
1116	AEEEIATTNPVATEQYGWVSTNQQVGER	D561A:R566A:S578W:L583Q:R585V:N587E	1.4224169358039418	2257.786297537274	-1044.9518169760704	-1.975898286970135	-12.0	D0A:R5A:S17W:L22Q:R24V:N26E	D424E:R429E:S441E:L446E:R448E:N450E	-109.6556861658402
1117	AEEEIATTNPVATEQYGWVSTNQQVGER	D561A:R566A:S578W:L583Q:R585V:N587E	1.4224169358039418	2257.786297537274	-1044.9518169760704	-1.975898286970135	-12.0	D0A:R5A:S17W:L22Q:R24V:N26E	D424E:R429E:S441E:L446E:R448E:N450E	-109.6556861658402
1118	AEEEIATTNPVATEQYGWVSTNQQVGER	D561A:R566A:S578W:L583Q:R585V:N587E	1.4224169358039418	2257.786297537274	-1044.9518169760704	-1.975898286970135	-12.0	D0A:R5A:S17W:L22Q:R24V:N26E	D424E:R429E:S441E:L446E:R448E:N450E	-109.6556861658402
1119	AEEEIATTNPVATEQYGWVSTNQQVGER	D561A:R566A:S578W:L583Q:R585V:N587E	1.4224169358039418	2257.786297537274	-1044.9518169760704	-1.975898286970135	-12.0	D0A:R5A:S17W:L22Q:R24V:N26E	D424E:R429E:S441E:L446E:R448E:N450E	-109.6556861658402
1120	AEEEIATTNPVATEQYGWVSTNQQVGER	D561A:R566A:S578W:L583Q:R585V:N587E	1.4224169358039418	2257.786297537274	-1044.9518169760704	-1.975898286970135	-12.0	D0A:R5A:S17W:L22Q:R24V:N26E	D424E:R429E:S441E:L446E:R448E:N450E	-109.6556861658402
1121	AEEEIATTNPVATEQYGWVSTNQQVGER	D561A:R566A:S578W:L583Q:R585V:N587E	1.4224169358039418	2257.786297537274	-1044.9518169760704	-1.975898286970135	-12.0	D0A:R5A:S17W:L22Q:R24V:N26E	D424E:R429E:S441E:L446E:R448E:N450E	-109.6556861658402
1122	AEEEIATTNPVATEQYGWVSTNQQVGER	D561A:R566A:S578W:L583Q:R585V:N587E	1.4224169358039418	2257.786297537274	-1044.9518169760704	-1.975898286970135	-12.0	D0A:R5A:S17W:L22Q:R24V:N26E	D424E:R429E:S441E:L446E:R448E:N450E	-109.6556861658402
1123	AEEEIATTNPVATEQYGWVSTNQQVGER	D561A:R566A:S578W:L583Q:R585V:N587E	1.4224169358039418	2257.786297537274	-1044.9518169760704	-1.975898286970135	-12.0	D0A:R5A:S17W:L22Q:R24V:N26E	D424E:R429E:S441E:L446E:R448E:N450E	-109.6556861658402
1124	AEEEIATTNPVATEQYGWVSTNQQVGER	D561A:R566A:S578W:L583Q:R585V:N587E	1.4224169358039418	2257.786297537274	-1044.9518169760704	-1.975898286970135	-12.0	D0A:R5A:S17W:L22Q:R24V:N26E	D424E:R429E:S441E:L446E:R448E:N450E	-109.6556861658402
1125	AEEEIATTNPVATEQYGWVSTNQQVGER	D561A:R566A:S578W:L583Q:R585V:N587E	1.4224169358039418	2257.786297537274	-1044.9518169760704	-1.975898286970135	-12.0	D0A:R5A:S17W:L22Q:R24V:N26E	D424E:R429E:S441E:L446E:R448E:N450E	-109.6556861658402
1126	AEEEIATTNPVATEQYGWVSTNQQVGER	D561A:R566A:S578W:L583Q:R585V:N587E	1.4224169358039418	2257.786297537274	-1044.9518169760704	-1.975898286970135	-12.0	D0A:R5A:S17W:L22Q:R24V:N26E	D424E:R429E:S441E:L446E:R448E:N450E	-109.6556861658402
1127	AEEEIATTNPVATEQYGWVSTNQQVGER	D561A:R566A:S578W:L583Q:R585V:N587E	1.4224169358039418	2257.786297537274	-1044.9518169760704	-1.975898286970135	-12.0	D0A:R5A:S17W:L22Q:R24V:N26E	D424E:R429E:S441E:L446E:R448E:N450E	-109.6556861658402
1128	AEEEIATTNPVATEQYGWVSTNQQVGER	D561A:R566A:S578W:L583Q:R585V:N587E	1.4224169358039418	2257.786297537274	-1044.9518169760704	-1.975898286970135	-12.0	D0A:R5A:S17W:L22Q:R24V:N26E	D424E:R429E:S441E:L446E:R448E:N450E	-109.6556861658402
1129	AEEEIATTNPVATEQYGWVSTNQQVGER	D561A:R566A:S578W:L583Q:R585V:N587E	1.4224169358039418	2257.786297537274	-1044.9518169760704	-1.975898286970135	-12.0	D0A:R5A:S17W:L22Q:R24V:N26E	D424E:R429E:S441E:L446E:R448E:N450E	-109.6556861658402
1130	AEEEIATTNPVATEQYGWVSTNQQVGER	D561A:R566A:S578W:L583Q:R585V:N587E	1.4224169358039418	2257.786297537274	-1044.9518169760704	-1.975898286970135	-12.0	D0A:R5A:S17W:L22Q:R24V:N26E	D424E:R429E:S441E:L446E:R448E:N450E	-109.6556861658402
1131	AEEEIATTNPVATEQYGWVSTNQQVGER	D561A:R566A:S578W:L583Q:R585V:N587E	1.4224169358039418	2257.786297537274	-1044.9518169760704	-1.975898286970135	-12.0	D0A:R5A:S17W:L22Q:R24V:N26E	D424E:R429E:S441E:L446E:R448E:N450E	-109.6556861658402
1132	AEEEIATTNPVATEQYGWVSTNQQVGER	D561A:R566A:S578W:L583Q:R585V:N587E	1.4224169358039418	2257.786297537274	-1044.9518169760704	-1.975898286970135	-12.0	D0A:R5A:S17W:L22Q:R24V:N26E	D424E:R429E:S441E:L446E:R448E:N450E	-109.6556861658402
1133	AEEEIATTNPVATEQYGWVSTNQQVGER	D561A:R566A:S578W:L583Q:R585V:N587E	1.4224169358039418	2257.786297537274	-1044.9518169760704	-1.975898286970135	-12.0	D0A:R5A:S17W:L22Q:R24V:N26E	D424E:R429E:S441E:L446E:R448E:N450E	-109.6556861658402
1134	AEEEIATTNPVATEQYGWVSTNQQVGER	D561A:R566A:S578W:L583Q:R585V:N587E	1.4224169358039418	2257.786297537274	-1044.9518169760704	-1.975898286970135	-12.0	D0A:R5A:S17W:L22Q:R24V:N26E	D424E:R429E:S441E:L446E:R448E:N450E	-109.6556861658402
1135	AEEEIATTNPVATEQYGWVSTNQQVGER	D561A:R566A:S578W:L583Q:R585V:N587E	1.4224169358039418	2257.786297537274	-1044.9518169760704	-1.975898286970135	-12.0	D0A:R5A:S17W:L22Q:R24V:N26E	D424E:R429E:S441E:L446E:R448E:N450E	-109.6556861658402
1136	AEEEIATTNPVATEQYGWVSTNQQVGER	D561A:R566A:S578W:L583Q:R585V:N587E	1.4224169358039418	2257.786297537274	-1044.9518169760704	-1.975898286970135	-12.0	D0A:R5A:S17W:L22Q:R24V:N26E	D424E:R429E:S441E:L446E:R448E:N450E	-109.6556861658402
1137	AEEEIATTNPVATEQYGWVSTNQQVGER	D561A:R566A:S578W:L583Q:R585V:N587E	1.4224169358039418	2257.786297537274	-1044.9518169760704	-1.975898286970135	-12.0	D0A:R5A:S17W:L22Q:R24V:N26E	D424E:R429E:S441E:L446E:R448E:N450E	-109.6556861658402
1138	AEEEIATTNPVATEQYGWVSTNQQVGER	D561A:R566A:S578W:L583Q:R585V:N587E	1.4224169358039418	2257.786297537274	-1044.9518169760704	-1.975898286970135	-12.0	D0A:R5A:S17W:L22Q:R24V:N26E	D424E:R429E:S441E:L446E:R448E:N450E	-109.6556861658402
1139	AEEEIATTNPVATEQYGWVSTNQQVGER	D561A:R566A:S578W:L583Q:R585V:N587E	1.4224169358039418	2257.786297537274	-1044.9518169760704	-1.975898286970135	-12.0	D0A:R5A:S17W:L22Q:R24V:N26E	D424E:R429E:S441E:L446E:R448E:N450E	-109.6556861658402
1140	AEEEIATTNPVATEQYGWVSTNQQVGER	D561A:R566A:S578W:L583Q:R585V:N587E	1.4224169358039418	2257.786297537274	-1044.9518169760704	-1.975898286970135	-12.0	D0A:R5A:S17W:L22Q:R24V:N26E	D424E:R429E:S441E:L446E:R448E:N450E	-109.6556861658402
1141	AEEEIATTNPVATEQYGWVSTNQQVGER	D561A:R566A:S578W:L583Q:R585V:N587E	1.4224169358039418	2257.786297537274	-1044.9518169760704	-1.975898286970135	-12.0	D0A:R5A:S17W:L22Q:R24V:N26E	D424E:R429E:S441E:L446E:R448E:N450E	-109.6556861658402
1142	AEEEIATTNPVATEQYGWVSTNQQVGER	D561A:R566A:S578W:L583Q:R585V:N587E	1.4224169358039418	2257.786297537274	-1044.9518169760704	-1.975898286970135	-12.0	D0A:R5A:S17W:L22Q:R24V:N26E	D424E:R429E:S441E:L446E:R448E:N450E	-109.6556861658402
1143	AEEEIATTNPVATEQYGWVSTNQQVGER	D561A:R566A:S578W:L583Q:R585V:N587E	1.4224169358039418	2257.786297537274	-1044.9518169760704	-1.975898286970135	-12.0	D0A:R5A:S17W:L22Q:R24V:N26E	D424E:R429E:S441E:L446E:R448E:N450E	-109.6556861658402
1144	AEEEIATTNPVATEVYGVTSTNLMRGNR	D561A:R566A:Q575V:S578V:V579T:Q584M	1.98362500941	2260.419737023341	-1042.3096442818642	-1.96511164611934	-8.0	D0A:R5A:Q14V:S17V:V18T:Q23M	D424M:R429M:Q438M:S441M:V442M:Q447M	-210.00187304786016
1145	AEEEICQTNPVATEQYGSASDNLQRGMR	D561A:R566C:T567Q:V579A:T581D:N587M	-3.6561936397800014	2252.7596114988446	-1046.7817017436028	-1.9863163648542872	-9.0	D0A:R5C:T6Q:V18A:T20D:N26M	D424M:R429M:T430M:V442M:T444M:N450M	-186.5114408850949
1146	AEEEICQTNPVATEQYGSASDVLQRGNR	D561A:R566C:T567Q:V579A:T581D:N582V	-3.7295545342	2253.432527779414	-1045.7760397791862	-1.9813477032905829	-10.0	D0A:R5C:T6Q:V18A:T20D:N21V	D424V:R429V:T430V:V442V:T444V:N445V	-90.88882437787073
1147	AEEEICQTNPVATEQYGSASEVLQRGGR	D561A:R566C:T567Q:V579A:T581E:N582V:N587G	-3.5105088216199998	2247.13397901578	-1046.226052224636	-1.982653549870544	-10.0	D0A:R5C:T6Q:V18A:T20E:N21V:N26G	D424G:R429G:T430G:V442G:T444G:N445G:N450G	-213.7273107950048
1148	AEEEICQTNPVATEQYGVASEVLQRGGR	D561A:R566C:T567Q:S578V:V579A:T581E:N582V:N587G	-3.10236623606	2246.6436333766032	-1048.381122291088	-1.987310332369942	-11.0	D0A:R5C:T6Q:S17V:V18A:T20E:N21V:N26G	D424G:R429G:T430G:S441G:V442G:T444G:N445G:N450G	-269.24770685226207
1149	AEEEICTTNPVATEPYGNVCENLQRGNR	D561A:R566C:Q575P:S578N:S580C:T581E	3.3938361141400004	2256.4354070587187	-1042.4616502523422	-1.971331822389812	-7.0	D0A:R5C:Q14P:S17N:S19C:T20E	D424E:R429E:Q438E:S441E:S443E:T444E	-107.48376330892694
1150	AEEEICTTNPVATEQWGSVSTNVQHGNR	D561A:R566C:Y576W:L583V:R585H	4.22192676705	2261.595378972822	-1042.1260774731636	-1.959228515625	-1.0	D0A:R5C:Y15W:L22V:R24H	D424H:R429H:Y439H:L446H:R448H	-76.96718884461141
1151	AEEEICTTNPVATEQYGWVSDNLQRGNR	D561A:R566C:S578W:T581D	2.38743479267	2264.869722527692	-1047.007688343525	-1.9802086155768304	-10.0	D0A:R5C:S17W:T20D	D424D:R429D:S441D:T444D	-95.01003791638335
1152	AEEEIGTTNPVATEIYGDCSNNLQMGQR	D561A:R566G:Q575I:S578D:V579C:T581N:R585M:N587Q	-2.7634151683	2253.641582645258	-1052.7475954890251	-1.99282489989764	-8.0	D0A:R5G:Q14I:S17D:V18C:T20N:R24M:N26Q	D424Q:R429Q:Q438Q:S441Q:V442Q:T444Q:R448Q:N450Q	-136.7553471477015
1153	AEEEIGTTNPVATEIYGDCSNNLQMGQT	D561A:R566G:Q575I:S578D:V579C:T581N:R585M:N587Q:R588T	-3.0398190299900003	2256.0891456674512	-1053.652892291546	-1.991936068084658	-9.0	D0A:R5G:Q14I:S17D:V18C:T20N:R24M:N26Q:R27T	D424T:R429T:Q438T:S441T:V442T:T444T:R448T:N450T:R451T	-145.68465488753372
1154	AEEEIGTTNPVATEIYGDCSTNLQMGQR	D561A:R566G:Q575I:S578D:V579C:R585M:N587Q	-0.749471361593	2254.794810244996	-1050.388778984547	-1.986027300472664	-8.0	D0A:R5G:Q14I:S17D:V18C:R24M:N26Q	D424Q:R429Q:Q438Q:S441Q:V442Q:R448Q:N450Q	-131.39514884254882
1155	AEEEIGTTNPVATEIYGDVSTNLQMGQR	D561A:R566G:Q575I:S578D:R585M:N587Q	3.44314603264	2260.1043563088365	-1046.837585389614	-1.9788110398603085	-7.0	D0A:R5G:Q14I:S17D:R24M:N26Q	D424Q:R429Q:Q438Q:S441Q:R448Q:N450Q	-118.7121065919275
1156	AEEEIGTTNPVATEQYGDVSTNLQMGNR	D561A:R566G:S578D:R585M	2.72918331427	2269.59333739052	-1044.6801325678823	-1.972235824790764	-5.0	D0A:R5G:S17D:R24M	D424M:R429M:S441M:R448M	-120.28384263563831
1157	AEEEIGTTNPVATEQYGDVSTNLQMGQR	D561A:R566G:S578D:R585M:N587Q	3.3126459353400004	2265.0877235369176	-1046.514828145504	-1.9783455732929915	-5.0	D0A:R5G:S17D:R24M:N26Q	D424Q:R429Q:S441Q:R448Q:N450Q	-95.72250030089047
1158	AEEEIGTTNPVATEQYGDVSTNLQRGNR	D561A:R566G:S578D	3.25142959222	2272.431400828876	-1043.9876052737236	-1.9717055598205684	-4.0	D0A:R5G:S17D	D424D:R429D:S441D	-88.85983472206036
1159	AEEEIGTTNPVATEQYGIVSTCQQGGNR	D561A:R566G:S578I:N582C:L583Q:R585G	0.359605188701	2261.5145687364884	-1044.823882997036	-1.9767831203335744	-12.0	D0A:R5G:S17I:N21C:L22Q:R24G	D424G:R429G:S441G:N445G:L446G:R448G	-243.4830350561329
1160	AEEEIGTTNPVATEQYGSVSTNLQRGGR	D561A:R566G:N587G	2.63742331841	2270.590356444692	-1041.328480899334	-1.9624719638126205	-4.0	D0A:R5G:N26G	D424G:R429G:N450G	-66.72145284403227
1161	AEEEIGTTNPVATEQYGSVSTVLQRGNR	D561A:R566G:N582V	3.11367348988	2268.494994208296	-1042.034202516079	-1.9663038896917149	-7.0	D0A:R5G:N21V	D424V:R429V:N445V	-49.37577922570376
1162	AEEEIGTTNPVATEQYGVVSDQLQRGNR	D561A:R566G:S578V:T581D:N582Q	2.1070855994	2266.8593183407274	-1046.1751492619514	-1.9748779767280829	-6.0	D0A:R5G:S17V:T20D:N21Q	D424Q:R429Q:S441Q:T444Q:N445Q	-64.15682222830128
1163	AEEEIGTVNPVATEQYGSVSTNLQRGNR	D561A:R566G:T568V	0.857893229913	2270.926829575291	-1039.3822984099388	-1.958140702146556	-4.0	D0A:R5G:T7V	D424V:R429V:T431V	-85.48412413766809
1164	AEEEIICTNPVATECYGSVATNDQRGNR	D561A:R566I:T567C:Q575C:S580A:L583D	0.7945801262559999	2257.80070449503	-1040.8571628928185	-1.9651022380027696	-11.0	D0A:R5I:T6C:Q14C:S19A:L22D	D424D:R429D:T430D:Q438D:S443D:L446D	-134.95924840665424
1165	AEEEIITTHPVATEQVGSVTTNLQRGNR	D561A:R566I:N569H:Y576V:S580T	-6.81848453569	2260.5712496404494	-1049.9112853109837	-1.987464625481696	-3.0	D0A:R5I:N8H:Y15V:S19T	D424T:R429T:N432T:Y439T:S443T	-113.16471839111111
1166	AEEEIKSTNPTATEQYGSVSTNEQRGNF	D561A:R566K:T567S:V571T:L583E:R588F	1.36112831382	2261.413918854971	-1044.6638320088389	-1.9690110752348269	-1.0	D0A:R5K:T6S:V10T:L22E:R27F	D424F:R429F:T430F:V434F:L446F:R451F	-240.37779938787168
1167	AEEEIMTTNPVATEQYGSVSTNLQRGNR	D561A:R566M	0.653413954263	2273.270015671977	-1040.1322759985924	-1.9596953934098025	-3.0	D0A:R5M	D424M:R429M	-53.397234825183126
1168	AEEEINTTNPVATENYGSASENLQRGNR	D561A:R566N:Q575N:V579A:T581E	2.1281471988	2262.7995762346245	-1042.877309501171	-1.964227283161729	-3.0	D0A:R5N:Q14N:V18A:T20E	D424E:R429E:Q438E:V442E:T444E	-59.679405516903806
1169	AEEEINTTNPVATEQYGSVSTYLQRGNR	D561A:R566N:N582Y	2.30397957283	2269.114927548096	-1041.5005006194117	-1.9659314458769868	-4.0	D0A:R5N:N21Y	D424Y:R429Y:N445Y	-87.23223868437277
1170	AEEEIPTTNPVATEQSPSVSINLQRGNR	D561A:R566P:Y576S:G577P:T581I	-6.419285534319999	2261.589891083629	-1052.3676027655602	-2.012061911051903	-9.0	D0A:R5P:Y15S:G16P:T20I	D424I:R429I:Y439I:G440I:T444I	-203.9331554423373
1171	AEEEIRATNPFATEQYGSVSENLQRGNR	D561A:T567A:V571F:T581E	-1.80151812972	2266.527899110828	-1039.5748285651207	-1.9646093702959413	-3.0	D0A:T6A:V10F:T20E	D424E:T430E:V434E:T444E	-94.69121339535813
1172	AEEEIRATNPVATEGYGNMSTLLQRGNR	D561A:T567A:Q575G:S578N:V579M:N582L	-3.72384857591	2258.0954262035293	-1040.0443792939186	-1.966739603090378	-5.0	D0A:T6A:Q14G:S17N:V18M:N21L	D424L:T430L:Q438L:S441L:V442L:N445L	-209.19543301672263
1173	AEEEIRATNPVATEQYGEVGTVLQRGMR	D561A:T567A:S578E:S580G:N582V:N587M	1.56687707695	2257.850216385272	-1042.4418966174126	-1.97287498871026	-7.0	D0A:T6A:S17E:S19G:N21V:N26M	D424M:T430M:S441M:S443M:N445M:N450M	-207.84245760412765
1174	AEEEIRATNPVATEQYGSVSENLQRGQR	D561A:T567A:T581E:N587Q	2.98423927388	2267.1606954868644	-1040.050488293171	-1.966468649333153	-3.0	D0A:T6A:T20E:N26Q	D424Q:T430Q:T444Q:N450Q	-75.77836366872148
1175	AEEEIRATNPVATEQYGSVSTNLQHGNR	D561A:T567A:R585H	4.799510714609999	2273.709056949362	-1036.0209109187126	-1.9504254585516017	-2.0	D0A:T6A:R24H	D424H:T430H:R448H	-26.113661244320575
1176	AEEEIRATNPVATEVYGNVSTVLQRGNR	D561A:T567A:Q575V:S578N:N582V	2.41270278379	2264.730260970795	-1038.3158661723137	-1.960479207121568	-7.0	D0A:T6A:Q14V:S17N:N21V	D424V:T430V:Q438V:S441V:N445V	-154.3945614432864
1177	AEEEIRATNPVCTEQYGVVSTNLQRGPR	D561A:T567A:A572C:S578V:N587P	2.10054451	2262.428345999167	-1041.5408493876455	-1.9732165033417632	-6.0	D0A:T6A:A11C:S17V:N26P	D424P:T430P:A435P:S441P:N450P	-337.2000366670758
1178	AEEEIRAVNPVSTEQYGSVSENLQHGNR	D561A:T567A:T568V:A572S:T581E:R585H	-2.71311413869	2261.1931232573	-1038.4875801205635	-1.958485274415944	-2.0	D0A:T6A:T7V:A11S:T20E:R24H	D424H:T430H:T431H:A435H:T444H:R448H	-163.75212682071202
1179	AEEEIRAVNPVSTEQYGSVSTNLQRGNR	D561A:T567A:T568V:A572S	-2.5825727812	2268.5387304915707	-1036.2908000349998	-1.9528559278660889	-1.0	D0A:T6A:T7V:A11S	D424S:T430S:T431S:A435S	-123.4721669958209
1180	AEEEIRCTNPVATEQYGSASDNLQRGQR	D561A:T567C:V579A:T581D:N587Q	1.58384071903	2261.2123025752176	-1044.2970849871635	-1.9769637561717244	-4.0	D0A:T6C:V18A:T20D:N26Q	D424Q:T430Q:V442Q:T444Q:N450Q	-88.46140591934281
1181	AEEEIRCTNPVATEQYGSASENLQLGNR	D561A:T567C:V579A:T581E:R585L	1.84320620279	2260.432412806781	-1042.6650523543358	-1.967300562040884	-6.0	D0A:T6C:V18A:T20E:R24L	D424L:T430L:V442L:T444L:R448L	-124.7519152596181
1182	AEEEIRCTNPVATEQYGSVDTPLQRGER	D561A:T567C:S580D:N582P:N587E	0.705250752657	2256.073622863192	-1043.378789126873	-1.975929333754817	-5.0	D0A:T6C:S19D:N21P:N26E	D424E:T430E:S443E:N445E:N450E	-90.83398088636827
1183	AEEEIRCVNPVATEQYGSVSTNLQRGNR	D561A:T567C:T568V	-1.80212316015	2269.446193984736	-1037.146856486797	-1.9528338187921483	-3.0	D0A:T6C:T7V	D424V:T430V:T431V	-102.28325746408939
1184	AEEEIRCVNPVCTEQYGSVSINLQRGNR	D561A:T567C:T568V:A572C:T581I	-4.76451820645	2258.628445318092	-1039.6415763497353	-1.964129673952312	-5.0	D0A:T6C:T7V:A11C:T20I	D424I:T430I:T431I:A435I:T444I	-226.59199836524357
1185	AEEEIRGTNPVATETYGSVSCNLQRGGI	D561A:T567G:Q575T:T581C:N587G:R588I	2.06664816286	2258.85223972369	-1041.551641523838	-1.9668394467274808	-9.0	D0A:T6G:Q14T:T20C:N26G:R27I	D424I:T430I:Q438I:T444I:N450I:R451I	-247.78746620285605
1186	AEEEIRQTNPDATEQYGSVSENLERGER	D561A:T567Q:V571D:T581E:Q584E:N587E	-3.8913386484400014	2246.6275992190663	-1044.4327620863914	-1.9750016934609824	-5.0	D0A:T6Q:V10D:T20E:Q23E:N26E	D424E:T430E:V434E:T444E:Q447E:N450E	-148.9658824979907
1187	AEEEIRQTNPFATEQYGSVSTDLERGND	D561A:T567Q:V571F:N582D:Q584E:R588D	-2.3057261386700003	2252.36734133196	-1041.9325554966929	-1.9704324064456888	0.0	D0A:T6Q:V10F:N21D:Q23E:R27D	D424D:T430D:V434D:N445D:Q447D:R451D	-159.11883908028204
1188	AEEEIRQTNPFATEQYGSVSTDLQRGND	D561A:T567Q:V571F:N582D:R588D	-2.5449243374400004	2261.10867522015	-1041.2788518071177	-1.9705565935844167	-2.0	D0A:T6Q:V10F:N21D:R27D	D424D:T430D:V434D:N445D:R451D	-125.58307070269572
1189	AEEEIRQTNPFATEQYGSVSTNLQRGNR	D561A:T567Q:V571F	-3.2427569752900003	2268.7711357821063	-1038.2440763115883	-1.9598047627649329	-3.0	D0A:T6Q:V10F	D424F:T430F:V434F	-127.92746359115657
1190	AEEEIRQTNPFATEQYGSVSTNLQRGNW	D561A:T567Q:V571F:R588W	-2.84659339531	2264.4319398124044	-1041.6947696805	-1.9663916203787333	-5.0	D0A:T6Q:V10F:R27W	D424W:T430W:V434W:R451W	-189.98086708879111
1191	AEEEIRQTNPFATEQYGVVSTDLERGED	D561A:T567Q:V571F:S578V:N582D:Q584E:N587E:R588D	-2.98431720207	2246.098422281992	-1045.9388902783394	-1.980470161217485	-1.0	D0A:T6Q:V10F:S17V:N21D:Q23E:N26E:R27D	D424D:T430D:V434D:S441D:N445D:Q447D:N450D:R451D	-215.60154392583834
1192	AEEEIRQTNPFATEQYGVVSTDLERGND	D561A:T567Q:V571F:S578V:N582D:Q584E:R588D	-2.96372616922	2251.829211053893	-1044.087625563145	-1.975864652953396	-1.0	D0A:T6Q:V10F:S17V:N21D:Q23E:R27D	D424D:T430D:V434D:S441D:N445D:Q447D:R451D	-207.34435140951197
1193	AEEEIRQTNPFATEQYGVVSTNLLRGNL	D561A:T567Q:V571F:S578V:Q584L:R588L	-4.26417364923	2260.002274479933	-1042.5813181996346	-1.9726775358637405	-8.0	D0A:T6Q:V10F:S17V:Q23L:R27L	D424L:T430L:V434L:S441L:Q447L:R451L	-230.836294524123
1194	AEEEIRQTNPVATEQYGDAPECPFHEEL	D561A:T567Q:S578D:V579A:S580P:T581E:N582C:L583P:Q584F:R585H:G586E:N587E:R588L	-5.11651351044	2222.4214512760686	-1049.5799414515495	-1.9946133828576589	-18.0	D0A:T6Q:S17D:V18A:S19P:T20E:N21C:L22P:Q23F:R24H:G25E:N26E:R27L	D424L:T430L:S441L:V442L:S443L:T444L:N445L:L446L:Q447L:R448L:G449L:N450L:R451L	-382.1279590943998
1195	AEEEIRQTNPVATEQYGDASEVLQRGNR	D561A:T567Q:S578D:V579A:T581E:N582V	-4.2663629255	2256.6735499660144	-1045.093747794628	-1.980996545339596	-7.0	D0A:T6Q:S17D:V18A:T20E:N21V	D424V:T430V:S441V:V442V:T444V:N445V	-133.575222107
1196	AEEEIRQTNPVATEQYGDVSTALIFGNR	D561A:T567Q:S578D:N582A:Q584I:R585F	-2.98472438547	2257.266307996655	-1041.6240381598473	-1.9696999845706888	-8.0	D0A:T6Q:S17D:N21A:Q23I:R24F	D424F:T430F:S441F:N445F:Q447F:R448F	-219.7168361072625
1197	AEEEIRQTNPVATEQYGDVSTPLQHGNG	D561A:T567Q:S578D:N582P:R585H:R588G	-0.8193224315000001	2262.368535391408	-1044.7584699988363	-1.976188762569244	-7.0	D0A:T6Q:S17D:N21P:R24H:R27G	D424G:T430G:S441G:N445G:R448G:R451G	-242.8079318062292
1198	AEEEIRQTNPVATEQYGDVSTPLQHGNR	D561A:T567Q:S578D:N582P:R585H	-1.8334374635900004	2263.6443075595	-1042.0937888026235	-1.9750390907243496	-5.0	D0A:T6Q:S17D:N21P:R24H	D424H:T430H:S441H:N445H:R448H	-57.77829625674529
1199	AEEEIRQTNPVATEQYGEVSTNLQRGNR	D561A:T567Q:S578E	0.331114603759	2272.24777332944	-1039.1145169138908	-1.958963559542088	-3.0	D0A:T6Q:S17E	D424E:T430E:S441E	-94.90971032499127
1200	AEEEIRQTNPVATEQYGSASTVLQRGMR	D561A:T567Q:V579A:N582V:N587M	-2.22540850968	2256.740604085056	-1041.9501760601995	-1.973365621989403	-8.0	D0A:T6Q:V18A:N21V:N26M	D424M:T430M:V442M:N445M:N450M	-157.2723579870008
1201	AEEEIRQTNPVATEQYGSVDENLQRGER	D561A:T567Q:S580D:T581E:N587E	-2.9555582090900003	2258.350435248368	-1041.8424451947212	-1.970147575716522	-4.0	D0A:T6Q:S19D:T20E:N26E	D424E:T430E:S443E:T444E:N450E	-89.57808928484086
1202	AEEEIRQTNPVATEQYGSVDTNLQRGNR	D561A:T567Q:S580D	-1.78188107278	2268.770673034472	-1037.7953495383265	-1.957211533033779	-3.0	D0A:T6Q:S19D	D424D:T430D:S443D	-72.12284288589294
1203	AEEEIRQTNPVATEQYGSVPTNLQRENR	D561A:T567Q:S580P:G586E	0.00323061574832	2266.7365149610205	-1034.3432204127312	-1.9493309417901008	-6.0	D0A:T6Q:S19P:G25E	D424E:T430E:S443E:G449E	-67.28506696239336
1204	AEEEIRQTNPVATEQYGSVSENLEVGNR	D561A:T567Q:T581E:Q584E:R585V	0.470018001234	2256.377943455712	-1040.4295833706856	-1.95932847686356	-4.0	D0A:T6Q:T20E:Q23E:R24V	D424V:T430V:T444V:Q447V:R448V	-122.34254291525944
1205	AEEEIRQTNPVATEQYGSVSENLQQGNV	D561A:T567Q:T581E:R585Q:R588V	0.601525259059	2268.0366491862737	-1039.913790524006	-1.96096619475554	-5.0	D0A:T6Q:T20E:R24Q:R27V	D424V:T430V:T444V:R448V:R451V	-114.964946470468
1206	AEEEIRQTNPVATEQYGSVSTALQRGNP	D561A:T567Q:N582A:R588P	0.495757631796	2265.4149613271966	-1040.6887869238851	-1.9695539235609345	-6.0	D0A:T6Q:N21A:R27P	D424P:T430P:N445P:R451P	-279.0452596952369
1207	AEEEIRQTNPVATEQYGSVSTDLQRGND	D561A:T567Q:N582D:R588D	0.310433195763	2266.328136097852	-1039.9198159575462	-1.9643853395201107	-2.0	D0A:T6Q:N21D:R27D	D424D:T430D:N445D:R451D	-80.30854906736317
1208	AEEEIRQTNPVATEQYGSVSTDLQRGNR	D561A:T567Q:N582D	-0.386292531418	2267.961495971252	-1037.4256197810173	-1.9557258738258672	-1.0	D0A:T6Q:N21D	D424D:T430D:N445D	-49.52035317826947
1209	AEEEIRQTNPVATEQYGSVSTGLERGNR	D561A:T567Q:N582G:Q584E	0.8674143842799998	2260.001115139899	-1035.3320681452751	-1.949421847716462	-1.0	D0A:T6Q:N21G:Q23E	D424E:T430E:N445E:Q447E	-84.72715660720161
1210	AEEEIRQTNPVATEQYGSVSTNLCHGNN	D561A:T567Q:Q584C:R585H:R588N	-3.7774851735	2261.8988902429783	-1040.3540777564049	-1.9624674949572496	-6.0	D0A:T6Q:Q23C:R24H:R27N	D424N:T430N:Q447N:R448N:R451N	-82.33232905816044
1211	AEEEIRQTNPVATEQYGSVSTNLERGNR	D561A:T567Q:Q584E	1.3680591483700002	2265.225247186598	-1037.5387441515925	-1.953259536066956	-1.0	D0A:T6Q:Q23E	D424E:T430E:Q447E	-83.37085354477506
1212	AEEEIRQTNPVATEQYGSVSTNLEVGNR	D561A:T567Q:Q584E:R585V	0.806330831716	2260.9990445311914	-1038.233752429485	-1.9531400529865128	-3.0	D0A:T6Q:Q23E:R24V	D424V:T430V:Q447V:R448V	-113.19388753435196
1213	AEEEIRQTNPVATEQYGSVSTNLQMGNH	D561A:T567Q:R585M:R588H	1.19023989464	2268.4063614894067	-1039.707649409771	-1.9572913844231696	-4.0	D0A:T6Q:R24M:R27H	D424H:T430H:R448H:R451H	-51.75322540174517
1214	AEEEIRQTNPVATEQYGSVSTNLQRGND	D561A:T567Q:R588D	0.559590557668	2272.363550628605	-1039.379236638546	-1.9600686604347304	-4.0	D0A:T6Q:R27D	D424D:T430D:R451D	-77.20964389502755
1215	AEEEIRQTNPVATEQYGSVSTNLQRGNR	D561A:T567Q	-1.6143675923199998	2273.998943391932	-1036.885040462017	-1.9536149276704	-3.0	D0A:T6Q	D424Q:T430Q	-37.24933395157187
1216	AEEEIRQTNPVATEQYGSVSTNPQHGER	D561A:T567Q:L583P:R585H:N587E	1.2380550051	2258.5022535672365	-1040.9264652132988	-1.9643058409350915	-6.0	D0A:T6Q:L22P:R24H:N26E	D424E:T430E:L446E:R448E:N450E	-93.15449800915684
1217	AEEEIRQTNPVATEQYGTVSTPQQRGNR	D561A:T567Q:S578T:N582P:L583Q	-1.89289747629	2264.8785496994915	-1039.2654430270195	-1.967369711697676	-5.0	D0A:T6Q:S17T:N21P:L22Q	D424Q:T430Q:S441Q:N445Q:L446Q	-82.63323701723468
1218	AEEEIRQTNPVATEQYGTVSTPQQRGNR	D561A:T567Q:S578T:N582P:L583Q	-1.89289747629	2264.8785496994915	-1039.2654430270195	-1.967369711697676	-5.0	D0A:T6Q:S17T:N21P:L22Q	D424Q:T430Q:S441Q:N445Q:L446Q	-82.63323701723468
1219	AEEEIRQTNPVATEQYGTVSTPQQRGNR	D561A:T567Q:S578T:N582P:L583Q	-1.89289747629	2264.8785496994915	-1039.2654430270195	-1.967369711697676	-5.0	D0A:T6Q:S17T:N21P:L22Q	D424Q:T430Q:S441Q:N445Q:L446Q	-82.63323701723468
1220	AEEEIRQTNPVATEQYGTVSTPQQRGNR	D561A:T567Q:S578T:N582P:L583Q	-1.89289747629	2264.8785496994915	-1039.2654430270195	-1.967369711697676	-5.0	D0A:T6Q:S17T:N21P:L22Q	D424Q:T430Q:S441Q:N445Q:L446Q	-82.63323701723468
1221	AEEEIRQTNPVATEQYGTVSTPQQRGNR	D561A:T567Q:S578T:N582P:L583Q	-1.89289747629	2264.8785496994915	-1039.2654430270195	-1.967369711697676	-5.0	D0A:T6Q:S17T:N21P:L22Q	D424Q:T430Q:S441Q:N445Q:L446Q	-82.63323701723468
1222	AEEEIRQTNPVATEQYGTVSTPQQRGNR	D561A:T567Q:S578T:N582P:L583Q	-1.89289747629	2264.8785496994915	-1039.2654430270195	-1.967369711697676	-5.0	D0A:T6Q:S17T:N21P:L22Q	D424Q:T430Q:S441Q:N445Q:L446Q	-82.63323701723468
1223	AEEEIRQTNPVATEQYGTVSTPQQRGNR	D561A:T567Q:S578T:N582P:L583Q	-1.89289747629	2264.8785496994915	-1039.2654430270195	-1.967369711697676	-5.0	D0A:T6Q:S17T:N21P:L22Q	D424Q:T430Q:S441Q:N445Q:L446Q	-82.63323701723468
1224	AEEEIRQTNPVATEQYGTVSTPQQRGNR	D561A:T567Q:S578T:N582P:L583Q	-1.89289747629	2264.8785496994915	-1039.2654430270195	-1.967369711697676	-5.0	D0A:T6Q:S17T:N21P:L22Q	D424Q:T430Q:S441Q:N445Q:L446Q	-82.63323701723468
1225	AEEEIRQTNPVATEQYGTVSTPQQRGNR	D561A:T567Q:S578T:N582P:L583Q	-1.89289747629	2264.8785496994915	-1039.2654430270195	-1.967369711697676	-5.0	D0A:T6Q:S17T:N21P:L22Q	D424Q:T430Q:S441Q:N445Q:L446Q	-82.63323701723468
1226	AEEEIRQTNPVATEQYGTVSTPQQRGNR	D561A:T567Q:S578T:N582P:L583Q	-1.89289747629	2264.8785496994915	-1039.2654430270195	-1.967369711697676	-5.0	D0A:T6Q:S17T:N21P:L22Q	D424Q:T430Q:S441Q:N445Q:L446Q	-82.63323701723468
1227	AEEEIRQTNPVATEQYGTVSTPQQRGNR	D561A:T567Q:S578T:N582P:L583Q	-1.89289747629	2264.8785496994915	-1039.2654430270195	-1.967369711697676	-5.0	D0A:T6Q:S17T:N21P:L22Q	D424Q:T430Q:S441Q:N445Q:L446Q	-82.63323701723468
1228	AEEEIRQTNPVATEQYGTVSTPQQRGNR	D561A:T567Q:S578T:N582P:L583Q	-1.89289747629	2264.8785496994915	-1039.2654430270195	-1.967369711697676	-5.0	D0A:T6Q:S17T:N21P:L22Q	D424Q:T430Q:S441Q:N445Q:L446Q	-82.63323701723468
1229	AEEEIRQTNPVATEQYGTVSTPQQRGNR	D561A:T567Q:S578T:N582P:L583Q	-1.89289747629	2264.8785496994915	-1039.2654430270195	-1.967369711697676	-5.0	D0A:T6Q:S17T:N21P:L22Q	D424Q:T430Q:S441Q:N445Q:L446Q	-82.63323701723468
1230	AEEEIRQTNPVATEQYGTVSTPQQRGNR	D561A:T567Q:S578T:N582P:L583Q	-1.89289747629	2264.8785496994915	-1039.2654430270195	-1.967369711697676	-5.0	D0A:T6Q:S17T:N21P:L22Q	D424Q:T430Q:S441Q:N445Q:L446Q	-82.63323701723468
1231	AEEEIRQTNPVATEQYGTVSTPQQRGNR	D561A:T567Q:S578T:N582P:L583Q	-1.89289747629	2264.8785496994915	-1039.2654430270195	-1.967369711697676	-5.0	D0A:T6Q:S17T:N21P:L22Q	D424Q:T430Q:S441Q:N445Q:L446Q	-82.63323701723468
1232	AEEEIRQTNPVATEQYGTVSTPQQRGNR	D561A:T567Q:S578T:N582P:L583Q	-1.89289747629	2264.8785496994915	-1039.2654430270195	-1.967369711697676	-5.0	D0A:T6Q:S17T:N21P:L22Q	D424Q:T430Q:S441Q:N445Q:L446Q	-82.63323701723468
1233	AEEEIRQTNPVATEQYGTVSTPQQRGNR	D561A:T567Q:S578T:N582P:L583Q	-1.89289747629	2264.8785496994915	-1039.2654430270195	-1.967369711697676	-5.0	D0A:T6Q:S17T:N21P:L22Q	D424Q:T430Q:S441Q:N445Q:L446Q	-82.63323701723468
1234	AEEEIRQTNPVATEQYGTVSTPQQRGNR	D561A:T567Q:S578T:N582P:L583Q	-1.89289747629	2264.8785496994915	-1039.2654430270195	-1.967369711697676	-5.0	D0A:T6Q:S17T:N21P:L22Q	D424Q:T430Q:S441Q:N445Q:L446Q	-82.63323701723468
1235	AEEEIRQTNPVATEQYGTVSTPQQRGNR	D561A:T567Q:S578T:N582P:L583Q	-1.89289747629	2264.8785496994915	-1039.2654430270195	-1.967369711697676	-5.0	D0A:T6Q:S17T:N21P:L22Q	D424Q:T430Q:S441Q:N445Q:L446Q	-82.63323701723468
1236	AEEEIRQTNPVATEQYGTVSTPQQRGNR	D561A:T567Q:S578T:N582P:L583Q	-1.89289747629	2264.8785496994915	-1039.2654430270195	-1.967369711697676	-5.0	D0A:T6Q:S17T:N21P:L22Q	D424Q:T430Q:S441Q:N445Q:L446Q	-82.63323701723468
1237	AEEEIRQTNPVATEQYGTVSTPQQRGNR	D561A:T567Q:S578T:N582P:L583Q	-1.89289747629	2264.8785496994915	-1039.2654430270195	-1.967369711697676	-5.0	D0A:T6Q:S17T:N21P:L22Q	D424Q:T430Q:S441Q:N445Q:L446Q	-82.63323701723468
1238	AEEEIRQTNPVATEQYGTVSTPQQRGNR	D561A:T567Q:S578T:N582P:L583Q	-1.89289747629	2264.8785496994915	-1039.2654430270195	-1.967369711697676	-5.0	D0A:T6Q:S17T:N21P:L22Q	D424Q:T430Q:S441Q:N445Q:L446Q	-82.63323701723468
1239	AEEEIRQTNPVATEQYGTVSTPQQRGNR	D561A:T567Q:S578T:N582P:L583Q	-1.89289747629	2264.8785496994915	-1039.2654430270195	-1.967369711697676	-5.0	D0A:T6Q:S17T:N21P:L22Q	D424Q:T430Q:S441Q:N445Q:L446Q	-82.63323701723468
1240	AEEEIRQTNPVATEQYGTVSTPQQRGNR	D561A:T567Q:S578T:N582P:L583Q	-1.89289747629	2264.8785496994915	-1039.2654430270195	-1.967369711697676	-5.0	D0A:T6Q:S17T:N21P:L22Q	D424Q:T430Q:S441Q:N445Q:L446Q	-82.63323701723468
1241	AEEEIRQTNPVATEQYGTVSTPQQRGNR	D561A:T567Q:S578T:N582P:L583Q	-1.89289747629	2264.8785496994915	-1039.2654430270195	-1.967369711697676	-5.0	D0A:T6Q:S17T:N21P:L22Q	D424Q:T430Q:S441Q:N445Q:L446Q	-82.63323701723468
1242	AEEEIRQTNPVATEQYGTVSTPQQRGNR	D561A:T567Q:S578T:N582P:L583Q	-1.89289747629	2264.8785496994915	-1039.2654430270195	-1.967369711697676	-5.0	D0A:T6Q:S17T:N21P:L22Q	D424Q:T430Q:S441Q:N445Q:L446Q	-82.63323701723468
1243	AEEEIRQTNPVATEQYGTVSTPQQRGNR	D561A:T567Q:S578T:N582P:L583Q	-1.89289747629	2264.8785496994915	-1039.2654430270195	-1.967369711697676	-5.0	D0A:T6Q:S17T:N21P:L22Q	D424Q:T430Q:S441Q:N445Q:L446Q	-82.63323701723468
1244	AEEEIRQTNPVATEQYGTVSTPQQRGNR	D561A:T567Q:S578T:N582P:L583Q	-1.89289747629	2264.8785496994915	-1039.2654430270195	-1.967369711697676	-5.0	D0A:T6Q:S17T:N21P:L22Q	D424Q:T430Q:S441Q:N445Q:L446Q	-82.63323701723468
1245	AEEEIRQTNPVATEQYGTVSTPQQRGNR	D561A:T567Q:S578T:N582P:L583Q	-1.89289747629	2264.8785496994915	-1039.2654430270195	-1.967369711697676	-5.0	D0A:T6Q:S17T:N21P:L22Q	D424Q:T430Q:S441Q:N445Q:L446Q	-82.63323701723468
1246	AEEEIRQTNPVATEQYGTVSTPQQRGNR	D561A:T567Q:S578T:N582P:L583Q	-1.89289747629	2264.8785496994915	-1039.2654430270195	-1.967369711697676	-5.0	D0A:T6Q:S17T:N21P:L22Q	D424Q:T430Q:S441Q:N445Q:L446Q	-82.63323701723468
1247	AEEEIRQTNPVATEQYGTVSTPQQRGNR	D561A:T567Q:S578T:N582P:L583Q	-1.89289747629	2264.8785496994915	-1039.2654430270195	-1.967369711697676	-5.0	D0A:T6Q:S17T:N21P:L22Q	D424Q:T430Q:S441Q:N445Q:L446Q	-82.63323701723468
1248	AEEEIRQTNPVATEQYGTVSTPQQRGNR	D561A:T567Q:S578T:N582P:L583Q	-1.89289747629	2264.8785496994915	-1039.2654430270195	-1.967369711697676	-5.0	D0A:T6Q:S17T:N21P:L22Q	D424Q:T430Q:S441Q:N445Q:L446Q	-82.63323701723468
1249	AEEEIRQTNPVATEQYGTVSTPQQRGNR	D561A:T567Q:S578T:N582P:L583Q	-3.535683581586804	2264.8785496994915	-1039.2654430270195	-1.967369711697676	-5.0	D0A:T6Q:S17T:N21P:L22Q	D424Q:T430Q:S441Q:N445Q:L446Q	-82.63323701723468
1250	AEEEIRQTNPVATEQYGTVSTPQQRGNR	D561A:T567Q:S578T:N582P:L583Q	-3.535683581586804	2264.8785496994915	-1039.2654430270195	-1.967369711697676	-5.0	D0A:T6Q:S17T:N21P:L22Q	D424Q:T430Q:S441Q:N445Q:L446Q	-82.63323701723468
1251	AEEEIRQTNPVATEQYGTVSTPQQRGNR	D561A:T567Q:S578T:N582P:L583Q	-3.535683581586804	2264.8785496994915	-1039.2654430270195	-1.967369711697676	-5.0	D0A:T6Q:S17T:N21P:L22Q	D424Q:T430Q:S441Q:N445Q:L446Q	-82.63323701723468
1252	AEEEIRQTNPVATEQYGTVSTPQQRGNR	D561A:T567Q:S578T:N582P:L583Q	-3.535683581586804	2264.8785496994915	-1039.2654430270195	-1.967369711697676	-5.0	D0A:T6Q:S17T:N21P:L22Q	D424Q:T430Q:S441Q:N445Q:L446Q	-82.63323701723468
1253	AEEEIRQTNPVATEQYGTVSTPQQRGNR	D561A:T567Q:S578T:N582P:L583Q	-3.535683581586804	2264.8785496994915	-1039.2654430270195	-1.967369711697676	-5.0	D0A:T6Q:S17T:N21P:L22Q	D424Q:T430Q:S441Q:N445Q:L446Q	-82.63323701723468
1254	AEEEIRQTNPVATEQYGTVSTPQQRGNR	D561A:T567Q:S578T:N582P:L583Q	-3.535683581586804	2264.8785496994915	-1039.2654430270195	-1.967369711697676	-5.0	D0A:T6Q:S17T:N21P:L22Q	D424Q:T430Q:S441Q:N445Q:L446Q	-82.63323701723468
1255	AEEEIRQTNPVATEQYGTVSTPQQRGNR	D561A:T567Q:S578T:N582P:L583Q	-3.535683581586804	2264.8785496994915	-1039.2654430270195	-1.967369711697676	-5.0	D0A:T6Q:S17T:N21P:L22Q	D424Q:T430Q:S441Q:N445Q:L446Q	-82.63323701723468
1256	AEEEIRQTNPVATEQYGTVSTPQQRGNR	D561A:T567Q:S578T:N582P:L583Q	-3.535683581586804	2264.8785496994915	-1039.2654430270195	-1.967369711697676	-5.0	D0A:T6Q:S17T:N21P:L22Q	D424Q:T430Q:S441Q:N445Q:L446Q	-82.63323701723468
1257	AEEEIRQTNPVATEQYGTVSTPQQRGNR	D561A:T567Q:S578T:N582P:L583Q	-3.535683581586804	2264.8785496994915	-1039.2654430270195	-1.967369711697676	-5.0	D0A:T6Q:S17T:N21P:L22Q	D424Q:T430Q:S441Q:N445Q:L446Q	-82.63323701723468
1258	AEEEIRQTNPVATEQYGTVSTPQQRGNR	D561A:T567Q:S578T:N582P:L583Q	-3.535683581586804	2264.8785496994915	-1039.2654430270195	-1.967369711697676	-5.0	D0A:T6Q:S17T:N21P:L22Q	D424Q:T430Q:S441Q:N445Q:L446Q	-82.63323701723468
1259	AEEEIRQTNPVATEQYGTVSTPQQRGNR	D561A:T567Q:S578T:N582P:L583Q	-3.535683581586804	2264.8785496994915	-1039.2654430270195	-1.967369711697676	-5.0	D0A:T6Q:S17T:N21P:L22Q	D424Q:T430Q:S441Q:N445Q:L446Q	-82.63323701723468
1260	AEEEIRQTNPVATEQYGTVSTPQQRGNR	D561A:T567Q:S578T:N582P:L583Q	-3.535683581586804	2264.8785496994915	-1039.2654430270195	-1.967369711697676	-5.0	D0A:T6Q:S17T:N21P:L22Q	D424Q:T430Q:S441Q:N445Q:L446Q	-82.63323701723468
1261	AEEEIRQTNPVATEQYGTVSTPQQRGNR	D561A:T567Q:S578T:N582P:L583Q	-3.535683581586804	2264.8785496994915	-1039.2654430270195	-1.967369711697676	-5.0	D0A:T6Q:S17T:N21P:L22Q	D424Q:T430Q:S441Q:N445Q:L446Q	-82.63323701723468
1262	AEEEIRQTNPVATEQYGTVSTPQQRGNR	D561A:T567Q:S578T:N582P:L583Q	-3.535683581586804	2264.8785496994915	-1039.2654430270195	-1.967369711697676	-5.0	D0A:T6Q:S17T:N21P:L22Q	D424Q:T430Q:S441Q:N445Q:L446Q	-82.63323701723468
1263	AEEEIRQTNPVATEQYGTVSTPQQRGNR	D561A:T567Q:S578T:N582P:L583Q	-3.535683581586804	2264.8785496994915	-1039.2654430270195	-1.967369711697676	-5.0	D0A:T6Q:S17T:N21P:L22Q	D424Q:T430Q:S441Q:N445Q:L446Q	-82.63323701723468
1264	AEEEIRQTNPVATEQYGTVSTPQQRGNR	D561A:T567Q:S578T:N582P:L583Q	-3.535683581586804	2264.8785496994915	-1039.2654430270195	-1.967369711697676	-5.0	D0A:T6Q:S17T:N21P:L22Q	D424Q:T430Q:S441Q:N445Q:L446Q	-82.63323701723468
1265	AEEEIRQTNPVATEQYGTVSTPQQRGNR	D561A:T567Q:S578T:N582P:L583Q	-3.535683581586804	2264.8785496994915	-1039.2654430270195	-1.967369711697676	-5.0	D0A:T6Q:S17T:N21P:L22Q	D424Q:T430Q:S441Q:N445Q:L446Q	-82.63323701723468
1266	AEEEIRQTNPVATEQYGTVSTPQQRGNR	D561A:T567Q:S578T:N582P:L583Q	-3.535683581586804	2264.8785496994915	-1039.2654430270195	-1.967369711697676	-5.0	D0A:T6Q:S17T:N21P:L22Q	D424Q:T430Q:S441Q:N445Q:L446Q	-82.63323701723468
1267	AEEEIRQTNPVATEQYGTVSTPQQRGNR	D561A:T567Q:S578T:N582P:L583Q	-3.535683581586804	2264.8785496994915	-1039.2654430270195	-1.967369711697676	-5.0	D0A:T6Q:S17T:N21P:L22Q	D424Q:T430Q:S441Q:N445Q:L446Q	-82.63323701723468
1268	AEEEIRQTNPVATEQYGTVSTPQQRGNR	D561A:T567Q:S578T:N582P:L583Q	-3.535683581586804	2264.8785496994915	-1039.2654430270195	-1.967369711697676	-5.0	D0A:T6Q:S17T:N21P:L22Q	D424Q:T430Q:S441Q:N445Q:L446Q	-82.63323701723468
1269	AEEEIRQTNPVATEQYGTVSTPQQRGNR	D561A:T567Q:S578T:N582P:L583Q	-3.535683581586804	2264.8785496994915	-1039.2654430270195	-1.967369711697676	-5.0	D0A:T6Q:S17T:N21P:L22Q	D424Q:T430Q:S441Q:N445Q:L446Q	-82.63323701723468
1270	AEEEIRQTNPVATEQYGTVSTPQQRGNR	D561A:T567Q:S578T:N582P:L583Q	-3.535683581586804	2264.8785496994915	-1039.2654430270195	-1.967369711697676	-5.0	D0A:T6Q:S17T:N21P:L22Q	D424Q:T430Q:S441Q:N445Q:L446Q	-82.63323701723468
1271	AEEEIRQTNPVATEQYGTVSTPQQRGNR	D561A:T567Q:S578T:N582P:L583Q	-3.535683581586804	2264.8785496994915	-1039.2654430270195	-1.967369711697676	-5.0	D0A:T6Q:S17T:N21P:L22Q	D424Q:T430Q:S441Q:N445Q:L446Q	-82.63323701723468
1272	AEEEIRQTNPVATEQYGTVSTPQQRGNR	D561A:T567Q:S578T:N582P:L583Q	-3.535683581586804	2264.8785496994915	-1039.2654430270195	-1.967369711697676	-5.0	D0A:T6Q:S17T:N21P:L22Q	D424Q:T430Q:S441Q:N445Q:L446Q	-82.63323701723468
1273	AEEEIRQTNPVATEQYGTVSTPQQRGNR	D561A:T567Q:S578T:N582P:L583Q	-3.535683581586804	2264.8785496994915	-1039.2654430270195	-1.967369711697676	-5.0	D0A:T6Q:S17T:N21P:L22Q	D424Q:T430Q:S441Q:N445Q:L446Q	-82.63323701723468
1274	AEEEIRQTNPVATEQYGTVSTPQQRGNR	D561A:T567Q:S578T:N582P:L583Q	-3.535683581586804	2264.8785496994915	-1039.2654430270195	-1.967369711697676	-5.0	D0A:T6Q:S17T:N21P:L22Q	D424Q:T430Q:S441Q:N445Q:L446Q	-82.63323701723468
1275	AEEEIRQTNPVATEQYGTVSTPQQRGNR	D561A:T567Q:S578T:N582P:L583Q	-3.535683581586804	2264.8785496994915	-1039.2654430270195	-1.967369711697676	-5.0	D0A:T6Q:S17T:N21P:L22Q	D424Q:T430Q:S441Q:N445Q:L446Q	-82.63323701723468
1276	AEEEIRQTNPVATEQYGTVSTPQQRGNR	D561A:T567Q:S578T:N582P:L583Q	-3.535683581586804	2264.8785496994915	-1039.2654430270195	-1.967369711697676	-5.0	D0A:T6Q:S17T:N21P:L22Q	D424Q:T430Q:S441Q:N445Q:L446Q	-82.63323701723468
1277	AEEEIRQTNPVATEQYGTVSTPQQRGNR	D561A:T567Q:S578T:N582P:L583Q	-3.535683581586804	2264.8785496994915	-1039.2654430270195	-1.967369711697676	-5.0	D0A:T6Q:S17T:N21P:L22Q	D424Q:T430Q:S441Q:N445Q:L446Q	-82.63323701723468
1278	AEEEIRQTNPVATEQYGTVSTPQQRGNR	D561A:T567Q:S578T:N582P:L583Q	-3.535683581586804	2264.8785496994915	-1039.2654430270195	-1.967369711697676	-5.0	D0A:T6Q:S17T:N21P:L22Q	D424Q:T430Q:S441Q:N445Q:L446Q	-82.63323701723468
1279	AEEEIRQTNPVATEQYGTVSTPQQRGNR	D561A:T567Q:S578T:N582P:L583Q	-3.535683581586804	2264.8785496994915	-1039.2654430270195	-1.967369711697676	-5.0	D0A:T6Q:S17T:N21P:L22Q	D424Q:T430Q:S441Q:N445Q:L446Q	-82.63323701723468
1280	AEEEIRQTNPVATEQYGTVSTPQQRGNR	D561A:T567Q:S578T:N582P:L583Q	-3.535683581586804	2264.8785496994915	-1039.2654430270195	-1.967369711697676	-5.0	D0A:T6Q:S17T:N21P:L22Q	D424Q:T430Q:S441Q:N445Q:L446Q	-82.63323701723468
1281	AEEEIRQTNPVATEQYGVVSTNLQDGND	D561A:T567Q:S578V:R585D:R588D	1.43372049287	2270.6798855943957	-1039.7318331599236	-1.9656013385868256	-6.0	D0A:T6Q:S17V:R24D:R27D	D424D:T430D:S441D:R448D:R451D	-153.9445040019305
1282	AEEEIRQTNPVATEQYGWVSTGLQRGER	D561A:T567Q:S578W:N582G:N587E	0.611724941225	2258.158536784816	-1040.1281644701958	-1.968085904571592	-7.0	D0A:T6Q:S17W:N21G:N26E	D424E:T430E:S441E:N445E:N450E	-118.865375029619
1283	AEEEIRSTNPVATEQYGSVSTNLQRGNR	D561A:T567S	0.639559967726	2275.2911046333047	-1037.371914088726	-1.9523297789468927	0.0	D0A:T6S	D424S:T430S	-29.84840418269166
1284	AEEEIRSTNPVATEQYGSVSTNLQRGNR	D561A:T567S	0.639559967726	2275.2911046333047	-1037.371914088726	-1.9523297789468927	0.0	D0A:T6S	D424S:T430S	-29.84840418269166
1285	AEEEIRSTNPVATEQYGSVSTNLQRGNR	D561A:T567S	0.639559967726	2275.2911046333047	-1037.371914088726	-1.9523297789468927	0.0	D0A:T6S	D424S:T430S	-29.84840418269166
1286	AEEEIRSTNPVATEQYGSVSTNLQRGNR	D561A:T567S	0.639559967726	2275.2911046333047	-1037.371914088726	-1.9523297789468927	0.0	D0A:T6S	D424S:T430S	-29.84840418269166
1287	AEEEIRSTNPVATEQYGSVSTNLQRGNR	D561A:T567S	0.639559967726	2275.2911046333047	-1037.371914088726	-1.9523297789468927	0.0	D0A:T6S	D424S:T430S	-29.84840418269166
1288	AEEEIRSTNPVATEQYGSVSTNLQRGNR	D561A:T567S	0.639559967726	2275.2911046333047	-1037.371914088726	-1.9523297789468927	0.0	D0A:T6S	D424S:T430S	-29.84840418269166
1289	AEEEIRSTNPVATEQYGSVSTNLQRGNR	D561A:T567S	0.639559967726	2275.2911046333047	-1037.371914088726	-1.9523297789468927	0.0	D0A:T6S	D424S:T430S	-29.84840418269166
1290	AEEEIRSTNPVATEQYGSVSTNLQRGNR	D561A:T567S	0.639559967726	2275.2911046333047	-1037.371914088726	-1.9523297789468927	0.0	D0A:T6S	D424S:T430S	-29.84840418269166
1291	AEEEIRSTNPVATEQYGSVSTNLQRGNR	D561A:T567S	0.639559967726	2275.2911046333047	-1037.371914088726	-1.9523297789468927	0.0	D0A:T6S	D424S:T430S	-29.84840418269166
1292	AEEEIRSTNPVATEQYGSVSTNLQRGNR	D561A:T567S	0.639559967726	2275.2911046333047	-1037.371914088726	-1.9523297789468927	0.0	D0A:T6S	D424S:T430S	-29.84840418269166
1293	AEEEIRSTNPVATEQYGSVSTNLQRGNR	D561A:T567S	0.639559967726	2275.2911046333047	-1037.371914088726	-1.9523297789468927	0.0	D0A:T6S	D424S:T430S	-29.84840418269166
1294	AEEEIRSTNPVATEQYGSVSTNLQRGNR	D561A:T567S	0.639559967726	2275.2911046333047	-1037.371914088726	-1.9523297789468927	0.0	D0A:T6S	D424S:T430S	-29.84840418269166
1295	AEEEIRSTNPVATEQYGSVSTNLQRGNR	D561A:T567S	0.639559967726	2275.2911046333047	-1037.371914088726	-1.9523297789468927	0.0	D0A:T6S	D424S:T430S	-29.84840418269166
1296	AEEEIRSTNPVATEQYGSVSTNLQRGNR	D561A:T567S	0.639559967726	2275.2911046333047	-1037.371914088726	-1.9523297789468927	0.0	D0A:T6S	D424S:T430S	-29.84840418269166
1297	AEEEIRSTNPVATEQYGSVSTNLQRGNR	D561A:T567S	0.639559967726	2275.2911046333047	-1037.371914088726	-1.9523297789468927	0.0	D0A:T6S	D424S:T430S	-29.84840418269166
1298	AEEEIRSTNPVATEQYGSVSTNLQRGNR	D561A:T567S	0.639559967726	2275.2911046333047	-1037.371914088726	-1.9523297789468927	0.0	D0A:T6S	D424S:T430S	-29.84840418269166
1299	AEEEIRSTNPVATEQYGSVSTNLQRGNR	D561A:T567S	0.639559967726	2275.2911046333047	-1037.371914088726	-1.9523297789468927	0.0	D0A:T6S	D424S:T430S	-29.84840418269166
1300	AEEEIRSTNPVATEQYGSVSTNLQRGNR	D561A:T567S	0.639559967726	2275.2911046333047	-1037.371914088726	-1.9523297789468927	0.0	D0A:T6S	D424S:T430S	-29.84840418269166
1301	AEEEIRSTNPVATEQYGSVSTNLQRGNR	D561A:T567S	0.639559967726	2275.2911046333047	-1037.371914088726	-1.9523297789468927	0.0	D0A:T6S	D424S:T430S	-29.84840418269166
1302	AEEEIRSTNPVATEQYGSVSTNLQRGNR	D561A:T567S	0.639559967726	2275.2911046333047	-1037.371914088726	-1.9523297789468927	0.0	D0A:T6S	D424S:T430S	-29.84840418269166
1303	AEEEIRSTNPVATEQYGSVSTNLQRGNR	D561A:T567S	0.639559967726	2275.2911046333047	-1037.371914088726	-1.9523297789468927	0.0	D0A:T6S	D424S:T430S	-29.84840418269166
1304	AEEEIRSTNPVATEQYGSVSTNLQRGNR	D561A:T567S	0.639559967726	2275.2911046333047	-1037.371914088726	-1.9523297789468927	0.0	D0A:T6S	D424S:T430S	-29.84840418269166
1305	AEEEIRSTNPVATEQYGSVSTNLQRGNR	D561A:T567S	0.639559967726	2275.2911046333047	-1037.371914088726	-1.9523297789468927	0.0	D0A:T6S	D424S:T430S	-29.84840418269166
1306	AEEEIRSTNPVATEQYGSVSTNLQRGNR	D561A:T567S	0.639559967726	2275.2911046333047	-1037.371914088726	-1.9523297789468927	0.0	D0A:T6S	D424S:T430S	-29.84840418269166
1307	AEEEIRSTNPVATEQYGSVSTNLQRGNR	D561A:T567S	0.639559967726	2275.2911046333047	-1037.371914088726	-1.9523297789468927	0.0	D0A:T6S	D424S:T430S	-29.84840418269166
1308	AEEEIRSTNPVATEQYGSVSTNLQRGNR	D561A:T567S	0.639559967726	2275.2911046333047	-1037.371914088726	-1.9523297789468927	0.0	D0A:T6S	D424S:T430S	-29.84840418269166
1309	AEEEIRSTNPVATEQYGSVSTNLQRGNR	D561A:T567S	0.639559967726	2275.2911046333047	-1037.371914088726	-1.9523297789468927	0.0	D0A:T6S	D424S:T430S	-29.84840418269166
1310	AEEEIRSTNPVATEQYGSVSTNLQRGNR	D561A:T567S	0.639559967726	2275.2911046333047	-1037.371914088726	-1.9523297789468927	0.0	D0A:T6S	D424S:T430S	-29.84840418269166
1311	AEEEIRSTNPVATEQYGSVSTNLQRGNR	D561A:T567S	0.639559967726	2275.2911046333047	-1037.371914088726	-1.9523297789468927	0.0	D0A:T6S	D424S:T430S	-29.84840418269166
1312	AEEEIRSTNPVATEQYGSVSTNLQRGNR	D561A:T567S	0.639559967726	2275.2911046333047	-1037.371914088726	-1.9523297789468927	0.0	D0A:T6S	D424S:T430S	-29.84840418269166
1313	AEEEIRSTNPVATEQYGSVSTNLQRGNR	D561A:T567S	0.639559967726	2275.2911046333047	-1037.371914088726	-1.9523297789468927	0.0	D0A:T6S	D424S:T430S	-29.84840418269166
1314	AEEEIRSTNPVATEQYGSVSTNLQRGNR	D561A:T567S	0.639559967726	2275.2911046333047	-1037.371914088726	-1.9523297789468927	0.0	D0A:T6S	D424S:T430S	-29.84840418269166
1315	AEEEIRSTNPVATEQYGSVSTNLQRGNR	D561A:T567S	-0.4806374553039049	2275.2911046333047	-1037.371914088726	-1.9523297789468927	0.0	D0A:T6S	D424S:T430S	-29.84840418269166
1316	AEEEIRSTNPVATEQYGSVSTNLQRGNR	D561A:T567S	-0.4806374553039049	2275.2911046333047	-1037.371914088726	-1.9523297789468927	0.0	D0A:T6S	D424S:T430S	-29.84840418269166
1317	AEEEIRSTNPVATEQYGSVSTNLQRGNR	D561A:T567S	-0.4806374553039049	2275.2911046333047	-1037.371914088726	-1.9523297789468927	0.0	D0A:T6S	D424S:T430S	-29.84840418269166
1318	AEEEIRSTNPVATEQYGSVSTNLQRGNR	D561A:T567S	-0.4806374553039049	2275.2911046333047	-1037.371914088726	-1.9523297789468927	0.0	D0A:T6S	D424S:T430S	-29.84840418269166
1319	AEEEIRSTNPVATEQYGSVSTNLQRGNR	D561A:T567S	-0.4806374553039049	2275.2911046333047	-1037.371914088726	-1.9523297789468927	0.0	D0A:T6S	D424S:T430S	-29.84840418269166
1320	AEEEIRSTNPVATEQYGSVSTNLQRGNR	D561A:T567S	-0.4806374553039049	2275.2911046333047	-1037.371914088726	-1.9523297789468927	0.0	D0A:T6S	D424S:T430S	-29.84840418269166
1321	AEEEIRSTNPVATEQYGSVSTNLQRGNR	D561A:T567S	-0.4806374553039049	2275.2911046333047	-1037.371914088726	-1.9523297789468927	0.0	D0A:T6S	D424S:T430S	-29.84840418269166
1322	AEEEIRSTNPVATEQYGSVSTNLQRGNR	D561A:T567S	-0.4806374553039049	2275.2911046333047	-1037.371914088726	-1.9523297789468927	0.0	D0A:T6S	D424S:T430S	-29.84840418269166
1323	AEEEIRSTNPVATEQYGSVSTNLQRGNR	D561A:T567S	-0.4806374553039049	2275.2911046333047	-1037.371914088726	-1.9523297789468927	0.0	D0A:T6S	D424S:T430S	-29.84840418269166
1324	AEEEIRSTNPVATEQYGSVSTNLQRGNR	D561A:T567S	-0.4806374553039049	2275.2911046333047	-1037.371914088726	-1.9523297789468927	0.0	D0A:T6S	D424S:T430S	-29.84840418269166
1325	AEEEIRSTNPVATEQYGSVSTNLQRGNR	D561A:T567S	-0.4806374553039049	2275.2911046333047	-1037.371914088726	-1.9523297789468927	0.0	D0A:T6S	D424S:T430S	-29.84840418269166
1326	AEEEIRSTNPVATEQYGSVSTNLQRGNR	D561A:T567S	-0.4806374553039049	2275.2911046333047	-1037.371914088726	-1.9523297789468927	0.0	D0A:T6S	D424S:T430S	-29.84840418269166
1327	AEEEIRSTNPVATEQYGSVSTNLQRGNR	D561A:T567S	-0.4806374553039049	2275.2911046333047	-1037.371914088726	-1.9523297789468927	0.0	D0A:T6S	D424S:T430S	-29.84840418269166
1328	AEEEIRSTNPVATEQYGSVSTNLQRGNR	D561A:T567S	-0.4806374553039049	2275.2911046333047	-1037.371914088726	-1.9523297789468927	0.0	D0A:T6S	D424S:T430S	-29.84840418269166
1329	AEEEIRSTNPVATEQYGSVSTNLQRGNR	D561A:T567S	-0.4806374553039049	2275.2911046333047	-1037.371914088726	-1.9523297789468927	0.0	D0A:T6S	D424S:T430S	-29.84840418269166
1330	AEEEIRSTNPVATEQYGSVSTNLQRGNR	D561A:T567S	-0.4806374553039049	2275.2911046333047	-1037.371914088726	-1.9523297789468927	0.0	D0A:T6S	D424S:T430S	-29.84840418269166
1331	AEEEIRSTNPVATEQYGSVSTNLQRGNR	D561A:T567S	-0.4806374553039049	2275.2911046333047	-1037.371914088726	-1.9523297789468927	0.0	D0A:T6S	D424S:T430S	-29.84840418269166
1332	AEEEIRSTNPVATEQYGSVSTNLQRGNR	D561A:T567S	-0.4806374553039049	2275.2911046333047	-1037.371914088726	-1.9523297789468927	0.0	D0A:T6S	D424S:T430S	-29.84840418269166
1333	AEEEIRSTNPVATEQYGSVSTNLQRGNR	D561A:T567S	-0.4806374553039049	2275.2911046333047	-1037.371914088726	-1.9523297789468927	0.0	D0A:T6S	D424S:T430S	-29.84840418269166
1334	AEEEIRSTNPVATEQYGSVSTNLQRGNR	D561A:T567S	-0.4806374553039049	2275.2911046333047	-1037.371914088726	-1.9523297789468927	0.0	D0A:T6S	D424S:T430S	-29.84840418269166
1335	AEEEIRSTNPVATEQYGSVSTNLQRGNR	D561A:T567S	-0.4806374553039049	2275.2911046333047	-1037.371914088726	-1.9523297789468927	0.0	D0A:T6S	D424S:T430S	-29.84840418269166
1336	AEEEIRSTNPVATEQYGSVSTNLQRGNR	D561A:T567S	-0.4806374553039049	2275.2911046333047	-1037.371914088726	-1.9523297789468927	0.0	D0A:T6S	D424S:T430S	-29.84840418269166
1337	AEEEIRSTNPVATEQYGSVSTNLQRGNR	D561A:T567S	-0.4806374553039049	2275.2911046333047	-1037.371914088726	-1.9523297789468927	0.0	D0A:T6S	D424S:T430S	-29.84840418269166
1338	AEEEIRSTNPVATEQYGSVSTNLQRGNR	D561A:T567S	-0.4806374553039049	2275.2911046333047	-1037.371914088726	-1.9523297789468927	0.0	D0A:T6S	D424S:T430S	-29.84840418269166
1339	AEEEIRSTNPVATEQYGSVSTNLQRGNR	D561A:T567S	-0.4806374553039049	2275.2911046333047	-1037.371914088726	-1.9523297789468927	0.0	D0A:T6S	D424S:T430S	-29.84840418269166
1340	AEEEIRSTNPVATEQYGSVSTNLQRGNR	D561A:T567S	-0.4806374553039049	2275.2911046333047	-1037.371914088726	-1.9523297789468927	0.0	D0A:T6S	D424S:T430S	-29.84840418269166
1341	AEEEIRSTNPVATEQYGSVSTNLQRGNR	D561A:T567S	-0.4806374553039049	2275.2911046333047	-1037.371914088726	-1.9523297789468927	0.0	D0A:T6S	D424S:T430S	-29.84840418269166
1342	AEEEIRSTNPVATEQYGSVSTNLQRGNR	D561A:T567S	-0.4806374553039049	2275.2911046333047	-1037.371914088726	-1.9523297789468927	0.0	D0A:T6S	D424S:T430S	-29.84840418269166
1343	AEEEIRSTNPVATEQYGSVSTNLQRGNR	D561A:T567S	-0.4806374553039049	2275.2911046333047	-1037.371914088726	-1.9523297789468927	0.0	D0A:T6S	D424S:T430S	-29.84840418269166
1344	AEEEIRSTNPVATEQYGSVSTNLQRGNR	D561A:T567S	-0.4806374553039049	2275.2911046333047	-1037.371914088726	-1.9523297789468927	0.0	D0A:T6S	D424S:T430S	-29.84840418269166
1345	AEEEIRSTNPVATEQYGSVSTNLQRGNR	D561A:T567S	-0.4806374553039049	2275.2911046333047	-1037.371914088726	-1.9523297789468927	0.0	D0A:T6S	D424S:T430S	-29.84840418269166
1346	AEEEIRSTNPVATEQYGSVSTNLQRGNR	D561A:T567S	-0.4806374553039049	2275.2911046333047	-1037.371914088726	-1.9523297789468927	0.0	D0A:T6S	D424S:T430S	-29.84840418269166
1347	AEEEIRSTNPVATEQYGSVSTNLQRGQR	D561A:T567S:N587Q	2.07234778748	2270.689195679822	-1039.2066096663475	-1.9603551375842967	0.0	D0A:T6S:N26Q	D424Q:T430Q:N450Q	-70.4181653635688
1348	AEEEIRSTNPVATEQYGVVSTNLQGGNR	D561A:T567S:S578V:R585G	3.98342126516	2273.6454732451166	-1038.790377318859	-1.9572207059474351	-3.0	D0A:T6S:S17V:R24G	D424G:T430G:S441G:R448G	-173.4342212064037
1349	AEEEIRSTNPVATFQYGHISTNFQRGNR	D561A:T567S:E574F:S578H:V579I:L583F	-3.57670304611	2257.691225069559	-1046.042237341404	-1.9701591006593209	0.0	D0A:T6S:E13F:S17H:V18I:L22F	D424F:T430F:E437F:S441F:V442F:L446F	-222.5334575434427
1350	AEEEIRSTNPVCTEGYGSVSTNLQRGNR	D561A:T567S:A572C:Q575G	-1.30200862311	2263.867741712545	-1037.4133750796318	-1.9566272889947616	-3.0	D0A:T6S:A11C:Q14G	D424G:T430G:A435G:Q438G	-137.85048501171633
1351	AEEEIRSTNPVSTELYGSVATNLQRGNR	D561A:T567S:A572S:Q575L:S580A	-1.15746150578	2265.6513731337072	-1038.9361447691915	-1.9559141537587308	0.0	D0A:T6S:A11S:Q14L:S19A	D424A:T430A:A435A:Q438A:S443A	-70.08356095246643
1352	AEEEIRSVNPVATEVYGWVGTNLQRGNR	D561A:T567S:T568V:Q575V:S578W:S580G	-1.5521544121899995	2258.761346747493	-1039.2498127818108	-1.9597955898512764	-7.0	D0A:T6S:T7V:Q14V:S17W:S19G	D424G:T430G:T431G:Q438G:S441G:S443G	-268.07758446249454
1353	AEEEIRTTAPVATELYGSVPTNLQRGNR	D561A:N569A:Q575L:S580P	-3.9935842453800015	2264.6479466126343	-1041.6996017992496	-1.9596736371402337	-6.0	D0A:N8A:Q14L:S19P	D424P:N432P:Q438P:S443P	-161.3525517730367
1354	AEEEIRTTKPVATEQYRSNSTCLQRGNR	D561A:N569K:G577R:V579N:N582C	-6.05856495643	2253.188724952786	-1048.040326744318	-2.0022485398603083	-9.0	D0A:N8K:G16R:V18N:N21C	D424C:N432C:G440C:V442C:N445C	-143.73823862240457
1355	AEEEIRTTNCVSTEQYGEVSETLQRGNR	D561A:P570C:A572S:S578E:T581E:N582T	-3.53630845852	2254.574531188695	-1045.5668392181396	-1.9746317192768543	-6.0	D0A:P9C:A11S:S17E:T20E:N21T	D424T:P433T:A435T:S441T:T444T:N445T	-205.8977715763343
1356	AEEEIRTTNCVSTEQYGSVSTNLDRGNR	D561A:P570C:A572S:Q584D	-3.99174054539	2260.5740052903325	-1042.2877970933914	-1.964063111527577	-5.0	D0A:P9C:A11S:Q23D	D424D:P433D:A435D:Q447D	-200.33091526340826
1357	AEEEIRTTNPAATEQYGGVSTNLQLGNF	D561A:V571A:S578G:R585L:R588F	-3.58116269431	2266.0058140697465	-1047.2518835663795	-1.9788512595586465	-6.0	D0A:V10A:S17G:R24L:R27F	D424F:V434F:S441F:R448F:R451F	-216.9060977638417
1358	AEEEIRTTNPCATEIYGSVSMNLQRGTR	D561A:V571C:Q575I:T581M:N587T	3.28331438704	2258.3269409422537	-1044.6155669093132	-1.9675773958709657	-6.0	D0A:V10C:Q14I:T20M:N26T	D424T:V434T:Q438T:T444T:N450T	-77.91554165746071
1359	AEEEIRTTNPCATEQYGNVSTNLQRLNR	D561A:V571C:S578N:G586L	2.2294128148700003	2265.6659104476057	-1042.8273037075996	-1.9640353575836944	-5.0	D0A:V10C:S17N:G25L	D424L:V434L:S441L:G449L	-150.60056447423457
1360	AEEEIRTTNPCATEQYGSVATNLQRGNY	D561A:V571C:S580A:R588Y	2.8849502567000003	2269.50773843605	-1043.400455057621	-1.9588719480069845	-3.0	D0A:V10C:S19A:R27Y	D424Y:V434Y:S443Y:R451Y	-155.1350605026978
1361	AEEEIRTTNPCATEQYGSVSTNIQRENR	D561A:V571C:L583I:G586E	1.45791278966	2264.6503883309456	-1039.9029722809792	-1.954280904722122	-3.0	D0A:V10C:L22I:G25E	D424E:V434E:L446E:G449E	-73.229280531749
1362	AEEEIRTTNPCCSEQYGSVSMNLMRGNR	D561A:V571C:A572C:T573S:T581M:Q584M	-2.71991923739	2246.9242589636883	-1047.175935447216	-1.982242650379336	-3.0	D0A:V10C:A11C:T12S:T20M:Q23M	D424M:V434M:A435M:T436M:T444M:Q447M	-215.05053374318186
1363	AEEEIRTTNPDATENYGEVSTNLQLGDR	D561A:V571D:Q575N:S578E:R585L:N587D	0.492806025147	2258.209124122167	-1042.2382155060768	-1.9642349272564428	-5.0	D0A:V10D:Q14N:S17E:R24L:N26D	D424D:V434D:Q438D:S441D:R448D:N450D	-168.7852275045194
1364	AEEEIRTTNPDATEQYGEVSTNLQLGDR	D561A:V571D:S578E:R585L:N587D	0.618321609225	2261.566772163724	-1043.2950926423073	-1.96879751098868	-5.0	D0A:V10D:S17E:R24L:N26D	D424D:V434D:S441D:R448D:N450D	-152.43532432830986
1365	AEEEIRTTNPDATEQYGSVSTDLERGER	D561A:V571D:N582D:Q584E:N587E	0.170419663134	2250.823092497753	-1043.2521265149117	-1.967360068378192	-1.0	D0A:V10D:N21D:Q23E:N26E	D424E:V434E:N445E:Q447E:N450E	-122.6320521103944
1366	AEEEIRTTNPDATEQYGSVSTNDQRGNR	D561A:V571D:L583D	0.4830528659660001	2267.7391953302085	-1041.3405304551125	-1.964003134784441	-8.0	D0A:V10D:L22D	D424D:V434D:L446D	-95.46420172654983
1367	AEEEIRTTNPDATEQYGSVSTNLCRGNR	D561A:V571D:Q584C	-4.433057369469999	2262.602943937268	-1041.8484025597572	-1.9684014292810688	-8.0	D0A:V10D:Q23C	D424C:V434C:Q447C	-93.47323061662277
1368	AEEEIRTTNPDATEQYGSVSTNLQLGDR	D561A:V571D:R585L:N587D	-0.0258762983263	2263.3604979366546	-1041.0656161904335	-1.9633636180605727	-5.0	D0A:V10D:R24L:N26D	D424D:V434D:R448D:N450D	-104.20981199907992
1369	AEEEIRTTNPDSTENYGEASTNLQLGDA	D561A:V571D:A572S:Q575N:S578E:V579A:R585L:N587D:R588A	-3.5445899158800005	2249.2770941068693	-1046.046323955059	-1.975052967696291	-6.0	D0A:V10D:A11S:Q14N:S17E:V18A:R24L:N26D:R27A	D424A:V434A:A435A:Q438A:S441A:V442A:R448A:N450A:R451A	-234.72609588672037
1370	AEEEIRTTNPDSTENYGEVSTNLQLGDA	D561A:V571D:A572S:Q575N:S578E:R585L:N587D:R588A	-0.260069250897	2254.1785526936337	-1044.42279201746	-1.9697686638216525	-6.0	D0A:V10D:A11S:Q14N:S17E:R24L:N26D:R27A	D424A:V434A:A435A:Q438A:S441A:R448A:N450A:R451A	-207.61006387983278
1371	AEEEIRTTNPDSTENYGEVSTNLQLGDR	D561A:V571D:A572S:Q575N:S578E:R585L:N587D	-0.713712936642	2253.8255036658134	-1043.942987024784	-1.9683623855973025	-4.0	D0A:V10D:A11S:Q14N:S17E:R24L:N26D	D424D:V434D:A435D:Q438D:S441D:R448D:N450D	-212.91853051210137
1372	AEEEIRTTNPEATEQYGQVDTNLERGNR	D561A:V571E:S578Q:S580D:Q584E	-3.35759619905	2258.0500475739123	-1043.0281000733376	-1.967768145434429	-3.0	D0A:V10E:S17Q:S19D:Q23E	D424E:V434E:S441E:S443E:Q447E	-157.07332174381108
1373	AEEEIRTTNPEATEQYGSVSTPLERGND	D561A:V571E:N582P:Q584E:R588D	-0.4182736835099999	2256.736170939279	-1045.394766151905	-1.9814220274114884	-6.0	D0A:V10E:N21P:Q23E:R27D	D424D:V434D:N445D:Q447D:R451D	-134.86614114409616
1374	AEEEIRTTNPEATEQYGWVSEVLQRGLR	D561A:V571E:S578W:T581E:N582V:N587L	-4.8267651548	2251.8889714548613	-1048.817607820034	-1.994206246613078	-16.0	D0A:V10E:S17W:T20E:N21V:N26L	D424L:V434L:S441L:T444L:N445L:N450L	-204.67667524869094
1375	AEEEIRTTNPFATECYGSVSTNLQRGNR	D561A:V571F:Q575C	-0.544381759057	2267.409146290166	-1038.177115023136	-1.956311058676541	-5.0	D0A:V10F:Q14C	D424C:V434C:Q438C	-73.47591445699406
1376	AEEEIRTTNPFATEGYGSVSENLQHGNR	D561A:V571F:Q575G:T581E:R585H	-2.54695570272	2262.886439775807	-1039.7964071631432	-1.961715316037452	-5.0	D0A:V10F:Q14G:T20E:R24H	D424H:V434H:Q438H:T444H:R448H	-92.3962430613855
1377	AEEEIRTTNPFATEQYGDVSTNLERGED	D561A:V571F:S578D:Q584E:N587E:R588D	-2.29907611643	2256.3678236287838	-1046.8892305493357	-1.9790356586434248	-1.0	D0A:V10F:S17D:Q23E:N26E:R27D	D424D:V434D:S441D:Q447D:N450D:R451D	-188.24994081731685
1378	AEEEIRTTNPFATEQYGDVSTNLQRGND	D561A:V571F:S578D:R588D	-0.954532474923	2270.856841308252	-1044.3842621445656	-1.9741601374337667	-3.0	D0A:V10F:S17D:R27D	D424D:V434D:S441D:R451D	-146.4569799234042
1379	AEEEIRTTNPFATEQYGGVSTNEQRGNR	D561A:V571F:S578G:L583E	-2.15082398719	2267.4674939250363	-1042.150314629078	-1.9716085386184368	-4.0	D0A:V10F:S17G:L22E	D424E:V434E:S441E:L446E	-116.03669399174375
1380	AEEEIRTTNPFATEQYGSVSEGLQVGNR	D561A:V571F:T581E:N582G:R585V	0.0999717688582	2260.2416426889763	-1039.402855575085	-1.9607545121327072	-5.0	D0A:V10F:T20E:N21G:R24V	D424V:V434V:T444V:N445V:R448V	-51.44869111197019
1381	AEEEIRTTNPFATEQYGSVSENLQRGNR	D561A:V571F:T581E	-0.720445129338	2269.676939182107	-1040.9145233035088	-1.963636923846941	-3.0	D0A:V10F:T20E	D424E:V434E:T444E	-67.10149140623443
1382	AEEEIRTTNPFATEQYGSVSTDLQRGNR	D561A:V571F:N582D	1.23290412551	2268.3059081639717	-1039.2592716813087	-1.9589732028615727	0.0	D0A:V10F:N21D	D424D:V434D:N445D	-70.54217687741615
1383	AEEEIRTTNPFATEQYGSVSTNLCRGNL	D561A:V571F:Q584C:R588L	-5.09212461358	2262.919641663645	-1041.5999732613564	-1.9674076969683283	-7.0	D0A:V10F:Q23C:R27L	D424L:V434L:Q447L:R451L	-121.86100790626983
1384	AEEEIRTTNPFATEQYGSVSTNQQRGNR	D561A:V571F:L583Q	-0.160739456053	2271.146323825592	-1038.9692493081093	-1.9595340442106213	-4.0	D0A:V10F:L22Q	D424Q:V434Q:L446Q	-63.13317024512489
1385	AEEEIRTTNPGATEQYGSVSTNLQRGNR	D561A:V571G	-2.10142417432	2274.53080610002	-1041.619167864323	-1.9695767382436176	-5.0	D0A:V10G	D424G:V434G	-104.24830093837727
1386	AEEEIRTTNPLATEQYGSVSTNLQNGTE	D561A:V571L:R585N:N587T:R588E	0.596559672534	2273.653301497356	-1040.367848217487	-1.9597919442061056	-1.0	D0A:V10L:R24N:N26T:R27E	D424E:V434E:R448E:N450E:R451E	-118.18146240172344
1387	AEEEIRTTNPSATEQYGSVSHNLQRGNR	D561A:V571S:T581H	-1.94786697269	2269.008750959709	-1044.373134315014	-1.9737654669436413	-5.0	D0A:V10S:T20H	D424H:V434H:T444H	-66.864302510691
1388	AEEEIRTTNPSATEQYGSVSTNLQRGNR	D561A:V571S	1.45727458409	2274.0562008697725	-1041.366863310337	-1.9631246518996868	-3.0	D0A:V10S	D424S:V434S	-63.100096770693355
1389	AEEEIRTTNPTAYEQYGEVSLNLQRGNE	D561A:V571T:T573Y:S578E:T581L:R588E	2.08451881883	2263.043857711461	-1043.0873473882675	-1.9757369377709533	-4.0	D0A:V10T:T12Y:S17E:T20L:R27E	D424E:V434E:T436E:S441E:T444E:R451E	-131.03502015964523
1390	AEEEIRTTNPVACEQYGSVSTNLQRGNR	D561A:T573C	-0.490954414433	2271.3574039820114	-1039.8116418719292	-1.956455473265896	-3.0	D0A:T12C	D424C:T436C	-37.51861636848666
1391	AEEEIRTTNPVAFEQYGSVSENLQRGNR	D561A:T573F:T581E	3.5252019323500003	2269.8483937409346	-1040.1780436635015	-1.9706600828666907	-4.0	D0A:T12F:T20E	D424E:T436E:T444E	-29.38271973154644
1392	AEEEIRTTNPVALEPYGSKSTNLQRGNR	D561A:T573L:Q575P:V579K	-4.42587814387	2264.2761482578526	-1036.6215790510178	-1.958364850523844	-6.0	D0A:T12L:Q14P:V18K	D424K:T436K:Q438K:V442K	-55.70472475155532
1393	AEEEIRTTNPVASEMYGFVSTNLQRGGR	D561A:T573S:Q575M:S578F:N587G	0.90531440344	2265.427188370899	-1042.9728791117668	-1.9757797447013488	-2.0	D0A:T12S:Q14M:S17F:N26G	D424G:T436G:Q438G:S441G:N450G	-133.82508513091412
1394	AEEEIRTTNPVASEQYGSVSTNLQRLNR	D561A:T573S:G586L	0.674270988546	2270.2648949144595	-1038.080292403698	-1.9609511417690269	-3.0	D0A:T12S:G25L	D424L:T436L:G449L	-72.1345597430319
1395	AEEEIRTTNPVATEAYGSVSTNLCRGNR	D561A:Q575A:Q584C	-4.433057369469999	2267.156198583961	-1036.9226822257042	-1.9527991263622952	-6.0	D0A:Q14A:Q23C	D424C:Q438C:Q447C	-73.80648028850153
1396	AEEEIRTTNPVATECYGSNSTNIQRGNR	D561A:Q575C:V579N:L583I	-0.68607307977	2262.9271326169805	-1039.2369566559792	-1.956223798395352	-6.0	D0A:Q14C:V18N:L22I	D424I:Q438I:V442I:L446I	-98.84552250723475
1397	AEEEIRTTNPVATECYGTVATNLQRGNR	D561A:Q575C:S578T:S580A	0.251221223509	2272.0656461583467	-1036.500067174435	-1.9494550113273723	-2.0	D0A:Q14C:S17T:S19A	D424A:Q438A:S441A:S443A	-67.87331215522998
1398	AEEEIRTTNPVATEEYGCKSINLQRGNR	D561A:Q575E:S578C:V579K:T581I	-1.45350344564	2264.0534522635985	-1043.3112289309502	-1.969773603082852	-4.0	D0A:Q14E:S17C:V18K:T20I	D424I:Q438I:S441I:V442I:T444I	-182.5359309557397
1399	AEEEIRTTNPVATELYGGVSTNLQRGNR	D561A:Q575L:S578G	0.367395619964	2272.0330170192115	-1040.7559179663658	-1.9624529123765653	-4.0	D0A:Q14L:S17G	D424G:Q438G:S441G	-97.8062127388329
1400	AEEEIRTTNPVATENYGSAGENLMRGNR	D561A:Q575N:V579A:S580G:T581E:Q584M	-2.0818158897	2255.5418002916267	-1041.8749997019768	-1.9650581374563465	-3.0	D0A:Q14N:V18A:S19G:T20E:Q23M	D424M:Q438M:V442M:S443M:T444M:Q447M	-174.31644953567667
1401	AEEEIRTTNPVATENYGSCGTNLQRGQR	D561A:Q575N:V579C:S580G:N587Q	2.35465173001	2261.720124625344	-1042.439523279667	-1.963991962646014	-3.0	D0A:Q14N:V18C:S19G:N26Q	D424Q:Q438Q:V442Q:S443Q:N450Q	-97.36454769261813
1402	AEEEIRTTNPVATENYGSVSTNLQRGQR	D561A:Q575N:N587Q	2.25618242657	2271.6595574551443	-1038.1374749541285	-1.9537402908237	-2.0	D0A:Q14N:N26Q	D424Q:Q438Q:N450Q	-74.02437710383663
1403	AEEEIRTTNPVATEQWGVVSTNLPIGNF	D561A:Y576W:S578V:Q584P:R585I:R588F	1.22730584806	2263.0919997683663	-1041.7048255205154	-1.9619241762253128	-6.0	D0A:Y15W:S17V:Q23P:R24I:R27F	D424F:Y439F:S441F:Q447F:R448F:R451F	-220.40927613435056
1404	AEEEIRTTNPVATEQYASVSWNLQRGNR	D561A:G577A:T581W	-4.2881611705500005	2267.883148197097	-1042.2958518862724	-1.9712540878266496	-5.0	D0A:G16A:T20W	D424W:G440W:T444W	-129.1674662314986
1405	AEEEIRTTNPVATEQYFSHSTCSQRGNR	D561A:G577F:V579H:N582C:L583S	-4.68563741767	2257.710567424384	-1044.1489543318748	-1.9812651470676783	-13.0	D0A:G16F:V18H:N21C:L22S	D424S:G440S:V442S:N445S:L446S	-88.24685267668033
1406	AEEEIRTTNPVATEQYGAVSTNLQRGNR	D561A:S578A	1.20794234965	2278.817626579087	-1039.2651037573814	-1.953447345593991	-1.0	D0A:S17A	D424A:S441A	-47.93859204222744
1407	AEEEIRTTNPVATEQYGCVSTNLQRGNR	D561A:S578C	0.2078326621779999	2275.689722829174	-1040.7752594351768	-1.9611047292720376	-3.0	D0A:S17C	D424C:S441C	-66.79868611266201
1408	AEEEIRTTNPVATEQYGDASTNLQRGNR	D561A:S578D:V579A	1.1343435898799998	2272.7791972615896	-1042.1545620560646	-1.9670371347769149	-2.0	D0A:S17D:V18A	D424A:S441A:V442A	-75.05462404911505
1409	AEEEIRTTNPVATEQYGDTSTNLQRGTR	D561A:S578D:V579T:N587T	0.861481527664	2270.8252159916574	-1042.7467525601387	-1.968413895035525	-2.0	D0A:S17D:V18T:N26T	D424T:S441T:V442T:N450T	-86.01214984282583
1410	AEEEIRTTNPVATEQYGDVATDLERGER	D561A:S578D:S580A:N582D:Q584E:N587E	0.642936438837	2256.7037060800453	-1043.1651458144188	-1.96812694748013	3.0	D0A:S17D:S19A:N21D:Q23E:N26E	D424E:S441E:S443E:N445E:Q447E:N450E	-138.13373059832352
1411	AEEEIRTTNPVATEQYGDVDTNLEVGNR	D561A:S578D:S580D:Q584E:R585V	-1.9141254901	2259.4921070661085	-1042.790051162243	-1.96318392303408	-2.0	D0A:S17D:S19D:Q23E:R24V	D424V:S441V:S443V:Q447V:R448V	-151.6790917503381
1412	AEEEIRTTNPVATEQYGDVSEDQQRGER	D561A:S578D:T581E:N582D:L583Q:N587E	2.9661494158599995	2257.9923477918383	-1045.3692620396614	-1.9797972456797928	-3.0	D0A:S17D:T20E:N21D:L22Q:N26E	D424E:S441E:T444E:N445E:L446E:N450E	-97.19751430715533
1413	AEEEIRTTNPVATEQYGDVSENLQHGNR	D561A:S578D:T581E:R585H	2.57934882733	2270.3413124362405	-1042.727810204029	-1.967142270479588	-3.0	D0A:S17D:T20E:R24H	D424H:S441H:T444H:R448H	-62.56469654332705
1414	AEEEIRTTNPVATEQYGDVSTNLEDGNR	D561A:S578D:Q584E:R585D	2.2196826774400003	2267.751208760676	-1039.3822602629662	-1.9576027930816475	-1.0	D0A:S17D:Q23E:R24D	D424D:S441D:Q447D:R448D	-132.43937855423724
1415	AEEEIRTTNPVATEQYGDVSTNLQRGNR	D561A:S578D	2.85456468539	2277.7208088417274	-1040.5310301184654	-1.9617233129365368	-2.0	D0A:S17D	D424D:S441D	-70.39426239897793
1416	AEEEIRTTNPVATEQYGEISTNLQRGNR	D561A:S578E:V579I	4.5143178849000005	2273.8105099869126	-1040.1418967843056	-1.9563022385672568	1.0	D0A:S17E:V18I	D424I:S441I:V442I	-124.80419346516119
1417	AEEEIRTTNPVATEQYGEVDTNPQNGND	D561A:S578E:S580D:L583P:R585N:R588D	0.992911490273	2264.634475423032	-1043.4176551699638	-1.9663625728188223	-6.0	D0A:S17E:S19D:L22P:R24N:R27D	D424D:S441D:S443D:L446D:R448D:R451D	-183.41413096717304
1418	AEEEIRTTNPVATEQYGEVSTNLQRGNR	D561A:S578E	3.28770176801	2277.819018070312	-1039.589132964611	-1.956059391558285	-2.0	D0A:S17E	D424E:S441E	-67.31998833586758
1419	AEEEIRTTNPVATEQYGEVSTNLQRGNR	D561A:S578E	3.28770176801	2277.819018070312	-1039.589132964611	-1.956059391558285	-2.0	D0A:S17E	D424E:S441E	-67.31998833586758
1420	AEEEIRTTNPVATEQYGEVSTNLQRGNR	D561A:S578E	3.28770176801	2277.819018070312	-1039.589132964611	-1.956059391558285	-2.0	D0A:S17E	D424E:S441E	-67.31998833586758
1421	AEEEIRTTNPVATEQYGEVSTNLQRGNR	D561A:S578E	3.28770176801	2277.819018070312	-1039.589132964611	-1.956059391558285	-2.0	D0A:S17E	D424E:S441E	-67.31998833586758
1422	AEEEIRTTNPVATEQYGEVSTNLQRGNR	D561A:S578E	3.28770176801	2277.819018070312	-1039.589132964611	-1.956059391558285	-2.0	D0A:S17E	D424E:S441E	-67.31998833586758
1423	AEEEIRTTNPVATEQYGEVSTNLQRGNR	D561A:S578E	3.28770176801	2277.819018070312	-1039.589132964611	-1.956059391558285	-2.0	D0A:S17E	D424E:S441E	-67.31998833586758
1424	AEEEIRTTNPVATEQYGEVSTNLQRGNR	D561A:S578E	3.28770176801	2277.819018070312	-1039.589132964611	-1.956059391558285	-2.0	D0A:S17E	D424E:S441E	-67.31998833586758
1425	AEEEIRTTNPVATEQYGEVSTNLQRGNR	D561A:S578E	3.28770176801	2277.819018070312	-1039.589132964611	-1.956059391558285	-2.0	D0A:S17E	D424E:S441E	-67.31998833586758
1426	AEEEIRTTNPVATEQYGEVSTNLQRGNR	D561A:S578E	3.28770176801	2277.819018070312	-1039.589132964611	-1.956059391558285	-2.0	D0A:S17E	D424E:S441E	-67.31998833586758
1427	AEEEIRTTNPVATEQYGEVSTNLQRGNR	D561A:S578E	3.28770176801	2277.819018070312	-1039.589132964611	-1.956059391558285	-2.0	D0A:S17E	D424E:S441E	-67.31998833586758
1428	AEEEIRTTNPVATEQYGEVSTNLQRGNR	D561A:S578E	3.28770176801	2277.819018070312	-1039.589132964611	-1.956059391558285	-2.0	D0A:S17E	D424E:S441E	-67.31998833586758
1429	AEEEIRTTNPVATEQYGEVSTNLQRGNR	D561A:S578E	3.28770176801	2277.819018070312	-1039.589132964611	-1.956059391558285	-2.0	D0A:S17E	D424E:S441E	-67.31998833586758
1430	AEEEIRTTNPVATEQYGEVSTNLQRGNR	D561A:S578E	3.28770176801	2277.819018070312	-1039.589132964611	-1.956059391558285	-2.0	D0A:S17E	D424E:S441E	-67.31998833586758
1431	AEEEIRTTNPVATEQYGEVSTNLQRGNR	D561A:S578E	3.28770176801	2277.819018070312	-1039.589132964611	-1.956059391558285	-2.0	D0A:S17E	D424E:S441E	-67.31998833586758
1432	AEEEIRTTNPVATEQYGEVSTNLQRGNR	D561A:S578E	3.28770176801	2277.819018070312	-1039.589132964611	-1.956059391558285	-2.0	D0A:S17E	D424E:S441E	-67.31998833586758
1433	AEEEIRTTNPVATEQYGEVSTNLQRGNR	D561A:S578E	3.28770176801	2277.819018070312	-1039.589132964611	-1.956059391558285	-2.0	D0A:S17E	D424E:S441E	-67.31998833586758
1434	AEEEIRTTNPVATEQYGEVSTNLQRGNR	D561A:S578E	3.28770176801	2277.819018070312	-1039.589132964611	-1.956059391558285	-2.0	D0A:S17E	D424E:S441E	-67.31998833586758
1435	AEEEIRTTNPVATEQYGEVSTNLQRGNR	D561A:S578E	3.28770176801	2277.819018070312	-1039.589132964611	-1.956059391558285	-2.0	D0A:S17E	D424E:S441E	-67.31998833586758
1436	AEEEIRTTNPVATEQYGEVSTNLQRGNR	D561A:S578E	3.28770176801	2277.819018070312	-1039.589132964611	-1.956059391558285	-2.0	D0A:S17E	D424E:S441E	-67.31998833586758
1437	AEEEIRTTNPVATEQYGEVSTNLQRGNR	D561A:S578E	3.28770176801	2277.819018070312	-1039.589132964611	-1.956059391558285	-2.0	D0A:S17E	D424E:S441E	-67.31998833586758
1438	AEEEIRTTNPVATEQYGEVSTNLQRGNR	D561A:S578E	3.28770176801	2277.819018070312	-1039.589132964611	-1.956059391558285	-2.0	D0A:S17E	D424E:S441E	-67.31998833586758
1439	AEEEIRTTNPVATEQYGEVSTNLQRGNR	D561A:S578E	3.28770176801	2277.819018070312	-1039.589132964611	-1.956059391558285	-2.0	D0A:S17E	D424E:S441E	-67.31998833586758
1440	AEEEIRTTNPVATEQYGEVSTNLQRGNR	D561A:S578E	3.28770176801	2277.819018070312	-1039.589132964611	-1.956059391558285	-2.0	D0A:S17E	D424E:S441E	-67.31998833586758
1441	AEEEIRTTNPVATEQYGEVSTNLQRGNR	D561A:S578E	3.28770176801	2277.819018070312	-1039.589132964611	-1.956059391558285	-2.0	D0A:S17E	D424E:S441E	-67.31998833586758
1442	AEEEIRTTNPVATEQYGEVSTNLQRGNR	D561A:S578E	3.28770176801	2277.819018070312	-1039.589132964611	-1.956059391558285	-2.0	D0A:S17E	D424E:S441E	-67.31998833586758
1443	AEEEIRTTNPVATEQYGEVSTNLQRGNR	D561A:S578E	3.28770176801	2277.819018070312	-1039.589132964611	-1.956059391558285	-2.0	D0A:S17E	D424E:S441E	-67.31998833586758
1444	AEEEIRTTNPVATEQYGEVSTNLQRGNR	D561A:S578E	3.28770176801	2277.819018070312	-1039.589132964611	-1.956059391558285	-2.0	D0A:S17E	D424E:S441E	-67.31998833586758
1445	AEEEIRTTNPVATEQYGEVSTNLQRGNR	D561A:S578E	3.28770176801	2277.819018070312	-1039.589132964611	-1.956059391558285	-2.0	D0A:S17E	D424E:S441E	-67.31998833586758
1446	AEEEIRTTNPVATEQYGEVSTNLQRGNR	D561A:S578E	3.28770176801	2277.819018070312	-1039.589132964611	-1.956059391558285	-2.0	D0A:S17E	D424E:S441E	-67.31998833586758
1447	AEEEIRTTNPVATEQYGEVSTNLQRGNR	D561A:S578E	3.28770176801	2277.819018070312	-1039.589132964611	-1.956059391558285	-2.0	D0A:S17E	D424E:S441E	-67.31998833586758
1448	AEEEIRTTNPVATEQYGEVSTNLQRGNR	D561A:S578E	3.28770176801	2277.819018070312	-1039.589132964611	-1.956059391558285	-2.0	D0A:S17E	D424E:S441E	-67.31998833586758
1449	AEEEIRTTNPVATEQYGEVSTNLQRGNR	D561A:S578E	3.28770176801	2277.819018070312	-1039.589132964611	-1.956059391558285	-2.0	D0A:S17E	D424E:S441E	-67.31998833586758
1450	AEEEIRTTNPVATEQYGEVSTNLQRGNR	D561A:S578E	3.272529213566396	2277.819018070312	-1039.589132964611	-1.956059391558285	-2.0	D0A:S17E	D424E:S441E	-67.31998833586758
1451	AEEEIRTTNPVATEQYGEVSTNLQRGNR	D561A:S578E	3.272529213566396	2277.819018070312	-1039.589132964611	-1.956059391558285	-2.0	D0A:S17E	D424E:S441E	-67.31998833586758
1452	AEEEIRTTNPVATEQYGEVSTNLQRGNR	D561A:S578E	3.272529213566396	2277.819018070312	-1039.589132964611	-1.956059391558285	-2.0	D0A:S17E	D424E:S441E	-67.31998833586758
1453	AEEEIRTTNPVATEQYGEVSTNLQRGNR	D561A:S578E	3.272529213566396	2277.819018070312	-1039.589132964611	-1.956059391558285	-2.0	D0A:S17E	D424E:S441E	-67.31998833586758
1454	AEEEIRTTNPVATEQYGEVSTNLQRGNR	D561A:S578E	3.272529213566396	2277.819018070312	-1039.589132964611	-1.956059391558285	-2.0	D0A:S17E	D424E:S441E	-67.31998833586758
1455	AEEEIRTTNPVATEQYGEVSTNLQRGNR	D561A:S578E	3.272529213566396	2277.819018070312	-1039.589132964611	-1.956059391558285	-2.0	D0A:S17E	D424E:S441E	-67.31998833586758
1456	AEEEIRTTNPVATEQYGEVSTNLQRGNR	D561A:S578E	3.272529213566396	2277.819018070312	-1039.589132964611	-1.956059391558285	-2.0	D0A:S17E	D424E:S441E	-67.31998833586758
1457	AEEEIRTTNPVATEQYGEVSTNLQRGNR	D561A:S578E	3.272529213566396	2277.819018070312	-1039.589132964611	-1.956059391558285	-2.0	D0A:S17E	D424E:S441E	-67.31998833586758
1458	AEEEIRTTNPVATEQYGEVSTNLQRGNR	D561A:S578E	3.272529213566396	2277.819018070312	-1039.589132964611	-1.956059391558285	-2.0	D0A:S17E	D424E:S441E	-67.31998833586758
1459	AEEEIRTTNPVATEQYGEVSTNLQRGNR	D561A:S578E	3.272529213566396	2277.819018070312	-1039.589132964611	-1.956059391558285	-2.0	D0A:S17E	D424E:S441E	-67.31998833586758
1460	AEEEIRTTNPVATEQYGEVSTNLQRGNR	D561A:S578E	3.272529213566396	2277.819018070312	-1039.589132964611	-1.956059391558285	-2.0	D0A:S17E	D424E:S441E	-67.31998833586758
1461	AEEEIRTTNPVATEQYGEVSTNLQRGNR	D561A:S578E	3.272529213566396	2277.819018070312	-1039.589132964611	-1.956059391558285	-2.0	D0A:S17E	D424E:S441E	-67.31998833586758
1462	AEEEIRTTNPVATEQYGEVSTNLQRGNR	D561A:S578E	3.272529213566396	2277.819018070312	-1039.589132964611	-1.956059391558285	-2.0	D0A:S17E	D424E:S441E	-67.31998833586758
1463	AEEEIRTTNPVATEQYGEVSTNLQRGNR	D561A:S578E	3.272529213566396	2277.819018070312	-1039.589132964611	-1.956059391558285	-2.0	D0A:S17E	D424E:S441E	-67.31998833586758
1464	AEEEIRTTNPVATEQYGEVSTNLQRGNR	D561A:S578E	3.272529213566396	2277.819018070312	-1039.589132964611	-1.956059391558285	-2.0	D0A:S17E	D424E:S441E	-67.31998833586758
1465	AEEEIRTTNPVATEQYGEVSTNLQRGNR	D561A:S578E	3.272529213566396	2277.819018070312	-1039.589132964611	-1.956059391558285	-2.0	D0A:S17E	D424E:S441E	-67.31998833586758
1466	AEEEIRTTNPVATEQYGEVSTNLQRGNR	D561A:S578E	3.272529213566396	2277.819018070312	-1039.589132964611	-1.956059391558285	-2.0	D0A:S17E	D424E:S441E	-67.31998833586758
1467	AEEEIRTTNPVATEQYGEVSTNLQRGNR	D561A:S578E	3.272529213566396	2277.819018070312	-1039.589132964611	-1.956059391558285	-2.0	D0A:S17E	D424E:S441E	-67.31998833586758
1468	AEEEIRTTNPVATEQYGEVSTNLQRGNR	D561A:S578E	3.272529213566396	2277.819018070312	-1039.589132964611	-1.956059391558285	-2.0	D0A:S17E	D424E:S441E	-67.31998833586758
1469	AEEEIRTTNPVATEQYGEVSTNLQRGNR	D561A:S578E	3.272529213566396	2277.819018070312	-1039.589132964611	-1.956059391558285	-2.0	D0A:S17E	D424E:S441E	-67.31998833586758
1470	AEEEIRTTNPVATEQYGEVSTNLQRGNR	D561A:S578E	3.272529213566396	2277.819018070312	-1039.589132964611	-1.956059391558285	-2.0	D0A:S17E	D424E:S441E	-67.31998833586758
1471	AEEEIRTTNPVATEQYGEVSTNLQRGNR	D561A:S578E	3.272529213566396	2277.819018070312	-1039.589132964611	-1.956059391558285	-2.0	D0A:S17E	D424E:S441E	-67.31998833586758
1472	AEEEIRTTNPVATEQYGEVSTNLQRGNR	D561A:S578E	3.272529213566396	2277.819018070312	-1039.589132964611	-1.956059391558285	-2.0	D0A:S17E	D424E:S441E	-67.31998833586758
1473	AEEEIRTTNPVATEQYGEVSTNLQRGNR	D561A:S578E	3.272529213566396	2277.819018070312	-1039.589132964611	-1.956059391558285	-2.0	D0A:S17E	D424E:S441E	-67.31998833586758
1474	AEEEIRTTNPVATEQYGEVSTNLQRGNR	D561A:S578E	3.272529213566396	2277.819018070312	-1039.589132964611	-1.956059391558285	-2.0	D0A:S17E	D424E:S441E	-67.31998833586758
1475	AEEEIRTTNPVATEQYGEVSTNLQRGNR	D561A:S578E	3.272529213566396	2277.819018070312	-1039.589132964611	-1.956059391558285	-2.0	D0A:S17E	D424E:S441E	-67.31998833586758
1476	AEEEIRTTNPVATEQYGEVSTNLQRGNR	D561A:S578E	3.272529213566396	2277.819018070312	-1039.589132964611	-1.956059391558285	-2.0	D0A:S17E	D424E:S441E	-67.31998833586758
1477	AEEEIRTTNPVATEQYGEVSTNLQRGNR	D561A:S578E	3.272529213566396	2277.819018070312	-1039.589132964611	-1.956059391558285	-2.0	D0A:S17E	D424E:S441E	-67.31998833586758
1478	AEEEIRTTNPVATEQYGEVSTNLQRGNR	D561A:S578E	3.272529213566396	2277.819018070312	-1039.589132964611	-1.956059391558285	-2.0	D0A:S17E	D424E:S441E	-67.31998833586758
1479	AEEEIRTTNPVATEQYGEVSTNLQRGNR	D561A:S578E	3.272529213566396	2277.819018070312	-1039.589132964611	-1.956059391558285	-2.0	D0A:S17E	D424E:S441E	-67.31998833586758
1480	AEEEIRTTNPVATEQYGEVSTNLQRGNR	D561A:S578E	3.272529213566396	2277.819018070312	-1039.589132964611	-1.956059391558285	-2.0	D0A:S17E	D424E:S441E	-67.31998833586758
1481	AEEEIRTTNPVATEQYGEVSTNLQRGNR	D561A:S578E	3.272529213566396	2277.819018070312	-1039.589132964611	-1.956059391558285	-2.0	D0A:S17E	D424E:S441E	-67.31998833586758
1482	AEEEIRTTNPVATEQYGEVSTVLQYGNR	D561A:S578E:N582V:R585Y	4.67057760328	2270.015671951749	-1040.5047184824944	-1.9593795158959533	-6.0	D0A:S17E:N21V:R24Y	D424Y:S441Y:N445Y:R448Y	-131.68496826608555
1483	AEEEIRTTNPVATEQYGNVSENLQRGEA	D561A:S578N:T581E:N587E:R588A	1.69871214692	2267.213048308925	-1044.0020487904549	-1.9713600467395231	-4.0	D0A:S17N:T20E:N26E:R27A	D424A:S441A:T444A:N450A:R451A	-137.2441337075833
1484	AEEEIRTTNPVATEQYGSASTNLCRGNR	D561A:V579A:Q584C	-1.10606658837	2265.906360533671	-1040.6250122189522	-1.9648388107388008	-5.0	D0A:V18A:Q23C	D424C:V442C:Q447C	-89.54734914756094
1485	AEEEIRTTNPVATEQYGSASTNLMRGNR	D561A:V579A:Q584M	0.169379337582	2268.155536259208	-1039.985191166401	-1.9603003353052744	-2.0	D0A:V18A:Q23M	D424M:V442M:Q447M	-100.64109596864654
1486	AEEEIRTTNPVATEQYGSASTNLQQGNL	D561A:V579A:R585Q:R588L	0.956436566765	2271.5705216573574	-1040.472951233387	-1.9577621430560568	-3.0	D0A:V18A:R24Q:R27L	D424L:V442L:R448L:R451L	-85.97645803964662
1487	AEEEIRTTNPVATEQYGSVATNLQRGGR	D561A:S580A:N587G	1.82584212525	2275.4098865125025	-1037.460473716259	-1.9519139401944845	-1.0	D0A:S19A:N26G	D424G:S443G:N450G	-72.59781139130605
1488	AEEEIRTTNPVATEQYGSVETNENNGNI	D561A:S580E:L583E:Q584N:R585N:R588I	0.8131350926019999	2263.4642373560782	-1038.9543547034264	-1.9560157614176903	-7.0	D0A:S19E:L22E:Q23N:R24N:R27I	D424I:S443I:L446I:Q447I:R448I:R451I	-180.34996764424235
1489	AEEEIRTTNPVATEQYGSVGTNLQRGNR	D561A:S580G	-0.0952204868546	2275.004581195137	-1038.1105112433434	-1.9523429503100915	-2.0	D0A:S19G	D424G:S443G	-72.597512986613
1490	AEEEIRTTNPVATEQYGSVPTNLQRGNR	D561A:S580P	1.08113161534	2276.214162499105	-1035.987693488598	-1.9462055654654384	-3.0	D0A:S19P	D424P:S443P	-67.58835660055546
1491	AEEEIRTTNPVATEQYGSVPTNLQRGNR	D561A:S580P	1.08113161534	2276.214162499105	-1035.987693488598	-1.9462055654654384	-3.0	D0A:S19P	D424P:S443P	-67.58835660055546
1492	AEEEIRTTNPVATEQYGSVPTNLQRGNR	D561A:S580P	1.08113161534	2276.214162499105	-1035.987693488598	-1.9462055654654384	-3.0	D0A:S19P	D424P:S443P	-67.58835660055546
1493	AEEEIRTTNPVATEQYGSVPTNLQRGNR	D561A:S580P	1.08113161534	2276.214162499105	-1035.987693488598	-1.9462055654654384	-3.0	D0A:S19P	D424P:S443P	-67.58835660055546
1494	AEEEIRTTNPVATEQYGSVPTNLQRGNR	D561A:S580P	1.08113161534	2276.214162499105	-1035.987693488598	-1.9462055654654384	-3.0	D0A:S19P	D424P:S443P	-67.58835660055546
1495	AEEEIRTTNPVATEQYGSVPTNLQRGNR	D561A:S580P	1.08113161534	2276.214162499105	-1035.987693488598	-1.9462055654654384	-3.0	D0A:S19P	D424P:S443P	-67.58835660055546
1496	AEEEIRTTNPVATEQYGSVPTNLQRGNR	D561A:S580P	1.08113161534	2276.214162499105	-1035.987693488598	-1.9462055654654384	-3.0	D0A:S19P	D424P:S443P	-67.58835660055546
1497	AEEEIRTTNPVATEQYGSVPTNLQRGNR	D561A:S580P	1.08113161534	2276.214162499105	-1035.987693488598	-1.9462055654654384	-3.0	D0A:S19P	D424P:S443P	-67.58835660055546
1498	AEEEIRTTNPVATEQYGSVPTNLQRGNR	D561A:S580P	1.08113161534	2276.214162499105	-1035.987693488598	-1.9462055654654384	-3.0	D0A:S19P	D424P:S443P	-67.58835660055546
1499	AEEEIRTTNPVATEQYGSVPTNLQRGNR	D561A:S580P	1.08113161534	2276.214162499105	-1035.987693488598	-1.9462055654654384	-3.0	D0A:S19P	D424P:S443P	-67.58835660055546
1500	AEEEIRTTNPVATEQYGSVPTNLQRGNR	D561A:S580P	1.08113161534	2276.214162499105	-1035.987693488598	-1.9462055654654384	-3.0	D0A:S19P	D424P:S443P	-67.58835660055546
1501	AEEEIRTTNPVATEQYGSVPTNLQRGNR	D561A:S580P	1.08113161534	2276.214162499105	-1035.987693488598	-1.9462055654654384	-3.0	D0A:S19P	D424P:S443P	-67.58835660055546
1502	AEEEIRTTNPVATEQYGSVPTNLQRGNR	D561A:S580P	1.08113161534	2276.214162499105	-1035.987693488598	-1.9462055654654384	-3.0	D0A:S19P	D424P:S443P	-67.58835660055546
1503	AEEEIRTTNPVATEQYGSVPTNLQRGNR	D561A:S580P	1.08113161534	2276.214162499105	-1035.987693488598	-1.9462055654654384	-3.0	D0A:S19P	D424P:S443P	-67.58835660055546
1504	AEEEIRTTNPVATEQYGSVPTNLQRGNR	D561A:S580P	1.08113161534	2276.214162499105	-1035.987693488598	-1.9462055654654384	-3.0	D0A:S19P	D424P:S443P	-67.58835660055546
1505	AEEEIRTTNPVATEQYGSVPTNLQRGNR	D561A:S580P	1.08113161534	2276.214162499105	-1035.987693488598	-1.9462055654654384	-3.0	D0A:S19P	D424P:S443P	-67.58835660055546
1506	AEEEIRTTNPVATEQYGSVPTNLQRGNR	D561A:S580P	1.08113161534	2276.214162499105	-1035.987693488598	-1.9462055654654384	-3.0	D0A:S19P	D424P:S443P	-67.58835660055546
1507	AEEEIRTTNPVATEQYGSVPTNLQRGNR	D561A:S580P	1.08113161534	2276.214162499105	-1035.987693488598	-1.9462055654654384	-3.0	D0A:S19P	D424P:S443P	-67.58835660055546
1508	AEEEIRTTNPVATEQYGSVPTNLQRGNR	D561A:S580P	1.08113161534	2276.214162499105	-1035.987693488598	-1.9462055654654384	-3.0	D0A:S19P	D424P:S443P	-67.58835660055546
1509	AEEEIRTTNPVATEQYGSVPTNLQRGNR	D561A:S580P	1.08113161534	2276.214162499105	-1035.987693488598	-1.9462055654654384	-3.0	D0A:S19P	D424P:S443P	-67.58835660055546
1510	AEEEIRTTNPVATEQYGSVPTNLQRGNR	D561A:S580P	1.08113161534	2276.214162499105	-1035.987693488598	-1.9462055654654384	-3.0	D0A:S19P	D424P:S443P	-67.58835660055546
1511	AEEEIRTTNPVATEQYGSVPTNLQRGNR	D561A:S580P	1.08113161534	2276.214162499105	-1035.987693488598	-1.9462055654654384	-3.0	D0A:S19P	D424P:S443P	-67.58835660055546
1512	AEEEIRTTNPVATEQYGSVPTNLQRGNR	D561A:S580P	1.08113161534	2276.214162499105	-1035.987693488598	-1.9462055654654384	-3.0	D0A:S19P	D424P:S443P	-67.58835660055546
1513	AEEEIRTTNPVATEQYGSVPTNLQRGNR	D561A:S580P	1.08113161534	2276.214162499105	-1035.987693488598	-1.9462055654654384	-3.0	D0A:S19P	D424P:S443P	-67.58835660055546
1514	AEEEIRTTNPVATEQYGSVPTNLQRGNR	D561A:S580P	1.08113161534	2276.214162499105	-1035.987693488598	-1.9462055654654384	-3.0	D0A:S19P	D424P:S443P	-67.58835660055546
1515	AEEEIRTTNPVATEQYGSVPTNLQRGNR	D561A:S580P	1.08113161534	2276.214162499105	-1035.987693488598	-1.9462055654654384	-3.0	D0A:S19P	D424P:S443P	-67.58835660055546
1516	AEEEIRTTNPVATEQYGSVPTNLQRGNR	D561A:S580P	1.08113161534	2276.214162499105	-1035.987693488598	-1.9462055654654384	-3.0	D0A:S19P	D424P:S443P	-67.58835660055546
1517	AEEEIRTTNPVATEQYGSVPTNLQRGNR	D561A:S580P	1.08113161534	2276.214162499105	-1035.987693488598	-1.9462055654654384	-3.0	D0A:S19P	D424P:S443P	-67.58835660055546
1518	AEEEIRTTNPVATEQYGSVPTNLQRGNR	D561A:S580P	1.08113161534	2276.214162499105	-1035.987693488598	-1.9462055654654384	-3.0	D0A:S19P	D424P:S443P	-67.58835660055546
1519	AEEEIRTTNPVATEQYGSVPTNLQRGNR	D561A:S580P	1.08113161534	2276.214162499105	-1035.987693488598	-1.9462055654654384	-3.0	D0A:S19P	D424P:S443P	-67.58835660055546
1520	AEEEIRTTNPVATEQYGSVPTNLQRGNR	D561A:S580P	1.08113161534	2276.214162499105	-1035.987693488598	-1.9462055654654384	-3.0	D0A:S19P	D424P:S443P	-67.58835660055546
1521	AEEEIRTTNPVATEQYGSVPTNLQRGNR	D561A:S580P	1.08113161534	2276.214162499105	-1035.987693488598	-1.9462055654654384	-3.0	D0A:S19P	D424P:S443P	-67.58835660055546
1522	AEEEIRTTNPVATEQYGSVPTNLQRGNR	D561A:S580P	0.3242236637732296	2276.214162499105	-1035.987693488598	-1.9462055654654384	-3.0	D0A:S19P	D424P:S443P	-67.58835660055546
1523	AEEEIRTTNPVATEQYGSVPTNLQRGNR	D561A:S580P	0.3242236637732296	2276.214162499105	-1035.987693488598	-1.9462055654654384	-3.0	D0A:S19P	D424P:S443P	-67.58835660055546
1524	AEEEIRTTNPVATEQYGSVPTNLQRGNR	D561A:S580P	0.3242236637732296	2276.214162499105	-1035.987693488598	-1.9462055654654384	-3.0	D0A:S19P	D424P:S443P	-67.58835660055546
1525	AEEEIRTTNPVATEQYGSVPTNLQRGNR	D561A:S580P	0.3242236637732296	2276.214162499105	-1035.987693488598	-1.9462055654654384	-3.0	D0A:S19P	D424P:S443P	-67.58835660055546
1526	AEEEIRTTNPVATEQYGSVPTNLQRGNR	D561A:S580P	0.3242236637732296	2276.214162499105	-1035.987693488598	-1.9462055654654384	-3.0	D0A:S19P	D424P:S443P	-67.58835660055546
1527	AEEEIRTTNPVATEQYGSVPTNLQRGNR	D561A:S580P	0.3242236637732296	2276.214162499105	-1035.987693488598	-1.9462055654654384	-3.0	D0A:S19P	D424P:S443P	-67.58835660055546
1528	AEEEIRTTNPVATEQYGSVPTNLQRGNR	D561A:S580P	0.3242236637732296	2276.214162499105	-1035.987693488598	-1.9462055654654384	-3.0	D0A:S19P	D424P:S443P	-67.58835660055546
1529	AEEEIRTTNPVATEQYGSVPTNLQRGNR	D561A:S580P	0.3242236637732296	2276.214162499105	-1035.987693488598	-1.9462055654654384	-3.0	D0A:S19P	D424P:S443P	-67.58835660055546
1530	AEEEIRTTNPVATEQYGSVPTNLQRGNR	D561A:S580P	0.3242236637732296	2276.214162499105	-1035.987693488598	-1.9462055654654384	-3.0	D0A:S19P	D424P:S443P	-67.58835660055546
1531	AEEEIRTTNPVATEQYGSVPTNLQRGNR	D561A:S580P	0.3242236637732296	2276.214162499105	-1035.987693488598	-1.9462055654654384	-3.0	D0A:S19P	D424P:S443P	-67.58835660055546
1532	AEEEIRTTNPVATEQYGSVPTNLQRGNR	D561A:S580P	0.3242236637732296	2276.214162499105	-1035.987693488598	-1.9462055654654384	-3.0	D0A:S19P	D424P:S443P	-67.58835660055546
1533	AEEEIRTTNPVATEQYGSVPTNLQRGNR	D561A:S580P	0.3242236637732296	2276.214162499105	-1035.987693488598	-1.9462055654654384	-3.0	D0A:S19P	D424P:S443P	-67.58835660055546
1534	AEEEIRTTNPVATEQYGSVPTNLQRGNR	D561A:S580P	0.3242236637732296	2276.214162499105	-1035.987693488598	-1.9462055654654384	-3.0	D0A:S19P	D424P:S443P	-67.58835660055546
1535	AEEEIRTTNPVATEQYGSVPTNLQRGNR	D561A:S580P	0.3242236637732296	2276.214162499105	-1035.987693488598	-1.9462055654654384	-3.0	D0A:S19P	D424P:S443P	-67.58835660055546
1536	AEEEIRTTNPVATEQYGSVPTNLQRGNR	D561A:S580P	0.3242236637732296	2276.214162499105	-1035.987693488598	-1.9462055654654384	-3.0	D0A:S19P	D424P:S443P	-67.58835660055546
1537	AEEEIRTTNPVATEQYGSVPTNLQRGNR	D561A:S580P	0.3242236637732296	2276.214162499105	-1035.987693488598	-1.9462055654654384	-3.0	D0A:S19P	D424P:S443P	-67.58835660055546
1538	AEEEIRTTNPVATEQYGSVPTNLQRGNR	D561A:S580P	0.3242236637732296	2276.214162499105	-1035.987693488598	-1.9462055654654384	-3.0	D0A:S19P	D424P:S443P	-67.58835660055546
1539	AEEEIRTTNPVATEQYGSVPTNLQRGNR	D561A:S580P	0.3242236637732296	2276.214162499105	-1035.987693488598	-1.9462055654654384	-3.0	D0A:S19P	D424P:S443P	-67.58835660055546
1540	AEEEIRTTNPVATEQYGSVPTNLQRGNR	D561A:S580P	0.3242236637732296	2276.214162499105	-1035.987693488598	-1.9462055654654384	-3.0	D0A:S19P	D424P:S443P	-67.58835660055546
1541	AEEEIRTTNPVATEQYGSVPTNLQRGNR	D561A:S580P	0.3242236637732296	2276.214162499105	-1035.987693488598	-1.9462055654654384	-3.0	D0A:S19P	D424P:S443P	-67.58835660055546
1542	AEEEIRTTNPVATEQYGSVPTNLQRGNR	D561A:S580P	0.3242236637732296	2276.214162499105	-1035.987693488598	-1.9462055654654384	-3.0	D0A:S19P	D424P:S443P	-67.58835660055546
1543	AEEEIRTTNPVATEQYGSVPTNLQRGNR	D561A:S580P	0.3242236637732296	2276.214162499105	-1035.987693488598	-1.9462055654654384	-3.0	D0A:S19P	D424P:S443P	-67.58835660055546
1544	AEEEIRTTNPVATEQYGSVPTNLQRGNR	D561A:S580P	0.3242236637732296	2276.214162499105	-1035.987693488598	-1.9462055654654384	-3.0	D0A:S19P	D424P:S443P	-67.58835660055546
1545	AEEEIRTTNPVATEQYGSVPTNLQRGNR	D561A:S580P	0.3242236637732296	2276.214162499105	-1035.987693488598	-1.9462055654654384	-3.0	D0A:S19P	D424P:S443P	-67.58835660055546
1546	AEEEIRTTNPVATEQYGSVPTNLQRGNR	D561A:S580P	0.3242236637732296	2276.214162499105	-1035.987693488598	-1.9462055654654384	-3.0	D0A:S19P	D424P:S443P	-67.58835660055546
1547	AEEEIRTTNPVATEQYGSVPTNLQRGNR	D561A:S580P	0.3242236637732296	2276.214162499105	-1035.987693488598	-1.9462055654654384	-3.0	D0A:S19P	D424P:S443P	-67.58835660055546
1548	AEEEIRTTNPVATEQYGSVPTNLQRGNR	D561A:S580P	0.3242236637732296	2276.214162499105	-1035.987693488598	-1.9462055654654384	-3.0	D0A:S19P	D424P:S443P	-67.58835660055546
1549	AEEEIRTTNPVATEQYGSVPTNLQRGNR	D561A:S580P	0.3242236637732296	2276.214162499105	-1035.987693488598	-1.9462055654654384	-3.0	D0A:S19P	D424P:S443P	-67.58835660055546
1550	AEEEIRTTNPVATEQYGSVPTNLQRGNR	D561A:S580P	0.3242236637732296	2276.214162499105	-1035.987693488598	-1.9462055654654384	-3.0	D0A:S19P	D424P:S443P	-67.58835660055546
1551	AEEEIRTTNPVATEQYGSVPTNLQRGNR	D561A:S580P	0.3242236637732296	2276.214162499105	-1035.987693488598	-1.9462055654654384	-3.0	D0A:S19P	D424P:S443P	-67.58835660055546
1552	AEEEIRTTNPVATEQYGSVPTNLQRGNR	D561A:S580P	0.3242236637732296	2276.214162499105	-1035.987693488598	-1.9462055654654384	-3.0	D0A:S19P	D424P:S443P	-67.58835660055546
1553	AEEEIRTTNPVATEQYGSVPTNLQRGNR	D561A:S580P	0.3242236637732296	2276.214162499105	-1035.987693488598	-1.9462055654654384	-3.0	D0A:S19P	D424P:S443P	-67.58835660055546
1554	AEEEIRTTNPVATEQYGSVSEDQQRGER	D561A:T581E:N582D:L583Q:N587E	1.33359751892	2259.8574559294266	-1042.1978884339333	-1.96933824248856	-3.0	D0A:T20E:N21D:L22Q:N26E	D424E:T444E:N445E:L446E:N450E	-53.98335006650775
1555	AEEEIRTTNPVATEQYGSVSEDQQRGER	D561A:T581E:N582D:L583Q:N587E	1.33359751892	2259.8574559294266	-1042.1978884339333	-1.96933824248856	-3.0	D0A:T20E:N21D:L22Q:N26E	D424E:T444E:N445E:L446E:N450E	-53.98335006650775
1556	AEEEIRTTNPVATEQYGSVSEDQQRGER	D561A:T581E:N582D:L583Q:N587E	1.33359751892	2259.8574559294266	-1042.1978884339333	-1.96933824248856	-3.0	D0A:T20E:N21D:L22Q:N26E	D424E:T444E:N445E:L446E:N450E	-53.98335006650775
1557	AEEEIRTTNPVATEQYGSVSEDQQRGER	D561A:T581E:N582D:L583Q:N587E	1.33359751892	2259.8574559294266	-1042.1978884339333	-1.96933824248856	-3.0	D0A:T20E:N21D:L22Q:N26E	D424E:T444E:N445E:L446E:N450E	-53.98335006650775
1558	AEEEIRTTNPVATEQYGSVSEDQQRGER	D561A:T581E:N582D:L583Q:N587E	1.33359751892	2259.8574559294266	-1042.1978884339333	-1.96933824248856	-3.0	D0A:T20E:N21D:L22Q:N26E	D424E:T444E:N445E:L446E:N450E	-53.98335006650775
1559	AEEEIRTTNPVATEQYGSVSEDQQRGER	D561A:T581E:N582D:L583Q:N587E	1.33359751892	2259.8574559294266	-1042.1978884339333	-1.96933824248856	-3.0	D0A:T20E:N21D:L22Q:N26E	D424E:T444E:N445E:L446E:N450E	-53.98335006650775
1560	AEEEIRTTNPVATEQYGSVSEDQQRGER	D561A:T581E:N582D:L583Q:N587E	1.33359751892	2259.8574559294266	-1042.1978884339333	-1.96933824248856	-3.0	D0A:T20E:N21D:L22Q:N26E	D424E:T444E:N445E:L446E:N450E	-53.98335006650775
1561	AEEEIRTTNPVATEQYGSVSEDQQRGER	D561A:T581E:N582D:L583Q:N587E	1.33359751892	2259.8574559294266	-1042.1978884339333	-1.96933824248856	-3.0	D0A:T20E:N21D:L22Q:N26E	D424E:T444E:N445E:L446E:N450E	-53.98335006650775
1562	AEEEIRTTNPVATEQYGSVSEDQQRGER	D561A:T581E:N582D:L583Q:N587E	1.33359751892	2259.8574559294266	-1042.1978884339333	-1.96933824248856	-3.0	D0A:T20E:N21D:L22Q:N26E	D424E:T444E:N445E:L446E:N450E	-53.98335006650775
1563	AEEEIRTTNPVATEQYGSVSEDQQRGER	D561A:T581E:N582D:L583Q:N587E	1.33359751892	2259.8574559294266	-1042.1978884339333	-1.96933824248856	-3.0	D0A:T20E:N21D:L22Q:N26E	D424E:T444E:N445E:L446E:N450E	-53.98335006650775
1564	AEEEIRTTNPVATEQYGSVSEDQQRGER	D561A:T581E:N582D:L583Q:N587E	1.33359751892	2259.8574559294266	-1042.1978884339333	-1.96933824248856	-3.0	D0A:T20E:N21D:L22Q:N26E	D424E:T444E:N445E:L446E:N450E	-53.98335006650775
1565	AEEEIRTTNPVATEQYGSVSEDQQRGER	D561A:T581E:N582D:L583Q:N587E	1.33359751892	2259.8574559294266	-1042.1978884339333	-1.96933824248856	-3.0	D0A:T20E:N21D:L22Q:N26E	D424E:T444E:N445E:L446E:N450E	-53.98335006650775
1566	AEEEIRTTNPVATEQYGSVSEDQQRGER	D561A:T581E:N582D:L583Q:N587E	1.33359751892	2259.8574559294266	-1042.1978884339333	-1.96933824248856	-3.0	D0A:T20E:N21D:L22Q:N26E	D424E:T444E:N445E:L446E:N450E	-53.98335006650775
1567	AEEEIRTTNPVATEQYGSVSEDQQRGER	D561A:T581E:N582D:L583Q:N587E	1.33359751892	2259.8574559294266	-1042.1978884339333	-1.96933824248856	-3.0	D0A:T20E:N21D:L22Q:N26E	D424E:T444E:N445E:L446E:N450E	-53.98335006650775
1568	AEEEIRTTNPVATEQYGSVSEDQQRGER	D561A:T581E:N582D:L583Q:N587E	1.33359751892	2259.8574559294266	-1042.1978884339333	-1.96933824248856	-3.0	D0A:T20E:N21D:L22Q:N26E	D424E:T444E:N445E:L446E:N450E	-53.98335006650775
1569	AEEEIRTTNPVATEQYGSVSEDQQRGER	D561A:T581E:N582D:L583Q:N587E	1.33359751892	2259.8574559294266	-1042.1978884339333	-1.96933824248856	-3.0	D0A:T20E:N21D:L22Q:N26E	D424E:T444E:N445E:L446E:N450E	-53.98335006650775
1570	AEEEIRTTNPVATEQYGSVSEDQQRGER	D561A:T581E:N582D:L583Q:N587E	1.33359751892	2259.8574559294266	-1042.1978884339333	-1.96933824248856	-3.0	D0A:T20E:N21D:L22Q:N26E	D424E:T444E:N445E:L446E:N450E	-53.98335006650775
1571	AEEEIRTTNPVATEQYGSVSEDQQRGER	D561A:T581E:N582D:L583Q:N587E	1.33359751892	2259.8574559294266	-1042.1978884339333	-1.96933824248856	-3.0	D0A:T20E:N21D:L22Q:N26E	D424E:T444E:N445E:L446E:N450E	-53.98335006650775
1572	AEEEIRTTNPVATEQYGSVSEDQQRGER	D561A:T581E:N582D:L583Q:N587E	1.33359751892	2259.8574559294266	-1042.1978884339333	-1.96933824248856	-3.0	D0A:T20E:N21D:L22Q:N26E	D424E:T444E:N445E:L446E:N450E	-53.98335006650775
1573	AEEEIRTTNPVATEQYGSVSEDQQRGER	D561A:T581E:N582D:L583Q:N587E	1.33359751892	2259.8574559294266	-1042.1978884339333	-1.96933824248856	-3.0	D0A:T20E:N21D:L22Q:N26E	D424E:T444E:N445E:L446E:N450E	-53.98335006650775
1574	AEEEIRTTNPVATEQYGSVSEDQQRGER	D561A:T581E:N582D:L583Q:N587E	1.33359751892	2259.8574559294266	-1042.1978884339333	-1.96933824248856	-3.0	D0A:T20E:N21D:L22Q:N26E	D424E:T444E:N445E:L446E:N450E	-53.98335006650775
1575	AEEEIRTTNPVATEQYGSVSEDQQRGER	D561A:T581E:N582D:L583Q:N587E	1.33359751892	2259.8574559294266	-1042.1978884339333	-1.96933824248856	-3.0	D0A:T20E:N21D:L22Q:N26E	D424E:T444E:N445E:L446E:N450E	-53.98335006650775
1576	AEEEIRTTNPVATEQYGSVSEDQQRGER	D561A:T581E:N582D:L583Q:N587E	1.33359751892	2259.8574559294266	-1042.1978884339333	-1.96933824248856	-3.0	D0A:T20E:N21D:L22Q:N26E	D424E:T444E:N445E:L446E:N450E	-53.98335006650775
1577	AEEEIRTTNPVATEQYGSVSEDQQRGER	D561A:T581E:N582D:L583Q:N587E	1.33359751892	2259.8574559294266	-1042.1978884339333	-1.96933824248856	-3.0	D0A:T20E:N21D:L22Q:N26E	D424E:T444E:N445E:L446E:N450E	-53.98335006650775
1578	AEEEIRTTNPVATEQYGSVSEDQQRGER	D561A:T581E:N582D:L583Q:N587E	1.33359751892	2259.8574559294266	-1042.1978884339333	-1.96933824248856	-3.0	D0A:T20E:N21D:L22Q:N26E	D424E:T444E:N445E:L446E:N450E	-53.98335006650775
1579	AEEEIRTTNPVATEQYGSVSEDQQRGER	D561A:T581E:N582D:L583Q:N587E	1.33359751892	2259.8574559294266	-1042.1978884339333	-1.96933824248856	-3.0	D0A:T20E:N21D:L22Q:N26E	D424E:T444E:N445E:L446E:N450E	-53.98335006650775
1580	AEEEIRTTNPVATEQYGSVSEDQQRGER	D561A:T581E:N582D:L583Q:N587E	1.33359751892	2259.8574559294266	-1042.1978884339333	-1.96933824248856	-3.0	D0A:T20E:N21D:L22Q:N26E	D424E:T444E:N445E:L446E:N450E	-53.98335006650775
1581	AEEEIRTTNPVATEQYGSVSEDQQRGER	D561A:T581E:N582D:L583Q:N587E	1.33359751892	2259.8574559294266	-1042.1978884339333	-1.96933824248856	-3.0	D0A:T20E:N21D:L22Q:N26E	D424E:T444E:N445E:L446E:N450E	-53.98335006650775
1582	AEEEIRTTNPVATEQYGSVSEDQQRGER	D561A:T581E:N582D:L583Q:N587E	1.33359751892	2259.8574559294266	-1042.1978884339333	-1.96933824248856	-3.0	D0A:T20E:N21D:L22Q:N26E	D424E:T444E:N445E:L446E:N450E	-53.98335006650775
1583	AEEEIRTTNPVATEQYGSVSEDQQRGER	D561A:T581E:N582D:L583Q:N587E	1.33359751892	2259.8574559294266	-1042.1978884339333	-1.96933824248856	-3.0	D0A:T20E:N21D:L22Q:N26E	D424E:T444E:N445E:L446E:N450E	-53.98335006650775
1584	AEEEIRTTNPVATEQYGSVSEDQQRGER	D561A:T581E:N582D:L583Q:N587E	1.33359751892	2259.8574559294266	-1042.1978884339333	-1.96933824248856	-3.0	D0A:T20E:N21D:L22Q:N26E	D424E:T444E:N445E:L446E:N450E	-53.98335006650775
1585	AEEEIRTTNPVATEQYGSVSEDQQRGER	D561A:T581E:N582D:L583Q:N587E	1.33359751892	2259.8574559294266	-1042.1978884339333	-1.96933824248856	-3.0	D0A:T20E:N21D:L22Q:N26E	D424E:T444E:N445E:L446E:N450E	-53.98335006650775
1586	AEEEIRTTNPVATEQYGSVSEDQQRGER	D561A:T581E:N582D:L583Q:N587E	2.57339478156678	2259.8574559294266	-1042.1978884339333	-1.96933824248856	-3.0	D0A:T20E:N21D:L22Q:N26E	D424E:T444E:N445E:L446E:N450E	-53.98335006650775
1587	AEEEIRTTNPVATEQYGSVSEDQQRGER	D561A:T581E:N582D:L583Q:N587E	2.57339478156678	2259.8574559294266	-1042.1978884339333	-1.96933824248856	-3.0	D0A:T20E:N21D:L22Q:N26E	D424E:T444E:N445E:L446E:N450E	-53.98335006650775
1588	AEEEIRTTNPVATEQYGSVSEDQQRGER	D561A:T581E:N582D:L583Q:N587E	2.57339478156678	2259.8574559294266	-1042.1978884339333	-1.96933824248856	-3.0	D0A:T20E:N21D:L22Q:N26E	D424E:T444E:N445E:L446E:N450E	-53.98335006650775
1589	AEEEIRTTNPVATEQYGSVSEDQQRGER	D561A:T581E:N582D:L583Q:N587E	2.57339478156678	2259.8574559294266	-1042.1978884339333	-1.96933824248856	-3.0	D0A:T20E:N21D:L22Q:N26E	D424E:T444E:N445E:L446E:N450E	-53.98335006650775
1590	AEEEIRTTNPVATEQYGSVSEDQQRGER	D561A:T581E:N582D:L583Q:N587E	2.57339478156678	2259.8574559294266	-1042.1978884339333	-1.96933824248856	-3.0	D0A:T20E:N21D:L22Q:N26E	D424E:T444E:N445E:L446E:N450E	-53.98335006650775
1591	AEEEIRTTNPVATEQYGSVSEDQQRGER	D561A:T581E:N582D:L583Q:N587E	2.57339478156678	2259.8574559294266	-1042.1978884339333	-1.96933824248856	-3.0	D0A:T20E:N21D:L22Q:N26E	D424E:T444E:N445E:L446E:N450E	-53.98335006650775
1592	AEEEIRTTNPVATEQYGSVSEDQQRGER	D561A:T581E:N582D:L583Q:N587E	2.57339478156678	2259.8574559294266	-1042.1978884339333	-1.96933824248856	-3.0	D0A:T20E:N21D:L22Q:N26E	D424E:T444E:N445E:L446E:N450E	-53.98335006650775
1593	AEEEIRTTNPVATEQYGSVSEDQQRGER	D561A:T581E:N582D:L583Q:N587E	2.57339478156678	2259.8574559294266	-1042.1978884339333	-1.96933824248856	-3.0	D0A:T20E:N21D:L22Q:N26E	D424E:T444E:N445E:L446E:N450E	-53.98335006650775
1594	AEEEIRTTNPVATEQYGSVSEDQQRGER	D561A:T581E:N582D:L583Q:N587E	2.57339478156678	2259.8574559294266	-1042.1978884339333	-1.96933824248856	-3.0	D0A:T20E:N21D:L22Q:N26E	D424E:T444E:N445E:L446E:N450E	-53.98335006650775
1595	AEEEIRTTNPVATEQYGSVSEDQQRGER	D561A:T581E:N582D:L583Q:N587E	2.57339478156678	2259.8574559294266	-1042.1978884339333	-1.96933824248856	-3.0	D0A:T20E:N21D:L22Q:N26E	D424E:T444E:N445E:L446E:N450E	-53.98335006650775
1596	AEEEIRTTNPVATEQYGSVSEDQQRGER	D561A:T581E:N582D:L583Q:N587E	2.57339478156678	2259.8574559294266	-1042.1978884339333	-1.96933824248856	-3.0	D0A:T20E:N21D:L22Q:N26E	D424E:T444E:N445E:L446E:N450E	-53.98335006650775
1597	AEEEIRTTNPVATEQYGSVSEDQQRGER	D561A:T581E:N582D:L583Q:N587E	2.57339478156678	2259.8574559294266	-1042.1978884339333	-1.96933824248856	-3.0	D0A:T20E:N21D:L22Q:N26E	D424E:T444E:N445E:L446E:N450E	-53.98335006650775
1598	AEEEIRTTNPVATEQYGSVSEDQQRGER	D561A:T581E:N582D:L583Q:N587E	2.57339478156678	2259.8574559294266	-1042.1978884339333	-1.96933824248856	-3.0	D0A:T20E:N21D:L22Q:N26E	D424E:T444E:N445E:L446E:N450E	-53.98335006650775
1599	AEEEIRTTNPVATEQYGSVSEDQQRGER	D561A:T581E:N582D:L583Q:N587E	2.57339478156678	2259.8574559294266	-1042.1978884339333	-1.96933824248856	-3.0	D0A:T20E:N21D:L22Q:N26E	D424E:T444E:N445E:L446E:N450E	-53.98335006650775
1600	AEEEIRTTNPVATEQYGSVSEDQQRGER	D561A:T581E:N582D:L583Q:N587E	2.57339478156678	2259.8574559294266	-1042.1978884339333	-1.96933824248856	-3.0	D0A:T20E:N21D:L22Q:N26E	D424E:T444E:N445E:L446E:N450E	-53.98335006650775
1601	AEEEIRTTNPVATEQYGSVSEDQQRGER	D561A:T581E:N582D:L583Q:N587E	2.57339478156678	2259.8574559294266	-1042.1978884339333	-1.96933824248856	-3.0	D0A:T20E:N21D:L22Q:N26E	D424E:T444E:N445E:L446E:N450E	-53.98335006650775
1602	AEEEIRTTNPVATEQYGSVSEDQQRGER	D561A:T581E:N582D:L583Q:N587E	2.57339478156678	2259.8574559294266	-1042.1978884339333	-1.96933824248856	-3.0	D0A:T20E:N21D:L22Q:N26E	D424E:T444E:N445E:L446E:N450E	-53.98335006650775
1603	AEEEIRTTNPVATEQYGSVSEDQQRGER	D561A:T581E:N582D:L583Q:N587E	2.57339478156678	2259.8574559294266	-1042.1978884339333	-1.96933824248856	-3.0	D0A:T20E:N21D:L22Q:N26E	D424E:T444E:N445E:L446E:N450E	-53.98335006650775
1604	AEEEIRTTNPVATEQYGSVSEDQQRGER	D561A:T581E:N582D:L583Q:N587E	2.57339478156678	2259.8574559294266	-1042.1978884339333	-1.96933824248856	-3.0	D0A:T20E:N21D:L22Q:N26E	D424E:T444E:N445E:L446E:N450E	-53.98335006650775
1605	AEEEIRTTNPVATEQYGSVSEDQQRGER	D561A:T581E:N582D:L583Q:N587E	2.57339478156678	2259.8574559294266	-1042.1978884339333	-1.96933824248856	-3.0	D0A:T20E:N21D:L22Q:N26E	D424E:T444E:N445E:L446E:N450E	-53.98335006650775
1606	AEEEIRTTNPVATEQYGSVSEDQQRGER	D561A:T581E:N582D:L583Q:N587E	2.57339478156678	2259.8574559294266	-1042.1978884339333	-1.96933824248856	-3.0	D0A:T20E:N21D:L22Q:N26E	D424E:T444E:N445E:L446E:N450E	-53.98335006650775
1607	AEEEIRTTNPVATEQYGSVSEDQQRGER	D561A:T581E:N582D:L583Q:N587E	2.57339478156678	2259.8574559294266	-1042.1978884339333	-1.96933824248856	-3.0	D0A:T20E:N21D:L22Q:N26E	D424E:T444E:N445E:L446E:N450E	-53.98335006650775
1608	AEEEIRTTNPVATEQYGSVSEDQQRGER	D561A:T581E:N582D:L583Q:N587E	2.57339478156678	2259.8574559294266	-1042.1978884339333	-1.96933824248856	-3.0	D0A:T20E:N21D:L22Q:N26E	D424E:T444E:N445E:L446E:N450E	-53.98335006650775
1609	AEEEIRTTNPVATEQYGSVSEDQQRGER	D561A:T581E:N582D:L583Q:N587E	2.57339478156678	2259.8574559294266	-1042.1978884339333	-1.96933824248856	-3.0	D0A:T20E:N21D:L22Q:N26E	D424E:T444E:N445E:L446E:N450E	-53.98335006650775
1610	AEEEIRTTNPVATEQYGSVSEDQQRGER	D561A:T581E:N582D:L583Q:N587E	2.57339478156678	2259.8574559294266	-1042.1978884339333	-1.96933824248856	-3.0	D0A:T20E:N21D:L22Q:N26E	D424E:T444E:N445E:L446E:N450E	-53.98335006650775
1611	AEEEIRTTNPVATEQYGSVSEDQQRGER	D561A:T581E:N582D:L583Q:N587E	2.57339478156678	2259.8574559294266	-1042.1978884339333	-1.96933824248856	-3.0	D0A:T20E:N21D:L22Q:N26E	D424E:T444E:N445E:L446E:N450E	-53.98335006650775
1612	AEEEIRTTNPVATEQYGSVSEDQQRGER	D561A:T581E:N582D:L583Q:N587E	2.57339478156678	2259.8574559294266	-1042.1978884339333	-1.96933824248856	-3.0	D0A:T20E:N21D:L22Q:N26E	D424E:T444E:N445E:L446E:N450E	-53.98335006650775
1613	AEEEIRTTNPVATEQYGSVSEDQQRGER	D561A:T581E:N582D:L583Q:N587E	2.57339478156678	2259.8574559294266	-1042.1978884339333	-1.96933824248856	-3.0	D0A:T20E:N21D:L22Q:N26E	D424E:T444E:N445E:L446E:N450E	-53.98335006650775
1614	AEEEIRTTNPVATEQYGSVSEDQQRGER	D561A:T581E:N582D:L583Q:N587E	2.57339478156678	2259.8574559294266	-1042.1978884339333	-1.96933824248856	-3.0	D0A:T20E:N21D:L22Q:N26E	D424E:T444E:N445E:L446E:N450E	-53.98335006650775
1615	AEEEIRTTNPVATEQYGSVSEDQQRGER	D561A:T581E:N582D:L583Q:N587E	2.57339478156678	2259.8574559294266	-1042.1978884339333	-1.96933824248856	-3.0	D0A:T20E:N21D:L22Q:N26E	D424E:T444E:N445E:L446E:N450E	-53.98335006650775
1616	AEEEIRTTNPVATEQYGSVSEDQQRGER	D561A:T581E:N582D:L583Q:N587E	2.57339478156678	2259.8574559294266	-1042.1978884339333	-1.96933824248856	-3.0	D0A:T20E:N21D:L22Q:N26E	D424E:T444E:N445E:L446E:N450E	-53.98335006650775
1617	AEEEIRTTNPVATEQYGSVSEDQQRGER	D561A:T581E:N582D:L583Q:N587E	2.57339478156678	2259.8574559294266	-1042.1978884339333	-1.96933824248856	-3.0	D0A:T20E:N21D:L22Q:N26E	D424E:T444E:N445E:L446E:N450E	-53.98335006650775
1618	AEEEIRTTNPVATEQYGSVSELLQRGGR	D561A:T581E:N582L:N587G	5.27957791915	2263.6984565092557	-1040.780229151249	-1.9648723271540824	-6.0	D0A:T20E:N21L:N26G	D424G:T444G:N445G:N450G	-90.06468262145954
1619	AEEEIRTTNPVATEQYGSVSENLMHFNQ	D561A:T581E:Q584M:R585H:G586F:R588Q	3.8223446434400015	2259.0013389103547	-1041.9409278035164	-1.960715821253312	-5.0	D0A:T20E:Q23M:R24H:G25F:R27Q	D424Q:T444Q:Q447Q:R448Q:G449Q:R451Q	-78.10632103724782
1620	AEEEIRTTNPVATEQYGSVSENLMRGNQ	D561A:T581E:Q584M:R588Q	3.0376632582800003	2267.11841083124	-1041.5963507294657	-1.9602978656746748	-2.0	D0A:T20E:Q23M:R27Q	D424Q:T444Q:Q447Q:R451Q	-57.38098181984402
1621	AEEEIRTTNPVATEQYGSVSENLQDGER	D561A:T581E:R585D:N587E	3.38288146134	2267.999300439757	-1039.6042786240578	-1.960040200882105	-4.0	D0A:T20E:R24D:N26E	D424E:T444E:R448E:N450E	-59.8437376751714
1622	AEEEIRTTNPVATEQYGSVSENLQHGNR	D561A:T581E:R585H	2.58346354479	2272.237875320251	-1039.556436598301	-1.9563657433541064	-3.0	D0A:T20E:R24H	D424H:T444H:R448H	-42.92815185529178
1623	AEEEIRTTNPVATEQYGSVSENLQRGEA	D561A:T581E:N587E:R588A	3.11148668083	2269.432042837658	-1041.886557161808	-1.9648089399686897	-5.0	D0A:T20E:N26E:R27A	D424A:T444A:N450A:R451A	-120.05525614143522
1624	AEEEIRTTNPVATEQYGSVSENLQRGER	D561A:T581E:N587E	3.50153821138	2269.145924125326	-1041.4067521691322	-1.964517641159381	-3.0	D0A:T20E:N26E	D424E:T444E:N450E	-46.805597198320314
1625	AEEEIRTTNPVATEQYGSVSENLQRGNA	D561A:T581E:R588A	4.15960105519	2275.1820200641096	-1040.0352924466133	-1.9581405845450988	-5.0	D0A:T20E:R27A	D424A:T444A:R451A	-84.2021888387319
1626	AEEEIRTTNPVATEQYGSVSENLQRGNA	D561A:T581E:R588A	4.15960105519	2275.1820200641096	-1040.0352924466133	-1.9581405845450988	-5.0	D0A:T20E:R27A	D424A:T444A:R451A	-84.2021888387319
1627	AEEEIRTTNPVATEQYGSVSENLQRGNA	D561A:T581E:R588A	4.15960105519	2275.1820200641096	-1040.0352924466133	-1.9581405845450988	-5.0	D0A:T20E:R27A	D424A:T444A:R451A	-84.2021888387319
1628	AEEEIRTTNPVATEQYGSVSENLQRGNA	D561A:T581E:R588A	4.15960105519	2275.1820200641096	-1040.0352924466133	-1.9581405845450988	-5.0	D0A:T20E:R27A	D424A:T444A:R451A	-84.2021888387319
1629	AEEEIRTTNPVATEQYGSVSENLQRGNA	D561A:T581E:R588A	4.15960105519	2275.1820200641096	-1040.0352924466133	-1.9581405845450988	-5.0	D0A:T20E:R27A	D424A:T444A:R451A	-84.2021888387319
1630	AEEEIRTTNPVATEQYGSVSENLQRGNA	D561A:T581E:R588A	4.15960105519	2275.1820200641096	-1040.0352924466133	-1.9581405845450988	-5.0	D0A:T20E:R27A	D424A:T444A:R451A	-84.2021888387319
1631	AEEEIRTTNPVATEQYGSVSENLQRGNA	D561A:T581E:R588A	4.15960105519	2275.1820200641096	-1040.0352924466133	-1.9581405845450988	-5.0	D0A:T20E:R27A	D424A:T444A:R451A	-84.2021888387319
1632	AEEEIRTTNPVATEQYGSVSENLQRGNA	D561A:T581E:R588A	4.15960105519	2275.1820200641096	-1040.0352924466133	-1.9581405845450988	-5.0	D0A:T20E:R27A	D424A:T444A:R451A	-84.2021888387319
1633	AEEEIRTTNPVATEQYGSVSENLQRGNA	D561A:T581E:R588A	4.15960105519	2275.1820200641096	-1040.0352924466133	-1.9581405845450988	-5.0	D0A:T20E:R27A	D424A:T444A:R451A	-84.2021888387319
1634	AEEEIRTTNPVATEQYGSVSENLQRGNA	D561A:T581E:R588A	4.15960105519	2275.1820200641096	-1040.0352924466133	-1.9581405845450988	-5.0	D0A:T20E:R27A	D424A:T444A:R451A	-84.2021888387319
1635	AEEEIRTTNPVATEQYGSVSENLQRGNA	D561A:T581E:R588A	4.15960105519	2275.1820200641096	-1040.0352924466133	-1.9581405845450988	-5.0	D0A:T20E:R27A	D424A:T444A:R451A	-84.2021888387319
1636	AEEEIRTTNPVATEQYGSVSENLQRGNA	D561A:T581E:R588A	4.15960105519	2275.1820200641096	-1040.0352924466133	-1.9581405845450988	-5.0	D0A:T20E:R27A	D424A:T444A:R451A	-84.2021888387319
1637	AEEEIRTTNPVATEQYGSVSENLQRGNA	D561A:T581E:R588A	4.15960105519	2275.1820200641096	-1040.0352924466133	-1.9581405845450988	-5.0	D0A:T20E:R27A	D424A:T444A:R451A	-84.2021888387319
1638	AEEEIRTTNPVATEQYGSVSENLQRGNA	D561A:T581E:R588A	4.15960105519	2275.1820200641096	-1040.0352924466133	-1.9581405845450988	-5.0	D0A:T20E:R27A	D424A:T444A:R451A	-84.2021888387319
1639	AEEEIRTTNPVATEQYGSVSENLQRGNA	D561A:T581E:R588A	4.15960105519	2275.1820200641096	-1040.0352924466133	-1.9581405845450988	-5.0	D0A:T20E:R27A	D424A:T444A:R451A	-84.2021888387319
1640	AEEEIRTTNPVATEQYGSVSENLQRGNA	D561A:T581E:R588A	4.15960105519	2275.1820200641096	-1040.0352924466133	-1.9581405845450988	-5.0	D0A:T20E:R27A	D424A:T444A:R451A	-84.2021888387319
1641	AEEEIRTTNPVATEQYGSVSENLQRGNA	D561A:T581E:R588A	4.15960105519	2275.1820200641096	-1040.0352924466133	-1.9581405845450988	-5.0	D0A:T20E:R27A	D424A:T444A:R451A	-84.2021888387319
1642	AEEEIRTTNPVATEQYGSVSENLQRGNA	D561A:T581E:R588A	4.15960105519	2275.1820200641096	-1040.0352924466133	-1.9581405845450988	-5.0	D0A:T20E:R27A	D424A:T444A:R451A	-84.2021888387319
1643	AEEEIRTTNPVATEQYGSVSENLQRGNA	D561A:T581E:R588A	4.15960105519	2275.1820200641096	-1040.0352924466133	-1.9581405845450988	-5.0	D0A:T20E:R27A	D424A:T444A:R451A	-84.2021888387319
1644	AEEEIRTTNPVATEQYGSVSENLQRGNA	D561A:T581E:R588A	4.15960105519	2275.1820200641096	-1040.0352924466133	-1.9581405845450988	-5.0	D0A:T20E:R27A	D424A:T444A:R451A	-84.2021888387319
1645	AEEEIRTTNPVATEQYGSVSENLQRGNA	D561A:T581E:R588A	4.15960105519	2275.1820200641096	-1040.0352924466133	-1.9581405845450988	-5.0	D0A:T20E:R27A	D424A:T444A:R451A	-84.2021888387319
1646	AEEEIRTTNPVATEQYGSVSENLQRGNA	D561A:T581E:R588A	4.15960105519	2275.1820200641096	-1040.0352924466133	-1.9581405845450988	-5.0	D0A:T20E:R27A	D424A:T444A:R451A	-84.2021888387319
1647	AEEEIRTTNPVATEQYGSVSENLQRGNA	D561A:T581E:R588A	4.15960105519	2275.1820200641096	-1040.0352924466133	-1.9581405845450988	-5.0	D0A:T20E:R27A	D424A:T444A:R451A	-84.2021888387319
1648	AEEEIRTTNPVATEQYGSVSENLQRGNA	D561A:T581E:R588A	4.15960105519	2275.1820200641096	-1040.0352924466133	-1.9581405845450988	-5.0	D0A:T20E:R27A	D424A:T444A:R451A	-84.2021888387319
1649	AEEEIRTTNPVATEQYGSVSENLQRGNA	D561A:T581E:R588A	4.15960105519	2275.1820200641096	-1040.0352924466133	-1.9581405845450988	-5.0	D0A:T20E:R27A	D424A:T444A:R451A	-84.2021888387319
1650	AEEEIRTTNPVATEQYGSVSENLQRGNA	D561A:T581E:R588A	4.15960105519	2275.1820200641096	-1040.0352924466133	-1.9581405845450988	-5.0	D0A:T20E:R27A	D424A:T444A:R451A	-84.2021888387319
1651	AEEEIRTTNPVATEQYGSVSENLQRGNA	D561A:T581E:R588A	4.15960105519	2275.1820200641096	-1040.0352924466133	-1.9581405845450988	-5.0	D0A:T20E:R27A	D424A:T444A:R451A	-84.2021888387319
1652	AEEEIRTTNPVATEQYGSVSENLQRGNA	D561A:T581E:R588A	4.15960105519	2275.1820200641096	-1040.0352924466133	-1.9581405845450988	-5.0	D0A:T20E:R27A	D424A:T444A:R451A	-84.2021888387319
1653	AEEEIRTTNPVATEQYGSVSENLQRGNA	D561A:T581E:R588A	4.15960105519	2275.1820200641096	-1040.0352924466133	-1.9581405845450988	-5.0	D0A:T20E:R27A	D424A:T444A:R451A	-84.2021888387319
1654	AEEEIRTTNPVATEQYGSVSENLQRGNA	D561A:T581E:R588A	4.15960105519	2275.1820200641096	-1040.0352924466133	-1.9581405845450988	-5.0	D0A:T20E:R27A	D424A:T444A:R451A	-84.2021888387319
1655	AEEEIRTTNPVATEQYGSVSENLQRGNA	D561A:T581E:R588A	4.15960105519	2275.1820200641096	-1040.0352924466133	-1.9581405845450988	-5.0	D0A:T20E:R27A	D424A:T444A:R451A	-84.2021888387319
1656	AEEEIRTTNPVATEQYGSVSENLQRGNA	D561A:T581E:R588A	4.15960105519	2275.1820200641096	-1040.0352924466133	-1.9581405845450988	-5.0	D0A:T20E:R27A	D424A:T444A:R451A	-84.2021888387319
1657	AEEEIRTTNPVATEQYGSVSENLQRGNA	D561A:T581E:R588A	2.8065130067849178	2275.1820200641096	-1040.0352924466133	-1.9581405845450988	-5.0	D0A:T20E:R27A	D424A:T444A:R451A	-84.2021888387319
1658	AEEEIRTTNPVATEQYGSVSENLQRGNA	D561A:T581E:R588A	2.8065130067849178	2275.1820200641096	-1040.0352924466133	-1.9581405845450988	-5.0	D0A:T20E:R27A	D424A:T444A:R451A	-84.2021888387319
1659	AEEEIRTTNPVATEQYGSVSENLQRGNA	D561A:T581E:R588A	2.8065130067849178	2275.1820200641096	-1040.0352924466133	-1.9581405845450988	-5.0	D0A:T20E:R27A	D424A:T444A:R451A	-84.2021888387319
1660	AEEEIRTTNPVATEQYGSVSENLQRGNA	D561A:T581E:R588A	2.8065130067849178	2275.1820200641096	-1040.0352924466133	-1.9581405845450988	-5.0	D0A:T20E:R27A	D424A:T444A:R451A	-84.2021888387319
1661	AEEEIRTTNPVATEQYGSVSENLQRGNA	D561A:T581E:R588A	2.8065130067849178	2275.1820200641096	-1040.0352924466133	-1.9581405845450988	-5.0	D0A:T20E:R27A	D424A:T444A:R451A	-84.2021888387319
1662	AEEEIRTTNPVATEQYGSVSENLQRGNA	D561A:T581E:R588A	2.8065130067849178	2275.1820200641096	-1040.0352924466133	-1.9581405845450988	-5.0	D0A:T20E:R27A	D424A:T444A:R451A	-84.2021888387319
1663	AEEEIRTTNPVATEQYGSVSENLQRGNA	D561A:T581E:R588A	2.8065130067849178	2275.1820200641096	-1040.0352924466133	-1.9581405845450988	-5.0	D0A:T20E:R27A	D424A:T444A:R451A	-84.2021888387319
1664	AEEEIRTTNPVATEQYGSVSENLQRGNA	D561A:T581E:R588A	2.8065130067849178	2275.1820200641096	-1040.0352924466133	-1.9581405845450988	-5.0	D0A:T20E:R27A	D424A:T444A:R451A	-84.2021888387319
1665	AEEEIRTTNPVATEQYGSVSENLQRGNA	D561A:T581E:R588A	2.8065130067849178	2275.1820200641096	-1040.0352924466133	-1.9581405845450988	-5.0	D0A:T20E:R27A	D424A:T444A:R451A	-84.2021888387319
1666	AEEEIRTTNPVATEQYGSVSENLQRGNA	D561A:T581E:R588A	2.8065130067849178	2275.1820200641096	-1040.0352924466133	-1.9581405845450988	-5.0	D0A:T20E:R27A	D424A:T444A:R451A	-84.2021888387319
1667	AEEEIRTTNPVATEQYGSVSENLQRGNA	D561A:T581E:R588A	2.8065130067849178	2275.1820200641096	-1040.0352924466133	-1.9581405845450988	-5.0	D0A:T20E:R27A	D424A:T444A:R451A	-84.2021888387319
1668	AEEEIRTTNPVATEQYGSVSENLQRGNA	D561A:T581E:R588A	2.8065130067849178	2275.1820200641096	-1040.0352924466133	-1.9581405845450988	-5.0	D0A:T20E:R27A	D424A:T444A:R451A	-84.2021888387319
1669	AEEEIRTTNPVATEQYGSVSENLQRGNA	D561A:T581E:R588A	2.8065130067849178	2275.1820200641096	-1040.0352924466133	-1.9581405845450988	-5.0	D0A:T20E:R27A	D424A:T444A:R451A	-84.2021888387319
1670	AEEEIRTTNPVATEQYGSVSENLQRGNA	D561A:T581E:R588A	2.8065130067849178	2275.1820200641096	-1040.0352924466133	-1.9581405845450988	-5.0	D0A:T20E:R27A	D424A:T444A:R451A	-84.2021888387319
1671	AEEEIRTTNPVATEQYGSVSENLQRGNA	D561A:T581E:R588A	2.8065130067849178	2275.1820200641096	-1040.0352924466133	-1.9581405845450988	-5.0	D0A:T20E:R27A	D424A:T444A:R451A	-84.2021888387319
1672	AEEEIRTTNPVATEQYGSVSENLQRGNA	D561A:T581E:R588A	2.8065130067849178	2275.1820200641096	-1040.0352924466133	-1.9581405845450988	-5.0	D0A:T20E:R27A	D424A:T444A:R451A	-84.2021888387319
1673	AEEEIRTTNPVATEQYGSVSENLQRGNA	D561A:T581E:R588A	2.8065130067849178	2275.1820200641096	-1040.0352924466133	-1.9581405845450988	-5.0	D0A:T20E:R27A	D424A:T444A:R451A	-84.2021888387319
1674	AEEEIRTTNPVATEQYGSVSENLQRGNA	D561A:T581E:R588A	2.8065130067849178	2275.1820200641096	-1040.0352924466133	-1.9581405845450988	-5.0	D0A:T20E:R27A	D424A:T444A:R451A	-84.2021888387319
1675	AEEEIRTTNPVATEQYGSVSENLQRGNA	D561A:T581E:R588A	2.8065130067849178	2275.1820200641096	-1040.0352924466133	-1.9581405845450988	-5.0	D0A:T20E:R27A	D424A:T444A:R451A	-84.2021888387319
1676	AEEEIRTTNPVATEQYGSVSENLQRGNA	D561A:T581E:R588A	2.8065130067849178	2275.1820200641096	-1040.0352924466133	-1.9581405845450988	-5.0	D0A:T20E:R27A	D424A:T444A:R451A	-84.2021888387319
1677	AEEEIRTTNPVATEQYGSVSENLQRGNA	D561A:T581E:R588A	2.8065130067849178	2275.1820200641096	-1040.0352924466133	-1.9581405845450988	-5.0	D0A:T20E:R27A	D424A:T444A:R451A	-84.2021888387319
1678	AEEEIRTTNPVATEQYGSVSENLQRGNA	D561A:T581E:R588A	2.8065130067849178	2275.1820200641096	-1040.0352924466133	-1.9581405845450988	-5.0	D0A:T20E:R27A	D424A:T444A:R451A	-84.2021888387319
1679	AEEEIRTTNPVATEQYGSVSENLQRGNA	D561A:T581E:R588A	2.8065130067849178	2275.1820200641096	-1040.0352924466133	-1.9581405845450988	-5.0	D0A:T20E:R27A	D424A:T444A:R451A	-84.2021888387319
1680	AEEEIRTTNPVATEQYGSVSENLQRGNA	D561A:T581E:R588A	2.8065130067849178	2275.1820200641096	-1040.0352924466133	-1.9581405845450988	-5.0	D0A:T20E:R27A	D424A:T444A:R451A	-84.2021888387319
1681	AEEEIRTTNPVATEQYGSVSENLQRGNA	D561A:T581E:R588A	2.8065130067849178	2275.1820200641096	-1040.0352924466133	-1.9581405845450988	-5.0	D0A:T20E:R27A	D424A:T444A:R451A	-84.2021888387319
1682	AEEEIRTTNPVATEQYGSVSENLQRGNA	D561A:T581E:R588A	2.8065130067849178	2275.1820200641096	-1040.0352924466133	-1.9581405845450988	-5.0	D0A:T20E:R27A	D424A:T444A:R451A	-84.2021888387319
1683	AEEEIRTTNPVATEQYGSVSENLQRGNA	D561A:T581E:R588A	2.8065130067849178	2275.1820200641096	-1040.0352924466133	-1.9581405845450988	-5.0	D0A:T20E:R27A	D424A:T444A:R451A	-84.2021888387319
1684	AEEEIRTTNPVATEQYGSVSENLQRGNA	D561A:T581E:R588A	2.8065130067849178	2275.1820200641096	-1040.0352924466133	-1.9581405845450988	-5.0	D0A:T20E:R27A	D424A:T444A:R451A	-84.2021888387319
1685	AEEEIRTTNPVATEQYGSVSENLQRGNA	D561A:T581E:R588A	2.8065130067849178	2275.1820200641096	-1040.0352924466133	-1.9581405845450988	-5.0	D0A:T20E:R27A	D424A:T444A:R451A	-84.2021888387319
1686	AEEEIRTTNPVATEQYGSVSENLQRGNA	D561A:T581E:R588A	2.8065130067849178	2275.1820200641096	-1040.0352924466133	-1.9581405845450988	-5.0	D0A:T20E:R27A	D424A:T444A:R451A	-84.2021888387319
1687	AEEEIRTTNPVATEQYGSVSENLQRGNA	D561A:T581E:R588A	2.8065130067849178	2275.1820200641096	-1040.0352924466133	-1.9581405845450988	-5.0	D0A:T20E:R27A	D424A:T444A:R451A	-84.2021888387319
1688	AEEEIRTTNPVATEQYGSVSENLQRGNA	D561A:T581E:R588A	2.8065130067849178	2275.1820200641096	-1040.0352924466133	-1.9581405845450988	-5.0	D0A:T20E:R27A	D424A:T444A:R451A	-84.2021888387319
1689	AEEEIRTTNPVATEQYGSVSENLQRGND	D561A:T581E:R588D	1.73692890722	2273.2843786952226	-1042.0496836304665	-1.9642958448112355	-4.0	D0A:T20E:R27D	D424D:T444D:R451D	-59.10714915316469
1690	AEEEIRTTNPVATEQYGSVSENLQVGER	D561A:T581E:R585V:N587E	1.41058942394	2264.966590849756	-1042.1017604470253	-1.9635602476968927	-5.0	D0A:T20E:R24V:N26E	D424E:T444E:R448E:N450E	-59.8437376751714
1691	AEEEIRTTNPVATEQYGSVSETFQVGNR	D561A:T581E:N582T:L583F:R585V	2.8491863794	2261.8037729945204	-1041.2859800457954	-1.9592361597197128	-4.0	D0A:T20E:N21T:L22F:R24V	D424V:T444V:N445V:L446V:R448V	-49.44925449815777
1692	AEEEIRTTNPVATEQYGSVSMNLQRGNR	D561A:T581M	-0.323654139146	2272.746508007768	-1039.7766039967537	-1.956037164882888	-3.0	D0A:T20M	D424M:T444M	-51.526697862459656
1693	AEEEIRTTNPVATEQYGSVSTAEIFGNQ	D561A:N582A:L583E:Q584I:R585F:R588Q	0.6925102319750001	2259.214369411231	-1040.272393167019	-1.956346691918052	-8.0	D0A:N21A:L22E:Q23I:R24F:R27Q	D424Q:N445Q:L446Q:Q447Q:R448Q:R451Q	-76.25651773599125
1694	AEEEIRTTNPVATEQYGSVSTDLERGED	D561A:N582D:Q584E:N587E:R588D	1.21546154013	2257.4013064258806	-1042.8994004130363	-1.9659101600132467	1.0	D0A:N21D:Q23E:N26E:R27D	D424D:N445D:Q447D:N450D:R451D	-97.84881202508996
1695	AEEEIRTTNPVATEQYGSVSTDLNEGNR	D561A:N582D:Q584N:R585E	1.12615187833	2265.8789963684285	-1038.8006531596184	-1.956830033906852	0.0	D0A:N21D:Q23N:R24E	D424E:N445E:Q447E:R448E	-70.17557509492899
1696	AEEEIRTTNPVATEQYGSVSTDLQRGND	D561A:N582D:R588D	1.17423432404	2271.923800760872	-1040.3944320082664	-1.9614405990335984	-1.0	D0A:N21D:R27D	D424D:N445D:R451D	-56.0558511311773
1697	AEEEIRTTNPVATEQYGSVSTDQEVGND	D561A:N582D:L583Q:Q584E:R585V:R588D	1.1238970596	2255.710223683515	-1041.9937009215355	-1.9647414367322973	-3.0	D0A:N21D:L22Q:Q23E:R24V:R27D	D424D:N445D:L446D:Q447D:R448D:R451D	-146.12189730790593
1698	AEEEIRTTNPVATEQYGSVSTDQQVGNR	D561A:N582D:L583Q:R585V	1.6806898609	2266.075883343355	-1038.8458010554314	-1.9552973341160889	-4.0	D0A:N21D:L22Q:R24V	D424V:N445V:L446V:R448V	-40.300599117250286
1699	AEEEIRTTNPVATEQYGSVSTNDQIGNR	D561A:L583D:R585I	1.77777564127	2271.4008560384414	-1039.3080279231071	-1.9572704513638008	-8.0	D0A:L22D:R24I	D424I:L446I:R448I	-59.86931531904492
1700	AEEEIRTTNPVATEQYGSVSTNGQRGNR	D561A:L583G	1.19922687161	2275.041309873661	-1038.975290954113	-1.9570000856138607	-5.0	D0A:L22G	D424G:L446G	-99.44044239488753
1701	AEEEIRTTNPVATEQYGSVSTNLERGNR	D561A:Q584E	2.3247073267400005	2270.8327772147627	-1038.0133602023125	-1.9503267909290705	0.0	D0A:Q23E	D424E:Q447E	-55.781131555651356
1702	AEEEIRTTNPVATEQYGSVSTNLEVGNR	D561A:Q584E:R585V	0.926364164093	2266.5988500475405	-1038.7083684802055	-1.9502096598777696	-2.0	D0A:Q23E:R24V	D424V:Q447V:R448V	-80.83422961942667
1703	AEEEIRTTNPVATEQYGSVSTNLIRGNR	D561A:Q584I	1.6384766512200002	2273.118208360468	-1038.6140090823174	-1.95620215972724	-4.0	D0A:Q23I	D424I:Q447I	-97.8378456135737
1704	AEEEIRTTNPVATEQYGSVSTNLLFGNV	D561A:Q584L:R585F:R588V	1.39107528815	2270.5807510866566	-1039.0269104838371	-1.9572705689652576	-8.0	D0A:Q23L:R24F:R27V	D424V:Q447V:R448V:R451V	-120.44162666005032
1705	AEEEIRTTNPVATEQYGSVSTNLLQGNR	D561A:Q584L:R585Q	1.17789083744	2273.636477570943	-1038.5526768565178	-1.957699931885236	-3.0	D0A:Q23L:R24Q	D424Q:Q447Q:R448Q	-55.8798087349764
1706	AEEEIRTTNPVATEQYGSVSTNLMRGNQ	D561A:Q584M:R588Q	1.4348902444999998	2271.782551510635	-1039.4005197882652	-1.9532922292720376	-1.0	D0A:Q23M:R27Q	D424Q:Q447Q:R451Q	-52.02078351469135
1707	AEEEIRTTNPVATEQYGSVSTNLNRGNR	D561A:Q584N	1.43832395901	2274.0783403986297	-1038.2857858538628	-1.9542845503672928	-2.0	D0A:Q23N	D424N:Q447N	-38.87788499396516
1708	AEEEIRTTNPVATEQYGSVSTNLQFGNR	D561A:R585F	2.88753636702	2277.106695112551	-1037.5015823245049	-1.94782681915342	-4.0	D0A:R24F	D424F:R448F	-56.14740638267898
1709	AEEEIRTTNPVATEQYGSVSTNLQHGNR	D561A:R585H	2.06079305303	2276.897734126879	-1037.360605657101	-1.9495125184399085	-2.0	D0A:R24H	D424H:R448H	-25.65293228955968
1710	AEEEIRTTNPVATEQYGSVSTNLQLGDR	D561A:R585L:N587D	2.13442027514	2271.5814155123835	-1038.2186939120293	-1.9548925499006504	-2.0	D0A:R24L:N26D	D424D:R448D:N450D	-58.93529036374737
1711	AEEEIRTTNPVATEQYGSVSTNLQRGDR	D561A:N587D	0.415411918548	2274.387240220673	-1037.953794181347	-1.9512350269824783	0.0	D0A:N26D	D424D:N450D	-30.425942586074346
1712	AEEEIRTTNPVATEQYGSVSTNLQRGER	D561A:N587E	1.7837782895400005	2273.8282054945403	-1039.210921227932	-1.957790132202854	-2.0	D0A:N26E	D424E:N450E	-46.70518573742119
1713	AEEEIRTTNPVATEQYGSVSTNLQRGGH	D561A:N587G:R588H	2.33676277663	2273.1135185544545	-1040.0019873976707	-1.9545032890775529	-2.0	D0A:N26G:R27H	D424H:N450H:R451H	-65.1491222054842
1714	AEEEIRTTNPVATEQYGSVSTNLQRGGR	D561A:N587G	1.23895561399	2275.86490755031	-1037.8719057440758	-1.9525061811325868	-2.0	D0A:N26G	D424G:N450G	-40.99168031037855
1715	AEEEIRTTNPVATEQYGSVSTNLQRGNF	D561A:R588F	2.02977912978	2276.7829120417077	-1040.020296037197	-1.9540387633218927	-4.0	D0A:R27F	D424F:R451F	-86.14209515165174
1716	AEEEIRTTNPVATEQYGSVSTNLQRGNP	D561A:R588P	1.7947760782099995	2276.981799288324	-1040.9920572638512	-1.9658080819484585	-4.0	D0A:R27P	D424P:R451P	-170.36729040057344
1717	AEEEIRTTNPVATEQYGSVSTNLQRGNS	D561A:R588S	3.74646668025	2279.3406136813383	-1038.3660301566124	-1.9518925367292872	-3.0	D0A:R27S	D424S:R451S	-37.68578138262912
1718	AEEEIRTTNPVATEQYGSVSTNLQRGNY	D561A:R588Y	1.34531665665	2277.1533190109867	-1039.8777260184288	-1.9533115159110068	-3.0	D0A:R27Y	D424Y:R451Y	-81.91740058174614
1719	AEEEIRTTNPVATEQYGSVSTNLQRTND	D561A:G586T:R588D	2.79888066798	2276.706717851118	-1038.967267215252	-1.9585750043277337	-5.0	D0A:G25T:R27D	D424D:G449D:R451D	-61.274359231610816
1720	AEEEIRTTNPVATEQYGSVSTNPCRGER	D561A:L583P:Q584C:N587E	-2.67445507733	2257.9989437666463	-1043.041955888271	-1.9711741188358016	-8.0	D0A:L22P:Q23C:N26E	D424E:L446E:Q447E:N450E	-84.20194300361342
1721	AEEEIRTTNPVATEQYGSVSTNPIAGER	D561A:L583P:Q584I:R585A:N587E	0.917855273286	2259.8743879313342	-1042.266574323177	-1.9648722095526248	-9.0	D0A:L22P:Q23I:R24A:N26E	D424E:L446E:Q447E:R448E:N450E	-97.2400834804645
1722	AEEEIRTTNPVATEQYGSVSTNPQRGER	D561A:L583P:N587E	1.7343955613099995	2266.765951235521	-1041.4001321196556	-1.9641868282604769	-5.0	D0A:L22P:N26E	D424E:L446E:N450E	-52.52663554318207
1723	AEEEIRTTNPVATEQYGSVSTNQQRGNR	D561A:L583Q	0.772299954289	2276.3555293761947	-1037.610213458538	-1.9534135939757948	-4.0	D0A:L22Q	D424Q:L446Q	-25.999811164215327
1724	AEEEIRTTNPVATEQYGSVSTNQQRGNR	D561A:L583Q	0.772299954289	2276.3555293761947	-1037.610213458538	-1.9534135939757948	-4.0	D0A:L22Q	D424Q:L446Q	-25.999811164215327
1725	AEEEIRTTNPVATEQYGSVSTNQQRGNR	D561A:L583Q	0.772299954289	2276.3555293761947	-1037.610213458538	-1.9534135939757948	-4.0	D0A:L22Q	D424Q:L446Q	-25.999811164215327
1726	AEEEIRTTNPVATEQYGSVSTNQQRGNR	D561A:L583Q	0.772299954289	2276.3555293761947	-1037.610213458538	-1.9534135939757948	-4.0	D0A:L22Q	D424Q:L446Q	-25.999811164215327
1727	AEEEIRTTNPVATEQYGSVSTNQQRGNR	D561A:L583Q	0.772299954289	2276.3555293761947	-1037.610213458538	-1.9534135939757948	-4.0	D0A:L22Q	D424Q:L446Q	-25.999811164215327
1728	AEEEIRTTNPVATEQYGSVSTNQQRGNR	D561A:L583Q	0.772299954289	2276.3555293761947	-1037.610213458538	-1.9534135939757948	-4.0	D0A:L22Q	D424Q:L446Q	-25.999811164215327
1729	AEEEIRTTNPVATEQYGSVSTNQQRGNR	D561A:L583Q	0.772299954289	2276.3555293761947	-1037.610213458538	-1.9534135939757948	-4.0	D0A:L22Q	D424Q:L446Q	-25.999811164215327
1730	AEEEIRTTNPVATEQYGSVSTNQQRGNR	D561A:L583Q	0.772299954289	2276.3555293761947	-1037.610213458538	-1.9534135939757948	-4.0	D0A:L22Q	D424Q:L446Q	-25.999811164215327
1731	AEEEIRTTNPVATEQYGSVSTNQQRGNR	D561A:L583Q	0.772299954289	2276.3555293761947	-1037.610213458538	-1.9534135939757948	-4.0	D0A:L22Q	D424Q:L446Q	-25.999811164215327
1732	AEEEIRTTNPVATEQYGSVSTNQQRGNR	D561A:L583Q	0.772299954289	2276.3555293761947	-1037.610213458538	-1.9534135939757948	-4.0	D0A:L22Q	D424Q:L446Q	-25.999811164215327
1733	AEEEIRTTNPVATEQYGSVSTNQQRGNR	D561A:L583Q	0.772299954289	2276.3555293761947	-1037.610213458538	-1.9534135939757948	-4.0	D0A:L22Q	D424Q:L446Q	-25.999811164215327
1734	AEEEIRTTNPVATEQYGSVSTNQQRGNR	D561A:L583Q	0.772299954289	2276.3555293761947	-1037.610213458538	-1.9534135939757948	-4.0	D0A:L22Q	D424Q:L446Q	-25.999811164215327
1735	AEEEIRTTNPVATEQYGSVSTNQQRGNR	D561A:L583Q	0.772299954289	2276.3555293761947	-1037.610213458538	-1.9534135939757948	-4.0	D0A:L22Q	D424Q:L446Q	-25.999811164215327
1736	AEEEIRTTNPVATEQYGSVSTNQQRGNR	D561A:L583Q	0.772299954289	2276.3555293761947	-1037.610213458538	-1.9534135939757948	-4.0	D0A:L22Q	D424Q:L446Q	-25.999811164215327
1737	AEEEIRTTNPVATEQYGSVSTNQQRGNR	D561A:L583Q	0.772299954289	2276.3555293761947	-1037.610213458538	-1.9534135939757948	-4.0	D0A:L22Q	D424Q:L446Q	-25.999811164215327
1738	AEEEIRTTNPVATEQYGSVSTNQQRGNR	D561A:L583Q	0.772299954289	2276.3555293761947	-1037.610213458538	-1.9534135939757948	-4.0	D0A:L22Q	D424Q:L446Q	-25.999811164215327
1739	AEEEIRTTNPVATEQYGSVSTNQQRGNR	D561A:L583Q	0.772299954289	2276.3555293761947	-1037.610213458538	-1.9534135939757948	-4.0	D0A:L22Q	D424Q:L446Q	-25.999811164215327
1740	AEEEIRTTNPVATEQYGSVSTNQQRGNR	D561A:L583Q	0.772299954289	2276.3555293761947	-1037.610213458538	-1.9534135939757948	-4.0	D0A:L22Q	D424Q:L446Q	-25.999811164215327
1741	AEEEIRTTNPVATEQYGSVSTNQQRGNR	D561A:L583Q	0.772299954289	2276.3555293761947	-1037.610213458538	-1.9534135939757948	-4.0	D0A:L22Q	D424Q:L446Q	-25.999811164215327
1742	AEEEIRTTNPVATEQYGSVSTNQQRGNR	D561A:L583Q	0.772299954289	2276.3555293761947	-1037.610213458538	-1.9534135939757948	-4.0	D0A:L22Q	D424Q:L446Q	-25.999811164215327
1743	AEEEIRTTNPVATEQYGSVSTNQQRGNR	D561A:L583Q	0.772299954289	2276.3555293761947	-1037.610213458538	-1.9534135939757948	-4.0	D0A:L22Q	D424Q:L446Q	-25.999811164215327
1744	AEEEIRTTNPVATEQYGSVSTNQQRGNR	D561A:L583Q	0.772299954289	2276.3555293761947	-1037.610213458538	-1.9534135939757948	-4.0	D0A:L22Q	D424Q:L446Q	-25.999811164215327
1745	AEEEIRTTNPVATEQYGSVSTNQQRGNR	D561A:L583Q	0.772299954289	2276.3555293761947	-1037.610213458538	-1.9534135939757948	-4.0	D0A:L22Q	D424Q:L446Q	-25.999811164215327
1746	AEEEIRTTNPVATEQYGSVSTNQQRGNR	D561A:L583Q	0.772299954289	2276.3555293761947	-1037.610213458538	-1.9534135939757948	-4.0	D0A:L22Q	D424Q:L446Q	-25.999811164215327
1747	AEEEIRTTNPVATEQYGSVSTNQQRGNR	D561A:L583Q	0.772299954289	2276.3555293761947	-1037.610213458538	-1.9534135939757948	-4.0	D0A:L22Q	D424Q:L446Q	-25.999811164215327
1748	AEEEIRTTNPVATEQYGSVSTNQQRGNR	D561A:L583Q	0.772299954289	2276.3555293761947	-1037.610213458538	-1.9534135939757948	-4.0	D0A:L22Q	D424Q:L446Q	-25.999811164215327
1749	AEEEIRTTNPVATEQYGSVSTNQQRGNR	D561A:L583Q	0.772299954289	2276.3555293761947	-1037.610213458538	-1.9534135939757948	-4.0	D0A:L22Q	D424Q:L446Q	-25.999811164215327
1750	AEEEIRTTNPVATEQYGSVSTNQQRGNR	D561A:L583Q	0.772299954289	2276.3555293761947	-1037.610213458538	-1.9534135939757948	-4.0	D0A:L22Q	D424Q:L446Q	-25.999811164215327
1751	AEEEIRTTNPVATEQYGSVSTNQQRGNR	D561A:L583Q	0.772299954289	2276.3555293761947	-1037.610213458538	-1.9534135939757948	-4.0	D0A:L22Q	D424Q:L446Q	-25.999811164215327
1752	AEEEIRTTNPVATEQYGSVSTNQQRGNR	D561A:L583Q	0.772299954289	2276.3555293761947	-1037.610213458538	-1.9534135939757948	-4.0	D0A:L22Q	D424Q:L446Q	-25.999811164215327
1753	AEEEIRTTNPVATEQYGSVSTNQQRGNR	D561A:L583Q	0.772299954289	2276.3555293761947	-1037.610213458538	-1.9534135939757948	-4.0	D0A:L22Q	D424Q:L446Q	-25.999811164215327
1754	AEEEIRTTNPVATEQYGSVSTNQQRGNR	D561A:L583Q	0.772299954289	2276.3555293761947	-1037.610213458538	-1.9534135939757948	-4.0	D0A:L22Q	D424Q:L446Q	-25.999811164215327
1755	AEEEIRTTNPVATEQYGSVSTNQQRGNR	D561A:L583Q	-1.6482609523268206	2276.3555293761947	-1037.610213458538	-1.9534135939757948	-4.0	D0A:L22Q	D424Q:L446Q	-25.999811164215327
1756	AEEEIRTTNPVATEQYGSVSTNQQRGNR	D561A:L583Q	-1.6482609523268206	2276.3555293761947	-1037.610213458538	-1.9534135939757948	-4.0	D0A:L22Q	D424Q:L446Q	-25.999811164215327
1757	AEEEIRTTNPVATEQYGSVSTNQQRGNR	D561A:L583Q	-1.6482609523268206	2276.3555293761947	-1037.610213458538	-1.9534135939757948	-4.0	D0A:L22Q	D424Q:L446Q	-25.999811164215327
1758	AEEEIRTTNPVATEQYGSVSTNQQRGNR	D561A:L583Q	-1.6482609523268206	2276.3555293761947	-1037.610213458538	-1.9534135939757948	-4.0	D0A:L22Q	D424Q:L446Q	-25.999811164215327
1759	AEEEIRTTNPVATEQYGSVSTNQQRGNR	D561A:L583Q	-1.6482609523268206	2276.3555293761947	-1037.610213458538	-1.9534135939757948	-4.0	D0A:L22Q	D424Q:L446Q	-25.999811164215327
1760	AEEEIRTTNPVATEQYGSVSTNQQRGNR	D561A:L583Q	-1.6482609523268206	2276.3555293761947	-1037.610213458538	-1.9534135939757948	-4.0	D0A:L22Q	D424Q:L446Q	-25.999811164215327
1761	AEEEIRTTNPVATEQYGSVSTNQQRGNR	D561A:L583Q	-1.6482609523268206	2276.3555293761947	-1037.610213458538	-1.9534135939757948	-4.0	D0A:L22Q	D424Q:L446Q	-25.999811164215327
1762	AEEEIRTTNPVATEQYGSVSTNQQRGNR	D561A:L583Q	-1.6482609523268206	2276.3555293761947	-1037.610213458538	-1.9534135939757948	-4.0	D0A:L22Q	D424Q:L446Q	-25.999811164215327
1763	AEEEIRTTNPVATEQYGSVSTNQQRGNR	D561A:L583Q	-1.6482609523268206	2276.3555293761947	-1037.610213458538	-1.9534135939757948	-4.0	D0A:L22Q	D424Q:L446Q	-25.999811164215327
1764	AEEEIRTTNPVATEQYGSVSTNQQRGNR	D561A:L583Q	-1.6482609523268206	2276.3555293761947	-1037.610213458538	-1.9534135939757948	-4.0	D0A:L22Q	D424Q:L446Q	-25.999811164215327
1765	AEEEIRTTNPVATEQYGSVSTNQQRGNR	D561A:L583Q	-1.6482609523268206	2276.3555293761947	-1037.610213458538	-1.9534135939757948	-4.0	D0A:L22Q	D424Q:L446Q	-25.999811164215327
1766	AEEEIRTTNPVATEQYGSVSTNQQRGNR	D561A:L583Q	-1.6482609523268206	2276.3555293761947	-1037.610213458538	-1.9534135939757948	-4.0	D0A:L22Q	D424Q:L446Q	-25.999811164215327
1767	AEEEIRTTNPVATEQYGSVSTNQQRGNR	D561A:L583Q	-1.6482609523268206	2276.3555293761947	-1037.610213458538	-1.9534135939757948	-4.0	D0A:L22Q	D424Q:L446Q	-25.999811164215327
1768	AEEEIRTTNPVATEQYGSVSTNQQRGNR	D561A:L583Q	-1.6482609523268206	2276.3555293761947	-1037.610213458538	-1.9534135939757948	-4.0	D0A:L22Q	D424Q:L446Q	-25.999811164215327
1769	AEEEIRTTNPVATEQYGSVSTNQQRGNR	D561A:L583Q	-1.6482609523268206	2276.3555293761947	-1037.610213458538	-1.9534135939757948	-4.0	D0A:L22Q	D424Q:L446Q	-25.999811164215327
1770	AEEEIRTTNPVATEQYGSVSTNQQRGNR	D561A:L583Q	-1.6482609523268206	2276.3555293761947	-1037.610213458538	-1.9534135939757948	-4.0	D0A:L22Q	D424Q:L446Q	-25.999811164215327
1771	AEEEIRTTNPVATEQYGSVSTNQQRGNR	D561A:L583Q	-1.6482609523268206	2276.3555293761947	-1037.610213458538	-1.9534135939757948	-4.0	D0A:L22Q	D424Q:L446Q	-25.999811164215327
1772	AEEEIRTTNPVATEQYGSVSTNQQRGNR	D561A:L583Q	-1.6482609523268206	2276.3555293761947	-1037.610213458538	-1.9534135939757948	-4.0	D0A:L22Q	D424Q:L446Q	-25.999811164215327
1773	AEEEIRTTNPVATEQYGSVSTNQQRGNR	D561A:L583Q	-1.6482609523268206	2276.3555293761947	-1037.610213458538	-1.9534135939757948	-4.0	D0A:L22Q	D424Q:L446Q	-25.999811164215327
1774	AEEEIRTTNPVATEQYGSVSTNQQRGNR	D561A:L583Q	-1.6482609523268206	2276.3555293761947	-1037.610213458538	-1.9534135939757948	-4.0	D0A:L22Q	D424Q:L446Q	-25.999811164215327
1775	AEEEIRTTNPVATEQYGSVSTNQQRGNR	D561A:L583Q	-1.6482609523268206	2276.3555293761947	-1037.610213458538	-1.9534135939757948	-4.0	D0A:L22Q	D424Q:L446Q	-25.999811164215327
1776	AEEEIRTTNPVATEQYGSVSTNQQRGNR	D561A:L583Q	-1.6482609523268206	2276.3555293761947	-1037.610213458538	-1.9534135939757948	-4.0	D0A:L22Q	D424Q:L446Q	-25.999811164215327
1777	AEEEIRTTNPVATEQYGSVSTNQQRGNR	D561A:L583Q	-1.6482609523268206	2276.3555293761947	-1037.610213458538	-1.9534135939757948	-4.0	D0A:L22Q	D424Q:L446Q	-25.999811164215327
1778	AEEEIRTTNPVATEQYGSVSTNQQRGNR	D561A:L583Q	-1.6482609523268206	2276.3555293761947	-1037.610213458538	-1.9534135939757948	-4.0	D0A:L22Q	D424Q:L446Q	-25.999811164215327
1779	AEEEIRTTNPVATEQYGSVSTNQQRGNR	D561A:L583Q	-1.6482609523268206	2276.3555293761947	-1037.610213458538	-1.9534135939757948	-4.0	D0A:L22Q	D424Q:L446Q	-25.999811164215327
1780	AEEEIRTTNPVATEQYGSVSTNQQRGNR	D561A:L583Q	-1.6482609523268206	2276.3555293761947	-1037.610213458538	-1.9534135939757948	-4.0	D0A:L22Q	D424Q:L446Q	-25.999811164215327
1781	AEEEIRTTNPVATEQYGSVSTNQQRGNR	D561A:L583Q	-1.6482609523268206	2276.3555293761947	-1037.610213458538	-1.9534135939757948	-4.0	D0A:L22Q	D424Q:L446Q	-25.999811164215327
1782	AEEEIRTTNPVATEQYGSVSTNQQRGNR	D561A:L583Q	-1.6482609523268206	2276.3555293761947	-1037.610213458538	-1.9534135939757948	-4.0	D0A:L22Q	D424Q:L446Q	-25.999811164215327
1783	AEEEIRTTNPVATEQYGSVSTNQQRGNR	D561A:L583Q	-1.6482609523268206	2276.3555293761947	-1037.610213458538	-1.9534135939757948	-4.0	D0A:L22Q	D424Q:L446Q	-25.999811164215327
1784	AEEEIRTTNPVATEQYGSVSTNQQRGNR	D561A:L583Q	-1.6482609523268206	2276.3555293761947	-1037.610213458538	-1.9534135939757948	-4.0	D0A:L22Q	D424Q:L446Q	-25.999811164215327
1785	AEEEIRTTNPVATEQYGSVSTNQQRGNR	D561A:L583Q	-1.6482609523268206	2276.3555293761947	-1037.610213458538	-1.9534135939757948	-4.0	D0A:L22Q	D424Q:L446Q	-25.999811164215327
1786	AEEEIRTTNPVATEQYGSVSTNQQRGNR	D561A:L583Q	-1.6482609523268206	2276.3555293761947	-1037.610213458538	-1.9534135939757948	-4.0	D0A:L22Q	D424Q:L446Q	-25.999811164215327
1787	AEEEIRTTNPVATEQYGSVSTVLQRGNR	D561A:N582V	1.85557430692	2273.7855560829166	-1038.5776273608208	-1.9563477503311657	-5.0	D0A:N21V	D424V:N445V	-33.81525463719977
1788	AEEEIRTTNPVATEQYGTVSTNLQRGGR	D561A:S578T:N587G	2.62737795609	2275.7019581377062	-1037.9653257727623	-1.952571685144208	0.0	D0A:S17T:N26G	D424G:S441G:N450G	-96.51207636763583
1789	AEEEIRTTNPVATEQYGTVSTNLQRGNR	D561A:S578T	0.911925801406	2279.4292602516616	-1037.4530765414238	-1.950752273000964	0.0	D0A:S17T	D424T:S441T	-50.465052054027566
1790	AEEEIRTTNPVATEQYGVCSELLQRGGR	D561A:S578V:V579C:T581E:N582L:N587G	0.7448991019310001	2257.82438617362	-1046.4864928126335	-1.977294921875	-8.0	D0A:S17V:V18C:T20E:N21L:N26G	D424G:S441G:V442G:T444G:N445G:N450G	-200.827938879269
1791	AEEEIRTTNPVATEQYGVVSELLQRGGR	D561A:S578V:T581E:N582L:N587G	1.33648007127	2263.1822228529363	-1042.935299217701	-1.970355612694184	-7.0	D0A:S17V:T20E:N21L:N26G	D424G:S441G:T444G:N445G:N450G	-145.58507867871685
1792	AEEEIRTTNPVATEQYGVVSTDLQIGNL	D561A:S578V:N582D:R585I:R588L	1.47011781064	2265.819257197794	-1042.1091827750206	-1.9607688595104769	-6.0	D0A:S17V:N21D:R24I:R27L	D424L:S441L:N445L:R448L:R451L	-142.41150068650046
1793	AEEEIRTTNPVATEQYGVVSTNLQRGNR	D561A:S578V	1.6345359440600002	2279.074722094448	-1039.5147265791893	-1.9558962783372469	-3.0	D0A:S17V	D424V:S441V	-85.65714113483811
1794	AEEEIRTTNPVATEQYGVVSTNPEVGNR	D561A:S578V:L583P:Q584E:R585V	1.7057789063799995	2259.002911589056	-1043.0526494383812	-1.9626758847392825	-6.0	D0A:S17V:L22P:Q23E:R24V	D424V:S441V:L446V:Q447V:R448V	-139.12747910030373
1795	AEEEIRTTNPVATEQYGVVSTNQERGND	D561A:S578V:L583Q:Q584E:R588D	1.1215130263200002	2265.43052130274	-1042.9131833910942	-1.965002159162753	-4.0	D0A:S17V:L22Q:Q23E:R27D	D424D:S441D:L446D:Q447D:R451D	-162.73915668712723
1796	AEEEIRTTNPVATEQYGWVSENCQRGTR	D561A:S578W:T581E:L583C:N587T	0.7737802157510001	2262.64758579986	-1045.7818146348	-1.9781305978293595	-9.0	D0A:S17W:T20E:L22C:N26T	D424T:S441T:T444T:L446T:N450T	-89.90322097665728
1797	AEEEIRTTNPVATEQYGWVSENLQRGER	D561A:S578W:T581E:N587E	3.34198785263	2264.2761892036124	-1045.0052874684334	-1.9750306234194364	-7.0	D0A:S17W:T20E:N26E	D424E:S441E:T444E:N450E	-90.0197614389679
1798	AEEEIRTTNPVATEQYGWVSENLQRGNR	D561A:S578W:T581E	5.73969050599	2270.024912791142	-1043.154022753239	-1.9680343951333688	-7.0	D0A:S17W:T20E	D424E:S441E:T444E	-67.42039979676672
1799	AEEEIRTTNPVATEQYGWVSTVLQRGGR	D561A:S578W:N582V:N587G	-0.175851599144	2265.22081558049	-1042.6884118914604	-1.9699719967410283	-9.0	D0A:S17W:N21V:N26G	D424G:S441G:N445G:N450G	-125.0720526338486
1800	AEEEIRTTNPVATEQYHSVSCNLQLGNR	D561A:G577H:T581C:R585L	-4.80082635553	2264.2946954286704	-1042.6630567908287	-1.9761859401342727	-7.0	D0A:G16H:T20C:R24L	D424L:G440L:T444L:R448L	-125.30712486249394
1801	AEEEIRTTNPVATEQYHSVSTNLQRGNR	D561A:G577H	-3.30131100791	2273.024097591862	-1039.131974518299	-1.9652341868376688	-4.0	D0A:G16H	D424H:G440H	-58.07717381140654
1802	AEEEIRTTNPVATEQYQIVSTNLQRGNR	D561A:G577Q:S578I	-3.37945205933	2272.7341967360303	-1042.7200925946236	-1.9733409256834056	-6.0	D0A:G16Q:S17I	D424I:G440I:S441I	-194.127906089723
1803	AEEEIRTTNPVATEVYGEVGTNLQHGQR	D561A:Q575V:S578E:S580G:R585H:N587Q	3.9406034404	2262.4524109626486	-1041.138074338436	-1.9584455251234345	-5.0	D0A:Q14V:S17E:S19G:R24H:N26Q	D424Q:Q438Q:S441Q:S443Q:R448Q:N450Q	-125.6885817099919
1804	AEEEIRTTNPVATEVYGNVSENLQRGMR	D561A:Q575V:S578N:T581E:N587M	1.05568458154	2262.5072393874857	-1042.8570538163185	-1.9701536909922928	-7.0	D0A:Q14V:S17N:T20E:N26M	D424M:Q438M:S441M:T444M:N450M	-188.35261077263286
1805	AEEEIRTTNPVATEVYGSVSTNLQRGNR	D561A:Q575V	2.46788362251	2275.914715518562	-1036.3220984339714	-1.9484264689833213	-5.0	D0A:Q14V	D424V:Q438V	-57.38294539073293
1806	AEEEIRTTNPVATFQYGSVSGLLQRGQC	D561A:E574F:T581G:N582L:N587Q:R588C	-5.25174089114	2251.156026304116	-1049.239915907383	-1.978701435302264	-13.0	D0A:E13F:T20G:N21L:N26Q:R27C	D424C:E437C:T444C:N445C:N450C:R451C	-140.57981399336225
1807	AEEEIRTTNPVATGQSGSVSTNLPRGNR	D561A:E574G:Y576S:Q584P	-5.80082635553	2266.3898739495053	-1043.8036268949509	-1.9721840801496269	-7.0	D0A:E13G:Y15S:Q23P	D424P:E437P:Y439P:Q447P	-201.5559090950806
1808	AEEEIRTTNPVATIQYGSVSTNLKRGNR	D561A:E574I:Q584K	-4.0333943807	2266.9185186925124	-1040.5423211455343	-1.960373601013066	-4.0	D0A:E13I:Q23K	D424K:E437K:Q447K	-39.90266886035978
1809	AEEEIRTTNPVAVEQYGDVSENLMDGNR	D561A:T573V:S578D:T581E:Q584M:R585D	-1.63938055429	2258.9249323289064	-1044.2752547860146	-1.9754906803197247	-4.0	D0A:T12V:S17D:T20E:Q23M:R24D	D424D:T436D:S441D:T444D:Q447D:R448D	-152.3593386099922
1810	AEEEIRTTNPVCTEQFGECSTNLQRGNI	D561A:A572C:Y576F:S578E:V579C:R588I	2.0055765086200004	2258.763214437445	-1048.476730644703	-1.976388449843449	-4.0	D0A:A11C:Y15F:S17E:V18C:R27I	D424I:A435I:Y439I:S441I:V442I:R451I	-323.6347957862548
1811	AEEEIRTTNPVCTEQYGSVSTNLQRGND	D561A:A572C:R588D	4.1899080604000005	2270.626312316619	-1041.014378964901	-1.962136564456888	-4.0	D0A:A11C:R27D	D424D:A435D:R451D	-97.09024896642364
1812	AEEEIRTTNPVCTEQYGSVSTNLQRGNR	D561A:A572C	0.742613666056	2272.2476934265646	-1038.520182788372	-1.955696003055756	-3.0	D0A:A11C	D424C:A435C	-56.8909733527002
1813	AEEEIRTTNPVGTEQYGSVSENPQRGNR	D561A:A572G:T581E:L583P	2.98985739116	2263.6927652239574	-1044.591459095478	-1.9740138412210984	-6.0	D0A:A11G:T20E:L22P	D424P:A435P:T444P:L446P	-235.79308791843755
1814	AEEEIRTTNPVGTSQYQWVSTNGQRGNR	D561A:A572G:E574S:G577Q:S578W:L583G	-4.060263514630001	2255.415040111376	-1050.9589284062386	-1.995256427625241	-11.0	D0A:A11G:E13S:G16Q:S17W:L22G	D424G:A435G:E437G:G440G:S441G:L446G	-267.3944734663293
1815	AEEEIRTTNPVSTENYGSVPTCLQRGNL	D561A:A572S:Q575N:S580P:N582C:R588L	-1.84832129817	2258.399464910244	-1039.4217783808708	-1.9544334338120184	-6.0	D0A:A11S:Q14N:S19P:N21C:R27L	D424L:A435L:Q438L:S443L:N445L:R451L	-209.80651536059256
1816	AEEEIRTTNPVSTEQYGSVPDNPQRGNR	D561A:A572S:S580P:T581D:L583P	1.2813347468	2262.670581245849	-1042.1397436261177	-1.9632975260416667	-6.0	D0A:A11S:S19P:T20D:L22P	D424P:A435P:S443P:T444P:L446P	-235.94791186155783
1817	AEEEIRTTNPVSTEQYGSVSTNQERGNH	D561A:A572S:L583Q:Q584E:R588H	0.85415555924	2260.4474322023884	-1042.0987703204155	-1.9593094254275047	-1.0	D0A:A11S:L22Q:Q23E:R27H	D424H:A435H:L446H:Q447H:R451H	-119.87850600627716
1818	AEEEIRTTNPVSTEQYGWVSTNLQRGNR	D561A:A572S:S578W	1.87899364699	2270.325614729883	-1042.6629633307457	-1.9650397916290343	-5.0	D0A:A11S:S17W	D424W:A435W:S441W	-172.75908192674214
1819	AEEEIRTTNPVSTETYGSVSTNLQHFNR	D561A:A572S:Q575T:R585H:G586F	4.03626007877	2263.417934585118	-1038.2238220572472	-1.9519059432954	-5.0	D0A:A11S:Q14T:R24H:G25F	D424F:A435F:Q438F:R448F:G449F	-179.06861414185192
1820	AEEEIRTTNPVSTEVYGSVSTNLQRGNR	D561A:A572S:Q575V	1.5751141242500002	2271.5280219043275	-1038.026869952679	-1.9514467096053107	-4.0	D0A:A11S:Q14V	D424V:A435V:Q438V	-134.95515157112573
1821	AEEEIRTTNPYATEQWGCVSTNLLSGNR	D561A:V571Y:Y576W:S578C:Q584L:R585S	0.0263485928161	2263.326402734346	-1040.5705600380898	-1.9674841379154624	-4.0	D0A:V10Y:Y15W:S17C:Q23L:R24S	D424S:V434S:Y439S:S441S:Q447S:R448S	-134.0959329327338
1822	AEEEIRTTWEVATVQYQSVSTNDQRGNR	D561A:N569W:P570E:E574V:G577Q:L583D	-5.51331433984	2246.443986119164	-1053.0873553454876	-2.0099881269568884	-14.0	D0A:N8W:P9E:E13V:G16Q:L22D	D424D:N432D:P433D:E437D:G440D:L446D	-224.73739726044283
1823	AEEEIRTVNPDSTENYGEASTNLQLGDA	D561A:T568V:V571D:A572S:Q575N:S578E:V579A:R585L:N587D:R588A	-3.91326648737	2245.899789583268	-1044.6123906970024	-1.972803839828697	-6.0	D0A:T7V:V10D:A11S:Q14N:S17E:V18A:R24L:N26D:R27A	D424A:T431A:V434A:A435A:Q438A:S441A:V442A:R448A:N450A:R451A	-312.15996624778927
1824	AEEEIRTVNPIATEQYGAVSTNLQRGNP	D561A:T568V:V571I:S578A:R588P	0.144739116065	2267.56461797632	-1041.5790427327156	-1.9674333340859824	0.0	D0A:T7V:V10I:S17A:R27P	D424P:T431P:V434P:S441P:R451P	-461.021541494902
1825	AEEEIRTVNPVATECYGSVSTNLQRGND	D561A:T568V:Q575C:R588D	1.92407643449	2267.645954926823	-1037.8783420920372	-1.9541878819695329	-6.0	D0A:T7V:Q14C:R27D	D424D:T431D:Q438D:R451D	-163.18672627102254
1826	AEEEIRTVNPVATEQYGGVGTVLQRGNR	D561A:T568V:S578G:S580G:N582V	-2.8111682997500003	2263.1510655601805	-1041.0199190974236	-1.9663229411277696	-5.0	D0A:T7V:S17G:S19G:N21V	D424V:T431V:S441V:S443V:N445V	-147.17349750007043
1827	AEEEIRTVNPVATEQYGNVSTNLQRGNR	D561A:T568V:S578N	0.15353580888	2273.965708642532	-1038.0412148833277	-1.9545712627197736	-1.0	D0A:T7V:S17N	D424N:T431N:S441N	-114.65776901594691
1828	AEEEIRTVNPVATEQYGSASTNLQRGNR	D561A:T568V:V579A	0.209733537778	2271.2815091592665	-1037.5492551922798	-1.9536491496944244	-2.0	D0A:T7V:V18A	D424A:T431A:V442A	-135.2996168440359
1829	AEEEIRTVNPVATEQYGSVANNLQRGNR	D561A:T568V:S580A:T581N	1.02222928436	2274.563534327918	-1037.8731077313423	-1.9541930564336465	-1.0	D0A:T7V:S19A:T20N	D424N:T431N:S443N:T444N	-106.74694470393122
1830	AEEEIRTVNPVSTEHYGNVSTNLQRGNR	D561A:T568V:A572S:Q575H:S578N	-1.3671696175	2265.315099324306	-1039.0448769927025	-1.954816461757888	1.0	D0A:T7V:A11S:Q14H:S17N	D424N:T431N:A435N:Q438N:S441N	-181.1964828596505
1831	AEEEISATNPVSTEQYGVVSTNLQRGGR	D561A:R566S:T567A:A572S:S578V:N587G	3.05227822689	2263.2695211560185	-1042.3101682066915	-1.9681636391347543	-3.0	D0A:R5S:T6A:A11S:S17V:N26G	D424G:R429G:T430G:A435G:S441G:N450G	-217.80651723143026
1832	AEEEISCTNTVATEQYGSVSYNLQRGNR	D561A:R566S:T567C:P570T:T581Y	-4.39211773797	2258.100115491025	-1046.2050931453705	-1.9774830842064064	-6.0	D0A:R5S:T6C:P9T:T20Y	D424Y:R429Y:T430Y:P433Y:T444Y	-233.4510700161066
1833	AEEEISQTNPVACEQYGIVSTNLQRGNR	D561A:R566S:T567Q:T573C:S578I	-2.33205269626	2260.278917805464	-1044.2021092772484	-1.974208589234104	-7.0	D0A:R5S:T6Q:T12C:S17I	D424I:R429I:T430I:T436I:S441I	-213.5679838963058
1834	AEEEISQTNPVATEQYGDASDVLQRGGR	D561A:R566S:T567Q:S578D:V579A:T581D:N582V:N587G	-4.82909020775	2251.0597752616213	-1047.5863494277	-1.990020340348025	-8.0	D0A:R5S:T6Q:S17D:V18A:T20D:N21V:N26G	D424G:R429G:T430G:S441G:V442G:T444G:N445G:N450G	-269.24770685226207
1835	AEEEISQTNPVATEQYGDASTNLQRGGR	D561A:R566S:T567Q:S578D:V579A:N587G	-2.91265884493	2258.951381698424	-1044.1103108525276	-1.978683089474952	-4.0	D0A:R5S:T6Q:S17D:V18A:N26G	D424G:R429G:T430G:S441G:V442G:N450G	-220.17470454118106
1836	AEEEISQTNPVATEQYGEVSENLQRGNR	D561A:R566S:T567Q:S578E:T581E	0.0591964198317	2263.0383087788987	-1043.2284634709358	-1.972704113793052	-5.0	D0A:R5S:T6Q:S17E:T20E	D424E:R429E:T430E:S441E:T444E	-95.88686769104989
1837	AEEEISQTNPVATEQYGSVSTNDQFGNA	D561A:R566S:T567Q:L583D:R585F:R588A	0.204503858431	2263.694570529162	-1040.558838546276	-1.962954364989764	-11.0	D0A:R5S:T6Q:L22D:R24F:R27A	D424A:R429A:T430A:L446A:R448A:R451A	-143.89913075253267
1838	AEEEISTTNPVATECYGNVGTNLQRGTQ	D561A:R566S:Q575C:S578N:S580G:N587T:R588Q	3.32296388842	2257.9509441900755	-1043.2234463095665	-1.965573114237115	-4.0	D0A:R5S:Q14C:S17N:S19G:N26T:R27Q	D424Q:R429Q:Q438Q:S441Q:S443Q:N450Q:R451Q	-125.51020970980262
1839	AEEEISTTNPVATEQYGGVSDNLQRGNR	D561A:R566S:S578G:T581D	3.3591675804400003	2270.222376614086	-1044.6612101197245	-1.9761127920279384	-4.0	D0A:R5S:S17G:T20D	D424D:R429D:S441D:T444D	-95.01003791638335
1840	AEEEISTTNPVATEQYGNVGTNLQRGTQ	D561A:R566S:S578N:S580G:N587T:R588Q	1.6219207938100002	2264.8124101870635	-1043.7650236487389	-1.9665320365185448	-1.0	D0A:R5S:S17N:S19G:N26T:R27Q	D424Q:R429Q:S441Q:S443Q:N450Q:R451Q	-102.5206034187656
1841	AEEEISTTNPVATEQYGNVSTNLQRGTQ	D561A:R566S:S578N:N587T:R588Q	2.87454375347	2269.349439923196	-1043.0141689181328	-1.964209172537332	-1.0	D0A:R5S:S17N:N26T:R27Q	D424Q:R429Q:S441Q:N450Q:R451Q	-91.86347508060541
1842	AEEEISTTNPVATEQYGSVDTNDQVGNN	D561A:R566S:S580D:L583D:R585V:R588N	0.449590692686	2261.4095604899703	-1043.843305528164	-1.9686892000466645	-8.0	D0A:R5S:S19D:L22D:R24V:R27N	D424N:R429N:S443N:L446N:R448N:R451N	-110.92299201439062
1843	AEEEISTVNPVASEMYGVVSTNLQRGNR	D561A:R566S:T568V:T573S:Q575M:S578V	3.12776125808	2262.5538918590564	-1041.7847070097923	-1.971588428769268	-2.0	D0A:R5S:T7V:T12S:Q14M:S17V	D424V:R429V:T431V:T436V:Q438V:S441V	-200.0295277387721
1844	AEEEISTVNPVATELYGSVSTNLQRGNR	D561A:R566S:T568V:Q575L	0.2039257783659999	2266.905161698137	-1038.1147300601006	-1.956197926074784	-5.0	D0A:R5S:T7V:Q14L	D424L:R429L:T431L:Q438L	-91.47982488442409
1845	AEEEITATNPVATECYGVVSTNLQRGNR	D561A:R566T:T567A:Q575C:S578V	1.91297720073	2264.2090299745346	-1041.0767669081688	-1.9632241427324184	-7.0	D0A:R5T:T6A:Q14C:S17V	D424V:R429V:T430V:Q438V:S441V	-163.55005021179545
1846	AEEEITQTNPFATEQYGSVSENLIQGNV	D561A:R566T:T567Q:V571F:T581E:Q584I:R585Q:R588V	-4.45143817215	2251.679000190546	-1045.970491349697	-1.9824463361030829	-8.0	D0A:R5T:T6Q:V10F:T20E:Q23I:R24Q:R27V	D424V:R429V:T430V:V434V:T444V:Q447V:R448V:R451V	-179.55622832144329
1847	AEEEITQTNPFATEQYGSVSENLQQGNV	D561A:R566T:T567Q:V571F:T581E:R585Q:R588V	-5.22319704916	2258.124556565135	-1044.716138780117	-1.976329178709056	-6.0	D0A:R5T:T6Q:V10F:T20E:R24Q:R27V	D424V:R429V:T430V:V434V:T444V:R448V:R451V	-132.5712348360282
1848	AEEEITQTNPVATEQYGSVSENLQQGNV	D561A:R566T:T567Q:T581E:R585Q:R588V	-2.2889919731	2263.299410389439	-1043.3571029305458	-1.9687156603745184	-6.0	D0A:R5T:T6Q:T20E:R24Q:R27V	D424V:R429V:T430V:T444V:R448V:R451V	-130.525471058972
1849	AEEEITTTNPDATENYGEADTNLQLGDA	D561A:R566T:V571D:Q575N:S578E:V579A:S580D:R585L:N587D:R588A	-4.5392283407	2243.77104618515	-1048.695173919201	-1.9821857312740847	-8.0	D0A:R5T:V10D:Q14N:S17E:V18A:S19D:R24L:N26D:R27A	D424A:R429A:V434A:Q438A:S441A:V442A:S443A:R448A:N450A:R451A	-257.80795592110815
1850	AEEEITTTNPDATENYGEADTNLQLGDA	D561A:R566T:V571D:Q575N:S578E:V579A:S580D:R585L:N587D:R588A	-4.5392283407	2243.77104618515	-1048.695173919201	-1.9821857312740847	-8.0	D0A:R5T:V10D:Q14N:S17E:V18A:S19D:R24L:N26D:R27A	D424A:R429A:V434A:Q438A:S441A:V442A:S443A:R448A:N450A:R451A	-257.80795592110815
1851	AEEEITTTNPDATENYGEADTNLQLGDA	D561A:R566T:V571D:Q575N:S578E:V579A:S580D:R585L:N587D:R588A	-4.5392283407	2243.77104618515	-1048.695173919201	-1.9821857312740847	-8.0	D0A:R5T:V10D:Q14N:S17E:V18A:S19D:R24L:N26D:R27A	D424A:R429A:V434A:Q438A:S441A:V442A:S443A:R448A:N450A:R451A	-257.80795592110815
1852	AEEEITTTNPDATENYGEADTNLQLGDA	D561A:R566T:V571D:Q575N:S578E:V579A:S580D:R585L:N587D:R588A	-4.5392283407	2243.77104618515	-1048.695173919201	-1.9821857312740847	-8.0	D0A:R5T:V10D:Q14N:S17E:V18A:S19D:R24L:N26D:R27A	D424A:R429A:V434A:Q438A:S441A:V442A:S443A:R448A:N450A:R451A	-257.80795592110815
1853	AEEEITTTNPDATENYGEADTNLQLGDA	D561A:R566T:V571D:Q575N:S578E:V579A:S580D:R585L:N587D:R588A	-4.5392283407	2243.77104618515	-1048.695173919201	-1.9821857312740847	-8.0	D0A:R5T:V10D:Q14N:S17E:V18A:S19D:R24L:N26D:R27A	D424A:R429A:V434A:Q438A:S441A:V442A:S443A:R448A:N450A:R451A	-257.80795592110815
1854	AEEEITTTNPDATENYGEADTNLQLGDA	D561A:R566T:V571D:Q575N:S578E:V579A:S580D:R585L:N587D:R588A	-4.5392283407	2243.77104618515	-1048.695173919201	-1.9821857312740847	-8.0	D0A:R5T:V10D:Q14N:S17E:V18A:S19D:R24L:N26D:R27A	D424A:R429A:V434A:Q438A:S441A:V442A:S443A:R448A:N450A:R451A	-257.80795592110815
1855	AEEEITTTNPDATENYGEADTNLQLGDA	D561A:R566T:V571D:Q575N:S578E:V579A:S580D:R585L:N587D:R588A	-4.5392283407	2243.77104618515	-1048.695173919201	-1.9821857312740847	-8.0	D0A:R5T:V10D:Q14N:S17E:V18A:S19D:R24L:N26D:R27A	D424A:R429A:V434A:Q438A:S441A:V442A:S443A:R448A:N450A:R451A	-257.80795592110815
1856	AEEEITTTNPDATENYGEADTNLQLGDA	D561A:R566T:V571D:Q575N:S578E:V579A:S580D:R585L:N587D:R588A	-4.5392283407	2243.77104618515	-1048.695173919201	-1.9821857312740847	-8.0	D0A:R5T:V10D:Q14N:S17E:V18A:S19D:R24L:N26D:R27A	D424A:R429A:V434A:Q438A:S441A:V442A:S443A:R448A:N450A:R451A	-257.80795592110815
1857	AEEEITTTNPDATENYGEADTNLQLGDA	D561A:R566T:V571D:Q575N:S578E:V579A:S580D:R585L:N587D:R588A	-4.5392283407	2243.77104618515	-1048.695173919201	-1.9821857312740847	-8.0	D0A:R5T:V10D:Q14N:S17E:V18A:S19D:R24L:N26D:R27A	D424A:R429A:V434A:Q438A:S441A:V442A:S443A:R448A:N450A:R451A	-257.80795592110815
1858	AEEEITTTNPDATENYGEADTNLQLGDA	D561A:R566T:V571D:Q575N:S578E:V579A:S580D:R585L:N587D:R588A	-4.5392283407	2243.77104618515	-1048.695173919201	-1.9821857312740847	-8.0	D0A:R5T:V10D:Q14N:S17E:V18A:S19D:R24L:N26D:R27A	D424A:R429A:V434A:Q438A:S441A:V442A:S443A:R448A:N450A:R451A	-257.80795592110815
1859	AEEEITTTNPDATENYGEADTNLQLGDA	D561A:R566T:V571D:Q575N:S578E:V579A:S580D:R585L:N587D:R588A	-4.5392283407	2243.77104618515	-1048.695173919201	-1.9821857312740847	-8.0	D0A:R5T:V10D:Q14N:S17E:V18A:S19D:R24L:N26D:R27A	D424A:R429A:V434A:Q438A:S441A:V442A:S443A:R448A:N450A:R451A	-257.80795592110815
1860	AEEEITTTNPDATENYGEADTNLQLGDA	D561A:R566T:V571D:Q575N:S578E:V579A:S580D:R585L:N587D:R588A	-4.5392283407	2243.77104618515	-1048.695173919201	-1.9821857312740847	-8.0	D0A:R5T:V10D:Q14N:S17E:V18A:S19D:R24L:N26D:R27A	D424A:R429A:V434A:Q438A:S441A:V442A:S443A:R448A:N450A:R451A	-257.80795592110815
1861	AEEEITTTNPDATENYGEADTNLQLGDA	D561A:R566T:V571D:Q575N:S578E:V579A:S580D:R585L:N587D:R588A	-4.5392283407	2243.77104618515	-1048.695173919201	-1.9821857312740847	-8.0	D0A:R5T:V10D:Q14N:S17E:V18A:S19D:R24L:N26D:R27A	D424A:R429A:V434A:Q438A:S441A:V442A:S443A:R448A:N450A:R451A	-257.80795592110815
1862	AEEEITTTNPDATENYGEADTNLQLGDA	D561A:R566T:V571D:Q575N:S578E:V579A:S580D:R585L:N587D:R588A	-4.5392283407	2243.77104618515	-1048.695173919201	-1.9821857312740847	-8.0	D0A:R5T:V10D:Q14N:S17E:V18A:S19D:R24L:N26D:R27A	D424A:R429A:V434A:Q438A:S441A:V442A:S443A:R448A:N450A:R451A	-257.80795592110815
1863	AEEEITTTNPDATENYGEADTNLQLGDA	D561A:R566T:V571D:Q575N:S578E:V579A:S580D:R585L:N587D:R588A	-4.5392283407	2243.77104618515	-1048.695173919201	-1.9821857312740847	-8.0	D0A:R5T:V10D:Q14N:S17E:V18A:S19D:R24L:N26D:R27A	D424A:R429A:V434A:Q438A:S441A:V442A:S443A:R448A:N450A:R451A	-257.80795592110815
1864	AEEEITTTNPDATENYGEADTNLQLGDA	D561A:R566T:V571D:Q575N:S578E:V579A:S580D:R585L:N587D:R588A	-4.5392283407	2243.77104618515	-1048.695173919201	-1.9821857312740847	-8.0	D0A:R5T:V10D:Q14N:S17E:V18A:S19D:R24L:N26D:R27A	D424A:R429A:V434A:Q438A:S441A:V442A:S443A:R448A:N450A:R451A	-257.80795592110815
1865	AEEEITTTNPDATENYGEADTNLQLGDA	D561A:R566T:V571D:Q575N:S578E:V579A:S580D:R585L:N587D:R588A	-4.5392283407	2243.77104618515	-1048.695173919201	-1.9821857312740847	-8.0	D0A:R5T:V10D:Q14N:S17E:V18A:S19D:R24L:N26D:R27A	D424A:R429A:V434A:Q438A:S441A:V442A:S443A:R448A:N450A:R451A	-257.80795592110815
1866	AEEEITTTNPDATENYGEADTNLQLGDA	D561A:R566T:V571D:Q575N:S578E:V579A:S580D:R585L:N587D:R588A	-4.5392283407	2243.77104618515	-1048.695173919201	-1.9821857312740847	-8.0	D0A:R5T:V10D:Q14N:S17E:V18A:S19D:R24L:N26D:R27A	D424A:R429A:V434A:Q438A:S441A:V442A:S443A:R448A:N450A:R451A	-257.80795592110815
1867	AEEEITTTNPDATENYGEADTNLQLGDA	D561A:R566T:V571D:Q575N:S578E:V579A:S580D:R585L:N587D:R588A	-4.5392283407	2243.77104618515	-1048.695173919201	-1.9821857312740847	-8.0	D0A:R5T:V10D:Q14N:S17E:V18A:S19D:R24L:N26D:R27A	D424A:R429A:V434A:Q438A:S441A:V442A:S443A:R448A:N450A:R451A	-257.80795592110815
1868	AEEEITTTNPDATENYGEADTNLQLGDA	D561A:R566T:V571D:Q575N:S578E:V579A:S580D:R585L:N587D:R588A	-4.5392283407	2243.77104618515	-1048.695173919201	-1.9821857312740847	-8.0	D0A:R5T:V10D:Q14N:S17E:V18A:S19D:R24L:N26D:R27A	D424A:R429A:V434A:Q438A:S441A:V442A:S443A:R448A:N450A:R451A	-257.80795592110815
1869	AEEEITTTNPDATENYGEADTNLQLGDA	D561A:R566T:V571D:Q575N:S578E:V579A:S580D:R585L:N587D:R588A	-4.5392283407	2243.77104618515	-1048.695173919201	-1.9821857312740847	-8.0	D0A:R5T:V10D:Q14N:S17E:V18A:S19D:R24L:N26D:R27A	D424A:R429A:V434A:Q438A:S441A:V442A:S443A:R448A:N450A:R451A	-257.80795592110815
1870	AEEEITTTNPDATENYGEADTNLQLGDA	D561A:R566T:V571D:Q575N:S578E:V579A:S580D:R585L:N587D:R588A	-4.5392283407	2243.77104618515	-1048.695173919201	-1.9821857312740847	-8.0	D0A:R5T:V10D:Q14N:S17E:V18A:S19D:R24L:N26D:R27A	D424A:R429A:V434A:Q438A:S441A:V442A:S443A:R448A:N450A:R451A	-257.80795592110815
1871	AEEEITTTNPDATENYGEADTNLQLGDA	D561A:R566T:V571D:Q575N:S578E:V579A:S580D:R585L:N587D:R588A	-4.5392283407	2243.77104618515	-1048.695173919201	-1.9821857312740847	-8.0	D0A:R5T:V10D:Q14N:S17E:V18A:S19D:R24L:N26D:R27A	D424A:R429A:V434A:Q438A:S441A:V442A:S443A:R448A:N450A:R451A	-257.80795592110815
1872	AEEEITTTNPDATENYGEADTNLQLGDA	D561A:R566T:V571D:Q575N:S578E:V579A:S580D:R585L:N587D:R588A	-4.5392283407	2243.77104618515	-1048.695173919201	-1.9821857312740847	-8.0	D0A:R5T:V10D:Q14N:S17E:V18A:S19D:R24L:N26D:R27A	D424A:R429A:V434A:Q438A:S441A:V442A:S443A:R448A:N450A:R451A	-257.80795592110815
1873	AEEEITTTNPDATENYGEADTNLQLGDA	D561A:R566T:V571D:Q575N:S578E:V579A:S580D:R585L:N587D:R588A	-4.5392283407	2243.77104618515	-1048.695173919201	-1.9821857312740847	-8.0	D0A:R5T:V10D:Q14N:S17E:V18A:S19D:R24L:N26D:R27A	D424A:R429A:V434A:Q438A:S441A:V442A:S443A:R448A:N450A:R451A	-257.80795592110815
1874	AEEEITTTNPDATENYGEADTNLQLGDA	D561A:R566T:V571D:Q575N:S578E:V579A:S580D:R585L:N587D:R588A	-4.5392283407	2243.77104618515	-1048.695173919201	-1.9821857312740847	-8.0	D0A:R5T:V10D:Q14N:S17E:V18A:S19D:R24L:N26D:R27A	D424A:R429A:V434A:Q438A:S441A:V442A:S443A:R448A:N450A:R451A	-257.80795592110815
1875	AEEEITTTNPDATENYGEADTNLQLGDA	D561A:R566T:V571D:Q575N:S578E:V579A:S580D:R585L:N587D:R588A	-4.5392283407	2243.77104618515	-1048.695173919201	-1.9821857312740847	-8.0	D0A:R5T:V10D:Q14N:S17E:V18A:S19D:R24L:N26D:R27A	D424A:R429A:V434A:Q438A:S441A:V442A:S443A:R448A:N450A:R451A	-257.80795592110815
1876	AEEEITTTNPDATENYGEADTNLQLGDA	D561A:R566T:V571D:Q575N:S578E:V579A:S580D:R585L:N587D:R588A	-4.5392283407	2243.77104618515	-1048.695173919201	-1.9821857312740847	-8.0	D0A:R5T:V10D:Q14N:S17E:V18A:S19D:R24L:N26D:R27A	D424A:R429A:V434A:Q438A:S441A:V442A:S443A:R448A:N450A:R451A	-257.80795592110815
1877	AEEEITTTNPDATENYGEADTNLQLGDA	D561A:R566T:V571D:Q575N:S578E:V579A:S580D:R585L:N587D:R588A	-4.5392283407	2243.77104618515	-1048.695173919201	-1.9821857312740847	-8.0	D0A:R5T:V10D:Q14N:S17E:V18A:S19D:R24L:N26D:R27A	D424A:R429A:V434A:Q438A:S441A:V442A:S443A:R448A:N450A:R451A	-257.80795592110815
1878	AEEEITTTNPDATENYGEADTNLQLGDA	D561A:R566T:V571D:Q575N:S578E:V579A:S580D:R585L:N587D:R588A	-4.5392283407	2243.77104618515	-1048.695173919201	-1.9821857312740847	-8.0	D0A:R5T:V10D:Q14N:S17E:V18A:S19D:R24L:N26D:R27A	D424A:R429A:V434A:Q438A:S441A:V442A:S443A:R448A:N450A:R451A	-257.80795592110815
1879	AEEEITTTNPDATENYGEADTNLQLGDA	D561A:R566T:V571D:Q575N:S578E:V579A:S580D:R585L:N587D:R588A	-4.5392283407	2243.77104618515	-1048.695173919201	-1.9821857312740847	-8.0	D0A:R5T:V10D:Q14N:S17E:V18A:S19D:R24L:N26D:R27A	D424A:R429A:V434A:Q438A:S441A:V442A:S443A:R448A:N450A:R451A	-257.80795592110815
1880	AEEEITTTNPDATENYGEADTNLQLGDA	D561A:R566T:V571D:Q575N:S578E:V579A:S580D:R585L:N587D:R588A	-4.5392283407	2243.77104618515	-1048.695173919201	-1.9821857312740847	-8.0	D0A:R5T:V10D:Q14N:S17E:V18A:S19D:R24L:N26D:R27A	D424A:R429A:V434A:Q438A:S441A:V442A:S443A:R448A:N450A:R451A	-257.80795592110815
1881	AEEEITTTNPDATENYGEADTNLQLGDA	D561A:R566T:V571D:Q575N:S578E:V579A:S580D:R585L:N587D:R588A	-4.6281957203763415	2243.77104618515	-1048.695173919201	-1.9821857312740847	-8.0	D0A:R5T:V10D:Q14N:S17E:V18A:S19D:R24L:N26D:R27A	D424A:R429A:V434A:Q438A:S441A:V442A:S443A:R448A:N450A:R451A	-257.80795592110815
1882	AEEEITTTNPDATENYGEADTNLQLGDA	D561A:R566T:V571D:Q575N:S578E:V579A:S580D:R585L:N587D:R588A	-4.6281957203763415	2243.77104618515	-1048.695173919201	-1.9821857312740847	-8.0	D0A:R5T:V10D:Q14N:S17E:V18A:S19D:R24L:N26D:R27A	D424A:R429A:V434A:Q438A:S441A:V442A:S443A:R448A:N450A:R451A	-257.80795592110815
1883	AEEEITTTNPDATENYGEADTNLQLGDA	D561A:R566T:V571D:Q575N:S578E:V579A:S580D:R585L:N587D:R588A	-4.6281957203763415	2243.77104618515	-1048.695173919201	-1.9821857312740847	-8.0	D0A:R5T:V10D:Q14N:S17E:V18A:S19D:R24L:N26D:R27A	D424A:R429A:V434A:Q438A:S441A:V442A:S443A:R448A:N450A:R451A	-257.80795592110815
1884	AEEEITTTNPDATENYGEADTNLQLGDA	D561A:R566T:V571D:Q575N:S578E:V579A:S580D:R585L:N587D:R588A	-4.6281957203763415	2243.77104618515	-1048.695173919201	-1.9821857312740847	-8.0	D0A:R5T:V10D:Q14N:S17E:V18A:S19D:R24L:N26D:R27A	D424A:R429A:V434A:Q438A:S441A:V442A:S443A:R448A:N450A:R451A	-257.80795592110815
1885	AEEEITTTNPDATENYGEADTNLQLGDA	D561A:R566T:V571D:Q575N:S578E:V579A:S580D:R585L:N587D:R588A	-4.6281957203763415	2243.77104618515	-1048.695173919201	-1.9821857312740847	-8.0	D0A:R5T:V10D:Q14N:S17E:V18A:S19D:R24L:N26D:R27A	D424A:R429A:V434A:Q438A:S441A:V442A:S443A:R448A:N450A:R451A	-257.80795592110815
1886	AEEEITTTNPDATENYGEADTNLQLGDA	D561A:R566T:V571D:Q575N:S578E:V579A:S580D:R585L:N587D:R588A	-4.6281957203763415	2243.77104618515	-1048.695173919201	-1.9821857312740847	-8.0	D0A:R5T:V10D:Q14N:S17E:V18A:S19D:R24L:N26D:R27A	D424A:R429A:V434A:Q438A:S441A:V442A:S443A:R448A:N450A:R451A	-257.80795592110815
1887	AEEEITTTNPDATENYGEADTNLQLGDA	D561A:R566T:V571D:Q575N:S578E:V579A:S580D:R585L:N587D:R588A	-4.6281957203763415	2243.77104618515	-1048.695173919201	-1.9821857312740847	-8.0	D0A:R5T:V10D:Q14N:S17E:V18A:S19D:R24L:N26D:R27A	D424A:R429A:V434A:Q438A:S441A:V442A:S443A:R448A:N450A:R451A	-257.80795592110815
1888	AEEEITTTNPDATENYGEADTNLQLGDA	D561A:R566T:V571D:Q575N:S578E:V579A:S580D:R585L:N587D:R588A	-4.6281957203763415	2243.77104618515	-1048.695173919201	-1.9821857312740847	-8.0	D0A:R5T:V10D:Q14N:S17E:V18A:S19D:R24L:N26D:R27A	D424A:R429A:V434A:Q438A:S441A:V442A:S443A:R448A:N450A:R451A	-257.80795592110815
1889	AEEEITTTNPDATENYGEADTNLQLGDA	D561A:R566T:V571D:Q575N:S578E:V579A:S580D:R585L:N587D:R588A	-4.6281957203763415	2243.77104618515	-1048.695173919201	-1.9821857312740847	-8.0	D0A:R5T:V10D:Q14N:S17E:V18A:S19D:R24L:N26D:R27A	D424A:R429A:V434A:Q438A:S441A:V442A:S443A:R448A:N450A:R451A	-257.80795592110815
1890	AEEEITTTNPDATENYGEADTNLQLGDA	D561A:R566T:V571D:Q575N:S578E:V579A:S580D:R585L:N587D:R588A	-4.6281957203763415	2243.77104618515	-1048.695173919201	-1.9821857312740847	-8.0	D0A:R5T:V10D:Q14N:S17E:V18A:S19D:R24L:N26D:R27A	D424A:R429A:V434A:Q438A:S441A:V442A:S443A:R448A:N450A:R451A	-257.80795592110815
1891	AEEEITTTNPDATENYGEADTNLQLGDA	D561A:R566T:V571D:Q575N:S578E:V579A:S580D:R585L:N587D:R588A	-4.6281957203763415	2243.77104618515	-1048.695173919201	-1.9821857312740847	-8.0	D0A:R5T:V10D:Q14N:S17E:V18A:S19D:R24L:N26D:R27A	D424A:R429A:V434A:Q438A:S441A:V442A:S443A:R448A:N450A:R451A	-257.80795592110815
1892	AEEEITTTNPDATENYGEADTNLQLGDA	D561A:R566T:V571D:Q575N:S578E:V579A:S580D:R585L:N587D:R588A	-4.6281957203763415	2243.77104618515	-1048.695173919201	-1.9821857312740847	-8.0	D0A:R5T:V10D:Q14N:S17E:V18A:S19D:R24L:N26D:R27A	D424A:R429A:V434A:Q438A:S441A:V442A:S443A:R448A:N450A:R451A	-257.80795592110815
1893	AEEEITTTNPDATENYGEADTNLQLGDA	D561A:R566T:V571D:Q575N:S578E:V579A:S580D:R585L:N587D:R588A	-4.6281957203763415	2243.77104618515	-1048.695173919201	-1.9821857312740847	-8.0	D0A:R5T:V10D:Q14N:S17E:V18A:S19D:R24L:N26D:R27A	D424A:R429A:V434A:Q438A:S441A:V442A:S443A:R448A:N450A:R451A	-257.80795592110815
1894	AEEEITTTNPDATENYGEADTNLQLGDA	D561A:R566T:V571D:Q575N:S578E:V579A:S580D:R585L:N587D:R588A	-4.6281957203763415	2243.77104618515	-1048.695173919201	-1.9821857312740847	-8.0	D0A:R5T:V10D:Q14N:S17E:V18A:S19D:R24L:N26D:R27A	D424A:R429A:V434A:Q438A:S441A:V442A:S443A:R448A:N450A:R451A	-257.80795592110815
1895	AEEEITTTNPDATENYGEADTNLQLGDA	D561A:R566T:V571D:Q575N:S578E:V579A:S580D:R585L:N587D:R588A	-4.6281957203763415	2243.77104618515	-1048.695173919201	-1.9821857312740847	-8.0	D0A:R5T:V10D:Q14N:S17E:V18A:S19D:R24L:N26D:R27A	D424A:R429A:V434A:Q438A:S441A:V442A:S443A:R448A:N450A:R451A	-257.80795592110815
1896	AEEEITTTNPDATENYGEADTNLQLGDA	D561A:R566T:V571D:Q575N:S578E:V579A:S580D:R585L:N587D:R588A	-4.6281957203763415	2243.77104618515	-1048.695173919201	-1.9821857312740847	-8.0	D0A:R5T:V10D:Q14N:S17E:V18A:S19D:R24L:N26D:R27A	D424A:R429A:V434A:Q438A:S441A:V442A:S443A:R448A:N450A:R451A	-257.80795592110815
1897	AEEEITTTNPDATENYGEADTNLQLGDA	D561A:R566T:V571D:Q575N:S578E:V579A:S580D:R585L:N587D:R588A	-4.6281957203763415	2243.77104618515	-1048.695173919201	-1.9821857312740847	-8.0	D0A:R5T:V10D:Q14N:S17E:V18A:S19D:R24L:N26D:R27A	D424A:R429A:V434A:Q438A:S441A:V442A:S443A:R448A:N450A:R451A	-257.80795592110815
1898	AEEEITTTNPDATENYGEADTNLQLGDA	D561A:R566T:V571D:Q575N:S578E:V579A:S580D:R585L:N587D:R588A	-4.6281957203763415	2243.77104618515	-1048.695173919201	-1.9821857312740847	-8.0	D0A:R5T:V10D:Q14N:S17E:V18A:S19D:R24L:N26D:R27A	D424A:R429A:V434A:Q438A:S441A:V442A:S443A:R448A:N450A:R451A	-257.80795592110815
1899	AEEEITTTNPDATENYGEADTNLQLGDA	D561A:R566T:V571D:Q575N:S578E:V579A:S580D:R585L:N587D:R588A	-4.6281957203763415	2243.77104618515	-1048.695173919201	-1.9821857312740847	-8.0	D0A:R5T:V10D:Q14N:S17E:V18A:S19D:R24L:N26D:R27A	D424A:R429A:V434A:Q438A:S441A:V442A:S443A:R448A:N450A:R451A	-257.80795592110815
1900	AEEEITTTNPDATENYGEADTNLQLGDA	D561A:R566T:V571D:Q575N:S578E:V579A:S580D:R585L:N587D:R588A	-4.6281957203763415	2243.77104618515	-1048.695173919201	-1.9821857312740847	-8.0	D0A:R5T:V10D:Q14N:S17E:V18A:S19D:R24L:N26D:R27A	D424A:R429A:V434A:Q438A:S441A:V442A:S443A:R448A:N450A:R451A	-257.80795592110815
1901	AEEEITTTNPDATENYGEADTNLQLGDA	D561A:R566T:V571D:Q575N:S578E:V579A:S580D:R585L:N587D:R588A	-4.6281957203763415	2243.77104618515	-1048.695173919201	-1.9821857312740847	-8.0	D0A:R5T:V10D:Q14N:S17E:V18A:S19D:R24L:N26D:R27A	D424A:R429A:V434A:Q438A:S441A:V442A:S443A:R448A:N450A:R451A	-257.80795592110815
1902	AEEEITTTNPDATENYGEADTNLQLGDA	D561A:R566T:V571D:Q575N:S578E:V579A:S580D:R585L:N587D:R588A	-4.6281957203763415	2243.77104618515	-1048.695173919201	-1.9821857312740847	-8.0	D0A:R5T:V10D:Q14N:S17E:V18A:S19D:R24L:N26D:R27A	D424A:R429A:V434A:Q438A:S441A:V442A:S443A:R448A:N450A:R451A	-257.80795592110815
1903	AEEEITTTNPDATENYGEADTNLQLGDA	D561A:R566T:V571D:Q575N:S578E:V579A:S580D:R585L:N587D:R588A	-4.6281957203763415	2243.77104618515	-1048.695173919201	-1.9821857312740847	-8.0	D0A:R5T:V10D:Q14N:S17E:V18A:S19D:R24L:N26D:R27A	D424A:R429A:V434A:Q438A:S441A:V442A:S443A:R448A:N450A:R451A	-257.80795592110815
1904	AEEEITTTNPDATENYGEADTNLQLGDA	D561A:R566T:V571D:Q575N:S578E:V579A:S580D:R585L:N587D:R588A	-4.6281957203763415	2243.77104618515	-1048.695173919201	-1.9821857312740847	-8.0	D0A:R5T:V10D:Q14N:S17E:V18A:S19D:R24L:N26D:R27A	D424A:R429A:V434A:Q438A:S441A:V442A:S443A:R448A:N450A:R451A	-257.80795592110815
1905	AEEEITTTNPDATENYGEADTNLQLGDA	D561A:R566T:V571D:Q575N:S578E:V579A:S580D:R585L:N587D:R588A	-4.6281957203763415	2243.77104618515	-1048.695173919201	-1.9821857312740847	-8.0	D0A:R5T:V10D:Q14N:S17E:V18A:S19D:R24L:N26D:R27A	D424A:R429A:V434A:Q438A:S441A:V442A:S443A:R448A:N450A:R451A	-257.80795592110815
1906	AEEEITTTNPDATENYGEADTNLQLGDA	D561A:R566T:V571D:Q575N:S578E:V579A:S580D:R585L:N587D:R588A	-4.6281957203763415	2243.77104618515	-1048.695173919201	-1.9821857312740847	-8.0	D0A:R5T:V10D:Q14N:S17E:V18A:S19D:R24L:N26D:R27A	D424A:R429A:V434A:Q438A:S441A:V442A:S443A:R448A:N450A:R451A	-257.80795592110815
1907	AEEEITTTNPDATENYGEADTNLQLGDA	D561A:R566T:V571D:Q575N:S578E:V579A:S580D:R585L:N587D:R588A	-4.6281957203763415	2243.77104618515	-1048.695173919201	-1.9821857312740847	-8.0	D0A:R5T:V10D:Q14N:S17E:V18A:S19D:R24L:N26D:R27A	D424A:R429A:V434A:Q438A:S441A:V442A:S443A:R448A:N450A:R451A	-257.80795592110815
1908	AEEEITTTNPDATENYGEADTNLQLGDA	D561A:R566T:V571D:Q575N:S578E:V579A:S580D:R585L:N587D:R588A	-4.6281957203763415	2243.77104618515	-1048.695173919201	-1.9821857312740847	-8.0	D0A:R5T:V10D:Q14N:S17E:V18A:S19D:R24L:N26D:R27A	D424A:R429A:V434A:Q438A:S441A:V442A:S443A:R448A:N450A:R451A	-257.80795592110815
1909	AEEEITTTNPDATENYGEADTNLQLGDA	D561A:R566T:V571D:Q575N:S578E:V579A:S580D:R585L:N587D:R588A	-4.6281957203763415	2243.77104618515	-1048.695173919201	-1.9821857312740847	-8.0	D0A:R5T:V10D:Q14N:S17E:V18A:S19D:R24L:N26D:R27A	D424A:R429A:V434A:Q438A:S441A:V442A:S443A:R448A:N450A:R451A	-257.80795592110815
1910	AEEEITTTNPDATENYGEADTNLQLGDA	D561A:R566T:V571D:Q575N:S578E:V579A:S580D:R585L:N587D:R588A	-4.6281957203763415	2243.77104618515	-1048.695173919201	-1.9821857312740847	-8.0	D0A:R5T:V10D:Q14N:S17E:V18A:S19D:R24L:N26D:R27A	D424A:R429A:V434A:Q438A:S441A:V442A:S443A:R448A:N450A:R451A	-257.80795592110815
1911	AEEEITTTNPDATENYGEADTNLQLGDA	D561A:R566T:V571D:Q575N:S578E:V579A:S580D:R585L:N587D:R588A	-4.6281957203763415	2243.77104618515	-1048.695173919201	-1.9821857312740847	-8.0	D0A:R5T:V10D:Q14N:S17E:V18A:S19D:R24L:N26D:R27A	D424A:R429A:V434A:Q438A:S441A:V442A:S443A:R448A:N450A:R451A	-257.80795592110815
1912	AEEEITTTNPDATENYGEADTNLQLGDA	D561A:R566T:V571D:Q575N:S578E:V579A:S580D:R585L:N587D:R588A	-4.6281957203763415	2243.77104618515	-1048.695173919201	-1.9821857312740847	-8.0	D0A:R5T:V10D:Q14N:S17E:V18A:S19D:R24L:N26D:R27A	D424A:R429A:V434A:Q438A:S441A:V442A:S443A:R448A:N450A:R451A	-257.80795592110815
1913	AEEEITTTNPDATEQYGEADTNLQLGDA	D561A:R566T:V571D:S578E:V579A:S580D:R585L:N587D:R588A	-4.1120042153900025	2247.082281069456	-1049.7520510554314	-1.9863577605671965	-8.0	D0A:R5T:V10D:S17E:V18A:S19D:R24L:N26D:R27A	D424A:R429A:V434A:S441A:V442A:S443A:R448A:N450A:R451A	-249.86446518742383
1914	AEEEITTTNPDATEQYGEADTNLQLGNA	D561A:R566T:V571D:S578E:V579A:S580D:R585L:R588A	-4.39791080692	2252.166234632892	-1049.1579133868215	-1.9823828313162333	-10.0	D0A:R5T:V10D:S17E:V18A:S19D:R24L:R27A	D424A:R429A:V434A:S441A:V442A:S443A:R448A:R451A	-214.0113978847205
1915	AEEEITTTNPDATEQYGEVDTNLQLGNA	D561A:R566T:V571D:S578E:S580D:R585L:R588A	-4.29659512692	2257.058235136812	-1047.5343814492226	-1.9771142860368496	-10.0	D0A:R5T:V10D:S17E:S19D:R24L:R27A	D424A:R429A:V434A:S441A:S443A:R448A:R451A	-186.89536587783292
1916	AEEEITTTNPDATEQYGEVSTNLQLGNA	D561A:R566T:V571D:S578E:R585L:R588A	-1.82825227292	2262.2747597649886	-1046.6240723729134	-1.973855314456888	-10.0	D0A:R5T:V10D:S17E:R24L:R27A	D424A:R429A:V434A:S441A:R448A:R451A	-174.9041364985147
1917	AEEEITTTNPDSTENYGEADTNLQLGDA	D561A:R566T:V571D:A572S:Q575N:S578E:V579A:S580D:R585L:N587D:R588A	-5.22176778162	2239.457111954296	-1050.3999454379082	-1.9863323586524568	-7.0	D0A:R5T:V10D:A11S:Q14N:S17E:V18A:S19D:R24L:N26D:R27A	D424A:R429A:V434A:A435A:Q438A:S441A:V442A:S443A:R448A:N450A:R451A	-257.8079559222
1918	AEEEITTTNPVATEQFGVMSDNLQRGNR	D561A:R566T:Y576F:S578V:V579M:T581D	-3.77658806804	2263.7218050644565	-1050.050324857235	-1.983030109736272	-1.0	D0A:R5T:Y15F:S17V:V18M:T20D	D424D:R429D:Y439D:S441D:V442D:T444D	-162.39900232463808
1919	AEEEITTTNPVATEQYGDVSTNDQRGEE	D561A:R566T:S578D:L583D:N587E:R588E	0.6023902706009999	2263.067710500631	-1048.5626623034475	-1.98223183104528	-6.0	D0A:R5T:S17D:L22D:N26E:R27E	D424E:R429E:S441E:L446E:N450E:R451E	-112.160426026325
1920	AEEEITTTNPVATEQYGEVSTELQAGNY	D561A:R566T:S578E:N582E:R585A:R588Y	1.7347367251900003	2264.7217089718847	-1045.7080482840538	-1.9674465054491808	-6.0	D0A:R5T:S17E:N21E:R24A:R27Y	D424Y:R429Y:S441Y:N445Y:R448Y:R451Y	-208.54493765013666
1921	AEEEITTTNPVATEQYGEVSTNLQLGNA	D561A:R566T:S578E:R585L:R588A	1.27839562215	2270.4953192706075	-1043.7771500945091	-1.9652033752559008	-7.0	D0A:R5T:S17E:R24L:R27A	D424A:R429A:S441A:R448A:R451A	-116.48672170776629
1922	AEEEITTTNPVATEQYGSASENLQRGGR	D561A:R566T:V579A:T581E:N587G	0.1509201163089999	2261.4843998237425	-1045.1345810294151	-1.972182080924856	-4.0	D0A:R5T:V18A:T20E:N26G	D424G:R429G:V442G:T444G:N450G	-142.47733908945267
1923	AEEEITTTNPVATEQYGSVSTNLQLGNA	D561A:R566T:R585L:R588A	1.7606858450099998	2272.2691083758777	-1041.5476736426351	-1.9597777144297928	-7.0	D0A:R5T:R24L:R27A	D424A:R429A:R448A:R451A	-99.29784414161821
1924	AEEEITTTNPVATEQYGSVSTNLQRGNH	D561A:R566T:R588H	2.8934494501700003	2272.033130633092	-1042.9330505728722	-1.9612230363379093	-3.0	D0A:R5T:R27H	D424H:R429H:R451H	-54.206767587649225
1925	AEEEITTTNPVATEQYGSVTTNLERGER	D561A:R566T:S580T:Q584E:N587E	0.4140065622559999	2257.032212050696	-1043.178894221783	-1.965114233351397	1.0	D0A:R5T:S19T:Q23E:N26E	D424E:R429E:S443E:Q447E:N450E	-94.44000920040885
1926	AEEEITTVNPVATEVYGSVSTNLQRGNR	D561A:R566T:T568V:Q575V	-2.07953614989	2267.7155315542245	-1038.331477582455	-1.9543325317618008	-6.0	D0A:R5T:T7V:Q14V	D424V:R429V:T431V:Q438V	-115.45685071119615
1927	AEEEIVQTNPVATEQYGDAPECPCHEEM	D561A:R566V:T567Q:S578D:V579A:S580P:T581E:N582C:L583P:Q584C:R585H:G586E:N587E:R588M	-4.7522746107	2214.8318945841816	-1053.3333722949028	-2.0028908790191475	-18.0	D0A:R5V:T6Q:S17D:V18A:S19P:T20E:N21C:L22P:Q23C:R24H:G25E:N26E:R27M	D424M:R429M:T430M:S441M:V442M:S443M:T444M:N445M:L446M:Q447M:R448M:G449M:N450M:R451M	-394.7299203551143
1928	AEEEIVQTNPVATEQYGSASTNLQRGNR	D561A:R566V:T567Q:V579A	-3.26858075075	2264.1147048589314	-1041.3274431824684	-1.966407849379817	-5.0	D0A:R5V:T6Q:V18A	D424A:R429A:T430A:V442A	-88.35550350142108
1929	AEEEIVQTNPVATEQYGSVSTDLQRGNR	D561A:R566V:T567Q:N582D	-3.27993778297	2262.9830038361865	-1040.2444905638697	-1.963254954314186	-3.0	D0A:R5V:T6Q:N21D	D424D:R429D:T430D:N445D	-67.9859255013519
1930	AEEEIVSTNPVATEGYGSASTNLQHGNR	D561A:R566V:T567S:Q575G:V579A:R585H	1.29142294711	2258.655616681284	-1040.6962006688118	-1.9623989333077432	-4.0	D0A:R5V:T6S:Q14G:V18A:R24H	D424H:R429H:T430H:Q438H:V442H:R448H	-61.853464159384856
1931	AEEEIVSTNPVATEQYGEVSTNLQAGNR	D561A:R566V:T567S:S578E:R585A	2.73018925366	2268.168303250088	-1042.0323509573936	-1.9613354633309248	-4.0	D0A:R5V:T6S:S17E:R24A	D424A:R429A:T430A:S441A:R448A	-98.61464252469489
1932	AEEEIVTTNPFATEQYGEVSTDPQGGDP	D561A:R566V:V571F:S578E:N582D:L583P:R585G:N587D:R588P	-1.14611788771	2245.7445518915374	-1049.9867613911629	-2.0001100749638727	-7.0	D0A:R5V:V10F:S17E:N21D:L22P:R24G:N26D:R27P	D424P:R429P:V434P:S441P:N445P:L446P:R448P:N450P:R451P	-603.4116681015445
1933	AEEEIVTTNPFATEQYGEVSTDPQGGDR	D561A:R566V:V571F:S578E:N582D:L583P:R585G:N587D	-0.8533265166959999	2248.316236277027	-1046.354360640049	-1.982862880464234	-5.0	D0A:R5V:V10F:S17E:N21D:L22P:R24G:N26D	D424D:R429D:V434D:S441D:N445D:L446D:R448D:N450D	-202.02073184519722
1934	AEEEIVTTNPVATEQYGEVSTDPQGGDR	D561A:R566V:S578E:N582D:L583P:R585G:N587D	0.590311094232	2253.525895163434	-1044.9953247904778	-1.9751827997049607	-5.0	D0A:R5V:S17E:N21D:L22P:R24G:N26D	D424D:R429D:S441D:N445D:L446D:R448D:N450D	-156.74621020986464
1935	AEEEIVTTNPVATEQYGSVSTCLQRGER	D561A:R566V:N582C:N587E	1.5858848103299998	2261.4147305362635	-1043.5765253901482	-1.9738974157785405	-6.0	D0A:R5V:N21C:N26E	D424E:R429E:N445E:N450E	-48.938234705007204
1936	AEEEIVTTNPVATEQYGSVSTNLCRGNR	D561A:R566V:Q584C	-3.39067637038	2265.8851837339416	-1041.8203510642052	-1.967960306215378	-7.0	D0A:R5V:Q23C	D424C:R429C:Q447C	-91.88655862777757
1937	AEEEIVTTNPVATEQYGSVSTNLQRGNT	D561A:R566V:R588T	2.28123275126	2277.016398494668	-1041.0838240981102	-1.958343094254275	-5.0	D0A:R5V:R27T	D424T:R429T:R451T	-49.018525311139626
1938	AEEEIVTTNPVATEQYGSVSTNPIRGNR	D561A:R566V:L583P:Q584I	1.2915741685100002	2261.100222124594	-1043.6220907568932	-1.9684554083498915	-9.0	D0A:R5V:L22P:Q23I	D424I:R429I:L446I:Q447I	-128.29825066045697
1939	AEEEIVTTNPVATEQYGWASENLQRGNR	D561A:R566V:S578W:V579A:T581E	2.02446094291	2260.1616487537644	-1047.59642547369	-1.9802979926842488	-9.0	D0A:R5V:S17W:V18A:T20E	D424E:R429E:S441E:V442E:T444E	-78.88972224794749
1940	AEEEIVTTNPVATEQYGWVSTNLIRGER	D561A:R566V:S578W:Q584I:N587E	-0.3889680969780001	2257.573516122853	-1046.8826798796654	-1.9826048628672928	-10.0	D0A:R5V:S17W:Q23I:N26E	D424E:R429E:S441E:Q447E:N450E	-122.4714033436596
1941	AEEEIVTTNPVATETYGCVATNLQRGNR	D561A:R566V:Q575T:S578C:S580A	1.16760636566	2266.677818987739	-1041.997515141964	-1.965142692904022	-5.0	D0A:R5V:Q14T:S17C:S19A	D424A:R429A:Q438A:S441A:S443A	-78.96394281139145
[truncated: 119,451 more rows]
