# Supplementary material for: Protein design using structure-based residue preferences
Source: Nat Commun. 2024 Feb 22;15:1639. doi: 10.1038/s41467-024-45621-4 (PMC10884402; doi:10.1038/s41467-024-45621-4)
Supplement: Supplementary file 7 — Source Data [file 41467_2024_45621_MOESM7_ESM.zip › source/fig3b/df_10p_all.csv]

	mean_lrr_norm	blosum_score	coves_pred_t0.1	evc_pred	proteinMPNN	ESM
L48A:D52A:I53A:R55N:L56G:F74K:R78S:E80Y:A81I:R82G	0.8028826619897746	-16.0	-874.3030293414092	-45.44359070382234	1.5626909	-2.123170560948989
L48A:D52A:I53A:R55R:L56K:F74S:R78E:E80R:A81C:R82C	-0.05913678189715973	-6.0	-560.4033781239488	-44.47848370497468	1.508162	-1.8777288100298712
L48A:D52A:I53A:R55S:L56W:F74F:R78R:E80E:A81A:R82R	1.0985543066103378	26.0	-288.7975314566589	-18.443859122558933	1.2827901	-1.4889897963579963
L48A:D52A:I53C:R55K:L56C:F74M:R78V:E80V:A81I:R82R	0.052583275125209515	-4.0	-591.2630800196624	-40.9177060887414	1.4686651	-1.9136903650620405
L48A:D52A:I53F:R55G:L56I:F74R:R78G:E80H:A81K:R82S	-0.05490094377624962	-9.0	-834.4382279822327	-43.48068965531456	1.5772617	-2.1117352653952204
L48A:D52A:I53F:R55G:L56K:F74E:R78V:E80G:A81R:R82Q	-0.04740461518700131	-16.0	-759.629096741388	-44.703920214766185	1.5358311	-2.021915211397059
L48A:D52A:I53G:R55D:L56E:F74T:R78L:E80N:A81S:R82Q	-0.011781566324658098	-11.0	-641.6542394587494	-44.485345471503024	1.5098786	-1.9328139361213237
L48A:D52A:I53L:R55I:L56L:F74V:R78W:E80L:A81V:R82E	0.11425799928833842	-3.0	-628.4103119561171	-35.04072718173302	1.4233226	-1.808787446863511
L48A:D52A:I53R:R55D:L56L:F74S:R78F:E80A:A81S:R82K	-0.030137468825979636	-3.0	-549.0779878565766	-35.70421719425394	1.429642	-1.785099702722886
L48A:D52A:I53R:R55R:L56R:F74H:R78R:E80S:A81M:R82G	0.02684264230712057	1.0	-585.3784052082992	-36.380145455897946	1.4566293	-1.8301409553079044
L48A:D52A:I53S:R55K:L56T:F74F:R78R:E80E:A81A:R82R	1.1378839461133974	30.0	-290.13065280408625	-18.842849420852872	1.2640954	-1.4784816068761488
L48A:D52A:I53S:R55S:L56T:F74F:R78S:E80F:A81I:R82L	0.013630469756064476	-6.0	-730.1476611802078	-40.75303966237152	1.4515963	-1.8694160012637868
L48A:D52A:I53T:R55K:L56K:F74F:R78R:E80E:A81A:R82R	0.4344537016231613	29.0	-230.04104775876772	-18.850548290112783	1.2500454	-1.4255401611328125
L48A:D52A:I53Y:R55N:L56A:F74L:R78V:E80I:A81F:R82R	-0.009631429266931479	-3.0	-661.2232722231843	-39.94077289235793	1.4813436	-1.898647532743566
L48A:D52C:I53G:R55P:L56I:F74P:R78N:E80P:A81S:R82L	0.09964625252814457	-12.0	-872.3411689707733	-56.88469393875289	1.5268384	-2.1797194536994486
L48A:D52C:I53I:R55C:L56L:F74F:R78R:E80E:A81A:R82R	1.1743452839288302	36.0	-176.05286232919468	-16.435543552454874	1.1902376	-1.4428952385397518
L48A:D52C:I53K:R55G:L56K:F74F:R78R:E80E:A81A:R82R	0.11673959438286843	21.0	-303.382093043039	-24.752617979105707	1.2608365	-1.5515752455767464
L48A:D52C:I53M:R55K:L56R:F74E:R78G:E80K:A81L:R82D	-0.22947220213198488	-7.0	-766.5290756175019	-43.747242785653725	1.5088707	-1.9589229808134192
L48A:D52C:I53P:R55Q:L56R:F74F:R78N:E80S:A81L:R82Y	-0.10767820120313146	-1.0	-801.4425755688645	-46.22017679119927	1.4534485	-1.9395245720358456
L48A:D52C:I53R:R55I:L56N:F74S:R78R:E80G:A81K:R82G	-0.0554052631696472	-13.0	-741.0685014674164	-48.02625370703936	1.506306	-2.074400239832261
L48A:D52C:I53R:R55K:L56S:F74F:R78R:E80E:A81A:R82R	0.8256504445036261	26.0	-258.4109289595581	-23.165585286499663	1.2360553	-1.4772655711454503
L48A:D52C:I53V:R55E:L56F:F74S:R78S:E80P:A81K:R82A	-0.049315264273205046	-6.0	-787.0037599274614	-44.70663359365858	1.512354	-2.01727294921875
L48A:D52C:I53V:R55S:L56N:F74A:R78Y:E80F:A81Y:R82G	-0.014427146839563077	-15.0	-893.3768930146196	-49.8180661207366	1.4995208	-2.033004581227022
L48A:D52D:I53F:R55R:L56S:F74H:R78T:E80H:A81L:R82V	0.003945045846691537	4.0	-606.0123406598069	-36.68367004050833	1.4492197	-1.7729301901424632
L48A:D52D:I53H:R55I:L56F:F74F:R78R:E80E:A81A:R82R	0.8487051421488289	34.0	-195.7016923377015	-16.522815411874035	1.2139084	-1.428092866785386
L48A:D52D:I53I:R55R:L56L:F74F:R78I:E80L:A81V:R82V	0.1878312140121664	24.0	-375.0970674702622	-20.541444229666013	1.2624404	-1.534614652745864
L48A:D52D:I53I:R55R:L56L:F74F:R78R:E80E:A81A:R82R	1.156335985885545	56.0	-37.29496454686896	0.0	1.0592616	-1.240576530905331
L48A:D52D:I53L:R55F:L56L:F74F:R78R:E80E:A81A:R82R	1.162445672335628	44.0	-99.76770078630226	-6.999864594079554	1.1132535	-1.3503413480870865
L48A:D52D:I53L:R55R:L56A:F74C:R78I:E80R:A81D:R82R	-0.01876736333425838	14.0	-497.0652903983094	-27.955565869204293	1.326667	-1.7491370705997242
L48A:D52D:I53P:R55R:L56S:F74F:R78R:E80E:A81A:R82R	0.7082516765987431	41.0	-233.06846553773653	-13.119363357908696	1.1740246	-1.5077311796300552
L48A:D52D:I53T:R55N:L56E:F74F:R78R:E80E:A81A:R82R	1.0996684018456928	36.0	-192.21084980458988	-14.028251385476324	1.2103333	-1.3875040390912223
L48A:D52D:I53V:R55K:L56K:F74F:R78R:E80E:A81A:R82R	1.1362941917480711	42.0	-123.08780486078038	-12.558838549164648	1.1456231	-1.3223484712488511
L48A:D52E:I53I:R55R:L56G:F74F:R78R:E80E:A81A:R82R	1.1386257635405685	43.0	-249.42039880246892	-7.498498967554042	1.1827328	-1.4345878152286304
L48A:D52E:I53K:R55E:L56L:F74F:R78R:E80E:A81A:R82R	1.17525096291498	36.0	-208.6963540980317	-9.971784451921849	1.2158959	-1.439003708783318
L48A:D52E:I53L:R55K:L56K:F74F:R78R:E80E:A81A:R82R	1.1162864371440397	36.0	-222.75271899194496	-15.04881110324277	1.2425109	-1.445069615981158
L48A:D52E:I53L:R55K:L56Y:F74F:R78R:E80E:A81A:R82R	0.7310458745672038	39.0	-226.90240408868567	-14.976834942248388	1.2429508	-1.4333501479204964
L48A:D52E:I53P:R55R:L56R:F74N:R78I:E80L:A81P:R82S	-0.012132671682170198	-5.0	-759.996605224321	-42.70147734818852	1.4797045	-2.108901259478401
L48A:D52E:I53R:R55R:L56K:F74F:R78R:E80E:A81A:R82R	0.47898888609992735	35.0	-227.35941197366492	-12.855409120780678	1.2282438	-1.454892775591682
L48A:D52E:I53T:R55K:L56S:F74E:R78I:E80R:A81N:R82R	0.06381146206451282	0.0	-595.8660670229889	-34.30679906178284	1.4683105	-1.895323091394761
L48A:D52E:I53W:R55V:L56G:F74F:R78R:E80E:A81A:R82R	1.0192333936717384	27.0	-337.6568593451477	-16.745223855174117	1.2948534	-1.5760817583869486
L48A:D52F:I53A:R55R:L56M:F74L:R78A:E80H:A81S:R82T	0.014435946995336285	2.0	-580.7323977181413	-37.27340606292455	1.4541007	-1.797285192153033
L48A:D52F:I53L:R55V:L56R:F74F:R78R:E80E:A81A:R82R	0.7987025346748559	26.0	-346.6213847825027	-18.286617669848056	1.2641152	-1.5041808184455423
L48A:D52G:I53A:R55E:L56K:F74V:R78L:E80W:A81V:R82Q	-0.18070699493688838	-10.0	-709.6350744673707	-37.81777295273969	1.5161452	-1.9609890208524816
L48A:D52G:I53C:R55C:L56D:F74T:R78T:E80I:A81Y:R82I	0.002683664118689316	-21.0	-777.1071040579773	-56.05939858361853	1.5527166	-2.0399616914636947
L48A:D52G:I53C:R55K:L56E:F74S:R78C:E80T:A81K:R82A	0.18609721341982075	-13.0	-732.4710842558839	-46.48341529071149	1.5482131	-1.982878382065717
L48A:D52G:I53E:R55I:L56I:F74F:R78R:E80E:A81A:R82R	1.1401756572649875	27.0	-306.0078896948791	-19.16478101478788	1.2979007	-1.5602704216452206
L48A:D52G:I53E:R55I:L56V:F74A:R78N:E80R:A81S:R82C	-0.03262585942945518	-11.0	-601.6127193400359	-48.13463049317943	1.514231	-1.942686193129596
L48A:D52G:I53K:R55L:L56M:F74F:R78R:E80E:A81A:R82R	1.1313695992359636	28.0	-229.37434796781318	-18.659031644583592	1.2263335	-1.4825523825252758
L48A:D52G:I53L:R55V:L56L:F74I:R78T:E80P:A81S:R82S	0.03180724250411193	2.0	-553.3231184670426	-40.173333417516005	1.4224716	-1.9041836009306063
L48A:D52G:I53M:R55I:L56G:F74F:R78I:E80P:A81S:R82H	-0.057238488464553365	0.0	-716.3130117127396	-43.820666124724994	1.4682956	-1.9209754495059743
L48A:D52G:I53M:R55T:L56K:F74F:R78R:E80E:A81A:R82R	0.3223951453492831	29.0	-273.53488983602296	-19.59578849008176	1.2422291	-1.4782620598288143
L48A:D52G:I53N:R55V:L56N:F74F:R78R:E80E:A81A:R82R	0.34288547567897476	24.0	-317.4128844210602	-22.72148384971024	1.2978678	-1.564607328527114
L48A:D52G:I53P:R55E:L56N:F74F:R78R:E80E:A81A:R82R	0.1406666288279164	26.0	-379.9924700209595	-22.764309881919644	1.2854156	-1.6672304041245405
L48A:D52G:I53Q:R55G:L56E:F74S:R78L:E80L:A81H:R82D	-0.029157804196977645	-17.0	-827.7331663081147	-42.14959198976612	1.519681	-1.9850225112017463
L48A:D52G:I53Q:R55G:L56I:F74F:R78R:E80E:A81A:R82R	0.7324981185418125	29.0	-331.4837587782837	-18.208983126303792	1.2633914	-1.5652268353630514
L48A:D52G:I53Q:R55K:L56E:F74L:R78Y:E80Y:A81Q:R82T	-0.0623606038928665	-7.0	-743.9984285780885	-46.65121261380591	1.5367943	-1.9357612161075368
L48A:D52G:I53Q:R55R:L56I:F74Q:R78R:E80T:A81K:R82L	-0.03166877828570329	4.0	-604.6759613224959	-33.51497394093349	1.4117699	-1.866811774758732
L48A:D52G:I53R:R55I:L56V:F74R:R78N:E80I:A81R:R82L	-0.11347268368476861	-16.0	-758.0956743189789	-46.04541387352401	1.4945343	-1.9504200654871324
L48A:D52G:I53R:R55T:L56L:F74F:R78R:E80E:A81A:R82R	0.9069478306983217	32.0	-204.49431342572944	-12.741086511723552	1.1625732	-1.3997923907111671
L48A:D52G:I53R:R55V:L56K:F74S:R78L:E80L:A81K:R82S	-0.0692327748965659	-18.0	-760.930810255716	-42.11525250158047	1.518795	-1.9572897518382355
L48A:D52G:I53S:R55V:L56L:F74F:R78R:E80E:A81A:R82R	1.167364006503916	32.0	-247.30099391431588	-13.32914981399881	1.2450513	-1.4986843333524815
L48A:D52G:I53S:R55V:L56R:F74F:R78N:E80K:A81L:R82V	-0.05116359029789378	-2.0	-688.2757912823655	-40.2788417117863	1.4632086	-1.8155162138097427
L48A:D52G:I53T:R55R:L56G:F74I:R78R:E80A:A81T:R82A	0.017319652854889615	5.0	-526.4879545399643	-31.036987739988035	1.4072225	-1.774151611328125
L48A:D52G:I53T:R55V:L56V:F74L:R78I:E80Y:A81K:R82H	0.06085991303884312	-9.0	-790.5880162188507	-36.934648906391885	1.5365099	-2.0304423612706803
L48A:D52G:I53W:R55C:L56T:F74F:R78R:E80E:A81A:R82R	0.886267852176782	25.0	-326.32262281865843	-23.19060653816996	1.2982292	-1.5745635986328126
L48A:D52G:I53Y:R55N:L56R:F74F:R78R:E80E:A81A:R82R	0.13750547174335825	29.0	-285.57463669271243	-22.70440566250545	1.2526276	-1.5267863554113053
L48A:D52H:I53H:R55S:L56T:F74W:R78R:E80K:A81V:R82R	0.038877302469043154	10.0	-535.321287913034	-33.05702852108698	1.4021547	-1.823795991785386
L48A:D52H:I53H:R55T:L56R:F74F:R78R:E80E:A81A:R82R	0.006447540987170985	26.0	-289.8011763045288	-21.60250823228489	1.249687	-1.5086492201861212
L48A:D52H:I53I:R55K:L56K:F74K:R78N:E80I:A81N:R82Y	-0.003992702298930491	-4.0	-721.7774893948532	-48.60115158778535	1.4690859	-1.9294593362247243
L48A:D52H:I53K:R55K:L56R:F74F:R78L:E80M:A81T:R82K	-0.047833744125001514	4.0	-461.5395708748794	-41.14034894477663	1.3991358	-1.7420611213235293
L48A:D52H:I53K:R55S:L56T:F74K:R78H:E80L:A81E:R82Y	0.05494019362040649	-13.0	-863.3233382651307	-47.75305355957062	1.5196657	-2.004511395622702
L48A:D52H:I53L:R55I:L56S:F74F:R78R:E80E:A81A:R82R	0.8659902273796455	28.0	-317.24975239724876	-19.92902298338504	1.2484846	-1.5358901079963236
L48A:D52H:I53N:R55D:L56C:F74F:R78R:E80E:A81A:R82R	0.7957714945029725	27.0	-316.3561665484405	-22.474013789655142	1.3147212	-1.593821626551011
L48A:D52H:I53R:R55R:L56N:F74F:R78R:E80E:A81A:R82R	0.2777812431322868	33.0	-269.51959435434105	-18.071902395889083	1.2268877	-1.4884832045611214
L48A:D52H:I53S:R55I:L56I:F74I:R78S:E80L:A81T:R82L	0.03148854691632205	-9.0	-666.4849520632721	-45.65223821377185	1.5290627	-1.9480142032398895
L48A:D52H:I53S:R55K:L56K:F74F:R78R:E80E:A81A:R82R	0.30072895917028086	30.0	-291.1094634959197	-21.571382081969205	1.2661678	-1.5109473733340992
L48A:D52H:I53S:R55R:L56K:F74F:R78R:E80E:A81A:R82R	0.36510046000477153	34.0	-281.52457553834677	-16.888838484057487	1.2343091	-1.5067269717945773
L48A:D52H:I53T:R55C:L56P:F74P:R78I:E80F:A81E:R82R	0.13212845420131109	-11.0	-911.7290797183014	-47.23510770491208	1.5006938	-2.122692153033088
L48A:D52I:I53G:R55S:L56I:F74S:R78P:E80Y:A81K:R82D	-0.027342163895100434	-16.0	-1103.2674272486663	-47.56518204094482	1.5765595	-2.26617629107307
L48A:D52I:I53H:R55I:L56R:F74E:R78R:E80L:A81E:R82G	-0.005186827768705343	-14.0	-769.5530860373474	-49.27347800880125	1.5064998	-2.0606736127068013
L48A:D52I:I53H:R55V:L56V:F74F:R78R:E80E:A81A:R82R	1.1295080037505425	24.0	-401.2049139925933	-19.61967439081127	1.3051648	-1.6366907456341913
L48A:D52I:I53L:R55K:L56R:F74F:R78R:E80E:A81A:R82R	0.10888676451530904	31.0	-307.175740499208	-19.130482261800356	1.2081488	-1.491527692009421
L48A:D52I:I53N:R55G:L56S:F74F:R78R:E80E:A81A:R82R	0.27499504557026727	21.0	-430.7299513766265	-23.315996469768837	1.2908599	-1.6348367130055148
L48A:D52I:I53R:R55G:L56G:F74L:R78L:E80G:A81S:R82M	-0.07292099174025028	-16.0	-736.1865065047242	-43.15383057494364	1.487056	-1.954267614028033
L48A:D52I:I53R:R55K:L56S:F74F:R78R:E80E:A81A:R82R	0.24349610559597284	25.0	-352.2973991820312	-21.828951743030306	1.2637129	-1.5248646455652572
L48A:D52I:I53R:R55K:L56T:F74P:R78C:E80S:A81I:R82A	-0.15137208210168987	-15.0	-878.391475100229	-43.66508846324177	1.4986322	-2.0204717299517463
L48A:D52I:I53R:R55T:L56V:F74F:R78R:E80E:A81A:R82R	1.1510878323748848	25.0	-376.0403241106963	-18.772745317215595	1.2222179	-1.5224221622242646
L48A:D52I:I53S:R55R:L56P:F74S:R78T:E80D:A81L:R82K	-0.06479955242593646	-2.0	-858.8643535325028	-40.37646394449348	1.4708915	-2.050526158949908
L48A:D52I:I53S:R55R:L56Y:F74F:R78R:E80E:A81A:R82R	0.47040460245943067	33.0	-349.58219367952114	-17.742500616794132	1.2488356	-1.5269545611213236
L48A:D52I:I53T:R55E:L56R:F74L:R78I:E80T:A81N:R82Y	-0.12906828001493048	-13.0	-818.735787863443	-41.77746541045235	1.5180438	-1.966832239487592
L48A:D52I:I53T:R55G:L56I:F74R:R78L:E80T:A81I:R82G	-0.03764099120945919	-14.0	-906.87084192724	-39.164015349984766	1.4963032	-2.0622357536764704
L48A:D52I:I53T:R55T:L56Q:F74R:R78V:E80S:A81G:R82W	-0.06971138235884815	-15.0	-781.873278803537	-47.206676784086085	1.495516	-1.953434663660386
L48A:D52I:I53V:R55K:L56Y:F74C:R78G:E80L:A81D:R82G	-0.019851405463026144	-9.0	-814.4971145340896	-51.8947061564495	1.4852875	-2.062058033662684
L48A:D52K:I53A:R55N:L56R:F74I:R78I:E80V:A81I:R82N	-0.009742291977193548	-11.0	-820.9208513686157	-41.51737064044028	1.495603	-2.0744081384995403
L48A:D52K:I53A:R55R:L56L:F74F:R78R:E80E:A81A:R82R	1.1789354935562641	43.0	-254.6378806778885	-6.17567373365091	1.1714803	-1.4527355418485757
L48A:D52K:I53E:R55R:L56E:F74F:R78R:E80E:A81A:R82R	0.9163242841542389	34.0	-311.2016463944412	-14.408028756017302	1.2529627	-1.4966837265912225
L48A:D52K:I53H:R55F:L56Q:F74I:R78G:E80S:A81M:R82W	-0.049832254237523264	-13.0	-835.149929232309	-48.70656187050554	1.5311488	-2.099545647116269
L48A:D52K:I53H:R55T:L56E:F74Q:R78L:E80S:A81Y:R82F	-0.008615351953625103	-17.0	-916.2318922945952	-44.99549063529594	1.5005156	-2.028534833122702
L48A:D52K:I53I:R55K:L56N:F74Q:R78F:E80L:A81K:R82Y	0.054021180871832546	-6.0	-891.214456195543	-44.13418462584832	1.4977313	-1.951295560948989
L48A:D52K:I53K:R55G:L56R:F74G:R78G:E80L:A81R:R82L	-0.09208558222532744	-19.0	-880.9611095854738	-46.14058603455669	1.4982189	-2.0515118767233456
L48A:D52K:I53L:R55K:L56E:F74K:R78L:E80P:A81P:R82Y	-0.12124765762241221	-5.0	-909.3387297818161	-46.94522687830431	1.4934131	-2.0837449017693013
L48A:D52K:I53L:R55M:L56T:F74T:R78R:E80T:A81L:R82R	0.08378325517422644	10.0	-653.1534538933731	-30.28943818046355	1.4145415	-1.848570161707261
L48A:D52K:I53M:R55D:L56L:F74T:R78I:E80Y:A81I:R82L	-0.15794378965089373	-4.0	-780.6952270934081	-33.45811578779285	1.4800137	-2.05276471306296
L48A:D52K:I53M:R55N:L56G:F74L:R78L:E80D:A81P:R82R	-0.0550261160698458	5.0	-724.1014378020263	-35.115262594928936	1.4801612	-2.0066302131204043
L48A:D52K:I53N:R55M:L56C:F74F:R78R:E80E:A81A:R82R	0.9166232305116221	27.0	-335.41870631665955	-23.57643436349099	1.299701	-1.5790566837086395
L48A:D52K:I53P:R55L:L56L:F74F:R78L:E80R:A81H:R82F	-0.008746211779691775	2.0	-765.7449625203109	-34.20948949355443	1.4219543	-1.9064366957720589
L48A:D52K:I53Q:R55A:L56E:F74F:R78R:E80E:A81A:R82R	1.0277974527448717	26.0	-359.30743231267695	-18.14558911652057	1.2687439	-1.550735294117647
L48A:D52K:I53R:R55T:L56S:F74S:R78F:E80I:A81G:R82G	-0.0396940473594197	-17.0	-876.0155825087525	-45.39872973745969	1.4740622	-2.006237433938419
L48A:D52K:I53S:R55N:L56K:F74V:R78L:E80R:A81R:R82R	-0.12637395539387344	-3.0	-710.0489375540711	-34.180101829830164	1.4855127	-1.975108068129596
L48A:D52K:I53S:R55P:L56S:F74F:R78R:E80E:A81A:R82R	0.9796076170592669	25.0	-463.392665571878	-24.150064962384025	1.3014628	-1.719230562097886
L48A:D52K:I53T:R55G:L56I:F74T:R78E:E80E:A81D:R82K	-0.08735305405092082	4.0	-663.3034540364243	-37.97450757808474	1.4487351	-1.9555003446691177
L48A:D52L:I53A:R55T:L56S:F74F:R78R:E80E:A81A:R82R	0.8172200205113048	24.0	-396.08454322309257	-19.78924489586916	1.2624693	-1.5057637831744026
L48A:D52L:I53A:R55W:L56G:F74T:R78L:E80I:A81A:R82G	-0.059040722547917	-13.0	-758.4518765398956	-38.84368989441828	1.4754157	-1.909722361845129
L48A:D52L:I53H:R55H:L56R:F74T:R78T:E80R:A81R:R82L	0.018878201995314644	-15.0	-735.7508083769775	-44.39573241246581	1.4566752	-1.8986040900735293
L48A:D52L:I53H:R55T:L56D:F74F:R78R:E80E:A81A:R82R	0.611477857728216	22.0	-397.917466396997	-21.40279573558655	1.2465274	-1.525856107823989
L48A:D52L:I53I:R55E:L56A:F74Y:R78W:E80S:A81R:R82L	-0.04412537550587845	-3.0	-786.4405623623826	-38.82812959293733	1.4303433	-1.767274564855239
L48A:D52L:I53I:R55L:L56A:F74F:R78R:E80E:A81A:R82R	1.0890444250719424	31.0	-315.1187720963455	-15.676142606464056	1.2426522	-1.4756240844726562
L48A:D52L:I53I:R55N:L56P:F74R:R78S:E80L:A81V:R82K	0.10128852351626498	-4.0	-756.6109413334823	-43.92555695947976	1.4425001	-1.988764145795037
L48A:D52L:I53K:R55S:L56N:F74F:R78R:E80E:A81A:R82R	0.044419333803456425	22.0	-372.0611494967437	-23.0304069462627	1.2725474	-1.5478179931640623
L48A:D52L:I53L:R55S:L56V:F74F:R78L:E80L:A81L:R82N	0.09201587937584697	1.0	-789.1261020132994	-31.969426940149788	1.4269462	-1.812478099149816
L48A:D52L:I53L:R55Y:L56L:F74F:R78R:E80E:A81A:R82R	1.1736371230138358	35.0	-266.9431565472579	-12.349936767815962	1.1526542	-1.4910148171817554
L48A:D52L:I53M:R55G:L56G:F74V:R78L:E80V:A81D:R82K	0.05081545001499539	-11.0	-762.9564845034577	-43.63348117300666	1.4860787	-1.9672454833984372
L48A:D52L:I53M:R55I:L56V:F74W:R78F:E80S:A81G:R82C	-0.01564569961399422	-8.0	-795.0128129908538	-46.427122194190815	1.5143489	-1.9776930865119489
L48A:D52L:I53M:R55K:L56R:F74R:R78S:E80P:A81I:R82C	-0.029317377687842136	-8.0	-811.6882807204222	-52.01902654395599	1.5395361	-2.1087091782513787
L48A:D52L:I53Q:R55G:L56D:F74S:R78L:E80S:A81R:R82G	0.004763812550344991	-19.0	-927.8936743685699	-44.35804867823208	1.5311056	-2.0584734748391544
L48A:D52L:I53R:R55K:L56E:F74F:R78R:E80E:A81A:R82R	1.133088104953447	27.0	-340.99828552694083	-19.788286367162076	1.2259178	-1.4605122285730698
L48A:D52L:I53R:R55R:L56K:F74S:R78R:E80L:A81L:R82N	0.03441453244619922	-1.0	-730.6448555180526	-35.224715336715235	1.4021419	-1.8722514433019304
L48A:D52L:I53R:R55R:L56T:F74V:R78R:E80H:A81V:R82K	0.029045309920093083	9.0	-562.9057113358474	-31.41531238727657	1.4019678	-1.831507065716912
L48A:D52L:I53T:R55K:L56K:F74Y:R78S:E80E:A81T:R82S	0.22529308587693522	2.0	-563.4257107922531	-41.77223127576326	1.4219882	-1.7536183076746323
L48A:D52L:I53T:R55N:L56R:F74F:R78R:E80E:A81A:R82R	0.2614140287432503	26.0	-337.8239617297149	-20.338832995395933	1.251475	-1.504232608570772
L48A:D52L:I53T:R55V:L56S:F74F:R78R:E80E:A81A:R82R	0.833477533876012	23.0	-376.21053161115407	-19.558330560906143	1.2720302	-1.5357674991383272
L48A:D52M:I53K:R55E:L56G:F74F:R78T:E80H:A81P:R82H	-0.04970996508926009	-4.0	-764.6308215805985	-43.43864854365529	1.4792867	-1.9078081916360292
L48A:D52M:I53K:R55R:L56N:F74F:R78R:E80E:A81A:R82R	0.41929933536564234	30.0	-299.3297571370102	-19.58446124845159	1.2279091	-1.5007013657513786
L48A:D52M:I53N:R55E:L56G:F74L:R78R:E80L:A81S:R82S	0.06917762547130125	-3.0	-602.369507784555	-39.6520471307831	1.4448936	-1.8268122055951288
L48A:D52M:I53R:R55D:L56I:F74F:R78T:E80R:A81M:R82I	-0.009891282708075507	-3.0	-674.9938612172105	-37.15193252462814	1.4697851	-1.8006415872012869
L48A:D52M:I53T:R55C:L56I:F74F:R78R:E80E:A81A:R82R	1.1345238901353276	27.0	-345.94170417279963	-21.01965581906916	1.2647771	-1.545012171128217
L48A:D52N:I53G:R55I:L56R:F74F:R78R:E80E:A81A:R82R	0.25668310665422134	25.0	-276.5295287558533	-24.804814660859847	1.304677	-1.5294916489545036
L48A:D52N:I53G:R55N:L56S:F74F:R78R:E80E:A81A:R82R	0.27701829207803197	27.0	-298.1840753981567	-23.82728756809865	1.2705318	-1.553695140165441
L48A:D52N:I53I:R55K:L56P:F74N:R78R:E80R:A81P:R82A	0.011848106910777343	8.0	-648.9983334729172	-40.797422019527176	1.4267701	-1.8947269215303308
L48A:D52N:I53I:R55P:L56H:F74V:R78I:E80C:A81L:R82A	0.01376040029040367	-7.0	-796.1224807450272	-45.00114328524887	1.5175077	-2.0533355712890624
L48A:D52N:I53K:R55I:L56L:F74F:R78R:E80E:A81A:R82R	0.963169783735329	33.0	-169.3712513873078	-16.178069623838383	1.2115647	-1.4509416468003218
L48A:D52N:I53K:R55K:L56E:F74T:R78Y:E80I:A81M:R82S	0.008371096326222531	-8.0	-699.8273029753663	-48.109749070428734	1.522156	-1.867278693704044
L48A:D52N:I53L:R55R:L56E:F74S:R78S:E80I:A81P:R82F	0.04078805406795563	-1.0	-715.7314328619933	-46.3172504225779	1.4646063	-1.9013792150160849
L48A:D52N:I53M:R55R:L56I:F74F:R78R:E80E:A81A:R82R	1.177695599194405	45.0	-203.89521419496313	-11.928686840012231	1.2496965	-1.4444029864142922
L48A:D52N:I53Q:R55D:L56R:F74F:R78R:E80E:A81A:R82R	0.0836221610803035	29.0	-241.26758884877938	-21.14347944123801	1.308523	-1.509584135167739
L48A:D52N:I53T:R55M:L56I:F74F:R78R:E80E:A81A:R82R	1.1710828011025496	34.0	-240.4377110430695	-18.127318250146345	1.2760781	-1.4496428545783548
L48A:D52N:I53V:R55S:L56L:F74F:R78R:E80E:A81A:R82R	1.1612137086526433	41.0	-137.58531076402443	-9.869938419960818	1.1590807	-1.3802881577435662
L48A:D52P:I53G:R55K:L56E:F74L:R78S:E80H:A81S:R82A	-0.09335362990923753	-6.0	-689.0925279089905	-47.64296565259974	1.5069079	-1.951413143382353
L48A:D52P:I53I:R55M:L56A:F74F:R78L:E80R:A81G:R82S	-0.0951035044841757	6.0	-659.4738316008546	-34.59450903041579	1.4238498	-1.7569479549632352
L48A:D52P:I53I:R55S:L56E:F74M:R78L:E80R:A81G:R82V	0.07838346321186818	-4.0	-693.5755281636216	-35.91433519003658	1.4506962	-1.8960273293887868
L48A:D52P:I53I:R55V:L56L:F74V:R78L:E80D:A81V:R82W	0.013616317890023617	4.0	-726.4100772568679	-33.70195181788404	1.4158843	-1.9327643899356617
L48A:D52P:I53K:R55F:L56G:F74P:R78T:E80D:A81T:R82K	0.06994928683674179	-9.0	-768.1243366667726	-46.97556411061123	1.5090413	-2.0948464786305148
L48A:D52P:I53L:R55I:L56S:F74F:R78R:E80E:A81A:R82R	0.8526268807871662	27.0	-392.79504029245146	-21.535899434776184	1.2366326	-1.6159687715418198
L48A:D52P:I53L:R55S:L56V:F74Y:R78D:E80S:A81S:R82P	-0.09526054599538897	1.0	-834.6858113476729	-48.41347778994441	1.4506778	-1.998670690199908
L48A:D52P:I53L:R55T:L56S:F74I:R78W:E80L:A81S:R82G	0.06426520061063234	-9.0	-758.8239601323105	-47.50293982447056	1.4267868	-1.9530461928423712
L48A:D52P:I53N:R55R:L56K:F74F:R78R:E80E:A81A:R82R	0.44883908543961665	33.0	-341.8539565274216	-18.82055277075051	1.2429157	-1.6018849092371323
L48A:D52P:I53Q:R55G:L56A:F74F:R78R:E80E:A81A:R82R	1.0605166761237492	26.0	-409.49452919454353	-22.31317510119516	1.2807837	-1.630853630514706
L48A:D52P:I53Q:R55M:L56E:F74Y:R78I:E80S:A81T:R82K	-0.024216174675553218	-4.0	-638.7964328715302	-48.2804195685294	1.4557412	-1.9474781709558824
L48A:D52P:I53Q:R55N:L56N:F74E:R78T:E80N:A81R:R82K	0.1099532334410258	-10.0	-733.3670133540131	-51.29476781723224	1.5156853	-2.1202995749080884
L48A:D52P:I53S:R55I:L56P:F74A:R78V:E80L:A81D:R82R	0.00826029964979808	-11.0	-899.4875678965547	-49.0929577616896	1.5093141	-2.1736505845013787
L48A:D52P:I53S:R55K:L56K:F74F:R78R:E80E:A81A:R82R	0.3948620348076209	29.0	-366.65475139112243	-23.293326408009307	1.2741024	-1.6045054716222429
L48A:D52P:I53S:R55T:L56G:F74L:R78Y:E80T:A81L:R82N	0.14330518380506369	-10.0	-962.38693775625	-43.65522831421731	1.4929187	-2.048100550034467
L48A:D52P:I53V:R55H:L56E:F74V:R78L:E80Y:A81I:R82S	-0.0003614225634296954	-7.0	-825.2023799130418	-37.8415179127569	1.4758084	-2.067703067555147
L48A:D52P:I53V:R55T:L56G:F74F:R78R:E80E:A81A:R82R	0.9750040021269173	30.0	-391.79592511148223	-17.779612532536703	1.2096622	-1.559405517578125
L48A:D52P:I53V:R55T:L56S:F74F:R78R:E80E:A81A:R82R	0.9938012322469962	30.0	-362.8629298874832	-19.335655944646533	1.204097	-1.5476120892693015
L48A:D52P:I53Y:R55L:L56V:F74P:R78F:E80L:A81S:R82L	-0.0039209602158680815	-11.0	-863.1446725794768	-46.875196296490685	1.4861578	-1.9588123994715076
L48A:D52Q:I53C:R55K:L56C:F74F:R78L:E80F:A81F:R82T	-0.11043658782308644	-3.0	-693.5260743805862	-43.982785412510566	1.467074	-1.8811160816865808
L48A:D52Q:I53I:R55R:L56E:F74R:R78F:E80D:A81G:R82G	-0.10857532078589066	5.0	-762.3066903540589	-33.45267290681841	1.4427645	-1.9396875718060664
L48A:D52Q:I53K:R55A:L56G:F74C:R78G:E80N:A81L:R82R	0.14816206283452	-7.0	-813.3925015398956	-39.7182443299771	1.499262	-2.0906896254595586
L48A:D52Q:I53K:R55K:L56E:F74F:R78R:E80E:A81A:R82R	1.0748472516547967	30.0	-289.9689139315582	-19.844861830784797	1.2623752	-1.4870960908777573
L48A:D52Q:I53P:R55E:L56E:F74F:R78R:E80E:A81A:R82R	0.5011847366121659	28.0	-404.18384785146486	-19.922382660221047	1.3039782	-1.6568239099839157
L48A:D52R:I53A:R55R:L56R:F74D:R78L:E80F:A81K:R82W	0.008665924281579222	-10.0	-869.3326055714584	-42.46584909501871	1.5298101	-2.0272015739889704
L48A:D52R:I53A:R55T:L56V:F74R:R78I:E80S:A81I:R82R	-0.024711963516911975	-2.0	-773.256791014383	-33.02270351414518	1.4745347	-2.0138300278607537
L48A:D52R:I53D:R55K:L56A:F74M:R78G:E80D:A81M:R82A	-0.09712835173374545	-7.0	-759.0909787604311	-38.792602490186255	1.5332484	-1.9092556224149817
L48A:D52R:I53E:R55R:L56R:F74V:R78T:E80V:A81S:R82L	-0.011367450109193399	-5.0	-531.8031196305252	-43.3162893252902	1.3947983	-1.760760857077206
L48A:D52R:I53G:R55K:L56S:F74F:R78R:E80E:A81A:R82R	0.4350689381326692	27.0	-363.330927700708	-22.27005094561809	1.2590767	-1.5688192928538602
L48A:D52R:I53G:R55Y:L56Y:F74F:R78R:E80G:A81A:R82R	1.068208549425815	18.0	-453.53394977540745	-28.80169970575298	1.3527044	-1.7265905043658087
L48A:D52R:I53H:R55I:L56S:F74F:R78R:E80E:A81A:R82R	0.45668971318755497	22.0	-370.8835574099518	-22.539819792974413	1.2768434	-1.6192111744600184
L48A:D52R:I53I:R55S:L56E:F74Y:R78G:E80V:A81S:R82I	-0.05095540784526587	-4.0	-604.1799896428086	-46.04793015156065	1.3844638	-1.80982666015625
L48A:D52R:I53I:R55T:L56Y:F74G:R78V:E80G:A81I:R82S	0.06828146812898356	-7.0	-829.377618951509	-38.15056749712858	1.4670291	-1.9964163387522975
L48A:D52R:I53K:R55E:L56G:F74M:R78G:E80D:A81D:R82C	0.018895297591167377	-13.0	-794.8759750792481	-46.95186671877309	1.5500466	-2.1496490478515624
L48A:D52R:I53K:R55I:L56G:F74F:R78R:E80E:A81A:R82R	0.7860171695090911	22.0	-391.8402162501312	-21.068475600452075	1.267832	-1.6248308967141545
L48A:D52R:I53K:R55K:L56G:F74G:R78G:E80K:A81L:R82I	-0.14439391113325853	-13.0	-866.4831530520416	-41.76928498873349	1.5296247	-2.0693187040441177
L48A:D52R:I53K:R55N:L56G:F74F:R78R:E80E:A81A:R82R	0.5965987348402542	25.0	-382.56468514890446	-20.09282352729133	1.2675738	-1.6251678466796875
L48A:D52R:I53K:R55Q:L56V:F74Y:R78N:E80R:A81C:R82S	0.10368248890324282	-2.0	-625.0611367651917	-45.08330514331101	1.481191	-1.90112699620864
L48A:D52R:I53K:R55R:L56E:F74F:R78R:E80E:A81A:R82R	0.9694481297458851	33.0	-306.78625871629487	-15.13665161901372	1.2278539	-1.5161845487706802
L48A:D52R:I53K:R55R:L56G:F74D:R78R:E80G:A81V:R82R	0.05491785369909048	7.0	-628.3781645962692	-29.629475992880543	1.4188875	-1.9546178481158087
L48A:D52R:I53K:R55R:L56K:F74S:R78T:E80P:A81S:R82V	-0.11257031971261226	-5.0	-656.1700360009171	-48.912543384219134	1.494002	-2.003803028779872
L48A:D52R:I53K:R55W:L56L:F74F:R78R:E80E:A81A:R82R	1.1463725754654717	31.0	-270.92340974302067	-13.588952432042788	1.2365222	-1.5438173181870405
L48A:D52R:I53L:R55E:L56V:F74F:R78R:E80E:A81A:R82R	1.1276232587747044	34.0	-348.1867752739883	-12.577729510874631	1.242189	-1.5398809096392465
L48A:D52R:I53L:R55M:L56E:F74P:R78Y:E80V:A81G:R82T	-0.023769227176244526	-11.0	-842.9942105481126	-44.66148317770967	1.4732884	-1.9381076588350183
L48A:D52R:I53M:R55E:L56C:F74F:R78R:E80E:A81A:R82R	1.112573916397399	31.0	-319.7952815958954	-19.035286986862047	1.2887228	-1.5631451775045957
L48A:D52R:I53M:R55K:L56K:F74G:R78S:E80K:A81E:R82N	0.01148236827976055	-4.0	-752.4005490252472	-45.28891852540437	1.4995563	-2.038309254365809
L48A:D52R:I53M:R55N:L56A:F74C:R78H:E80V:A81V:R82L	0.010081266685550618	-8.0	-750.1349334189392	-43.45804708956712	1.4954354	-1.9129401711856615
L48A:D52R:I53M:R55N:L56V:F74M:R78G:E80T:A81E:R82C	-0.08913534166078414	-6.0	-759.620919937799	-46.22259287002976	1.53697	-2.092891199448529
L48A:D52R:I53N:R55I:L56S:F74F:R78R:E80E:A81A:R82R	0.7275084092107491	23.0	-373.3097411105133	-22.536297353405644	1.2864714	-1.6033616009880514
L48A:D52R:I53P:R55G:L56P:F74Y:R78L:E80Q:A81T:R82V	-0.04632466778045169	-8.0	-822.6619668433167	-49.94807088003745	1.4930356	-2.090871653837316
L48A:D52R:I53P:R55S:L56K:F74L:R78R:E80S:A81L:R82H	-0.0689653077092074	-1.0	-786.9449231574035	-37.21134608151806	1.4863064	-2.076264684340533
L48A:D52R:I53R:R55K:L56C:F74F:R78R:E80E:A81A:R82R	1.09834833853896	29.0	-279.1630894133545	-21.262710497630906	1.2605913	-1.528066837086397
L48A:D52R:I53R:R55T:L56P:F74F:R78R:E80E:A81A:R82R	1.0912597101075399	24.0	-441.98549088926086	-21.585346520018906	1.2030023	-1.613616943359375
L48A:D52R:I53S:R55S:L56P:F74L:R78F:E80E:A81S:R82Y	-0.1274661027628788	-3.0	-866.5457745263077	-40.544328296764434	1.4716517	-1.9715339211856615
L48A:D52R:I53T:R55A:L56R:F74L:R78T:E80P:A81N:R82G	0.018686053090945582	-10.0	-793.4729484507538	-46.58722217045033	1.5385013	-2.1293105181525736
L48A:D52R:I53T:R55E:L56G:F74F:R78R:E80E:A81A:R82Q	0.1066486134092142	21.0	-423.12039055318604	-19.722894351161813	1.2734454	-1.5712228214039523
L48A:D52R:I53T:R55K:L56E:F74Y:R78C:E80A:A81E:R82R	-0.007037736075030045	3.0	-589.8424920031525	-41.16334839499359	1.4169888	-1.8300528133616727
L48A:D52R:I53T:R55K:L56I:F74F:R78R:E80E:A81A:R82R	1.2303475370569292	35.0	-305.4118380496002	-15.232938495511917	1.2411084	-1.4996169146369485
L48A:D52R:I53T:R55K:L56K:F74Q:R78V:E80Q:A81R:R82K	-0.012924195792632976	-6.0	-623.0729644724823	-42.2556104051273	1.4596082	-1.9473456887637868
L48A:D52R:I53T:R55N:L56D:F74H:R78M:E80S:A81L:R82Y	-0.009295111838357914	-11.0	-877.0490579077699	-42.23698084133321	1.5242194	-1.990831801470588
L48A:D52R:I53T:R55N:L56E:F74T:R78V:E80L:A81A:R82E	-0.10131494096082796	-5.0	-610.913575596521	-37.69793767478768	1.4313375	-1.7934511072495405
L48A:D52R:I53T:R55Q:L56S:F74F:R78R:E80E:A81A:R82R	0.4620880882194741	28.0	-337.91470365018614	-18.243749461470543	1.2532651	-1.5310191434972429
L48A:D52R:I53T:R55R:L56L:F74F:R78R:E80E:A81A:R82R	1.2055269346940773	42.0	-205.99245693177951	-6.654171663929446	1.1597378	-1.4130123362821692
L48A:D52R:I53T:R55S:L56Q:F74N:R78M:E80G:A81K:R82R	-0.14131845966944384	-5.0	-707.9147822329498	-36.79946091810598	1.4813651	-2.040317311006434
L48A:D52R:I53T:R55Y:L56R:F74F:R78R:E80E:A81A:R82R	0.5723581285860421	27.0	-310.52507442922365	-20.17987526930301	1.2660583	-1.5600928811465993
L48A:D52R:I53V:R55K:L56E:F74Y:R78I:E80S:A81Q:R82Q	0.01628840810900884	2.0	-658.7902275750138	-40.527442220804005	1.3950437	-1.8435239904067096
L48A:D52R:I53W:R55K:L56S:F74W:R78L:E80W:A81I:R82G	0.11662402456991736	-11.0	-852.6159885832762	-45.23747491997074	1.4853649	-2.051215856215533
L48A:D52S:I53A:R55K:L56K:F74A:R78M:E80H:A81L:R82L	-0.03937600467681371	-8.0	-730.3703636118865	-38.803338503234045	1.4877793	-1.8914060704848343
L48A:D52S:I53A:R55R:L56K:F74F:R78R:E80E:A81A:R82R	0.6500722070588943	35.0	-240.96250931710972	-14.353087514598885	1.222651	-1.4552439970128677
L48A:D52S:I53E:R55K:L56K:F74V:R78G:E80V:A81W:R82S	0.04345022411890576	-12.0	-731.0878258177735	-48.30390302984779	1.5210385	-1.9134166044347427
L48A:D52S:I53F:R55D:L56H:F74A:R78G:E80V:A81A:R82R	0.07309806604591389	1.0	-561.8283454844452	-37.10220592027258	1.4581774	-1.8279408174402572
L48A:D52S:I53G:R55K:L56K:F74F:R78I:E80R:A81R:R82K	-0.10375872286896035	1.0	-578.6937794873216	-37.60439499258973	1.4146764	-1.755563534007353
L48A:D52S:I53H:R55I:L56L:F74P:R78K:E80N:A81S:R82G	-0.09094254549436986	-3.0	-583.5119143435456	-41.41850619168872	1.4525416	-1.9505202349494488
L48A:D52S:I53I:R55K:L56G:F74L:R78V:E80C:A81G:R82N	-0.027403336298366856	0.0	-619.9320736596085	-40.59191558931343	1.4697462	-1.9345363841337315
L48A:D52S:I53I:R55L:L56K:F74I:R78L:E80Q:A81E:R82K	0.05026730372720376	1.0	-513.7558789441086	-37.97513600574348	1.391893	-1.8353628719554227
L48A:D52S:I53I:R55T:L56P:F74Y:R78T:E80F:A81S:R82H	0.11922338290294124	0.0	-631.9879825303054	-48.03216944860833	1.3823543	-1.814210600011489
L48A:D52S:I53K:R55R:L56E:F74E:R78L:E80R:A81S:R82Q	-0.044938571655990155	-2.0	-503.5657838532425	-36.86541848005618	1.4384023	-1.758157169117647
L48A:D52S:I53L:R55K:L56K:F74F:R78R:E80E:A81A:R82R	0.4047470557237887	34.0	-208.9587789246537	-17.431127993422706	1.2331154	-1.421887476303998
L48A:D52S:I53M:R55R:L56S:F74H:R78G:E80V:A81I:R82N	-0.12642035335286617	-3.0	-718.913941735933	-41.8520105089201	1.5098044	-1.9387519387637868
L48A:D52S:I53N:R55K:L56K:F74F:R78R:E80E:A81A:R82R	0.2026754160142402	30.0	-233.71331834287423	-20.91607099275643	1.2844908	-1.4745796652401195
L48A:D52S:I53N:R55K:L56R:F74F:R78R:E80E:A81A:R82R	0.2767329228659833	31.0	-225.84210862607733	-20.78443376078576	1.2627368	-1.4621943754308364
L48A:D52S:I53P:R55G:L56M:F74I:R78L:E80N:A81V:R82Q	-0.023476000203694312	-4.0	-673.9054700324036	-39.75054411134806	1.4925015	-2.060556748334099
L48A:D52S:I53P:R55K:L56K:F74F:R78R:E80E:A81A:R82R	0.005430269958162435	30.0	-294.38020319432985	-22.281132008687564	1.2841392	-1.5912351720473346
L48A:D52S:I53P:R55R:L56Q:F74T:R78P:E80F:A81D:R82F	0.05847422507304713	-8.0	-946.085678786943	-53.6486636486286	1.5188731	-2.1843812830307905
L48A:D52S:I53P:R55T:L56N:F74L:R78F:E80H:A81I:R82D	0.12707346834148514	-10.0	-901.3580483386019	-42.32066599871246	1.5147917	-2.0882528866038603
L48A:D52S:I53P:R55V:L56Y:F74F:R78R:E80E:A81A:R82R	1.0955285337394718	28.0	-339.7627165266968	-22.02020620658368	1.2930487	-1.6417263255399817
L48A:D52S:I53Q:R55K:L56E:F74V:R78L:E80P:A81S:R82D	0.02219091230068689	-4.0	-661.9374041983582	-44.90725094177196	1.5109932	-1.9250773710363047
L48A:D52S:I53Q:R55S:L56L:F74F:R78R:E80E:A81A:R82R	1.1410707044175399	34.0	-181.79002050847782	-13.079759428834222	1.2029811	-1.435346087287454
L48A:D52S:I53R:R55E:L56E:F74S:R78P:E80S:A81N:R82L	0.04632824749138698	-13.0	-844.5634384104706	-46.33800966135004	1.5095304	-2.0568876378676477
L48A:D52S:I53R:R55G:L56G:F74F:R78M:E80F:A81I:R82F	-0.06403150715566884	-8.0	-829.7291615673996	-42.58415644050365	1.4784669	-1.9542778463924635
L48A:D52S:I53R:R55S:L56S:F74F:R78R:E80E:A81A:R82R	0.9212520525799959	25.0	-282.91243013829956	-19.474801811679757	1.247303	-1.501325091193704
L48A:D52S:I53R:R55T:L56L:F74L:R78P:E80I:A81N:R82K	-0.010313895457358616	-2.0	-617.2218885371185	-40.77326143807477	1.4031096	-1.9048052619485292
L48A:D52S:I53R:R55V:L56Q:F74L:R78L:E80Q:A81M:R82R	0.029285967258596265	-1.0	-540.670637554834	-32.85970244115924	1.450072	-1.8410371668198529
L48A:D52S:I53S:R55E:L56K:F74P:R78I:E80Q:A81R:R82P	-0.08433244265262983	-14.0	-958.2699274012544	-44.28725241353459	1.5277812	-2.080007755055147
L48A:D52S:I53T:R55S:L56R:F74R:R78S:E80F:A81S:R82L	0.013943792457502538	-12.0	-570.5743250319458	-47.78835471863022	1.4897588	-1.8383844712201287
L48A:D52S:I53T:R55T:L56S:F74F:R78R:E80E:A81A:R82R	0.8168530742703195	27.0	-260.909451718042	-18.653924719291357	1.2223021	-1.439662888470818
L48A:D52S:I53V:R55R:L56S:F74F:R78R:E80E:A81A:R82R	1.1361456610686282	39.0	-211.34750265569465	-12.178563383465187	1.1919727	-1.4074634327607995
L48A:D52T:I53A:R55K:L56G:F74I:R78K:E80D:A81G:R82G	-0.056830484843229015	0.0	-662.7108076045015	-38.10257201178501	1.4723247	-1.940705602309283
L48A:D52T:I53G:R55G:L56N:F74L:R78S:E80K:A81T:R82H	-0.09638489984064492	-10.0	-699.5321984240509	-47.351136580307866	1.5294772	-1.9638978845932904
L48A:D52T:I53I:R55R:L56M:F74R:R78H:E80M:A81S:R82E	0.0819889881967957	9.0	-500.3402041861512	-36.67445709996901	1.3995444	-1.7134699204388786
L48A:D52T:I53K:R55K:L56C:F74S:R78S:E80A:A81S:R82S	0.12152725429460653	-8.0	-544.3282831618286	-48.72939503303314	1.4922434	-1.839055678423713
L48A:D52T:I53K:R55K:L56G:F74F:R78R:E80E:A81A:R82R	0.5520505403124306	28.0	-307.18186234922183	-19.622759595793468	1.2915692	-1.4878860473632811
L48A:D52T:I53L:R55E:L56K:F74F:R78R:E80E:A81A:R82R	0.6109024451188343	30.0	-283.9835087487198	-16.189386056608782	1.257859	-1.4571977503159468
L48A:D52T:I53L:R55N:L56Y:F74S:R78I:E80N:A81K:R82P	0.06312522180043512	-8.0	-927.8137839505173	-45.46049275699079	1.5191402	-2.0896864947150737
L48A:D52T:I53L:R55Q:L56V:F74F:R78P:E80H:A81A:R82V	-0.08153804107261203	11.0	-637.1050157973267	-33.74154917506985	1.4150586	-1.742950439453125
L48A:D52T:I53N:R55S:L56R:F74F:R78R:E80E:A81A:R82R	0.23523982679003824	26.0	-294.4245117136933	-20.551914980354923	1.2949591	-1.5131130442899816
L48A:D52T:I53P:R55I:L56C:F74F:R78R:E80E:A81A:R82R	0.8439417214284239	24.0	-351.83831324071656	-25.51581136138157	1.2836306	-1.6509085262522978
L48A:D52T:I53Q:R55K:L56E:F74W:R78Y:E80I:A81T:R82Y	0.1667678240180049	-7.0	-743.807383484552	-52.29472923875619	1.474244	-1.7863482306985294
L48A:D52T:I53R:R55G:L56T:F74G:R78L:E80R:A81V:R82F	-0.0428491202240876	-15.0	-862.9514028498627	-40.35203054103658	1.5384071	-1.943286491842831
L48A:D52T:I53R:R55K:L56F:F74T:R78V:E80T:A81V:R82H	0.12550626896332218	-5.0	-662.1047141978241	-42.182806333426925	1.5019288	-1.839921839096967
L48A:D52T:I53R:R55P:L56V:F74H:R78S:E80T:A81E:R82P	-0.029991964251052838	-13.0	-944.2975912997223	-52.88202200560204	1.5656096	-2.1389291202320773
L48A:D52T:I53R:R55R:L56C:F74E:R78G:E80A:A81I:R82S	0.058455894512578564	-8.0	-710.2830947110153	-41.84964287286493	1.4890475	-1.9511806712431063
L48A:D52T:I53R:R55R:L56R:F74L:R78I:E80L:A81R:R82V	-0.009551541266687193	-8.0	-656.3053799340227	-37.80019521549002	1.4830978	-1.831033145680147
L48A:D52T:I53S:R55K:L56E:F74F:R78R:E80E:A81A:R82R	1.0928858305681164	30.0	-300.3830869624115	-19.841930694219627	1.2768096	-1.4649173512178308
L48A:D52T:I53S:R55K:L56G:F74F:R78R:E80E:A81A:R82R	0.2540197908597169	29.0	-332.80028933973085	-19.40951416478856	1.2602447	-1.5074453914866728
L48A:D52T:I53S:R55K:L56V:F74G:R78R:E80Q:A81K:R82E	0.026659469279969848	5.0	-670.8303708025909	-37.77431285187231	1.4514266	-1.8523564955767464
L48A:D52T:I53S:R55Y:L56V:F74W:R78G:E80L:A81K:R82D	-0.028705448737963848	-9.0	-844.0351221510865	-46.0247994793408	1.5012088	-1.989829747817096
L48A:D52T:I53T:R55S:L56R:F74F:R78R:E80E:A81A:R82R	0.1813712850236043	27.0	-274.35676393003234	-18.55573887364517	1.2484577	-1.459906903435202
L48A:D52T:I53T:R55V:L56E:F74I:R78V:E80G:A81M:R82G	0.005734498705942272	-14.0	-777.1453787753082	-41.13345297241358	1.562226	-2.005358707203585
L48A:D52T:I53V:R55S:L56E:F74F:R78R:E80E:A81A:R82R	1.0590381145675776	31.0	-286.0305865475632	-15.445718505947298	1.2177055	-1.440887720444623
L48A:D52T:I53W:R55M:L56E:F74P:R78P:E80P:A81R:R82T	0.051821488758753836	-15.0	-1047.146141810129	-52.718000648173074	1.5735453	-2.2020570642807904
L48A:D52T:I53Y:R55T:L56L:F74L:R78S:E80S:A81Q:R82R	0.048113340797195835	8.0	-523.4174229094483	-34.83364515618632	1.4137932	-1.7900790943818934
L48A:D52V:I53I:R55Q:L56E:F74F:R78R:E80E:A81A:R82R	0.38423110088693224	33.0	-315.8005279252029	-15.52811752015623	1.229403	-1.4527930764590993
L48A:D52V:I53K:R55D:L56G:F74V:R78S:E80L:A81R:R82R	-0.09828546378824769	-9.0	-744.0425665328005	-38.39751439759311	1.5161514	-1.9817233814912685
L48A:D52V:I53K:R55K:L56K:F74P:R78V:E80H:A81L:R82D	-0.03777086333032962	-14.0	-919.2720003554322	-41.731049777075896	1.5201147	-1.9893129236557905
L48A:D52V:I53K:R55R:L56S:F74F:R78R:E80E:A81A:R82R	0.39481645366664325	30.0	-312.06658441514736	-17.078005636830312	1.2335597	-1.4981243357938878
L48A:D52V:I53L:R55E:L56V:F74A:R78Y:E80N:A81R:R82L	-0.1115138916269835	-8.0	-887.6563969799973	-38.16698176795944	1.4991165	-1.9301046932444847
L48A:D52V:I53M:R55S:L56T:F74W:R78R:E80F:A81C:R82S	0.03695799263540162	-1.0	-616.7489132830597	-44.09602814809659	1.4395409	-1.8828586353975183
L48A:D52V:I53N:R55K:L56L:F74F:R78R:E80E:A81A:R82R	1.0790221955016046	35.0	-237.44121121854556	-14.47844479322157	1.2131852	-1.4392400404986214
L48A:D52V:I53P:R55I:L56R:F74L:R78V:E80R:A81R:R82L	-0.010569495336509438	-16.0	-810.1700056502319	-44.09850751785598	1.5174724	-2.039044727998621
L48A:D52V:I53T:R55I:L56S:F74K:R78V:E80I:A81R:R82S	-0.0620212214114548	-22.0	-816.847860474298	-47.67994126612484	1.5365415	-2.002288459329044
L48A:D52V:I53T:R55R:L56R:F74F:R78R:E80E:A81A:R82R	1.0259075779448952	33.0	-271.4712789723373	-15.0349498626274	1.2335778	-1.4444839477539062
L48A:D52V:I53V:R55T:L56S:F74R:R78S:E80L:A81A:R82K	0.0038492582655341714	-2.0	-510.53304597825775	-37.31264832250508	1.3575954	-1.7444145651424632
L48A:D52W:I53H:R55K:L56R:F74G:R78P:E80R:A81I:R82R	-0.0047422614310956845	-6.0	-857.8230961749055	-40.65001794874752	1.4839724	-2.040167774873621
L48A:D52W:I53I:R55I:L56Q:F74V:R78M:E80G:A81F:R82R	0.08434227403567562	-3.0	-702.3283409306505	-34.2352766883796	1.4466302	-1.943572998046875
L48A:D52W:I53I:R55K:L56K:F74L:R78F:E80N:A81F:R82E	-0.07405403357097767	-3.0	-814.7694517800309	-37.58648308173906	1.47121	-1.8764273250804229
L48A:D52W:I53K:R55T:L56Y:F74F:R78R:E80E:A81A:R82R	1.1654652943945338	24.0	-333.2424632498719	-21.33586807806205	1.2546688	-1.4796008839326746
L48A:D52W:I53M:R55D:L56V:F74I:R78L:E80S:A81V:R82R	-0.027821839885087876	2.0	-676.9312077948548	-31.00577128587065	1.5096519	-1.9423077751608453
L48A:D52W:I53R:R55I:L56A:F74F:R78R:E80E:A81A:R82R	1.1288624858858143	21.0	-355.03787168950817	-20.661216527258148	1.2739855	-1.526165771484375
L48A:D52W:I53T:R55K:L56E:F74F:R78Q:E80K:A81T:R82D	-0.0550133496853462	4.0	-593.2721266934373	-36.88462516600157	1.4159154	-1.684442497702206
L48A:D52Y:I53E:R55L:L56G:F74R:R78R:E80L:A81R:R82E	-0.04452006622109652	-10.0	-738.1137174555756	-40.23727429774044	1.4408411	-1.895937930836397
L48A:D52Y:I53F:R55R:L56E:F74F:R78R:E80E:A81A:R82R	0.5847864439149595	35.0	-338.3436081120468	-15.723316985833662	1.2500051	-1.4764012953814338
L48A:D52Y:I53I:R55G:L56R:F74W:R78S:E80S:A81T:R82C	-0.03731116160062932	-5.0	-638.965596170137	-49.24761635039613	1.4549736	-1.907418643727022
L48A:D52Y:I53I:R55S:L56L:F74F:R78R:E80E:A81A:R82R	0.6552827314834383	39.0	-251.34313113183754	-9.318113620105578	1.1554517	-1.422061965044807
L48A:D52Y:I53L:R55F:L56S:F74C:R78S:E80Y:A81R:R82T	0.009428596904787674	-14.0	-808.8578225323655	-47.032430769028906	1.5164353	-2.066083122702206
L48A:D52Y:I53L:R55G:L56S:F74F:R78R:E80E:A81A:R82R	0.2473410263175399	27.0	-392.861599321077	-18.633147197570903	1.2398616	-1.536492919921875
L48A:D52Y:I53N:R55D:L56M:F74M:R78C:E80L:A81E:R82R	0.08231973101193722	-3.0	-658.2822623202301	-39.68729948163855	1.4960947	-1.938458610983456
L48A:D52Y:I53R:R55K:L56E:F74F:R78R:E80E:A81A:R82R	0.9848088580643337	28.0	-335.69937939138185	-19.61802089533376	1.2482424	-1.4711322560029871
L48A:D52Y:I53S:R55I:L56K:F74F:R78R:E80E:A81A:R82R	0.7066009876114707	22.0	-384.9554511019684	-23.1934453825852	1.3050337	-1.569844144933364
L48A:D52Y:I53T:R55N:L56G:F74K:R78G:E80R:A81D:R82Y	0.06257739829599523	-15.0	-919.4063313910461	-48.856195003877474	1.5253148	-2.073784143784467
L48A:D52Y:I53W:R55G:L56K:F74R:R78V:E80V:A81S:R82T	0.103116149970985	-17.0	-694.1574342677094	-49.96321916600027	1.5063756	-1.909432803883272
L48C:D52A:I53D:R55T:L56S:F74F:R78R:E80E:A81A:R82R	0.6988572483469048	21.0	-308.5000894019104	-20.432238510226853	1.2608919	-1.5215967514935662
L48C:D52A:I53E:R55T:L56G:F74F:R78R:E80E:A81A:R82R	0.8492952203419661	22.0	-311.30555924863586	-19.07118642680507	1.2381407	-1.5320707433363971
L48C:D52A:I53L:R55K:L56I:F74G:R78K:E80F:A81D:R82K	-0.04376425444809666	1.0	-590.1316258141495	-40.8372098856139	1.4453496	-1.9669236127068013
L48C:D52A:I53P:R55R:L56N:F74L:R78I:E80N:A81I:R82R	0.03308917062414297	2.0	-701.1050643155074	-35.024434054009134	1.4738886	-2.1248104319852943
L48C:D52A:I53V:R55K:L56W:F74F:R78R:E80E:A81A:R82R	1.184500993019398	33.0	-202.1510712811447	-16.86888890432965	1.2147049	-1.4421864229090071
L48C:D52D:I53I:R55R:L56L:F74F:R78R:E80E:A81A:R82R	0.6479296255382507	55.0	-40.02558130712287	0.0	1.0644025	-1.2903915405273438
L48C:D52D:I53V:R55I:L56Y:F74F:R78R:E80E:A81A:R82R	0.819058710290703	38.0	-173.0199739167191	-14.297998039117374	1.1906071	-1.4179574405445772
L48C:D52E:I53G:R55S:L56F:F74F:R78R:E80E:A81A:R82R	1.0019059993143193	29.0	-316.16253942937624	-17.55009019415229	1.2926865	-1.5786919088924631
L48C:D52E:I53Y:R55E:L56T:F74V:R78G:E80T:A81E:R82H	0.021734264000614248	-5.0	-788.0070874640443	-42.00045260839579	1.5602738	-2.073040591969209
L48C:D52F:I53I:R55K:L56C:F74F:R78R:E80E:A81A:R82R	0.9499313969378407	33.0	-282.77812954873804	-18.824977915614	1.2292536	-1.4611241060144762
L48C:D52G:I53I:R55I:L56I:F74F:R78T:E80R:A81L:R82K	0.05026730372720376	10.0	-584.2206259200074	-31.24202451337078	1.3902559	-1.7897597369025735
L48C:D52G:I53I:R55K:L56A:F74L:R78H:E80D:A81I:R82S	-0.015966499452416193	5.0	-686.2851495453813	-33.41715312649467	1.4589307	-1.8415060604319853
L48C:D52G:I53K:R55K:L56K:F74C:R78P:E80Y:A81T:R82A	0.042331667257883926	-14.0	-790.2440531203248	-51.5263762034192	1.5365953	-2.0953582763671874
L48C:D52G:I53L:R55V:L56I:F74F:R78R:E80E:A81A:R82R	1.1713720643990655	32.0	-299.89565751046905	-13.781215759041515	1.2642131	-1.5944675221162683
L48C:D52G:I53R:R55K:L56I:F74L:R78K:E80D:A81T:R82F	-0.03355441875295167	3.0	-617.3715379664399	-38.94100045335836	1.4770831	-1.8874897676355695
L48C:D52H:I53D:R55V:L56S:F74N:R78S:E80L:A81T:R82G	0.06575289254368723	-18.0	-748.123135513971	-50.65690108074796	1.5643061	-2.089664234834559
L48C:D52K:I53A:R55K:L56T:F74F:R78R:E80E:A81A:R82R	0.9874777353865605	32.0	-363.3132489630676	-16.785878747559764	1.2794805	-1.5888924991383273
L48C:D52K:I53L:R55K:L56K:F74R:R78D:E80A:A81S:R82A	0.03602387500601189	-5.0	-638.8326738545395	-42.02441987857492	1.4728796	-1.8922598446116727
L48C:D52K:I53S:R55Q:L56Q:F74I:R78N:E80W:A81R:R82K	0.07108080123575698	-7.0	-739.9416843363739	-43.770505722694	1.5036161	-2.0783449060776653
L48C:D52K:I53T:R55K:L56R:F74F:R78R:E80E:A81A:R82R	0.6114967044759211	31.0	-293.73426217527157	-18.25610588879863	1.2610615	-1.5326284969554227
L48C:D52L:I53A:R55Q:L56R:F74F:R78R:E80E:A81A:R82R	0.9404437045792443	26.0	-371.40464662999875	-19.23002094586991	1.2844613	-1.5506311753216913
L48C:D52N:I53I:R55S:L56G:F74C:R78R:E80F:A81C:R82C	-0.11912005274911792	-1.0	-511.92171871156467	-46.04878730999826	1.436888	-1.9683037252987128
L48C:D52N:I53L:R55H:L56I:F74R:R78E:E80K:A81K:R82R	-0.08089558845219283	9.0	-574.934198207567	-31.845339999070347	1.4596019	-1.9226400936351105
L48C:D52N:I53T:R55K:L56R:F74I:R78L:E80R:A81F:R82R	-0.013402075210681338	3.0	-549.6384485671022	-33.32486690989936	1.4696418	-1.829238353056066
L48C:D52N:I53Y:R55F:L56C:F74L:R78L:E80D:A81N:R82R	-0.008990751299331839	3.0	-535.6610574671722	-39.62631327022427	1.5050209	-1.9678050321691176
L48C:D52Q:I53M:R55C:L56L:F74P:R78L:E80G:A81N:R82G	-0.03706034455195602	-8.0	-804.8273326346374	-39.63405877594232	1.5290015	-2.11143996294807
L48C:D52Q:I53Q:R55M:L56K:F74R:R78L:E80I:A81P:R82L	-0.10141566317014036	-18.0	-736.1626851031281	-50.34675080482543	1.506453	-2.000334077722886
L48C:D52R:I53D:R55Y:L56I:F74Y:R78I:E80H:A81T:R82S	-0.12413700369146684	-7.0	-712.036365408609	-42.83674266877097	1.5174817	-2.0326161104090072
L48C:D52R:I53H:R55P:L56A:F74F:R78R:E80E:A81A:R82R	0.8307304296664516	24.0	-420.9374045321442	-23.011524345385624	1.3112925	-1.750039493336397
L48C:D52R:I53I:R55R:L56S:F74K:R78K:E80Q:A81P:R82V	-0.055933958310214624	5.0	-610.0319744536376	-39.383532606330846	1.3953154	-1.9668902228860292
L48C:D52R:I53L:R55K:L56H:F74T:R78R:E80S:A81G:R82N	-0.03567883587336415	6.0	-595.535227603624	-40.35829899569853	1.4279885	-1.956918514476103
L48C:D52R:I53M:R55D:L56G:F74F:R78R:E80E:A81A:R82R	0.6154292261578751	28.0	-406.780758566568	-17.444929668232362	1.3103228	-1.6712321561925552
L48C:D52R:I53M:R55D:L56T:F74S:R78R:E80W:A81L:R82G	-0.11663829568384729	-4.0	-873.2109250494934	-37.11426095574461	1.5522113	-2.1485179227941176
L48C:D52R:I53Q:R55K:L56K:F74F:R78S:E80S:A81I:R82D	0.024159924391954263	0.0	-716.96067964525	-40.70954543005246	1.4708238	-1.8858615650850183
L48C:D52R:I53R:R55G:L56R:F74F:R78R:E80E:A81A:R82R	0.0979871572242785	23.0	-359.365048165033	-20.64707417979298	1.2858092	-1.6259124755859375
L48C:D52R:I53T:R55I:L56T:F74A:R78C:E80H:A81S:R82S	-0.016670763969285424	-13.0	-680.729809994409	-45.28129313729187	1.5287825	-2.027562578986673
L48C:D52R:I53V:R55I:L56K:F74F:R78R:E80E:A81A:R82R	0.4920976084240705	27.0	-317.1416940876938	-18.724447587828763	1.2433908	-1.6003313849954044
L48C:D52R:I53W:R55R:L56K:F74L:R78P:E80P:A81L:R82H	0.006112291879167598	-3.0	-987.657240361879	-42.94131929199648	1.543189	-2.217869298598345
L48C:D52S:I53D:R55T:L56L:F74F:R78R:E80E:A81A:R82R	1.0563651937906706	31.0	-197.4918309638001	-13.172186083695124	1.1885146	-1.4412229650160846
L48C:D52S:I53K:R55K:L56E:F74F:R78R:E80E:A81A:R82R	1.0836520711035618	29.0	-245.6160758921601	-19.720464311652904	1.2685373	-1.5088946174172797
L48C:D52S:I53K:R55K:L56K:F74F:R78R:E80E:A81A:R82R	0.06608631051977394	28.0	-226.04141501874705	-20.89933270035908	1.2481526	-1.5104883530560662
L48C:D52S:I53P:R55H:L56G:F74F:R78H:E80L:A81D:R82V	0.03528250490395171	-5.0	-731.1486085125902	-45.90905153219569	1.4552128	-1.962460147633272
L48C:D52S:I53R:R55Y:L56R:F74S:R78Q:E80V:A81R:R82V	-0.04527333079264638	-16.0	-646.4912738272645	-47.9258487866482	1.5267016	-1.9619537353515624
L48C:D52S:I53W:R55V:L56K:F74F:R78R:E80E:A81A:R82R	0.27367669156916996	24.0	-274.601672787378	-20.654596065203805	1.3224447	-1.5807978012982538
L48C:D52T:I53G:R55I:L56M:F74W:R78K:E80I:A81M:R82G	0.07238297016343088	-10.0	-679.8136929461457	-47.14106550734323	1.4646779	-1.9380602668313416
L48C:D52T:I53L:R55R:L56V:F74F:R78R:E80E:A81A:R82R	1.1037530061383711	40.0	-256.5804883906342	-10.171643288620544	1.2266645	-1.476779982622932
L48C:D52T:I53R:R55Q:L56W:F74F:R78R:E80E:A81A:R82R	1.1264480346681478	26.0	-270.6362097212769	-19.790696531836147	1.2799048	-1.5073504279641543
L48C:D52V:I53V:R55I:L56R:F74K:R78T:E80P:A81N:R82I	-0.08251169495806301	-15.0	-768.8071720787979	-51.51475347033556	1.5210183	-2.1320766673368565
L48C:D52Y:I53H:R55P:L56A:F74F:R78R:E80E:A81A:R82R	0.8415704552750903	23.0	-440.4260756442048	-23.818488636892653	1.3035406	-1.6932410745059745
L48C:D52Y:I53V:R55I:L56P:F74V:R78Q:E80E:A81F:R82G	-0.05263530181976429	-4.0	-864.3804158160187	-39.40562417941237	1.4757454	-2.0759833840762867
L48D:D52A:I53E:R55V:L56E:F74F:R78R:E80E:A81A:R82R	0.9452543419234182	21.0	-319.38164400548703	-19.512604913787072	1.2918882	-1.5039635153377755
L48D:D52A:I53L:R55G:L56I:F74S:R78S:E80V:A81T:R82N	-0.05727743346522201	-9.0	-702.9864704319931	-43.07419310350997	1.4947777	-1.9468496883616728
L48D:D52A:I53N:R55G:L56Y:F74F:R78R:E80E:A81A:R82R	1.0486345497317233	24.0	-348.3241631457306	-21.59232721598892	1.294117	-1.5243767233455885
L48D:D52A:I53P:R55P:L56C:F74R:R78R:E80R:A81L:R82S	-0.12359105955226848	-8.0	-817.7304779002166	-43.31312535405596	1.5446965	-2.132802806181066
L48D:D52D:I53G:R55P:L56R:F74V:R78R:E80E:A81A:R82R	-0.03371614141792912	21.0	-364.69807931871185	-25.00591285222981	1.3038129	-1.7028146182789523
L48D:D52D:I53H:R55H:L56D:F74T:R78V:E80E:A81K:R82R	-0.12885813498453333	7.0	-561.2705758282639	-30.22355310725652	1.380444	-1.8298300350413603
L48D:D52D:I53I:R55R:L56L:F74A:R78R:E80R:A81N:R82G	0.11723595351979565	23.0	-441.59390782804263	-19.376328970121904	1.2796774	-1.6905413459329044
L48D:D52D:I53I:R55R:L56L:F74F:R78I:E80E:A81V:R82K	1.0741346700036671	35.0	-287.28271274060984	-11.85856979777418	1.1459738	-1.4813179464901194
L48D:D52D:I53I:R55R:L56L:F74F:R78P:E80L:A81F:R82R	0.05902288621915894	30.0	-535.7620663353897	-19.623075191570933	1.2230625	-1.595184326171875
L48D:D52D:I53I:R55R:L56L:F74F:R78R:E80E:A81A:R82R	0.6552827314834383	54.0	-63.491053337762516	0.0	1.0451655	-1.242731969496783
L48D:D52D:I53K:R55I:L56A:F74V:R78S:E80E:A81F:R82S	0.09423371101867364	-1.0	-622.6444607922531	-34.313891362755385	1.4352468	-1.7950225830078126
L48D:D52D:I53P:R55I:L56L:F74F:R78R:E80E:A81A:R82R	0.816164026328132	37.0	-217.28852824659123	-12.287506533088164	1.196466	-1.5003059835994943
L48D:D52D:I53R:R55D:L56N:F74F:R78R:E80E:A81A:R82R	0.46445818108145637	30.0	-246.27018308133853	-17.08768489589147	1.222571	-1.4510772705078123
L48D:D52D:I53R:R55L:L56Q:F74F:R78R:E80E:A81A:R82R	0.8663385501254983	30.0	-186.13895997495428	-15.274144515147782	1.1924092	-1.3849193797392003
L48D:D52D:I53R:R55L:L56Q:F74F:R78T:E80N:A81Q:R82F	0.10313047313378551	1.0	-622.5326496788956	-41.74572875091508	1.425218	-1.7270527559168198
L48D:D52D:I53S:R55A:L56L:F74Y:R78P:E80S:A81G:R82S	0.11252446315006938	5.0	-638.2557532259918	-36.70204931087119	1.3802059	-1.8385460348690257
L48D:D52D:I53T:R55K:L56K:F74F:R78R:E80E:A81A:R82R	1.0946819606270741	36.0	-165.05594162435307	-14.421002362047147	1.2028177	-1.3433293062097886
L48D:D52E:I53F:R55P:L56G:F74G:R78V:E80D:A81K:R82E	-0.06654472868375945	-10.0	-927.205460209558	-43.31856045641143	1.5632162	-2.1328281178193933
L48D:D52E:I53K:R55K:L56K:F74G:R78F:E80S:A81N:R82T	-0.041424231245193656	-11.0	-780.3225102850892	-42.59986945660967	1.5370136	-1.9812510770909928
L48D:D52E:I53T:R55E:L56E:F74T:R78N:E80N:A81S:R82H	0.05650582672876195	-4.0	-653.1151782462097	-42.49305624729641	1.5266819	-1.9369034711052389
L48D:D52E:I53T:R55N:L56G:F74F:R78R:E80E:A81A:R82R	0.9006415457749213	28.0	-339.4037987658478	-15.59861415026171	1.2721678	-1.534166223862592
L48D:D52F:I53E:R55D:L56L:F74F:R78R:E80E:A81A:R82R	1.0367503548857127	27.0	-332.86131977529294	-14.069760470618348	1.2265714	-1.473249547621783
L48D:D52F:I53P:R55P:L56P:F74F:R78R:E80E:A81A:R82R	0.1926094771844044	19.0	-652.1969973990418	-29.294889710571223	1.3138	-1.8445423799402572
L48D:D52F:I53T:R55I:L56G:F74L:R78P:E80T:A81K:R82G	0.01243687005040213	-19.0	-1032.7918435999848	-46.82929202752621	1.5605093	-2.1102101045496324
L48D:D52F:I53V:R55S:L56G:F74F:R78R:E80E:A81A:R82R	0.3938193701534357	25.0	-417.0656642147995	-15.936428633311152	1.249931	-1.4910006354836856
L48D:D52F:I53V:R55T:L56R:F74F:R78R:E80E:A81A:R82R	0.5643489766616416	26.0	-344.70440213174584	-17.901661678737582	1.2089219	-1.4186404957490808
L48D:D52G:I53A:R55G:L56K:F74P:R78G:E80G:A81R:R82C	0.08872895873522069	-22.0	-930.8821798274018	-48.30274776913939	1.5886682	-2.192672909007353
L48D:D52G:I53E:R55T:L56H:F74P:R78S:E80L:A81I:R82T	0.010977716135714672	-18.0	-828.0385791251161	-47.371781045615535	1.5290842	-1.954791618795956
L48D:D52G:I53G:R55K:L56E:F74F:R78R:E80E:A81A:R82R	0.9417686744633064	26.0	-341.24997543782956	-21.37602909034831	1.2801816	-1.5162190156824449
L48D:D52G:I53I:R55K:L56G:F74F:R78R:E80N:A81I:R82I	0.024805162764248455	12.0	-604.9764086195923	-32.24722518879025	1.3680112	-1.7349979176240808
L48D:D52G:I53K:R55K:L56K:F74S:R78H:E80N:A81F:R82L	-0.11002743078948612	-13.0	-797.0511681029298	-44.91051519660505	1.4827689	-1.934266393324908
L48D:D52G:I53L:R55L:L56I:F74K:R78S:E80Y:A81R:R82K	0.05180880847712488	-7.0	-684.5406633564926	-39.3599422971547	1.494208	-2.007070743336397
L48D:D52G:I53L:R55S:L56Q:F74K:R78S:E80E:A81C:R82C	-0.15111573535767797	-7.0	-542.6525505969024	-43.768137938152	1.4371538	-1.951230037913603
L48D:D52G:I53V:R55H:L56G:F74A:R78H:E80T:A81Q:R82I	-0.020954691725437822	-11.0	-772.4661644646623	-40.08732345507997	1.4570335	-1.9249874339384192
L48D:D52G:I53V:R55V:L56S:F74I:R78R:E80L:A81G:R82T	0.039122057876481785	-2.0	-568.913311500261	-36.35429383833707	1.413289	-1.8338075525620403
L48D:D52H:I53L:R55R:L56Y:F74F:R78R:E80E:A81A:R82R	1.053428710246854	39.0	-271.8999031016326	-13.704708161490998	1.2283126	-1.4477375703699449
L48D:D52I:I53P:R55S:L56C:F74L:R78M:E80P:A81S:R82E	0.08724862638856619	-11.0	-788.1371818968748	-51.63163001438761	1.5163414	-2.140198651482077
L48D:D52I:I53Q:R55Y:L56I:F74R:R78T:E80F:A81L:R82K	-0.10050508518218114	-12.0	-803.3819544264771	-44.38331069010928	1.5249329	-2.080195886948529
L48D:D52I:I53T:R55T:L56Y:F74T:R78V:E80Y:A81F:R82T	0.00227975257885769	-17.0	-854.129512877176	-46.2220099806018	1.5088066	-1.9591256534352024
L48D:D52K:I53K:R55K:L56K:F74V:R78A:E80Q:A81W:R82Q	-0.022089585970082013	-7.0	-746.6969648787476	-43.774889791662645	1.5036516	-1.9411721622242648
L48D:D52K:I53K:R55K:L56P:F74F:R78R:E80E:A81A:R82R	0.34381411878349044	27.0	-455.8806019732452	-22.033988095848144	1.2728857	-1.6333334530101102
L48D:D52K:I53L:R55E:L56K:F74I:R78S:E80I:A81S:R82H	0.041171201592343526	-7.0	-662.1058184334731	-43.34501541395184	1.4624144	-1.8864421171300552
L48D:D52K:I53L:R55I:L56V:F74F:R78R:E80E:A81A:R82R	1.2152213393783537	30.0	-386.0327993103958	-15.377868645944544	1.2749592	-1.5769728716681986
L48D:D52K:I53N:R55G:L56N:F74I:R78S:E80V:A81S:R82K	0.12843233135593762	-10.0	-619.2113851496673	-49.53506342904984	1.4785761	-1.9246673583984373
L48D:D52K:I53P:R55V:L56P:F74S:R78N:E80N:A81H:R82T	-0.057384463626542474	-15.0	-1008.9769323298432	-51.151670359593936	1.5934987	-2.3565034754136027
L48D:D52K:I53T:R55K:L56W:F74L:R78L:E80V:A81A:R82R	0.7387786329741403	5.0	-476.92934240789185	-28.56924499964589	1.3982193	-1.6853282255284927
L48D:D52K:I53V:R55L:L56M:F74V:R78S:E80K:A81L:R82K	-0.00529057668922723	2.0	-637.656759614656	-33.00238163134236	1.4429547	-1.8795067282284008
L48D:D52K:I53V:R55R:L56R:F74H:R78P:E80S:A81L:R82S	-0.022837715070175752	-1.0	-896.9451233813261	-37.3170011241009	1.4925095	-1.9967299517463235
L48D:D52L:I53F:R55F:L56L:F74L:R78R:E80T:A81T:R82R	0.2524413372590004	11.0	-484.8455246397949	-30.080966648458343	1.4077952	-1.8014711267807904
L48D:D52L:I53K:R55K:L56G:F74K:R78C:E80W:A81T:R82P	-0.05037511934245782	-20.0	-941.0066277930234	-53.66088179210056	1.5524682	-2.1432532815372243
L48D:D52L:I53N:R55V:L56D:F74F:R78R:E80E:A81A:R82R	0.5841216642594286	20.0	-443.56755399198295	-21.303627729146683	1.2933149	-1.5857669605928308
L48D:D52L:I53R:R55I:L56R:F74T:R78Q:E80W:A81G:R82C	0.1753798775610734	-20.0	-718.5672424265838	-52.15197073526724	1.5437694	-2.035660508099724
L48D:D52L:I53S:R55K:L56E:F74F:R78R:E80E:A81A:R82R	1.092144298003669	26.0	-392.97323970288994	-20.40435958276794	1.2756054	-1.494940544577206
L48D:D52L:I53T:R55L:L56Q:F74S:R78R:E80P:A81S:R82M	0.049877684308046934	-6.0	-651.2289515921569	-46.20739216671518	1.4477334	-1.8998486687155327
L48D:D52L:I53V:R55I:L56C:F74L:R78Q:E80W:A81L:R82E	0.10997133969427753	-10.0	-790.4199175068832	-41.573764559254414	1.503172	-1.9222724465762868
L48D:D52L:I53V:R55R:L56D:F74P:R78P:E80Y:A81Q:R82K	-0.056834623857037705	-4.0	-957.1435983607269	-41.71625735918224	1.4776336	-2.069635368795956
L48D:D52N:I53K:R55T:L56K:F74Y:R78I:E80E:A81I:R82G	-0.01873460025758491	-5.0	-673.9818847367264	-39.77378954373307	1.4422967	-1.880486701516544
L48D:D52N:I53M:R55R:L56K:F74R:R78M:E80K:A81G:R82N	-0.03770716279844724	3.0	-566.3147683331467	-37.72688047876909	1.488467	-1.9177675134995404
L48D:D52P:I53K:R55G:L56G:F74F:R78R:E80E:A81A:R82R	0.3770668924510669	21.0	-487.09387015790713	-22.58519721831908	1.294313	-1.6846063950482535
L48D:D52P:I53L:R55L:L56S:F74S:R78P:E80N:A81V:R82I	0.07975607674034667	-14.0	-942.9808281132675	-49.35580544894401	1.544828	-2.198442167394301
L48D:D52P:I53R:R55K:L56R:F74F:R78R:E80E:A81A:R82R	0.412481499486629	27.0	-359.20076508016354	-22.57320650873225	1.2551636	-1.5508282829733455
L48D:D52Q:I53K:R55I:L56K:F74F:R78R:E80E:A81A:R82R	0.1872798361694079	21.0	-339.64220904798276	-22.844664712454687	1.3042195	-1.559300142176011
L48D:D52Q:I53M:R55D:L56Y:F74F:R78R:E80E:A81A:R82R	0.6449727783843583	31.0	-356.00181970090637	-19.108204105363257	1.3096787	-1.5430486342486214
L48D:D52Q:I53T:R55R:L56L:F74T:R78D:E80T:A81N:R82W	0.047919912239056554	2.0	-691.5458617875076	-36.65715145264949	1.4522324	-1.8406206916360293
L48D:D52R:I53E:R55L:L56G:F74F:R78R:E80E:A81A:R82R	1.0424794592307471	21.0	-384.0235744902588	-19.52923631125668	1.2882133	-1.599407958984375
L48D:D52R:I53H:R55R:L56E:F74K:R78H:E80L:A81R:R82R	0.0011444453329610552	-2.0	-736.0273078152635	-34.44761892164934	1.4791325	-1.926484410903033
L48D:D52R:I53I:R55T:L56G:F74F:R78R:E80E:A81A:R82R	0.9689806351439527	30.0	-369.0981361577011	-14.574335655906909	1.2172474	-1.5076096478630514
L48D:D52R:I53P:R55K:L56G:F74F:R78R:E80E:A81A:R82R	0.8018322977672673	27.0	-446.0538427779175	-20.66473686493191	1.2698202	-1.696241490981158
L48D:D52R:I53Q:R55K:L56E:F74I:R78I:E80H:A81T:R82I	0.1667678240180049	-11.0	-681.0481602141358	-43.843804434474805	1.5290444	-1.963052547679228
L48D:D52R:I53Q:R55Q:L56P:F74F:R78R:E80E:A81A:R82R	0.2332011544310469	25.0	-465.191515679071	-22.084779687668743	1.28134	-1.6547348920036764
L48D:D52R:I53R:R55K:L56K:F74A:R78L:E80S:A81Q:R82N	-0.028222824604229937	-12.0	-780.8566278407075	-42.92804523410632	1.5008848	-1.9959727567784928
L48D:D52R:I53S:R55K:L56K:F74Y:R78I:E80S:A81G:R82E	0.0772572570237124	-6.0	-694.7861915060975	-44.09861285463012	1.4557232	-1.8816643210018384
L48D:D52R:I53T:R55Q:L56E:F74N:R78V:E80V:A81K:R82G	-0.04570980125267928	-16.0	-861.4171404311157	-44.88434688744201	1.54143	-2.047006943646599
L48D:D52R:I53T:R55R:L56E:F74F:R78R:E80E:A81A:R82R	1.146959660057029	33.0	-323.3171198079086	-13.12783217748438	1.2542292	-1.4763840619255515
L48D:D52R:I53V:R55N:L56E:F74F:R78L:E80K:A81L:R82R	0.1283046460367944	10.0	-669.3607098528839	-25.88950323819336	1.3435841	-1.7701019287109374
L48D:D52S:I53H:R55P:L56V:F74K:R78Q:E80H:A81G:R82N	-0.012173587422862625	-9.0	-747.0285177657105	-46.78866936694067	1.5763391	-2.17059523638557
L48D:D52S:I53K:R55P:L56S:F74T:R78G:E80E:A81W:R82C	-0.0006698222761979265	-13.0	-822.9788935849167	-51.27741625300769	1.5573727	-2.157923260857077
L48D:D52S:I53K:R55R:L56K:F74A:R78I:E80Y:A81S:R82T	0.1498146339265062	-9.0	-600.5182203003861	-41.048744367451945	1.4895937	-1.8592597512637867
L48D:D52S:I53N:R55I:L56F:F74F:R78R:E80E:A81A:R82R	0.9068588548262894	26.0	-299.1096825549103	-20.789506575649284	1.307061	-1.5113940070657168
L48D:D52S:I53R:R55K:L56K:F74F:R78R:E80E:A81A:R82R	0.1646493064656778	27.0	-249.34644865484017	-20.1225430902814	1.2640249	-1.4449154124540442
L48D:D52S:I53T:R55R:L56P:F74S:R78T:E80Y:A81E:R82E	-0.07691549047526047	-6.0	-801.6084207245804	-43.84034433327042	1.5099283	-1.9809633142807903
L48D:D52T:I53G:R55R:L56K:F74F:R78R:E80E:A81A:R82R	0.3376605432463941	29.0	-315.2767738053299	-18.015712654512757	1.2470945	-1.4841905481675093
L48D:D52T:I53I:R55N:L56K:F74I:R78L:E80T:A81D:R82E	-0.013206476950205288	-7.0	-677.0375162789322	-41.09955875751712	1.4596231	-1.8478732838350185
L48D:D52T:I53V:R55L:L56I:F74F:R78I:E80Q:A81I:R82Y	-0.023527670154063467	4.0	-739.7979592749574	-32.97511770911842	1.4174937	-1.810539155847886
L48D:D52V:I53M:R55R:L56H:F74F:R78R:E80E:A81A:R82R	1.135641588644753	34.0	-333.85983669252164	-17.592066886155408	1.2631407	-1.4791730095358455
L48D:D52V:I53M:R55R:L56K:F74P:R78I:E80N:A81Q:R82V	0.024897808449252372	-9.0	-845.0080742547013	-42.24817349750265	1.5367329	-1.9990864473230696
L48D:D52V:I53P:R55R:L56S:F74L:R78T:E80Y:A81S:R82F	-0.22743672567797632	-7.0	-773.9809025475479	-47.10691540763855	1.5196993	-1.9906194350298716
L48D:D52V:I53S:R55H:L56L:F74F:R78I:E80D:A81V:R82D	-0.01742392813965884	3.0	-703.0937312790849	-29.42737188337378	1.39387	-1.768946928136489
L48D:D52V:I53T:R55R:L56K:F74N:R78Q:E80N:A81I:R82R	0.08249487877640221	2.0	-666.2118520924546	-35.35755489038456	1.4467838	-1.9461048799402572
L48D:D52V:I53T:R55R:L56Q:F74Y:R78V:E80E:A81S:R82E	-0.04488083841587521	6.0	-521.1903826186157	-35.896618851229505	1.3645146	-1.6444201301125918
L48D:D52V:I53T:R55S:L56E:F74N:R78Y:E80S:A81S:R82S	-0.0869416709209781	-13.0	-764.1747598120666	-47.39334092985701	1.4960233	-1.90373732622932
L48D:D52V:I53T:R55T:L56Y:F74F:R78R:E80E:A81A:R82R	0.8856795187309056	25.0	-343.4781636664367	-19.649519436574337	1.2439643	-1.4435973223517924
L48D:D52W:I53P:R55E:L56M:F74C:R78E:E80R:A81E:R82S	0.13195751103593967	-11.0	-841.1056537577608	-44.72641121754896	1.5265709	-2.0243523092830884
L48D:D52W:I53V:R55R:L56A:F74F:R78R:E80E:A81A:R82R	0.7966334941374863	35.0	-303.32036804647225	-10.980407865759844	1.187248	-1.4107112211339614
L48D:D52Y:I53R:R55A:L56Q:F74A:R78L:E80V:A81R:R82C	0.08810850668406892	-24.0	-804.4593779513336	-43.59349565819685	1.5328951	-1.9494630701401652
L48D:D52Y:I53S:R55T:L56D:F74F:R78R:E80E:A81A:R82R	0.7509614352120993	22.0	-436.45673965902097	-20.93838497955221	1.2669816	-1.543040376551011
L48E:D52A:I53L:R55G:L56T:F74I:R78T:E80L:A81L:R82S	-0.08433820021881085	-10.0	-740.8574752518631	-38.67791961562944	1.4794283	-1.903915225758272
L48E:D52A:I53P:R55V:L56W:F74F:R78R:E80E:A81A:R82R	1.1294043581380466	23.0	-331.0523956725097	-22.1571262030684	1.2926857	-1.6490487491383272
L48E:D52A:I53R:R55N:L56R:F74F:R78R:E80E:A81A:R82R	0.17781705280856594	24.0	-259.3433957526184	-20.79934328251329	1.2682432	-1.4957356172449447
L48E:D52A:I53S:R55R:L56T:F74L:R78T:E80V:A81I:R82P	0.0387144238160753	-6.0	-823.6982599446274	-41.22449511551076	1.5025076	-1.960212797277114
L48E:D52A:I53T:R55T:L56P:F74F:R78R:E80E:A81A:R82R	1.084047714139999	24.0	-369.2829235503173	-20.446425723049288	1.2279109	-1.5327444637522978
L48E:D52C:I53N:R55P:L56G:F74F:R78R:E80E:A81A:R82R	0.9111250736722513	21.0	-397.97460269422305	-26.606956426999204	1.3070674	-1.693189194623162
L48E:D52C:I53T:R55K:L56K:F74V:R78C:E80V:A81I:R82P	0.20666649302573267	-15.0	-788.8392664858795	-51.12575532004757	1.5165992	-1.9982579848345587
L48E:D52D:I53I:R55R:L56L:F74F:R78R:E80E:A81A:R82R	0.67658153562715	55.0	-31.187396855065987	0.0	1.0654147	-1.2506574742934282
L48E:D52D:I53I:R55R:L56L:F74P:R78L:E80S:A81S:R82R	0.04937018414444446	25.0	-347.66899284810796	-18.86172318471472	1.2224518	-1.5838761273552389
L48E:D52D:I53I:R55R:L56L:F74S:R78S:E80T:A81L:R82K	-0.05600239562327064	20.0	-427.6256449648835	-22.13611467522969	1.266444	-1.6553818646599263
L48E:D52D:I53K:R55T:L56F:F74F:R78I:E80M:A81L:R82K	0.12301837561613478	7.0	-505.8552905747392	-32.05776934329697	1.3167274	-1.7009113984949449
L48E:D52D:I53P:R55N:L56I:F74L:R78H:E80G:A81T:R82C	-0.10936933806953138	1.0	-609.5398158976533	-41.22738886203274	1.4940962	-2.057553459616269
L48E:D52D:I53T:R55I:L56P:F74N:R78Q:E80K:A81L:R82E	0.07511332143929579	-3.0	-721.5989203879333	-38.90146099330832	1.4377139	-1.9093671013327207
L48E:D52E:I53K:R55K:L56Y:F74F:R78R:E80E:A81A:R82R	1.1092359894569603	33.0	-235.1468557307221	-18.47402166555912	1.2704871	-1.4792047837201288
L48E:D52E:I53L:R55N:L56Y:F74F:R78R:E80E:A81A:R82R	1.1155050934441904	35.0	-254.57117249459998	-15.527383843549616	1.2337891	-1.4889203239889706
L48E:D52E:I53L:R55R:L56K:F74F:R78R:E80E:A81A:R82R	0.762500546859344	39.0	-207.06026334256904	-10.27496549812713	1.2054529	-1.450410820456112
L48E:D52F:I53A:R55K:L56E:F74F:R78R:E80E:A81A:R82R	1.1255650639704082	27.0	-368.31547779531246	-19.093361128772813	1.2670962	-1.473554095099954
L48E:D52F:I53I:R55F:L56H:F74Q:R78G:E80W:A81M:R82V	-0.07863533473787017	-17.0	-829.2979506680465	-49.78757080884429	1.5427978	-2.0821479348575367
L48E:D52F:I53L:R55P:L56T:F74F:R78R:E80E:A81A:R82R	0.1591047659599291	26.0	-438.13343665094146	-20.849017706270388	1.2741505	-1.6091313979204964
L48E:D52G:I53D:R55K:L56K:F74F:R78R:E80E:A81A:R82R	0.6185577343549251	26.0	-264.6954002329804	-20.789661356317083	1.2521687	-1.4989299100988052
L48E:D52G:I53E:R55R:L56Y:F74F:R78R:E80E:A81A:R82R	0.8567629820389333	34.0	-233.1326719948746	-16.136743054787075	1.2387289	-1.463602133358226
L48E:D52G:I53K:R55E:L56G:F74K:R78I:E80M:A81Q:R82T	0.10547980219284456	-19.0	-777.1687554785707	-44.305134371330496	1.5408137	-2.069989372702206
L48E:D52G:I53L:R55K:L56E:F74S:R78P:E80K:A81S:R82V	0.029945975466916262	-4.0	-688.9380520531631	-46.19033710456733	1.4580052	-1.927792537913603
L48E:D52G:I53M:R55G:L56E:F74W:R78L:E80I:A81G:R82V	-0.024110729412731177	-11.0	-675.0907983729342	-44.94422680880416	1.4889575	-1.861274808995864
L48E:D52G:I53M:R55K:L56E:F74F:R78R:E80E:A81A:R82R	1.1468416359266442	33.0	-262.79696988553775	-18.520032710988744	1.2507899	-1.4749711878159466
L48E:D52G:I53N:R55I:L56R:F74F:R78R:E80E:A81A:R82R	0.6754012555884644	23.0	-291.47926177472846	-22.74428692195579	1.2807934	-1.544998348460478
L48E:D52G:I53S:R55I:L56C:F74L:R78I:E80T:A81T:R82D	-0.17998388303257465	-14.0	-686.2885816523531	-43.877365667243794	1.5382621	-1.9685952579273895
L48E:D52G:I53T:R55K:L56E:F74C:R78T:E80I:A81Y:R82I	-0.05224371212139183	-14.0	-695.5787764021852	-48.555702723208015	1.4987228	-1.910876823874081
L48E:D52G:I53V:R55G:L56R:F74N:R78F:E80V:A81L:R82V	-0.04049743387503793	-14.0	-833.9497514435747	-41.993158494735326	1.487644	-1.9233646168428309
L48E:D52G:I53W:R55R:L56V:F74H:R78T:E80L:A81I:R82H	0.09731091643590457	-3.0	-708.4763761708236	-37.90284512093604	1.4814631	-1.9207126393037683
L48E:D52H:I53L:R55I:L56L:F74F:R78R:E80E:A81A:R82R	1.0573227711869149	35.0	-216.52940346688996	-12.606902435956728	1.1958193	-1.476686814252068
L48E:D52H:I53S:R55L:L56T:F74R:R78M:E80C:A81S:R82K	-0.037797781419933174	-9.0	-560.3064847418761	-48.223796079078056	1.4785095	-2.016690242991728
L48E:D52H:I53T:R55R:L56T:F74F:R78R:E80E:A81A:R82R	1.1621306056787055	36.0	-264.93930351228477	-13.314022036593087	1.2150792	-1.470087387982537
L48E:D52I:I53K:R55G:L56K:F74A:R78I:E80P:A81K:R82A	0.04440151023469717	-22.0	-963.9015538641909	-47.28678155333	1.539214	-2.16562105066636
L48E:D52I:I53L:R55E:L56G:F74V:R78Q:E80S:A81S:R82R	-0.021352342792776202	2.0	-576.1235981175399	-36.10402224298923	1.4288789	-1.880316162109375
L48E:D52I:I53T:R55E:L56L:F74F:R78R:E80E:A81A:R82R	1.1456380491334235	31.0	-285.2177899310089	-11.915877381132304	1.2011429	-1.4683409746955425
L48E:D52I:I53T:R55S:L56T:F74F:R78R:E80E:A81A:R82R	1.0450138143911332	24.0	-375.13532676191096	-18.32873697371906	1.2476748	-1.5698629940257354
L48E:D52K:I53E:R55K:L56R:F74S:R78H:E80F:A81T:R82P	-0.059263227754932445	-11.0	-861.4116305300689	-51.35264567609556	1.5497265	-2.0738895191865807
L48E:D52K:I53K:R55E:L56R:F74L:R78T:E80C:A81R:R82R	-0.02856955378675815	-5.0	-660.638528961847	-39.67633258155729	1.5236514	-1.9980502857881437
L48E:D52K:I53K:R55N:L56L:F74R:R78L:E80T:A81L:R82I	0.04871781485532021	-9.0	-725.8489610144593	-33.88876332793916	1.4480708	-1.9457018683938416
L48E:D52K:I53N:R55K:L56E:F74F:R78R:E80E:A81A:R82R	0.9804506730219902	30.0	-332.40969609708554	-19.27487586742427	1.2595881	-1.533374382467831
L48E:D52K:I53R:R55R:L56E:F74K:R78E:E80L:A81I:R82V	0.14444090238914536	-8.0	-759.0289143750168	-40.16046866339639	1.4987028	-1.9386479994829964
L48E:D52K:I53T:R55K:L56K:F74F:R78R:E80E:A81A:R82R	-0.04737117064821551	30.0	-292.7672874400116	-18.38829133763284	1.24144	-1.5068752513212316
L48E:D52K:I53W:R55K:L56G:F74F:R78R:E80E:A81A:R82R	0.8106722737816743	29.0	-361.7518079230286	-18.69683513002019	1.2774005	-1.5743891098920038
L48E:D52L:I53E:R55R:L56K:F74F:R78R:E80E:A81A:R82R	0.8024941623314605	29.0	-298.56339804620507	-16.98831270608207	1.2281092	-1.4942023782169118
L48E:D52L:I53K:R55G:L56K:F74I:R78R:E80L:A81V:R82R	0.16240766626304376	-1.0	-594.6875922629333	-36.58371588798218	1.4436088	-1.88249906652114
L48E:D52L:I53K:R55K:L56E:F74F:R78R:E80E:A81A:R82R	0.735250543534256	26.0	-335.0511562296844	-20.61586300318595	1.2765821	-1.4919097900390623
L48E:D52L:I53M:R55E:L56K:F74C:R78E:E80S:A81K:R82G	-0.06221154928668889	-11.0	-843.4711402365663	-46.60191326772656	1.5465751	-2.041406429515165
L48E:D52L:I53M:R55N:L56C:F74I:R78C:E80M:A81N:R82V	-0.021842556234642693	-13.0	-669.5813503214813	-51.92361142427035	1.5455052	-2.050868314855239
L48E:D52L:I53Q:R55S:L56V:F74G:R78R:E80K:A81L:R82A	-0.019597621782679583	-5.0	-790.8629979559876	-33.0131610015178	1.4725045	-1.8894601260914523
L48E:D52L:I53T:R55T:L56L:F74F:R78I:E80F:A81M:R82R	0.36746941664482413	6.0	-585.0042983719802	-27.464821082094204	1.3294212	-1.7325676413143385
L48E:D52L:I53V:R55G:L56Q:F74N:R78S:E80F:A81L:R82S	-0.006533721027724041	-14.0	-859.7303106972672	-43.5496541422126	1.5002708	-2.007448981789981
L48E:D52M:I53R:R55I:L56N:F74F:R78R:E80E:A81A:R82R	0.4072942585977434	19.0	-345.69850620717773	-25.271465881117365	1.2688409	-1.5569156422334558
L48E:D52M:I53T:R55E:L56E:F74L:R78R:E80E:A81A:R82R	0.177206120985504	18.0	-377.18631746263276	-19.69707742471292	1.3067303	-1.6242503446691177
L48E:D52N:I53G:R55E:L56W:F74V:R78V:E80V:A81N:R82G	-0.07621677250885729	-14.0	-699.5855324217773	-48.09987460149023	1.5631162	-2.017796056410845
L48E:D52N:I53Q:R55K:L56R:F74F:R78R:E80E:A81A:R82R	0.7690280589932456	32.0	-177.224453205774	-21.676911756880145	1.2660033	-1.4443634033203123
L48E:D52N:I53T:R55V:L56D:F74S:R78L:E80Y:A81R:R82R	-0.03181494071543062	-7.0	-675.9955916354157	-36.27872559317802	1.5173135	-1.9499240650850185
L48E:D52P:I53M:R55L:L56L:F74F:R78R:E80E:A81A:R82R	0.8749343636562108	35.0	-277.06841430158386	-15.05839131009634	1.2311643	-1.552836519129136
L48E:D52Q:I53D:R55K:L56D:F74S:R78S:E80R:A81K:R82E	-0.10073181027295328	-10.0	-766.5272811362244	-43.36996792574973	1.5236573	-1.9608010684742647
L48E:D52Q:I53G:R55V:L56T:F74F:R78R:E80E:A81A:R82R	1.0852028972417052	24.0	-373.80103783101805	-20.569358705641207	1.3036243	-1.6138596478630514
L48E:D52Q:I53I:R55K:L56E:F74P:R78N:E80Y:A81I:R82M	-0.02815371110599475	-3.0	-791.7280250737167	-41.27153302791157	1.4867841	-1.9742243149701288
L48E:D52Q:I53K:R55G:L56E:F74V:R78G:E80M:A81L:R82R	-0.00604852903513317	-7.0	-757.2162746855713	-39.70228622078139	1.4940461	-2.0453374526079964
L48E:D52Q:I53K:R55K:L56E:F74F:R78R:E80E:A81A:R82R	1.1059348091866497	29.0	-283.8613462397552	-19.844861830784797	1.2754995	-1.5028915405273438
L48E:D52R:I53F:R55P:L56V:F74F:R78R:E80E:A81A:R82R	0.980731773286933	29.0	-431.52966393918757	-21.86470866592572	1.290635	-1.716465669519761
L48E:D52R:I53G:R55R:L56R:F74Y:R78I:E80H:A81L:R82P	0.07088504630305466	-5.0	-930.4652068325973	-42.843824849001976	1.4758664	-2.0452739042394303
L48E:D52R:I53G:R55T:L56K:F74F:R78I:E80R:A81H:R82I	-0.04120384111574163	-11.0	-718.5893118569352	-41.00651968625061	1.4356849	-1.894739487591912
L48E:D52R:I53I:R55R:L56E:F74S:R78C:E80P:A81T:R82L	-0.09128237203343446	0.0	-699.7808870741821	-41.527669980006976	1.455745	-1.999770579618566
L48E:D52R:I53K:R55G:L56E:F74E:R78G:E80L:A81A:R82C	-0.045558521425527396	-15.0	-660.3903070876099	-45.91694065748834	1.4838415	-2.0084454704733457
L48E:D52R:I53K:R55K:L56E:F74F:R78C:E80F:A81N:R82S	-0.009326793795742585	-5.0	-667.0565325448013	-45.17260137719313	1.4758304	-1.9329245174632352
L48E:D52R:I53K:R55K:L56R:F74F:R78R:E80E:A81A:R82R	0.32914359535480525	28.0	-282.81770839185486	-20.76420350693297	1.2560662	-1.5330543069278493
L48E:D52R:I53K:R55K:L56V:F74L:R78W:E80S:A81R:R82P	-0.026807344015094863	-7.0	-930.0153893420196	-43.75471532256597	1.5274798	-2.0526760325712314
L48E:D52R:I53K:R55R:L56N:F74S:R78N:E80L:A81T:R82Y	-0.2076498967867835	-7.0	-734.5370565125443	-47.237826221652085	1.4949418	-1.983507582720588
L48E:D52R:I53M:R55N:L56E:F74F:R78R:E80E:A81A:R82R	1.0664724382314774	30.0	-341.3661398837067	-18.96336735237492	1.2733446	-1.5733743106617648
L48E:D52R:I53N:R55K:L56E:F74F:R78L:E80D:A81E:R82V	-0.006937838130579182	1.0	-684.3109577843644	-40.11680839829387	1.4677384	-1.7854793772977942
L48E:D52R:I53N:R55K:L56E:F74G:R78L:E80W:A81A:R82L	0.017299420173921425	-9.0	-677.0435875365234	-36.95793260911523	1.4481047	-1.854285026999081
L48E:D52R:I53P:R55K:L56R:F74F:R78R:E80E:A81A:R82R	0.21570944355161334	29.0	-353.8871133276917	-22.15680564917784	1.265062	-1.656591796875
L48E:D52R:I53R:R55V:L56K:F74F:R78R:E80E:A81A:R82R	0.09591930357708511	22.0	-331.76130794973153	-19.788029622181057	1.2870246	-1.5951941995059742
L48E:D52R:I53S:R55E:L56R:F74F:R78R:E80E:A81A:R82R	0.6099344092254971	26.0	-351.58166436643376	-18.982174344713712	1.2791154	-1.5803913789636947
L48E:D52R:I53V:R55K:L56E:F74F:R78R:E80E:A81A:R82R	1.154100654762624	34.0	-284.8263033101059	-15.824611096566514	1.2088617	-1.4729760562672334
L48E:D52S:I53D:R55G:L56K:F74K:R78G:E80I:A81K:R82G	0.06366212401975901	-22.0	-836.5780578085878	-51.37497838060699	1.5829298	-2.1321005428538604
L48E:D52S:I53E:R55R:L56C:F74F:R78R:E80E:A81A:R82R	1.1770909828101526	33.0	-182.81717526407022	-17.267593351713003	1.2462478	-1.4623221004710478
L48E:D52S:I53I:R55A:L56A:F74C:R78V:E80C:A81V:R82Q	0.04058622301721715	-6.0	-619.7794177243211	-41.62219467083378	1.4660032	-1.9312530517578128
L48E:D52S:I53K:R55K:L56E:F74P:R78Y:E80D:A81R:R82Y	0.03151082661380555	-9.0	-903.9159352728822	-45.10457286075871	1.5567548	-1.9258510813993568
L48E:D52S:I53K:R55R:L56G:F74R:R78S:E80P:A81N:R82K	-0.0240227837515935	-2.0	-663.0750768372512	-43.8885232727589	1.4987919	-2.097646915211397
L48E:D52S:I53R:R55C:L56T:F74F:R78R:E80E:A81A:R82R	0.870422080110392	24.0	-284.03433355779424	-22.338663694019488	1.282321	-1.536970250746783
L48E:D52T:I53A:R55R:L56W:F74K:R78L:E80L:A81L:R82N	-0.022678242932164843	-7.0	-749.6085240551926	-36.14610276965868	1.469089	-1.911029052734375
L48E:D52T:I53C:R55F:L56T:F74S:R78R:E80E:A81A:R82R	0.02000117972264737	14.0	-409.0075133034684	-26.735927259414893	1.3669755	-1.785990816004136
L48E:D52T:I53K:R55K:L56H:F74F:R78P:E80C:A81L:R82C	-0.0802976509900845	-6.0	-806.5021176049211	-52.44458791591933	1.4966041	-1.988666130514706
L48E:D52T:I53K:R55K:L56S:F74R:R78S:E80Y:A81A:R82C	0.045980756262516485	-9.0	-536.0509405562378	-45.709383264998	1.4843906	-1.8982540355009192
L48E:D52T:I53R:R55I:L56K:F74F:R78P:E80H:A81K:R82S	0.009791526711619314	-8.0	-825.139042586992	-45.62575418488632	1.4920284	-1.9637487074908089
L48E:D52T:I53T:R55K:L56K:F74F:R78R:E80E:A81A:R82R	0.5581815431545443	29.0	-239.4172037074067	-19.21068518165339	1.2566586	-1.4366621129653032
L48E:D52V:I53E:R55E:L56K:F74F:R78K:E80Y:A81S:R82N	-0.0108530070011614	-1.0	-540.4135766694047	-42.08947373677256	1.403313	-1.7748127656824448
L48E:D52W:I53L:R55R:L56K:F74F:R78R:E80L:A81F:R82T	0.05879154888415339	10.0	-584.8001507470109	-29.921984190923467	1.3354877	-1.6678179572610294
L48E:D52Y:I53E:R55T:L56R:F74F:R78L:E80Y:A81T:R82R	-0.003112901800851067	1.0	-559.0490597912767	-36.3567969786327	1.3816355	-1.7508264878216913
L48E:D52Y:I53N:R55K:L56L:F74F:R78R:E80E:A81A:R82R	1.2071370166641513	35.0	-249.02619609327098	-14.186687796416663	1.2029803	-1.4462435554055606
L48E:D52Y:I53S:R55T:L56R:F74F:R78R:E80E:A81A:R82R	0.44007363255846926	24.0	-352.1298196265198	-21.184327858176403	1.2475888	-1.5168528837316178
L48E:D52Y:I53T:R55G:L56T:F74K:R78R:E80N:A81S:R82K	0.08442327908590404	0.0	-565.9328120657898	-41.11351500862838	1.4279313	-1.91367384966682
L48E:D52Y:I53V:R55A:L56C:F74F:R78R:E80E:A81A:R82R	1.1272016077653626	28.0	-305.13011095018163	-17.88158810954701	1.2424715	-1.4934284883386948
L48F:D52A:I53M:R55I:L56S:F74Y:R78C:E80R:A81L:R82D	-0.050932252962888135	-7.0	-788.9913710066774	-42.88671064004757	1.5290079	-1.94224027745864
L48F:D52A:I53R:R55K:L56R:F74L:R78R:E80R:A81I:R82V	0.05141940482406702	2.0	-586.4554393240907	-36.73781194017101	1.452288	-1.826771635167739
L48F:D52A:I53T:R55N:L56V:F74M:R78I:E80S:A81N:R82R	0.02129689840269018	2.0	-642.4208229014373	-33.23498133089197	1.4956065	-1.961327586454504
L48F:D52C:I53F:R55L:L56I:F74G:R78F:E80Q:A81Y:R82N	-0.0295249727321167	-7.0	-893.9071938464143	-43.741072013081066	1.5417407	-2.0914112764246324
L48F:D52C:I53L:R55G:L56G:F74F:R78R:E80E:A81A:R82R	0.2674686565523661	28.0	-375.2621717164017	-19.59918585631021	1.2620399	-1.5968423282398898
L48F:D52D:I53I:R55R:L56L:F74F:R78R:E80E:A81A:R82R	0.9943896628139713	58.0	-71.53519930333871	0.0	1.0897053	-1.2943129595588236
L48F:D52D:I53I:R55R:L56S:F74F:R78R:E80E:A81A:R82R	0.9892743203254041	50.0	-166.1479805418946	-7.260194441379099	1.1165011	-1.367743278952206
L48F:D52D:I53M:R55C:L56K:F74F:R78R:E80E:A81A:R82R	0.5005468359345052	37.0	-222.2771311232545	-19.296185033432263	1.2441939	-1.4875350054572611
L48F:D52E:I53G:R55M:L56D:F74R:R78L:E80R:A81D:R82R	0.016593530450134165	-4.0	-736.0501817175842	-40.31557367704863	1.5107648	-2.004944386201746
L48F:D52E:I53T:R55R:L56I:F74R:R78G:E80M:A81H:R82A	-0.04025832864909231	1.0	-734.2162578293778	-35.07164519884827	1.5061005	-2.027953742532169
L48F:D52F:I53I:R55S:L56P:F74S:R78I:E80L:A81V:R82R	-0.13302516704747108	-2.0	-846.6865750977495	-36.668430170489046	1.4400173	-2.0191302131204045
L48F:D52G:I53D:R55S:L56Y:F74F:R78R:E80K:A81H:R82N	-0.03374606488450866	9.0	-618.3808489033677	-35.745451669174145	1.4214572	-1.8396425134995404
L48F:D52G:I53R:R55I:L56N:F74I:R78L:E80T:A81L:R82I	-0.07345564286991477	-16.0	-775.3002897688843	-42.93352431173298	1.5213587	-2.0164552576401653
L48F:D52G:I53S:R55I:L56V:F74K:R78V:E80V:A81N:R82R	-0.016392367744398027	-6.0	-720.5547432848907	-42.02678896316684	1.519651	-2.063310331456801
L48F:D52H:I53C:R55N:L56T:F74F:R78R:E80E:A81A:R82R	0.6072086016284833	30.0	-374.3545988032318	-22.46405714192588	1.2995783	-1.670758056640625
L48F:D52H:I53G:R55S:L56L:F74Y:R78I:E80R:A81L:R82N	0.12373535142717564	0.0	-762.4494978854156	-35.422366922111905	1.4355608	-1.9485337201286763
L48F:D52H:I53L:R55L:L56A:F74F:R78R:E80E:A81A:R82R	0.670661456814304	33.0	-309.0052757927872	-16.79572141871722	1.2687196	-1.5463504566865809
L48F:D52H:I53P:R55P:L56K:F74F:R78L:E80L:A81L:R82S	-0.15458510128407787	-4.0	-893.0745533177353	-43.605811329093285	1.5112413	-2.113906501321232
L48F:D52I:I53A:R55N:L56L:F74K:R78K:E80F:A81L:R82L	0.1368655051519487	-5.0	-793.724998707483	-36.86271475796275	1.4186772	-1.990762149586397
L48F:D52I:I53R:R55K:L56G:F74V:R78L:E80P:A81S:R82S	-0.03449993121960079	-8.0	-796.8238048026061	-46.32765046457007	1.4817572	-2.0573033949908086
L48F:D52K:I53Q:R55Y:L56W:F74F:R78R:E80E:A81A:R82R	1.1110721410438311	29.0	-352.52673158139953	-21.876411730369	1.3131431	-1.6433697868795956
L48F:D52K:I53R:R55I:L56I:F74Q:R78I:E80G:A81S:R82M	0.1322054623815642	-12.0	-738.8083129832246	-44.461500321735	1.5182328	-2.1127581428079045
L48F:D52L:I53A:R55K:L56I:F74F:R78R:E80E:A81A:R82R	0.7999789454088789	35.0	-401.3414767691589	-16.401753927544632	1.282087	-1.5663890165441177
L48F:D52L:I53C:R55L:L56G:F74F:R78R:E80E:A81A:R82R	0.5464610168429828	23.0	-440.2245481440521	-22.370305744421785	1.296354	-1.671511661305147
L48F:D52L:I53L:R55F:L56P:F74S:R78R:E80T:A81W:R82Y	0.06635034395990562	-4.0	-995.5017120549179	-44.65385144367701	1.4587158	-2.064181698069853
L48F:D52L:I53S:R55R:L56Q:F74T:R78Y:E80T:A81I:R82D	0.06959449427119392	-4.0	-926.2865153023696	-40.53853963837355	1.49902	-1.9826733757467832
L48F:D52N:I53V:R55L:L56I:F74L:R78S:E80S:A81E:R82G	-0.06568187639821506	3.0	-675.7705139348009	-41.028047324836734	1.5368686	-2.007157987706801
L48F:D52P:I53I:R55K:L56M:F74S:R78W:E80Q:A81I:R82G	0.07128458248630808	5.0	-844.3525242516496	-40.71999792474708	1.4764634	-2.0267100614659928
L48F:D52P:I53S:R55Q:L56L:F74G:R78V:E80N:A81D:R82K	0.04180783369903502	0.0	-759.7924290129639	-43.08969256110959	1.4785151	-2.143777645335478
L48F:D52P:I53V:R55R:L56L:F74F:R78R:E80E:A81A:R82R	1.0953326160337284	48.0	-268.70048231572883	-7.538348952319211	1.1223364	-1.505260871438419
L48F:D52Q:I53L:R55L:L56R:F74F:R78R:E80E:A81A:R82R	0.5314586057094003	32.0	-298.77860476464997	-17.704457496864052	1.2551326	-1.5600318459903493
L48F:D52R:I53D:R55K:L56A:F74F:R78R:E80E:A81A:R82R	0.7922307765378159	31.0	-357.09471444577946	-18.68733374756084	1.2734942	-1.5522491455078125
L48F:D52R:I53H:R55R:L56V:F74Y:R78T:E80T:A81S:R82L	-0.020444740728382513	5.0	-583.3680234620072	-41.27765864104185	1.3950526	-1.8044988295611213
L48F:D52R:I53L:R55R:L56E:F74S:R78L:E80A:A81P:R82G	-0.06139904249071722	-1.0	-808.8617458769777	-37.28782001620493	1.4617937	-2.055307186351103
L48F:D52R:I53Q:R55K:L56E:F74A:R78I:E80Q:A81L:R82H	-0.0012289878200885415	-5.0	-849.5424508521058	-38.2794329851331	1.5235821	-2.009906903435202
L48F:D52R:I53Y:R55G:L56S:F74Y:R78L:E80E:A81V:R82S	-0.08623720409705235	1.0	-736.6633507439591	-38.58471376882972	1.4528685	-1.946068976907169
L48F:D52S:I53K:R55S:L56V:F74G:R78R:E80S:A81I:R82G	-0.05335672945154362	-1.0	-770.502990956018	-37.44374001321739	1.5108061	-2.0467915254480697
L48F:D52S:I53S:R55I:L56S:F74T:R78I:E80Q:A81L:R82R	0.002016023662408896	-3.0	-726.7908800551393	-38.52165885813611	1.4953429	-2.0019875919117647
L48F:D52S:I53S:R55R:L56P:F74V:R78G:E80K:A81Y:R82W	0.0783949621802761	-2.0	-929.1067003914811	-44.153293530404085	1.5179418	-2.120754825367647
L48F:D52S:I53T:R55S:L56D:F74F:R78R:E80E:A81A:R82R	0.5690387513362886	29.0	-328.74106139631044	-17.972683853786293	1.2527297	-1.5408644732306986
L48F:D52S:I53T:R55T:L56F:F74I:R78R:E80E:A81A:R82R	0.28054798292457866	25.0	-309.1623108574845	-19.965510991965857	1.3076373	-1.6077550551470587
L48F:D52T:I53H:R55T:L56L:F74F:R78R:E80E:A81A:R82R	0.7245694446127432	34.0	-250.05767015905164	-13.66654385482616	1.2029573	-1.4651411168715534
L48F:D52T:I53P:R55N:L56N:F74S:R78G:E80F:A81I:R82V	0.054487549097089236	-15.0	-930.2737158724764	-53.73280385066301	1.5704215	-2.28341064453125
L48F:D52T:I53P:R55S:L56K:F74L:R78F:E80Q:A81L:R82K	0.07993446544404718	-3.0	-817.6351946780181	-39.289402051641446	1.4905971	-2.079838472254136
L48F:D52T:I53R:R55T:L56Y:F74R:R78I:E80H:A81L:R82C	0.022437560050772087	-13.0	-798.5959437796571	-44.52207239596646	1.5121589	-2.034949269014246
L48F:D52T:I53V:R55E:L56I:F74V:R78L:E80R:A81G:R82D	-0.03399619363117767	2.0	-725.3062442013719	-28.67551354166244	1.479202	-1.8936047722311584
L48F:D52T:I53V:R55R:L56E:F74F:R78R:E80E:A81A:R82R	0.992304854576516	41.0	-273.98273109884036	-11.33924485036914	1.206913	-1.4405326394473803
L48F:D52T:I53W:R55K:L56R:F74I:R78L:E80L:A81I:R82I	-0.035437661602414725	-9.0	-707.6615678259827	-42.37385299282505	1.5313804	-1.9882150089039523
L48F:D52V:I53L:R55S:L56M:F74L:R78L:E80R:A81V:R82A	-0.13629155041251267	-2.0	-683.6390792557694	-30.985571817343956	1.4860812	-1.8630026424632355
L48F:D52V:I53L:R55S:L56Y:F74C:R78T:E80A:A81K:R82G	-0.03537397003361904	-8.0	-816.2325538823105	-44.886879066480105	1.5206015	-2.0649460736443013
L48F:D52V:I53T:R55T:L56R:F74T:R78R:E80P:A81G:R82Y	0.10267709895233523	-1.0	-771.3567095705964	-45.23524956461006	1.4462674	-2.013922119140625
L48F:D52Y:I53P:R55E:L56W:F74F:R78R:E80E:A81A:R82R	0.8796011290882063	28.0	-449.8917803236939	-21.51269027055787	1.3052114	-1.7149819766773895
L48F:D52Y:I53Q:R55N:L56T:F74F:R78R:E80E:A81A:R82R	0.4929904585734949	29.0	-402.43761133641976	-20.635539658182097	1.2958933	-1.6133938060087316
L48F:D52Y:I53T:R55I:L56A:F74F:R78R:E80E:A81A:R82R	0.7018922395669274	27.0	-391.1707090327241	-19.534339289484706	1.2780324	-1.5556848862591912
L48G:D52A:I53A:R55K:L56E:F74N:R78G:E80R:A81G:R82K	-0.013298574278271443	-6.0	-645.5143979022004	-41.323917454255934	1.4958826	-1.979629157571232
L48G:D52A:I53N:R55R:L56K:F74F:R78R:E80E:A81A:R82R	0.2605887459325628	30.0	-265.4566590496994	-16.19296813312758	1.2467417	-1.518195477653952
L48G:D52A:I53P:R55L:L56L:F74P:R78P:E80P:A81Q:R82L	-0.040374528147534734	-12.0	-1010.5217561671234	-47.99849540057471	1.5104933	-2.2757638370289524
L48G:D52A:I53T:R55I:L56L:F74S:R78M:E80E:A81E:R82K	-0.039236495805571064	1.0	-533.8346983143783	-32.42197956930795	1.3613125	-1.879948335535386
L48G:D52A:I53V:R55T:L56Y:F74F:R78R:E80E:A81A:R82R	1.1041694775538191	30.0	-267.55644947976833	-16.729762161132385	1.1898768	-1.4365685855641084
L48G:D52C:I53L:R55T:L56S:F74R:R78N:E80T:A81L:R82H	-0.0910682152644639	-12.0	-789.9053125092483	-43.29120117691582	1.4740825	-1.9706135469324448
L48G:D52C:I53R:R55I:L56L:F74F:R78V:E80R:A81W:R82V	0.06253858189573754	-5.0	-648.6515399167039	-39.4835001875781	1.4037472	-1.8192668241613053
L48G:D52C:I53R:R55R:L56K:F74F:R78R:E80E:A81A:R82R	0.1449588272316146	28.0	-250.69992444009557	-18.565734732936107	1.2236676	-1.5185435575597426
L48G:D52C:I53T:R55R:L56Y:F74F:R78R:E80E:A81A:R82R	1.1837766663921576	33.0	-245.34482023210296	-17.272089895810495	1.2192456	-1.4705892226275277
L48G:D52C:I53T:R55Y:L56T:F74F:R78R:E80E:A81A:R82R	1.0088125755118074	24.0	-306.8509994933105	-21.707369803949405	1.2581879	-1.5724901984719668
L48G:D52D:I53E:R55G:L56E:F74F:R78R:E80E:A81A:R82R	0.8414750620338332	30.0	-253.5738772341706	-15.99104327657551	1.219454	-1.470772148581112
L48G:D52D:I53G:R55G:L56G:F74E:R78E:E80Y:A81K:R82F	0.2082878884614731	-13.0	-886.3266179511048	-46.41733908574042	1.5142628	-2.051352108226103
L48G:D52D:I53G:R55S:L56G:F74F:R78R:E80E:A81A:R82R	0.911851012090196	29.0	-305.6284713694549	-15.908073226870329	1.2291347	-1.530349910960478
L48G:D52D:I53I:R55R:L56L:F74F:R78R:E80E:A81A:R82R	0.8956405004537699	54.0	-62.22771601171271	0.0	1.0706031	-1.2835281372070313
L48G:D52D:I53I:R55R:L56L:F74V:R78R:E80V:A81G:R82R	0.4765324590463958	32.0	-254.9417625376679	-14.72912321163858	1.2157235	-1.5754694321576286
L48G:D52D:I53I:R55T:L56E:F74R:R78L:E80N:A81Y:R82G	0.1684071846515907	-2.0	-723.0941184231735	-34.693153030259055	1.3968477	-1.8906946518841912
L48G:D52D:I53R:R55E:L56K:F74F:R78R:E80E:A81A:R82R	0.2708168713016495	31.0	-216.4429225871064	-14.490730073244777	1.204109	-1.4323799582088694
L48G:D52D:I53T:R55A:L56A:F74N:R78L:E80E:A81K:R82H	-0.05950899261156149	1.0	-640.540077180574	-28.27223067360319	1.4079593	-1.8438753015854776
L48G:D52D:I53T:R55N:L56E:F74F:R78R:E80E:A81A:R82R	1.08896112448341	34.0	-217.14360126943365	-14.028251385476324	1.207075	-1.433580824908088
L48G:D52D:I53V:R55S:L56Q:F74F:R78R:E80E:A81A:R82R	1.0125795363827172	37.0	-179.9346416184403	-11.147683847069857	1.1694739	-1.4005958108340992
L48G:D52E:I53K:R55K:L56G:F74L:R78S:E80H:A81K:R82D	-0.02616364258148373	-6.0	-773.4468477198578	-38.74458030020651	1.5438553	-2.0258787267348346
L48G:D52E:I53K:R55K:L56K:F74A:R78G:E80A:A81T:R82V	-0.03239772254030219	-11.0	-642.5342085310914	-44.95538027015027	1.5441089	-1.974233649758732
L48G:D52E:I53L:R55K:L56K:F74F:R78R:E80E:A81A:R82R	0.909436748573553	34.0	-247.68547045678872	-15.04881110324277	1.2184824	-1.4907857558306523
L48G:D52E:I53M:R55I:L56E:F74Y:R78R:E80K:A81L:R82L	-0.07701762728026007	4.0	-647.7738739916779	-34.26948352586078	1.3929787	-1.8015732709099264
L48G:D52E:I53Q:R55E:L56K:F74F:R78T:E80L:A81S:R82A	-0.07723633409606334	-2.0	-526.3090623089769	-39.96032596359328	1.4467751	-1.6877857881433824
L48G:D52E:I53T:R55N:L56A:F74S:R78M:E80I:A81L:R82W	-0.015897932611295112	-12.0	-828.2098627516724	-41.66714356252032	1.5380149	-1.9925165512982537
L48G:D52F:I53L:R55R:L56C:F74F:R78R:E80E:A81A:R82R	1.1469225664715272	33.0	-311.13467177839044	-15.25557717161064	1.2090058	-1.4752578735351562
L48G:D52F:I53Q:R55F:L56H:F74F:R78R:E80E:A81A:R82R	0.6216125743716923	20.0	-404.3528297850586	-25.355457435301105	1.3077114	-1.6139495849609375
L48G:D52F:I53S:R55R:L56I:F74F:R78R:E80E:A81A:R82R	1.1526585777601226	33.0	-386.85865604371793	-13.632028300304228	1.2272563	-1.5401650821461397
L48G:D52F:I53T:R55P:L56C:F74R:R78V:E80K:A81K:R82R	-0.02771038915231385	-9.0	-793.391577095697	-42.86742553439717	1.5001976	-2.0976014978745403
L48G:D52G:I53A:R55K:L56T:F74F:R78R:E80E:A81A:R82R	1.0867996440614185	30.0	-328.97895273656616	-17.43621911493028	1.2553163	-1.5344484217026657
L48G:D52G:I53D:R55G:L56N:F74K:R78I:E80Q:A81I:R82N	0.048249779158936655	-18.0	-842.6061900088288	-45.72308284649898	1.5256577	-2.1278970157398898
L48G:D52G:I53E:R55V:L56C:F74L:R78Y:E80V:A81V:R82I	-0.017613978426215794	-17.0	-708.5278458067871	-47.64559315150109	1.5541279	-1.988969331629136
L48G:D52G:I53H:R55G:L56E:F74T:R78I:E80P:A81T:R82H	0.03623505875201215	-15.0	-843.6896524855591	-48.59936932440724	1.5424266	-2.1869415283203124
L48G:D52G:I53K:R55K:L56E:F74G:R78S:E80S:A81I:R82S	-0.047356834268562666	-12.0	-781.9971768805481	-43.61284895420431	1.5319397	-2.0136691822725186
L48G:D52G:I53K:R55K:L56K:F74R:R78R:E80E:A81L:R82G	-0.09882415792819375	1.0	-665.9497514912582	-34.35312070619148	1.4452329	-1.9271575927734372
L48G:D52G:I53K:R55K:L56K:F74R:R78V:E80Q:A81M:R82R	0.043941440128468894	-3.0	-596.4436902472473	-39.124788588693264	1.4519643	-1.9298842486213237
L48G:D52G:I53K:R55K:L56K:F74Y:R78T:E80S:A81T:R82Y	-0.09011734440681744	-6.0	-628.0584073492981	-50.34063640763088	1.4739852	-1.8634060130399817
L48G:D52G:I53R:R55K:L56A:F74S:R78L:E80M:A81F:R82K	0.11653048006859344	-10.0	-688.3297720858551	-39.90796000720184	1.47391	-1.934503173828125
L48G:D52G:I53R:R55K:L56K:F74P:R78L:E80V:A81D:R82G	-0.05741363622901826	-19.0	-821.4622592875457	-47.54822549507935	1.4949218	-2.0043957878561582
L48G:D52G:I53R:R55K:L56R:F74F:R78R:E80E:A81A:R82R	0.24648027170247158	27.0	-268.9047552535034	-20.165981386580825	1.2398301	-1.496491465849035
L48G:D52G:I53R:R55N:L56E:F74F:R78R:E80E:A81A:R82R	0.30729030891951925	24.0	-330.12696194143064	-19.816288331527176	1.2380768	-1.5725286147173714
L48G:D52G:I53T:R55E:L56R:F74F:R78R:E80E:A81A:R82R	0.45840049978685504	26.0	-302.54549493284	-17.49146489909981	1.2525403	-1.5180667652803308
L48G:D52H:I53A:R55S:L56F:F74P:R78L:E80H:A81L:R82N	-0.15064049884713912	-10.0	-929.5151785799957	-37.13719312827197	1.5390556	-2.058237232881434
L48G:D52H:I53A:R55T:L56V:F74F:R78R:E80E:A81A:R82R	1.0147662619408948	29.0	-364.4621799418426	-16.790084712916723	1.2550967	-1.545405668370864
L48G:D52H:I53C:R55T:L56C:F74S:R78G:E80K:A81R:R82G	-0.1279026059370744	-16.0	-832.2731512495972	-49.29520343588047	1.5349551	-2.156871661017923
L48G:D52H:I53P:R55E:L56W:F74G:R78K:E80R:A81N:R82G	0.009135754218901398	-10.0	-804.6758746573424	-43.71845812263928	1.5429349	-2.20185151941636
L48G:D52H:I53Q:R55V:L56R:F74E:R78L:E80R:A81A:R82Y	0.1264816695724164	-10.0	-657.2595136591889	-38.52786350821043	1.4547673	-1.862130557789522
L48G:D52H:I53R:R55E:L56C:F74F:R78R:E80E:A81A:R82R	0.41936578020437726	25.0	-315.93592056722406	-20.749288879440428	1.2641218	-1.5707944982192097
L48G:D52H:I53R:R55K:L56E:F74F:R78R:E80E:A81A:R82R	0.6920823808330546	28.0	-309.83801044912104	-19.794026429870428	1.251119	-1.5199053596047791
L48G:D52H:I53S:R55T:L56W:F74Y:R78Y:E80G:A81V:R82G	-0.04191263585887345	-10.0	-816.5936933466888	-48.82149276836026	1.5091362	-2.000345566693474
L48G:D52I:I53C:R55H:L56P:F74C:R78P:E80L:A81F:R82Y	-0.048093037815312295	-22.0	-1202.8509921500183	-57.04438644336338	1.536155	-2.3211677102481616
L48G:D52I:I53L:R55K:L56D:F74N:R78T:E80A:A81R:R82T	0.05191155936190067	-12.0	-783.2693917462327	-44.15729954434392	1.5214128	-1.9927919275620405
L48G:D52I:I53M:R55E:L56K:F74F:R78R:E80E:A81A:R82R	0.13837483948207796	25.0	-394.8034748026825	-19.903121123006716	1.2734735	-1.59956252154182
L48G:D52I:I53M:R55R:L56N:F74F:R78R:E80T:A81C:R82Q	0.19061004883604954	13.0	-494.3283278414703	-36.49799761930728	1.3417181	-1.7293568330652571
L48G:D52I:I53N:R55E:L56K:F74Y:R78F:E80M:A81T:R82G	0.07105426623405985	-15.0	-836.9071773955322	-49.59212182083138	1.5013702	-2.0447493609260112
L48G:D52I:I53P:R55T:L56C:F74F:R78R:E80E:A81A:R82R	1.078023544206718	21.0	-432.1331810900665	-25.17003891240347	1.2583711	-1.7197919060202207
L48G:D52I:I53Q:R55K:L56A:F74Y:R78T:E80Q:A81S:R82N	-0.030631132861282013	-2.0	-573.5134314963319	-49.42876778824211	1.4290764	-1.8332804960363047
L48G:D52I:I53R:R55I:L56D:F74S:R78K:E80Q:A81M:R82K	0.06679668577262848	-11.0	-696.9553962656951	-43.21742039412675	1.4434419	-1.9971633013556984
L48G:D52I:I53R:R55R:L56G:F74S:R78P:E80S:A81R:R82C	0.06205478669598644	-15.0	-964.3341160008407	-47.03756027729196	1.5209339	-2.2273494944852943
L48G:D52K:I53I:R55C:L56N:F74I:R78L:E80L:A81S:R82K	-0.12109764627967848	-4.0	-570.8560452172256	-43.70784185388675	1.4124662	-1.903079044117647
L48G:D52K:I53L:R55G:L56S:F74S:R78Y:E80R:A81T:R82L	0.052886582262804245	-11.0	-838.7647885510421	-42.745458805967246	1.4745227	-1.979375861672794
L48G:D52K:I53R:R55K:L56D:F74S:R78K:E80L:A81G:R82Q	-0.06613309915966212	-6.0	-663.6180150458314	-40.268121242394045	1.4478462	-1.9437419218175551
L48G:D52K:I53R:R55K:L56E:F74F:R78R:E80E:A81A:R82R	0.6061074250241502	28.0	-352.88705677480465	-18.45093395129152	1.2621834	-1.5497079288258273
L48G:D52K:I53R:R55R:L56W:F74S:R78I:E80H:A81T:R82G	0.1317697693139115	-8.0	-753.6766717144943	-40.26735734356225	1.4946872	-2.0665642233455883
L48G:D52K:I53S:R55I:L56R:F74F:R78R:E80E:A81A:R82R	0.6224671327884594	23.0	-394.27191876859433	-21.76358976899428	1.2900364	-1.6494361428653492
L48G:D52K:I53T:R55E:L56K:F74F:R78I:E80I:A81A:R82L	0.10269620838100156	-2.0	-594.7441988656021	-32.12231594491823	1.3694819	-1.730083869485294
L48G:D52K:I53T:R55G:L56I:F74F:R78R:E80E:A81A:R82R	1.0399305840262865	29.0	-409.9577802607513	-15.634466452469496	1.2805152	-1.6263923196231618
L48G:D52K:I53V:R55K:L56G:F74F:R78R:E80E:A81A:R82R	0.9302659788095405	33.0	-360.0274218747116	-14.651733038572274	1.2222651	-1.5536285400390626
L48G:D52L:I53E:R55S:L56S:F74F:R78R:E80E:A81A:R82R	0.7930667588964343	20.0	-398.95067543477774	-21.03018398742552	1.258463	-1.5971645579618563
L48G:D52L:I53I:R55S:L56S:F74F:R78R:E80E:A81A:R82R	0.32589722971179375	28.0	-376.1875699707961	-16.6821707928857	1.223397	-1.541946231617647
L48G:D52L:I53K:R55K:L56R:F74L:R78S:E80V:A81I:R82L	0.06075541729784437	-14.0	-743.724648661325	-44.6192282288921	1.4723964	-1.9088978486902568
L48G:D52L:I53K:R55R:L56E:F74D:R78E:E80V:A81C:R82Q	0.006214219828764475	-11.0	-665.1648165413833	-44.60650651965443	1.4547745	-1.8760002585018385
L48G:D52L:I53N:R55G:L56N:F74F:R78T:E80Y:A81P:R82I	0.14245863806265494	-12.0	-789.6911257454849	-51.67639423701257	1.4989299	-1.964049574908088
L48G:D52L:I53S:R55T:L56G:F74G:R78I:E80Y:A81L:R82G	-0.07381559553833714	-23.0	-1053.0489666888216	-41.98469343211218	1.5414348	-2.158090030445772
L48G:D52L:I53T:R55L:L56F:F74N:R78I:E80L:A81Q:R82L	-0.01997302112838622	-18.0	-807.4832640120484	-44.04165651459516	1.4729847	-1.9940621768727025
L48G:D52L:I53T:R55R:L56E:F74F:R78R:E80E:A81A:R82R	1.0639343633280152	31.0	-346.84135972947837	-13.884807197828197	1.2226198	-1.4835418701171874
L48G:D52M:I53Q:R55G:L56A:F74L:R78I:E80P:A81S:R82N	-0.04720380053387337	-12.0	-782.294068855951	-48.035248196320936	1.5185722	-2.086316636029412
L48G:D52N:I53M:R55A:L56A:F74F:R78R:E80E:A81A:R82R	1.0315763259432982	31.0	-265.2537069270112	-17.452896039858388	1.2481124	-1.5065546372357537
L48G:D52N:I53P:R55K:L56Q:F74F:R78R:E80E:A81A:R82R	0.16944211401985715	31.0	-289.0863368460632	-22.23207725883185	1.2658447	-1.605966366038603
L48G:D52N:I53S:R55R:L56S:F74F:R78R:E80E:A81A:R82R	0.8686195945681828	34.0	-261.8984559246994	-16.69281711347776	1.2622626	-1.509788423426011
L48G:D52N:I53W:R55I:L56E:F74F:R78R:E80E:A81A:R82R	1.100127952057106	25.0	-292.7600064703919	-22.21731615220415	1.296595	-1.565183931238511
L48G:D52P:I53K:R55E:L56G:F74F:R78R:E80E:A81A:R82R	0.08642218248908162	23.0	-461.10646810025946	-20.366610920409585	1.275451	-1.700098912856158
L48G:D52P:I53K:R55K:L56K:F74L:R78G:E80K:A81A:R82G	-0.00951305668657233	-4.0	-672.298724980066	-40.95752669335707	1.4754026	-1.9987518310546877
L48G:D52P:I53K:R55V:L56Q:F74S:R78F:E80M:A81C:R82E	-0.07518776161535115	-18.0	-821.044667858789	-49.63144137984455	1.5207398	-2.11270123650046
L48G:D52P:I53M:R55S:L56L:F74Q:R78S:E80L:A81L:R82L	0.020948210759920136	-8.0	-785.5712191054321	-38.879072187368365	1.4548067	-2.024074958352481
L48G:D52P:I53M:R55S:L56S:F74V:R78M:E80D:A81Y:R82Q	-0.1091800821914556	-6.0	-829.5744712779023	-41.8926031466699	1.4885437	-2.09415911506204
L48G:D52P:I53N:R55N:L56H:F74W:R78N:E80L:A81S:R82G	-0.07005910383485446	-10.0	-766.0877768465973	-56.659376536737454	1.478335	-2.0668719123391543
L48G:D52P:I53T:R55R:L56R:F74S:R78V:E80H:A81I:R82A	-0.0054977915357005075	-7.0	-834.0733146378495	-38.57561553346204	1.5012349	-2.0591468362247243
L48G:D52P:I53V:R55D:L56L:F74F:R78R:E80E:A81A:R82R	1.072150689149271	36.0	-326.91345493287815	-11.75295482875299	1.198492	-1.5906696992761948
L48G:D52Q:I53I:R55S:L56W:F74F:R78V:E80C:A81L:R82M	-0.027232393132995334	0.0	-693.1120372244811	-39.19419118806945	1.4352219	-1.889401783662684
L48G:D52Q:I53L:R55K:L56E:F74F:R78R:E80E:A81A:R82R	1.0748201267397648	33.0	-300.54964606256254	-16.307335865738423	1.220215	-1.4942300235523898
L48G:D52Q:I53T:R55K:L56W:F74F:R78R:E80E:A81A:R82R	1.1890981575945165	30.0	-270.8132315585113	-18.906564198103297	1.2270021	-1.4929814058191635
L48G:D52Q:I53T:R55L:L56C:F74F:R78R:E80E:A81A:R82R	1.075334261955572	25.0	-284.5561648318268	-20.575471282161743	1.2719727	-1.556672758214614
L48G:D52Q:I53V:R55G:L56E:F74F:R78R:E80E:A81A:R82R	0.8320535466769444	29.0	-357.3339834401108	-16.625629607118753	1.2353495	-1.548577880859375
L48G:D52R:I53E:R55R:L56V:F74G:R78D:E80R:A81C:R82F	-0.026201312807764027	-6.0	-804.3914344975448	-41.75656113754121	1.4891286	-2.0039516673368567
L48G:D52R:I53G:R55I:L56L:F74F:R78R:E80E:A81A:R82R	1.0399279312481822	27.0	-336.7027651259399	-16.569312556141085	1.2391548	-1.607120828067555
L48G:D52R:I53G:R55K:L56T:F74F:R78R:E80E:A81A:R82R	0.8502930996948912	27.0	-390.0107614943481	-20.51293843614621	1.2514278	-1.617843448414522
L48G:D52R:I53H:R55D:L56V:F74F:R78R:E80E:A81A:R82R	1.0907177945451885	26.0	-410.2379214236236	-17.395565513801557	1.3113952	-1.6905632467830882
L48G:D52R:I53I:R55I:L56V:F74F:R78R:E80E:A81A:R82R	1.1482267415652243	32.0	-357.28656947107083	-15.123822845362156	1.2450976	-1.6069133085363052
L48G:D52R:I53I:R55K:L56K:F74F:R78R:E80E:A81A:R82R	0.33772842787317214	34.0	-291.6379224488236	-16.38237794397355	1.2051476	-1.5220432057100184
L48G:D52R:I53L:R55K:L56G:F74F:R78R:E80E:A81A:R82R	0.7825173096601432	31.0	-359.3690811821915	-15.749992256391124	1.2334793	-1.5659465116613052
L48G:D52R:I53L:R55N:L56K:F74F:R78R:E80E:A81A:R82R	0.1383309466373381	28.0	-341.15355402917635	-17.950993232971086	1.2379962	-1.6062954173368569
L48G:D52R:I53L:R55V:L56G:F74G:R78M:E80T:A81K:R82E	-0.04524452900127418	-13.0	-861.0354553410507	-38.2567321735205	1.4671952	-2.074151970358456
L48G:D52R:I53P:R55K:L56G:F74S:R78K:E80S:A81A:R82F	-0.03524841271336252	-2.0	-750.0025121161437	-40.12644483005533	1.4067045	-2.034815889246324
L48G:D52R:I53Q:R55P:L56H:F74F:R78R:E80E:A81A:R82R	0.12701036471298383	23.0	-442.5642649123169	-26.86308024603295	1.3106	-1.73857224408318
L48G:D52R:I53Q:R55T:L56R:F74K:R78C:E80H:A81N:R82R	0.03640097177699097	-9.0	-662.398964400003	-43.41978558190203	1.4830351	-2.1104240866268382
L48G:D52R:I53R:R55K:L56R:F74W:R78L:E80T:A81N:R82G	-0.03562818662166875	-11.0	-743.8333969542481	-44.63023733090267	1.4794871	-1.98191115435432
L48G:D52R:I53R:R55R:L56K:F74V:R78L:E80I:A81Y:R82R	-0.047500116951475484	-3.0	-693.9429163166978	-33.528193376821946	1.4298528	-1.9616675881778491
L48G:D52R:I53R:R55R:L56R:F74I:R78T:E80S:A81S:R82Y	0.01698515135544101	-3.0	-631.9819598862625	-43.553017342537714	1.4560038	-1.8983786190257352
L48G:D52R:I53S:R55I:L56A:F74P:R78T:E80S:A81T:R82Q	-0.0028589320646985796	-13.0	-770.5437095114686	-45.717359537509765	1.5193753	-2.052405323701746
L48G:D52R:I53T:R55G:L56E:F74F:R78R:E80E:A81A:R82R	0.5704692412415427	24.0	-399.5082641550995	-18.41742137667825	1.262774	-1.6022638657513786
L48G:D52S:I53E:R55K:L56K:F74E:R78W:E80H:A81L:R82A	-0.07838224539456075	-14.0	-787.5093460986116	-42.65203401781218	1.5168649	-1.9407842299517464
L48G:D52S:I53E:R55V:L56A:F74L:R78C:E80Q:A81T:R82R	0.0671940567636806	-2.0	-485.7503952452638	-39.0403701107025	1.5020301	-1.902766149184283
L48G:D52S:I53G:R55K:L56K:F74N:R78L:E80P:A81S:R82I	-0.044692102053583115	-13.0	-681.7407777735688	-52.08463539476361	1.506689	-2.013591093175552
L48G:D52S:I53H:R55I:L56K:F74F:R78N:E80R:A81T:R82V	-0.009941573416615312	-6.0	-565.3114733406999	-45.76596656993388	1.4962686	-1.822775089039522
L48G:D52S:I53I:R55K:L56Y:F74T:R78I:E80V:A81D:R82C	0.07819498740652624	-7.0	-622.2395466038681	-48.58203148615576	1.4764717	-1.9311676025390625
L48G:D52S:I53L:R55I:L56L:F74R:R78S:E80L:A81L:R82L	0.01981367199548258	-7.0	-668.3872857281661	-35.657172830478885	1.4236618	-1.873615399528952
L48G:D52S:I53L:R55K:L56K:F74F:R78R:E80E:A81A:R82R	0.2999385002901907	32.0	-233.89153038949746	-17.431127993422706	1.22444	-1.4682114545036764
L48G:D52S:I53L:R55Q:L56E:F74F:R78R:E80L:A81I:R82G	0.07444154120092136	8.0	-631.9655677268006	-32.370538775490786	1.3716109	-1.7882606057559742
L48G:D52S:I53L:R55V:L56D:F74N:R78E:E80N:A81V:R82D	0.0003208165909797293	-9.0	-781.9092440793015	-41.48274816679077	1.5576035	-2.03156935747932
L48G:D52S:I53L:R55Y:L56R:F74F:R78R:E80E:A81A:R82R	0.725462894567818	29.0	-257.28534671754613	-18.66601960560729	1.2545434	-1.529127233168658
L48G:D52S:I53P:R55K:L56K:F74I:R78L:E80R:A81S:R82G	-0.07079720875449756	-8.0	-643.7345391699769	-44.27916239957085	1.4945447	-2.0092527501723345
L48G:D52S:I53P:R55T:L56E:F74F:R78R:E80E:A81A:R82R	0.9879839696142594	25.0	-363.09262866468197	-20.920521952302806	1.2708011	-1.6420555563534007
L48G:D52S:I53R:R55G:L56E:F74R:R78L:E80K:A81Y:R82Y	0.27321703740104775	-16.0	-868.1410235831239	-41.37223044325401	1.5090889	-2.009771728515625
L48G:D52S:I53R:R55S:L56R:F74F:R78R:E80E:A81A:R82R	0.08497154427889889	24.0	-276.91510385961305	-19.437464288279443	1.2521086	-1.5256385354434745
L48G:D52S:I53V:R55C:L56G:F74S:R78R:E80E:A81A:R82R	-0.02730080117968984	17.0	-398.91326598615416	-23.698030831306824	1.3261383	-1.7281856761259191
L48G:D52S:I53V:R55R:L56K:F74F:R78R:E80E:A81A:R82R	0.8571013291194585	37.0	-213.221386093805	-12.272278184322204	1.1982425	-1.449133929084329
L48G:D52T:I53G:R55S:L56N:F74K:R78S:E80E:A81Q:R82N	-0.025056241879380294	-11.0	-761.7453410813309	-46.7093486623985	1.5225532	-2.082509657915901
L48G:D52T:I53I:R55D:L56N:F74P:R78I:E80T:A81V:R82K	0.07678438108628954	-7.0	-738.3775374600388	-37.87551232701935	1.4549681	-1.95438034955193
L48G:D52T:I53I:R55L:L56P:F74A:R78I:E80P:A81I:R82I	0.03458137285532005	-13.0	-948.6361958691575	-44.3650819149652	1.507749	-2.1721473245059744
L48G:D52T:I53K:R55E:L56E:F74F:R78R:E80E:A81A:R82R	0.3663332820353866	24.0	-342.8429404208161	-18.50976104080837	1.281896	-1.5408210305606618
L48G:D52T:I53N:R55A:L56V:F74F:R78T:E80Y:A81V:R82K	0.017392182814167653	1.0	-602.6251816460586	-37.94038819812886	1.437673	-1.838267786362592
L48G:D52T:I53S:R55G:L56G:F74F:R78Q:E80H:A81T:R82H	-0.1356951817308182	-2.0	-705.0971728035904	-41.340453136634096	1.4765291	-1.9197353587431063
L48G:D52V:I53D:R55S:L56R:F74L:R78L:E80Y:A81G:R82H	0.02734569984474424	-16.0	-766.010447401712	-40.40658081982292	1.5264312	-2.003364293715533
L48G:D52V:I53H:R55H:L56E:F74Q:R78S:E80P:A81L:R82Q	-0.02357712746545529	-16.0	-877.3600743720032	-47.26058333671972	1.5466018	-2.144320140165441
L48G:D52V:I53L:R55N:L56Y:F74G:R78I:E80C:A81R:R82C	-0.037194779491856324	-18.0	-835.9439007946946	-48.14352384045014	1.5261022	-2.134850176642922
L48G:D52V:I53V:R55K:L56S:F74D:R78C:E80R:A81N:R82R	0.006739865966900531	-4.0	-651.5497310826279	-39.3405114855459	1.4609683	-1.9643064611098344
L48G:D52V:I53W:R55M:L56F:F74F:R78R:E80E:A81A:R82R	1.0874398325763308	25.0	-360.9502549597717	-21.8882438958608	1.307534	-1.573350794175092
L48G:D52V:I53W:R55R:L56L:F74E:R78V:E80C:A81D:R82W	-0.07277018616118865	-8.0	-752.1635699460005	-45.877470777526014	1.4607913	-2.0341033935546875
L48G:D52W:I53K:R55K:L56K:F74F:R78R:E80E:A81A:R82R	0.014732263412938599	23.0	-329.8205164858796	-21.51838707323259	1.2810413	-1.536228314568015
L48G:D52W:I53M:R55R:L56E:F74G:R78P:E80H:A81V:R82V	0.02394663639532181	-7.0	-908.91708838434	-42.036145532142655	1.5423727	-2.0908059512867645
L48G:D52Y:I53A:R55R:L56R:F74F:R78R:E80E:A81A:R82R	0.8704831478334834	32.0	-350.9984097191788	-14.94031532066947	1.2421515	-1.5278481876148895
L48G:D52Y:I53K:R55P:L56E:F74F:R78R:E80E:A81A:R82R	0.19651868214061924	21.0	-466.96785697431335	-24.486465946145472	1.3216786	-1.7098797966452206
L48G:D52Y:I53T:R55T:L56W:F74W:R78P:E80R:A81R:R82C	-0.06463437994419058	-15.0	-868.4353936621643	-49.757199799249065	1.4886253	-2.0305865119485293
L48H:D52A:I53E:R55K:L56Q:F74E:R78L:E80H:A81P:R82R	0.02010992856849385	-5.0	-609.5006589362122	-41.31249646480501	1.4827263	-1.9370551614200369
L48H:D52A:I53I:R55V:L56P:F74F:R78R:E80E:A81A:R82R	0.6375551071451369	29.0	-386.07949416131737	-18.07436603969745	1.2431283	-1.5982920927159927
L48H:D52A:I53K:R55E:L56L:F74I:R78V:E80E:A81Y:R82G	0.026553926337409103	-2.0	-673.2566129395462	-31.357675687702795	1.4402158	-1.9258947035845588
L48H:D52A:I53K:R55K:L56R:F74F:R78R:E80E:A81A:R82R	0.32572823603196166	27.0	-245.92234067411198	-20.76198254616247	1.2651557	-1.4852048986098343
L48H:D52A:I53R:R55I:L56K:F74F:R78R:E80E:A81A:R82R	0.23441263958360617	20.0	-296.68497919530637	-21.964171290612285	1.2673728	-1.5433225743910846
L48H:D52A:I53R:R55S:L56E:F74R:R78V:E80T:A81G:R82R	-0.09381548046508445	-8.0	-612.8862984129883	-37.110032806698655	1.4597421	-1.9242603975183823
L48H:D52C:I53K:R55H:L56R:F74F:R78R:E80E:A81A:R82R	0.17056814683334195	23.0	-261.6956439921356	-23.21687444032796	1.2768539	-1.5523344152113971
L48H:D52C:I53W:R55I:L56T:F74F:R78R:E80E:A81A:R82R	0.9834795959201864	22.0	-324.78502134771117	-23.8770638231108	1.2837178	-1.612838565602022
L48H:D52D:I53A:R55K:L56C:F74F:R78T:E80S:A81L:R82L	0.020948210759920136	9.0	-549.3295149514177	-35.48204333729336	1.3748041	-1.6597038717830883
L48H:D52D:I53I:R55R:L56L:F74F:R78R:E80E:A81A:R82R	0.9311656406572777	55.0	-51.382239479730295	0.0	1.0518262	-1.2797610114602482
L48H:D52D:I53I:R55R:L56L:F74S:R78K:E80Q:A81I:R82F	0.04266272828424005	22.0	-507.3119308421112	-23.995898460421813	1.2682524	-1.7111473532284007
L48H:D52D:I53S:R55S:L56G:F74F:R78R:E80E:A81A:R82R	0.8062758821949818	32.0	-276.9258479544617	-14.179598531176453	1.2182724	-1.5162322998046875
L48H:D52D:I53V:R55M:L56G:F74I:R78I:E80Q:A81P:R82C	0.055646152770723344	-1.0	-591.857853812883	-41.9749339645341	1.4131294	-1.933244952033548
L48H:D52D:I53V:R55Y:L56W:F74R:R78T:E80Q:A81H:R82T	-0.03199008847989571	1.0	-512.5084866711595	-40.2394902129945	1.423291	-1.8447775448069847
L48H:D52E:I53I:R55L:L56R:F74F:R78R:E80E:A81A:R82R	1.1403638755766081	34.0	-229.59683472604527	-14.189494580550672	1.2294556	-1.490179084329044
L48H:D52E:I53I:R55W:L56H:F74F:R78R:E80E:A81A:R82R	1.0366041703674753	34.0	-288.11134230584867	-15.964328537050278	1.2397478	-1.5351047291475184
L48H:D52F:I53L:R55F:L56V:F74Y:R78P:E80M:A81V:R82Q	-0.011122035693686765	-5.0	-832.878838653276	-45.86052636907971	1.4804217	-2.024586217543658
L48H:D52F:I53L:R55V:L56V:F74H:R78L:E80S:A81S:R82R	-0.0873849928746591	-1.0	-613.2221697518326	-34.6393125347804	1.4566948	-1.8451710420496323
L48H:D52F:I53Y:R55S:L56W:F74E:R78Y:E80K:A81M:R82G	0.055631847591679294	-15.0	-885.7686918684936	-47.99737794875	1.5408623	-2.032404641544117
L48H:D52G:I53A:R55N:L56I:F74S:R78G:E80V:A81G:R82N	-0.04540953355644253	-9.0	-776.9320337244965	-43.39815436100798	1.5626867	-2.1069090001723345
L48H:D52G:I53E:R55L:L56S:F74T:R78P:E80T:A81I:R82P	-0.06644789517142298	-18.0	-1033.9764719912507	-52.097408393616206	1.5501864	-2.220432057100184
L48H:D52G:I53G:R55I:L56G:F74F:R78R:E80E:A81A:R82R	0.8765459615380209	20.0	-404.6102311560608	-22.734374034636858	1.285642	-1.6431182861328124
L48H:D52G:I53Q:R55K:L56K:F74F:R78R:E80E:A81A:R82R	0.09054059231558852	28.0	-259.42086004705203	-21.201604287507507	1.2735384	-1.5201222139246324
L48H:D52G:I53R:R55G:L56S:F74I:R78N:E80F:A81T:R82R	0.029423670079675772	-7.0	-638.1084656664826	-44.16568891662337	1.4965413	-2.018367991727941
L48H:D52G:I53T:R55E:L56Q:F74T:R78S:E80K:A81P:R82G	-0.08749598102719855	-10.0	-732.1861953684785	-45.72590125576789	1.5279498	-2.0551971435546874
L48H:D52G:I53T:R55K:L56R:F74P:R78E:E80L:A81L:R82Q	-0.08787535138415936	-8.0	-764.9799470374086	-40.36474629807526	1.4901774	-1.8510629092945767
L48H:D52G:I53V:R55S:L56E:F74V:R78G:E80D:A81P:R82C	-0.09107937920532307	-7.0	-722.8523247906662	-46.31328737513104	1.5068909	-2.105379530962776
L48H:D52H:I53A:R55R:L56Y:F74T:R78R:E80E:A81A:R82R	0.2783655714551271	28.0	-357.13436636419056	-19.93532226248135	1.3070396	-1.6819219252642463
L48H:D52H:I53D:R55L:L56C:F74H:R78I:E80P:A81V:R82R	-0.09082935148479859	-8.0	-706.5739355990387	-44.45693003190877	1.5233823	-2.067074405445772
L48H:D52H:I53E:R55V:L56P:F74P:R78N:E80F:A81P:R82V	0.015267582792488518	-19.0	-963.402818484018	-56.14398116931102	1.5792063	-2.227599559110754
L48H:D52H:I53F:R55L:L56G:F74C:R78C:E80Y:A81R:R82F	-0.00349435881071934	-18.0	-899.4538048216797	-51.15340403164919	1.5886558	-2.153096816119026
L48H:D52H:I53I:R55F:L56I:F74R:R78Q:E80G:A81L:R82N	0.1070503095700983	-1.0	-779.8580887028671	-37.13392446428952	1.5249571	-2.111591114717372
L48H:D52H:I53I:R55S:L56L:F74S:R78P:E80W:A81L:R82L	-0.04572024409050475	-3.0	-885.1166757771467	-36.4348726693197	1.4359384	-2.035090188419117
L48H:D52H:I53L:R55K:L56G:F74K:R78L:E80S:A81P:R82E	-0.002886282279989748	-6.0	-757.6011997410751	-42.593374759628205	1.4698712	-1.9778885785271136
L48H:D52H:I53M:R55I:L56L:F74V:R78K:E80I:A81L:R82L	0.05498364489981151	-1.0	-633.4247644850708	-35.389517160425385	1.4185605	-1.8875258501838237
L48H:D52H:I53R:R55K:L56E:F74N:R78V:E80L:A81I:R82K	-0.04317084894860811	-8.0	-694.5953624674775	-43.35934275084037	1.4631785	-1.9956480138442096
L48H:D52H:I53S:R55S:L56R:F74I:R78S:E80K:A81E:R82A	0.0530595146486686	-10.0	-724.5572353789307	-44.33784621176346	1.5191276	-2.00434767779182
L48H:D52I:I53I:R55F:L56H:F74I:R78I:E80R:A81T:R82E	-0.03027080248466898	-8.0	-713.8326714226699	-42.03910818514032	1.4695637	-1.9585775936351104
L48H:D52I:I53T:R55D:L56S:F74G:R78L:E80H:A81D:R82I	-0.04406943421939028	-21.0	-871.9823421904541	-46.12526700121271	1.554108	-2.099915807387408
L48H:D52I:I53T:R55K:L56N:F74N:R78W:E80P:A81I:R82T	-0.06359963948121568	-13.0	-935.6440181204772	-51.122068005265646	1.5249027	-2.14372953527114
L48H:D52K:I53M:R55T:L56L:F74F:R78R:E80E:A81A:R82R	1.1039788365728496	37.0	-272.60468248815306	-11.282425817615149	1.196044	-1.4984309476964617
L48H:D52K:I53V:R55E:L56F:F74P:R78F:E80S:A81R:R82L	0.030489812291119092	-7.0	-939.4416433999039	-35.033060025170926	1.4741509	-1.9552391501034008
L48H:D52L:I53D:R55K:L56V:F74V:R78G:E80T:A81I:R82Y	0.13129826748934684	-10.0	-915.0773960062955	-43.39058310416476	1.5443678	-2.038414450252757
L48H:D52L:I53K:R55I:L56R:F74G:R78S:E80G:A81V:R82C	-0.06153837983442945	-22.0	-793.769761509607	-50.90209044591029	1.5618819	-2.138424144071691
L48H:D52L:I53V:R55L:L56L:F74L:R78E:E80V:A81T:R82V	-0.029238965022429883	-3.0	-556.0358629414536	-37.55064932858113	1.4342347	-1.7614178825827207
L48H:D52M:I53D:R55V:L56G:F74F:R78R:E80E:A81A:R82R	1.0500634019010564	19.0	-421.25204333753356	-20.49102211872741	1.3144045	-1.6287306841681986
L48H:D52M:I53R:R55V:L56Q:F74V:R78L:E80L:A81R:R82Q	-0.02297761058221671	-17.0	-736.5278729865053	-40.07857268688713	1.5135276	-1.9429157930261949
L48H:D52N:I53L:R55R:L56E:F74I:R78L:E80Q:A81A:R82W	0.1727305275932774	10.0	-489.30343574971926	-30.64654411911033	1.4077388	-1.7240198471966912
L48H:D52N:I53L:R55V:L56H:F74E:R78L:E80F:A81F:R82I	0.031998888635668916	-15.0	-749.9040085980394	-45.43702195541482	1.551087	-2.01410935345818
L48H:D52N:I53P:R55L:L56D:F74F:R78R:E80E:A81A:R82R	0.3694322740573168	26.0	-343.5493771025635	-23.11478379126129	1.2946802	-1.6836542466107536
L48H:D52P:I53M:R55K:L56N:F74F:R78R:E80E:A81A:R82R	0.5706454094968739	32.0	-366.2237083384491	-23.89664813079889	1.2781516	-1.6226323744829962
L48H:D52P:I53M:R55K:L56Q:F74K:R78R:E80R:A81L:R82V	-0.06280066609689701	1.0	-727.0793335387208	-39.25138498088381	1.4808061	-1.9568930233226105
L48H:D52P:I53R:R55S:L56P:F74L:R78H:E80L:A81M:R82T	0.009371397732781435	-13.0	-906.49666180105	-45.480851926887226	1.4880478	-2.098300709443934
L48H:D52P:I53R:R55S:L56R:F74S:R78I:E80P:A81H:R82I	0.11786169803864541	-19.0	-914.8429802844025	-50.652014302493626	1.532904	-2.233490528779871
L48H:D52P:I53S:R55R:L56R:F74M:R78S:E80N:A81D:R82G	-0.08342887150739926	-5.0	-799.8456689545609	-47.410175321277165	1.5391403	-2.1565273509306064
L48H:D52P:I53S:R55V:L56W:F74F:R78I:E80I:A81S:R82L	0.35338430839678747	-8.0	-670.4792267510392	-46.02711666543655	1.432797	-1.8740553911994489
L48H:D52P:I53T:R55R:L56W:F74R:R78G:E80D:A81N:R82G	0.016828341423407323	-4.0	-815.4978325554825	-44.0994743940264	1.5432246	-2.1664028392118566
L48H:D52P:I53V:R55N:L56L:F74S:R78Y:E80Y:A81L:R82Y	0.08737849486079101	-2.0	-947.2229997345902	-39.51045393517597	1.4477916	-2.0352609073414523
L48H:D52Q:I53A:R55T:L56L:F74V:R78L:E80K:A81S:R82E	0.04580431415572316	1.0	-542.0519498297668	-32.05959351752426	1.3766388	-1.7616157082950368
L48H:D52Q:I53G:R55K:L56K:F74F:R78R:E80E:A81A:R82R	0.03325250837466286	27.0	-327.95710186452635	-22.482828427371714	1.277523	-1.572495045381434
L48H:D52Q:I53I:R55G:L56K:F74F:R78L:E80I:A81I:R82R	-0.09316996260035591	7.0	-639.0335226008392	-31.34676414120804	1.3655237	-1.8353127872242647
L48H:D52Q:I53I:R55K:L56Q:F74R:R78R:E80G:A81G:R82R	0.0714910775103855	14.0	-495.79979407281644	-30.24677898633854	1.4065804	-1.885215669519761
L48H:D52Q:I53L:R55N:L56R:F74V:R78L:E80K:A81N:R82M	-0.08313082743539517	-5.0	-648.6991440007187	-38.40765356777592	1.4721799	-1.9790683521943933
L48H:D52Q:I53R:R55K:L56Y:F74S:R78E:E80N:A81S:R82S	0.022320042146235626	-4.0	-627.8776359507538	-47.54846200398788	1.5102897	-1.9141147389131437
L48H:D52Q:I53R:R55T:L56C:F74R:R78F:E80S:A81E:R82Y	-0.03834343318146572	-14.0	-884.7402870604493	-48.09695565804759	1.5149096	-2.006925515567555
L48H:D52Q:I53Y:R55A:L56E:F74F:R78R:E80E:A81A:R82R	0.6477679028732733	27.0	-349.5848026701904	-19.85504948878588	1.256177	-1.5735446705537683
L48H:D52R:I53G:R55C:L56G:F74F:R78R:E80E:A81A:R82R	0.8025259820638054	20.0	-448.5367888876892	-24.837012545584003	1.293832	-1.7100210750804228
L48H:D52R:I53H:R55K:L56E:F74F:R78R:E80E:A81A:R82R	0.5928619681663625	28.0	-338.4347579905487	-19.74873180452778	1.2932427	-1.5775629380170038
L48H:D52R:I53L:R55E:L56E:F74F:R78R:E80E:A81A:R82R	0.946895475648942	30.0	-359.25193125695955	-14.481470072769298	1.2355162	-1.5612690645105698
L48H:D52R:I53L:R55R:L56E:F74S:R78H:E80Q:A81F:R82Q	0.01497978381953922	3.0	-748.3122608134248	-33.96365724647876	1.4355949	-1.9132036994485293
L48H:D52R:I53S:R55K:L56G:F74V:R78S:E80H:A81Q:R82V	-0.05841554395177388	-9.0	-783.6987027117707	-46.19978843815807	1.5650655	-2.0926344927619485
L48H:D52R:I53S:R55T:L56S:F74F:R78R:E80E:A81A:R82R	0.69304845424077	24.0	-383.7660688826538	-20.40015316365225	1.2709513	-1.606888355928309
L48H:D52R:I53T:R55G:L56A:F74F:R78R:E80E:A81A:R82R	0.9439345469280757	26.0	-376.3468046137788	-17.7021775125595	1.2584429	-1.5945398667279411
L48H:D52R:I53T:R55K:L56E:F74F:R78R:E80E:A81A:R82R	0.9272278033749117	30.0	-320.79319390744934	-17.71699661035018	1.2470716	-1.517927641027114
L48H:D52R:I53T:R55P:L56S:F74A:R78L:E80M:A81K:R82G	-0.026431249512138703	-18.0	-928.6885863730408	-46.386802738997176	1.5455861	-2.227247709386489
L48H:D52S:I53C:R55H:L56S:F74F:R78R:E80E:A81A:R82R	0.4794700561649908	25.0	-296.46506175489196	-21.792733428073007	1.2641076	-1.596522252699908
L48H:D52S:I53F:R55R:L56R:F74F:R78T:E80Q:A81C:R82K	0.00657534088654637	14.0	-358.81917805166023	-39.30104673835194	1.3688545	-1.6970744413488053
L48H:D52S:I53I:R55R:L56Y:F74L:R78S:E80V:A81E:R82D	0.07752439336730517	5.0	-639.8762441584565	-36.99614377325816	1.4462394	-1.8248080982881436
L48H:D52S:I53L:R55Q:L56W:F74G:R78L:E80P:A81D:R82N	0.08464868251802	-8.0	-791.1638526150681	-46.18771988296157	1.4937222	-2.0972816018497245
L48H:D52S:I53L:R55R:L56Q:F74L:R78R:E80L:A81I:R82N	0.1439046896012374	10.0	-561.7994316050507	-30.1176186477187	1.3935481	-1.8454921946806069
L48H:D52S:I53P:R55Y:L56Y:F74T:R78R:E80L:A81K:R82T	-0.04709710191436118	-3.0	-681.1263297507264	-45.45756964347129	1.4716974	-2.0646148681640626
L48H:D52S:I53Q:R55E:L56C:F74F:R78R:E80E:A81A:R82R	1.07510670786435	27.0	-256.4005773970582	-20.71551456137604	1.3099142	-1.5451523724724263
L48H:D52S:I53Q:R55T:L56S:F74F:R78R:E80E:A81A:R82R	0.7305033258341962	25.0	-277.99188756437076	-20.798746018502243	1.2610921	-1.513544957778033
L48H:D52S:I53R:R55R:L56G:F74H:R78R:E80I:A81I:R82L	0.06825949231671617	-2.0	-636.5157793232895	-35.358664790399416	1.4096134	-1.862272554285386
L48H:D52S:I53R:R55S:L56E:F74F:R78R:E80E:A81A:R82R	0.7652144492246903	25.0	-293.5154979178406	-18.379447697614523	1.2678528	-1.5383807014016544
L48H:D52S:I53T:R55L:L56L:F74F:R78R:E80E:A81A:R82R	1.1824265671116516	33.0	-172.54627828092353	-11.819099285083212	1.2150159	-1.4365269380457262
L48H:D52T:I53L:R55P:L56Q:F74V:R78G:E80K:A81I:R82G	-0.07325729187412426	-9.0	-856.245086021135	-43.949794681226194	1.5563866	-2.1674314611098344
L48H:D52T:I53L:R55T:L56V:F74Q:R78P:E80L:A81M:R82K	0.06518546801922233	-7.0	-781.7718373963334	-42.28427267385905	1.4415864	-2.0048395493451285
L48H:D52T:I53S:R55R:L56I:F74V:R78Q:E80S:A81I:R82I	-0.12045369205154038	1.0	-681.8760686108567	-36.39944857640694	1.5115469	-1.962494973575368
L48H:D52T:I53V:R55D:L56G:F74C:R78F:E80R:A81V:R82V	-0.003096793558445127	-10.0	-820.9223285386063	-38.58090998597072	1.5287384	-1.966366397633272
L48H:D52T:I53Y:R55I:L56Q:F74F:R78R:E80E:A81A:R82R	0.6673405957734969	25.0	-315.20588268728034	-23.133509741808663	1.2899466	-1.550483075310202
L48H:D52V:I53L:R55K:L56Q:F74Y:R78H:E80L:A81L:R82H	0.02484976054201552	-2.0	-767.9174761960006	-40.39167523415927	1.4367498	-1.800075755399816
L48H:D52Y:I53I:R55F:L56G:F74L:R78Q:E80R:A81L:R82K	-0.02321598223568867	0.0	-705.9608665177324	-33.84996037885321	1.4587077	-1.934892362706801
L48H:D52Y:I53I:R55I:L56R:F74L:R78L:E80P:A81M:R82F	0.0059418392515121704	-8.0	-891.4572611519791	-43.214725132387	1.5376645	-2.0464996337890624
L48H:D52Y:I53L:R55Y:L56R:F74F:R78R:E80E:A81A:R82R	0.7507048323782151	28.0	-339.4142288395859	-19.33756478700161	1.2441902	-1.566968491498162
L48H:D52Y:I53M:R55K:L56R:F74F:R78R:E80E:A81A:R82R	0.9824221767413586	32.0	-319.8274469325043	-20.118522177497653	1.2593015	-1.521843943876379
L48H:D52Y:I53R:R55R:L56Q:F74S:R78G:E80Y:A81C:R82V	0.1934503193650084	-11.0	-705.8068531224229	-47.00707286088437	1.4813594	-2.036424524643842
L48I:D52A:I53A:R55S:L56S:F74F:R78R:E80E:A81A:R82R	0.6979958612317744	28.0	-337.6885783621765	-18.423802346273987	1.2863448	-1.5846257826861214
L48I:D52A:I53I:R55R:L56K:F74F:R78R:E80E:A81A:R82R	1.3315460290640055	42.0	-211.0137062975861	-11.715272093209933	1.1939539	-1.4675179874195772
L48I:D52A:I53K:R55M:L56K:F74S:R78I:E80Y:A81K:R82L	-0.015065022039754636	-17.0	-787.9351161429383	-46.2581858577887	1.5327806	-2.0534396900850185
L48I:D52A:I53P:R55R:L56Y:F74F:R78L:E80F:A81Y:R82T	-0.18776428595398859	5.0	-740.7344998785951	-38.43722767404506	1.4768537	-1.961818919462316
L48I:D52A:I53R:R55T:L56K:F74K:R78R:E80P:A81P:R82F	-0.03814498012193958	-6.0	-799.7102499434449	-50.89868137313101	1.467185	-2.0953541475183823
L48I:D52A:I53S:R55R:L56C:F74F:R78R:E80E:A81A:R82R	1.1404058303869806	36.0	-249.25049011201634	-17.12996608303729	1.2659746	-1.5485240263097426
L48I:D52A:I53T:R55K:L56C:F74F:R78R:E80E:A81A:R82R	1.1438126351666436	33.0	-223.55172337980042	-20.012070718799805	1.2438728	-1.5054638133329503
L48I:D52C:I53C:R55L:L56A:F74K:R78C:E80R:A81W:R82L	0.03586141440762094	-17.0	-762.8680036017396	-50.49285940324808	1.5409877	-2.036803660673254
L48I:D52C:I53K:R55G:L56P:F74S:R78P:E80R:A81S:R82L	-0.31607777412735355	-14.0	-892.0850106665588	-53.90212383526628	1.5103899	-2.1142132927389707
L48I:D52C:I53T:R55A:L56C:F74L:R78P:E80H:A81T:R82K	0.017434372630738163	-4.0	-653.7893773982025	-48.01155036499858	1.5031266	-2.0581284466911764
L48I:D52C:I53T:R55T:L56V:F74Y:R78M:E80P:A81Q:R82I	0.06576627551496232	-4.0	-716.5021101901032	-50.21260867475098	1.4787056	-1.9886736701516543
L48I:D52D:I53I:R55L:L56R:F74F:R78R:E80E:A81A:R82R	0.6874073032360648	43.0	-137.91353561372534	-12.266273716108117	1.1805298	-1.4158242618336396
L48I:D52D:I53I:R55R:L56L:F74F:R78R:E80E:A81A:R82R	0.618802178702524	59.0	-48.278598160455395	0.0	1.0780661	-1.3113768633674172
L48I:D52D:I53N:R55Q:L56E:F74S:R78I:E80R:A81S:R82Y	-0.16932044549667258	1.0	-628.008796496103	-39.406853804952334	1.4503098	-1.8481608671300551
L48I:D52D:I53T:R55F:L56H:F74Q:R78D:E80S:A81V:R82L	-0.09316996260035591	-3.0	-627.23756026716	-42.953383862512965	1.4713995	-1.924554443359375
L48I:D52D:I53T:R55R:L56K:F74F:R78R:E80E:A81A:R82R	1.148163623265466	45.0	-140.25859848947303	-9.736743588560785	1.1764519	-1.4000623815199909
L48I:D52E:I53H:R55K:L56R:F74Y:R78S:E80K:A81Q:R82V	-0.14963068600626792	2.0	-590.120382685373	-46.14954386050704	1.4989144	-1.9224381390739889
L48I:D52E:I53I:R55E:L56Y:F74Y:R78I:E80L:A81L:R82L	-0.026127634946755254	4.0	-712.7563684651352	-33.959864848186044	1.4280846	-1.8695504581227025
L48I:D52E:I53K:R55T:L56H:F74G:R78V:E80S:A81G:R82C	0.02497084310597862	-10.0	-683.1415492007234	-47.330586747982125	1.5286095	-2.073318660960478
L48I:D52E:I53T:R55S:L56D:F74D:R78I:E80L:A81Q:R82V	-0.03759713517198528	-13.0	-782.5172477194764	-42.811605876931935	1.548325	-2.029853910558364
L48I:D52F:I53G:R55I:L56H:F74G:R78R:E80L:A81Q:R82D	0.011687607872927244	-11.0	-881.8780274340606	-48.14082865568389	1.5118123	-2.067592845243566
L48I:D52F:I53Q:R55I:L56E:F74F:R78R:E80E:A81A:R82R	1.0127483960834252	24.0	-394.55188049764405	-22.84101664609261	1.3042989	-1.591934024586397
L48I:D52F:I53R:R55F:L56R:F74Q:R78R:E80V:A81S:R82G	-0.05373804011072451	-10.0	-632.9553647944427	-48.30696036933114	1.4663028	-1.9831270105698529
L48I:D52G:I53I:R55F:L56C:F74Y:R78V:E80R:A81K:R82K	0.0879740717441685	5.0	-573.0699629017807	-41.34707586112381	1.4301724	-1.9194659064797797
L48I:D52G:I53L:R55K:L56G:F74F:R78R:E80E:A81A:R82R	0.7154602796777492	36.0	-300.6271294304825	-16.019094411854894	1.2387729	-1.5296993480009191
L48I:D52G:I53T:R55K:L56R:F74F:R78R:E80E:A81A:R82R	0.43347958501213585	34.0	-245.45084809751285	-18.901349596639196	1.2501467	-1.4947023279526654
L48I:D52G:I53W:R55S:L56R:F74S:R78T:E80E:A81T:R82H	0.036154010483720175	-1.0	-618.3724500367142	-40.81361127227319	1.4947647	-1.9889768712660845
L48I:D52H:I53I:R55L:L56R:F74F:R78R:E80E:A81A:R82R	-0.08013348796287306	36.0	-254.8794915863968	-17.545855347507313	1.2316923	-1.5333607393152573
L48I:D52H:I53N:R55C:L56R:F74M:R78S:E80S:A81L:R82C	-0.07162758703937859	-10.0	-724.3123984763122	-50.328811712885	1.5765263	-2.061043952493107
L48I:D52H:I53N:R55R:L56E:F74S:R78I:E80G:A81Q:R82S	-0.0392892713480943	-4.0	-796.3443507859206	-39.86169042467554	1.5404661	-2.0834377513212314
L48I:D52H:I53P:R55N:L56R:F74F:R78L:E80N:A81N:R82R	0.05627736545640784	10.0	-654.7463944146134	-38.89478233998853	1.4515527	-2.049437938017004
L48I:D52H:I53T:R55N:L56E:F74F:R78R:E80E:A81A:R82R	0.8868991624233907	32.0	-320.1604393908477	-19.330239140570484	1.2873046	-1.5684263341567095
L48I:D52H:I53V:R55C:L56T:F74F:R78R:E80E:A81A:R82R	0.8763589333426928	34.0	-318.02893583268883	-20.12267293088371	1.2751168	-1.5938742244944852
L48I:D52I:I53L:R55S:L56K:F74S:R78S:E80P:A81L:R82S	-0.01926175939774325	-9.0	-926.9673700520493	-45.06999512098082	1.5479283	-2.1387119068818934
L48I:D52I:I53R:R55A:L56T:F74P:R78S:E80S:A81P:R82S	0.03737639267132806	-14.0	-907.1168346354461	-47.76928651806702	1.536559	-2.1332383099724264
L48I:D52I:I53R:R55K:L56N:F74F:R78R:E80E:A81A:R82R	0.5417558540417537	28.0	-353.99604896993407	-23.713309346124333	1.2612574	-1.5684189740349264
L48I:D52I:I53V:R55G:L56Q:F74P:R78P:E80V:A81S:R82C	-0.019968969363655074	-13.0	-879.6708689400649	-53.068045281359446	1.4925585	-2.1125714470358457
L48I:D52K:I53I:R55K:L56E:F74R:R78W:E80R:A81I:R82G	-0.09392403531178073	1.0	-859.5780981251694	-37.59856655038493	1.5008184	-2.021342019473805
L48I:D52K:I53K:R55K:L56K:F74Q:R78T:E80Y:A81C:R82F	-0.0768659685579043	-11.0	-729.8935714194275	-53.32219162230104	1.5327005	-2.0935841279871323
L48I:D52K:I53M:R55N:L56K:F74F:R78R:E80E:A81A:R82R	-0.03322306962113453	34.0	-350.62627734632264	-19.72906502386104	1.2964386	-1.651057882869945
L48I:D52K:I53P:R55G:L56L:F74F:R78R:E80E:A81A:R82R	1.038025115163045	36.0	-386.90880188436273	-14.958586968172312	1.2181385	-1.7350497975068937
L48I:D52K:I53P:R55K:L56Q:F74R:R78E:E80G:A81V:R82G	0.1504638299755531	-5.0	-851.5409125277496	-46.21938418319587	1.568108	-2.2198134478400737
L48I:D52K:I53V:R55K:L56P:F74F:R78C:E80G:A81V:R82G	0.02701998993703909	6.0	-797.4681635806061	-41.06332283473512	1.4517919	-2.0360601088579964
L48I:D52K:I53V:R55L:L56K:F74F:R78I:E80V:A81V:R82R	-0.0748586508221897	9.0	-581.1589441725708	-31.386160863849	1.3847023	-1.8432884665096507
L48I:D52L:I53H:R55H:L56P:F74W:R78I:E80L:A81N:R82Q	-0.08152758796940301	-11.0	-856.9522057482696	-47.384435919907446	1.4794983	-2.121713077320772
L48I:D52L:I53L:R55I:L56R:F74M:R78I:E80F:A81K:R82N	-0.03642697912534327	-11.0	-830.791379089067	-42.6948427968473	1.5075914	-2.10560895134421
L48I:D52L:I53S:R55F:L56L:F74K:R78L:E80D:A81E:R82K	0.026639861053719516	-1.0	-698.8788575598693	-37.23307047758317	1.4519624	-2.062471098058364
L48I:D52L:I53T:R55R:L56I:F74R:R78V:E80N:A81R:R82L	-0.030555993117549796	-1.0	-792.3456718155837	-35.74203676900834	1.510233	-2.008322323069853
L48I:D52L:I53V:R55H:L56A:F74Q:R78R:E80K:A81K:R82G	-0.013915544730060191	2.0	-720.709638805101	-36.21497792363152	1.4563699	-2.0455733355353862
L48I:D52N:I53I:R55R:L56L:F74D:R78S:E80E:A81C:R82V	-0.0436902475612159	19.0	-375.12555639238127	-30.80988254935437	1.3681955	-1.785761754653033
L48I:D52N:I53Q:R55L:L56N:F74F:R78R:E80E:A81A:R82R	0.6066212036277839	30.0	-232.32809442968147	-23.97988741766585	1.3189489	-1.5571064668543195
L48I:D52P:I53K:R55I:L56C:F74F:R78R:E80E:A81A:R82R	0.9993293044054916	26.0	-377.5988672205902	-26.423008684923843	1.3002048	-1.7182191736557904
L48I:D52P:I53N:R55A:L56W:F74F:R78I:E80S:A81S:R82N	0.041665387006155526	1.0	-660.3789997765518	-44.18474458979654	1.4506019	-1.978826186236213
L48I:D52P:I53P:R55R:L56K:F74F:R78R:E80E:A81A:R82R	-0.01304051392253892	36.0	-413.50447499246377	-20.223055619553637	1.2608454	-1.777862548828125
L48I:D52P:I53Q:R55K:L56N:F74F:R78R:E80E:A81A:R82R	0.7280985836749069	32.0	-359.1237754294373	-25.4091495691182	1.2843249	-1.6655047248391543
L48I:D52P:I53R:R55I:L56Y:F74G:R78E:E80T:A81I:R82E	0.008881954576258051	-10.0	-883.3872754046417	-47.22976820358781	1.5445778	-2.0703444536994486
L48I:D52P:I53V:R55P:L56Y:F74F:R78T:E80I:A81P:R82A	0.019359996814258214	3.0	-786.6129136034945	-49.78080216761123	1.4528605	-2.0168019014246323
L48I:D52P:I53W:R55I:L56R:F74S:R78R:E80P:A81P:R82F	-0.006323555156416612	-4.0	-926.3044981905915	-55.09432768980173	1.5450354	-2.2812604118795954
L48I:D52Q:I53G:R55K:L56R:F74F:R78R:E80E:A81A:R82R	0.27672296320005196	32.0	-316.9822508284546	-22.35365255978468	1.2792709	-1.585334149528952
L48I:D52Q:I53I:R55I:L56N:F74F:R78R:E80E:A81A:R82R	0.4945273936040619	34.0	-308.11232325525054	-20.18842316174505	1.2662376	-1.581402587890625
L48I:D52Q:I53S:R55L:L56L:F74P:R78T:E80C:A81K:R82G	0.08699580785374258	-7.0	-810.5835553595521	-43.55204113369473	1.5355728	-2.1658763212316177
L48I:D52Q:I53T:R55K:L56Y:F74I:R78F:E80K:A81K:R82G	0.08609213411804993	0.0	-808.614700836847	-40.42696685308511	1.5290135	-2.035443833295037
L48I:D52R:I53C:R55K:L56K:F74F:R78R:E80E:A81A:R82R	0.16004566459861605	31.0	-323.8211605021454	-22.60223768054857	1.2838389	-1.6483843635110291
L48I:D52R:I53E:R55E:L56K:F74C:R78Y:E80I:A81I:R82I	-0.05244132930743796	-15.0	-861.5435536334016	-49.30174756579254	1.564672	-2.131426642922794
L48I:D52R:I53E:R55K:L56K:F74Q:R78T:E80H:A81T:R82Y	-0.05114047769038033	-8.0	-706.4332111308076	-49.92609101865128	1.5305688	-2.060848280962776
L48I:D52R:I53L:R55F:L56M:F74C:R78T:E80E:A81V:R82G	-0.06229541649573664	4.0	-662.0328642794586	-37.84838721720189	1.4729327	-2.0544869815602023
L48I:D52R:I53L:R55N:L56V:F74L:R78R:E80C:A81N:R82S	0.04563432164106553	7.0	-662.3838785836197	-37.73261861771243	1.4912714	-2.090211397058824
L48I:D52R:I53L:R55Q:L56E:F74E:R78K:E80G:A81G:R82Q	0.09404460956721804	1.0	-638.313743753145	-36.130236540122496	1.4766755	-2.04314359777114
L48I:D52R:I53L:R55Y:L56R:F74A:R78F:E80V:A81Y:R82Q	-0.023640899475408997	-8.0	-853.7689659783342	-40.556810923206285	1.4979601	-2.0301924761603862
L48I:D52R:I53N:R55K:L56E:F74S:R78L:E80T:A81K:R82T	-0.054992601259088794	-7.0	-781.6624301382997	-41.31378268083972	1.5228196	-2.000936171587776
L48I:D52R:I53Q:R55K:L56E:F74I:R78N:E80Q:A81A:R82L	0.0028706668231651554	5.0	-533.6925165125824	-38.17528339312048	1.4349401	-1.8328579173368569
L48I:D52R:I53T:R55K:L56E:F74F:R78R:E80E:A81A:R82R	1.0674726164112234	34.0	-317.6895525881744	-17.71699661035018	1.2710365	-1.5421945010914522
L48I:D52R:I53T:R55S:L56K:F74S:R78D:E80Y:A81L:R82G	-0.010345506837558928	-12.0	-925.9899956175782	-42.79948184157729	1.5661039	-2.1381263284122243
L48I:D52R:I53V:R55L:L56D:F74F:R78R:E80E:A81A:R82R	0.9600719862964662	32.0	-342.8622435757614	-16.98934479586387	1.2699659	-1.6064480052274817
L48I:D52S:I53C:R55G:L56Y:F74F:R78R:E80E:A81A:R82R	1.1607709074667991	30.0	-322.35475177259224	-23.25378962438845	1.3066454	-1.6286655201631437
L48I:D52S:I53H:R55K:L56S:F74F:R78R:E80E:A81A:R82R	0.33142441689446556	32.0	-265.32963628263246	-20.87730364486833	1.2664007	-1.5509490966796875
L48I:D52S:I53L:R55N:L56T:F74S:R78C:E80V:A81K:R82H	0.043069104125861075	-6.0	-740.360600299547	-43.43077722431372	1.5369176	-2.062172564338235
L48I:D52S:I53M:R55E:L56Q:F74P:R78I:E80R:A81T:R82L	-0.10300531130992874	-6.0	-716.4429181525209	-38.49947029811483	1.5067421	-1.9423833510454964
L48I:D52S:I53M:R55T:L56T:F74F:R78R:E80E:A81A:R82R	1.1312866765588665	35.0	-280.6316201636292	-17.56699167984698	1.2643614	-1.5312336641199449
L48I:D52S:I53T:R55E:L56E:F74F:R78R:E80E:A81A:R82R	0.8608934917854938	32.0	-287.3493940302826	-16.309661115516064	1.2775294	-1.5327074836282168
L48I:D52S:I53T:R55R:L56Y:F74F:R78R:E80E:A81A:R82R	1.1740594547093475	41.0	-219.19400131196755	-14.115702323764708	1.238019	-1.4688025081858915
L48I:D52S:I53V:R55F:L56G:F74F:R78R:E80E:A81A:R82R	0.8183054049330725	33.0	-297.99757225007784	-16.68937610982175	1.2567563	-1.5760945039636949
L48I:D52T:I53M:R55E:L56E:F74Y:R78D:E80R:A81Y:R82G	0.041002980498708	-1.0	-821.4764806220034	-42.51683060027608	1.5350537	-1.9352307487936584
L48I:D52T:I53M:R55I:L56D:F74F:R78R:E80E:A81A:R82R	0.6589399726782809	30.0	-350.7037785479523	-21.22493484196093	1.3035365	-1.5948676614200368
L48I:D52T:I53R:R55V:L56S:F74F:R78R:E80E:A81A:R82R	0.7226024866335422	26.0	-330.304890579889	-20.18989680674622	1.2865567	-1.581196683995864
L48I:D52T:I53T:R55K:L56K:F74R:R78T:E80Y:A81F:R82H	0.13059912119418746	-7.0	-756.9244068572021	-44.79574286518073	1.5314301	-1.9851799460018384
L48I:D52V:I53F:R55W:L56A:F74F:R78R:E80E:A81A:R82R	0.9790329738238822	29.0	-374.58443126172796	-20.09903088035935	1.2927996	-1.6259410184972427
L48I:D52V:I53H:R55M:L56Y:F74D:R78L:E80P:A81N:R82C	-0.0069491945819562485	-15.0	-844.459102863977	-54.941404749237336	1.5890808	-2.2287217084099264
L48I:D52V:I53P:R55S:L56G:F74S:R78R:E80M:A81E:R82L	-0.12679289826129375	-7.0	-824.6809472033477	-44.85731379487697	1.4803746	-2.1533835018382352
L48I:D52V:I53R:R55R:L56K:F74R:R78A:E80I:A81K:R82R	-0.016250123303941058	-1.0	-672.1145633408523	-38.05141752879172	1.4496989	-1.9638002283432905
L48I:D52V:I53T:R55R:L56D:F74F:R78Y:E80L:A81D:R82Q	0.17347173391414555	6.0	-723.8576075503327	-40.43276454225952	1.4325514	-1.802654670266544
L48I:D52V:I53W:R55K:L56G:F74F:R78R:E80E:A81A:R82R	1.0764143454510684	30.0	-368.89553074331053	-20.18384395494286	1.2761073	-1.5820256850298713
L48I:D52Y:I53I:R55L:L56Y:F74L:R78I:E80L:A81L:R82T	-0.06594895828803639	-3.0	-769.1857894608476	-36.62850013733441	1.5122259	-1.9711402444278487
L48I:D52Y:I53L:R55F:L56R:F74P:R78L:E80L:A81L:R82F	0.04862794309361798	-12.0	-986.7500716397263	-40.94193573537086	1.5222291	-2.047095265107996
L48I:D52Y:I53N:R55K:L56R:F74V:R78P:E80C:A81W:R82N	-0.12204439931926563	-8.0	-976.1748627612093	-54.04729908979516	1.548095	-2.221009198357077
L48I:D52Y:I53P:R55Q:L56P:F74F:R78I:E80L:A81R:R82R	0.25184849409604115	4.0	-868.1875545212725	-37.80503305760885	1.4292327	-2.079932179170496
L48K:D52A:I53C:R55G:L56V:F74S:R78L:E80Q:A81L:R82I	-0.07388377162395378	-15.0	-756.3492892691589	-40.63163804482065	1.5253059	-2.0315993365119485
L48K:D52A:I53D:R55K:L56E:F74Y:R78T:E80Y:A81K:R82Y	0.06884549699548052	-10.0	-710.8359866091706	-48.43259571835552	1.4947329	-1.8891457950367647
L48K:D52A:I53G:R55M:L56Q:F74F:R78R:E80W:A81V:R82D	0.04920945014410111	-1.0	-614.0554506966569	-39.5478841159329	1.4212178	-1.7953338623046875
L48K:D52A:I53L:R55N:L56G:F74M:R78R:E80N:A81L:R82D	-0.05018880106978771	-1.0	-699.8541592308975	-31.426863373426382	1.446928	-1.9024579216452209
L48K:D52A:I53L:R55T:L56E:F74F:R78R:E80E:A81A:R82R	1.1972209378977632	27.0	-233.30195986718905	-16.129727752097097	1.2161962	-1.444287378647748
L48K:D52A:I53N:R55K:L56K:F74F:R78R:E80E:A81A:R82R	0.1257555767178251	26.0	-214.27682527990117	-20.934693342791437	1.2802732	-1.501312255859375
L48K:D52A:I53P:R55D:L56F:F74F:R78R:E80E:A81A:R82R	0.9218550028551258	26.0	-329.0276863047577	-19.966179905855824	1.3152043	-1.6737184412339154
L48K:D52A:I53P:R55G:L56E:F74F:R78R:E80E:A81A:R82R	1.0651521846659697	22.0	-362.3879647204376	-21.866569336572866	1.2949173	-1.6948324764476104
L48K:D52A:I53P:R55K:L56R:F74F:R78S:E80T:A81I:R82N	0.04672044615181283	-1.0	-650.9455383011795	-43.16859318096431	1.4453751	-1.907472318761489
L48K:D52A:I53R:R55K:L56E:F74F:R78R:E80E:A81A:R82R	1.0960413718016921	26.0	-223.28852767438661	-18.94220676103214	1.2555838	-1.463024543313419
L48K:D52A:I53R:R55T:L56C:F74F:R78R:E80E:A81A:R82R	0.8100694788959012	22.0	-210.44592194051518	-21.180300345335127	1.2219768	-1.485501547420726
L48K:D52A:I53V:R55V:L56H:F74F:R78R:E80E:A81A:R82R	1.0711328701247278	27.0	-240.9996644684769	-18.68568617368237	1.2388159	-1.5037438785328583
L48K:D52C:I53I:R55G:L56R:F74F:R78R:E80E:A81A:R82R	0.7250286517176622	28.0	-229.58759824723975	-20.10882406219389	1.211393	-1.5140700396369486
L48K:D52C:I53I:R55Y:L56F:F74S:R78P:E80E:A81I:R82E	0.019633664905311397	0.0	-758.5484622904754	-39.88535778424284	1.4790167	-2.0182839786305147
L48K:D52C:I53P:R55R:L56G:F74N:R78T:E80H:A81A:R82S	0.12580550379940716	-3.0	-586.7492858597733	-39.58692629212601	1.4505873	-2.0143077177159925
L48K:D52D:I53I:R55M:L56N:F74S:R78L:E80L:A81K:R82I	-0.05919354574964135	-5.0	-578.7803107449508	-39.42642606838103	1.4277523	-1.8226449405445773
L48K:D52D:I53I:R55R:L56L:F74F:R78R:E80E:A81A:R82R	1.1141767442720134	54.0	-1.4629942843414916	0.0	1.0563899	-1.270178581686581
L48K:D52D:I53I:R55R:L56L:F74I:R78G:E80S:A81N:R82L	-0.005869831190874002	16.0	-412.77133063764353	-26.225547510350225	1.314187	-1.758904131721048
L48K:D52D:I53I:R55R:L56L:F74M:R78L:E80T:A81V:R82R	0.45709423694923085	25.0	-289.4396825739838	-13.856906681225157	1.2463763	-1.584993070714614
L48K:D52D:I53I:R55R:L56L:F74V:R78I:E80L:A81S:R82R	0.03837583932217788	24.0	-240.28721537084357	-19.29654660547203	1.1944345	-1.5883763930376835
L48K:D52D:I53K:R55K:L56R:F74S:R78T:E80S:A81T:R82H	-0.06745833985996814	-1.0	-471.5083434531189	-42.66657512745405	1.4589937	-1.8355305391199448
L48K:D52D:I53R:R55K:L56K:F74F:R78R:E80E:A81A:R82R	0.41406458271805946	34.0	-112.53267187566534	-15.732758483922224	1.1695176	-1.3858913646024815
L48K:D52E:I53H:R55M:L56S:F74R:R78K:E80I:A81K:R82Q	0.01602051868901239	-10.0	-610.9769710013367	-43.87636778223623	1.4945124	-1.9767430922564335
L48K:D52E:I53I:R55K:L56E:F74E:R78L:E80L:A81Q:R82G	0.0011078754086069063	-5.0	-666.8699207970596	-38.72304684001756	1.4816343	-1.9276191262637867
L48K:D52E:I53I:R55R:L56E:F74L:R78R:E80S:A81G:R82F	0.03893844204568969	15.0	-523.7654019782044	-28.041608812063718	1.3867166	-1.7837872673483457
L48K:D52E:I53K:R55K:L56K:F74F:R78R:E80E:A81A:R82R	0.13119142493323221	29.0	-201.27276806325688	-18.551287518403115	1.2765492	-1.5110493379480698
L48K:D52E:I53K:R55R:L56D:F74I:R78V:E80V:A81K:R82S	-0.012619915183198573	-7.0	-662.0475725838638	-37.44312925050508	1.4970568	-1.953200575884651
L48K:D52E:I53K:R55R:L56K:F74Y:R78N:E80N:A81P:R82I	-0.02355259026157289	-1.0	-575.7526157567002	-46.253388009099126	1.4793088	-1.9560230928308824
L48K:D52E:I53T:R55T:L56P:F74F:R78R:E80E:A81A:R82R	0.9819070432372584	27.0	-336.95698384732964	-18.058926509095727	1.2234272	-1.573715389476103
L48K:D52F:I53D:R55F:L56K:F74F:R78R:E80E:A81A:R82R	1.1568171004528935	17.0	-347.7276841589905	-23.1913561361107	1.2886081	-1.5893348245059742
L48K:D52F:I53K:R55K:L56R:F74F:R78R:E80E:A81A:R82R	0.2869156827532963	24.0	-283.90860561818846	-21.876317517573625	1.2882324	-1.4998216516831342
L48K:D52G:I53A:R55R:L56P:F74F:R78R:E80E:A81A:R82R	0.8973402093513715	32.0	-354.9678230473495	-16.14731279976604	1.2509987	-1.5996573055491727
L48K:D52G:I53A:R55R:L56S:F74F:R78R:E80E:A81A:R82R	1.0488780848045116	32.0	-256.88226072282566	-14.372098684193588	1.2301588	-1.5052966847139246
L48K:D52G:I53G:R55R:L56K:F74F:R78R:E80E:A81A:R82R	0.1959975222389629	29.0	-250.06236755342258	-17.821315866520308	1.2442666	-1.5369336296530332
L48K:D52G:I53G:R55T:L56E:F74F:R78R:E80E:A81A:R82R	1.0090497268255358	22.0	-303.4269295165039	-21.217824903502333	1.2669228	-1.545619291417739
L48K:D52G:I53H:R55K:L56K:F74F:R78R:E80E:A81A:R82R	0.10361853515564888	26.0	-224.14801802129523	-21.14400614913393	1.2603528	-1.524346026252298
L48K:D52G:I53H:R55N:L56D:F74F:R78R:E80E:A81A:R82R	0.329777878210895	23.0	-302.07640795202025	-21.46950209689749	1.2838577	-1.5936602424172794
L48K:D52G:I53K:R55I:L56E:F74F:R78R:E80E:A81A:R82R	0.8796296588218936	21.0	-278.7982097098328	-21.668361155938328	1.290163	-1.5626687442555147
L48K:D52G:I53K:R55K:L56E:F74L:R78I:E80Q:A81Y:R82Y	0.13290088833522068	-9.0	-737.0337573000886	-41.79349273066509	1.4980365	-1.9478594611672797
L48K:D52G:I53N:R55L:L56N:F74F:R78R:E80E:A81A:R82R	0.4944561743241822	22.0	-256.7154319235779	-23.30618876316385	1.2919607	-1.5702108944163602
L48K:D52G:I53P:R55V:L56L:F74L:R78V:E80V:A81F:R82R	0.12450982886488718	-2.0	-625.0761073538758	-33.41481880908577	1.4602212	-1.9995738309972424
L48K:D52G:I53R:R55L:L56C:F74F:R78R:E80E:A81A:R82R	1.1132675124085731	22.0	-214.90563125104683	-21.8250857402345	1.2660978	-1.5437340231502756
L48K:D52G:I53T:R55E:L56K:F74Y:R78H:E80K:A81H:R82R	-0.10513090043121558	1.0	-559.1742022463777	-36.20757821224652	1.4318405	-1.826040828929228
L48K:D52G:I53T:R55S:L56V:F74S:R78L:E80P:A81L:R82H	-0.04282326306628146	-10.0	-864.4530148455596	-37.95710865048386	1.5281352	-2.0670986399931066
L48K:D52H:I53A:R55L:L56I:F74R:R78F:E80D:A81S:R82G	-0.06271382900545334	-7.0	-740.4939227530456	-41.780712066256456	1.5326282	-2.0408872716567097
L48K:D52H:I53K:R55K:L56S:F74F:R78R:E80E:A81A:R82R	0.21613776585436964	27.0	-252.71793426961665	-21.697119969364397	1.2424825	-1.5382728127872245
L48K:D52H:I53K:R55K:L56S:F74V:R78I:E80Y:A81H:R82I	-0.015426645079531173	-16.0	-693.7988355109192	-46.15354244634091	1.5314687	-2.046784524356618
L48K:D52H:I53L:R55I:L56A:F74F:R78R:E80E:A81A:R82R	1.1179143483269995	28.0	-265.61759197206266	-18.15338355555832	1.2579182	-1.537286376953125
L48K:D52H:I53L:R55L:L56F:F74W:R78S:E80R:A81E:R82D	0.050489906442175	-4.0	-673.9986662098862	-42.54326070052957	1.4694408	-1.8941196217256435
L48K:D52H:I53L:R55L:L56L:F74M:R78L:E80L:A81C:R82K	0.4716934711903709	0.0	-384.74895245523226	-32.842828918068335	1.3651996	-1.8057216868681063
L48K:D52H:I53V:R55I:L56L:F74F:R78S:E80A:A81S:R82K	0.2847667681918636	12.0	-318.6852477499939	-33.834967814344054	1.2894459	-1.6580936207490808
L48K:D52H:I53V:R55N:L56S:F74F:R78R:E80E:A81A:R82R	0.4359114597590036	30.0	-261.056994695375	-18.553972991226143	1.2465131	-1.547056848862592
L48K:D52I:I53I:R55N:L56K:F74Y:R78S:E80V:A81S:R82T	-0.0567994374459037	-6.0	-532.2933336922623	-48.731166677238434	1.3950189	-1.800478946461397
L48K:D52I:I53I:R55V:L56R:F74G:R78R:E80Y:A81Y:R82R	-0.057503758894857676	1.0	-675.0294874379135	-34.3665344995552	1.454302	-1.991899198644301
L48K:D52I:I53K:R55D:L56R:F74F:R78R:E80E:A81A:R82R	0.18763342004151906	20.0	-343.6313575217224	-21.963664523897023	1.2947739	-1.6276002771714155
L48K:D52I:I53K:R55K:L56R:F74F:R78R:E80E:A81A:R82R	0.3709094277191974	24.0	-285.69578957052	-22.573720167569263	1.2758316	-1.5484445010914525
L48K:D52I:I53K:R55K:L56S:F74N:R78F:E80F:A81T:R82S	-0.12615358019961914	-18.0	-801.3401097247101	-49.85304384142819	1.5327253	-2.048287604836857
L48K:D52I:I53K:R55N:L56G:F74S:R78L:E80S:A81V:R82G	0.04812499581212556	-19.0	-834.4615773150422	-43.85318086671941	1.5290194	-2.109801348517923
L48K:D52I:I53L:R55N:L56T:F74F:R78R:E80E:A81A:R82R	1.1618805918139015	27.0	-337.79726640672453	-18.040196060992457	1.2460299	-1.5975844439338236
L48K:D52I:I53R:R55K:L56I:F74R:R78T:E80V:A81D:R82L	0.05197325440177181	-15.0	-702.8458978125549	-48.19586473717027	1.4674985	-1.9419108671300551
L48K:D52I:I53S:R55A:L56R:F74F:R78R:E80E:A81A:R82R	0.6497780267182426	20.0	-349.17697195501097	-21.39464755094741	1.29653	-1.6058349609375
L48K:D52K:I53K:R55K:L56K:F74F:R78R:E80E:A81A:R82R	0.0800939246700022	27.0	-272.7081125685669	-20.35578343490852	1.2442608	-1.558281573127298
L48K:D52K:I53K:R55K:L56R:F74F:R78R:E80E:A81A:R82R	0.2358187107275962	28.0	-264.83690285177	-20.22370652636528	1.2634361	-1.5439085118910845
L48K:D52K:I53Q:R55K:L56R:F74N:R78I:E80P:A81C:R82Q	-0.06537220760467555	-9.0	-663.7225722739198	-50.03317862593269	1.4991224	-2.0970850327435664
L48K:D52K:I53R:R55R:L56C:F74Y:R78T:E80F:A81P:R82Q	-0.06252155007644931	-2.0	-600.9886038491227	-47.45929008603571	1.4266467	-1.9344902487362128
L48K:D52K:I53T:R55S:L56L:F74F:R78R:E80E:A81A:R82R	1.1510864942662333	33.0	-228.19217390508425	-10.13921701419531	1.1729602	-1.4945526123046875
L48K:D52K:I53V:R55K:L56G:F74S:R78R:E80E:A81M:R82C	0.029945975466916363	7.0	-571.940166945169	-32.397351146244546	1.4192158	-1.914099480124081
L48K:D52L:I53E:R55E:L56R:F74F:R78R:E80E:A81A:R82R	0.9647797934250029	22.0	-313.69820270032653	-19.96548250338674	1.3052344	-1.5369858685661764
L48K:D52L:I53M:R55K:L56R:F74F:R78R:E80E:A81A:R82R	0.9239825829876015	30.0	-275.2071078726745	-20.264028142752068	1.2859291	-1.4942246380974264
L48K:D52L:I53N:R55R:L56G:F74F:R78R:E80E:A81A:R82R	1.0165961495412457	29.0	-338.56158816308744	-15.565867166769747	1.2427298	-1.5611258114085478
L48K:D52L:I53N:R55S:L56Q:F74F:R78R:E80E:A81A:R82R	0.4868085331045386	22.0	-328.0686981627441	-20.38524312913069	1.2725564	-1.560877721449908
L48K:D52L:I53Q:R55R:L56N:F74F:R78R:E80E:A81A:R82R	1.0725355799414618	29.0	-283.2710222432113	-18.997061007518823	1.2475826	-1.519233793370864
L48K:D52L:I53S:R55N:L56N:F74R:R78R:E80V:A81D:R82S	0.06095499240541165	-12.0	-700.6329448649383	-49.2659310789395	1.4784913	-1.9915857651654407
L48K:D52L:I53T:R55G:L56G:F74R:R78T:E80P:A81L:R82A	-0.023513319740426836	-18.0	-938.108621306131	-44.63782385313607	1.5296934	-2.093627570657169
L48K:D52L:I53T:R55S:L56L:F74Y:R78R:E80L:A81H:R82D	-0.05424902135817792	2.0	-589.0816826769806	-33.46188785373124	1.3433334	-1.769246000402114
L48K:D52M:I53T:R55S:L56N:F74F:R78R:E80E:A81A:R82R	0.23207100265995662	22.0	-300.1206493803955	-21.73344480778269	1.2577798	-1.542598410213695
L48K:D52N:I53A:R55K:L56C:F74F:R78Q:E80S:A81K:R82T	-0.114950359650529	6.0	-491.24733244867105	-41.92005171533128	1.4368347	-1.777736888212316
L48K:D52N:I53G:R55F:L56Q:F74F:R78R:E80E:A81A:R82R	0.629512327885786	24.0	-237.87633685560007	-23.622482968374243	1.2822294	-1.5695355583639703
L48K:D52N:I53N:R55D:L56K:F74L:R78K:E80N:A81L:R82S	0.11775229980307703	-5.0	-623.0122133204437	-38.80131035552222	1.5409367	-1.97100830078125
L48K:D52N:I53P:R55K:L56R:F74F:R78R:E80E:A81A:R82R	0.17623391244753117	31.0	-225.23952235669867	-22.95665238129368	1.2852106	-1.5897670970243567
L48K:D52N:I53S:R55R:L56V:F74F:R78R:E80E:A81A:R82R	1.1865766708261225	38.0	-200.67164599389807	-13.793062533604823	1.2604563	-1.4868621826171875
L48K:D52N:I53T:R55K:L56K:F74F:R78R:E80E:A81A:R82R	-0.016851357408121857	31.0	-152.376099438379	-19.66733692474736	1.2646823	-1.4368734920726105
L48K:D52N:I53T:R55T:L56R:F74F:R78R:E80E:A81A:R82R	0.24335377753455692	28.0	-168.70990285367745	-19.434088543461257	1.2362471	-1.4363887113683365
L48K:D52N:I53V:R55I:L56S:F74F:R78R:E80E:A81A:R82R	1.076420326252008	29.0	-202.71478669137736	-19.4272888443802	1.2522479	-1.4962583654067096
L48K:D52N:I53Y:R55R:L56R:F74H:R78F:E80D:A81F:R82Y	-0.06815062372792943	-1.0	-773.2228161522843	-41.49500102498678	1.5098683	-1.8717775232651652
L48K:D52P:I53D:R55I:L56N:F74F:R78R:E80E:A81A:R82R	0.6505400364629543	19.0	-380.82942156286015	-26.759517132345536	1.2982459	-1.6659836713005514
L48K:D52P:I53E:R55V:L56R:F74F:R78R:E80E:A81A:R82R	0.6619942556500692	22.0	-331.237763304422	-23.11886560623316	1.2842551	-1.6363826976102942
L48K:D52P:I53I:R55R:L56L:F74F:R78R:E80E:A81A:R82R	0.8860331586258363	46.0	-193.97423815221563	-7.089326839584828	1.131451	-1.4696463192210478
L48K:D52P:I53K:R55D:L56S:F74C:R78S:E80W:A81K:R82S	0.07559562907350247	-19.0	-872.3492616602874	-51.02539496127156	1.5824394	-2.228253532858456
L48K:D52Q:I53I:R55K:L56G:F74S:R78S:E80Y:A81S:R82I	-0.0239543346066407	-5.0	-581.2721484848953	-44.43621257003724	1.4500324	-1.9095744413488047
L48K:D52Q:I53K:R55I:L56G:F74Q:R78P:E80P:A81Y:R82S	-0.05188419568700754	-21.0	-1027.1202616641021	-53.61802370207533	1.6000104	-2.3416362089269303
L48K:D52Q:I53K:R55S:L56E:F74F:R78R:E80E:A81A:R82R	0.8090278938473883	24.0	-290.84014591665033	-19.30148066844049	1.2612289	-1.565290922277114
L48K:D52Q:I53R:R55C:L56P:F74F:R78R:E80E:A81A:R82R	0.908403211053664	21.0	-397.7318657824493	-26.02683429573341	1.2731591	-1.6796234130859375
L48K:D52R:I53I:R55K:L56E:F74F:R78R:E80E:A81A:R82R	1.2137452038239183	35.0	-250.44786159486546	-15.234573812758754	1.2096889	-1.470039188160616
L48K:D52R:I53K:R55K:L56R:F74F:R78R:E80E:A81A:R82R	0.27504989938670654	27.0	-253.09330582113046	-20.76420350693297	1.241184	-1.539787202722886
L48K:D52R:I53K:R55K:L56T:F74P:R78G:E80V:A81I:R82R	0.17652494848945713	-7.0	-777.8200033614137	-39.6453976118155	1.4589561	-2.044841093175552
L48K:D52R:I53K:R55R:L56G:F74F:R78R:E80E:A81A:R82R	0.5372294269457191	30.0	-303.37149083108676	-14.745794883801864	1.2307197	-1.5859337301815255
L48K:D52R:I53K:R55R:L56P:F74F:R78R:E80E:A81A:R82R	0.36505487744831366	30.0	-372.5240579316116	-17.993317567975282	1.249003	-1.6444019990808822
L48K:D52R:I53K:R55T:L56G:F74F:R78R:E80E:A81A:R82R	0.8899476525987209	22.0	-337.161391920755	-19.17428104765349	1.2421451	-1.5951916862936582
L48K:D52R:I53M:R55R:L56N:F74G:R78F:E80M:A81K:R82D	0.09945192129476725	-7.0	-871.8274537274339	-40.12375242090184	1.520444	-2.066375373391544
L48K:D52R:I53Q:R55Q:L56A:F74F:R78R:E80E:A81A:R82R	1.079052041780174	27.0	-289.27770413846747	-18.393401116174573	1.2770375	-1.5589590633616728
L48K:D52R:I53R:R55I:L56R:F74S:R78T:E80I:A81R:R82L	-0.017598465648147425	-22.0	-724.5213618704773	-48.07101646319097	1.4880788	-1.978518497242647
L48K:D52R:I53S:R55R:L56K:F74F:R78R:E80E:A81A:R82R	0.21106272208636384	31.0	-276.99805457086336	-16.095715256193216	1.2576476	-1.563517671472886
L48K:D52R:I53S:R55T:L56G:F74S:R78S:E80H:A81I:R82H	-0.0009694111901982649	-14.0	-855.7565526434877	-42.581801942769744	1.5170922	-2.1247486787683822
L48K:D52R:I53T:R55I:L56Y:F74F:R78R:E80E:A81A:R82R	1.1389984540965012	25.0	-298.5008401343323	-20.55838064929776	1.2470659	-1.5658021814682903
L48K:D52R:I53T:R55K:L56E:F74L:R78M:E80V:A81E:R82H	-0.04488328043446584	-8.0	-678.7837078520753	-41.95167914152444	1.5106667	-1.906884227079504
L48K:D52R:I53T:R55K:L56W:F74K:R78G:E80E:A81V:R82G	0.029304593268699167	-5.0	-669.5100278565384	-40.131845000289104	1.4948158	-2.0216035730698527
L48K:D52R:I53W:R55G:L56R:F74F:R78R:E80E:A81A:R82R	0.2131597186754176	23.0	-328.2903290698029	-21.34611126457821	1.2832668	-1.625491153492647
L48K:D52R:I53Y:R55L:L56Q:F74F:R78R:E80E:A81A:R82R	-0.021516890190434932	25.0	-280.20860299558416	-21.362527051100187	1.2508097	-1.5824154124540442
L48K:D52S:I53H:R55G:L56E:F74F:R78R:E80E:A81A:R82R	0.2930518580399686	23.0	-282.899418968866	-20.4822761227515	1.2936045	-1.58040968951057
L48K:D52S:I53K:R55E:L56K:F74C:R78I:E80Y:A81F:R82C	0.17296339064419172	-21.0	-728.912507433603	-47.66624564149515	1.571486	-2.085233082490809
L48K:D52S:I53K:R55K:L56G:F74V:R78E:E80S:A81Y:R82K	0.04209326248718195	-5.0	-609.744451946924	-42.09362455000701	1.483531	-1.904647288602941
L48K:D52S:I53L:R55K:L56V:F74V:R78G:E80R:A81L:R82L	0.12092003979036056	-2.0	-675.9784856030442	-34.64980716033642	1.4721301	-1.870800242704504
L48K:D52S:I53L:R55T:L56E:F74F:R78R:E80E:A81A:R82R	0.7662222676025968	29.0	-216.90648266763466	-16.01680964924526	1.2213848	-1.44765625
L48K:D52S:I53M:R55R:L56H:F74F:R78R:E80E:A81A:R82R	1.0972404646483633	37.0	-196.54997155160683	-16.645529873291707	1.2564535	-1.4735527487362132
L48K:D52S:I53N:R55K:L56E:F74Q:R78S:E80V:A81T:R82T	-0.013288263078812116	-13.0	-539.4535273501374	-49.0801781537466	1.5294149	-1.915154670266544
L48K:D52S:I53S:R55F:L56H:F74Y:R78T:E80C:A81L:R82N	-0.06965750455282511	-11.0	-700.5728918978668	-52.21577732916012	1.5219805	-2.008602366727941
L48K:D52S:I53S:R55N:L56G:F74N:R78W:E80W:A81E:R82K	-0.08959808392058272	-13.0	-765.5055530497528	-48.23081715291664	1.5264333	-2.0729434742647057
L48K:D52S:I53T:R55E:L56E:F74F:R78R:E80E:A81A:R82R	1.0873260360742496	27.0	-240.5337901541688	-16.309661115516064	1.2744021	-1.4904699886546415
L48K:D52S:I53T:R55N:L56R:F74F:R78T:E80S:A81H:R82C	-0.05778493362882448	-4.0	-508.88162033052225	-45.51612608365758	1.4681076	-1.8434767779181984
L48K:D52S:I53T:R55P:L56G:F74T:R78T:E80T:A81L:R82D	0.05096746284387924	-14.0	-818.8850201556183	-43.64741324099669	1.5126057	-2.0386618221507358
L48K:D52S:I53T:R55Q:L56R:F74F:R78R:E80E:A81A:R82R	0.32346814061602114	28.0	-197.66696810216683	-18.19898864569041	1.2345392	-1.4658156451056985
L48K:D52S:I53V:R55K:L56R:F74F:R78R:E80E:A81A:R82R	0.3063187515108554	34.0	-154.17034260720985	-16.834820427571685	1.2220308	-1.4163165821748622
L48K:D52T:I53A:R55K:L56N:F74F:R78R:E80E:A81A:R82R	0.9363257783514312	28.0	-260.3685120532013	-21.19290456128965	1.2846855	-1.4981803445255055
L48K:D52T:I53A:R55V:L56E:F74F:R78R:E80E:A81A:R82R	1.0606738856880262	24.0	-307.4021169611908	-18.076577446652664	1.2857124	-1.5384525074678308
L48K:D52T:I53E:R55R:L56E:F74F:R78R:E80E:A81A:R82R	0.9794355509649945	31.0	-222.01959239930886	-15.223224554018088	1.2512641	-1.4602939381318931
L48K:D52T:I53F:R55L:L56L:F74F:R78R:E80E:A81A:R82R	1.119944967700101	32.0	-176.24013990850227	-14.006762473956767	1.2236332	-1.459190278894761
L48K:D52T:I53G:R55Q:L56W:F74V:R78Y:E80V:A81T:R82C	0.014495148658579024	-16.0	-649.9510696360564	-53.29585720700834	1.5502017	-1.9485276166130516
L48K:D52T:I53L:R55G:L56G:F74W:R78R:E80S:A81A:R82R	0.069449455696831	13.0	-419.20469595880286	-27.747767507742537	1.3202773	-1.688798433191636
L48K:D52T:I53Q:R55K:L56I:F74F:R78W:E80G:A81H:R82M	-0.0846084781561498	0.0	-651.709140462587	-39.63418966005156	1.482791	-1.82598051183364
L48K:D52T:I53R:R55I:L56K:F74R:R78V:E80I:A81I:R82Q	0.02764420832588315	-20.0	-693.4037961432435	-46.73814410026717	1.5072752	-1.9949500588809743
L48K:D52T:I53S:R55T:L56P:F74F:R78R:E80E:A81A:R82R	0.9248564734148864	23.0	-390.3258993098236	-22.57118223882117	1.2411842	-1.6071305218864889
L48K:D52T:I53T:R55D:L56M:F74L:R78G:E80C:A81S:R82R	0.022569912745245606	0.0	-481.49075040311595	-40.55626676265638	1.5004798	-1.9157874612247243
L48K:D52V:I53F:R55L:L56G:F74F:R78R:E80E:A81A:R82R	0.8638170478739623	22.0	-343.18852161855466	-20.6778624411927	1.2751348	-1.5920218075022978
L48K:D52V:I53F:R55P:L56H:F74M:R78V:E80V:A81R:R82R	0.7636374208311181	-10.0	-740.7334552237487	-45.09625400633104	1.5041026	-2.031036735983456
L48K:D52V:I53L:R55R:L56H:F74R:R78K:E80F:A81T:R82S	0.12455303872540198	-2.0	-583.4101574370361	-41.15433742695586	1.436127	-1.9215976490693931
L48K:D52V:I53P:R55P:L56S:F74P:R78I:E80T:A81K:R82A	0.04056037307987503	-23.0	-1014.08674616308	-47.8046538547892	1.5674098	-2.284310554055607
L48K:D52V:I53Q:R55K:L56G:F74F:R78R:E80E:A81A:R82R	0.7620191770091385	25.0	-308.08243054837953	-20.36058329823936	1.2840046	-1.5431996065027571
L48K:D52V:I53R:R55K:L56N:F74F:R78R:E80E:A81A:R82R	0.41355853163964484	24.0	-276.3740798899628	-22.846878241395643	1.2399027	-1.513015926585478
L48K:D52V:I53S:R55Y:L56V:F74N:R78L:E80E:A81L:R82G	-0.036161708695038965	-9.0	-823.5106285283066	-35.80422890473892	1.5120223	-2.0697161506204043
L48K:D52V:I53W:R55K:L56R:F74P:R78P:E80T:A81L:R82K	-0.07801103948628804	-11.0	-877.6817966887451	-45.19445532299051	1.4860007	-2.051135612936581
L48K:D52W:I53T:R55S:L56K:F74E:R78I:E80S:A81I:R82D	-0.005635725690982191	-20.0	-819.702518648813	-40.56679918590999	1.5136001	-2.0325983384076287
L48K:D52Y:I53K:R55T:L56E:F74L:R78V:E80A:A81R:R82V	-0.0201234132686685	-17.0	-714.7706877657869	-42.162176496925895	1.5222937	-1.937197516946232
L48K:D52Y:I53N:R55K:L56E:F74F:R78R:E80E:A81A:R82R	0.8529550296924795	27.0	-310.430367607782	-20.46958110977357	1.2694178	-1.5237191592945771
L48K:D52Y:I53R:R55K:L56E:F74G:R78G:E80M:A81N:R82C	-0.15191550791620378	-18.0	-744.2182891318298	-52.00475179572004	1.5414172	-2.141508394129136
L48K:D52Y:I53S:R55L:L56K:F74S:R78I:E80Q:A81F:R82V	0.07619860294066816	-19.0	-787.0719474265077	-45.56339500185459	1.5187731	-2.0235263600068936
L48K:D52Y:I53T:R55R:L56R:F74F:R78R:E80E:A81A:R82R	0.9104109697062545	32.0	-253.33186127633826	-14.822993666359253	1.2101066	-1.4751857084386488
L48K:D52Y:I53V:R55P:L56G:F74F:R78R:E80E:A81A:R82R	0.2825722346215988	26.0	-413.1830619523026	-20.171094898199957	1.2720586	-1.6583684584673712
L48L:D52A:I53A:R55N:L56N:F74F:R78R:E80E:A81A:R82R	0.805483264809543	32.0	-303.4274905154205	-21.6994831031634	1.2643875	-1.5187826717601105
L48L:D52A:I53I:R55I:L56W:F74V:R78C:E80V:A81K:R82H	-0.11221849154312914	-4.0	-654.8563000866867	-43.99828953343422	1.4759315	-1.9296022302964155
L48L:D52A:I53K:R55R:L56K:F74F:R78R:E80E:A81A:R82R	-0.020054026178614744	37.0	-219.05578324289093	-16.188191795492457	1.2116936	-1.4437964944278492
L48L:D52A:I53L:R55L:L56Y:F74F:R78R:E80E:A81A:R82R	1.2017141318321314	36.0	-234.80568296403658	-17.83510172498427	1.2287878	-1.4478597304400276
L48L:D52A:I53L:R55T:L56P:F74F:R78P:E80N:A81P:R82A	0.005376028777253802	4.0	-888.5272854277589	-46.54460346664192	1.4083735	-1.9580625646254597
L48L:D52A:I53M:R55I:L56K:F74F:R78R:E80E:A81A:R82R	0.21836636695052866	32.0	-269.0187632033325	-21.377532531831093	1.2733921	-1.5001810410443477
L48L:D52A:I53P:R55E:L56S:F74F:R78R:E80E:A81A:R82R	0.58853550014673	31.0	-365.9144731471039	-20.71158562414621	1.2887611	-1.6336415010340073
L48L:D52A:I53R:R55S:L56C:F74F:R78R:E80E:A81A:R82R	0.9982176953978128	30.0	-247.7104770609833	-20.73834433933007	1.2516629	-1.4916906917796415
L48L:D52A:I53T:R55K:L56R:F74F:R78R:E80E:A81A:R82R	0.7966165485587614	36.0	-211.10423378438725	-18.719064172812068	1.2410719	-1.395754825367647
L48L:D52A:I53T:R55R:L56G:F74L:R78T:E80L:A81I:R82K	0.09872551263709596	6.0	-583.9291776368118	-34.13138487361175	1.4131918	-1.825789866727941
L48L:D52C:I53F:R55T:L56V:F74C:R78I:E80Q:A81P:R82D	0.06560055388814885	-3.0	-760.8416194865205	-47.13638171999128	1.4735644	-1.9862419577205883
L48L:D52C:I53G:R55R:L56Q:F74F:R78R:E80E:A81A:R82R	0.458273721200933	36.0	-253.54846403093114	-20.000319130722342	1.2025269	-1.473065185546875
L48L:D52C:I53H:R55G:L56A:F74F:R78R:E80E:A81A:R82R	0.4883771320723872	29.0	-307.55150303334966	-22.855573242644823	1.2749268	-1.549366850011489
L48L:D52C:I53K:R55L:L56T:F74F:R78R:E80E:A81A:R82R	0.850922121961179	29.0	-265.62019142598876	-22.634987185465437	1.270884	-1.528151747759651
L48L:D52C:I53L:R55F:L56N:F74A:R78L:E80T:A81F:R82Q	-0.024434865046280733	-7.0	-713.7167069146134	-42.2881235276127	1.460278	-1.8959644990808824
L48L:D52C:I53P:R55K:L56R:F74F:R78R:E80E:A81A:R82R	0.13651856038160995	34.0	-287.6450902888275	-25.324986561812693	1.252106	-1.5908436494715072
L48L:D52C:I53T:R55P:L56I:F74Y:R78T:E80L:A81V:R82A	-0.023981719199573093	-1.0	-672.0926163622834	-47.5745696359545	1.455052	-1.8882695815142465
L48L:D52C:I53T:R55R:L56W:F74G:R78V:E80R:A81K:R82H	0.24449538815085353	0.0	-697.5476048657395	-39.24035674447259	1.4865245	-1.8913292379940256
L48L:D52D:I53A:R55T:L56Y:F74Y:R78K:E80N:A81G:R82C	0.03671383911065073	13.0	-437.8623698183991	-41.55743146849454	1.3584884	-1.761515718347886
L48L:D52D:I53F:R55I:L56I:F74T:R78S:E80L:A81S:R82P	-0.051054742310726	6.0	-653.7217795798279	-46.94111744559723	1.4366639	-1.905822035845588
L48L:D52D:I53H:R55S:L56H:F74K:R78L:E80Y:A81S:R82Y	-0.15158287158286937	-1.0	-621.1175095984436	-44.81821014699017	1.4172633	-1.8387950224034928
L48L:D52D:I53I:R55A:L56R:F74S:R78P:E80M:A81N:R82A	-0.00249108453828211	4.0	-700.3747924992539	-40.54708720665349	1.3901752	-1.934644093232996
L48L:D52D:I53I:R55F:L56V:F74L:R78V:E80V:A81L:R82F	-0.022636031134353127	9.0	-698.3853908249831	-33.980948236019685	1.4279879	-1.8210300221162683
L48L:D52D:I53I:R55G:L56L:F74F:R78R:E80E:A81A:R82R	1.0289280181543174	53.0	-103.68384196252603	-5.504952690054779	1.0748174	-1.3135677562040442
L48L:D52D:I53I:R55L:L56L:F74F:R78R:E80E:A81A:R82R	1.0700089178030603	53.0	-52.18159424752966	-5.09091942566738	1.0705574	-1.2827515546013326
L48L:D52D:I53I:R55P:L56G:F74Y:R78L:E80V:A81I:R82L	-0.019507477198577865	7.0	-670.6957219311691	-37.184940156616	1.368321	-1.8365390553193932
L48L:D52D:I53I:R55Q:L56L:F74F:R78R:E80E:A81A:R82R	1.0364417015493759	56.0	-63.538825769136125	-4.243367280243547	1.0682249	-1.269479190602022
L48L:D52D:I53I:R55Q:L56L:F74Q:R78I:E80H:A81G:R82T	-0.029969676390449878	15.0	-451.7275757977464	-27.576845971465445	1.3241704	-1.7607809627757354
L48L:D52D:I53I:R55R:L56D:F74F:R78R:E80E:A81A:R82R	0.9778067141041044	54.0	-141.93532733411564	-6.978246963226411	1.1097714	-1.3107029634363512
L48L:D52D:I53I:R55R:L56L:F74A:R78C:E80C:A81I:R82V	-0.031485811170186104	18.0	-481.42679171056517	-29.49133286141296	1.3222499	-1.7729108025045957
L48L:D52D:I53I:R55R:L56L:F74A:R78C:E80L:A81K:R82G	-0.012859523259621568	19.0	-513.4300478407838	-27.19421636342849	1.3228636	-1.7627735811121323
L48L:D52D:I53I:R55R:L56L:F74A:R78C:E80P:A81Y:R82L	0.02638526072800233	20.0	-575.166250080774	-28.974869656860392	1.320564	-1.7751430735868563
L48L:D52D:I53I:R55R:L56L:F74A:R78D:E80E:A81G:R82A	-0.05246570273749077	30.0	-407.51074459047095	-16.438479791924692	1.276104	-1.5987534466911764
L48L:D52D:I53I:R55R:L56L:F74A:R78D:E80Y:A81T:R82G	0.0003789311540080025	22.0	-498.70031580419317	-27.238865370103667	1.3252168	-1.7324005126953126
L48L:D52D:I53I:R55R:L56L:F74A:R78E:E80K:A81I:R82G	-0.07873905217639092	25.0	-521.5794587084748	-22.36519564631999	1.2873875	-1.6868438720703125
L48L:D52D:I53I:R55R:L56L:F74A:R78E:E80L:A81S:R82S	-0.13302854674653283	25.0	-354.34551786870736	-26.10112334960104	1.2876287	-1.531540635052849
L48L:D52D:I53I:R55R:L56L:F74A:R78E:E80S:A81N:R82V	0.032745996875694384	24.0	-430.372234291742	-26.715815217181444	1.3129148	-1.6525370878331802
L48L:D52D:I53I:R55R:L56L:F74A:R78E:E80S:A81R:R82A	-0.014209996577976922	23.0	-485.39915165395524	-22.36175916859611	1.2910786	-1.6135228774126835
L48L:D52D:I53I:R55R:L56L:F74A:R78F:E80G:A81C:R82L	0.09583467785295863	20.0	-481.8232944914796	-24.314028750273792	1.2792343	-1.6574410831227022
L48L:D52D:I53I:R55R:L56L:F74A:R78F:E80L:A81M:R82S	0.011514412605199463	21.0	-552.5566938826538	-20.91571746282534	1.3058114	-1.630671422621783
L48L:D52D:I53I:R55R:L56L:F74A:R78F:E80S:A81L:R82D	-0.05950899261156149	23.0	-650.8162385413148	-18.3287308821582	1.2951604	-1.6687214570886948
L48L:D52D:I53I:R55R:L56L:F74A:R78F:E80S:A81L:R82G	-0.07773683093432031	22.0	-645.688467545221	-20.644453487546343	1.3217962	-1.7200112735523898
L48L:D52D:I53I:R55R:L56L:F74A:R78F:E80S:A81R:R82D	-0.04500824189294483	22.0	-617.3792048880555	-20.61038703586928	1.2889675	-1.6974250344669115
L48L:D52D:I53I:R55R:L56L:F74A:R78G:E80C:A81L:R82E	0.03912205787648189	21.0	-565.982542557428	-25.835979601576582	1.3213948	-1.7436728084788602
L48L:D52D:I53I:R55R:L56L:F74A:R78G:E80S:A81R:R82S	-0.060268779181507214	22.0	-521.591500611017	-24.37807549055105	1.3146955	-1.7334474451401654
L48L:D52D:I53I:R55R:L56L:F74A:R78G:E80V:A81I:R82P	0.04071038442260876	19.0	-684.0524044463135	-28.721796695444027	1.30902	-1.8102874755859373
L48L:D52D:I53I:R55R:L56L:F74A:R78H:E80D:A81S:R82G	0.0006553808610074677	28.0	-423.19313854665535	-24.77614784989601	1.2834315	-1.6527367086971507
L48L:D52D:I53I:R55R:L56L:F74A:R78H:E80L:A81K:R82S	0.10590709183828168	23.0	-513.5072170683839	-23.059323514311476	1.3086673	-1.6504071403952203
L48L:D52D:I53I:R55R:L56L:F74A:R78I:E80H:A81S:R82Q	0.017485021041595234	26.0	-349.7560406157471	-22.791797904041232	1.2473084	-1.602336030847886
L48L:D52D:I53I:R55R:L56L:F74A:R78I:E80I:A81K:R82S	0.06030370663881981	19.0	-514.7642716834047	-23.66103411619224	1.301614	-1.6863975973690255
L48L:D52D:I53I:R55R:L56L:F74A:R78I:E80I:A81L:R82K	0.17383573933031146	23.0	-463.2214290091493	-20.591508709663685	1.2321998	-1.6626673081341912
L48L:D52D:I53I:R55R:L56L:F74A:R78I:E80K:A81C:R82R	0.13737587143522284	31.0	-300.2509037444093	-18.15817369670367	1.2359216	-1.6192779541015625
L48L:D52D:I53I:R55R:L56L:F74A:R78I:E80K:A81G:R82K	0.054417472048228874	28.0	-345.3279924342134	-18.337476827806316	1.2380575	-1.6314248477711395
L48L:D52D:I53I:R55R:L56L:F74A:R78I:E80K:A81P:R82V	-0.013802292587808775	22.0	-467.6326312014558	-25.505824985491927	1.287006	-1.683416748046875
L48L:D52D:I53I:R55R:L56L:F74A:R78I:E80N:A81M:R82D	-0.014871766324201898	22.0	-545.0667377898194	-20.280789213675234	1.3184919	-1.720453598920037
L48L:D52D:I53I:R55R:L56L:F74A:R78I:E80P:A81I:R82R	0.1363416082054661	30.0	-526.0275530764558	-19.466362952334748	1.2695322	-1.7782371969784008
L48L:D52D:I53I:R55R:L56L:F74A:R78I:E80S:A81W:R82Q	-0.06407553521083834	23.0	-525.0634130904176	-22.675726946725263	1.2806511	-1.6613765940946692
L48L:D52D:I53I:R55R:L56L:F74A:R78K:E80D:A81A:R82V	0.1930069974113274	35.0	-241.0718876788117	-16.090761944811675	1.1926839	-1.4726923325482535
L48L:D52D:I53I:R55R:L56L:F74A:R78K:E80E:A81C:R82L	0.40310329958863617	33.0	-249.05741545648357	-18.33538263229821	1.1622177	-1.5261643353630514
L48L:D52D:I53I:R55R:L56L:F74A:R78K:E80G:A81Q:R82T	0.037651272104749854	26.0	-418.1210515925385	-22.66284727398852	1.2730787	-1.6905655804802389
L48L:D52D:I53I:R55R:L56L:F74A:R78K:E80I:A81S:R82D	-0.024617534963038826	27.0	-335.19772138089905	-24.44632827774876	1.2105311	-1.551220344094669
L48L:D52D:I53I:R55R:L56L:F74A:R78K:E80L:A81A:R82Y	0.31396817387364523	32.0	-320.64912013501896	-17.78458380451775	1.1717052	-1.4799179077148437
L48L:D52D:I53I:R55R:L56L:F74A:R78K:E80L:A81G:R82D	0.06849265187498373	27.0	-398.04489230603946	-19.864013853153665	1.2244786	-1.6216387580422793
L48L:D52D:I53I:R55R:L56L:F74A:R78K:E80L:A81P:R82E	0.056562556089288854	27.0	-406.4325627276399	-25.295927951756312	1.2078792	-1.6172837201286765
L48L:D52D:I53I:R55R:L56L:F74A:R78K:E80L:A81S:R82K	0.14594311753720118	32.0	-208.89620723218698	-22.75796482878468	1.1900738	-1.518092974494485
L48L:D52D:I53I:R55R:L56L:F74A:R78L:E80A:A81H:R82R	0.03323311707202951	29.0	-384.5885717341401	-15.378430327340538	1.2313076	-1.618777645335478
L48L:D52D:I53I:R55R:L56L:F74A:R78L:E80A:A81S:R82H	-0.042034792110845605	25.0	-368.7044781157471	-21.216589553985614	1.2481768	-1.5669688505284929
L48L:D52D:I53I:R55R:L56L:F74A:R78L:E80A:A81V:R82D	0.042203396471926925	23.0	-477.82434887380373	-17.847853699980988	1.2842404	-1.617368989832261
L48L:D52D:I53I:R55R:L56L:F74A:R78L:E80C:A81K:R82H	-0.05039838771757118	21.0	-529.2581088492371	-24.03633536020789	1.3158518	-1.7524685130399815
L48L:D52D:I53I:R55R:L56L:F74A:R78L:E80E:A81L:R82G	-0.06709721880218636	28.0	-514.6146049687363	-13.827712452663036	1.2642673	-1.649195951573989
L48L:D52D:I53I:R55R:L56L:F74A:R78L:E80F:A81F:R82E	0.012124973470851308	20.0	-547.0192540595032	-22.17075803534499	1.2977364	-1.6646155862247245
L48L:D52D:I53I:R55R:L56L:F74A:R78L:E80G:A81A:R82G	-0.05905761250206504	26.0	-393.1095078894593	-16.148098257544916	1.2704006	-1.6131157370174631
L48L:D52D:I53I:R55R:L56L:F74A:R78L:E80G:A81I:R82S	0.024807735238499704	21.0	-534.3733581015564	-19.204053084502448	1.3208473	-1.710183536305147
L48L:D52D:I53I:R55R:L56L:F74A:R78L:E80K:A81V:R82L	0.04467776454863194	24.0	-421.30498504133004	-17.987328756533316	1.261999	-1.593795955882353
L48L:D52D:I53I:R55R:L56L:F74A:R78L:E80L:A81L:R82S	0.10790892550933444	21.0	-525.7083682486511	-18.62136483548784	1.2777352	-1.6313889447380514
L48L:D52D:I53I:R55R:L56L:F74A:R78L:E80Q:A81R:R82T	0.027105704937957404	24.0	-440.89172172040725	-20.280078232817687	1.2737164	-1.6119560690487131
L48L:D52D:I53I:R55R:L56L:F74A:R78L:E80Q:A81S:R82T	0.07906140677847052	27.0	-310.5383335062958	-22.744342837386284	1.2324036	-1.5334420596852023
L48L:D52D:I53I:R55R:L56L:F74A:R78L:E80Q:A81T:R82L	-0.32548915926805533	25.0	-364.71067037076733	-21.50821011390326	1.2602507	-1.5600937787224265
L48L:D52D:I53I:R55R:L56L:F74A:R78L:E80Q:A81V:R82I	-0.026767652811646406	24.0	-394.3791251131989	-21.12439411278865	1.2708893	-1.612931733972886
L48L:D52D:I53I:R55R:L56L:F74A:R78L:E80R:A81R:R82E	-0.0003309377987608771	23.0	-478.34808506459973	-18.105038790023173	1.2879808	-1.5841484518612132
L48L:D52D:I53I:R55R:L56L:F74A:R78L:E80R:A81R:R82V	0.021006251310511457	21.0	-466.1800159880616	-20.04538443337333	1.2952428	-1.6019705379710478
L48L:D52D:I53I:R55R:L56L:F74A:R78L:E80R:A81W:R82Y	0.008198023836087464	22.0	-606.314838928888	-22.05976262900185	1.2936794	-1.6340709013097428
L48L:D52D:I53I:R55R:L56L:F74A:R78L:E80S:A81L:R82G	-0.08296067336374277	22.0	-562.0753054091432	-19.683476508571403	1.2986588	-1.6955011704388787
L48L:D52D:I53I:R55R:L56L:F74A:R78L:E80S:A81R:R82H	-0.03205812885119027	23.0	-509.1679083296754	-19.964657524380527	1.299158	-1.6654156853170956
L48L:D52D:I53I:R55R:L56L:F74A:R78L:E80S:A81R:R82N	-0.001386239031369165	23.0	-495.8926933714845	-21.14669825868441	1.2990959	-1.6865851907169118
L48L:D52D:I53I:R55R:L56L:F74A:R78L:E80S:A81Y:R82A	0.023189599734014625	21.0	-524.5492847868898	-20.119199054517598	1.2831486	-1.6294169706456805
L48L:D52D:I53I:R55R:L56L:F74A:R78L:E80V:A81M:R82D	0.002251005061302348	20.0	-508.86882605047	-19.46150049914104	1.3035213	-1.6074493408203123
L48L:D52D:I53I:R55R:L56L:F74A:R78L:E80Y:A81N:R82Y	-0.0560270033119942	21.0	-549.0710468718506	-24.30682613568024	1.2960064	-1.7141436408547794
L48L:D52D:I53I:R55R:L56L:F74A:R78M:E80K:A81R:R82S	-0.0023879772024244465	24.0	-455.18206080884715	-20.329687996496432	1.2986884	-1.6631965188419118
L48L:D52D:I53I:R55R:L56L:F74A:R78M:E80V:A81G:R82V	0.022018408675418967	21.0	-382.3583777853943	-24.75478183078485	1.2885829	-1.6148581112132352
L48L:D52D:I53I:R55R:L56L:F74A:R78N:E80E:A81I:R82G	0.09622313862338866	30.0	-491.95152065248266	-19.306628984142662	1.2763298	-1.710737699620864
L48L:D52D:I53I:R55R:L56L:F74A:R78N:E80G:A81L:R82V	-0.008651157610219916	22.0	-531.3644088217712	-23.79881366443988	1.3440783	-1.704845832375919
L48L:D52D:I53I:R55R:L56L:F74A:R78N:E80G:A81T:R82L	-0.06123415108664961	23.0	-421.068655914972	-25.40345226412137	1.308501	-1.6760760139016544
L48L:D52D:I53I:R55R:L56L:F74A:R78N:E80I:A81L:R82S	0.009555013563573526	22.0	-522.1091212698914	-24.36724157356184	1.3167224	-1.6593304802389706
L48L:D52D:I53I:R55R:L56L:F74A:R78N:E80K:A81T:R82L	0.0003789311540080025	26.0	-376.6061198183992	-24.06517658953635	1.2693448	-1.6065102969898897
L48L:D52D:I53I:R55R:L56L:F74A:R78N:E80L:A81G:R82L	-0.0037535358627854357	23.0	-412.98135828466195	-24.3885641979341	1.2584486	-1.6229806339039523
L48L:D52D:I53I:R55R:L56L:F74A:R78N:E80P:A81I:R82L	-0.05516410526681198	24.0	-575.7085218855835	-27.14108770128223	1.302528	-1.7802204805261947
L48L:D52D:I53I:R55R:L56L:F74A:R78N:E80R:A81R:R82R	0.19938957136847016	32.0	-399.71088866681833	-17.458854925591368	1.2694046	-1.623109525792739
L48L:D52D:I53I:R55R:L56L:F74A:R78N:E80V:A81G:R82G	0.11592072851975953	22.0	-455.9633936354615	-26.63695911429204	1.3201808	-1.7089321360868566
L48L:D52D:I53I:R55R:L56L:F74A:R78P:E80A:A81L:R82Y	0.11768717628124292	22.0	-716.895156998346	-25.39121732688	1.2894722	-1.7657614315257353
L48L:D52D:I53I:R55R:L56L:F74A:R78P:E80A:A81R:R82Y	-0.1892113670006541	21.0	-683.4581233450868	-27.02820823514412	1.3049315	-1.7865643669577207
L48L:D52D:I53I:R55R:L56L:F74A:R78P:E80H:A81N:R82R	-0.06459159440974101	31.0	-525.4053387591339	-22.712655381262262	1.292758	-1.8186740650850184
L48L:D52D:I53I:R55R:L56L:F74A:R78P:E80L:A81T:R82N	0.0065753408865462685	23.0	-550.624420971582	-29.205769412593327	1.3014888	-1.7748549517463237
L48L:D52D:I53I:R55R:L56L:F74A:R78P:E80Q:A81P:R82F	0.08318260495714781	24.0	-670.2374735781647	-32.85856213330817	1.2874596	-1.824191104664522
L48L:D52D:I53I:R55R:L56L:F74A:R78P:E80Q:A81Y:R82F	0.09109772593601892	23.0	-710.4758950182892	-29.40781757803916	1.3023132	-1.7901097914751838
L48L:D52D:I53I:R55R:L56L:F74A:R78P:E80S:A81T:R82G	-0.06680327458109642	23.0	-580.495871300409	-29.47945000519303	1.3411939	-1.8396087646484376
L48L:D52D:I53I:R55R:L56L:F74A:R78P:E80T:A81D:R82L	0.03516683258389224	20.0	-596.9134997794129	-29.879175576164016	1.2858803	-1.749912037568934
L48L:D52D:I53I:R55R:L56L:F74A:R78P:E80T:A81R:R82M	-0.0380038394923539	21.0	-597.7801811644532	-26.91616527917995	1.2939214	-1.754858757467831
L48L:D52D:I53I:R55R:L56L:F74A:R78Q:E80Q:A81G:R82A	0.06485229113607917	28.0	-351.00412444562687	-21.327797813448345	1.2744246	-1.600965612074908
L48L:D52D:I53I:R55R:L56L:F74A:R78Q:E80Q:A81G:R82N	0.06651502036750027	30.0	-353.9252376505829	-23.21105411707504	1.2725654	-1.6703428380629597
L48L:D52D:I53I:R55R:L56L:F74A:R78Q:E80S:A81R:R82C	-0.009484925116542567	23.0	-411.97322191686413	-26.885000792886785	1.3190464	-1.7206426283892464
L48L:D52D:I53I:R55R:L56L:F74A:R78R:E80D:A81A:R82H	0.15702574882845685	41.0	-264.47121853322756	-12.021752621833002	1.1814607	-1.478510239545037
L48L:D52D:I53I:R55R:L56L:F74A:R78R:E80E:A81A:R82R	0.6334728412127884	52.0	-109.60977885217444	-2.8725136495631887	1.098086	-1.385561325970818
L48L:D52D:I53I:R55R:L56L:F74A:R78R:E80E:A81L:R82R	0.48566096086292604	46.0	-308.96205489129795	-6.519753671220315	1.1955447	-1.5179791618795957
L48L:D52D:I53I:R55R:L56L:F74A:R78R:E80F:A81A:R82R	0.3415769072256593	43.0	-188.83398980588692	-10.726769328502996	1.1505407	-1.472000301585478
L48L:D52D:I53I:R55R:L56L:F74A:R78R:E80I:A81V:R82Q	0.19520525545809161	32.0	-321.0964147994019	-19.51245405345071	1.2104981	-1.5525010052849264
L48L:D52D:I53I:R55R:L56L:F74A:R78R:E80K:A81M:R82K	0.267166043895457	37.0	-284.55964984388135	-15.29359984308212	1.2166458	-1.559283806295956
L48L:D52D:I53I:R55R:L56L:F74A:R78R:E80K:A81M:R82N	0.030348568106124817	34.0	-372.7713378855683	-16.939104965777005	1.2421012	-1.6116108613855695
L48L:D52D:I53I:R55R:L56L:F74A:R78R:E80L:A81A:R82H	0.4950810419685278	37.0	-260.40929893941654	-13.709270162842586	1.1653407	-1.464333926930147
L48L:D52D:I53I:R55R:L56L:F74A:R78R:E80L:A81I:R82N	-0.04046951239509267	31.0	-427.6389994093872	-19.20116501310804	1.2370886	-1.6507424747242647
L48L:D52D:I53I:R55R:L56L:F74A:R78R:E80M:A81F:R82I	0.048100715876317736	27.0	-408.57487778157963	-21.85483172338354	1.2762496	-1.6413461124195772
L48L:D52D:I53I:R55R:L56L:F74A:R78R:E80P:A81S:R82N	0.05011729238447003	35.0	-363.54368814916387	-25.55911829977504	1.2371873	-1.693708531996783
L48L:D52D:I53I:R55R:L56L:F74A:R78R:E80Q:A81I:R82R	0.19829928937999622	42.0	-307.7881639906861	-13.08973938739473	1.1956229	-1.575883753159467
L48L:D52D:I53I:R55R:L56L:F74A:R78R:E80R:A81A:R82M	0.0012808549196166399	38.0	-204.75570301503913	-12.6498803076247	1.1338588	-1.4219515632180606
L48L:D52D:I53I:R55R:L56L:F74A:R78R:E80S:A81Y:R82G	0.09058335215784186	30.0	-474.4984813162782	-20.89618266866273	1.2691405	-1.66920166015625
L48L:D52D:I53I:R55R:L56L:F74A:R78R:E80T:A81C:R82R	0.33536908927670933	39.0	-207.2394244143464	-17.093756068787116	1.1997528	-1.5304376938763786
L48L:D52D:I53I:R55R:L56L:F74A:R78R:E80V:A81C:R82R	0.39388888026587093	37.0	-208.0272671648957	-18.55638840314896	1.1883839	-1.5220432057100184
L48L:D52D:I53I:R55R:L56L:F74A:R78R:E80Y:A81L:R82I	0.13989802404422566	28.0	-445.20477833242194	-18.7652887150598	1.2606776	-1.640513521082261
L48L:D52D:I53I:R55R:L56L:F74A:R78R:E80Y:A81L:R82K	0.720218707904564	34.0	-382.8877759406068	-16.49252768955739	1.2419086	-1.6272588393267464
L48L:D52D:I53I:R55R:L56L:F74A:R78S:E80A:A81I:R82P	-0.07691022320920719	22.0	-628.6751891562438	-26.16403061713754	1.3089137	-1.7734789680032168
L48L:D52D:I53I:R55R:L56L:F74A:R78S:E80F:A81L:R82N	-0.07191688113898122	22.0	-546.4509444663025	-24.821255997789194	1.3080662	-1.7400401395909926
L48L:D52D:I53I:R55R:L56L:F74A:R78S:E80H:A81I:R82F	0.004905216933074625	23.0	-581.6020947882629	-25.54487967222485	1.3144524	-1.7312045826631437
L48L:D52D:I53I:R55R:L56L:F74A:R78S:E80L:A81L:R82Y	0.017434372630738163	22.0	-576.6646410414673	-24.224116566225348	1.2808248	-1.6530066995059742
L48L:D52D:I53I:R55R:L56L:F74A:R78S:E80P:A81K:R82C	0.04841441505901264	22.0	-529.2069664427735	-31.97423489911307	1.3495342	-1.8795198328354776
L48L:D52D:I53I:R55R:L56L:F74A:R78S:E80Q:A81M:R82Y	0.023775492271315778	26.0	-487.2384457537629	-24.634567410181266	1.2819706	-1.6493327421300552
L48L:D52D:I53I:R55R:L56L:F74A:R78T:E80A:A81S:R82S	-0.06716953463980715	25.0	-320.8473454901673	-25.12162911086307	1.2550553	-1.5669595157398897
L48L:D52D:I53I:R55R:L56L:F74A:R78T:E80F:A81L:R82S	0.05648100018147791	21.0	-526.5113198706605	-23.711469139007026	1.3314282	-1.6852531881893382
L48L:D52D:I53I:R55R:L56L:F74A:R78T:E80F:A81S:R82A	-0.18456037027326613	22.0	-366.29527162999887	-27.218505683964395	1.2842734	-1.580856861787684
L48L:D52D:I53I:R55R:L56L:F74A:R78T:E80G:A81R:R82S	-0.007250861413183535	21.0	-491.6972542235353	-23.12500889915645	1.3247643	-1.714779842601103
L48L:D52D:I53I:R55R:L56L:F74A:R78T:E80L:A81I:R82A	0.026202820979897307	21.0	-482.3489504286744	-22.3973050624536	1.2686293	-1.628669110466452
L48L:D52D:I53I:R55R:L56L:F74A:R78T:E80N:A81L:R82R	-0.024213246957848135	32.0	-429.6695321986176	-17.7949948389778	1.2661408	-1.6514901553883272
L48L:D52D:I53I:R55R:L56L:F74A:R78T:E80P:A81K:R82P	-0.10880115554436483	23.0	-697.736973519037	-31.84674362627265	1.3297093	-1.9019265567555148
L48L:D52D:I53I:R55R:L56L:F74A:R78T:E80Q:A81T:R82R	-0.03829461525991307	35.0	-264.1147617766358	-20.144448494791504	1.2386874	-1.5708860509535845
L48L:D52D:I53I:R55R:L56L:F74A:R78T:E80S:A81F:R82A	-0.08013348796287306	22.0	-496.6162034461	-22.948769966909826	1.2750455	-1.6217672909007352
L48L:D52D:I53I:R55R:L56L:F74A:R78T:E80S:A81I:R82E	-0.07291139038591118	25.0	-470.02793163747566	-23.183071132216355	1.2917948	-1.6370838838465074
L48L:D52D:I53I:R55R:L56L:F74A:R78T:E80S:A81L:R82K	0.0400240198248132	28.0	-413.03160814733286	-20.84653578324469	1.2499642	-1.6282488654641545
L48L:D52D:I53I:R55R:L56L:F74A:R78T:E80S:A81T:R82S	-0.14998069093277797	25.0	-374.5959823080995	-25.364238539788857	1.3054205	-1.6414270737591912
L48L:D52D:I53I:R55R:L56L:F74A:R78T:E80S:A81Y:R82H	-0.034414299048454486	24.0	-512.6591821143128	-24.29799744849697	1.2924483	-1.6854851217830882
L48L:D52D:I53I:R55R:L56L:F74A:R78T:E80T:A81R:R82G	0.02665336858128048	21.0	-498.1945843169191	-24.70450580718716	1.3007635	-1.6987888111787683
L48L:D52D:I53I:R55R:L56L:F74A:R78T:E80W:A81T:R82N	0.7424286652832095	23.0	-426.02997936696784	-27.74066444604796	1.3008217	-1.6969155704273895
L48L:D52D:I53I:R55R:L56L:F74A:R78V:E80E:A81A:R82R	0.15434343852710788	43.0	-199.13013941735997	-6.857478358258959	1.1580973	-1.4564357981962317
L48L:D52D:I53I:R55R:L56L:F74A:R78V:E80E:A81N:R82I	-0.09242772154952933	27.0	-392.9282152363754	-19.955660306308346	1.2730614	-1.6593592026654411
L48L:D52D:I53I:R55R:L56L:F74A:R78V:E80T:A81A:R82H	0.0791580835754012	29.0	-344.6982748457886	-17.124255273898598	1.2111864	-1.5300506591796874
L48L:D52D:I53I:R55R:L56L:F74A:R78V:E80T:A81D:R82K	-0.010968562638887442	25.0	-388.6122831770875	-25.586047651631816	1.2397169	-1.6694276697495405
L48L:D52D:I53I:R55R:L56L:F74A:R78V:E80T:A81N:R82I	0.02115148217574267	20.0	-438.0316590735413	-25.234628105636148	1.3012002	-1.6803603228400736
L48L:D52D:I53I:R55R:L56L:F74A:R78V:E80T:A81S:R82I	0.004997061837965021	22.0	-341.0902284094788	-26.26021181802025	1.2665604	-1.5695425594554229
L48L:D52D:I53I:R55R:L56L:F74A:R78V:E80T:A81Y:R82G	-0.06277877751394521	20.0	-561.6615852782228	-24.46778969666593	1.3053446	-1.716900634765625
L48L:D52D:I53I:R55R:L56L:F74A:R78V:E80V:A81R:R82M	-0.013142988788999	19.0	-463.7984964796998	-24.80848345155209	1.2870358	-1.633051255170037
L48L:D52D:I53I:R55R:L56L:F74A:R78W:E80A:A81E:R82N	-0.0376275294503195	23.0	-533.1480779120424	-25.44594336943373	1.2872193	-1.6831817626953125
L48L:D52D:I53I:R55R:L56L:F74A:R78W:E80Q:A81F:R82Y	-0.013757947525162241	24.0	-609.3430527636506	-24.942870209515604	1.2864146	-1.6390163646024816
L48L:D52D:I53I:R55R:L56L:F74A:R78W:E80S:A81S:R82E	-0.08817746363648138	26.0	-405.5747581908204	-25.694411903945365	1.2778518	-1.560898545209099
L48L:D52D:I53I:R55R:L56L:F74A:R78W:E80S:A81Y:R82T	-0.04439601212589244	22.0	-554.6601140448548	-24.289297173634623	1.2923099	-1.66387939453125
L48L:D52D:I53I:R55R:L56L:F74A:R78W:E80W:A81Y:R82N	0.12137945008358127	20.0	-624.8123651930787	-26.31053409867127	1.3252193	-1.7477136948529413
L48L:D52D:I53I:R55R:L56L:F74A:R78Y:E80A:A81L:R82T	-0.14617541653017602	23.0	-561.0804004141786	-22.120995205272266	1.3044957	-1.6482224408318014
L48L:D52D:I53I:R55R:L56L:F74A:R78Y:E80I:A81V:R82Y	-0.03906529577584257	22.0	-579.3291816184021	-28.093178177985465	1.2991575	-1.6439121021943934
L48L:D52D:I53I:R55R:L56L:F74A:R78Y:E80L:A81I:R82D	0.01333428761190409	22.0	-618.3043001601196	-23.452602851792108	1.2970854	-1.6814713421989889
L48L:D52D:I53I:R55R:L56L:F74A:R78Y:E80N:A81N:R82R	-0.08796350376449945	32.0	-457.98142814130557	-21.824142273615507	1.2754233	-1.7104686063878676
L48L:D52D:I53I:R55R:L56L:F74A:R78Y:E80P:A81K:R82G	-0.06323469303023434	23.0	-682.6982812354066	-30.180565447361914	1.3444226	-1.8841489904067092
L48L:D52D:I53I:R55R:L56L:F74A:R78Y:E80T:A81A:R82K	0.19694334580386902	33.0	-306.48296265096445	-18.066787244475563	1.2098521	-1.4776043162626378
L48L:D52D:I53I:R55R:L56L:F74C:R78A:E80E:A81S:R82E	0.05372486445423033	32.0	-292.24325067491304	-22.63590693777041	1.2290192	-1.553766228170956
L48L:D52D:I53I:R55R:L56L:F74C:R78A:E80G:A81R:R82G	0.004396908702843277	19.0	-545.5574001738527	-26.67733640659389	1.3196962	-1.824833230411305
L48L:D52D:I53I:R55R:L56L:F74C:R78C:E80F:A81I:R82R	0.06169818672303857	27.0	-423.1331062266327	-24.30225497847823	1.2759608	-1.7663089527803308
L48L:D52D:I53I:R55R:L56L:F74C:R78C:E80L:A81R:R82T	0.03673783102419478	19.0	-441.62978643865364	-28.49224483530816	1.2991371	-1.694283878102022
L48L:D52D:I53I:R55R:L56L:F74C:R78C:E80S:A81S:R82I	0.029122431832013906	22.0	-307.72132544011845	-31.874484207792197	1.2704477	-1.64017333984375
L48L:D52D:I53I:R55R:L56L:F74C:R78C:E80W:A81L:R82M	-0.003899428778905638	19.0	-508.0172946402527	-28.71833430780498	1.3077174	-1.7616372501148898
L48L:D52D:I53I:R55R:L56L:F74C:R78C:E80Y:A81P:R82S	0.07780854131582914	20.0	-476.3004276701905	-32.745214877319995	1.3276349	-1.806638111787684
L48L:D52D:I53I:R55R:L56L:F74C:R78E:E80D:A81R:R82H	0.11893276208014848	27.0	-497.9542604872682	-24.542181794740827	1.3024818	-1.6694955264820772
L48L:D52D:I53I:R55R:L56L:F74C:R78E:E80K:A81G:R82F	0.014333239336395999	26.0	-470.5975345561005	-26.86424912800976	1.2851384	-1.6450112735523896
L48L:D52D:I53I:R55R:L56L:F74C:R78E:E80L:A81S:R82F	0.103116149970985	24.0	-424.4840725371338	-31.843432758951167	1.2854651	-1.562421910903033
L48L:D52D:I53I:R55R:L56L:F74C:R78F:E80N:A81L:R82R	0.019921630759507744	31.0	-530.7918581912018	-18.496009623055212	1.2693393	-1.6966344496783088
L48L:D52D:I53I:R55R:L56L:F74C:R78F:E80P:A81S:R82N	0.13575761808517783	26.0	-522.2970783659913	-31.52007760537253	1.2775617	-1.7683801987591912
L48L:D52D:I53I:R55R:L56L:F74C:R78F:E80S:A81I:R82W	-0.11023861453548649	22.0	-633.7198458144165	-27.409350682382865	1.3177373	-1.734106804342831
L48L:D52D:I53I:R55R:L56L:F74C:R78F:E80S:A81S:R82C	-0.05132606189877309	23.0	-399.54621328801886	-31.11402687572354	1.2690202	-1.6520949419806985
L48L:D52D:I53I:R55R:L56L:F74C:R78F:E80T:A81Q:R82R	-0.03185875290529835	30.0	-467.74301385373843	-21.23063554545479	1.2514982	-1.650334077722886
L48L:D52D:I53I:R55R:L56L:F74C:R78G:E80A:A81G:R82V	0.07859127858292257	22.0	-415.57386488408815	-27.80266298069	1.3019311	-1.7333067052504596
L48L:D52D:I53I:R55R:L56L:F74C:R78G:E80F:A81F:R82L	0.05377322952620801	18.0	-566.3242862174012	-29.457780833245124	1.2864519	-1.7630938361672794
L48L:D52D:I53I:R55R:L56L:F74C:R78G:E80S:A81V:R82I	-0.038343433181465825	22.0	-445.78338293523564	-28.567018094441664	1.3089545	-1.7388738295611212
L48L:D52D:I53I:R55R:L56L:F74C:R78H:E80A:A81K:R82Y	0.03174741913789265	24.0	-555.5443458983399	-26.383269402484075	1.3136108	-1.7011968276079965
L48L:D52D:I53I:R55R:L56L:F74C:R78H:E80M:A81L:R82I	0.07833707292104625	21.0	-503.39329275579223	-26.58292334702128	1.2921343	-1.7084758085363052
L48L:D52D:I53I:R55R:L56L:F74C:R78H:E80M:A81L:R82R	0.5425081668573206	31.0	-442.09850177259216	-20.52165333286393	1.2643073	-1.6611516615923714
L48L:D52D:I53I:R55R:L56L:F74C:R78H:E80S:A81L:R82R	0.3905140856732447	33.0	-449.5351907679535	-18.87657842155204	1.2550956	-1.6374834846047794
L48L:D52D:I53I:R55R:L56L:F74C:R78I:E80C:A81Y:R82Y	-0.029813803779492283	18.0	-611.8355206915833	-30.229201379304868	1.3075752	-1.7927113252527571
L48L:D52D:I53I:R55R:L56L:F74C:R78I:E80I:A81V:R82R	0.22558410416631464	28.0	-374.39768790693057	-21.0889510504403	1.2365361	-1.6563236012178308
L48L:D52D:I53I:R55R:L56L:F74C:R78I:E80L:A81C:R82Y	0.1636800036362775	20.0	-452.9163780638672	-29.96521343150925	1.2854365	-1.6810164507697611
L48L:D52D:I53I:R55R:L56L:F74C:R78I:E80L:A81I:R82C	-0.042637751318530086	18.0	-482.76302570791023	-27.79080110776158	1.2907363	-1.7714219037224264
L48L:D52D:I53I:R55R:L56L:F74C:R78I:E80L:A81R:R82Y	-0.033230283119402015	19.0	-566.3054187247254	-26.246996272666365	1.293843	-1.699272066004136
L48L:D52D:I53I:R55R:L56L:F74C:R78I:E80M:A81K:R82H	0.0005097974034954408	21.0	-513.4304127165772	-25.753133922906272	1.2888674	-1.7726718678193931
L48L:D52D:I53I:R55R:L56L:F74C:R78I:E80P:A81L:R82R	0.016593530450134165	30.0	-534.2976467082001	-21.516951576009888	1.2595278	-1.7684983197380515
L48L:D52D:I53I:R55R:L56L:F74C:R78I:E80P:A81R:R82K	-0.00872944327596778	25.0	-499.83840164632585	-26.70081817477694	1.2861755	-1.812606093462776
L48L:D52D:I53I:R55R:L56L:F74C:R78I:E80R:A81S:R82F	-0.031323508840565825	23.0	-443.01855387182	-27.191441386168663	1.2642754	-1.6084998635684742
L48L:D52D:I53I:R55R:L56L:F74C:R78I:E80R:A81V:R82A	0.0795872125134016	22.0	-450.3988421866394	-20.91510134283999	1.2796242	-1.63974609375
L48L:D52D:I53I:R55R:L56L:F74C:R78I:E80S:A81I:R82R	0.12173693890445	30.0	-431.72840804548036	-18.69658041153707	1.2329578	-1.7064460305606617
L48L:D52D:I53I:R55R:L56L:F74C:R78I:E80S:A81L:R82R	0.18003087428846126	30.0	-450.5757686564423	-17.84062483200796	1.2546408	-1.6791895249310662
L48L:D52D:I53I:R55R:L56L:F74C:R78I:E80V:A81A:R82R	0.2333039053158228	33.0	-249.65407876462712	-15.263211686557042	1.1794845	-1.5008873434627756
L48L:D52D:I53I:R55R:L56L:F74C:R78I:E80V:A81V:R82L	-0.05137053866862285	19.0	-442.24714703054207	-24.83285244985564	1.2720869	-1.6569632137522978
L48L:D52D:I53I:R55R:L56L:F74C:R78I:E80V:A81W:R82I	-0.06632111278133089	16.0	-533.3597830244995	-28.82664484139059	1.3170732	-1.7141648236443014
L48L:D52D:I53I:R55R:L56L:F74C:R78I:E80Y:A81Q:R82T	-0.021694080892318043	20.0	-494.96286129445804	-27.28808807373389	1.3141923	-1.7490756764131434
L48L:D52D:I53I:R55R:L56L:F74C:R78K:E80E:A81I:R82M	0.2641961194303555	34.0	-346.8112125107743	-18.25488468182993	1.2228358	-1.6237801944508272
L48L:D52D:I53I:R55R:L56L:F74C:R78K:E80K:A81M:R82R	0.21407910557480095	37.0	-289.41655139417423	-16.065193460255614	1.1953607	-1.597531307444853
L48L:D52D:I53I:R55R:L56L:F74C:R78K:E80L:A81L:R82N	0.20590285398473224	27.0	-450.32105016202695	-23.18167432905284	1.2503254	-1.6748948041130514
L48L:D52D:I53I:R55R:L56L:F74C:R78K:E80T:A81V:R82G	-0.14641106004405605	27.0	-398.56655835599673	-24.476474689863608	1.2672175	-1.6709235696231617
L48L:D52D:I53I:R55R:L56L:F74C:R78K:E80T:A81V:R82S	0.06580992656271563	28.0	-359.3254931399323	-22.95347002590097	1.2591861	-1.6072678509880514
L48L:D52D:I53I:R55R:L56L:F74C:R78L:E80A:A81F:R82P	-0.14611684787708612	20.0	-649.8815963217712	-26.329500818837914	1.297931	-1.7451430376838235
L48L:D52D:I53I:R55R:L56L:F74C:R78L:E80E:A81L:R82K	0.3100567505147928	33.0	-383.08007156343234	-14.710140674358628	1.2051871	-1.608612060546875
L48L:D52D:I53I:R55R:L56L:F74C:R78L:E80F:A81Q:R82Y	-0.11288265855283791	20.0	-564.543174500177	-29.2089427601004	1.3164387	-1.7318005730124082
L48L:D52D:I53I:R55R:L56L:F74C:R78L:E80H:A81A:R82P	0.14483857678362078	28.0	-473.88702845067746	-21.935369338283635	1.2548351	-1.6521376665900736
L48L:D52D:I53I:R55R:L56L:F74C:R78L:E80I:A81M:R82V	-0.022445884269153178	19.0	-440.54215530843504	-26.481859851459376	1.293089	-1.653692267922794
L48L:D52D:I53I:R55R:L56L:F74C:R78L:E80P:A81L:R82Q	0.07671809382277929	25.0	-556.136601681421	-24.34174214951417	1.286595	-1.7339285457835478
L48L:D52D:I53I:R55R:L56L:F74C:R78L:E80R:A81L:R82D	-0.005052602804504814	23.0	-551.4492050597169	-18.61079876117401	1.2911315	-1.648941219554228
L48L:D52D:I53I:R55R:L56L:F74C:R78L:E80S:A81N:R82C	0.05615027832851033	21.0	-412.8744818160034	-28.951017130451877	1.3051594	-1.7471807143267464
L48L:D52D:I53I:R55R:L56L:F74C:R78L:E80S:A81S:R82Q	-0.056498170936134184	27.0	-308.6243017622925	-25.089960961135148	1.2339212	-1.569037224264706
L48L:D52D:I53I:R55R:L56L:F74C:R78L:E80T:A81I:R82E	0.07776423604902362	23.0	-485.179838890741	-22.254511384750003	1.2751759	-1.6357674991383273
L48L:D52D:I53I:R55R:L56L:F74C:R78L:E80Y:A81Q:R82P	0.01680819579549765	20.0	-644.1089747855164	-30.10037689142337	1.309911	-1.824641508214614
L48L:D52D:I53I:R55R:L56L:F74C:R78M:E80M:A81L:R82S	0.0048188422512049625	22.0	-484.6811960646607	-24.79415094147771	1.2953494	-1.7137986127068014
L48L:D52D:I53I:R55R:L56L:F74C:R78N:E80A:A81K:R82S	0.14548777283266778	24.0	-468.15784897298585	-26.66366766451938	1.2986501	-1.726437198414522
L48L:D52D:I53I:R55R:L56L:F74C:R78N:E80C:A81P:R82L	-0.07527968945417321	21.0	-474.98551239461676	-34.99614827999585	1.292214	-1.7796435187844668
L48L:D52D:I53I:R55R:L56L:F74C:R78N:E80E:A81L:R82F	0.1549140626010423	30.0	-541.6963707158066	-22.53760207923005	1.3033086	-1.6707566205193014
L48L:D52D:I53I:R55R:L56L:F74C:R78N:E80H:A81T:R82T	-0.0389428523483169	26.0	-381.11285500020756	-29.100104962772093	1.3057426	-1.7036919088924631
L48L:D52D:I53I:R55R:L56L:F74C:R78N:E80N:A81C:R82H	0.05162636872901986	26.0	-397.00158962697753	-31.35015400347038	1.3075703	-1.7603456384995404
L48L:D52D:I53I:R55R:L56L:F74C:R78N:E80Y:A81I:R82S	-0.05738081652596924	23.0	-517.0811209151245	-27.46210092941874	1.3191973	-1.769989013671875
L48L:D52D:I53I:R55R:L56L:F74C:R78P:E80H:A81K:R82L	0.02381530082072455	22.0	-624.0131822058655	-29.370882270802213	1.3094581	-1.8222772934857536
L48L:D52D:I53I:R55R:L56L:F74C:R78P:E80L:A81K:R82K	-0.007340054553269934	25.0	-541.8139344641662	-29.23032133392826	1.274587	-1.8005626005284927
L48L:D52D:I53I:R55R:L56L:F74C:R78P:E80L:A81T:R82F	0.028680403630052947	21.0	-614.2674888083435	-34.08541242842466	1.3172321	-1.7760426240808824
L48L:D52D:I53I:R55R:L56L:F74C:R78P:E80M:A81L:R82T	0.06881016326955099	21.0	-624.6744230696655	-29.565730389039345	1.2927513	-1.805600155101103
L48L:D52D:I53I:R55R:L56L:F74C:R78P:E80P:A81C:R82R	-0.1434444618298859	31.0	-507.03118009061586	-31.737101950133702	1.2778659	-1.8705747716567096
L48L:D52D:I53I:R55R:L56L:F74C:R78P:E80R:A81F:R82G	-0.06908989000624075	21.0	-683.1878474661805	-28.97611703752682	1.3273613	-1.8268770105698529
L48L:D52D:I53I:R55R:L56L:F74C:R78P:E80Y:A81F:R82L	0.06619088473395061	19.0	-668.4261065909362	-30.166110617773484	1.3144345	-1.8133591595818013
L48L:D52D:I53I:R55R:L56L:F74C:R78Q:E80P:A81P:R82L	0.011463820420377463	25.0	-500.8061043211915	-33.45922865531975	1.2814857	-1.7842123592601102
L48L:D52D:I53I:R55R:L56L:F74C:R78Q:E80W:A81R:R82Y	-0.036489306040654104	22.0	-544.4665312239624	-29.16697956322423	1.3305464	-1.7316641414866727
L48L:D52D:I53I:R55R:L56L:F74C:R78R:E80A:A81G:R82Q	0.08171605207244528	34.0	-275.8604123541809	-19.4017732495322	1.2296572	-1.5829006419462317
L48L:D52D:I53I:R55R:L56L:F74C:R78R:E80C:A81S:R82F	0.032731583111572954	30.0	-360.2914033362366	-30.418616582776167	1.2409153	-1.6306647805606618
L48L:D52D:I53I:R55R:L56L:F74C:R78R:E80E:A81A:R82R	0.7310123153562502	52.0	-99.03251187295689	-5.869666825325112	1.1110519	-1.4134516098920036
L48L:D52D:I53I:R55R:L56L:F74C:R78R:E80E:A81F:R82S	0.08174392162337034	37.0	-377.3727981755234	-16.082010596071996	1.2245634	-1.5784369973575367
L48L:D52D:I53I:R55R:L56L:F74C:R78R:E80E:A81G:R82K	0.12190742165112828	43.0	-196.63580228776706	-14.978522051073014	1.1730804	-1.5659903133616728
L48L:D52D:I53I:R55R:L56L:F74C:R78R:E80E:A81G:R82R	0.1854315819354184	47.0	-197.65801369638217	-10.883371074340175	1.1588842	-1.5458198098575369
L48L:D52D:I53I:R55R:L56L:F74C:R78R:E80E:A81M:R82T	0.24797248984325634	38.0	-303.59568712205663	-15.695236715668216	1.2046825	-1.555047607421875
L48L:D52D:I53I:R55R:L56L:F74C:R78R:E80E:A81R:R82F	-0.022774480103464716	36.0	-426.357565707872	-18.673657385827028	1.2095252	-1.597988353056066
L48L:D52D:I53I:R55R:L56L:F74C:R78R:E80F:A81I:R82A	0.26551589051821267	28.0	-443.03000168294676	-21.892398662281263	1.2668484	-1.6781806497012868
L48L:D52D:I53I:R55R:L56L:F74C:R78R:E80H:A81C:R82R	0.40659207670387054	40.0	-210.5611006686188	-20.075913819999187	1.214254	-1.5955295338350184
L48L:D52D:I53I:R55R:L56L:F74C:R78R:E80H:A81M:R82E	-0.02698121163396136	33.0	-375.44381117315066	-20.53067982761968	1.2379413	-1.6074518540326286
L48L:D52D:I53I:R55R:L56L:F74C:R78R:E80L:A81T:R82K	0.25551304658039337	35.0	-227.54557795018926	-22.862038593715624	1.2043464	-1.5813738654641545
L48L:D52D:I53I:R55R:L56L:F74C:R78R:E80M:A81A:R82M	0.41888603586336964	36.0	-191.91835140676272	-19.15557138062832	1.1540693	-1.4990220013786764
L48L:D52D:I53I:R55R:L56L:F74C:R78R:E80P:A81Y:R82N	-0.02954527206688962	32.0	-514.897514004419	-26.698773901487584	1.2724915	-1.8003522087545956
L48L:D52D:I53I:R55R:L56L:F74C:R78R:E80Q:A81R:R82D	0.06319726328139817	33.0	-407.6840499827362	-20.480187154904343	1.2094002	-1.630949671128217
L48L:D52D:I53I:R55R:L56L:F74C:R78R:E80R:A81L:R82R	0.8369921109380902	40.0	-340.6688839861847	-13.340596521649786	1.2059652	-1.5669837502872244
L48L:D52D:I53I:R55R:L56L:F74C:R78R:E80S:A81I:R82Q	0.34395174076405644	34.0	-367.84986795873414	-20.22083211105746	1.2106771	-1.633158784754136
L48L:D52D:I53I:R55R:L56L:F74C:R78R:E80S:A81L:R82H	0.44315399906373293	33.0	-446.31017994375003	-19.327849402090575	1.2308302	-1.6359816607306985
L48L:D52D:I53I:R55R:L56L:F74C:R78R:E80T:A81A:R82I	0.4736867508044463	35.0	-205.4307466933228	-17.512405334789946	1.1656054	-1.4663055419921875
L48L:D52D:I53I:R55R:L56L:F74C:R78R:E80T:A81L:R82G	0.13517418749667448	30.0	-463.4232867667175	-20.64745243001198	1.2545758	-1.6526767506318931
L48L:D52D:I53I:R55R:L56L:F74C:R78R:E80V:A81E:R82K	0.12191509937601046	33.0	-304.77879900426643	-24.386418263753512	1.1927462	-1.6011777990004596
L48L:D52D:I53I:R55R:L56L:F74C:R78R:E80V:A81G:R82S	0.04912223279882003	30.0	-324.2432900855042	-22.435383297013686	1.2468882	-1.596481861787684
L48L:D52D:I53I:R55R:L56L:F74C:R78R:E80Y:A81L:R82K	0.8899578693248654	34.0	-372.31050896138925	-19.646823573048096	1.2421521	-1.6583948471966912
L48L:D52D:I53I:R55R:L56L:F74C:R78R:E80Y:A81V:R82K	0.48529233654337833	35.0	-293.04182342977305	-21.2392293972498	1.2263842	-1.6425061394186582
L48L:D52D:I53I:R55R:L56L:F74C:R78S:E80A:A81I:R82K	0.04453168644881207	27.0	-386.94107632131346	-24.416672367447973	1.2599661	-1.6987794763901654
L48L:D52D:I53I:R55R:L56L:F74C:R78S:E80A:A81M:R82T	0.01755500112093391	23.0	-412.0215475508667	-25.644614992450443	1.302539	-1.6548639634076288
L48L:D52D:I53I:R55R:L56L:F74C:R78S:E80E:A81S:R82E	-0.026230080286353066	33.0	-280.4910407254196	-23.645820163603275	1.2307961	-1.5556825525620404
L48L:D52D:I53I:R55R:L56L:F74C:R78S:E80G:A81Y:R82T	0.02966375189345933	21.0	-507.4235755393006	-27.381129315870567	1.3219302	-1.7477944766773896
L48L:D52D:I53I:R55R:L56L:F74C:R78S:E80I:A81V:R82W	0.047432020301704514	21.0	-478.13367046804194	-32.20251034348712	1.321985	-1.682580207375919
L48L:D52D:I53I:R55R:L56L:F74C:R78S:E80L:A81I:R82T	0.036697847307923005	22.0	-462.92319349736937	-26.889919111496056	1.2788496	-1.694357479319853
L48L:D52D:I53I:R55R:L56L:F74C:R78S:E80N:A81F:R82I	0.04040333156866187	21.0	-492.1252144286133	-29.26745905953976	1.3271955	-1.746812708237592
L48L:D52D:I53I:R55R:L56L:F74C:R78S:E80P:A81I:R82L	0.04137313802350573	23.0	-554.3046855399109	-29.63234888197985	1.2875135	-1.794621546128217
L48L:D52D:I53I:R55R:L56L:F74C:R78S:E80P:A81L:R82S	-0.08921560485420364	24.0	-581.3365581938721	-28.610828969216527	1.3238328	-1.7901027903837317
L48L:D52D:I53I:R55R:L56L:F74C:R78S:E80Q:A81I:R82K	0.04340175720406365	30.0	-367.2638875910736	-25.08514459273101	1.2473398	-1.6847166173598345
L48L:D52D:I53I:R55R:L56L:F74C:R78S:E80S:A81F:R82N	-0.007101261919077048	24.0	-502.4041874358154	-28.022290572842397	1.3117796	-1.7346291934742648
L48L:D52D:I53I:R55R:L56L:F74C:R78S:E80T:A81L:R82Y	-0.12277399233749631	23.0	-560.8559894034363	-26.49770951868959	1.2974914	-1.6727020263671877
L48L:D52D:I53I:R55R:L56L:F74C:R78S:E80V:A81P:R82L	-0.07505512814396435	20.0	-445.76300377340095	-31.989789284829385	1.251892	-1.6784714642693015
L48L:D52D:I53I:R55R:L56L:F74C:R78S:E80V:A81T:R82N	0.02129689840269018	23.0	-382.38892607183226	-30.477739216648843	1.2891967	-1.6787412755629596
L48L:D52D:I53I:R55R:L56L:F74C:R78S:E80W:A81K:R82S	0.20437530398996934	21.0	-512.3798318335511	-28.862618572942665	1.2974129	-1.7633684943704044
L48L:D52D:I53I:R55R:L56L:F74C:R78S:E80Y:A81I:R82L	0.051058120177762754	21.0	-498.0700395056702	-26.83550139851104	1.2958562	-1.738976691750919
L48L:D52D:I53I:R55R:L56L:F74C:R78T:E80H:A81I:R82K	0.012700545221150997	28.0	-395.1486671874024	-24.9026996534285	1.2767614	-1.7053924560546876
L48L:D52D:I53I:R55R:L56L:F74C:R78T:E80I:A81G:R82C	-0.07227412317040927	20.0	-354.00087274999396	-32.54949429536805	1.2944269	-1.6867776309742648
L48L:D52D:I53I:R55R:L56L:F74C:R78T:E80I:A81I:R82G	-0.037560435671475635	20.0	-507.65485176534423	-29.53016201787068	1.3076124	-1.7335100959329044
L48L:D52D:I53I:R55R:L56L:F74C:R78T:E80I:A81R:R82I	0.16515171751213464	18.0	-434.42491468877574	-30.27746018433936	1.3036779	-1.6654736687155332
L48L:D52D:I53I:R55R:L56L:F74C:R78T:E80L:A81V:R82V	-0.03014382158732661	22.0	-389.7353987166382	-28.65529458741912	1.296111	-1.632661527745864
L48L:D52D:I53I:R55R:L56L:F74C:R78T:E80N:A81G:R82L	-0.0347564422435545	24.0	-390.87496876210946	-27.054563726718698	1.2649189	-1.674006383559283
L48L:D52D:I53I:R55R:L56L:F74C:R78T:E80P:A81C:R82T	0.04924839514476985	24.0	-402.3480920264222	-34.35005300769683	1.31502	-1.7677720013786764
L48L:D52D:I53I:R55R:L56L:F74C:R78T:E80Q:A81Q:R82T	-0.07553684757179882	26.0	-390.5891824671723	-28.85767019357263	1.2909925	-1.6637189079733457
L48L:D52D:I53I:R55R:L56L:F74C:R78T:E80S:A81F:R82S	0.05494019362040649	23.0	-482.4645628401734	-27.117703903319125	1.3096473	-1.6720681583180148
L48L:D52D:I53I:R55R:L56L:F74C:R78T:E80S:A81L:R82V	-0.07869798590328635	23.0	-466.1299561926819	-26.833208215988638	1.2901891	-1.6599600399241727
L48L:D52D:I53I:R55R:L56L:F74C:R78T:E80Y:A81L:R82C	0.023373624634200035	20.0	-479.1242742011048	-29.73275402532272	1.31124	-1.751499849207261
L48L:D52D:I53I:R55R:L56L:F74C:R78T:E80Y:A81N:R82F	-0.02835590701704239	21.0	-525.5246048399903	-31.77099397168604	1.3099151	-1.762198055491728
L48L:D52D:I53I:R55R:L56L:F74C:R78V:E80E:A81S:R82R	0.003921193613612812	39.0	-224.11472660989534	-17.735841058723963	1.1780541	-1.5488823385799633
L48L:D52D:I53I:R55R:L56L:F74C:R78V:E80N:A81T:R82F	-0.11183456362412084	23.0	-492.2395459601379	-30.810850898442368	1.3230475	-1.7341750201056985
L48L:D52D:I53I:R55R:L56L:F74C:R78V:E80R:A81I:R82R	0.12365364930940641	31.0	-411.34188394040837	-18.231905654791262	1.2477775	-1.674412446863511
L48L:D52D:I53I:R55R:L56L:F74C:R78V:E80V:A81I:R82K	0.019811635120897553	24.0	-413.9268630454041	-25.33515136832102	1.2473608	-1.693446080824908
L48L:D52D:I53I:R55R:L56L:F74C:R78W:E80Y:A81T:R82L	0.016988887556997328	21.0	-463.81132311315315	-28.57876416120962	1.2945307	-1.6651494643267464
L48L:D52D:I53I:R55R:L56L:F74C:R78Y:E80T:A81A:R82T	-0.02430592150835204	29.0	-358.90364279241334	-22.444123990819207	1.2279497	-1.5259474810431986
L48L:D52D:I53I:R55R:L56L:F74C:R78Y:E80V:A81D:R82G	-0.07445032474737401	19.0	-563.0517161795593	-34.34955399235105	1.3108764	-1.747351433249081
L48L:D52D:I53I:R55R:L56L:F74D:R78F:E80I:A81Y:R82G	0.09193856811662282	16.0	-654.7832587668397	-27.80575887903069	1.3185959	-1.7223227108226102
L48L:D52D:I53I:R55R:L56L:F74D:R78F:E80L:A81M:R82K	-0.02442937043084486	23.0	-478.704008145044	-22.75222889296674	1.2577192	-1.6242989932789522
L48L:D52D:I53I:R55R:L56L:F74D:R78F:E80Q:A81I:R82G	0.065146974770921	22.0	-604.9173916766144	-23.959067445865003	1.3011495	-1.7312175077550551
L48L:D52D:I53I:R55R:L56L:F74D:R78F:E80S:A81P:R82R	0.15095811968075518	29.0	-491.51917752713933	-22.882150732508308	1.2643659	-1.6984619140625
L48L:D52D:I53I:R55R:L56L:F74D:R78G:E80L:A81S:R82L	0.0027154456465103994	20.0	-393.791243881891	-29.09545741267175	1.244328	-1.603519753848805
L48L:D52D:I53I:R55R:L56L:F74D:R78G:E80N:A81L:R82D	0.02274030672584429	21.0	-622.8765985915162	-24.17113599188997	1.3030084	-1.7834097469554229
L48L:D52D:I53I:R55R:L56L:F74D:R78I:E80E:A81K:R82E	0.04134884403531109	27.0	-466.20396482438827	-18.10681783877044	1.2531741	-1.6501791561351102
L48L:D52D:I53I:R55R:L56L:F74D:R78I:E80H:A81T:R82K	-0.05302485733508935	25.0	-359.38419928045056	-23.814575789152517	1.2420082	-1.685672176585478
L48L:D52D:I53I:R55R:L56L:F74D:R78I:E80K:A81K:R82H	0.24955993741340837	22.0	-525.231826586435	-21.42124967036034	1.2851446	-1.729038014131434
L48L:D52D:I53I:R55R:L56L:F74D:R78I:E80L:A81A:R82A	0.04275950176592599	23.0	-356.80676655263676	-17.711235797440168	1.2492673	-1.515181956571691
L48L:D52D:I53I:R55R:L56L:F74D:R78I:E80M:A81V:R82I	0.08508868305849307	17.0	-443.6059675642945	-26.094834085142796	1.3057367	-1.714611457375919
L48L:D52D:I53I:R55R:L56L:F74D:R78I:E80R:A81Q:R82Q	-0.15767551427707047	22.0	-459.6158118674256	-22.206994129161103	1.2732744	-1.6721498377182904
L48L:D52D:I53I:R55R:L56L:F74D:R78I:E80R:A81S:R82Y	0.06714779113014037	22.0	-446.3420805403688	-25.45400836699082	1.2632345	-1.6028332878561582
L48L:D52D:I53I:R55R:L56L:F74D:R78I:E80S:A81L:R82R	0.024920504784180873	28.0	-469.01655110807195	-17.017444109949793	1.2654761	-1.6740132051355698
L48L:D52D:I53I:R55R:L56L:F74D:R78K:E80E:A81L:R82I	0.1744050746379973	30.0	-392.53231846780557	-16.802467318257186	1.225422	-1.592880069508272
L48L:D52D:I53I:R55R:L56L:F74D:R78K:E80F:A81R:R82G	0.03740612628935326	21.0	-496.95975980253	-26.18146683194027	1.291438	-1.7660716337316176
L48L:D52D:I53I:R55R:L56L:F74D:R78K:E80P:A81Y:R82K	-0.06978990851699632	29.0	-459.53856553525713	-26.368048355951032	1.2413907	-1.766462797277114
L48L:D52D:I53I:R55R:L56L:F74D:R78K:E80S:A81C:R82V	-0.10228951630702696	25.0	-294.5255572268464	-28.264677742328782	1.2704548	-1.6364997414981617
L48L:D52D:I53I:R55R:L56L:F74D:R78K:E80W:A81R:R82R	0.10500997225552247	30.0	-390.1997044989564	-19.217362294299164	1.2381136	-1.6616103228400736
L48L:D52D:I53I:R55R:L56L:F74D:R78L:E80A:A81S:R82L	-0.07083919271399365	21.0	-348.612779755304	-23.551101120412568	1.2136868	-1.528240607766544
L48L:D52D:I53I:R55R:L56L:F74D:R78L:E80D:A81R:R82T	0.04418428691179979	22.0	-485.47851557225965	-21.108695908455047	1.3023999	-1.644588156307445
L48L:D52D:I53I:R55R:L56L:F74D:R78L:E80E:A81A:R82R	0.11091685216092674	41.0	-203.1907893845536	-6.3955987559311325	1.1425855	-1.4437518849092372
L48L:D52D:I53I:R55R:L56L:F74D:R78L:E80E:A81R:R82C	-0.0987835905080227	24.0	-417.2665213772752	-20.467514946923984	1.2606333	-1.6614618637982537
L48L:D52D:I53I:R55R:L56L:F74D:R78L:E80G:A81L:R82N	0.0011078754086069063	20.0	-567.5797210165955	-21.010006625465397	1.3254238	-1.731916898839614
L48L:D52D:I53I:R55R:L56L:F74D:R78L:E80H:A81I:R82T	-0.015503572773225347	21.0	-504.67382759542244	-21.737540971187627	1.3201709	-1.6981120390050553
L48L:D52D:I53I:R55R:L56L:F74D:R78L:E80I:A81M:R82G	0.9247708231659728	17.0	-516.2645891615846	-25.131720987124936	1.2848164	-1.687822229721967
L48L:D52D:I53I:R55R:L56L:F74D:R78L:E80N:A81K:R82H	0.07354399067913825	22.0	-535.9108115622498	-23.10709544975361	1.2903409	-1.7475433349609375
L48L:D52D:I53I:R55R:L56L:F74D:R78L:E80S:A81M:R82Q	0.17785746021122933	23.0	-434.0906695792176	-20.983164365954508	1.2751648	-1.6286525950712316
L48L:D52D:I53I:R55R:L56L:F74D:R78L:E80W:A81I:R82R	-0.048047703996983444	26.0	-476.09491548032537	-18.56417838213929	1.2624826	-1.7169011733111212
L48L:D52D:I53I:R55R:L56L:F74D:R78N:E80R:A81Q:R82E	0.0671940567636807	24.0	-470.7570353934265	-26.29454844468819	1.3069057	-1.6744334501378677
L48L:D52D:I53I:R55R:L56L:F74D:R78P:E80G:A81P:R82K	-0.14536449781615166	23.0	-575.8426754424073	-31.33394344321005	1.2953241	-1.855718994140625
L48L:D52D:I53I:R55R:L56L:F74D:R78P:E80K:A81S:R82F	-0.05481741911539749	23.0	-572.1194908091522	-31.705795482135272	1.2755061	-1.7197832892922793
L48L:D52D:I53I:R55R:L56L:F74D:R78P:E80S:A81P:R82Y	0.04234608102200556	21.0	-692.7709639975525	-34.44402951763732	1.3171234	-1.8659290986902568
L48L:D52D:I53I:R55R:L56L:F74D:R78Q:E80K:A81N:R82R	-0.084021101215492	33.0	-324.18823265523685	-19.56557563687056	1.2501389	-1.6746011173023898
L48L:D52D:I53I:R55R:L56L:F74D:R78R:E80D:A81I:R82I	0.08189888649313033	30.0	-413.66974882573857	-20.08591007361065	1.2508024	-1.63906447466682
L48L:D52D:I53I:R55R:L56L:F74D:R78R:E80E:A81A:R82R	0.0714119337410585	50.0	-117.47329432458655	-4.959698534396011	1.1088428	-1.412578717400046
L48L:D52D:I53I:R55R:L56L:F74D:R78R:E80E:A81D:R82E	0.06887377186802841	36.0	-337.69567834825295	-19.274731687986787	1.1972036	-1.5760210822610294
L48L:D52D:I53I:R55R:L56L:F74D:R78R:E80E:A81L:R82E	0.033559977969489556	37.0	-391.6470430561997	-13.101316365775348	1.2048587	-1.538344798368566
L48L:D52D:I53I:R55R:L56L:F74D:R78R:E80F:A81S:R82I	-0.019133134444998742	27.0	-293.554150433252	-26.635473781896508	1.2315053	-1.5832711612477022
L48L:D52D:I53I:R55R:L56L:F74D:R78R:E80K:A81V:R82G	-0.1458889806044366	31.0	-390.8765827128388	-19.91885884600015	1.2573262	-1.652331901999081
L48L:D52D:I53I:R55R:L56L:F74D:R78R:E80P:A81R:R82C	0.06478669065617114	27.0	-462.7316048094728	-28.275270789388745	1.2662743	-1.8155996883616727
L48L:D52D:I53I:R55R:L56L:F74D:R78R:E80P:A81T:R82G	0.014182768719997942	30.0	-447.79137682409066	-27.360518844890976	1.2792091	-1.7882914823644305
L48L:D52D:I53I:R55R:L56L:F74D:R78R:E80S:A81V:R82L	0.07512932447301074	30.0	-357.52706303090827	-20.13344956072069	1.2169058	-1.5741273767807904
L48L:D52D:I53I:R55R:L56L:F74D:R78R:E80S:A81V:R82Y	0.013160740589244267	31.0	-431.31014093847045	-22.02357931035476	1.251418	-1.623520615521599
L48L:D52D:I53I:R55R:L56L:F74D:R78S:E80C:A81L:R82H	-0.11237842342176894	20.0	-552.6526897856689	-27.491906374358223	1.3175352	-1.7660719927619486
L48L:D52D:I53I:R55R:L56L:F74D:R78S:E80I:A81T:R82P	0.03851115240025257	19.0	-548.434884972284	-33.637600887248254	1.3017154	-1.7460503073299631
L48L:D52D:I53I:R55R:L56L:F74D:R78S:E80L:A81T:R82A	-0.005842314321196329	20.0	-402.3521372267701	-27.015811115203174	1.2767711	-1.6197256649241727
L48L:D52D:I53I:R55R:L56L:F74D:R78S:E80S:A81I:R82I	0.14058277503740854	20.0	-477.8089031645752	-26.86158991888624	1.2935286	-1.7192513858570773
L48L:D52D:I53I:R55R:L56L:F74D:R78S:E80S:A81I:R82R	0.016719261857060172	30.0	-416.51411218137514	-20.537606061296174	1.2624009	-1.6858746696920957
L48L:D52D:I53I:R55R:L56L:F74D:R78S:E80W:A81L:R82C	0.03768823135194619	17.0	-528.4604726263977	-29.694013176131197	1.329192	-1.7738410500919115
L48L:D52D:I53I:R55R:L56L:F74D:R78S:E80Y:A81H:R82C	-0.07579866709158027	17.0	-463.56755775899666	-31.894680211511517	1.3378189	-1.809765086454504
L48L:D52D:I53I:R55R:L56L:F74D:R78T:E80H:A81T:R82Y	-0.07423914100137365	23.0	-459.5997502753236	-28.985104570403564	1.2981814	-1.682895795036765
L48L:D52D:I53I:R55R:L56L:F74D:R78T:E80I:A81L:R82S	-0.056781840164480624	19.0	-505.7019296118714	-26.091985459495845	1.3001939	-1.6454776539522058
L48L:D52D:I53I:R55R:L56L:F74D:R78T:E80L:A81M:R82Y	0.03320209785094298	20.0	-514.3191822478273	-27.456092205777168	1.2672615	-1.6473647173713235
L48L:D52D:I53I:R55R:L56L:F74D:R78T:E80M:A81P:R82E	-0.08995377677528286	21.0	-447.20436825246594	-31.64526425103577	1.2957147	-1.6978169160730698
L48L:D52D:I53I:R55R:L56L:F74D:R78T:E80N:A81F:R82R	-0.07161685832348502	29.0	-435.82706813306584	-21.82602649258297	1.264319	-1.689240758559283
L48L:D52D:I53I:R55R:L56L:F74D:R78T:E80P:A81N:R82S	0.07822056459786653	22.0	-519.4842116782165	-30.936678948812187	1.3265984	-1.839089427274816
L48L:D52D:I53I:R55R:L56L:F74D:R78T:E80P:A81V:R82A	0.11736211586574546	22.0	-510.63889097661746	-28.21964882316388	1.3037323	-1.742369348862592
L48L:D52D:I53I:R55R:L56L:F74D:R78T:E80R:A81P:R82P	0.03434279036313681	21.0	-604.7776146361329	-31.848304142527923	1.314977	-1.7904697193818937
L48L:D52D:I53I:R55R:L56L:F74D:R78T:E80S:A81P:R82L	-0.08461996513487073	21.0	-452.3290623137453	-29.955072011212906	1.2939074	-1.6749192181755514
L48L:D52D:I53I:R55R:L56L:F74D:R78T:E80S:A81S:R82A	0.03851115240025257	23.0	-342.39527658910526	-27.460398350498508	1.2605892	-1.5835867489085478
L48L:D52D:I53I:R55R:L56L:F74D:R78V:E80A:A81W:R82G	0.013698510127359237	18.0	-586.6902816245057	-27.194627349183065	1.300071	-1.7401850083295036
L48L:D52D:I53I:R55R:L56L:F74D:R78V:E80K:A81L:R82E	-0.05641755316971919	23.0	-514.5520464846588	-21.393634609876244	1.2994624	-1.646599444221048
L48L:D52D:I53I:R55R:L56L:F74D:R78V:E80L:A81G:R82Q	0.036937960354322216	22.0	-396.8057254263855	-24.018313909740755	1.2649112	-1.6432276108685662
L48L:D52D:I53I:R55R:L56L:F74D:R78V:E80L:A81V:R82G	-0.0714445653848641	19.0	-497.34712891073	-26.324875660100588	1.3092889	-1.7047953886144305
L48L:D52D:I53I:R55R:L56L:F74D:R78V:E80T:A81G:R82G	-0.0037527016519340295	20.0	-470.6576555678345	-25.57252977238932	1.2984505	-1.7325829001034008
L48L:D52D:I53I:R55R:L56L:F74D:R78V:E80W:A81S:R82Q	0.043319190638853804	22.0	-375.806459946344	-27.985542506436104	1.2686764	-1.638565602022059
L48L:D52D:I53I:R55R:L56L:F74E:R78C:E80D:A81D:R82Q	0.08658859006592094	24.0	-397.10025505513914	-29.057021279862056	1.2995338	-1.7238141228170956
L48L:D52D:I53I:R55R:L56L:F74E:R78C:E80M:A81H:R82R	-0.039361879198928154	26.0	-348.38550624341747	-25.15701562289541	1.2688582	-1.7278675752527572
L48L:D52D:I53I:R55R:L56L:F74E:R78C:E80T:A81R:R82S	0.03282390019383866	19.0	-448.16353144140027	-26.557622355428972	1.3049325	-1.7035289091222428
L48L:D52D:I53I:R55R:L56L:F74E:R78C:E80W:A81K:R82G	0.7785024604769756	17.0	-537.9640386054017	-30.53688165937456	1.3325568	-1.8377972771139703
L48L:D52D:I53I:R55R:L56L:F74E:R78D:E80A:A81T:R82V	-0.029711556267397358	22.0	-386.2909989783264	-27.918018767644757	1.2932504	-1.6385769114774815
L48L:D52D:I53I:R55R:L56L:F74E:R78D:E80L:A81P:R82G	-0.05579371984812019	20.0	-534.6108970114686	-31.521632447816955	1.3190709	-1.7622555003446692
L48L:D52D:I53I:R55R:L56L:F74E:R78E:E80C:A81M:R82G	0.07516667362867945	20.0	-497.03417438955086	-30.06363211805001	1.3199842	-1.765505801930147
L48L:D52D:I53I:R55R:L56L:F74E:R78E:E80C:A81M:R82V	-0.02405210651545284	20.0	-439.75252298803105	-30.420071345393808	1.3380493	-1.695561487534467
L48L:D52D:I53I:R55R:L56L:F74E:R78E:E80G:A81I:R82E	0.06828146812898346	23.0	-503.39802107305303	-24.65668791728058	1.2928163	-1.6914084041819852
L48L:D52D:I53I:R55R:L56L:F74E:R78E:E80G:A81W:R82T	0.015604506965829242	21.0	-532.4582819411256	-27.565920324943363	1.3154192	-1.6877536549287684
L48L:D52D:I53I:R55R:L56L:F74E:R78E:E80L:A81L:R82D	-0.007806735370279364	22.0	-544.9743845412232	-23.32582444615946	1.3039548	-1.633537202722886
L48L:D52D:I53I:R55R:L56L:F74E:R78G:E80F:A81V:R82L	0.10964386035984196	19.0	-481.8084557959534	-28.162514168767306	1.3094823	-1.718637264476103
L48L:D52D:I53I:R55R:L56L:F74E:R78G:E80F:A81W:R82I	-0.01033468436323628	16.0	-572.9210917899109	-32.19098238586412	1.321007	-1.7875807818244485
L48L:D52D:I53I:R55R:L56L:F74E:R78G:E80G:A81T:R82E	0.06995523419793472	22.0	-441.8602772185303	-27.88393644034477	1.3145381	-1.7464899399701286
L48L:D52D:I53I:R55R:L56L:F74E:R78G:E80I:A81A:R82K	0.14765051177054742	29.0	-259.52027039022227	-22.804881738353288	1.1870699	-1.5645554486443014
L48L:D52D:I53I:R55R:L56L:F74E:R78G:E80L:A81L:R82V	-0.0029154187283974846	19.0	-522.3316847273804	-27.093112493063018	1.29395	-1.7012937657973346
L48L:D52D:I53I:R55R:L56L:F74E:R78G:E80S:A81S:R82P	-0.017148775106935327	23.0	-523.1483656355836	-33.248705860913105	1.3068681	-1.7862274169921877
L48L:D52D:I53I:R55R:L56L:F74E:R78G:E80T:A81E:R82M	-0.027061193103266844	21.0	-468.8336604544618	-29.763849873719664	1.2908751	-1.719879150390625
L48L:D52D:I53I:R55R:L56L:F74E:R78G:E80W:A81S:R82R	-0.1069974592764729	29.0	-337.9522414156891	-25.91280660735174	1.2452458	-1.6703821518841913
L48L:D52D:I53I:R55R:L56L:F74E:R78G:E80Y:A81I:R82D	-0.05072622469996972	20.0	-590.5068504759766	-25.84478945609408	1.3501512	-1.7933933033662683
L48L:D52D:I53I:R55R:L56L:F74E:R78H:E80R:A81K:R82F	-0.06853488580666922	23.0	-568.6419148871399	-25.52322594096222	1.3193742	-1.6719961727366728
L48L:D52D:I53I:R55R:L56L:F74E:R78H:E80V:A81Q:R82S	-0.09264126745978848	21.0	-476.6307671973206	-27.65994457715169	1.2941881	-1.6555563534007354
L48L:D52D:I53I:R55R:L56L:F74E:R78I:E80D:A81M:R82N	0.02588728247857323	24.0	-480.9833320090271	-22.34546509075699	1.2889836	-1.7199550853056067
L48L:D52D:I53I:R55R:L56L:F74E:R78I:E80D:A81M:R82V	-0.017994929200348887	22.0	-456.4472589919067	-23.35838876777234	1.2995805	-1.6727790383731618
L48L:D52D:I53I:R55R:L56L:F74E:R78I:E80K:A81S:R82V	-0.034217100461995116	23.0	-328.40956840009466	-25.97055638058191	1.2532287	-1.5931455724379595
L48L:D52D:I53I:R55R:L56L:F74E:R78I:E80L:A81C:R82G	0.043492649588897675	18.0	-419.60575298757334	-28.905308717383377	1.2842374	-1.719586181640625
L48L:D52D:I53I:R55R:L56L:F74E:R78I:E80N:A81H:R82S	-0.10612528426325261	20.0	-492.49071001500863	-25.431051176599794	1.3158995	-1.7757056741153492
L48L:D52D:I53I:R55R:L56L:F74E:R78I:E80R:A81N:R82G	0.029551057919536636	20.0	-491.53210367650763	-24.07316854545752	1.3188523	-1.7718252742991727
L48L:D52D:I53I:R55R:L56L:F74E:R78K:E80E:A81D:R82G	0.10413759572698761	31.0	-371.827310914705	-22.788903709231818	1.2468579	-1.7066750919117648
L48L:D52D:I53I:R55R:L56L:F74E:R78K:E80E:A81I:R82R	0.008665924281579222	41.0	-286.99625999421846	-11.59852687194325	1.1940054	-1.5958905388327207
L48L:D52D:I53I:R55R:L56L:F74E:R78K:E80G:A81S:R82L	0.032383150714408906	26.0	-292.40985545606395	-24.835719913846333	1.2073036	-1.5846121395335475
L48L:D52D:I53I:R55R:L56L:F74E:R78K:E80I:A81T:R82D	-0.027574023369012695	25.0	-361.30592479200135	-25.82635151246177	1.2342952	-1.623235365923713
L48L:D52D:I53I:R55R:L56L:F74E:R78K:E80L:A81I:R82T	0.1278970119763877	25.0	-399.3068242022492	-23.058428453054148	1.2554812	-1.642086612477022
L48L:D52D:I53I:R55R:L56L:F74E:R78K:E80L:A81M:R82N	0.023940679238731322	26.0	-386.60308923215644	-23.5276833910375	1.2365037	-1.6599345487706805
L48L:D52D:I53I:R55R:L56L:F74E:R78K:E80R:A81S:R82S	-0.054757721132188956	29.0	-265.03128461332096	-23.21340357435656	1.2478461	-1.5605048684512868
L48L:D52D:I53I:R55R:L56L:F74E:R78K:E80V:A81S:R82G	0.08453588173026838	25.0	-307.8795403429963	-28.01773571542253	1.2280024	-1.6094697840073529
L48L:D52D:I53I:R55R:L56L:F74E:R78L:E80A:A81S:R82C	-0.02318990254663209	21.0	-298.86988472432864	-27.965619099305517	1.264549	-1.6172065286075368
L48L:D52D:I53I:R55R:L56L:F74E:R78L:E80E:A81K:R82G	0.027855392071883308	27.0	-466.91085502595683	-18.712883653124663	1.2458798	-1.69798583984375
L48L:D52D:I53I:R55R:L56L:F74E:R78L:E80E:A81R:R82S	0.00835377724154265	27.0	-424.40611469239974	-16.75738943086435	1.2620575	-1.617723891314338
L48L:D52D:I53I:R55R:L56L:F74E:R78L:E80G:A81M:R82S	-0.035329718819971274	20.0	-478.92549080343025	-21.648296620440306	1.3033179	-1.694561408547794
L48L:D52D:I53I:R55R:L56L:F74E:R78L:E80G:A81R:R82R	0.10105812182329375	27.0	-421.55930385083934	-17.31733280374283	1.2680051	-1.6853276869829965
L48L:D52D:I53I:R55R:L56L:F74E:R78L:E80H:A81V:R82G	-0.024607809932232175	22.0	-476.81791510076295	-23.50671934077945	1.3293078	-1.721042408662684
L48L:D52D:I53I:R55R:L56L:F74E:R78L:E80I:A81L:R82E	0.10485452630133095	20.0	-502.52193645925297	-22.76168313342896	1.267953	-1.6186686796300551
L48L:D52D:I53I:R55R:L56L:F74E:R78L:E80L:A81N:R82R	0.06013989122835996	28.0	-360.6349958369233	-19.90323794079268	1.2343458	-1.6457296932444854
L48L:D52D:I53I:R55R:L56L:F74E:R78L:E80L:A81S:R82F	0.03677282829012702	21.0	-425.1033766219116	-28.176535408378182	1.2518353	-1.572563799689798
L48L:D52D:I53I:R55R:L56L:F74E:R78L:E80P:A81H:R82Y	0.05426078894825544	21.0	-607.1826560446717	-29.359442976510763	1.3127229	-1.8074895522173715
L48L:D52D:I53I:R55R:L56L:F74E:R78L:E80R:A81V:R82S	0.222572812673709	23.0	-420.858558888147	-20.38728886485296	1.3074342	-1.6164193546070773
L48L:D52D:I53I:R55R:L56L:F74E:R78L:E80S:A81M:R82S	0.032114031241069374	22.0	-448.53901228399053	-22.164296096741964	1.3009812	-1.6518148983226102
L48L:D52D:I53I:R55R:L56L:F74E:R78L:E80V:A81G:R82Q	-0.11397857426437513	22.0	-363.1654111334778	-22.767882950201965	1.2489762	-1.593765438304228
L48L:D52D:I53I:R55R:L56L:F74E:R78L:E80V:A81H:R82Q	-0.02808455565722708	20.0	-416.4505486914612	-24.170808949535058	1.2754092	-1.6313083424287684
L48L:D52D:I53I:R55R:L56L:F74E:R78L:E80W:A81P:R82C	-0.04800494415473	17.0	-475.6111083456971	-32.3963915290642	1.3290567	-1.795028866038603
L48L:D52D:I53I:R55R:L56L:F74E:R78M:E80M:A81H:R82R	-0.0911054241473376	28.0	-349.59244517774357	-22.47394751832689	1.2469103	-1.69932861328125
L48L:D52D:I53I:R55R:L56L:F74E:R78N:E80C:A81S:R82D	0.08413525826166633	23.0	-398.8930648276306	-31.80643500597671	1.2916082	-1.7332582361557904
L48L:D52D:I53I:R55R:L56L:F74E:R78N:E80H:A81V:R82G	0.09014430113919218	24.0	-473.0021913954712	-27.506234957972996	1.3321283	-1.769912899241728
L48L:D52D:I53I:R55R:L56L:F74E:R78P:E80L:A81T:R82G	-0.06780120379114325	20.0	-565.8396079489685	-32.12126471805004	1.3041197	-1.8003936767578126
L48L:D52D:I53I:R55R:L56L:F74E:R78R:E80E:A81A:R82R	0.11613647974600803	51.0	-92.07938744516149	-5.101132538780803	1.0999295	-1.4123154584099264
L48L:D52D:I53I:R55R:L56L:F74E:R78R:E80L:A81S:R82G	-0.053609935915747774	30.0	-297.911125130365	-25.19733698208256	1.2155817	-1.5946971220128676
L48L:D52D:I53I:R55R:L56L:F74E:R78R:E80N:A81I:R82N	0.06035494729556226	32.0	-422.8501925894715	-21.705511170364844	1.2541758	-1.7236225801355698
L48L:D52D:I53I:R55R:L56L:F74E:R78R:E80T:A81K:R82G	0.06370840136246336	29.0	-426.29680380315557	-22.40821931137725	1.256042	-1.6946493709788604
L48L:D52D:I53I:R55R:L56L:F74E:R78R:E80Y:A81V:R82E	-0.09188660311913344	31.0	-361.9323831030823	-21.30476829665531	1.2281471	-1.6096909466911764
L48L:D52D:I53I:R55R:L56L:F74E:R78S:E80E:A81R:R82R	0.10006612007788201	36.0	-329.069831819246	-15.470273138203993	1.2275032	-1.6116153492647058
L48L:D52D:I53I:R55R:L56L:F74E:R78S:E80Q:A81E:R82G	0.002476242685995865	24.0	-461.6403261134125	-29.7399943292603	1.3053988	-1.7499066521139706
L48L:D52D:I53I:R55R:L56L:F74E:R78T:E80F:A81R:R82I	0.023957360062170283	17.0	-456.1446959921815	-29.472813216625585	1.3192445	-1.6974322150735297
L48L:D52D:I53I:R55R:L56L:F74E:R78T:E80I:A81H:R82P	0.0891051792765651	18.0	-582.3070307204224	-33.32568307881024	1.2987953	-1.7710300221162685
L48L:D52D:I53I:R55R:L56L:F74E:R78T:E80K:A81C:R82S	-0.04992744254507453	24.0	-316.31528605909125	-27.830797807166164	1.29186	-1.6521355124080883
L48L:D52D:I53I:R55R:L56L:F74E:R78T:E80S:A81L:R82K	0.07622687781321606	27.0	-395.5012167403199	-23.48278160506561	1.2501984	-1.6485234877642465
L48L:D52D:I53I:R55R:L56L:F74E:R78V:E80A:A81G:R82R	0.07819498740652633	30.0	-317.5759082743622	-18.557776792009463	1.2494394	-1.6324105655445773
L48L:D52D:I53I:R55R:L56L:F74E:R78V:E80C:A81R:R82S	-0.04671783316367229	18.0	-492.4962060400941	-28.480497845805075	1.3277786	-1.763544060202206
L48L:D52D:I53I:R55R:L56L:F74E:R78V:E80F:A81V:R82G	0.04000502403211966	19.0	-500.8426044890381	-28.12041317243529	1.3331412	-1.7635586009306066
L48L:D52D:I53I:R55R:L56L:F74E:R78V:E80G:A81R:R82G	-0.0691812257535483	18.0	-545.2972243735292	-25.789861443632617	1.3163371	-1.8097744212431064
L48L:D52D:I53I:R55R:L56L:F74E:R78V:E80K:A81K:R82G	-0.03005379108217022	22.0	-504.09836339444894	-25.10582334400351	1.3227525	-1.7637521182789522
L48L:D52D:I53I:R55R:L56L:F74E:R78V:E80P:A81K:R82G	0.05111708615150997	21.0	-601.8962990233399	-30.51535296416841	1.3551548	-1.8941549862132352
L48L:D52D:I53I:R55R:L56L:F74E:R78V:E80Q:A81V:R82K	0.0034424803112439906	29.0	-318.33459681958925	-23.63266792905597	1.237498	-1.6308590159696692
L48L:D52D:I53I:R55R:L56L:F74E:R78V:E80R:A81R:R82E	0.15478831720225616	22.0	-464.62055916280525	-22.82403754382358	1.2897946	-1.6343170166015626
L48L:D52D:I53I:R55R:L56L:F74E:R78W:E80E:A81G:R82C	-0.046379277860569126	27.0	-376.98633090944065	-23.39316880259321	1.2693479	-1.6464231603285846
L48L:D52D:I53I:R55R:L56L:F74E:R78W:E80I:A81V:R82R	0.10394267078919854	28.0	-400.83523520917663	-22.461356287216404	1.2447679	-1.6181452134076286
L48L:D52D:I53I:R55R:L56L:F74E:R78W:E80K:A81I:R82G	0.25421093414079643	22.0	-564.0249527880646	-24.508183684438336	1.3238988	-1.7423585779526654
L48L:D52D:I53I:R55R:L56L:F74E:R78Y:E80A:A81K:R82S	0.06742951999475018	22.0	-532.0949045607545	-26.222960510369376	1.3024793	-1.7015292896943934
L48L:D52D:I53I:R55R:L56L:F74E:R78Y:E80F:A81S:R82V	-0.1120844701931497	21.0	-422.3108075568176	-33.20657943182414	1.2832177	-1.632503195369945
L48L:D52D:I53I:R55R:L56L:F74E:R78Y:E80R:A81L:R82S	-0.08356987845404484	23.0	-567.2017007300354	-23.0422038585657	1.2958509	-1.648225133559283
L48L:D52D:I53I:R55R:L56L:F74F:R78A:E80G:A81I:R82V	0.25335105384529366	30.0	-430.0622702309586	-21.067883338173488	1.250662	-1.5932198917164522
L48L:D52D:I53I:R55R:L56L:F74F:R78A:E80H:A81P:R82N	0.03763576829818109	34.0	-412.5031614968277	-25.026038283223897	1.2285472	-1.6297205307904412
L48L:D52D:I53I:R55R:L56L:F74F:R78A:E80L:A81L:R82R	0.6864200245441628	39.0	-358.74387676210176	-14.666189565990862	1.187404	-1.4950765273150275
L48L:D52D:I53I:R55R:L56L:F74F:R78A:E80N:A81V:R82Q	0.34861681827199964	36.0	-333.06851603479157	-19.83859516496705	1.2217656	-1.5314099480124082
L48L:D52D:I53I:R55R:L56L:F74F:R78A:E80Q:A81I:R82S	0.6162269601465307	35.0	-387.92914716691746	-19.352302303688703	1.2118579	-1.535851691750919
L48L:D52D:I53I:R55R:L56L:F74F:R78A:E80R:A81I:R82H	0.22898535967927355	34.0	-432.3104753205277	-17.314877480564974	1.2102469	-1.550253475413603
L48L:D52D:I53I:R55R:L56L:F74F:R78A:E80S:A81L:R82R	0.7610771127429293	41.0	-355.8697487065293	-14.26704888738277	1.1750832	-1.502983003504136
L48L:D52D:I53I:R55R:L56L:F74F:R78A:E80T:A81I:R82D	0.2189303958170256	32.0	-459.7279575058914	-18.36411934631724	1.2245541	-1.5261630787568934
L48L:D52D:I53I:R55R:L56L:F74F:R78C:E80A:A81R:R82G	0.04187504896007936	29.0	-413.80178410501264	-22.71407734555214	1.2359114	-1.6080088895909928
L48L:D52D:I53I:R55R:L56L:F74F:R78C:E80C:A81M:R82Y	0.08975949260192034	29.0	-443.76804930658113	-27.309550683370617	1.264238	-1.6208352481617647
L48L:D52D:I53I:R55R:L56L:F74F:R78C:E80C:A81Y:R82Q	-0.18798704371707897	30.0	-393.2327413269974	-25.58710021936349	1.2362133	-1.601466459386489
L48L:D52D:I53I:R55R:L56L:F74F:R78C:E80F:A81S:R82S	0.11924238858395687	31.0	-286.0808831879594	-26.84710805897157	1.229851	-1.507858096852022
L48L:D52D:I53I:R55R:L56L:F74F:R78C:E80F:A81T:R82F	-0.01941454686645876	29.0	-410.43529965371863	-28.762857666859414	1.2554809	-1.5802104276769302
L48L:D52D:I53I:R55R:L56L:F74F:R78C:E80I:A81F:R82H	0.0665751468126905	29.0	-439.26312157602086	-24.377556380188253	1.2402023	-1.5684288473690258
L48L:D52D:I53I:R55R:L56L:F74F:R78C:E80I:A81K:R82S	0.00634540418217149	29.0	-391.0250407883622	-24.663673573819324	1.2371889	-1.557195326861213
L48L:D52D:I53I:R55R:L56L:F74F:R78C:E80K:A81V:R82Y	0.21007937382295735	34.0	-390.36161729783794	-21.867679240667712	1.2197363	-1.5372095444623162
L48L:D52D:I53I:R55R:L56L:F74F:R78C:E80L:A81A:R82R	0.8539216995880771	44.0	-140.93565675706643	-12.464281057647897	1.1163614	-1.360282808191636
L48L:D52D:I53I:R55R:L56L:F74F:R78C:E80L:A81L:R82C	0.08211374646520042	28.0	-388.44842240304723	-25.25517900137129	1.2444531	-1.5810904110179227
L48L:D52D:I53I:R55R:L56L:F74F:R78C:E80L:A81S:R82V	0.4303685767605112	31.0	-239.15091454477087	-26.951238322986683	1.2020872	-1.4394774493049174
L48L:D52D:I53I:R55R:L56L:F74F:R78C:E80Q:A81A:R82K	0.7917004199349718	44.0	-107.25208656282203	-16.035432495409623	1.1205281	-1.3655846988453584
L48L:D52D:I53I:R55R:L56L:F74F:R78C:E80R:A81G:R82R	0.35828102979503956	41.0	-231.51042615861672	-15.140652321182642	1.1900823	-1.4722457885742188
L48L:D52D:I53I:R55R:L56L:F74F:R78C:E80R:A81L:R82E	0.1075703855878774	33.0	-407.0586730668046	-18.858889720298976	1.2200836	-1.4885396620806526
L48L:D52D:I53I:R55R:L56L:F74F:R78C:E80S:A81S:R82H	0.13846712582879891	35.0	-274.08807446450965	-24.70087661346588	1.2068623	-1.501239372702206
L48L:D52D:I53I:R55R:L56L:F74F:R78C:E80S:A81V:R82A	0.19504382224054023	32.0	-342.41348263711706	-21.13152898767112	1.2566687	-1.508535946116728
L48L:D52D:I53I:R55R:L56L:F74F:R78C:E80S:A81V:R82R	0.32336498660413365	41.0	-258.1451192090012	-17.133243183130617	1.1933637	-1.5004951028262867
L48L:D52D:I53I:R55R:L56L:F74F:R78C:E80T:A81G:R82R	0.5386555260675383	40.0	-234.32977392167822	-16.66874976888903	1.1721505	-1.4741765639361213
L48L:D52D:I53I:R55R:L56L:F74F:R78C:E80Y:A81I:R82R	0.21493718995762418	38.0	-346.0536761471726	-17.588919344414535	1.2092482	-1.6011663100298714
L48L:D52D:I53I:R55R:L56L:F74F:R78C:E80Y:A81M:R82L	-0.018199699752328324	29.0	-380.64567801446697	-22.53209626715216	1.2353644	-1.5604346780215992
L48L:D52D:I53I:R55R:L56L:F74F:R78D:E80E:A81L:R82S	0.06182196361440348	40.0	-421.2827266165711	-13.62188783939746	1.2030425	-1.4500198364257812
L48L:D52D:I53I:R55R:L56L:F74F:R78D:E80G:A81F:R82N	-0.12397867698479115	32.0	-503.9194128701187	-21.371865941398937	1.2720144	-1.5909922880284926
L48L:D52D:I53I:R55R:L56L:F74F:R78D:E80L:A81C:R82L	0.12862999358369773	31.0	-316.60696875543374	-24.67756099835788	1.1885002	-1.438279993393842
L48L:D52D:I53I:R55R:L56L:F74F:R78D:E80N:A81A:R82T	0.054021180871832546	40.0	-266.2886095711686	-16.73641287920327	1.1746658	-1.4095492194680606
L48L:D52D:I53I:R55R:L56L:F74F:R78D:E80N:A81G:R82G	0.018175706604697115	34.0	-422.8734307000138	-22.79691567577356	1.2787061	-1.6287804098690255
L48L:D52D:I53I:R55R:L56L:F74F:R78D:E80S:A81I:R82H	0.0016543205728780206	35.0	-469.6667682358719	-20.100576104689026	1.2484411	-1.550072883157169
L48L:D52D:I53I:R55R:L56L:F74F:R78D:E80Y:A81L:R82V	0.04275802243541005	31.0	-478.19007288903964	-21.92709304183336	1.259371	-1.528065580480239
L48L:D52D:I53I:R55R:L56L:F74F:R78E:E80A:A81C:R82K	0.7365683768743604	38.0	-193.22907559366004	-22.59418653655848	1.1615514	-1.4307526532341452
L48L:D52D:I53I:R55R:L56L:F74F:R78E:E80A:A81V:R82G	0.09161443248307316	34.0	-381.7437308022477	-20.78979719520976	1.2312961	-1.4886996998506434
L48L:D52D:I53I:R55R:L56L:F74F:R78E:E80I:A81V:R82R	0.6551425778359258	41.0	-275.00932256669773	-17.607118209305554	1.1713924	-1.3952714807846966
L48L:D52D:I53I:R55R:L56L:F74F:R78E:E80K:A81D:R82V	0.2065734480239531	34.0	-345.813384647081	-24.685848193708807	1.2249408	-1.4753227682674632
L48L:D52D:I53I:R55R:L56L:F74F:R78E:E80K:A81K:R82G	0.02829219873476578	35.0	-426.87304222078103	-20.488302225281583	1.2285991	-1.5492446001838236
L48L:D52D:I53I:R55R:L56L:F74F:R78E:E80V:A81I:R82E	0.23592429948575522	33.0	-405.5921015450455	-21.52272588549204	1.2237327	-1.4354677985696231
L48L:D52D:I53I:R55R:L56L:F74F:R78F:E80A:A81L:R82R	0.26194830216472403	40.0	-432.26295196504367	-12.026060672038511	1.1956614	-1.4901136510512407
L48L:D52D:I53I:R55R:L56L:F74F:R78F:E80A:A81N:R82V	0.0637444620047479	31.0	-428.06736437768706	-21.71296755462208	1.2308095	-1.5248370002297793
L48L:D52D:I53I:R55R:L56L:F74F:R78F:E80A:A81V:R82R	0.5171653401106497	41.0	-352.99426643342747	-12.721422686479857	1.2002366	-1.4685741648954505
L48L:D52D:I53I:R55R:L56L:F74F:R78F:E80D:A81A:R82K	0.8649455327472585	45.0	-248.93455416650548	-12.158803387836087	1.1375499	-1.3534078261431526
L48L:D52D:I53I:R55R:L56L:F74F:R78F:E80D:A81I:R82E	0.608903027482059	36.0	-505.28315369577183	-17.278463113636462	1.216665	-1.5142222684972426
L48L:D52D:I53I:R55R:L56L:F74F:R78F:E80D:A81R:R82E	0.007848355229101591	35.0	-490.6934806534745	-17.971082048539756	1.239333	-1.4932529225068931
L48L:D52D:I53I:R55R:L56L:F74F:R78F:E80D:A81R:R82L	0.12054390603120006	33.0	-488.3814857193925	-17.902139762611114	1.215342	-1.466065619973575
L48L:D52D:I53I:R55R:L56L:F74F:R78F:E80F:A81S:R82I	0.15674541898504826	30.0	-371.64087359399576	-25.43031461365717	1.2259392	-1.5054925357594209
L48L:D52D:I53I:R55R:L56L:F74F:R78F:E80F:A81S:R82Q	0.351924519435911	34.0	-351.1978228280045	-23.12471169899618	1.2103057	-1.4635877721449908
L48L:D52D:I53I:R55R:L56L:F74F:R78F:E80G:A81I:R82R	0.5178054969654033	39.0	-453.91211187333835	-13.131642272468524	1.220753	-1.5681064381318934
L48L:D52D:I53I:R55R:L56L:F74F:R78F:E80H:A81T:R82S	0.029976984268629846	34.0	-414.4568433472611	-20.852351094368714	1.2535323	-1.5217640596277573
L48L:D52D:I53I:R55R:L56L:F74F:R78F:E80I:A81G:R82T	0.7825603008635571	31.0	-406.71256024331825	-21.581249474349534	1.208973	-1.4768170525045956
L48L:D52D:I53I:R55R:L56L:F74F:R78F:E80I:A81L:R82L	0.021778093044565718	29.0	-517.9730765053727	-19.815673093135047	1.2217528	-1.502273739085478
L48L:D52D:I53I:R55R:L56L:F74F:R78F:E80L:A81G:R82T	0.09022860273264001	32.0	-406.49608351678626	-19.850951300502857	1.20407	-1.481511822868796
L48L:D52D:I53I:R55R:L56L:F74F:R78F:E80L:A81I:R82N	0.424562127983405	32.0	-513.5892380425431	-19.783861410402096	1.2204732	-1.5717053581686582
L48L:D52D:I53I:R55R:L56L:F74F:R78F:E80L:A81S:R82L	0.3029647090676258	32.0	-353.96617791147014	-22.129230663695125	1.1635059	-1.390542423023897
L48L:D52D:I53I:R55R:L56L:F74F:R78F:E80M:A81E:R82T	-0.06304745617897928	31.0	-458.43697659463663	-23.7989836300294	1.2439537	-1.5403585994944853
L48L:D52D:I53I:R55R:L56L:F74F:R78F:E80N:A81G:R82K	0.12388448864043711	38.0	-356.23972098321696	-19.25615915009803	1.2051247	-1.5289690803079043
L48L:D52D:I53I:R55R:L56L:F74F:R78F:E80N:A81T:R82L	0.16997743339940696	33.0	-410.34635731668254	-21.72486185692651	1.2124277	-1.5051821540383732
L48L:D52D:I53I:R55R:L56L:F74F:R78F:E80P:A81Q:R82N	0.03411808181941337	34.0	-568.2084735581376	-25.86622476814955	1.245388	-1.691513600068934
L48L:D52D:I53I:R55R:L56L:F74F:R78F:E80Q:A81I:R82K	0.5342077433543709	39.0	-392.71619121522684	-17.57209597158908	1.1748106	-1.515788179285386
L48L:D52D:I53I:R55R:L56L:F74F:R78F:E80Q:A81I:R82R	0.6994206189573202	43.0	-393.7384026238419	-13.30726730052811	1.1918354	-1.5094834271599264
L48L:D52D:I53I:R55R:L56L:F74F:R78F:E80Q:A81L:R82R	0.7097343539104654	43.0	-412.58576323480384	-12.60392164066252	1.1732588	-1.4777998082778032
L48L:D52D:I53I:R55R:L56L:F74F:R78F:E80R:A81I:R82K	0.1408052091352375	37.0	-417.3268175789811	-15.761851229623062	1.219456	-1.51242478314568
L48L:D52D:I53I:R55R:L56L:F74F:R78F:E80R:A81L:R82L	0.19954447771231512	32.0	-509.7058673569657	-15.736944227419372	1.2134175	-1.4804281795726102
L48L:D52D:I53I:R55R:L56L:F74F:R78F:E80R:A81Y:R82C	-0.1292081616756532	30.0	-483.4975501725175	-21.89872790566187	1.2393998	-1.5500877829159008
L48L:D52D:I53I:R55R:L56L:F74F:R78F:E80S:A81I:R82K	0.4937095117544242	37.0	-422.5034219452836	-17.860045159997753	1.2087306	-1.542209400850184
L48L:D52D:I53I:R55R:L56L:F74F:R78F:E80S:A81L:R82N	0.0306956863864851	34.0	-529.5624705979325	-18.63036769785504	1.2467661	-1.550055829216452
L48L:D52D:I53I:R55R:L56L:F74F:R78F:E80S:A81R:R82R	0.13652313226413076	40.0	-408.9359603116014	-14.289486528845371	1.2132202	-1.500795072667739
L48L:D52D:I53I:R55R:L56L:F74F:R78F:E80S:A81Y:R82L	0.14225562421236526	31.0	-513.0231426903703	-19.9189271353589	1.213066	-1.5134365306181066
L48L:D52D:I53I:R55R:L56L:F74F:R78F:E80S:A81Y:R82Q	0.03276871317491167	34.0	-481.3654051491715	-19.19840878010109	1.2240835	-1.523353666417739
L48L:D52D:I53I:R55R:L56L:F74F:R78F:E80T:A81L:R82R	0.7157370141413543	40.0	-440.0157373616196	-12.600616273119158	1.1800835	-1.470552152745864
L48L:D52D:I53I:R55R:L56L:F74F:R78F:E80Y:A81L:R82K	0.15070663623295708	35.0	-468.8380145737626	-17.862657000287072	1.2219591	-1.5517375272863052
L48L:D52D:I53I:R55R:L56L:F74F:R78F:E80Y:A81M:R82L	0.025082036772552156	30.0	-485.60486723871014	-19.66247925256721	1.2358463	-1.5406767003676471
L48L:D52D:I53I:R55R:L56L:F74F:R78F:E80Y:A81T:R82T	0.07051578363070753	32.0	-411.68413464517374	-22.274352212711165	1.2311761	-1.5344789392807905
L48L:D52D:I53I:R55R:L56L:F74F:R78F:E80Y:A81V:R82R	0.4972651394906876	40.0	-390.5915404507615	-14.809448652564242	1.1959338	-1.5241322236902572
L48L:D52D:I53I:R55R:L56L:F74F:R78F:E80Y:A81V:R82V	0.15013705212778172	31.0	-453.244944066713	-21.61781833351233	1.2497064	-1.545444264131434
L48L:D52D:I53I:R55R:L56L:F74F:R78G:E80A:A81D:R82H	0.09456539567315338	32.0	-427.35741078347934	-24.800603806949766	1.2423246	-1.6025115966796877
L48L:D52D:I53I:R55R:L56L:F74F:R78G:E80A:A81W:R82Q	0.04803761224781632	33.0	-444.754461354921	-22.07707376209692	1.2141385	-1.5410622989430147
L48L:D52D:I53I:R55R:L56L:F74F:R78G:E80E:A81A:R82R	0.9626401332448407	53.0	-144.1411494204499	-5.806110705496394	1.1005057	-1.3544017118566176
L48L:D52D:I53I:R55R:L56L:F74F:R78G:E80E:A81G:R82I	0.2909592977058285	38.0	-304.06144222707525	-17.356057370006965	1.2007376	-1.521072567210478
L48L:D52D:I53I:R55R:L56L:F74F:R78G:E80E:A81G:R82R	0.4622964759440399	48.0	-242.76665124387517	-10.84611120689624	1.1523708	-1.488796458524816
L48L:D52D:I53I:R55R:L56L:F74F:R78G:E80I:A81C:R82H	0.6207086212259313	31.0	-347.6833479592301	-27.31842035859336	1.2321031	-1.5558385512408088
L48L:D52D:I53I:R55R:L56L:F74F:R78G:E80I:A81R:R82T	0.07280067351912349	29.0	-422.58343274087684	-24.293927722281296	1.2288374	-1.5541787540211398
L48L:D52D:I53I:R55R:L56L:F74F:R78G:E80K:A81A:R82V	0.19665992874641042	39.0	-240.17919589967505	-16.568900813086657	1.1744261	-1.4165989595301012
L48L:D52D:I53I:R55R:L56L:F74F:R78G:E80L:A81I:R82L	0.23072178936698373	30.0	-447.49037110299844	-21.45028759466913	1.2122864	-1.5601463766659007
L48L:D52D:I53I:R55R:L56L:F74F:R78G:E80M:A81W:R82V	0.08318414643347577	29.0	-469.22947775811923	-27.39256376774938	1.2526948	-1.616689883961397
L48L:D52D:I53I:R55R:L56L:F74F:R78G:E80N:A81V:R82R	0.3601593191174764	42.0	-327.30115301103365	-17.407054305482234	1.2237458	-1.5623931884765625
L48L:D52D:I53I:R55R:L56L:F74F:R78G:E80R:A81L:R82G	0.1790969871060779	32.0	-505.712576551149	-19.875115392291264	1.248381	-1.5844383688534007
L48L:D52D:I53I:R55R:L56L:F74F:R78G:E80T:A81H:R82Y	-0.02372914029433914	31.0	-487.44778830499433	-24.438844793459797	1.229358	-1.5766102510340074
L48L:D52D:I53I:R55R:L56L:F74F:R78G:E80T:A81S:R82K	0.22132307145928012	38.0	-223.78423602075353	-23.153886267557027	1.1834232	-1.4605758666992188
L48L:D52D:I53I:R55R:L56L:F74F:R78G:E80T:A81V:R82R	0.3969676278146187	41.0	-309.328183765123	-16.349658951081437	1.1838661	-1.4891503726734834
L48L:D52D:I53I:R55R:L56L:F74F:R78G:E80V:A81G:R82K	0.4073137962121866	35.0	-287.63572642297527	-21.966871243586866	1.1907884	-1.5176291073069852
L48L:D52D:I53I:R55R:L56L:F74F:R78G:E80V:A81V:R82R	0.6695036669171659	39.0	-310.11602651567233	-17.80787281656194	1.1869745	-1.488919516170726
L48L:D52D:I53I:R55R:L56L:F74F:R78G:E80W:A81I:R82R	0.794368174057578	38.0	-417.04527551622164	-17.976451694694333	1.2112463	-1.6195517147288605
L48L:D52D:I53I:R55R:L56L:F74F:R78H:E80A:A81A:R82G	0.8511221366009601	39.0	-287.2047761628129	-14.908701425727486	1.1652032	-1.4016331392176011
L48L:D52D:I53I:R55R:L56L:F74F:R78H:E80C:A81A:R82L	0.6589386686251764	37.0	-266.71576630563516	-17.98206441225011	1.1493564	-1.3879824470071231
L48L:D52D:I53I:R55R:L56L:F74F:R78H:E80D:A81I:R82L	0.9330403661704688	36.0	-437.3302039811112	-17.577552149066832	1.1956332	-1.4747531666475184
L48L:D52D:I53I:R55R:L56L:F74F:R78H:E80D:A81Y:R82S	-0.005004643147490618	36.0	-462.50274760217445	-18.858088130329637	1.2387338	-1.493540236529182
L48L:D52D:I53I:R55R:L56L:F74F:R78H:E80E:A81A:R82Y	0.8992335392499158	47.0	-276.2116183707215	-10.46350580548824	1.1181725	-1.316784398696002
L48L:D52D:I53I:R55R:L56L:F74F:R78H:E80F:A81L:R82I	0.6931939157848858	30.0	-469.7903406807877	-21.814620524384736	1.2370994	-1.5550188849954043
L48L:D52D:I53I:R55R:L56L:F74F:R78H:E80F:A81L:R82T	0.8531093328102719	32.0	-470.47128540963905	-20.67884461598624	1.2451862	-1.5285447064568014
L48L:D52D:I53I:R55R:L56L:F74F:R78H:E80H:A81I:R82T	0.5833389493299087	35.0	-431.40210091562045	-19.049352018200807	1.2358346	-1.523404110179228
L48L:D52D:I53I:R55R:L56L:F74F:R78H:E80I:A81S:R82L	0.6787418581834779	33.0	-288.5416998574235	-24.19006575866115	1.1705604	-1.3546270033892462
L48L:D52D:I53I:R55R:L56L:F74F:R78H:E80I:A81V:R82A	0.9001090574330528	32.0	-384.8223218628861	-20.493447990762437	1.2158705	-1.437189708036535
L48L:D52D:I53I:R55R:L56L:F74F:R78H:E80K:A81I:R82Y	0.5057416694860961	36.0	-490.1011766621567	-19.04383958120343	1.2169719	-1.5170842787798713
L48L:D52D:I53I:R55R:L56L:F74F:R78H:E80K:A81K:R82I	0.13797248380194901	34.0	-393.7774140545823	-19.600393596616414	1.2255825	-1.5212761374080883
L48L:D52D:I53I:R55R:L56L:F74F:R78H:E80L:A81I:R82S	0.6139356027275689	33.0	-441.45279643029943	-19.330027074183818	1.223015	-1.499693657370175
L48L:D52D:I53I:R55R:L56L:F74F:R78H:E80L:A81L:R82F	0.45229782399489527	32.0	-541.0159786889053	-21.35290114001145	1.2341392	-1.4842049093807446
L48L:D52D:I53I:R55R:L56L:F74F:R78H:E80L:A81R:R82N	0.09740396143768415	33.0	-433.3586102196672	-20.90880845415268	1.2149763	-1.5150521671070771
L48L:D52D:I53I:R55R:L56L:F74F:R78H:E80L:A81S:R82L	0.5529181494609356	34.0	-288.3252231308915	-22.459855631337632	1.1284367	-1.3594442928538604
L48L:D52D:I53I:R55R:L56L:F74F:R78H:E80L:A81T:R82M	0.13913992991048157	34.0	-312.31616827935954	-22.828291442894624	1.203245	-1.4422946705537685
L48L:D52D:I53I:R55R:L56L:F74F:R78H:E80M:A81I:R82H	0.7070659353261104	34.0	-450.91268116922157	-20.471188476243697	1.2375736	-1.560200590245864
L48L:D52D:I53I:R55R:L56L:F74F:R78H:E80P:A81L:R82P	0.34291439838879656	34.0	-690.5885516831376	-25.939273588734068	1.2699828	-1.6795094209558823
L48L:D52D:I53I:R55R:L56L:F74F:R78H:E80Q:A81I:R82I	0.6727062916752006	35.0	-389.39223882646337	-20.33629837837543	1.2147946	-1.5183383717256431
L48L:D52D:I53I:R55R:L56L:F74F:R78H:E80R:A81D:R82L	0.035469498232677255	33.0	-390.1135478684403	-21.792656524115955	1.2026594	-1.4510612039005055
L48L:D52D:I53I:R55R:L56L:F74F:R78H:E80R:A81K:R82C	-0.026935482715688627	33.0	-389.5425658890702	-21.94011555388897	1.2448425	-1.542143159754136
L48L:D52D:I53I:R55R:L56L:F74F:R78H:E80R:A81L:R82H	0.5787628181963542	36.0	-472.0201264092423	-15.996082420899256	1.2287956	-1.4690782434800091
L48L:D52D:I53I:R55R:L56L:F74F:R78H:E80S:A81I:R82F	0.5722485798576388	34.0	-519.294490022371	-21.891971073166133	1.2729702	-1.5396954704733457
L48L:D52D:I53I:R55R:L56L:F74F:R78H:E80S:A81L:R82K	0.7205458676442897	39.0	-375.70982777566695	-17.44462778500929	1.1859645	-1.4706734152401195
L48L:D52D:I53I:R55R:L56L:F74F:R78H:E80T:A81S:R82L	0.42327681804465955	35.0	-283.09383847207806	-21.69436834204862	1.1465801	-1.3533578311695773
L48L:D52D:I53I:R55R:L56L:F74F:R78H:E80T:A81Y:R82C	0.030593018596048436	31.0	-420.6759431550004	-23.80611248659443	1.2306858	-1.5241780000574447
L48L:D52D:I53I:R55R:L56L:F74F:R78H:E80V:A81T:R82A	-0.2047296869688821	32.0	-339.2791617104508	-21.510814746035976	1.2215852	-1.4105326933019302
L48L:D52D:I53I:R55R:L56L:F74F:R78H:E80Y:A81I:R82Q	0.9424263442348394	35.0	-426.223650808046	-19.02859734346748	1.2534381	-1.553584738338695
L48L:D52D:I53I:R55R:L56L:F74F:R78H:E80Y:A81L:R82K	0.9532885837508105	37.0	-403.197059793184	-18.262638025926208	1.2188804	-1.5166742661420036
L48L:D52D:I53I:R55R:L56L:F74F:R78H:E80Y:A81L:R82Y	0.6231073118933089	33.0	-550.511826867769	-20.911071375632677	1.2282649	-1.533800012925092
L48L:D52D:I53I:R55R:L56L:F74F:R78I:E80A:A81G:R82R	0.9161521949341357	40.0	-266.93580085725563	-12.083253714174134	1.1603937	-1.4722485710592832
L48L:D52D:I53I:R55R:L56L:F74F:R78I:E80A:A81K:R82V	0.08611769395199922	30.0	-400.1426201531388	-19.30099079604224	1.2438588	-1.5454033346737133
L48L:D52D:I53I:R55R:L56L:F74F:R78I:E80A:A81M:R82L	0.043946173654232396	30.0	-383.4072163292863	-17.02166224280336	1.2087095	-1.5231448902803308
L48L:D52D:I53I:R55R:L56L:F74F:R78I:E80C:A81A:R82Y	0.5245744888513256	35.0	-341.5394221016861	-19.001851188162615	1.1948545	-1.4852574965533087
L48L:D52D:I53I:R55R:L56L:F74F:R78I:E80C:A81H:R82R	0.3393917216227679	36.0	-347.157505817125	-18.472714392810303	1.1937662	-1.5967486213235291
L48L:D52D:I53I:R55R:L56L:F74F:R78I:E80C:A81Y:R82A	0.08082292515538154	27.0	-477.00817687005775	-21.79150784012745	1.2514533	-1.597926958869485
L48L:D52D:I53I:R55R:L56L:F74F:R78I:E80D:A81E:R82L	0.13877316243420917	33.0	-418.74307839364786	-19.541970318174208	1.2089775	-1.512005256204044
L48L:D52D:I53I:R55R:L56L:F74F:R78I:E80D:A81G:R82H	0.47656467553136855	36.0	-384.4465820977189	-16.777437711474704	1.2265943	-1.5392547607421876
L48L:D52D:I53I:R55R:L56L:F74F:R78I:E80D:A81L:R82T	0.3818645054839315	34.0	-446.68440043420566	-16.167603415042322	1.21778	-1.5269288904526654
L48L:D52D:I53I:R55R:L56L:F74F:R78I:E80D:A81S:R82R	0.6499434601271838	44.0	-220.91824285478367	-14.8521886861472	1.1501032	-1.4270547305836396
L48L:D52D:I53I:R55R:L56L:F74F:R78I:E80E:A81I:R82K	1.012200591084836	42.0	-310.44234461278694	-11.370192551932632	1.1431996	-1.5190996955422793
L48L:D52D:I53I:R55R:L56L:F74F:R78I:E80E:A81L:R82Q	0.5428234563711913	40.0	-371.16365684957276	-10.7969303789705	1.1520947	-1.4922397389131434
L48L:D52D:I53I:R55R:L56L:F74F:R78I:E80F:A81I:R82S	0.1710826004850758	29.0	-471.3827567765214	-20.09925332691455	1.2714397	-1.629560582778033
L48L:D52D:I53I:R55R:L56L:F74F:R78I:E80F:A81K:R82F	-0.01702255743785055	28.0	-540.7725804993607	-23.425059709925332	1.2629949	-1.6237310072954962
L48L:D52D:I53I:R55R:L56L:F74F:R78I:E80F:A81L:R82Q	0.1780434449053159	31.0	-450.38786780328525	-18.459575728125856	1.2187063	-1.5913805793313418
L48L:D52D:I53I:R55R:L56L:F74F:R78I:E80F:A81N:R82I	0.23235359574602352	27.0	-403.9819273659684	-23.615827531486502	1.2617519	-1.6106967701631434
L48L:D52D:I53I:R55R:L56L:F74F:R78I:E80F:A81Q:R82N	0.1681474001060816	30.0	-451.64972912759555	-23.511289069281705	1.2247672	-1.6360873951631434
L48L:D52D:I53I:R55R:L56L:F74F:R78I:E80F:A81S:R82H	0.192052343563974	32.0	-346.21039730996864	-22.938142367986075	1.183625	-1.516363884420956
L48L:D52D:I53I:R55R:L56L:F74F:R78I:E80F:A81T:R82L	0.20982072763163565	29.0	-361.8937782952287	-22.316123302369306	1.2264377	-1.5369235768037683
L48L:D52D:I53I:R55R:L56L:F74F:R78I:E80F:A81V:R82A	0.1975791649163199	29.0	-414.53580548257605	-19.516949482391283	1.2385124	-1.5555288875804227
L48L:D52D:I53I:R55R:L56L:F74F:R78I:E80G:A81Q:R82W	-0.037207495572927164	29.0	-500.474281377504	-23.81591822284281	1.2729733	-1.6170234231387868
L48L:D52D:I53I:R55R:L56L:F74F:R78I:E80H:A81D:R82L	0.0009179007890118492	30.0	-407.87241675348065	-22.467900324452785	1.2111092	-1.5469582950367646
L48L:D52D:I53I:R55R:L56L:F74F:R78I:E80H:A81H:R82F	0.1627697436811668	30.0	-503.2824784943558	-22.06470992303912	1.2528385	-1.6006954417509192
L48L:D52D:I53I:R55R:L56L:F74F:R78I:E80H:A81L:R82F	0.03976192027009968	31.0	-550.7241151520706	-19.74798334564366	1.2254702	-1.6019391228170956
L48L:D52D:I53I:R55R:L56L:F74F:R78I:E80H:A81N:R82H	0.2935946901542887	33.0	-422.9300040909745	-19.532559424949795	1.2377083	-1.6141240737017464
L48L:D52D:I53I:R55R:L56L:F74F:R78I:E80H:A81S:R82L	0.4048273290026288	33.0	-298.0333595940568	-20.79539036453025	1.1750551	-1.4491322236902573
L48L:D52D:I53I:R55R:L56L:F74F:R78I:E80I:A81C:R82G	0.46163055527008545	28.0	-353.9722025582291	-25.72046382635199	1.2268283	-1.57042236328125
L48L:D52D:I53I:R55R:L56L:F74F:R78I:E80I:A81K:R82L	0.06988543691064329	28.0	-423.1993410775163	-20.694002260168418	1.2166729	-1.525357235179228
L48L:D52D:I53I:R55R:L56L:F74F:R78I:E80I:A81S:R82C	0.15973885370636684	29.0	-265.23328959436196	-27.179783879201523	1.2028841	-1.4921478271484374
L48L:D52D:I53I:R55R:L56L:F74F:R78I:E80I:A81S:R82R	0.7821336551055068	39.0	-217.07279998750465	-18.272391847893232	1.1177506	-1.4087573780732996
L48L:D52D:I53I:R55R:L56L:F74F:R78I:E80K:A81F:R82R	0.16307235633807576	40.0	-361.99057995767373	-12.000419311238147	1.1730407	-1.5155592974494485
L48L:D52D:I53I:R55R:L56L:F74F:R78I:E80K:A81S:R82N	0.1298695251877206	36.0	-287.0956142613389	-20.02871219277404	1.1698588	-1.4799465403837315
L48L:D52D:I53I:R55R:L56L:F74F:R78I:E80K:A81T:R82S	0.13088234254846307	34.0	-324.2387222477891	-18.480197610484534	1.2440035	-1.4994279749253216
L48L:D52D:I53I:R55R:L56L:F74F:R78I:E80K:A81Y:R82M	0.05128507961207105	32.0	-414.69905855150006	-18.109652178949545	1.226065	-1.55746872845818
L48L:D52D:I53I:R55R:L56L:F74F:R78I:E80L:A81G:R82H	0.4172697021939085	32.0	-380.38466250390786	-18.43901142909272	1.2015598	-1.5240142822265623
L48L:D52D:I53I:R55R:L56L:F74F:R78I:E80L:A81G:R82I	0.277074068557564	29.0	-341.21476189584513	-20.19278373267844	1.2160931	-1.5096767649931069
L48L:D52D:I53I:R55R:L56L:F74F:R78I:E80L:A81H:R82K	0.3296837968641966	33.0	-332.1828970620134	-18.99519824528943	1.1685534	-1.531584077722886
L48L:D52D:I53I:R55R:L56L:F74F:R78I:E80L:A81I:R82M	0.20052347312410082	30.0	-414.6612126061417	-19.408113352290457	1.2188215	-1.5875066420611212
L48L:D52D:I53I:R55R:L56L:F74F:R78I:E80L:A81I:R82P	0.9964121816628353	29.0	-591.934018964479	-22.304270144910333	1.2326192	-1.652106251436121
L48L:D52D:I53I:R55R:L56L:F74F:R78I:E80L:A81K:R82P	0.09575792904685877	29.0	-580.6080210396744	-22.99221911576205	1.2271583	-1.6445310704848346
L48L:D52D:I53I:R55R:L56L:F74F:R78I:E80L:A81P:R82S	-0.2744744768267956	30.0	-419.2429844567277	-23.125998138635623	1.2136405	-1.5593024758731615
L48L:D52D:I53I:R55R:L56L:F74F:R78I:E80L:A81P:R82Y	-0.12052076606825238	30.0	-484.8415503212907	-24.98749867492006	1.233208	-1.5716545553768382
L48L:D52D:I53I:R55R:L56L:F74F:R78I:E80L:A81Q:R82K	0.15376648435873472	34.0	-334.5486586281755	-19.98158247494393	1.1649417	-1.5256764131433824
L48L:D52D:I53I:R55R:L56L:F74F:R78I:E80L:A81S:R82M	0.37126053307670936	32.0	-269.71815134973303	-22.57830635230312	1.169321	-1.4343558816348805
L48L:D52D:I53I:R55R:L56L:F74F:R78I:E80N:A81I:R82V	0.1242656086334818	31.0	-437.19437272043	-20.58711517529264	1.2538797	-1.6105817009420955
L48L:D52D:I53I:R55R:L56L:F74F:R78I:E80N:A81L:R82R	0.7854974969942309	40.0	-393.3883297154404	-13.349109144231988	1.2063156	-1.5568996653837317
L48L:D52D:I53I:R55R:L56L:F74F:R78I:E80N:A81Q:R82A	0.19292406624303152	31.0	-432.5808180520035	-20.46635349056851	1.2502741	-1.574478687959559
L48L:D52D:I53I:R55R:L56L:F74F:R78I:E80N:A81R:R82K	0.04159897278197989	35.0	-358.9290846535661	-18.5065588353591	1.2093581	-1.5636147891773895
L48L:D52D:I53I:R55R:L56L:F74F:R78I:E80N:A81V:R82D	0.0491374757713957	33.0	-439.18247019738925	-18.15287280067969	1.2406954	-1.5712517233455885
L48L:D52D:I53I:R55R:L56L:F74F:R78I:E80P:A81H:R82I	0.15159450678747705	29.0	-475.3476494500138	-24.860236048805746	1.2644533	-1.668880148494945
L48L:D52D:I53I:R55R:L56L:F74F:R78I:E80P:A81I:R82A	0.23207489909121992	31.0	-526.9154979416825	-20.66545011751441	1.2396036	-1.6462265912224263
L48L:D52D:I53I:R55R:L56L:F74F:R78I:E80P:A81Q:R82E	0.04365501045808499	33.0	-491.24009272546544	-24.5359185002344	1.2214553	-1.645472807042739
L48L:D52D:I53I:R55R:L56L:F74F:R78I:E80P:A81Q:R82I	0.01105836234710505	30.0	-477.7134110161759	-25.8045658265346	1.2458626	-1.664154052734375
L48L:D52D:I53I:R55R:L56L:F74F:R78I:E80P:A81T:R82R	0.7710183750602688	41.0	-341.3426680752732	-19.045912096195025	1.1913732	-1.5969326243681066
L48L:D52D:I53I:R55R:L56L:F74F:R78I:E80P:A81W:R82R	0.6135266515161673	39.0	-484.5531323620774	-19.42274511935284	1.2129073	-1.6331444235409007
L48L:D52D:I53I:R55R:L56L:F74F:R78I:E80R:A81N:R82G	0.024502017878539274	31.0	-425.6820765206314	-19.306094756108	1.2509171	-1.6087289249195773
L48L:D52D:I53I:R55R:L56L:F74F:R78I:E80R:A81N:R82R	0.3190154617774297	40.0	-305.7470215031601	-13.139906738468198	1.1925821	-1.5154058119829965
L48L:D52D:I53I:R55R:L56L:F74F:R78I:E80R:A81T:R82K	0.21043047918046934	37.0	-251.42197424859782	-17.391098547645015	1.1727957	-1.4745741900275735
L48L:D52D:I53I:R55R:L56L:F74F:R78I:E80R:A81T:R82N	0.051161227513620414	34.0	-339.6336622902848	-19.133839916094075	1.2231636	-1.521671609317555
L48L:D52D:I53I:R55R:L56L:F74F:R78I:E80S:A81C:R82G	0.3688434401809913	31.0	-350.8815977761247	-23.755366827057514	1.2143077	-1.5910576315487133
L48L:D52D:I53I:R55R:L56L:F74F:R78I:E80S:A81C:R82I	0.4179900733808922	30.0	-292.24133374185345	-23.877052816123975	1.233996	-1.544621187097886
L48L:D52D:I53I:R55R:L56L:F74F:R78I:E80S:A81F:R82H	0.21439706870851108	32.0	-476.5313291260697	-18.819847640070293	1.2340573	-1.5759381462545956
L48L:D52D:I53I:R55R:L56L:F74F:R78I:E80S:A81F:R82R	0.1745390353804695	39.0	-376.0666375348069	-14.152712148510544	1.171593	-1.5316302131204045
L48L:D52D:I53I:R55R:L56L:F74F:R78I:E80S:A81G:R82W	-0.18416216129725602	32.0	-414.4369037339188	-22.060431103231167	1.2203945	-1.5402841007008272
L48L:D52D:I53I:R55R:L56L:F74F:R78I:E80S:A81I:R82F	0.21565601630639192	31.0	-520.3350679108597	-20.807003447296665	1.2609906	-1.6163050034466913
L48L:D52D:I53I:R55R:L56L:F74F:R78I:E80S:A81I:R82L	0.003156902114623001	31.0	-431.4347342202165	-18.011317163740387	1.2168424	-1.5762472713694853
L48L:D52D:I53I:R55R:L56L:F74F:R78I:E80S:A81L:R82A	0.22413638966428573	31.0	-462.04098050088663	-16.368626377674445	1.2213905	-1.5318788416245404
L48L:D52D:I53I:R55R:L56L:F74F:R78I:E80S:A81L:R82H	0.5166666159549189	33.0	-478.2373086640336	-17.043484713472935	1.2210793	-1.5688368853400736
L48L:D52D:I53I:R55R:L56L:F74F:R78I:E80S:A81L:R82L	0.09428467661932075	31.0	-450.2820948311784	-17.30281211883812	1.214966	-1.545719460880055
L48L:D52D:I53I:R55R:L56L:F74F:R78I:E80S:A81L:R82R	0.6513308810512097	40.0	-377.7726170727708	-12.622294269500344	1.1775129	-1.5272425034466912
L48L:D52D:I53I:R55R:L56L:F74F:R78I:E80S:A81N:R82G	0.15571714614225604	31.0	-430.85868088693394	-21.551736351995714	1.236468	-1.642512960994945
L48L:D52D:I53I:R55R:L56L:F74F:R78I:E80S:A81N:R82R	0.5301745531511355	40.0	-310.9236258694626	-15.218756473119356	1.1856226	-1.5482091567095588
L48L:D52D:I53I:R55R:L56L:F74F:R78I:E80S:A81N:R82S	0.08332651457355435	32.0	-391.6176156708695	-20.191798443664084	1.2576112	-1.5842726763556985
L48L:D52D:I53I:R55R:L56L:F74F:R78I:E80S:A81Q:R82Y	0.08980270542934989	32.0	-478.98929764718787	-22.548044553250293	1.2209024	-1.5728953642003676
L48L:D52D:I53I:R55R:L56L:F74F:R78I:E80S:A81R:R82I	0.030022181910133054	29.0	-405.6303744027116	-20.25063647008028	1.228409	-1.5449175666360293
L48L:D52D:I53I:R55R:L56L:F74F:R78I:E80S:A81S:R82L	0.31814641436770874	33.0	-286.4916729638078	-21.16479678072756	1.1862669	-1.4296196432674633
L48L:D52D:I53I:R55R:L56L:F74F:R78I:E80S:A81S:R82Y	0.2433266147507521	34.0	-360.27475087137	-23.038584602027186	1.1980914	-1.4676599839154412
L48L:D52D:I53I:R55R:L56L:F74F:R78I:E80S:A81T:R82M	0.17925490841122202	33.0	-310.4826181122758	-21.548311320051653	1.1870065	-1.5172533820657168
L48L:D52D:I53I:R55R:L56L:F74F:R78I:E80S:A81T:R82V	0.1665080394724957	32.0	-320.27419363946694	-22.2395303525318	1.2277598	-1.511439244887408
L48L:D52D:I53I:R55R:L56L:F74F:R78I:E80S:A81W:R82T	0.12732359708815436	31.0	-462.80699002237105	-21.026769971713293	1.2369809	-1.5478601792279412
L48L:D52D:I53I:R55R:L56L:F74F:R78I:E80T:A81C:R82H	0.9245481835225903	32.0	-329.0539777466752	-21.628547303187588	1.1899787	-1.5238356646369486
L48L:D52D:I53I:R55R:L56L:F74F:R78I:E80T:A81G:R82R	0.6077314167538	40.0	-274.68858625383155	-12.97587566893162	1.1499876	-1.462752488080193
L48L:D52D:I53I:R55R:L56L:F74F:R78I:E80T:A81L:R82Y	0.1606736656706981	31.0	-521.7079161354997	-18.77551605627923	1.2142584	-1.541754509420956
L48L:D52D:I53I:R55R:L56L:F74F:R78I:E80T:A81P:R82I	-0.031048638747421604	29.0	-394.61240097970745	-23.931116245667	1.2112963	-1.5368618235868563
L48L:D52D:I53I:R55R:L56L:F74F:R78I:E80T:A81W:R82K	0.3436342073411666	34.0	-397.45178629846356	-19.374722866317825	1.1925757	-1.5139872831456802
L48L:D52D:I53I:R55R:L56L:F74F:R78I:E80V:A81A:R82D	0.35736439151789084	35.0	-301.9137531945206	-13.773251578677446	1.1470997	-1.378533307243796
L48L:D52D:I53I:R55R:L56L:F74F:R78I:E80V:A81E:R82R	0.4677425987517787	37.0	-337.7281391331651	-17.291752152208574	1.1705073	-1.4916854858398438
L48L:D52D:I53I:R55R:L56L:F74F:R78I:E80V:A81I:R82D	0.29060251104967855	29.0	-482.4186686226822	-18.19946177922793	1.2196637	-1.5568528119255514
L48L:D52D:I53I:R55R:L56L:F74F:R78I:E80V:A81I:R82H	0.27893533559475964	30.0	-457.82053420038	-18.960459798943702	1.2105949	-1.5784140194163605
L48L:D52D:I53I:R55R:L56L:F74F:R78I:E80V:A81L:R82L	0.08512015208185213	28.0	-448.71268097848673	-18.445544422995223	1.2114302	-1.521455473058364
L48L:D52D:I53I:R55R:L56L:F74F:R78I:E80V:A81Q:R82Y	0.09033922607698114	29.0	-477.4198837944962	-23.657713211292503	1.2179358	-1.5437936221852022
L48L:D52D:I53I:R55R:L56L:F74F:R78I:E80Y:A81H:R82S	0.11084335829795068	29.0	-438.5122022339799	-20.544873392520454	1.2572612	-1.6097421085133272
L48L:D52D:I53I:R55R:L56L:F74F:R78I:E80Y:A81I:R82F	0.05377322952620812	29.0	-547.8222999283768	-21.579377768253835	1.2566361	-1.6599979176240809
L48L:D52D:I53I:R55R:L56L:F74F:R78I:E80Y:A81L:R82K	0.12954669314971037	34.0	-404.23763768167277	-17.185065813077017	1.2297062	-1.5858034021714154
L48L:D52D:I53I:R55R:L56L:F74F:R78I:E80Y:A81L:R82R	0.256489835024589	38.0	-405.25984909028784	-13.428733254904728	1.2068794	-1.5751536649816176
L48L:D52D:I53I:R55R:L56L:F74F:R78I:E80Y:A81S:R82H	0.18326212553493887	33.0	-341.93411881418007	-21.74887297651549	1.1958741	-1.5174359489889706
L48L:D52D:I53I:R55R:L56L:F74F:R78I:E80Y:A81S:R82L	0.18691607978815736	31.0	-313.9789049813249	-21.905887195140167	1.199143	-1.468808432186351
L48L:D52D:I53I:R55R:L56L:F74F:R78I:E80Y:A81S:R82N	0.19524458634243902	33.0	-328.65890385598914	-22.80586383706941	1.193403	-1.5353964412913603
L48L:D52D:I53I:R55R:L56L:F74F:R78K:E80A:A81A:R82T	0.8705075435197727	43.0	-139.96771156282205	-12.13040469410771	1.1118889	-1.316578494801241
L48L:D52D:I53I:R55R:L56L:F74F:R78K:E80A:A81E:R82G	0.3539562376276986	36.0	-358.80424282045146	-21.026286834041457	1.1925159	-1.5455105052274816
L48L:D52D:I53I:R55R:L56L:F74F:R78K:E80A:A81L:R82L	0.846480056855459	36.0	-349.8537296483018	-15.730265420772412	1.1378231	-1.4279298670151654
L48L:D52D:I53I:R55R:L56L:F74F:R78K:E80C:A81A:R82L	1.0619116537656534	40.0	-177.43802101106422	-16.27610850970268	1.0865309	-1.3656640445484836
L48L:D52D:I53I:R55R:L56L:F74F:R78K:E80C:A81V:R82E	0.7364895476519648	37.0	-299.83360645265356	-21.84369960989716	1.1814175	-1.495500452378217
L48L:D52D:I53I:R55R:L56L:F74F:R78K:E80C:A81V:R82R	0.7257904541498689	44.0	-225.01213376016392	-16.502580628912256	1.1709539	-1.4993124569163605
L48L:D52D:I53I:R55R:L56L:F74F:R78K:E80D:A81I:R82K	1.0882840131837437	44.0	-274.5207695195176	-15.58959657712512	1.1704365	-1.4688856237074908
L48L:D52D:I53I:R55R:L56L:F74F:R78K:E80E:A81L:R82G	0.8173708620287927	43.0	-359.9286484667756	-12.390252134528057	1.1569397	-1.482505080279182
L48L:D52D:I53I:R55R:L56L:F74F:R78K:E80E:A81L:R82I	0.9050660737591504	42.0	-301.2883844325043	-12.499843366274945	1.1606176	-1.4213428272920496
L48L:D52D:I53I:R55R:L56L:F74F:R78K:E80E:A81S:R82N	0.854884547444449	47.0	-163.39264821500555	-15.696367973801898	1.1123717	-1.4003953821518842
L48L:D52D:I53I:R55R:L56L:F74F:R78K:E80E:A81V:R82E	0.49150732766728755	46.0	-235.54638061017766	-12.486965782363768	1.129993	-1.3758838429170497
L48L:D52D:I53I:R55R:L56L:F74F:R78K:E80F:A81C:R82C	0.8552367489971814	33.0	-220.5522196957566	-27.78311719443991	1.1875257	-1.5472600600298714
L48L:D52D:I53I:R55R:L56L:F74F:R78K:E80F:A81I:R82I	0.9427394047021962	33.0	-361.6652347752549	-21.119052557804025	1.2019597	-1.5529295079848346
L48L:D52D:I53I:R55R:L56L:F74F:R78K:E80F:A81L:R82N	0.7982725847155282	36.0	-406.4072810360886	-19.613980052838087	1.1901872	-1.560858154296875
L48L:D52D:I53I:R55R:L56L:F74F:R78K:E80F:A81L:R82T	0.6681997122468266	35.0	-381.1935401150681	-19.10412967477714	1.2180462	-1.5132203943589155
L48L:D52D:I53I:R55R:L56L:F74F:R78K:E80F:A81M:R82I	0.9455327220700006	33.0	-323.7477588841416	-21.145808652863707	1.1892618	-1.5165346033432905
L48L:D52D:I53I:R55R:L56L:F74F:R78K:E80F:A81N:R82D	0.22017597955372795	35.0	-377.4316392132736	-20.81888231249286	1.1977965	-1.568393841911765
L48L:D52D:I53I:R55R:L56L:F74F:R78K:E80F:A81N:R82T	0.4858769607047303	35.0	-314.34454891176	-22.0244838446215	1.1761186	-1.546356201171875
L48L:D52D:I53I:R55R:L56L:F74F:R78K:E80F:A81N:R82Y	0.50289606552086	35.0	-398.66136886567847	-23.571745447070494	1.2133828	-1.5591033935546874
L48L:D52D:I53I:R55R:L56L:F74F:R78K:E80G:A81A:R82R	0.9254465998540581	50.0	-118.48849637002724	-7.2190803931007395	1.1197811	-1.3583569694967832
L48L:D52D:I53I:R55R:L56L:F74F:R78K:E80G:A81L:R82V	0.6870118239910423	35.0	-380.49417602510226	-18.09379881713357	1.2216653	-1.4976630715762869
L48L:D52D:I53I:R55R:L56L:F74F:R78K:E80G:A81N:R82V	0.30693920356200727	35.0	-313.64518482179415	-21.075133285330597	1.2056078	-1.5425623276654412
L48L:D52D:I53I:R55R:L56L:F74F:R78K:E80H:A81L:R82R	0.8599653029037266	46.0	-298.9959805199601	-11.679112687967065	1.154898	-1.463451520134421
L48L:D52D:I53I:R55R:L56L:F74F:R78K:E80H:A81R:R82T	0.0520830170290926	37.0	-327.53468257875227	-18.287027907505035	1.1995984	-1.5019793342141543
L48L:D52D:I53I:R55R:L56L:F74F:R78K:E80I:A81L:R82S	0.7777494735016636	35.0	-371.2388884732224	-18.6360776843776	1.1812154	-1.4675664565142463
L48L:D52D:I53I:R55R:L56L:F74F:R78K:E80I:A81N:R82W	0.42455767220687124	34.0	-361.08696834535374	-25.31196378697223	1.2063915	-1.5063612994025737
L48L:D52D:I53I:R55R:L56L:F74F:R78K:E80I:A81T:R82L	0.6545684119125572	35.0	-242.9025493809678	-21.74371818072359	1.1533692	-1.3968690759995404
L48L:D52D:I53I:R55R:L56L:F74F:R78K:E80I:A81W:R82K	0.9997989141754806	38.0	-312.5813245007493	-21.648429437087543	1.1640418	-1.4623421164119943
L48L:D52D:I53I:R55R:L56L:F74F:R78K:E80K:A81C:R82R	0.8285018342029014	47.0	-126.55216199846048	-14.529745972160526	1.1257563	-1.4199830896714154
L48L:D52D:I53I:R55R:L56L:F74F:R78K:E80K:A81D:R82R	0.11522727781940963	46.0	-219.42687160463112	-15.08946713982732	1.1478624	-1.4576324462890624
L48L:D52D:I53I:R55R:L56L:F74F:R78K:E80K:A81F:R82T	0.4079667126027366	38.0	-333.64799248666543	-16.716380610405395	1.1716459	-1.4477985157686122
L48L:D52D:I53I:R55R:L56L:F74F:R78K:E80K:A81I:R82L	0.8019529496925369	38.0	-327.0403534600236	-15.441802410996388	1.1227565	-1.457049829819623
L48L:D52D:I53I:R55R:L56L:F74F:R78K:E80K:A81M:R82G	0.7871215630491463	38.0	-336.548454827974	-17.043713985132854	1.2096009	-1.5138452866498162
L48L:D52D:I53I:R55R:L56L:F74F:R78K:E80L:A81A:R82V	1.0651223006154016	41.0	-153.62954952211157	-14.965253874499467	1.0988506	-1.3151518877814798
L48L:D52D:I53I:R55R:L56L:F74F:R78K:E80L:A81C:R82G	0.7849492161199566	35.0	-263.4374026486375	-23.517801867144957	1.1770315	-1.508600571576287
L48L:D52D:I53I:R55R:L56L:F74F:R78K:E80L:A81H:R82H	0.41843570484883447	36.0	-343.35147687883153	-19.17525831363855	1.1796074	-1.5005996704101563
L48L:D52D:I53I:R55R:L56L:F74F:R78K:E80L:A81I:R82N	1.134198097165444	37.0	-358.67053796739356	-18.697840143233407	1.1721708	-1.5268161549287684
L48L:D52D:I53I:R55R:L56L:F74F:R78K:E80L:A81L:R82G	0.45900173389103593	35.0	-410.2634769627549	-18.4674894583859	1.1813844	-1.5213235294117646
L48L:D52D:I53I:R55R:L56L:F74F:R78K:E80L:A81N:R82F	0.9848770073031063	35.0	-384.8892421910263	-22.679496142945936	1.20105	-1.5056673835305607
L48L:D52D:I53I:R55R:L56L:F74F:R78K:E80N:A81I:R82P	0.3928433107980592	37.0	-514.3572803685165	-22.30101822996403	1.195989	-1.6269838220932904
L48L:D52D:I53I:R55R:L56L:F74F:R78K:E80N:A81L:R82I	0.7114663564187191	36.0	-364.3647975155808	-18.91149161275644	1.1893989	-1.5030599257525277
L48L:D52D:I53I:R55R:L56L:F74F:R78K:E80N:A81N:R82L	0.39068474175423756	37.0	-308.7304930874802	-20.295836829389373	1.1845795	-1.511160457835478
L48L:D52D:I53I:R55R:L56L:F74F:R78K:E80N:A81V:R82K	0.7668093934891798	43.0	-222.7791095921494	-18.093557159007105	1.1810156	-1.4766811595243563
L48L:D52D:I53I:R55R:L56L:F74F:R78K:E80P:A81L:R82A	0.5696943099410602	37.0	-455.4445353695847	-19.236170297212084	1.192119	-1.5408321605009192
L48L:D52D:I53I:R55R:L56L:F74F:R78K:E80Q:A81C:R82K	1.0152042886786636	44.0	-109.81877743692178	-20.88347156077907	1.1139838	-1.4283397001378677
L48L:D52D:I53I:R55R:L56L:F74F:R78K:E80Q:A81R:R82T	0.20856719027558934	39.0	-286.20576521844646	-18.288889087130883	1.1849687	-1.4556111952837776
L48L:D52D:I53I:R55R:L56L:F74F:R78K:E80Q:A81T:R82R	0.8144082888061144	49.0	-137.51523611039894	-14.474547242925835	1.1504624	-1.3973527796128218
L48L:D52D:I53I:R55R:L56L:F74F:R78K:E80R:A81I:R82H	0.7084790565680384	39.0	-363.8950205037095	-15.153002098062643	1.2012285	-1.492055107565487
L48L:D52D:I53I:R55R:L56L:F74F:R78K:E80R:A81L:R82H	0.5065304045585215	39.0	-382.7423811146714	-14.35135961242304	1.1732067	-1.459749558392693
L48L:D52D:I53I:R55R:L56L:F74F:R78K:E80R:A81S:R82A	0.7183273542404573	39.0	-202.75563108415383	-17.450232123437672	1.1460423	-1.3454286463120404
L48L:D52D:I53I:R55R:L56L:F74F:R78K:E80R:A81V:R82Y	0.6829010162122737	39.0	-349.3015596577622	-17.703169023972805	1.1894288	-1.4434411441578583
L48L:D52D:I53I:R55R:L56L:F74F:R78K:E80S:A81C:R82G	0.704899538319521	37.0	-260.563274593065	-23.350545145471187	1.1984229	-1.5340459487017464
L48L:D52D:I53I:R55R:L56L:F74F:R78K:E80S:A81D:R82Q	0.11002858957759029	39.0	-274.35466939897316	-21.58969153206272	1.182208	-1.4857650756835938
L48L:D52D:I53I:R55R:L56L:F74F:R78K:E80S:A81F:R82W	0.32469602126443003	36.0	-423.1393752285935	-22.098881160885867	1.2184863	-1.4965121100930607
L48L:D52D:I53I:R55R:L56L:F74F:R78K:E80S:A81G:R82R	0.8511845819760394	47.0	-186.72751967401285	-12.590928070834709	1.151932	-1.4375928990981155
L48L:D52D:I53I:R55R:L56L:F74F:R78K:E80S:A81K:R82L	0.6672402584715534	37.0	-329.7904131123521	-18.43287954869993	1.1695343	-1.466819404153263
L48L:D52D:I53I:R55R:L56L:F74F:R78K:E80S:A81M:R82L	1.0051508707124426	37.0	-303.1989351460435	-17.600745743902735	1.1755589	-1.4308609906364889
L48L:D52D:I53I:R55R:L56L:F74F:R78K:E80S:A81N:R82K	0.9376473767302297	42.0	-219.58309127778784	-19.077803238518754	1.1641359	-1.5091150620404412
L48L:D52D:I53I:R55R:L56L:F74F:R78K:E80S:A81S:R82I	0.7835150149631498	38.0	-184.95866300554053	-22.291460222912065	1.1540504	-1.3958710614372702
L48L:D52D:I53I:R55R:L56L:F74F:R78K:E80S:A81T:R82L	0.7653964973508335	38.0	-239.81194459886336	-19.808832932298174	1.1566664	-1.4173618092256437
L48L:D52D:I53I:R55R:L56L:F74F:R78K:E80T:A81C:R82I	0.8396828644881276	35.0	-199.56575395555274	-22.841503349043705	1.157054	-1.4400816075942096
L48L:D52D:I53I:R55R:L56L:F74F:R78K:E80T:A81I:R82H	0.8454573750995625	38.0	-366.714368266771	-16.911094470740863	1.1640058	-1.4938481050379135
L48L:D52D:I53I:R55R:L56L:F74F:R78K:E80T:A81I:R82Y	0.8105047292057999	37.0	-412.542232341478	-19.00135852862695	1.1906673	-1.4881703096277574
L48L:D52D:I53I:R55R:L56L:F74F:R78K:E80V:A81A:R82W	0.8881314992020363	40.0	-223.92366487474217	-17.57376472722899	1.1241909	-1.3216802260454965
L48L:D52D:I53I:R55R:L56L:F74F:R78K:E80V:A81Y:R82R	0.69605384710575	42.0	-284.0255510041215	-14.61389453457923	1.1398718	-1.4306972728056069
L48L:D52D:I53I:R55R:L56L:F74F:R78K:E80W:A81V:R82Y	0.9689002964431063	36.0	-399.4166742512681	-21.32017242856637	1.2239237	-1.5198838177849263
L48L:D52D:I53I:R55R:L56L:F74F:R78K:E80Y:A81C:R82Y	0.9000810156907635	36.0	-314.4080072590806	-24.412597117376208	1.17788	-1.5080530503216911
L48L:D52D:I53I:R55R:L56L:F74F:R78K:E80Y:A81H:R82Y	0.190714218105247	35.0	-413.7924449154832	-21.851859564301776	1.1877825	-1.549029541015625
L48L:D52D:I53I:R55R:L56L:F74F:R78K:E80Y:A81L:R82V	0.5656266352014852	35.0	-377.5949295231797	-19.260981746983816	1.209523	-1.5088497386259192
L48L:D52D:I53I:R55R:L56L:F74F:R78K:E80Y:A81P:R82R	0.513040440140614	44.0	-272.8437754342058	-18.007313428366615	1.1707819	-1.5213942583869486
L48L:D52D:I53I:R55R:L56L:F74F:R78K:E80Y:A81Q:R82H	0.4509135755820834	37.0	-370.3303424069382	-20.716121509785808	1.2062126	-1.5612557803883271
L48L:D52D:I53I:R55R:L56L:F74F:R78K:E80Y:A81S:R82Q	0.8058751304685858	40.0	-192.0028442570664	-20.51565145476889	1.1635606	-1.4163891063017005
L48L:D52D:I53I:R55R:L56L:F74F:R78L:E80A:A81F:R82R	0.10506624965767769	39.0	-346.9438102910019	-12.204704878020491	1.1723365	-1.4760421752929689
L48L:D52D:I53I:R55R:L56L:F74F:R78L:E80A:A81G:R82L	0.19829928937999633	32.0	-320.4324933716752	-16.692303056775927	1.1838013	-1.428546501608456
L48L:D52D:I53I:R55R:L56L:F74F:R78L:E80A:A81L:R82K	0.7197039351831431	36.0	-347.62757842035074	-14.788572058574571	1.167103	-1.487146624396829
L48L:D52D:I53I:R55R:L56L:F74F:R78L:E80A:A81L:R82R	0.5292216278538531	40.0	-348.6497898289658	-10.958493239681047	1.170168	-1.4763492359834558
L48L:D52D:I53I:R55R:L56L:F74F:R78L:E80A:A81N:R82V	0.09148349644216924	31.0	-344.45420224160915	-20.398700505020315	1.2558873	-1.5014286714441636
L48L:D52D:I53I:R55R:L56L:F74F:R78L:E80A:A81S:R82H	0.34212113414311324	35.0	-285.324059552858	-19.1035479802722	1.180728	-1.4236048081341912
L48L:D52D:I53I:R55R:L56L:F74F:R78L:E80A:A81V:R82Y	-0.004268743845705983	33.0	-415.67365996331944	-18.371929687249576	1.2350363	-1.500064266429228
L48L:D52D:I53I:R55R:L56L:F74F:R78L:E80C:A81G:R82C	0.05891872628655287	29.0	-323.02007262201084	-25.46726827207385	1.2494085	-1.5938950482536764
L48L:D52D:I53I:R55R:L56L:F74F:R78L:E80C:A81V:R82H	0.3365784034177622	32.0	-396.7823632904984	-21.003443681016503	1.2406946	-1.5800075755399816
L48L:D52D:I53I:R55R:L56L:F74F:R78L:E80D:A81A:R82F	0.7741876499469217	40.0	-327.7534148880936	-14.121567573514769	1.1683505	-1.372982608570772
L48L:D52D:I53I:R55R:L56L:F74F:R78L:E80D:A81G:R82I	0.15716773987169375	34.0	-326.2638962456681	-17.93473648474719	1.2161769	-1.465419634650735
L48L:D52D:I53I:R55R:L56L:F74F:R78L:E80D:A81I:R82A	0.36853056238803533	34.0	-431.1168822953202	-15.03938278390524	1.2184608	-1.502724052877987
L48L:D52D:I53I:R55R:L56L:F74F:R78L:E80D:A81L:R82P	0.23439734340336607	34.0	-595.830513925264	-19.054130800848725	1.2431369	-1.5770602955537685
L48L:D52D:I53I:R55R:L56L:F74F:R78L:E80D:A81M:R82R	0.7276699261678531	43.0	-308.931042976091	-11.167311158051234	1.1793051	-1.45787452248966
L48L:D52D:I53I:R55R:L56L:F74F:R78L:E80D:A81V:R82R	0.7738263565780696	44.0	-286.42719394655	-11.470753578547374	1.1768898	-1.4471227309283088
L48L:D52D:I53I:R55R:L56L:F74F:R78L:E80E:A81A:R82R	0.9263363613286966	53.0	-111.94685534925239	-1.8589177615504011	1.0583808	-1.2792915793026194
L48L:D52D:I53I:R55R:L56L:F74F:R78L:E80E:A81G:R82S	0.1340303025921016	40.0	-291.26634697408457	-11.959704822924325	1.1677927	-1.4313692878274356
L48L:D52D:I53I:R55R:L56L:F74F:R78L:E80E:A81H:R82L	0.22562199120104304	37.0	-336.3669724890687	-13.229714630853778	1.1492974	-1.4491295309627756
L48L:D52D:I53I:R55R:L56L:F74F:R78L:E80E:A81S:R82K	0.723796922206696	45.0	-146.4864981123902	-13.641203270692133	1.1025779	-1.3600520414464614
L48L:D52D:I53I:R55R:L56L:F74F:R78L:E80E:A81S:R82R	0.8011031686338511	49.0	-147.5087095210053	-9.8215583722249	1.1072453	-1.3409392412971048
L48L:D52D:I53I:R55R:L56L:F74F:R78L:E80F:A81V:R82R	0.5248513576972588	39.0	-311.25465681047217	-14.92660494215488	1.1928622	-1.509217924230239
L48L:D52D:I53I:R55R:L56L:F74F:R78L:E80G:A81C:R82Q	0.5033577606016625	33.0	-283.1719762513138	-20.398320640333623	1.1854861	-1.5090084300321691
L48L:D52D:I53I:R55R:L56L:F74F:R78L:E80G:A81Q:R82S	0.2511242676864645	31.0	-424.76442505807654	-19.710312094821347	1.242078	-1.5672390208524816
L48L:D52D:I53I:R55R:L56L:F74F:R78L:E80H:A81I:R82R	0.6404584153597904	41.0	-351.4541578480698	-12.347822466172149	1.1821969	-1.5343452004825369
L48L:D52D:I53I:R55R:L56L:F74F:R78L:E80H:A81L:R82H	0.25805536757229797	34.0	-470.76621005029455	-15.885906603272815	1.233874	-1.541090123793658
L48L:D52D:I53I:R55R:L56L:F74F:R78L:E80H:A81S:R82L	0.48336589100636407	34.0	-279.0205743500687	-20.169219764435184	1.1891785	-1.4018838321461398
L48L:D52D:I53I:R55R:L56L:F74F:R78L:E80H:A81T:R82Y	0.13026462843155953	34.0	-396.4422470757462	-21.29118191626003	1.2169526	-1.501532610724954
L48L:D52D:I53I:R55R:L56L:F74F:R78L:E80I:A81A:R82K	0.8370117294491928	40.0	-161.47594916314856	-13.857635906504584	1.0933826	-1.3303452435661764
L48L:D52D:I53I:R55R:L56L:F74F:R78L:E80I:A81A:R82L	0.6397005138650284	35.0	-235.0076383301713	-14.728719810795155	1.1213683	-1.3298119040096508
L48L:D52D:I53I:R55R:L56L:F74F:R78L:E80I:A81G:R82Y	0.21466763451048848	31.0	-407.4162180611588	-21.74996066150743	1.1926413	-1.4663343541762408
L48L:D52D:I53I:R55R:L56L:F74F:R78L:E80I:A81I:R82L	0.21086949619339893	29.0	-415.5125537583329	-19.42555675699805	1.2010001	-1.5324683694278494
L48L:D52D:I53I:R55R:L56L:F74F:R78L:E80I:A81L:R82N	0.2528072170210908	31.0	-449.03991324395906	-19.518545572062067	1.2059095	-1.541752534754136
L48L:D52D:I53I:R55R:L56L:F74F:R78L:E80I:A81L:R82Y	0.03751347295212293	30.0	-508.14299227685706	-20.531151485816736	1.209962	-1.525536750344669
L48L:D52D:I53I:R55R:L56L:F74F:R78L:E80I:A81R:R82F	0.02827045117698914	28.0	-489.82321440667886	-22.79380115103777	1.2346752	-1.507492783490349
L48L:D52D:I53I:R55R:L56L:F74F:R78L:E80I:A81V:R82K	0.6511392349196528	35.0	-281.5595396706559	-18.78018716720362	1.1655595	-1.4689380421357996
L48L:D52D:I53I:R55R:L56L:F74F:R78L:E80K:A81G:R82R	0.9166581729182315	43.0	-243.9570000359513	-10.84417428123379	1.1523794	-1.429216541963465
L48L:D52D:I53I:R55R:L56L:F74F:R78L:E80K:A81N:R82G	0.09449898144897795	33.0	-397.76983806581273	-19.10900615882383	1.2398534	-1.5794015323414523
L48L:D52D:I53I:R55R:L56L:F74F:R78L:E80K:A81S:R82V	0.17215151522129693	35.0	-243.5467560002305	-20.369224766915067	1.1613103	-1.3880383659811582
L48L:D52D:I53I:R55R:L56L:F74F:R78L:E80L:A81G:R82R	0.7276494862434438	40.0	-260.907185668657	-13.223776186850955	1.1535895	-1.4299844180836396
L48L:D52D:I53I:R55R:L56L:F74F:R78L:E80L:A81I:R82L	0.10152795176061594	30.0	-415.29607703180096	-17.704480657737804	1.2045151	-1.5237055161420037
L48L:D52D:I53I:R55R:L56L:F74F:R78L:E80L:A81L:R82R	0.605036181150575	39.0	-361.63395988435525	-12.403048579928509	1.1697057	-1.4767988317153034
L48L:D52D:I53I:R55R:L56L:F74F:R78L:E80L:A81L:R82S	0.14171311310232237	31.0	-442.3279496857621	-16.92296083798101	1.2203186	-1.5001656924977025
L48L:D52D:I53I:R55R:L56L:F74F:R78L:E80L:A81L:R82Y	0.1588972022089449	31.0	-507.9265155503251	-18.84358224188145	1.2133876	-1.5129171932444854
L48L:D52D:I53I:R55R:L56L:F74F:R78L:E80L:A81M:R82F	0.10584775001626184	30.0	-466.27893483133084	-20.448903823684304	1.2338407	-1.514063756606158
L48L:D52D:I53I:R55R:L56L:F74F:R78L:E80L:A81N:R82I	0.16992419260520394	29.0	-356.07975966424715	-21.49019911538744	1.2467664	-1.5155018525965074
L48L:D52D:I53I:R55R:L56L:F74F:R78L:E80L:A81S:R82E	0.693579257154648	34.0	-272.66501070947425	-20.92426781038193	1.1517044	-1.3631765926585475
L48L:D52D:I53I:R55R:L56L:F74F:R78L:E80L:A81S:R82L	0.24094853057546264	32.0	-270.35301577539224	-20.80525840329028	1.1482519	-1.367216132668888
L48L:D52D:I53I:R55R:L56L:F74F:R78L:E80L:A81S:R82M	0.3840787440490754	33.0	-250.705366105745	-21.93937551651288	1.1945597	-1.3882331399356618
L48L:D52D:I53I:R55R:L56L:F74F:R78L:E80L:A81S:R82P	0.03514369337689127	32.0	-427.9781724640824	-24.830946263712576	1.1836754	-1.499887533748851
L48L:D52D:I53I:R55R:L56L:F74F:R78L:E80L:A81V:R82G	0.0896180480172152	31.0	-402.3003293702103	-19.524806486186208	1.2205018	-1.528317081227022
L48L:D52D:I53I:R55R:L56L:F74F:R78L:E80L:A81V:R82L	0.1286425255236126	31.0	-354.8747521111466	-18.02973547057445	1.1865727	-1.4635458553538605
L48L:D52D:I53I:R55R:L56L:F74F:R78L:E80M:A81W:R82F	0.06902233018067122	29.0	-535.791591520021	-24.349164488205133	1.2491562	-1.5804752125459558
L48L:D52D:I53I:R55R:L56L:F74F:R78L:E80N:A81C:R82K	0.6372300530200138	37.0	-226.52725874871985	-21.47696169690425	1.1702224	-1.5117880428538604
L48L:D52D:I53I:R55R:L56L:F74F:R78L:E80N:A81I:R82E	0.5208131439979004	34.0	-430.3496565529801	-18.32589948191708	1.2161635	-1.5393165139590992
L48L:D52D:I53I:R55R:L56L:F74F:R78L:E80N:A81I:R82Y	0.7540634952426873	33.0	-501.82073952646033	-20.09450149591248	1.2554704	-1.5917062198414522
L48L:D52D:I53I:R55R:L56L:F74F:R78L:E80N:A81N:R82V	0.09291654492267015	32.0	-370.17995688409576	-22.199932110537706	1.2592039	-1.551650462431066
L48L:D52D:I53I:R55R:L56L:F74F:R78L:E80N:A81P:R82T	0.00916191277678162	33.0	-394.25352971048136	-23.28396368385438	1.2316884	-1.567642750459559
L48L:D52D:I53I:R55R:L56L:F74F:R78L:E80P:A81F:R82N	0.09927602788912981	33.0	-527.9652069756486	-22.65006897375497	1.2471455	-1.6506387149586397
L48L:D52D:I53I:R55R:L56L:F74F:R78L:E80P:A81G:R82Y	0.07078120855761652	34.0	-488.04749133081214	-23.34588114606231	1.2299639	-1.604693603515625
L48L:D52D:I53I:R55R:L56L:F74F:R78L:E80P:A81I:R82D	-0.013935839374292025	33.0	-548.6971752831437	-20.17150731592119	1.2355956	-1.6437354592715994
L48L:D52D:I53I:R55R:L56L:F74F:R78L:E80P:A81K:R82I	-0.03991873495998049	31.0	-473.60314232797407	-23.46759869187917	1.2620066	-1.6358446906594668
L48L:D52D:I53I:R55R:L56L:F74F:R78L:E80P:A81L:R82L	0.07362293306812485	32.0	-514.9911876389481	-20.251492199662607	1.2239244	-1.5723805147058822
L48L:D52D:I53I:R55R:L56L:F74F:R78L:E80P:A81M:R82R	0.3541181901757171	41.0	-385.7168733784654	-16.265244354151946	1.1782537	-1.5614374497357535
L48L:D52D:I53I:R55R:L56L:F74F:R78L:E80Q:A81A:R82Q	0.9966235979498748	43.0	-170.47206527681126	-11.791625244382884	1.1119951	-1.3136107500861671
L48L:D52D:I53I:R55R:L56L:F74F:R78L:E80Q:A81I:R82R	0.8480825759213027	43.0	-310.125240487764	-12.460173966048387	1.1462159	-1.4926063088809742
L48L:D52D:I53I:R55R:L56L:F74F:R78L:E80Q:A81I:R82S	0.11994742999556526	35.0	-390.8192302891709	-17.316355273074805	1.2188863	-1.5171270033892463
L48L:D52D:I53I:R55R:L56L:F74F:R78L:E80Q:A81L:R82F	-0.08979055941107444	34.0	-490.38241254777677	-18.99059831572049	1.2365866	-1.5213649974149817
L48L:D52D:I53I:R55R:L56L:F74F:R78L:E80Q:A81M:R82L	0.14976840402189673	34.0	-344.7172423550584	-17.194887916009975	1.1900003	-1.4609261905445772
L48L:D52D:I53I:R55R:L56L:F74F:R78L:E80Q:A81N:R82T	0.09093484186775017	35.0	-324.0993456074692	-19.73312084912868	1.208181	-1.502508185891544
L48L:D52D:I53I:R55R:L56L:F74F:R78L:E80Q:A81S:R82H	0.36567514966739334	38.0	-265.64687082261815	-19.9427119745651	1.1784356	-1.4134391335880054
L48L:D52D:I53I:R55R:L56L:F74F:R78L:E80Q:A81W:R82R	0.33404724508578526	42.0	-352.0312383362748	-15.022266841964663	1.1672462	-1.4644031300264246
L48L:D52D:I53I:R55R:L56L:F74F:R78L:E80R:A81H:R82D	0.04907270721736349	32.0	-431.20441681833046	-16.45169328902375	1.2296737	-1.506247127757353
L48L:D52D:I53I:R55R:L56L:F74F:R78L:E80R:A81I:R82V	0.10938435437558171	32.0	-397.38927046746977	-17.272926119598196	1.217308	-1.5146121754365809
L48L:D52D:I53I:R55R:L56L:F74F:R78L:E80R:A81L:R82E	0.10243786553978697	34.0	-428.4047001549698	-14.560690975018588	1.2148259	-1.4517166137695312
L48L:D52D:I53I:R55R:L56L:F74F:R78L:E80R:A81N:R82R	0.1925496538181852	41.0	-286.7342362591721	-12.90891920381364	1.170245	-1.472600331025965
L48L:D52D:I53I:R55R:L56L:F74F:R78L:E80R:A81R:R82H	-0.02373901808198115	33.0	-420.6108854004838	-15.818024103156858	1.206852	-1.4907954496495863
L48L:D52D:I53I:R55R:L56L:F74F:R78L:E80R:A81S:R82Y	0.09374002314708003	35.0	-336.08536126107947	-20.514737535637323	1.1851037	-1.3911136402803308
L48L:D52D:I53I:R55R:L56L:F74F:R78L:E80R:A81V:R82L	0.16683613636042124	33.0	-346.8240196892716	-15.792478831344852	1.209389	-1.4502812105066636
L48L:D52D:I53I:R55R:L56L:F74F:R78L:E80S:A81C:R82R	0.7404088101546522	41.0	-211.93375751466533	-16.88122270898566	1.1681173	-1.4596121395335475
L48L:D52D:I53I:R55R:L56L:F74F:R78L:E80S:A81F:R82L	0.023686004450527695	31.0	-429.5633300492265	-18.32717933296772	1.2071805	-1.500526966768153
L48L:D52D:I53I:R55R:L56L:F74F:R78L:E80S:A81G:R82W	0.20352795211382818	33.0	-395.42411848993083	-21.569254616568287	1.2208191	-1.4934419519761029
L48L:D52D:I53I:R55R:L56L:F74F:R78L:E80S:A81I:R82D	0.3152083685131517	33.0	-464.9752972313858	-16.659894056238045	1.2240266	-1.5441820930032168
L48L:D52D:I53I:R55R:L56L:F74F:R78L:E80S:A81I:R82N	0.23191247529564862	34.0	-427.10194785089266	-18.40128625155012	1.2382699	-1.5716269100413602
L48L:D52D:I53I:R55R:L56L:F74F:R78L:E80S:A81K:R82F	0.019229104596765356	32.0	-489.996284742067	-21.044436364229117	1.2526644	-1.5456243178423714
L48L:D52D:I53I:R55R:L56L:F74F:R78L:E80S:A81L:R82E	0.25232308449674967	34.0	-433.58130452127233	-16.565134706403114	1.1991146	-1.4799787633559285
L48L:D52D:I53I:R55R:L56L:F74F:R78L:E80S:A81L:R82L	0.17176775823229964	32.0	-431.2693095871903	-16.643533121668952	1.2076638	-1.4980846629423257
L48L:D52D:I53I:R55R:L56L:F74F:R78L:E80S:A81N:R82R	0.17123638099728777	41.0	-291.91084062547463	-14.863207112544842	1.1968498	-1.5089161592371323
L48L:D52D:I53I:R55R:L56L:F74F:R78L:E80S:A81P:R82F	0.07114798534707073	32.0	-478.0718928048111	-25.01020199465802	1.2375419	-1.55784714642693
L48L:D52D:I53I:R55R:L56L:F74F:R78L:E80S:A81R:R82Q	0.09556628291530178	34.0	-366.17453839273236	-17.3885577766614	1.21846	-1.4827550551470587
L48L:D52D:I53I:R55R:L56L:F74F:R78L:E80S:A81S:R82L	0.15155411196402716	34.0	-267.47888771981974	-20.60312478196101	1.1629752	-1.383260659610524
L48L:D52D:I53I:R55R:L56L:F74F:R78L:E80S:A81T:R82F	0.027855392071883308	33.0	-400.0178162285782	-22.503764284016142	1.2480233	-1.5028218886431526
L48L:D52D:I53I:R55R:L56L:F74F:R78L:E80S:A81T:R82R	0.4829444497939595	42.0	-238.6080047795274	-14.894239447135988	1.1709254	-1.4538813871495864
L48L:D52D:I53I:R55R:L56L:F74F:R78L:E80S:A81V:R82H	0.03764791276762208	35.0	-379.9558378884293	-17.423204093558525	1.2151934	-1.5126574348000918
L48L:D52D:I53I:R55R:L56L:F74F:R78L:E80T:A81A:R82H	0.6969537445721181	39.0	-257.514990777681	-12.106119756543194	1.160861	-1.3531381046070772
L48L:D52D:I53I:R55R:L56L:F74F:R78L:E80T:A81I:R82K	0.8764719172489978	36.0	-336.53300320596475	-16.006501036090413	1.1718292	-1.5002220602596508
L48L:D52D:I53I:R55R:L56L:F74F:R78L:E80T:A81N:R82R	0.23621724114296133	40.0	-289.5535840222336	-14.405282872981845	1.1750194	-1.476639601763557
L48L:D52D:I53I:R55R:L56L:F74F:R78L:E80T:A81P:R82F	0.014754243464776117	31.0	-475.7146362015702	-24.489677651007696	1.2192172	-1.5264544318704043
L48L:D52D:I53I:R55R:L56L:F74F:R78L:E80T:A81S:R82H	0.18494101670671573	35.0	-293.07684494943396	-19.74834976123202	1.1894735	-1.412093936695772
L48L:D52D:I53I:R55R:L56L:F74F:R78L:E80T:A81S:R82I	0.17794029089342842	32.0	-253.90694434137123	-21.630456130105813	1.175977	-1.3915287691004137
L48L:D52D:I53I:R55R:L56L:F74F:R78L:E80T:A81S:R82V	0.41836447408793553	33.0	-255.2655569741227	-21.92235862408961	1.1876087	-1.3797919778262868
L48L:D52D:I53I:R55R:L56L:F74F:R78L:E80T:A81T:R82Q	0.0471578117497369	35.0	-277.1024883934952	-18.502107489859554	1.2002513	-1.4295886769014243
L48L:D52D:I53I:R55R:L56L:F74F:R78L:E80V:A81A:R82V	0.8488153899534316	35.0	-220.49154555291906	-15.797214594873369	1.1808602	-1.33154198141659
L48L:D52D:I53I:R55R:L56L:F74F:R78L:E80V:A81C:R82M	0.6845733260893472	30.0	-263.226171750734	-23.91501362960662	1.1982741	-1.4544127520392922
L48L:D52D:I53I:R55R:L56L:F74F:R78L:E80V:A81E:R82G	-0.03352069761784703	29.0	-438.65040890664835	-23.08229738157206	1.2260048	-1.5334957347196692
L48L:D52D:I53I:R55R:L56L:F74F:R78L:E80V:A81F:R82E	0.13278468883677827	30.0	-430.30591113061683	-19.387422669793523	1.1957636	-1.4546082440544577
L48L:D52D:I53I:R55R:L56L:F74F:R78L:E80V:A81L:R82E	0.2530891297281798	31.0	-432.0118906685807	-17.634601657495296	1.1950194	-1.4529443179859836
L48L:D52D:I53I:R55R:L56L:F74F:R78L:E80V:A81M:R82W	0.1764312145488787	29.0	-437.81664235086214	-22.1741497119383	1.2508098	-1.494736256318934
L48L:D52D:I53I:R55R:L56L:F74F:R78L:E80V:A81S:R82R	0.8655733847358453	40.0	-193.39999610872047	-16.818171524040736	1.1314967	-1.3492027731502758
L48L:D52D:I53I:R55R:L56L:F74F:R78L:E80V:A81S:R82S	0.29623051307342835	32.0	-274.09398591012734	-21.717940676642684	1.1835258	-1.3844129674574908
L48L:D52D:I53I:R55R:L56L:F74F:R78L:E80V:A81V:R82R	0.8852037403756168	39.0	-277.92173244447486	-14.004820538268175	1.1757532	-1.4373939065372243
L48L:D52D:I53I:R55R:L56L:F74F:R78L:E80W:A81K:R82G	0.048138020818998956	29.0	-493.4600385376908	-21.345048642548136	1.288166	-1.618417537913603
L48L:D52D:I53I:R55R:L56L:F74F:R78L:E80W:A81L:R82Y	-0.037599614441661884	30.0	-549.9908977219559	-20.06782053128518	1.2623829	-1.5803084429572611
L48L:D52D:I53I:R55R:L56L:F74F:R78L:E80W:A81P:R82L	0.15702397505975166	29.0	-434.1100693413713	-23.781557199241437	1.221503	-1.5448138068704045
L48L:D52D:I53I:R55R:L56L:F74F:R78L:E80Y:A81A:R82S	0.7477872342075796	37.0	-267.58877760858314	-13.743279228881876	1.1718999	-1.4034274830537683
L48L:D52D:I53I:R55R:L56L:F74F:R78L:E80Y:A81H:R82I	0.14618547004263946	28.0	-400.10021817178506	-21.441781882631403	1.2683067	-1.567910946116728
L48L:D52D:I53I:R55R:L56L:F74F:R78L:E80Y:A81L:R82R	0.40489539555456056	39.0	-386.2470638462998	-12.711479404335478	1.2021277	-1.532852711397059
L48L:D52D:I53I:R55R:L56L:F74F:R78L:E80Y:A81L:R82V	0.06874783635424005	30.0	-448.9004674622513	-19.16448350556857	1.2307593	-1.5552283791934742
L48L:D52D:I53I:R55R:L56L:F74F:R78L:E80Y:A81L:R82Y	0.08540171631250505	31.0	-532.5396195122696	-19.22007428337201	1.2577009	-1.5655255485983457
L48L:D52D:I53I:R55R:L56L:F74F:R78L:E80Y:A81R:R82Q	0.007130802995014849	32.0	-393.6617704102494	-17.99446334143977	1.2110978	-1.5216240377987131
L48L:D52D:I53I:R55R:L56L:F74F:R78L:E80Y:A81S:R82L	0.32632674297513403	32.0	-294.96611973733684	-21.28120267388113	1.1605654	-1.4210206873276654
L48L:D52D:I53I:R55R:L56L:F74F:R78L:E80Y:A81S:R82Q	0.4424396794928518	35.0	-263.30838219613804	-20.43410280332137	1.1982765	-1.436137569651884
L48L:D52D:I53I:R55R:L56L:F74F:R78M:E80A:A81K:R82S	0.02078668210223976	33.0	-379.03133294076696	-18.900950054498026	1.2310356	-1.53818161908318
L48L:D52D:I53I:R55R:L56L:F74F:R78M:E80C:A81L:R82R	0.3378883347041187	39.0	-355.44726907701266	-17.196782898390666	1.1995974	-1.573124246036305
L48L:D52D:I53I:R55R:L56L:F74F:R78M:E80I:A81G:R82K	0.6116470460449361	36.0	-239.96236283273473	-20.65318685208877	1.1792092	-1.4655102000517004
L48L:D52D:I53I:R55R:L56L:F74F:R78M:E80I:A81L:R82H	0.2962806314085577	32.0	-442.1760400483109	-19.955462859592444	1.2289891	-1.545447136374081
L48L:D52D:I53I:R55R:L56L:F74F:R78M:E80L:A81K:R82S	0.027604654915193472	32.0	-392.0155029961564	-20.249049149226263	1.2207482	-1.525488640280331
L48L:D52D:I53I:R55R:L56L:F74F:R78M:E80N:A81V:R82R	0.42284505988265236	43.0	-274.96777078599706	-15.037618751577613	1.2004826	-1.518437464096967
L48L:D52D:I53I:R55R:L56L:F74F:R78M:E80Q:A81I:R82R	0.6814709371252399	44.0	-289.9861523339249	-13.873846693290034	1.1705981	-1.5136361514820773
L48L:D52D:I53I:R55R:L56L:F74F:R78M:E80Q:A81M:R82H	0.617467698899588	37.0	-352.53336803407444	-18.552535937689758	1.2149619	-1.5143524169921876
L48L:D52D:I53I:R55R:L56L:F74F:R78M:E80R:A81F:R82V	0.16802677161588575	32.0	-394.3915633866288	-19.75833843818509	1.228738	-1.5032994887408089
L48L:D52D:I53I:R55R:L56L:F74F:R78M:E80S:A81C:R82I	0.8365650057749291	32.0	-253.0894603440263	-24.86906164479842	1.2313598	-1.5196949678308824
L48L:D52D:I53I:R55R:L56L:F74F:R78M:E80T:A81I:R82K	0.9585970825173736	37.0	-316.39391505212564	-17.74331437660112	1.1740155	-1.519920259363511
L48L:D52D:I53I:R55R:L56L:F74F:R78M:E80T:A81S:R82R	0.5063052333639968	43.0	-172.47306520433204	-16.915839490820872	1.1465238	-1.3850416295668655
L48L:D52D:I53I:R55R:L56L:F74F:R78M:E80V:A81E:R82K	0.1450896783530632	35.0	-297.55405432672285	-22.399318878922717	1.1918696	-1.4849321253159466
L48L:D52D:I53I:R55R:L56L:F74F:R78M:E80V:A81L:R82G	0.20960139171019174	30.0	-456.98638483972326	-20.71625885613139	1.237988	-1.5569375430836396
L48L:D52D:I53I:R55R:L56L:F74F:R78M:E80V:A81R:R82D	0.08601208249766065	30.0	-428.67712218255775	-19.83888057461263	1.212854	-1.5108540254480698
L48L:D52D:I53I:R55R:L56L:F74F:R78M:E80V:A81S:R82R	0.7261637872080456	41.0	-173.26090795488136	-18.408615316851865	1.1528814	-1.3748501048368569
L48L:D52D:I53I:R55R:L56L:F74F:R78M:E80Y:A81S:R82R	0.7757469942388545	42.0	-202.3175538250901	-18.070535312142965	1.1505445	-1.453372371897978
L48L:D52D:I53I:R55R:L56L:F74F:R78N:E80A:A81I:R82L	0.10732243424225298	33.0	-398.4961832711197	-20.095795605730014	1.2056361	-1.513390754250919
L48L:D52D:I53I:R55R:L56L:F74F:R78N:E80A:A81S:R82L	0.128831814909609	35.0	-253.55312201471105	-23.21728335003536	1.1762887	-1.4017611335305606
L48L:D52D:I53I:R55R:L56L:F74F:R78N:E80C:A81R:R82L	0.04857815781935109	30.0	-410.8430776307084	-25.431472445387044	1.2410158	-1.5653810388901654
L48L:D52D:I53I:R55R:L56L:F74F:R78N:E80E:A81L:R82Q	0.4537015411146009	43.0	-348.33514790029295	-13.829461010243904	1.1794382	-1.4632379868451286
L48L:D52D:I53I:R55R:L56L:F74F:R78N:E80F:A81T:R82M	-0.00027500728711212175	33.0	-319.4176196763016	-26.704841332362776	1.2419162	-1.5354375502642463
L48L:D52D:I53I:R55R:L56L:F74F:R78N:E80I:A81P:R82P	0.09919794012123204	31.0	-546.0715968796708	-32.0808031671545	1.2518172	-1.654800594554228
L48L:D52D:I53I:R55R:L56L:F74F:R78N:E80L:A81A:R82A	0.3955369527587479	38.0	-242.7343235680558	-16.046018996232306	1.1556349	-1.348226749195772
L48L:D52D:I53I:R55R:L56L:F74F:R78N:E80L:A81I:R82S	0.10708679072837284	33.0	-419.6648653695084	-21.50953459948323	1.2372751	-1.532998836741728
L48L:D52D:I53I:R55R:L56L:F74F:R78N:E80L:A81L:R82L	0.22132457220809415	32.0	-430.32771393747106	-20.72620489021756	1.1942089	-1.4772160249597883
L48L:D52D:I53I:R55R:L56L:F74F:R78N:E80R:A81Q:R82I	0.0724835875900474	33.0	-365.98641964883575	-23.34085136167232	1.2576803	-1.524034387925092
L48L:D52D:I53I:R55R:L56L:F74F:R78N:E80S:A81K:R82V	0.5784563899261728	34.0	-387.42415320367587	-24.01299256457969	1.2541057	-1.552214319565717
L48L:D52D:I53I:R55R:L56L:F74F:R78N:E80S:A81P:R82H	0.051671951285477774	36.0	-413.3110492417314	-25.91422478028153	1.2520094	-1.6034883386948529
L48L:D52D:I53I:R55R:L56L:F74F:R78N:E80S:A81R:R82P	-0.04797642867508004	33.0	-551.6417089173294	-26.008427859663243	1.2626326	-1.639547549977022
L48L:D52D:I53I:R55R:L56L:F74F:R78N:E80T:A81I:R82Q	0.19665992874641033	36.0	-374.5912311264969	-20.01953938878978	1.2085162	-1.5040211397058822
L48L:D52D:I53I:R55R:L56L:F74F:R78N:E80V:A81I:R82K	0.48152377953110126	36.0	-333.5051222512223	-21.538480087800053	1.2030988	-1.511360258214614
L48L:D52D:I53I:R55R:L56L:F74F:R78N:E80V:A81L:R82R	0.5137683077234524	40.0	-353.3746942707993	-16.880561302763454	1.1972218	-1.463485897288603
L48L:D52D:I53I:R55R:L56L:F74F:R78N:E80Y:A81Y:R82E	0.01592529628618834	33.0	-455.39348380059977	-23.363894724430796	1.2387139	-1.557613956227022
L48L:D52D:I53I:R55R:L56L:F74F:R78P:E80C:A81S:R82F	0.08432709199842917	31.0	-511.7781397530533	-32.69453759817384	1.2327815	-1.6375513413373162
L48L:D52D:I53I:R55R:L56L:F74F:R78P:E80C:A81V:R82W	-0.1336094892918318	30.0	-572.2811255166031	-30.76789424998617	1.2706189	-1.7022015739889709
L48L:D52D:I53I:R55R:L56L:F74F:R78P:E80D:A81K:R82V	-0.14200117052924807	34.0	-536.7483174988724	-24.634719926208163	1.2456002	-1.6532612520105698
L48L:D52D:I53I:R55R:L56L:F74F:R78P:E80D:A81L:R82S	0.020826421760245323	35.0	-584.9622622200943	-20.931269266437997	1.2501569	-1.6222300809972428
L48L:D52D:I53I:R55R:L56L:F74F:R78P:E80E:A81A:R82R	0.9631967244923413	53.0	-250.5192482897736	-7.731861109489728	1.0893992	-1.4144401999080882
L48L:D52D:I53I:R55R:L56L:F74F:R78P:E80F:A81K:R82S	0.06656814864934282	30.0	-579.6163665482499	-26.173743161980383	1.2604386	-1.695174632352941
L48L:D52D:I53I:R55R:L56L:F74F:R78P:E80F:A81R:R82C	-0.09008359130381637	27.0	-543.8191912362076	-29.896782734813318	1.2690706	-1.7340874167049631
L48L:D52D:I53I:R55R:L56L:F74F:R78P:E80F:A81S:R82F	0.05538725469196712	31.0	-526.7151248642899	-31.094790103933065	1.2297413	-1.5871429443359375
L48L:D52D:I53I:R55R:L56L:F74F:R78P:E80I:A81L:R82L	1.0405993358848389	29.0	-572.932307309816	-24.45336627678444	1.2237324	-1.5787103989545035
L48L:D52D:I53I:R55R:L56L:F74F:R78P:E80I:A81R:R82H	0.02742156976928961	30.0	-567.450487489412	-25.65968147204512	1.2495626	-1.6324060776654412
L48L:D52D:I53I:R55R:L56L:F74F:R78P:E80K:A81K:R82S	-0.03595396570016794	34.0	-533.776798457811	-22.23197733135657	1.2711548	-1.644862096449908
L48L:D52D:I53I:R55R:L56L:F74F:R78P:E80L:A81H:R82S	0.07319161054723781	30.0	-533.4587059685684	-25.165113606918567	1.2408259	-1.6376850801355698
L48L:D52D:I53I:R55R:L56L:F74F:R78P:E80L:A81K:R82R	0.042273820435926736	39.0	-470.03299428910987	-19.516260709910966	1.2149212	-1.5994542738970587
L48L:D52D:I53I:R55R:L56L:F74F:R78P:E80L:A81L:R82F	0.15199316298267684	30.0	-661.6161642739273	-25.464562033791932	1.2482013	-1.6077306410845589
L48L:D52D:I53I:R55R:L56L:F74F:R78P:E80L:A81L:R82I	0.09713679029255562	29.0	-561.5011438080764	-24.272779037702094	1.2459692	-1.6050524543313418
L48L:D52D:I53I:R55R:L56L:F74F:R78P:E80L:A81L:R82T	0.30310914212945345	31.0	-562.1820885369278	-23.136395101121707	1.235714	-1.5847299014820773
L48L:D52D:I53I:R55R:L56L:F74F:R78P:E80L:A81N:R82D	0.99008719142841	31.0	-558.4201876351334	-24.827207627763528	1.2403778	-1.6556570614085475
L48L:D52D:I53I:R55R:L56L:F74F:R78P:E80L:A81N:R82P	0.029015410012206887	30.0	-663.491996068666	-29.709976367349554	1.2545478	-1.7490763944738053
L48L:D52D:I53I:R55R:L56L:F74F:R78P:E80L:A81Q:R82K	0.04248344642451351	35.0	-454.1082663247086	-25.33160123358084	1.2042198	-1.611578010110294
L48L:D52D:I53I:R55R:L56L:F74F:R78P:E80L:A81Q:R82T	0.026696080333738315	31.0	-517.1062134453751	-26.5060252145222	1.2353331	-1.621454216452206
[truncated: 5,924 more rows]
