# Supplementary material for: Protein design using structure-based residue preferences
Source: Nat Commun. 2024 Feb 22;15:1639. doi: 10.1038/s41467-024-45621-4 (PMC10884402; doi:10.1038/s41467-024-45621-4)
Supplement: Supplementary file 7 — Source Data [file 41467_2024_45621_MOESM7_ESM.zip › source/fig3b/df_all_gfp.csv]

	mutated_sequence	mutant	DMS_score	evmut	Protein_MPNN_score	ESM	blosum	RES_pred
0	MSKGEELFTGVVPILVELDGDVNGHKFSVSGEGEGDATYGKLTLKFICTTGKLPVPWPTLVTTLSYGVQCFSRYPDHMKQHDFFKSAMPEGYVQERTIFFKDDGNYKTRDEVKFEGDTLVNRIELKGIDFKEDGNILGHKLEYNYNSHNVYIMADKQKNGIKVNFKIRHNIEDGSVQLADHYQQNTPIGDGPVLLPDNHYLSTQSALSKDPNEKRDHMVLLEFVTAAGITHGMDELYK	A110D	1.30103000388	906.508999755658	-197.3731414563954	-1.6601418086460658	-2.0	-59.29182351801694
1	MSKGEELFTGVVPILVELDGDVNGHKFSVSGEGEGDATYGKLTLKFICTTGKLPVPWPTLVTTLSYGVQCFSRYPDHMKQHDFFKSAMPEGYVQERTIFFKDDGNYKTRDEVKFEGDTLVNRIELKGIDFKEDGNILGHKLEYNYDSHNVYIMADKQKNGIKVNFKIRHNIEDGSVQLADHYQQNTPVGDGPVLLPDNHYLSTQSALSKDPNEKRDHMVLLEFVTAAGITHGTDEPYK	A110D:N146D:I188V:M233T:L236P	1.30103123972	901.2569233822352	-206.23035315051675	-1.6521569660731723	-1.0	-100.55080838813629
2	MSKGEELFTGVVPILVELDGDVNGHKFSVSGEGEGDATYGKLTLKFICTTGKLPVPWPTLVTTLSYGVQCFSRYPDHMKQHDFFKSAMPEGYVQERTIFFKDDGNYKTRDEVKFEGDTLVNRIELKGIDFKEDGNILGHKLENNYNSLNVYIMADKQKNGIKVNFKIRHNIEDGSVQLADHYQQNTPIGDGPVLLPDNHYLSTQSALSKDPNEKRDHMVLLGFVTAAGITHGMDELYK	A110D:Y143N:H148L:E222G	1.30118904441	887.2905058279644	-207.90568266436455	-1.6870504106794084	-8.0	-184.04122129598423
3	MSKGEELFTGVVPILVELDGDVNGHKFSVSGEGEGDATYGKLTLKFICTTGKLPVPWPTLVTTLSYGVQCFSRYPDHMKQHDFFKSAMPEGYVQERTIFFKDDGNYKTRGEVKFEGDTLVNRIELKGIDFKEDGNILGHKLEYNYNSHNVYIMADKQKNGIKVNFKIRHNIEDGSVQLADHYQQNTPIGDGPVLLPDNHYLSTQSALSKDPNEKRDHMVLLEFVTAAGITHGMDELYK	A110G	3.70847807573	910.973014967979	-194.45588939264417	-1.6521647317068917	0.0	-27.223664700725678
4	MSKGEELFTGVVPILVELDGDVNGHKFSVSGEGEGDATYGKLTLKFICTTGKLPVPWPTLVTTLSYGVQCFSRYPDHMKQHDFFKSAMPEGYVQERTIFFKDDGNYKTRGEVKFEGDTLVNRIELKGIDFKEDGNILGHMLEYNYNSHNVYIMADKQKNGIKVNFKICHNIEDGSVQLADHYQQNTPIGDGPVLLPDNHYLSTQSALSKDPNEKRDHMVLLEFVTAAGITHGMDEPYK	A110G:K140M:R168C:L236P	3.5827640704	899.8358848764638	-205.48330787196755	-1.6865997314453125	-7.0	-107.12427223519876
5	MSKGEELFTGVVPILVELDGDVNGHKFSVSGEGEGDATYGKLTLKFICTTGKLPVPWPTLVTTLSYGVQCFSRYPDHMKQHDFFKSAMPEGYVQERTIFFKDDGNYKTRGEVKFEGDTLVNRIELKGIDFKEDGNILGHKLEYNYNSHNVYIMADEQKNGIKVNSKIRHNIEDGSVQLADHYQQNTPIGDGPVQPPDNHYLSTQSALSKDPNEKRDHMVLLEFVTAAGITHGMDELYK	A110G:K156E:F165S:L194Q:L195P	1.49957271993	896.7902259723023	-208.2910750992596	-1.7304083960396903	-6.0	-281.81518195118554
6	MSKGEELFTGVVPILVELDGDVNGHKFSVSGEGEGDATYGKLTLKFICTTGKLPVPWPTLVTTLSYGVQCFSRYPDHMKQHDFFKSAMPEGYVQERTIFFKDDGNYKTRGEVKFEGDTLVNRIELKGIDFKEDGNILGHKLEYNYNSHNVYIMADKQRNGIKVNFKIRHNIEDGSVQLADHYQQNTPIGDGPVLLPDNHYLSTQSALSKDPNEKRDHMVLLEFVTAAGITHGMDELYK	A110G:K158R	3.65901297055	908.3948153469292	-197.3092590160668	-1.6538775307791571	3.0	-31.919659623638186
7	MSKGEELFTGVVPILVELDGDVNGHKFSVSGEGEGDATYGKLTLKFICTTGKLPVPWPTLVTTLSYGVQCFSRYPDHMKQHDFFKSAMPEGYVQERTIFFKDDGNYKTRGEVKFEGDTLVNRIELKGIDFKEDGNILGHKLEYNYNSHNVYIMADKQRNGVKVNFKIRHNIEDGSVQLADHYQQNTPVGDGPVLLPDNHYLSTQSALSKDPNEKRDHMVLLEFVSAAGITHGMDELYK	A110G:K158R:I161V:I188V:T225S	3.57385491883	901.4748025275449	-203.53551353886724	-1.6655951908656532	11.0	-75.18235769544857
8	MSKGEELFTGVVPILVELDGDVNGHKFSVSGEGEGDATYGKLTLKFICTTGKLPVPWPTLVTTLSYGVQCFSRYPDHMKQHDFFKSAMPEGYVQERTIFFKDDGNYKTRPEVRFEGDTLVNRIELKGIDFKEDGNILGHKLEYNYNSHNVYIMADKQKNGIKVNFKIRHNIEDSSVQPADHYQQNTPIGDGPVLLPDNHYLGTQSALSKDPNEKRDHMVLLEFVTAAGITHGMDELYK	A110P:K113R:G174S:L178P:S202G	1.30103055982	888.3712022843547	-212.09496276453137	-1.7912818363734655	-1.0	-347.2761390454162
9	MSKGEELFTGVVPILVELDGDVNGHKFSVSGEGEGDATYGKLTLKFICTTGKLPVPWPTLVTTLSYGVQCFSRYPDHMKQHDFFKSAMPEGYVQERTIFFKDDGNYKTRSEVKFEGDTLVNRIELKGIDFKEDGNILGHKLEYNYNSHNVYIMADKQKNGIKVNFKIRHNIEDGSVQLADHYQQNTPIGDGPVLLPDNHYLSTQSALSKDPNEKRDHMVLLEFVTAAGITHGMDELYK	A110S	3.87297019732	909.915968926628	-194.07093803957105	-1.6355563572474892	1.0	-8.314822018383324e-05
10	MSKGEELFTGVVPILVELDGDVNGHKFSVSGEGEGDATYGKLTLKFICTTGKLPVPWPTLVTTLSYGVQCFSRYPDHMKQHDFFKSAMPEGYVQERTIFFKDDGNYKTRSEVKFEGDTLVNRIELKGIGFKEDGNILGHKLEYNYNGHNVYIMADKQKNGIKVNFKIRHNIEDGSVQLADHYQRSTPIGDGPVLLPDNHYLSTQSAQSKDPNEKRDHMVLLEFVTAAGITHGMDELYK	A110S:D129G:S147G:Q184R:N185S:L207Q	1.30103003601	889.9283116346596	-210.24215618893504	-1.7040743146623885	0.0	-191.66451194404357
11	MSKGEELFTGVVPILVELDGDVNGHKFSVSGEGEGDATYGKLTLKFICTTGKLPVPWPTLVTTLSYGVQCFSRYPDHMKQHDFFKSAMPEGYVQERTIFFKDDGNYKTRSEVKFEGDTLVNRIELKGIDFKGDGNILGHKLEYNYNSHNVYIMADKQKNGIKVNFKIRHNIEDGSVQLADHYQQNTPIGDGPVLLPDNHYLSTQSALSKDPNEKRDHMVLLEFVTAAGITHGMDELYK	A110S:E132G	3.76773489007	903.6537309429688	-198.2498553283513	-1.6495097024100167	-1.0	-32.5939489080617
12	MSKGEELFTGVVPILVELDGDVNGHKFSVSGEGEGDATYGKLTLKFICTTGKLPVPWPTLVTTLSYGVQCFSRYPDHMKQHDFFKSAMPEGYVQERTIFFKDDGNYKTRSEVKVEGDTLVNRIELKGIDLKEDGNILGHKLEYNYNSHNVYIMADKQKNGIKVNFKIRHNIEDGSVQLADHYQQNTPIGDGPVLLPDNHYLSTQSALSKDPSEKRDHMVLLEFVTAAGITHGMDELYK	A110S:F114V:F130L:N212S	2.96070167578	898.8982911780558	-205.021366301924	-1.7259199959891185	3.0	-170.58925143630077
13	MSKGEELFTGVVPILVELDGDVNGHKFSVSGEGEGDATYGKLTLKFICTTGKLPVPWPTLVTTLSYGVQCFSRYPDHMKQHDFFKSAMPEGYVQERTIFFKDDGNYKTRSEVKFEGDTLVNRIELKGIDSKEGGNILGHKLEYNYNSHNVYIMADKQKNGIKVSFKIRHNIEDGSVQLADHYQQNTPIGDGPVLLPDNHYLSTQSALSKDPNEKRDHMVLLEFVTAAGITHGMDELYK	A110S:F130S:D133G:N164S	1.30102999056	892.0938153366424	-204.2667844928801	-1.72662353515625	-1.0	-188.4573512666914
14	MSKGEELFTGVVPILVELDGDVNGHKFSVSGEGEGDATYGKLTLKFICTTGKLPVPWPTLVTTLSYGVQCFSRYPDHMKQHDFFKSAMPEGYVQERTIFFKDDGNYKTRSEVKFEGDTLVNRIELKGIDFKEDGNILGHKLEYNYDSHNVYIMADKQKNGIKVNFKIRHNIEDGSVQLADHYQQNTPIGDGPVLLPDNHYLSTQSALSKDPNEKRDHMVLLEFVTAAGITHGMDELYK	A110S:N146D	3.6310264224	904.6734907363762	-199.3087710477412	-1.6282186508178709	3.0	-26.689447636567767
15	MSKGEELFTGVVPILVELDGDVNGHKFSVSGEGEGDATYGKLTLKFICTTGKLPVPWPTLVTTLSYGVQCFSRYPDHMKQHDFFKSAMPEGYVQERTIFFKDDGNYKTRSEVKFEGDTLVNRIELKGIDFKEDGNILGHKLEYNYNSHNVYIMADKQKNGIKVNFKIRHNIEDGSVLLADHYQQNTPIGDGPVQLPDNHYLSTQSALSKDPNEKRDHMVLLEFVTAAGVTHGMDELYK	A110S:Q177L:L194Q:I229V	3.72908370202	901.385677561474	-203.63302754238248	-1.64633423941476	0.0	-24.684456310369136
16	MSKGEELFTGVVPILVELDGDVNGHKFSVSGEGEGDATYGKLTLKFICTTGKLPVPWPTLVTTLSYGVQCFSRYPDHMKQHDFFKSAMPEGYVQERTIFFKDDGNYKTRTEVKFEGDTLVNRIELKGIDFKEDGNILGHKLEYNYNSHNVYIMADKQKNGIKVNFKIRHNIEDGSVQLADHYQQNTPIGDGPVLLPDNHYLSTQSALSKDPNEKRDHMVLLEFVTAAGITHGMDELYK	A110T	3.13739228011	906.508999755658	-197.14011304453012	-1.6662981850760323	0.0	-43.69904779169859
17	MSKGEELFTGVVPILVELDGDVNGHKFSVSGEGEGDATYGKLTLKFICTTGKLPVPWPTLVTTLSYGVQCFSRYPDHMKQHDFFKSAMPEGYVQERTIFFKDDGNYKTRTEVKFEGDTLVNRIELKGIDFKEDGNILGHKLEYNYNSHNVYVMADKQKNGIKVNFKIRHNIEDGSVQLADHYQQNTPIGDGPVLLPDNHYLSTQSALSKDPNEKRDHMVLLEFVTAAGITHGMDELYK	A110T:I152V	2.63384474432	903.2274106436244	-197.47632812336087	-1.6644209453037806	3.0	-62.63683723781604
18	MSKGEELFTGVVPILVELDGDVNGHKFSVSGEGEGDATYGKLTLKFICTTGKLPVPWPTLVTTLSYGVQCFSRYPDHMKQHDFFKSAMPEGYVQERTIFFKDDGNYKTRTEVKFEGDTLVNRIELKGIDFEEDGNILGHKLEYNYNCHNVYIMADKQKNGIKVNFKIRHNIGDGSVQLADHYQQNSPIGDGPVLLPDNHYLSTQSALSKDPNEKRDHMVLLEFVTAAGITHGMDELYK	A110T:K131E:S147C:E172G:T186S	1.3186297114	887.7387412343146	-215.55023707076907	-1.7155557359967912	0.0	-204.62448006904208
19	MSKGEELFTGVVPILVELDGDVNGHKFSVSGEGEGDATYGKLTLKFICTTGKLPVPWPTLVTTLSYGVQCFSRYPDHMKQHDFFKSAMPEGYVQERTIFFKDDGNYKTRTEVKFEGDTLVNRIELKGIDFKEDGNILGHKLEYNYNSHNVYIMADKQRNGIKVNLKIRHNIEDGSAQLADHYQQNTPIGDGPVLLPDNHYLSTLSALSEDPNEKRDHMVLLEFVTAAGITHGMDELYK	A110T:K158R:F165L:V176A:Q204L:K209E	1.3010320798	883.2556387407506	-218.42019928619263	-1.726792744227818	3.0	-280.72773728041943
20	MSKGEELFTGVVPILVELDGDVNGHKFSVSGEGEGDATYGKLTLKFICTTGKLPVPWPTLVTTLSYGVQCFSRYPDHMKQHDFFKSAMPEGYVQERTIFFKDDGNYKTRTEVKFEGDTLVNRIELKGIDFKEDGNILGHKLEYNYNSHNVYIMADKQKNGIKVNFKIRHNIEDGSVQLADHYQQNTPIGDGPVLLPDNHYLSTRSALSKDPNEKRDHLVLLEFATAAGITHGMDELYK	A110T:Q204R:M218L:V224A	1.30103058508	896.9598437021568	-205.68898737803104	-1.6792723791939872	3.0	-140.6764126136174
21	MSKGEELFTGVVPILVELDGDVNGHKFSVSGEGEGDATYGKLTLKFICTTGKLPVPWPTLVTTLSYGVQCFSRYPDHMKQHDFFKSAMPEGYVQERTIFFKDDGNYKTRTEGKFEGDTLVNRIELKGIDFKEDGNILGHKLGYNYNSHNVYIMADKQKNGIKVNFKIRHNIEDGSVQLADHYQQNTPIGDGPVLLPDNHYLSTQSALSNDPNEKRDHMVLLEFVTAAGITHGMDELYK	A110T:V112G:E142G:K209N	1.38382843766	889.9487503522405	-210.4022119678557	-1.7370164053780692	-5.0	-285.354429712867
22	MSKGEELFTGVVPILVELDGDVNGHKFSVSGEGEGDATYGKLTLKFICTTGKLPVPWPTLVTTLSYGVQCFSRYPDHMKQHDFFKSAMPEGYVQERTIFFKDDGNYKTRVDVKFEGDTLVNRIELKGIDFKEDGNILGHKLEYNYNSHNVYIMADKQKNGIKVNFKIRHNIEDGSVQLADHYQQNTPIGDGPVLLPDNHYLSTQSALSKDPSEKRDHMVLLEFVTAAGITHGMNELYK	A110V:E111D:N212S:D234N	1.66189402382	904.2039713614186	-205.7739411108196	-1.6914805003574915	5.0	-133.08500491152492
23	MSKGEELFTGVVPILVELDGDVNGHKFSVSGEGEGDATYGKLTLKFICTTGKLPVPWPTLVTTLSYGVQCFSRYPDHMKQHDFFKSAMPEGYVQERTIFFKDDGNYKTRVEVKFEGDTLVNRIELKGIDFKEDGNILGHKLEYNYNSHNVYNMADKQKNGIKVNFKIRHNIEDGSVQLADHYQQDTPIGDGPALLPDNHYLSTQSALSKDPNEKRDHMVLLEFVTAAGITHGMDELYK	A110V:I152N:N185D:V193A	1.29922365081	888.7451205451043	-208.9482553191483	-1.7167336600167409	0.0	-345.07843365461304
24	MSKGEELFTGVVPILVELDGDVNGHKFSVSGEGEGDATYGKLTLKFICTTGKLPVPWPTLVTTLSYGVQCFSRYPDHMKQHDFFKSAMPEGYVQERTIFFKDDGNYKTRVEVKFEGDTLVNRIELKGIDFKEDGNILGHKLEYNYNSHNVYVMADKQKNGIKVNFKIRHNIEDGSVQLADHYQQNTPIGDGPVLLPDNHYLSTQSALSKDPNEKRDHMVLLEFVTAAGITHGMDELYK	A110V:I152V	1.45093165486	905.9052031131332	-197.6951486952603	-1.6741526467459542	3.0	-113.78105806682602
25	MSKGEELFTGVVPILVELDGDVNGHKFSVSGEGEGDATYGKLTLKFICTTGKLPVPWPTLVTTLSYGVQCFSRYPDHMKQHDFFKSAMPEGYVQERTIFFKDDGNYKTRVEVKFEGDTLVNCIELKGIDFKEDGNILGHKLEYNYNSHNVYIMADKQKNGIKVNFKIRHNIEDGSVQLADHYQQNTPIGDGPVLLPDNHYLSTQSALSKDPNEKRDHMVLLEFVTAAGITHGMDELYK	A110V:R122C	1.58255177942	900.10867499301	-203.555212944746	-1.700044904436384	-3.0	-138.12846282889848
26	MSKGEELFTGVVPILVELDGDVNGHKFSVSGEGEGDATYGKLTLKFICTTGKLPVPWPTLVTTLSYGVQCFSRYPDHMKQHDFFKSAMPEGYVQERTIFFKDDGNYKTRVEVKFEGDALVNRIELKGIDFKEDGNILGHKLEHNYNSHNVYIMADKQKNGIKVNFKIRHNIEDGSVQLADHYQQNTPIGDGPVLLPDNHYLSTQSALSKDPNEKRDHMVLLEFVTAAGTTHGMDELYK	A110V:T118A:Y143H:I229T	1.5253566714500002	898.0115043175292	-211.07530612125996	-1.7144101006644112	1.0	-199.65106510085562
27	MSKGEELFTGVVPILVELDGDVNGHKFSVSGEGEGDATYGKLTLKFICTTGKLPVPWPTLVTTLSYGVQCFSRYPDHMKQHDFFKSAMPEGYVQERTIFFKDDGNYKTRAEVKFEGDTLVNRIELKGIDFKEDGNILGHKLEYNYNSHNVYIMDDKQKNGIKVNFKIRHNIEDGSVQLADHYQQNTPIGDGPVLLPDNRYLSTQSALSKDPNEKRDHMVLLEFVAAAGITHGMDELYK	A154D:H199R:T225A	1.30102999091	904.7982978973968	-204.2474364079535	-1.7182855606079102	-2.0	-150.3096965458503
28	MSKGEELFTGVVPILVELDGDVNGHKFSVSGEGEGDATYGKLTLKFICTTGKLPVPWPTLVTTLSYGVQCFSRYPDHMKQHDFFKSAMPEGYVQERTIFFKDDGNYKTRAEVKFEGDTLVNRIELKGIDFKEDGNILGHKLEYNYNSHNVYIMGDKQKNGIKVNFKIRRSIEDGSVQLADHYQQNTPIGDGPVLLPDNHYLSTQSALSKDPNEKRDHMVLLEFVTAAGITHGMDELYK	A154G:H169R:N170S	1.36683398425	902.2467308163476	-203.6419117487967	-1.719134875706264	1.0	-142.0586564684487
29	MSKGEELFTGVVPILVELDGDVNGHKFSVSGEGEGDATYGKLTLKFICTTGKLPVPWPTLVTTLSYGVQCFSRYPDHMKQHDFFKSAMPEGYVQERTIFFKDDGNYKTRAEVKFEGDTLVNRIELKGIDFKEDGNILGHKLEYNYNSHNVYIMGDKQKSGIKVNFKIRHNIEDGSVQLADHYQQNTPIGDGPVLLPDNHYLSTQSALSKDPNEKRDHMVLLEFVTAAGITHGMDGLYK	A154G:N159S:E235G	3.67177782815	909.9330271374048	-202.44806379452348	-1.676783834184919	-1.0	-57.28383868197537
30	MSKGEELFTGVVPILVELDGDVNGHKFSVSGEGEGDATYGKLTLKFICTTGKLPVPWPTLVTTLSYGVQCFSRYPDHMKQHDFFKSAMPEGYVQERTIFFKDDGNYKTRAEVKFEGDTLVNRIELKGIDFKEDGNILGHKLEYNYNSHNVYIMPDKQKNGIKVNFKIRHNIEDGSVQLADHYQQNTPIGDGPVLLPDNHYLSTQSALSKDPNEKRDHMVLLEFVTAAGITLGMDELYK	A154P:H231L	3.73838904826	915.039765893719	-196.5137828029692	-1.635690416608538	-3.0	-9.394365948456295
31	MSKGEELFTGVVPILVELDGDVNGHKFSVSGEGEGDATYGKLTLKFICTTGKLPVPWPTLVTTLSYGVQCFSRYPDHMKQHDFFKSAMPEGYVQERTIFFKDDGNYKTRAEVKFEGDTLVNRIELKGIDFKEDGNILGHKLEYNYNSHNVYIMPDKQKNGIKVNFKIRHNIEDGSVQLADHYQQNTPIGDGPVLLPDNHYLSTQSALSKDPNEERDHMVLLEFVTAAGITHGMDELYK	A154P:K214E	3.70434477851	912.0407552633596	-197.408724848181	-1.6360416412353516	0.0	-8.303665255110934
32	MSKGEELFTGVVPILVELDGDVNGHKFSVSGEGEGDATYGKLTLKFICTTGKLPVPWPTLVTTLSYGVQCFSRYPDHMKQHDFFKSAMPEGYVQERTIFFKDDGNYKTRAEVKFEGDTLVNRIELKGIDFKEDGNILGHKLEYNYNSHNVYIMSDKQKTGIKVNFKIRHNIEDGSVQLADHYQQNTPIGDGPVLLPDNHYLSTQSALSKDPNEKRDHMVLLEFVTAAGITHGMDEPYK	A154S:N159T:L236P	3.5763773642800003	910.3024211557664	-201.14126915112135	-1.6658137185232982	-2.0	-48.81400952796079
33	MSKGEELFTGVVPILVELDGDVNGHKFSVSGEGEGDATYGKLTLKFICTTGKLPVPWPTLVTTLSYGVQCFSRYPDHMKQHDFFKSAMPEGYVQERTIFFKDDGNYKTRAEVKFEGDTLVNRIELKGIDFKEDGNILGHKLEYNYNSHNVYIMTDKQKNGIKVNFKIRHNIEDGSVQLADHYQQNTPIGDGPVLLPDNHYLSTQSALSKDPNEKRDHMVLLEFVTAAGITHGMDELYK	A154T	3.7246805727866654	915.039765893719	-197.54889327660203	-1.66292108808245	0.0	-52.50862017006265
34	MSKGEELFTGVVPILVELDGDVNGHKFSVSGEGEGDATYGKLTLKFICTTGKLPVPWPTLVTTLSYGVQCFSRYPDHMKQHDFFKSAMPEGYVQERTIFFKDDGNYKTRAEVKFEGDTLVNRIELKGIDFKEDGNILGHKLEYNYNSHNVYIMTDKQKNGIKVNFKIRHNIEDGSVQLADHYQQNTPIGDGPVLLPDNHYLSTQSGLSKDPNEKRDHMVLLEFVTAAGITHGMDELYK	A154T:A206G	3.62141292483	908.6422493102956	-203.13808139786124	-1.6766643524169922	0.0	-103.93587117090377
35	MSKGEELFTGVVPILVELDGDVNGHKFSVSGEGEGDATYGKLTLKFICTTGKLPVPWPTLVTTLSYGVQCFSRYPDHMKQHDFFKSAMPEGYVQERTIFFKDDGNYKTRAEVKFEGDTLVNRIELKGIDFKEDGNILGHKLEYNYNSHNVYIMTDKQKNGIKVNFKIRHNIEGGSVQLADHYQQDTPIGDGPVLLPDNHYLGTQSALSKDPNEKRDHMVLLEFVTAAGITHGMDELYK	A154T:D173G:N185D:S202G	3.2593281484500003	900.7310843759888	-207.69444260373712	-1.7158362524850028	1.0	-258.61485763784793
36	MSKGEELFTGVVPILVELDGDVNGHKFSVSGEGEGDATYGKLTLKFICTTGKLPVPWPTLVTTLSYGVQCFSRYPDHMKQHDFFKSAMPEGYVQERTIFFKDDGNYKTRAEVKFEGDTLVNRIELKGIDFKEDGNILGHKLEYNYNSHNVYIMTDKQKNGIKVNFKIRHNIEDGSVQLADHYQQNTPIGDGPVLLPDNHYLSTQSALSKDPNEKRDHMVLLEFVTAAGITHGMDGLYK	A154T:E235G	3.73624995712	915.039765893719	-197.54889327660203	-1.66292108808245	-2.0	-52.50862017006265
37	MSKGEELFTGVVPILVELDGDVNGHKFSVSGEGEGDATYGKLTLKFICTTGKLPVPWPTLVTTLSYGVQCFSRYPDHMKQHDFFKSAMPEGYVQERTIFFKDDGNYKTRAEVKFEGDTLVNRIELKGIDFKEDGNILGHKLEYNYNSHNVYIMTDKQKNGIKVNFKIRLNIEDGSVQLADHYQQNTPIGDGPVLLPDNHYLSTQSALSKDPNEKRDHMVLLEFVTAAGITHGMDELYK	A154T:H169L	3.34276425405	910.512119497088	-197.53081447258592	-1.6740610940115792	-2.0	-99.89412714375086
38	MSKGEELFTGVVPILVELDGDVNGHKFSVSGEGEGDATYGKLTLKFICTTGKLPVPWPTLVTTLSYGVQCFSRYPDHMKQHDFFKSAMPEGYVQERTIFFKDDGNYKTRAEVKFEGDTLVNRIELKGIDFKEDGNILGHKLEYNYNSHNVYIMTDKQKNGIKVNFKIRHNIEDGSVQLADHYQQNTPIGDGPVLLPDNHYLSTQSALSKDPNEKRDHTVLLEFVTAAGITHGMDELYK	A154T:M218T	3.3520261119300003	909.6062947131622	-203.06582843139768	-1.7011825016566686	-1.0	-127.76278293464821
39	MSKGEELFTGVVPILVELDGDVNGHKFSVSGEGEGDATYGKLTLKFICTTGKLPVPWPTLVTTLSYGVQCFSRYPDHMKQHDFFKSAMPEGYVQERTIFFKDDGNYKTRAEVKFEGDTLVNRIELKGIDFKEDGNILGHKLEYNYNSHNVYIMTDKQKNGIKVSFKIRHNIEDGSVQLADHYQQNTPIGDGPVLLPDNHYLSTQTALSKDPNEKRDHMVLLEFVTAAGITHGMDELYK	A154T:N164S:S205T	3.74252087563	909.763788009639	-203.8569762594998	-1.680215290614537	3.0	-114.78585968024245
40	MSKGEELFTGVVPILVELDGDVNGHKFSVSGEGEGDATYGKLTLKFICTTGKLPVPWPTLVTTLSYGVQCFSRYPDHMKQHDFFKSAMPEGYVQERTIFFKDDGNYKTRAEVKFEGDTLVNRIELKGIDFKEDGNILGHKLEYNYNSHNVYIMTDKQKNGIKVNFKIRHNIEDGSVQLADHYQQSTPIGDGPVLLPDNHYLSTQSALSKDPNEKRDHMVLLEFVTAAGITHGMDELYK	A154T:N185S	3.71956689163	909.4517933311628	-198.325258795172	-1.6577870505196708	1.0	-78.48810110421094
41	MSKGEELFTGVVPILVELDGDVNGHKFSVSGEGEGDATYGKLTLKFICTTGKLPVPWPTLVTTLSYGVQCFSRYPDHMKQHDFFKSAMPEGYVQERTIFFKDDGNYKTRAEVKFEGDTLVNRIELKGIDFKEDGNILGHKLEYNYNSHNVYIMTDKQKNGIKVNFKIRHNIEDGSVQLADHYQQNTPIGDGPVLLPDSHYLSTQSALSKDPDEKRDHMVLLEFVTAAGITHGMDELYK	A154T:N198S:N212D	3.69920044515	911.284743268382	-200.8364558853209	-1.671163695199149	3.0	-88.10408901066958
42	MSKGEELFTGVVPILVELDGDVNGHKFSVSGEGEGDATYGKLTLKFICTTGKLPVPWPTLVTTLSYGVQCFSRYPDHMKQHDFFKSAMPEGYVQERTIFFKDDGNYKTRAEVKFEGDTLVNRIELKGIDFKEDGNILGHKLEYNYNSHNVYIMTDKQKNGIKVNFKIRHNIEDGSVQLADHYQQNTPIGDGPALLPDNHYLSTQSALSKDPNEKRDHMVLLEFVTAAGITHGMDELYK	A154T:V193A	3.63862709987	910.001206785365	-202.52788362279531	-1.6838876179286413	0.0	-112.97706623819109
43	MSKGEELFTGVVPILVELDGDVNGHKFSVSGEGEGDATYGKLTLKFICTTGKLPVPWPTLVTTLSYGVQCFSRYPDHMKQHDFFKSAMPEGYVQERTIFFKDDGNYKTRAEVKFEGDTLVNRIELKGIDFKEDGNILGHKLEYNYNSHNVYIMVDKQKNGIKVNFKIRHNIEDGSVQLADHYQQNTPIGDGPVLLPDNHYLSTQSALSKDPNEKRDHMVLLEFVTAAGITHGMDELYK	A154V	3.5682549213266674	915.039765893719	-197.85723430290815	-1.66887024470738	0.0	-71.1721634897648
44	MSKGEELFTGVVPILVELDGDVNGHKFSVSGEGEGDATYGKLTLKFICTTGKLPVPWPTLVTTLSYGVQCFSRYPDHMKQHDFFKSAMPEGYVQERTIFFKDDGNYKTRAEVKFEGDTLVNRIELKGIDFKEDGNILGHKLEYNYNSHNVYIMVDKQKNGIKVNFKIRHNIGDGSVQLADHYQQNTPIGDGPVLLPDNHYLSTQSALSKDPNEKRDHMVLLEFVTAAGITHGMDELYK	A154V:E172G	3.64354333578	911.2570418672922	-201.5394497551024	-1.677936553955078	-2.0	-132.0685315930317
45	MSKGEELFTGVVPILVELDGDVNGHKFSVSGEGEGDATYGKLTLKFICTTGKLPVPWPTLVTTLSYGVQCFSRYPDHMKQHDFFKSAMPEGYVQERTIFFKDDGNYKTRAEVKFEGDTLVNRIELKGIDFKEDGNILGHKLEYNYNSHNVYIMVDKQKNGIKVNFKIRHNIEDGSVQLADHYQQNTPIGDGPVLLPDNHYLSTQSALSKDPNEKRDHMVLLEFVTAARITHGMDELYK	A154V:G228R	3.42211115163	910.2358951121614	-203.40553342178464	-1.7123396737234933	-2.0	-86.86626211997502
46	MSKGEELFTGVVPILVELDGDVNGHKFSVSGEGEGDATYGKLTLKFICTTGKLPVPWPTLVTTLSYGVQCFSRYPDHMKQHDFFKSAMPEGYVQERTIFFKDDGNYKTRAEVKFEGDTLVNRIELKGIDFKEDGNILGHKLEYNYNSHNVYIMVDMQQNGIKVNFKIRHNIEDGSVQLADHYQQNTPIGDGPVLLPDNHYLSTQSALSKDPNEKRDHMVLLEFVTAAGISHGMDELYK	A154V:K156M:K158Q:T230S	3.12244033509	911.0048165666204	-206.22276440635324	-1.697671890258789	2.0	-165.54054814937203
47	MSKGEELFTGVVPILVELDGDVNGHKFSVSGEGEGDATYGKLTLKFICTTGKLPVPWPTLVTTLSYGVQCFSRYPDHMKQHDFFKSAMPEGYVQERTIFFKDDGNYKTRAEVKFEGDTLVNRIELKGIDFKEDGNILGHKLEYNYNSHNVYIMVDKQKNGIKVNFTIRHNIEDGSVQLADHYQQNTPIGDGPVLLPDNHYLSTQSALSKDPNEKRDHMVLLEFVTAAGITHGMDELYK	A154V:K166T	3.6545343376	913.3489835822502	-193.86548269167545	-1.6503669193812782	-1.0	-71.17216348976481
48	MSKGEELFTGVVPILVELDGDVNGHKFSVSGEGEGDATYGKLTLKFICTTGKLPVPWPTLVTTLSYGVQCFSRYPDHMKQHDFFKSAMPEGYVQERTIFFKDDGNYKTRAEVKFEGDTLVNRIELKGIDFKEDGNILGHKLEYNYNSHNVYIMVDKQKDGIEVNFKIRHNIEDGSVQLADHYQQNTPIGDGPVLLPDNHYLSTQSALSKDPNEKRDHMVLLEFVTAAGITHGMDELYK	A154V:N159D:K162E	3.42150549149	905.3465519149204	-206.30699694529176	-1.6959092276436942	3.0	-117.26448735506935
49	MSKGEELFTGVVPILVELDGDVNGHKFSVSGEGEGDATYGKLTLKFICTTGKLPVPWPTLVTTLSYGVQCFSRYPDHMKQHDFFKSAMPEGYVQERTIFFKDDGNYKTRAEVKFEGDTLVNRIELKGIDFKEDGNILGHKLEYNYNSHNVYIMADKQKNGIKVNFKIRHNIEDGSVQLPDHYQQNTPIGDGPVLLPDNHYLSTQSALSKDPNEKRDHMVLLEFVTAAGITHGMDELYK	A179P	1.6180266493200002	907.301916948166	-197.78377502039075	-1.687504495893206	-1.0	-60.649351596966504
50	MSKGEELFTGVVPILVELDGDVNGHKFSVSGEGEGDATYGKLTLKFICTTGKLPVPWPTLVTTLSYGVQCFSRYPDHMKQHDFFKSAMPEGYVQERTIFFKDDGNYKTRAEVKFEGDTLVNRIELKGIDFKEDGNILGHKLEYNYNSHNVYIMADKQKNGIKVNFKIRHNIEDGSVQLSDHYQQNTPIGDGPVLLPDNHYLSTQSALSKDPNEKRDHMVLLEFVTAAGITHGMDELYK	A179S	3.6042418866	910.6218703855548	-194.99735467508435	-1.6468661172049386	1.0	-22.758479261532532
51	MSKGEELFTGVVPILVELDGDVNGHKFSVSGEGEGDATYGKLTLKFICTTGKLPVPWPTLVTTLSYGVQCFSRYPDHMKQHDFFKSAMPEGYVQERTIFFKDDGNYKTRAEVKFEGDTLVNRIELKGIDFKEDGNILGHKLEYNYNSHNVYIMADKQKNGIKVNFKIRHNIEDGSVQLSDHYQQNTPIGDGPVLLPDNHYLSTQSALSKDPNEKRDHMVLLELVTAAGITHGMDELYK	A179S:F223L	3.5836573096199995	905.9559901470992	-195.78327195718884	-1.6470530373709542	2.0	-49.175299648102495
52	MSKGEELFTGVVPILVELDGDVNGHKFSVSGEGEGDATYGKLTLKFICTTGKLPVPWPTLVTTLSYGVQCFSRYPDHMKQHDFFKSAMPEGYVQERTIFFKDDGNYKTRAEVKFEGDTLVNRIELKGIDFKEDGNILGHKLEYNYNSHNVYIMADKQKNGIKVNFKIRHNIEDGSVQLTDHYQQNTPIGDGPVLLPDNHYLSTQSALSKDPNEKRDHMVLLEFVTAAGITHGMDELYK	A179T	3.616657521968	909.146064579042	-197.41390674188733	-1.6790189743041992	0.0	-78.35583477033686
53	MSKGEELFTGVVPILVELDGDVNGHKFSVSGEGEGDATYGKLTLKFICTTGKLPVPWPTLVTTLSYGVQCFSRYPDHMKQHDFFKSAMPEGYVQERTIFFKDDGNYKTRAEVKFEGDTLVNRIELKGIDFKEDGNILGHKLEYNYNSHNVYIMADKQKNGIKVNFKIRHNIEDGSVQLTDHYQQNTPIGDGPVLLPDNHYLSTQSALSKDPNEKRDHMVLLEFVTAAGFTHGMDELYK	A179T:I229F	3.58185155857	909.146064579042	-202.0968818552792	-1.7125498907906669	0.0	-87.7738983188353
54	MSKGEELFTGVVPILVELDGDVNGHKFSVSGEGEGDATYGKLTLKFICTTGKLPVPWPTLVTTLSYGVQCFSRYPDHMKQHDFFKSAMPEGYVQERTIFFKDDGNYKTRAEVKFEGDTLVNRIELKGIDFKEDGNILGHKLEYNYNSHNVYIMADKQKNGIKVNFKIRHNIEDGSVQLTDHYQQNTPIGDGPVLLPDNHYLSTQSALSNDPNEKRDHMVLQEFVTAAGITHGMDELYK	A179T:K209N:L221Q	3.27639619122	901.80783156475	-206.70111821964383	-1.6874272482735768	-2.0	-139.7415763667741
55	MSKGEELFTGVVPILVELDGDVNGHKFSVSGEGEGDATYGKLTLKFICTTGKLPVPWPTLVTTLSYGVQCFSRYPDHMKQHDFFKSAMPEGYVQERTIFFKDDGNYKTRAEVKFEGDTLVNRIELKGIDFKEDGNILGHKLEYNYNSHNVYIMADKQKNGIKVNFKIRHNIEDGSVQLTDHYQQNTPIGDGPVLLPDNHYLSTQSALSKDPNEKRDHMVLLEFVAAAGITHGMDELYK	A179T:T225A	3.62927513957	904.9314121054404	-198.40435664728284	-1.694612775530134	0.0	-121.00504634648368
56	MSKGEELFTGVVPILVELDGDVNGHKFSVSGEGEGDATYGKLTLKFICTTGKLPVPWPTLVTTLSYGVQCFSRYPDHMKQHDFFKSAMPEGYVQERTIFFKDDGNYKTRAEVKFEGDTLVNRIELKGIDFKEDGNILGHKLEYNYNSHNVYIMADKQKNGIKVNFKIRHNIEDGSVQLVDHYQQNTPIGDGPVLLPDNHYLSTQSALSKDPNEKRDHMVLLEFVTAAGITHGMDELYK	A179V	3.69130811916	910.2828796074382	-197.39191024377945	-1.6827765873500282	0.0	-100.33881750120233
57	MSKGEELFTGVVPILVELDGDVNGHKFSVSGEGEGDATYGKLTLKFICTTGKLPVPWPTLVTTLSYGVQCFSRYPDHMKQHDFFKSAMPEGYVQERTIFFKDDGNYKTRAEVKFEGDTLVNRIELKGIDFKEDGNILGHKLEYNYNSHNVYIMADKQKNGIKVNFKIRHNIEDGSVQLVDHYQQNTPIGGGPVLLPDNHYLSTQSALSKDPNEKRDHMVLLEFVTAAGITHGMDELYK	A179V:D190G	3.63674020729	906.9103228900848	-199.1534511335194	-1.6982182094029017	-1.0	-124.71021514429447
58	MSKGEELFTGVVPILVELDGDVNGHKFSVSGEGEGDATYGKLTLKFICTTGKLPVPWPTLVTTLSYGVQCFSRYPDHMKQHDFFKSAMPEGYVQERTIFFKDDGNYKTRAEVKFEGDTLVNRIELKGIDFKEDGNILGHKLEYNYNSHNVYIMADKQKNGIKVNFKIRHNIEDGSVQLVDYYQQNTPIGDGPVLLPDSHYLSTQSALSKDPNEKRDHMVLLEFVTAAGITHGMDELYK	A179V:H181Y:N198S	3.65454856378	901.9389125925636	-198.38859837129712	-1.6800449916294642	3.0	-152.42164405767215
59	MSKGEELFTGVVPILVELDGDVNGHKFSVSGEGEGDATYGKLTLKFICTTGKLPVPWPTLVTTLSYGVQCFSRYPDHMKQHDFFKSAMPEGYVQERTIFFKDDGNYKTRAEVKFEGDTLVNRIELKGIDFKEDGNILGHKLEYNYNSHNVYIMADKQKNGIKVNFKIRHNIEDGSVQLVDHYQQNTPIGDGPVLLPDNHYLSTQSALSKDPNEKRDHMVLLEFVTAAGITHGMDEQYK	A179V:L236Q	3.67580595315	910.2828796074382	-197.39191024377945	-1.6827765873500282	-2.0	-100.33881750120233
60	MSKGEELFTGVVPILVELDGDVNGHKFSVSGEGEGDATYGKLTLKFICTTGKLPVPWPTLVTTLSYGVQCFSRYPDHMKQHDFFKSAMPEGYVQERTIFFKDDGNYKTRAEVKFEGDTLVNRIELKGIDFKEDGNILGHKLEYNYNSHNVYIMADKQKNGIKVNFKIRHNIEDGSVQLVDHYQQNTPIGDGPVLLPDIHYLSTQSALSKDPNEKRDHMVLLEFVTAAGITHGMDELYK	A179V:N198I	3.6483350335	905.5516481272924	-200.11344258859756	-1.6931509290422713	-2.0	-126.30364204245278
61	MSKGEELFTGVVPILVELDGDVNGHKFSVSGEGEGDATYGKLTLKFICTTGKLPVPWPTLVTTLSYGVQCFSRYPDHMKQHDFFKSAMPEGYVQERTIFFKDDGNYKTRAEVKFEGDTLVNRIELKGIDFKEDGNILGHKLEYNYNSHNVYIMADKQKNGIKVNFKIRHNIEDGSVQLVDHYQQNAPIGDGPVLLPDNHYLSTQSALSKDPNEKRDHMVLLEFVTAAGITHGMDELYK	A179V:T186A	3.59157004101	903.6468766598472	-202.31775819137687	-1.7051429748535156	0.0	-134.0675294027082
62	MSKGEELFTGVVPILVELDGDVNGHKFSVSGEGEGDATYGKLTLKFICTTGKLPVPWPTLVTTLSYGVQCFSRYPDHMKQHDFFKSAMPEGYVQERTIFFKDDGNYKTRAEVKFEGDTLVNRIELKGIDFKEDGNILGHKLEYNYNSHNVYIMADKQKNGIKVNFKIRHNIEDGSVQLADHYQQNTPIGDGPVLLPDNHYLSTQSDLSKDPNEKRDHMVLLEFVTAAGITHGMDELYK	A206D	3.6179848087	911.7134644992302	-197.9566017501056	-1.633646828787667	-2.0	-29.74256076379584
63	MSKGEELFTGVVPILVELDGDVNGHKFSVSGEGEGDATYGKLTLKFICTTGKLPVPWPTLVTTLSYGVQCFSRYPDHMKQHDFFKSAMPEGYVQERTIFFKDDGNYKTRAEVKFEGDTLVNRIELKGIDFKEDGNILGHKLEYNYNSHNVYIMADKQKNGIKVNFKIRHNIEDGSVQLADHYQQNTPIGDGPVLLPDNHYLSTQSDLSEDPNEKRDPMVLLEFVTAAGITHGMDELYK	A206D:K209E:H217P	1.64688197742	901.644958730726	-207.0253051780164	-1.7043458393641882	-3.0	-252.79113758282563
64	MSKGEELFTGVVPILVELDGDVNGHKFSVSGEGEGDATYGKLTLKFICTTGKLPVPWPTLVTTLSYGVQCFSRYPDHMKQHDFFKSAMPEGYVQERTIFFKDDGNYKTRAEVKFEGDTLVNRIELKGIDFKEDGNILGHKLEYNYNSHNVYIMADKQKNGIKVNFKIRHNIEDGSVQLADHYQQNTPIGDGPVLLPDNHYLSTQSGLSKDPNEKRDHMVLLEFVTAAGITHGMDELYK	A206G	3.5678645640699997	908.6422493102956	-197.83952821418643	-1.6508705956595284	0.0	-51.42725100084112
65	MSKGEELFTGVVPILVELDGDVNGHKFSVSGEGEGDATYGKLTLKFICTTGKLPVPWPTLVTTLSYGVQCFSRYPDHMKQHDFFKSAMPEGYVQERTIFFKDDGNYKTRAEVKFEGDTLVNRIELKGIDFKEDGNILGHKLEYNYNSHNVYIMADKQKNGIKVNFKIRHNIEDGSVQLADHYQQNTPIGDGPVLLPDNHYLSTQSGLSKDPNEKREHMVLLEFVTAAGITHGMDELYK	A206G:D216E	3.57396052865	903.6705711781806	-202.85315427556637	-1.670613425118583	2.0	-98.95176248117254
66	MSKGEELFTGVVPILVELDGDVNGHKFSVSGEGEGDATYGKLTLKFICTTGKLPVPWPTLVTTLSYGVQCFSRYPDHMKQHDFFKSAMPEGYVQERTIFFKDDGNYKTRAEVKFEGDTLVNRIELKGIDFKEDGNILGHKLEYNYNSHNVYIMADKQKNGIKVNFKIRHNIEDGSVQLADHYQQNTPIGDGPVLLPDNHYLSTQSGLSKDPNEKRDHMVLPEFVTAAGITHGMDELYK	A206G:L221P	1.3010302476200002	901.7058124116692	-203.49638117477295	-1.6855102266584123	-3.0	-175.82466491612698
67	MSKGEELFTGVVPILVELDGDVNGHKFSVSGEGEGDATYGKLTLKFICTTGKLPVPWPTLVTTLSYGVQCFSRYPDHMKQHDFFKSAMPEGYVQERTIFFKDDGNYKTRAEVKFEGDTLVNRIELKGIDFKEDGNILGHKLEYNYNSHNVYIMADKQKNGIKVNFKIRHNIEDGSVQLADHYQQNTPIGDGPVLLPDNHYLSTQSSLSKDPNEKRDHMVLLEFVTAAGITHGMDELYK	A206S	3.630017863915002	911.9196488907736	-197.857102047652	-1.6323484693254744	1.0	-14.42446648641394
68	MSKGEELFTGVVPILVELDGDVNGHKFSVSGEGEGDATYGKLTLKFICTTGKLPVPWPTLVTTLSYGVQCFSRYPDHMKQHDFFKSAMPEGYVQERTIFFKDDGNYKTRAEVKFEGDTLVNRIELKGIDFKEDGNILGHKLEYNYNSHNVYIMADKQKNGIKVNFKIRHNIEDGSVQLADHYQQNTPIGDGPVLLPDNHYLSTQSSLSKDPNEKRDHMVLLGFVTAAGITHGMDELYK	A206S:E222G	3.137354133120001	906.2579066614604	-203.665158752352	-1.649576187133789	-1.0	-103.97403682636386
69	MSKGEELFTGVVPILVELDGDVNGHKFSVSGEGEGDATYGKLTLKFICTTGKLPVPWPTLVTTLSYGVQCFSRYPDHMKQHDFFKSAMPEGYVQERTIFFKDDGNYKTRAEVKFEGDTLVNRIELKGIDFKEDGNILGHKLEYNYNSHNVYIMADKQKNGIKVNFKIRHNIEDGSVQLADHYQQNTPIGDGPVLLPDNHYLSTQSTLSKDPNEKRDHMVLLEFVTAAGITHGMDELYK	A206T	3.791608025115	911.6298908013532	-197.75899089500308	-1.6257329668317522	0.0	-13.173380251367552
70	MSKGEELFTGVVPILVELDGDVNGHKFSVSGEGEGDATYGKLTLKFICTTGKLPVPWPTLVTTLSYGVQCFSRYPDHMKQHDFFKSAMPEGYVQERTIFFKDDGNYKTRAEVKFEGDTLVNRIELKGIDFKEDGNILGHKLEYNYNSHNVYIMADKQKNGIKVNFKIRHNIEDGSVQLADHYQQNTPIGDGPVLLPDNHYLSTQSTLSKDPNEKREHMVLLEFVTAAGITHGMDELYK	A206T:D216E	3.8334039654800014	906.660861088444	-202.772616956383	-1.6454628535679408	2.0	-60.697891731698974
71	MSKGEELFTGVVPILVELDGDVNGHKFSVSGEGEGDATYGKLTLKFICTTGKLPVPWPTLVTTLSYGVQCFSRYPDHMKQHDFFKSAMPEGYVQERTIFFKDDGNYKTRAEVKFEGDTLVNRIELKGIDFKEDGNILGHKLEYNYNSHNVYIMADKQKNGIKVNFKIRHNIEDGSVQLADHYQQNTPIGDGPVLLPDNHYLSTQSTLSKDPNEKRDHMVLLEFVTAAGITHGMDKLYK	A206T:E235K	3.75914384697	911.6298908013532	-197.75899089500308	-1.6257329668317522	1.0	-13.173380251367552
72	MSKGEELFTGVVPILVELDGDVNGHKFSVSGEGEGDATYGKLTLKFICTTGKLPVPWPTLVTTLSYGVQCFSRYPDHMKQHDFFKSAMPEGYVQERTIFFKDDGNYKTRAEVKFEGDTLVNRIELKGIDFKEDGNILGHKLEYNYNSHNVYIMADKQKNGIKVNFKIRHNIEDGSVQLADHYQQNTPIGDGPVLLPDNHYLSTQSTLSKDPNEKRDHMVLLEFVTAAGITHDMDELYK	A206T:G232D	3.73750507467	911.6298908013532	-197.75899089500308	-1.6257329668317522	-1.0	-13.173380251367552
73	MSKGEELFTGVVPILVELDGDVNGHKFSVSGEGEGDATYGKLTLKFICTTGKLPVPWPTLVTTLSYGVQCFSRYPDHMKQHDFFKSAMPEGYVQERTIFFKDDGNYKTRAEVKFEGDTLVNRIELKGIDFKEDGNILGHKLEYNYNSHNVYIMADKQKNGIKVNFKIRHNIEDGSVQLADHYQQNTPIGDGPVLLPDNHYLSTQSTLSKDPNEKRDHMVLLEFVTAAGVTHGMDELYK	A206T:I229V	3.65635851368	911.6298908013532	-199.117265176028	-1.6293683733258928	3.0	-27.508650993240625
74	MSKGEELFTGVVPILVELDGDVNGHKFSVSGEGEGDATYGKLTLKFICTTGKLPVPWPTLVTTLSYGVQCFSRYPDHMKQHDFFKSAMPEGYVQERTIFFKDDGNYKTRAEVKFEGDTLVNRIELKGIDFKEDGNILGHKLEYNYNSHNVYIMADKQKNGIKVNFKIRHNIEDGSVQLADHYQQNTPIGDGPVLLPDNHYLSTQSTLSKDPSEKRDHMVLLEFVTAAGITHGMDELYK	A206T:N212S	3.5852105228300006	911.6298908013532	-200.97505367919803	-1.6329270771571571	1.0	-16.651384064960506
75	MSKGEELFTGVVPILVELDGDVNGHKFSVSGEGEGDATYGKLTLKFICTTGKLPVPWPTLVTTLSYGVQCFSRYPDHMKQHDFFKSAMPEGYVQERTIFFKDDGNYKTRAEVKFEGDTLVNRIELKGIDFKEDGNILGHKLEYNYNSHNVYIMADKQKNGIKVNFKIRHNIEDGSVQLADHYQQNTPIGDGPVLLPDNHYLSTQSTLSKDPNEKRDHMALLEFVTAAGITHGMDELYK	A206T:V219A	3.5748810743300004	907.7262924365924	-203.0068370811641	-1.6463418688092912	0.0	-61.390059588932495
76	MSKGEELFTGVVPILVELDGDVNGHKFSVSGEGEGDATYGKLTLKFICTTGKLPVPWPTLVTTLSYGVQCFSRYPDHMKQHDFFKSAMPEGYVQERTIFFKDDGNYKTRAEVKFEGDTLVNRIELKGIDFKEDGNILGHKLEYNYNSHNVYIMADKQKNGIKVNFKIRHNIEDGSVQLADHYQQNTPIGDGPVLLPDNHYLSTQSVLSKDPNEKRDHMVLLEFVTAAGITHGMDELYK	A206V	3.822155736130002	913.23329365291	-197.6169773451984	-1.6267444065638952	0.0	-28.99084801240728
77	MSKGEELFTGVVPILVELDGDVNGHKFSVSGEGEGDATYGKLTLKFICTTGKLPVPWPTLVTTLSYGVQCFSRYPDHMKQHDFFKSAMPEGYVQERTIFFKDDGNYKTRAEVKFEGDTLVNRIELKGIDFKEDGNILGHKLEYNYNSHNVYIMADKQKNGIKVNFKIRHNIEDGSVQLADHYQQNTPIGDGPVLLPDNHYLSTQSALSKDPNEKRDHMVLLEFVTDAGITHGMDELYK	A226D	3.26338117027	907.1087208019726	-197.41546003893015	-1.6766229357038225	-2.0	-141.79600133895872
78	MSKGEELFTGVVPILVELDGDVNGHKFSVSGEGEGDATYGKLTLKFICTTGKLPVPWPTLVTTLSYGVQCFSRYPDHMKQHDFFKSAMPEGYVQERTIFFKDDGNYKTRAEVKFEGDTLVNRIELKGIDFKEDGNILGHKLEYNYNSHNVYIMADKQKNGIKVNFKIRHNIEDGSVQLADHYQQNTPIGDGPVLLPDNHYLSTQSALSKDPNEKRDHMVLLEFVTSAGITHGMDELYK	A226S	3.5775370072	907.1343755274938	-196.7971395738423	-1.6548903329031808	1.0	-41.46362848281859
79	MSKGEELFTGVVPILVELDGDVNGHKFSVSGEGEGDATYGKLTLKFICTTGKLPVPWPTLVTTLSYGVQCFSRYPDHMKQHDFFKSAMPEGYVQERTIFFKDDGNYKTRAEVKFEGDTLVNRIELKGIDFKEDGNILGHKLEYNYNSHNVYIMADKQKNGIKVNFKIRHNIEDGSVQLADHYQQNTPIGDGPVLLPDNHYLSTQSALSKDPNEKRDHMVLLEFVTTAGITHGMDELYK	A226T	3.60192333225	907.1087208019726	-197.1230878122151	-1.6885817391531808	0.0	-113.7087878227234
80	MSKGEELFTGVVPILVELDGDVNGHKFSVSGEGEGDATYGKLTLKFICTTGKLPVPWPTLVTTLSYGVQCFSRYPDHMKQHDFFKSAMPEGYVQERTIFFKDDGNYKTRAEVKFEGDTLVNRIELKGIDFKEDGNILGHKLEYNYNSHNVYIMADKQKNGIKVNFKIRHNIEDGSVQLADHYQQNTPIGDGPVLLPDNHYLSTQSALSKDPNEKRDHMVLLEFVTTAGITHGMGELYK	A226T:D234G	3.69333303329	907.1087208019726	-197.1230878122151	-1.6885817391531808	-1.0	-113.7087878227234
81	MSKGEELFTGVVPILVELDGDVNGHKFSVSGEGEGDATYGKLTLKFICTTGKLPVPWPTLVTTLSYGVQCFSRYPDHMKQHDFFKSAMPEGYVQERTIFFKDDGNYKTRAEVKFEGDTLVNRIELKGIDFKEDGNILGHKLEYNYNSHNVYIMADKQKNGIKVNFKIRHNIEDGSVQLADHYQQNTPIGDGPVLLPDNHYLSTQSALSKDPNEKRDHMVLLEFVTVAGITHGMDELYK	A226V	3.59190800078	910.4489317535526	-196.6376904733479	-1.6870250701904297	0.0	-159.56468229293824
82	MSKGEELFTGVVPILVELDGDVNGHKFSVSGEGEGDATYGKLTLKFICTTGKLPVPWPTLVTTLSYGVQCFSRYPDHMKQHDFFKSAMPEGYVQERTIFFKDDGNYKTRAEVKFEGDTLVNRIELKGIDFKEDGNILGHKLEYNYNSHNVYIMADKQKNGIKVNFKIRHNIEDGSVQLADHYQQNTPIGDGPVLLPDNHYLSTQSALSKDPNEKRDHMVLLEFVTADGITHGMDELYK	A227D	3.679454652173334	908.4490627948572	-192.8902979977429	-1.639690399169922	-2.0	-32.133683611120354
83	MSKGEELFTGVVPILVELDGDVNGHKFSVSGEGEGDATYGKLTLKFICTTGKLPVPWPTLVTTLSYGVQCFSRYPDHMKQHDFFKSAMPEGYVQERTIFFKDDGNYKTRAEVKFEGDTLVNRIELKGIDFKEDGNILGHKLEYNYNSHNVYIMADKQKNGIKVNFKIRHNIEDGSVQLADHYQQNTPIGDGPVLLPDNHYLSTQSALSKDPNEKRDHMVLLEFVTAPGITHGMDELYK	A227P	3.73116200157	908.4269178810582	-195.8010808117688	-1.6895314625331337	-1.0	-62.41084239598668
84	MSKGEELFTGVVPILVELDGDVNGHKFSVSGEGEGDATYGKLTLKFICTTGKLPVPWPTLVTTLSYGVQCFSRYPDHMKQHDFFKSAMPEGYVQERTIFFKDDGNYKTRAEVKFEGDTLVNRIELKGIDFKEDGNILGHKLEYNYNSHNVYIMADKQKNGIKVNFKIRHNIEDGSVQLADHYQQNTPIGDGPVLLPDNHYLSTQSALSKDPNEKRDHMVLLEFVTASGITHGMDELYK	A227S	3.63820589306	911.667034018712	-192.50602685287595	-1.6416106905255998	1.0	-1.3004339944974244
85	MSKGEELFTGVVPILVELDGDVNGHKFSVSGEGEGDATYGKLTLKFICTTGKLPVPWPTLVTTLSYGVQCFSRYPDHMKQHDFFKSAMPEGYVQERTIFFKDDGNYKTRAEVKFEGDTLVNRIELKGIDFKEDGNILGHKLEYNYNSHNVYIMADKQKNGIKVNFKIRHNIEDGSVQLADHYQQNTPIGDGPVLLPDNHYLSTQSALSKDPNEKRDHMVLLEFVTATGITHGMDELYK	A227T	3.728284521005	910.7018506500837	-193.7037776596844	-1.6530938829694477	0.0	-10.062734056676994
86	MSKGEELFTGVVPILVELDGDVNGHKFSVSGEGEGDATYGKLTLKFICTTGKLPVPWPTLVTTLSYGVQCFSRYPDHMKQHDFFKSAMPEGYVQERTIFFKDDGNYKTRAEVKFEGDTLVNRIELKGIDFKEDGNILGHKLEYNYNSHNVYIMADKQKNGIKVNFKIRHNIEDGSVQLADHYQQNTPIGDGPVLLPDNHYLSTQSALSKDPNEKRDHMVLLEFVTAVGITHGMDELYK	A227V	3.63948832975	911.8726165999042	-195.20385609939692	-1.6677562168666296	0.0	-25.279270054067737
87	MSKGEELFTGVVPILVELDGDVNGHKFSVSGEGEGDATYGKLTLKFICTTGKLPVPWPTLVTTLSYGVQCFSRYPDHMKQHDFFKSAMPEGYVQERTIFFKDDGNYKTRAEVKFEGDTLVNRIELKGIDFKEDGNILGHKLEYNYNSHNVYIMADKQKNGIKVNFKIRHNIEDGSVQLADHYQQNTPIGDGPVLLPDNHYLSTQSALSKDPNEKRDHMVLLEFVTAVGITHGKDELYK	A227V:M233K	3.69901268767	911.8726165999042	-195.20385609939692	-1.6677562168666296	-1.0	-25.279270054067737
88	MSKGEELFTGVVPILVELDGDVNGHKFSVSGEGEGDDTYGKLTLKFICTTGKLPVPWPTLVTTLSYGVQCFSRYPDHMKQHDFFKSAMPEGYVQERTIFFKDDGNYKTRAEVKFEGDTLVNRIELKGIDFKEDGNILGHKLEYNYNSHNVYIMADKQKNGIKVNFKIRHNIEDGSVQLADHYQQNTPIGDGPVLLPDNHYLSTQSALSKDPNEKRDHMVLLEFVTAAGITHGMDELYK	A37D	3.4731415931	907.0519250597616	-197.93825637176636	-1.6905024392264232	-2.0	-120.15061807661493
89	MSKGEELFTGVVPILVELDGDVNGHKFSVSGEGEGDDTYGKLTLKFICTTGKLPVPWPTLVTTLSYGVQCFSRYPDHMKQHDFFKSAMPEGYVQERTIFFKDDGNYKTRAEVKFEGDTLVNRIELKGIDFKEDGNILGHKLEYNYNSHNVYIMADKQKNGVKVNFKIRHNIEDGSVQLADHYQQNTPIGDGPVLLPDNHYLSTQSALSKDPNEKRDHMVLLEFATAAGITHGMDELYK	A37D:I161V:V224A	3.0348911391400004	900.1577498747602	-199.70110230520368	-1.6898057120186942	1.0	-176.0796295938312
90	MSKGEELFTGVVPILVELDGDVNGHKFSVSGEGEGDDTYGKLTLKFICTTGKLPVPWPTLVTTLSYGVQCFSRYPDHMKQHDFFKSAMPEGYVQERTIFFKDDGNYKTRAEVKFEGDTLVNRIELKGIDFKEDGNILGHKLEYNYNSHNVYIMADKQENGIKVNFKIRHNIEDGSVQLADHYQQNTPIGDGPVLLPDNHYLSTQSALSKDPNEERDHMVLLEFVTAAGITHGMDELYK	A37D:K158E:K214E	3.44371987545	900.3621872502817	-203.7447025962174	-1.700930186680385	0.0	-171.83592564362723
91	MSKGEELFTGVVPILVELDGDVNGHKFSVSGEGEGDDTYGKLTLKFICTTGKLPVPWPTLVTTLSYGVRCFSRYPDHMKQHDFFKSAMPEGYVQERTIFFKDDGNYKTRAEVKFEGDTLVNRVELKGIDFKEDGNILGHKLEYNYNSHNVYIMADKQKNGIKVNFKIRHNIEDGSVQLADHYQQNTPIGDGPELLPDNHYLSTQSALSKDPNEKRDHMVLLGFVTAAGITHGMDELYK	A37D:Q69R:I123V:V193E:E222G	1.36963052204	887.3496275766761	-211.1999634616077	-1.76617431640625	-3.0	-286.3154120667477
92	MSKGEELFTGVVPILVELDGDVNGHKFSVSGEGEGDDTNGKLTLKFICTTGKLPVPWPTLVTALSYGVQCFSRYPDHTKQHDFFKSAMPEGYVQERTIFFKDDGNYKTRAEVKFEGDTLVNRIELKGIDFKEDGNILGHKLEYNYNSHNVYIMADKQKNGIKVNFKIRHNIEDGSVQLADHYQQNTPIGDGPVLLPDNHYLSTQSALSKDPNEKRDHLVLLEFVTAAGITHGMDELYK	A37D:Y39N:T63A:M78T:M218L	1.30103176561	890.983642647031	-205.877647254616	-1.6884946823120115	-3.0	-292.07755694181213
93	MSKGEELFTGVVPILVELDGDVNGHKFSVSGEGEGDGTYGKLTLKFICTTGKLPVPWPTLVTTLSYGVQCFSRYPDHMKQHDFFKSAMPEGYVQERTIFFKDDGNYKTRAEVKFEGDTLVNRIELKGIDFKEDGNILGHKLEYNYNSHNVYIMADKQKNGIKVNFKIRHNIEDGSVQLADHYQQNTPIGDGPVLLPDNHYLSTQSALSKDPNEKRDHMVLLEFVTAAGITHGMDELYK	A37G	3.688542188245002	909.9424999780867	-195.45162473991516	-1.6699273245675224	0.0	-74.28301343946893
94	MSKGEELFTGVVPILVELDGDVNGHKFSVSGEGEGDGTYGKLTLEFICTTGKLPVPWPTLVATLSYGVQCFSRYPDHMKQHDFFKSAMPEGYVQERTIFFKDDGNYKTRAEVKFEGDTLVNRIELKGIDFKEDGNILGHKLEYNYNSHNVYIMADKQKNGIKVNFKIRHNIEDGSVQLADHYQQNTPIGDGPVLLPDSHYLSTQSALSKDPNEKREHMVLLEFVTAAGITHGMDELYK	A37G:K45E:T62A:N198S:D216E	1.47635957491	891.6260198550563	-210.63491716608405	-1.707744598388672	4.0	-200.39030037630715
95	MSKGEELFTGVVPILVELDGDVNGHKFSVSGEGEGDGTYGKLTLKFICTTGKLPVPWPTHVTTLSYGVQCFSRYPDHMKQHDFFKSAMPEGYVQERTIFFKDDGNYKTRAEVKFEGDTLVNRIELKGIDFKEDGNILGHKLEYNYNSHNVCIMADKQKNGIKVNFKIRHNIEDGSVQLADHYQQNTPIGDGPVLLPDNHYPSTQSALSKDPNVKRDHMVLLEFVTAAGITHGMDELYK	A37G:L60H:Y151C:L201P:E213V	1.30102999206	879.9286930518729	-216.04385548457503	-1.8229188919067385	-11.0	-495.95286845157614
96	MSKGEELFTGVVPILVELDGDVNGHKFSVSGEGEGDGTYGKLTLKFICTTGKLPVPWPTLVTTLSYGVQCFSRYPDHMKQHDFFKSAMPEGYVLERTIFFKDDGNYKTRAEVKFEGDTLVNRIELKGIDFKEDGNILGHKLEYNYNSRNVYIMADKQKNGIKVNFKIRHNIEDGSVQLADHYQQNTPIGDGPVLLPDNHYLSTQSALSKDPNEKRDHMVLLEFVTAAGITHGMDELYK	A37G:Q94L:H148R	1.30103064869	897.3850150720127	-199.06165029481053	-1.681424413408552	-2.0	-97.2660697457863
97	MSKGEELFTGVVPILVELDGDVNGHKFSVSGEGEGDGTYGKLTLKFICATGKLPVPWPTLVTTLSYGVQCFSRYPDHMKQHDFFKSAMPEGYVQERTIFFMDDGNYKTRAEVKFEGDTLVNRIELKGIDFKEDGNILGHKLEYNYNSHNVYIMADKQKNGIKANFKIRHNIEDGSVQLADHYQQNTPIGDGPVLLPDNHYLSTQSALSKDPNEKRDHMVLLEFVTAAGITHGMDELYK	A37G:T49A:K101M:V163A	3.12315995185	898.3493927338677	-201.74792916700244	-1.692709241594587	-1.0	-294.0442462855731
98	MSKGEELFTGVVPILVELDGDVNGHKFSVSGEGEGDGTYGKLTLKFICTTGKLPVPWPPLVTTLSYGVQRFSRYPDHMKQHDFFKSAMPEGYVQERTIFFKDDGNYKTRAEVKFEGDTLVNRIELKGIDFKEDGNTLGHKLEYNYNSHNVYIMADKQKNGIKVNFKIRHSIEDGSVQLADHYQQNTPIGDGPVLLPDNHYLSTQSALSKDPNEKRDHMVLLEFVTAAGITHGMDELYK	A37G:T59P:C70R:I136T:N170S	1.59382398613	884.5924730119887	-212.1001758761704	-1.7829562595912392	-4.0	-431.5199453620857
99	MSKGEELFTGVVPILVELDGDVNGHKFSVSGEGEGDGTYGKLTLKFICTTGKLPVPWPTLVSTLSYGVQCFSRYPDHMKQHDFFKSAMPEGYVQERTIFFKDDGNYKTRAEVKSEGDTLVNRIELKGIDFKEDGNILGHKLEYNYSSHNVYIMADKQKNGIKVSFKIRHNIEDGSVQLADRYQQNTPIGDGPVLLPDNHYLSTQSALSKDPNEKRDHMVLLEFVTAAGITHGMDELYK	A37G:T62S:F114S:N146S:N164S:H181R	1.30103082225	881.6688343862324	-209.8646569289267	-1.7586909702845983	2.0	-291.72164699904664
100	MSKGEELFTGVVPILVELDGDVNGHKFSVSGEGEGDPTYGKLTLKFICTTGKLPVPWPTLVTTLSYGVQCFSRYPDHMKQHDFFKSAMPEGYVQERTIFFKDDGNYKTRAEVKFEGDTLVNRIELKGIDFKEDGNILGHKLEYNYNSHNVYIMADKQKNGIKVNFKIRHNIEDGSVQLADHYQQNTPIGDGPVLLPDNHYLSTQSALSKDPNEKRDHMVLLEFVTAAGITHGMDELYK	A37P	3.68650160282	910.5982155544452	-197.30496465042236	-1.6804347719464985	-1.0	-123.30174512892208
101	MSKGEELFTGVVPILVELDGDVNGHKFSVSGEGEGDPTYGKLTLKFICTTGKLPVPWPTLVTTLSYGVQCFSRYPDHMKQHDFFKSAMPEGYVQERTIFFKDDGNYKTRAEVKFEGDTLVNRIELKGIDFKEDGNILGHKLEYNYNSHNVYIMADKQKNGIKVNFKIRHNTEDGSVQLADHYQQNTPIGDGPVLLPDNHYLSTQSALSKDPNEKRDHMALLEFVTAAGTTHGMDELYK	A37P:I171T:V219A:I229T	3.2311789766100003	903.4742649040608	-209.225562799722	-1.7249695914132257	-3.0	-217.73068764874404
102	MSKGEELFTGVVPILVELDGDVNGHKFSVSGEGEGDPTYGKLTLKFICTTGKLPVPWPTHVTTLSYGVQCFSRYPDHMKQHDFFKSAMPEGYVQERTIFFKDDGNYKTRAEVKFEGDTLVNRIELKGIDFKEDGNILGHKLEYNYNSHNVYITADKQKNGIKVNFKIRHNIEDGSVQLADHCQQNTPIGDGPVLLPDNHYLSTQSALSKDPNEKRDHMVLLEFVTAAGITHGMDELYK	A37P:L60H:M153T:Y182C	1.44960120838	895.2254012182393	-199.6800136305392	-1.7174336569649833	-7.0	-300.16133786670144
103	MSKGEELFTGVVPILVELDGDVNGHKFSVSGEGEGDPTYGKLTLKFICTTGKLPVPWPTLVTTLSYGVQCFSRYPDHMKQHDFFKSAMPEGYVQERTIFFKDDGNYKTRAEVKFEGDTLVNRIELKGIDFKEDGNILGHKLEYNYNSHSVYIMADKLKNGIKVNFKIRHNIEDGSVQLADHYQQNTPIGDGPVLLPDNHYLSTLSALSKDPNEKRDHMVLLEFVTAAGITHGMDELHK	A37P:N149S:Q157L:Q204L:Y237H	3.25909873823	901.519736021388	-206.31731512025	-1.7113794599260603	-2.0	-204.6470886161482
104	MSKGEELFTGVVPILVELDGDVNGHKFSVSGEGEGDPTYGKLTLKFICTTGKLPVPWPTLVTTLSYGVQCFSRYPDHMKQHDFFKSAMPEGYVQERTIFFKDDGNYKTRAEVKFEGDTLVNRIELKGIDFKEDGNILGHKLEYNYNSHNVYIMADKQKNGIKVSFKIRHNIEDGSVQLADHYQQNTPIGDGPVLLPDNHYLSTQSALSKDPNEKRDHMVLLEFVTAAGITHGMDELYK	A37P:N164S	3.69561979116	906.2638036450198	-198.4480785019696	-1.6898212432861328	0.0	-143.6965407822331
105	MSKGEELFTGVVPILVELDGDVNGHKFSVSGEGEGDSTYGKLTLKFICTTGKLPVPWPTLVTTLSYGVQCFSRYPDHMKQHDFFKSAMPEGYVQERTIFFKDDGNYKTRAEVKFEGDTLVNRIELKGIDFKEDGNILGHKLEYNYNSHNVYIMADKQKNGIKVNFKIRHNIEDGSVQLADHYQQNTPIGDGPVLLPDNHYLSTQSALSKDPNEKRDHMVLLEFVTAAGITHGMDELYK	A37S	3.6395046566300007	908.87481563832	-194.41583310440183	-1.654739924839565	1.0	-21.95944070845091
106	MSKGEELFTGVVPILVELDGDVNGHKFSVSGEGEGDSTYGKLTLKFICTTGKLPVPWPTLVTTLSYGVQCFSRYPDHMKQHDFFKSAMPEGYVQERTIFFKDDGNYKTRAEVKFEGDTLVNRIELKGIDFKEDGNILGHKLEYNYNSHNVYIMADKQKNGIKVNFKIRHNIEDGSVQLADHYQQNTPIGDGPVLLPDNHYLSTQSALSKDPNEKRDHMVLLEFVTAAGITHGMDGLYK	A37S:E235G	3.5804618671099995	908.87481563832	-194.41583310440183	-1.6547400610787528	-1.0	-21.95944070845091
107	MSKGEELFTGVVPILVELDGDVNGHKFSVSGEGEGDSTYGKLTLKFICTTGKLPVPWPTLVTTLSYGVQCFSRYPDHMKQHDFFKSAMPEGYVQERTIFFKDDGNYKTRAEVKFEGDTLVNRIELKGIDFKEDGNILGHKLEYNYNSHNVYIMADKQKNGIKVNFKIRHNIEDGSVQLADHYQQNTPIGDGPVLLPDNHYLSTQSALSKDPNEERDHMVLLEFVTAAGITHGMDELYK	A37S:K214E	3.63635680956	905.8799154231938	-195.3107751496136	-1.6550089972359794	2.0	-30.263099856762125
108	MSKGEELFTGVVPILVELDGDVNGHKFSVSGEGEGDSTYGKLTLKFICTTGKLPVPWPTPVTTLSYGVQCFSRYPDHMKQHDFFKSAMPEGYVQERTIFFKDDGNYKTRAEVKFEGDTLVNRIELKGIDFKVDGNILGHKLEYNYNSHNVYIMADKQKNGIKVNFKIRHNIEDGSVQLADHYQQNTPIGDGPVLLPDNHYQSTQSALSKDPNEKRDHMVLLEFVTAAGITHGMDELYK	A37S:L60P:E132V:L201Q	1.3023267285	889.3331913937282	-208.0943550951779	-1.7686774390084403	-7.0	-328.78013368444095
109	MSKGEELFTGVVPILVELDGDVNGHKFSVSGEGEGDSTYGKLTLKFICTTGKLPVPWPTLVTTLSYGVQCFSRYPDHMKQHDFFKSAMPEGYVQERTIFFKDDGNYKTRAEVKFEGDTLVNRIELKGIDFKEDGNILGHKLEYNYNSHNVYIMADKQKNGIKVNFKIRHNIEDGGVQLADHYQQNTPIGDGPVLLPDNHYLSTLSALSKDPNEKRDHMDLLEFVTAAGITHGMDELYK	A37S:S175G:Q204L:V219D	3.28870479131	894.995642541021	-207.7924791164696	-1.691509791782924	-4.0	-106.15753357677069
110	MSKGEELFTGVVPILVELDGDVNGHKFSVSGEGEGDSTYGKLTLKFICATGKLPVPWPTLVTTLSYGVQCFSRYPDHMKQHDFFKSAMPEGYVQERTIFFKDDGNYKTRAEVKFEGDTLVNRIELKGIDFKEDGNILGHKLEHNYNSHNVYIMADKQKNGIKVNFKIRHNIEDGSVQLADHYQQNTPIGDGPVLLPDNHYLSTQSALSKDPNEKRDHMVLLEFVTAAGITHGMDELYK	A37S:T49A:Y143H	3.484751974	897.1147385437016	-204.2833420149982	-1.6914785930088587	3.0	-123.52455055238802
111	MSKGEELFTGVVPILVELDGDVNGHKFSVSGEGEGDSTYGKLTLKFICTTGKLPVPWPTLVTTLSYGVQCFSRYPDHMKQHDFFKSAMPEGRVQERTIFFKDDGNYKTRAEVKFEGDTLVNRIELKGIDFKEDGYILGHKLEYNYNSHNVYIMADKQKNGIKENFKIRHNIEDGSGQLADHYQQNTPIGDGPVLLPDNHYLSTQSALSKDPNEERDHMVLLEFVTAAGIAHGMDELYK	A37S:Y92R:N135Y:V163E:V176G:K214E:T230A	1.30103004967	880.242754730951	-210.87565519288185	-1.7781090055193218	-7.0	-424.7436943015345
112	MSKGEELFTGVVPILVELDGDVNGHKFSVSGEGEGDTTYGKLTLKFICTTGKLPVPWPTLVTTLSYGVQCFSRYPDHMKQHDFFKSAMPEGYVQERTIFFKDDGNYKTRAEVKFEGDTLVNRIELKGIDFKEDGNILGHKLEYNYNSHNVYIMADKQKNGIKVNFKIRHNIEDGSVQLADHYQQNTPIGDGPVLLPDNHYLSTQSALSKDPNEKRDHMVLLEFVTAAGITHGMDELYK	A37T	3.69262144092	909.2054157971552	-197.5740615017712	-1.6849351610456194	0.0	-102.87362852125611
113	MSKGEELFTGVVPILVELDGDVNGHKFSVSGEGEGDTTYGKLTLKFICTTGKLPVPWPTLVTTLSYGVQCFSRYPDHMKQHDFFKSAMPEGYVQERTIFFKDDGNYKTRAEVKFEGDTLVNRIELKGIDFKEDGNILGHKLEYNYNSHNVYIMADKQKNGIKVNFKIRHNIEDGSVQLTDHYQQNTPIGDGPVLLPDDHYLSTQSALSKDPNEKRDHMVLLEFVTAAGITHGMDELYK	A37T:A179T:N198D	3.1389339351300003	901.5777685863496	-202.26371233537796	-1.7277720315115792	2.0	-197.89993899689827
114	MSKGEELFTGVVPILVELDGDVNGHKFSVSGEGEGDTTYGKLTLKFICTTGKLPVPWPTLVTTLSYGVQCFSRYPDHMKQHDFFKSAMPEGYVQERTIFFKDDGNYKTRAEVKFEGDTLVNRIVLKGIDFKEDGNILGHKLEYNYNSHNVYIMADRQKNGIKVNFKIRHNIEDGSVQLADHYQQNTPIGDGPVLLPDNHYLSTQSALSKDPNEKRDHMVLLEFVTAAGITHGMDEQYK	A37T:E124V:K156R:L236Q	3.50989704856	901.7069740337574	-204.30644506588575	-1.6907149723597936	-2.0	-126.54760614888313
115	MSKGEELFTGVVPILVELDGDVNGHKFSVSGEGEGDTTYGKLTLKFICTTGKLPVPWPTLVTTLSYGVQCFSRYPDHMKQHDFFKSAMPEGYVQERTIFFKDDGNYKTRAEVKFEGDTLVNRIELKGIDFKGDGNILGHKLEYNYNSHNVYIMADKQKNGIKVNFKIRHNIGDGSVQLADHYQQNTPIGDGPVLLPDSHYLSTQSALSKDPNEKRDHMVLLEFVTAAGITHGMDELYK	A37T:E132G:E172G:N198S	3.29730463582	895.4029287287658	-206.247523535043	-1.7113485336303709	-3.0	-210.41322133227698
116	MSKGEELFTGVVPILVELDGDVNGHKFSVSGEGEGDTTYGKLTLKFICTTGKLPVPWPTLVTTLSYGVQCFSRYPDHMKQHDFFKSAMPEGYVQERTIFFKDDGNYKTRAEVKFEGDTLVNRIELKGIDFKEDGNILGHKLEYNYNSHNVYIMADKQKNGIKVNFKIRHNIEDGSVQLADHYQQNTPIGDGPVLLPDNHYLSTQSALSKDPNGKRDHMVLLEFVTAAGITHGMDELYK	A37T:E213G	1.29944409644	903.6001368028165	-204.1817486844957	-1.7107396806989397	-2.0	-198.87127757101507
117	MSKGEELFTGVVPILVELDGDVNGHKFSVSGEGEGDTTYGKLTLKFICTTGKLPVPWPTLVTTLSYGVQCFSRYPDHMKQHDFFKSAMPVGYVLERTIFFKDDGNYKTRAVVKFEGDTLVNRIELKGIDFKEDGNVLGHKLEYNYNSHNVYIMAGKQRNGIKVNFKIRHNIEDGSVQLADHNQQNTPIGDGPVLLPDNHYLSTQSALSKDPNEKRDHMVLLEFVTAAGITHGMDELYK	A37T:E90V:Q94L:E111V:I136V:D155G:K158R:Y182N	1.30237333852	884.1939405733929	-217.98359209671617	-1.7797799791608535	-5.0	-270.2251688025859
118	MSKGEELFTGVVPILVELDGDVNGHKFSVSGEGEGDTTYGKLTLKFICTTGKLPVPWPTLVTTLSYGVQCFSRYPDHMKQHDFFKSAMPEGYVQERTIFFKDDGNYKTRAEVKFEGDTLVNRIELKGIDFKEDGNILGHKLEYNYNSHNVYIMADKQKNGIKVNFKIRHNIEDGSVQLADHYQQNTPIGDGPVLLPDNHYLSTQSALSKDPNEKRDHMVLLELVTAAGITHGMDELYK	A37T:F223L	3.56198110393	904.5249287177912	-198.3599787838757	-1.6851730346679688	1.0	-129.29044890782606
119	MSKGEELFTGVVPILVELDGDVNGHKFSVSGEGEGDTTYGKLTLKFICTTGKLPVPWPTLVTTLSYGVQCFSRYPDHMKQHDSFKSAMPEGYVQERTIFSKDDGNYKTRAEVKFEGDTLVNRIELKGIDFKEDGNTLGHKLEYNYNSHNVYILADKRENGIKVNLKIRHNIEDGSVQLADHYQQNTPIGDGPVLLPDNHYLSTQSALSKDPNEKRDHKVLLEFVTAAGTTHGMDEPYK	A37T:F83S:F100S:I136T:M153L:Q157R:K158E:F165L:M218K:I229T:L236P	1.30157023761	871.2557471426667	-235.7418960444629	-1.8613508769444056	-5.0	-649.7050105325502
120	MSKGEELFTGVVPILVELDGDVNGHKFSVSGEGEGDTTYGKLTLKFICTTGKLPVPWPTLVTTLSYGVQCFSRYPDHMKQHDFSKSAMPEGYVQERTIFFKDDGNYKTRAEVKFEGDTLVNRIELKGIDFKEDGNILGHKLEYNYNSHNVYIMADKQKNGIKVNFKIRHNIEDGSVQLADHYQQNTPIGDGPVLLPDNHYLSTQSALSKDPNEKRDHMVLLEFVTAAGITHGMDELYK	A37T:F84S	1.77346152991	901.528952032696	-203.3641904629767	-1.7010696956089564	-2.0	-139.38604804347835
121	MSKGEELFTGVVPILVELDGDVNGHKFSVSGEGEGDTTYGKLTLKFICTTGKLPVPWPTLVTTLSYGVQCFSRYPDHMKQHDFSKSAMPEGYVQERTIFFKDDGNYKTRAEVKFEGDTLVNRIELKGIDFKEDGNILGHKLEYNYNSHNVYIMADKQKNGIKVNFKIRHNIEDGSVQLADHYQQNTPVGDGPVLLPDNHYLSTQSALSKDPNEKRDHMVLLEFVTAAGITHGMDELYK	A37T:F84S:I188V	1.45343800146	901.528952032696	-206.98356914892796	-1.7005372728620256	1.0	-153.95566842525014
122	MSKGEELFTGVVPILVELDGDVNGHKFSVSGEGEGDTTYGKLTLKFICTTGKLPVPWPTLVTTLSYGVQCFSRYPDHMKQHDFFKSAMPEGYVQERTISFKDDGNYKTRAEVKFEGDTLVNRIELKGIDFKEDGNILGHKLEYNYNSHNVYIMADKQKNGIKVNFKIRHNIEDGSVQLADHYQQNTPIGDGPVLLPDNHYLSTQSALSKDPDEKRDHMVLLEFVTAAGITHGMDVLYK	A37T:F99S:N212D:E235V	3.73506103832	908.9018260875428	-199.34757076576352	-1.671194621494838	-3.0	-154.0460038776414
123	MSKGEELFTGVVPILVELDGDVNGHKFSVSGEGEGDTTYRKLTLKFICTTGKLPVPWPTLVTTLSYGVQCFSRYPDHMKQHDFFKSAMPEGYVLERTIFFKDDGNYKARAEVEFEGDTLVNRIELKGIDFKEDGSILGHKLEYNYNSHNVYIMADEQKNGIKVNFKIRHNVEDGSVQLAVHYQQNTPIGDGPVLLPDNHHLSTQSALSRDPNEKRDHMVLLEFVTVAGITHGMDELYK	A37T:G40R:Q94L:T108A:K113E:N135S:K156E:I171V:D180V:Y200H:K209R:A226V	1.30102997467	861.8897703656799	-232.60740955546495	-1.8472298213413785	4.0	-694.4633786468116
124	MSKGEELFTGVVPILVELDGDVNGHKFSVSGEGEGDTTYGKLTLKFICTTGKLPVPWPTLVTTLSYDVQCFSRYPDHMKQHDFFKSAMPEGYVQERTIFFKDDGNYKTRAEVKFEGDTLVNRIELKGIDFKEGGNILGHKLEYNYNSHNVYIMADKQKNGIKVNFKIRHNIEDGSVQLADHYQQNTPIGDGPVLLPDNHYLSTQSALSKDPNEKRDHMVLLEFVTAAGITHGMDELYK	A37T:G67D:D133G	1.3010320732	896.191351603341	-204.39186786487696	-1.722949436732701	-2.0	-102.87362852125611
125	MSKGEELFTGVVPILVELDGDVNGHKFSVSGEGEGDTTYGKLTLKFICTTGKLPVPWPTLVTTLSYGVQCFSRYPDHMKQPDFFKSAMPEGYVQERTIFFKDDGNYKTRAEVKFEGDTLVNRIELKGIDFKEDGNILGHKLEYNYNSHNVYIMADKQKNGIKVNFKIRHNIEDGSVQLADHYQQNTPIGDGPVPLPDNHYLSTQSALSEDPNERRDHMALLEFVTAAGITHGMDELYK	A37T:H81P:L194P:K209E:K214R:V219A	1.68176306375	896.0119888837462	-218.82320219650865	-1.8116434642246788	-1.0	-392.6809870248519
126	MSKGEELFTGVVPILVELDGDVNGHKFSVSGEGEGDTTYGKLTLKFICTTGKLPVPWPTLVTTLSYGVQCFSRYPDHMKQHDFFKSAMPEGYVQERTIFFKDDGNYKTRAEVKFEGDTLVNRIELKGVDFKEDGNILGHKLEYNYNSHNVYIMADKQKNGIKVNFKIRHNIEDGSVQLADHYQQNTPIGDGPVLLPDNHYLNTQSALSKDPNEKRDHMVLLEFVAAAGITHGMDELYK	A37T:I128V:S202N:T225A	3.4968436361	896.707962372363	-198.06609450653195	-1.7006074360438757	4.0	-191.03691201990668
127	MSKGEELFTGVVPILVELDGDVNGHKFSVSGEGEGDTTYGKLTLKFICTTGKLPVPWPTLVTTLSYGVQCFSRYPDHMKQHDFFKSAMPEGYVQERTIFFKDDGNYKTRAEVKFEGDTLVNRIELKGVDFKEDGNILGHKLEYNHNSHNVYIMADKQKNGIKANFKIRHNIEDGGVQLADHYQQNTPIGDGPVLLPDNHYLSTQSALSKDPNEKRDHMVLLEFVTAAGITHGMDELYK	A37T:I128V:Y145H:V163A:S175G	3.71964860095	899.1322332869922	-202.00701305642724	-1.6693175179617743	5.0	-248.5342069545433
128	MSKGEELFTGVVPILVELDGDVNGHKFSVSGEGEGDTTYGKLTLKFICTTGKLPVPWPTLVTTLSYGVQCFSRYPDHMKQHDFFKSAMPEGYVQERTIFFKDDGNYKTRAEVKFEGDTLVNRIELKGIDFKEDGNNLGHKLEYNYNSHNVYIMADKQKNGIKVNFKIRHNIEDGSVQLADHYQQNTPIGDGPVLLPDNHYLSTQSALSKDPNEKRDHLVLLEFVTAAGITHGMDELHK	A37T:I136N:M218L:Y237H	1.30426820661	896.9474045813977	-204.14543977752328	-1.7364324842180523	2.0	-221.57664930235225
129	MSKGEELFTGVVPILVELDGDVNGHKFSVSGEGEGDTTYGKLTLKFTCTTGKLPVPWPTLVTTLSYGVQCFSRYPDHMKQHDIFKSATPEGYVQERTIFFKDDGNYKTRAEVKFEGDTLVNRIELKGVDFKEDGNILGHKLEYNYNSHNVYIMADKQKNGFKANFKIRHNIEDGSVRLADHYQQNTPIGDGPVLLPDNHYLSTQSALSKDPIEKRDHVVLLEFVTAAGITHGMDELYK	A37T:I47T:F83I:M88T:I128V:I161F:V163A:Q177R:N212I:M218V	1.6013185457	873.5051698955203	-227.37125647068024	-1.8339813777378624	1.0	-715.6371636239862
130	MSKGEELFTGVVPILVELDGDVNGHKFSVSGEGEGDTTYGRLTLKFICTTGKLPVPWPTLVTTLSYGVQCFSRYPDHMKQHDFFKSAMPEGYVQERTIFFKDDGNYKTRAEVKFKGDTLVNRIELKGIDFKEDGNILGHKLEYYYNSHNVYIMADKQKNGIKVNFKIRHNIEDGSVQLADHYQLNTPIGDGPVLLPDNHYLSTQSALSKDPNEKRDHMVLLEFVTAAGITHGMDELYK	A37T:K41R:E115K:N144Y:Q184L	3.25658360919	890.9030974870675	-208.11020724847916	-1.7449951171875	0.0	-211.93514881839334
131	MSKGEELFTGVVPILVELDGDVNGHKFSVSGEGEGDTTYGKLTLMFTCTTGKLPVPWPTLVTTLSYGVQCFSRYPDHMKQHDLFKSAMPEGYVQERTIFFKDDGNYKTRAEVEFEGDTLVNRIELKGIDFKEDGNILGHKLEYNYNSHNVYIMAVKQKNGIKVNFKIRHNIEDGSVQLADHYQQNTPIGDGPVLLPDNHYLSTLSALSKDPNEKRDHMVLLEFVTAAGITHGMDELYK	A37T:K45M:I47T:F83L:K113E:D155V:Q204L	1.30111374471	878.5393883099057	-226.7829584516585	-1.8177401678902765	-5.0	-438.5238349686056
132	MSKGEELFTGVVPILVELDGDVNGHKFSVSGEGEGDTTYGKLTLKFICTTGRLPVPWPTLVTTLSYGVQCFSRYPDHMKQHDFFKSAMPEGYVQERTIFFKDDGNYKTRAEVKFEGDTLVNRIELKGIDIKEDGNILGHKLEYNYNSHNVYIMADKQRNGIKANFKIRHNIEDGSVQLADHYQQNTPIGDGPVLLPDNHYLSTQSALSKDPYEKRDHMVLLEFVTAAGITHGMDELYK	A37T:K52R:F130I:K158R:V163A:N212Y	3.74039569256	897.1872287787637	-209.93471017852423	-1.7446212768554688	4.0	-349.6692047482994
133	MSKGEELFTGVVPILVELDGDVNGHKFSVSGEGEGDTTYGKLTLKFICTTGKLPVPWPTLVTTLSYGVQCFSRYPDHMQQHDFFKSAMPEGYVQERTIFFKDDGNFKTRAEVKFEGDTLVNRIELKGIDFEEDGNILGHKLEYNYNSHNVYIMADKQRNGIKVNFKIRHNIEGGSVQLADHYQQNTPIGDGPVLLPDNHYLSTQSALSKDPNEKRDHMVLLEFVTAAGITHGMDELYK	A37T:K79Q:Y106F:K131E:K158R:D173G	3.51164731387	887.4125701365547	-209.96590331569317	-1.7285973685128349	7.0	-246.69888961499345
134	MSKGEELFTGVVPILVELDGDVNGHKFSVSGEGEGDTTYGKLTLKFICTTGKLPVPWPTLVTTLSYGVQCFSRYPDHMRQHDFFKSAMPEGYVQERTIFFKDDGNYKTRAEVKFEGDTLVNRIELKGIDFKEDGNILGHKLEYNYNSHNVYIMADKQKNGIKVNFKIRHNIEDGSVQLADHYQQNTPIGDGPVLLPDNHYLSTQSALSKDPNEKRDHMVLLEFVTAAGITHGMDELYK	A37T:K79R	3.76406938215	905.9617872809296	-199.5493909008801	-1.6900333677019392	3.0	-105.30260208912031
135	MSKGEELFTGVVPILVELDGDVNGHKFSVSGEGEGDTTYGKLTLKFICTTGKLPVPWPTLVTTLSYGVQCFSRYPDHMKQHDFFESAMPEGYVQERTIFFKDDGNYKTRAEVKFEGDTLVNRIELKGIDFKEDGNILGHKLEYNYNSHNVYIMADKQKNGIKVNFKIRHNIEDGSVQLADHYQQNTPIGDGPVLLPDNHYLSTQSALSKDPNEKRDHMALLEFVTAAGITHGMDELYK	A37T:K85E:V219A	1.301029812	898.803337443208	-208.1349440701306	-1.7334515707833429	1.0	-199.0570465364395
136	MSKGEELFTGVVPILVELDGDVNGHKFSVSGEGEGDTTYGKLTLKFICTTGKLPVPWPTLVTTLSYGVQCFSRYPDHKKQHDFFKSAMPEGYVQERTIFFKDDGNYKTRAEVKFEGDTLVNRIELKGVDFKGDGNILGHKLEYNYNSHNAYITADKQKNGNKVNFKIRHNIEDGSVQLADHYPQNTPIGDGPVLLPDNHYLSTQSALSKDPNEKRDHMVLLEFVTAAGITHGMDELYK	A37T:M78K:I128V:E132G:V150A:M153T:I161N:Q183P	1.7498299036000002	874.2827985164845	-212.72571199014783	-1.7742802756173268	-4.0	-478.8918437978378
137	MSKGEELFTGVVPILVELDGDVNGHKFSVSGEGEGDTTYGKLTLKFICTTGKLPVPWPTLVTTLSYGVQCFSRYPDHTKQHDFFKSAMPEGYVQERTIFLKDDGNYKTRAEVKFEGDTLVNRIELKGIDFKGDGNILGHRLEYNYNSHNVYVMADKQKNGIKVNFKIRHNIEDGSVQLADHYQQNTPIGDGPVLLPDNHYLSTQSALSEDPNEKRDHMVLLGFVTAAGITHGMDELHK	A37T:M78T:F100L:E132G:K140R:I152V:K209E:E222G:Y237H	1.30103153559	875.85880243172	-219.93530364707112	-1.7582590920584542	5.0	-441.04071108701373
138	MSKGEELFTGVVPILVELDGDVNGHKFSVSGEGEGDTTYGKLTLKFICTTGKLPVPWPTLVTTLSYGVQCFSRYPDHMKQHDFFKSAMPEGYVQERTIFFKDDGYYKTRAEVKFEGDTLVNRIELKGIDFKEDGNILGHKLEYNYNSHNVYIMADKQKNGIKVNFKIRHNIEDGSVQLADHYQQNTPIGDGPVLLPDNHYLSTQSALSKDPNEKRDHMVLLEFVTAAGITHGMDELYK	A37T:N105Y	3.56961432376	905.2617804758328	-197.8932448513806	-1.6753177642822266	-2.0	-109.95707831930146
139	MSKGEELFTGVVPILVELDGDVNGHKFSVSGEGEGDTTYGKLTLKFICTTGKLPVPWPTLVTTLSYGVQCFSRYPDHMKQHDFFKSAMPEGYVQERTIFFKDDGNYKTRAEVKFEGDTLVDRIALKGVDFKEDGNILGHKLEYNYNSHTVYLMADKQRNGIKVNFKIRHNIEDGSVQLADHYQQNTPIGDGPVLLPDNHYLSTQSALSKDPNERRDRMVLLEFVTAAGITHGMDELYK	A37T:N121D:E124A:I128V:N149T:I152L:K158R:K214R:H217R	1.51981724027	868.6021006640171	-226.65738255903125	-1.7985643659319197	12.0	-399.398273471414
140	MSKGEELFTGVVPILVELDGDVNGHKFSVSGEGEGDTTYGKLTLKFICTTGKLPVPWPTLVTTLSYGVQCFSRYPDHMKQHDFFKSAMPEGYVQERTIFFKDDGNYKTRAEVKFEGDTLVSRIELKGIDFKEDGNILGHKLEYNYNSHNVYIMADKQKDGIKVNFKIRHNIEDGSVQLADHYQQNTPIGDGPVLLPDNHYLSTQSALSKDPNEKRDHMVLLEFVTAAGITHGMDELYK	A37T:N121S:N159D	3.44485275753	899.5722936889242	-207.30133474990728	-1.7186344691685267	3.0	-153.01184099489512
141	MSKGEELFTGVVPILVELDGDVNGHKFSVSGEGEGDTTYGKLTLKFICTTGKLPVPWPTLVTTLSYGVQCFSRYPDHMKQHDFFKSAMPEGYVQERTIFFKDDGNYKTRAEVKFEGDTLVNRIELKGIDFKEDGNILGHKLEYNYNSHNVYIMADKQKSGIKVNFKIRHNIEDGSVQLADHYQQNTPIGDGPVLLPDNHYLSTQSALSKDPNEKRDHMVLLEFVTAAGITHGMDELYK	A37T:N159S	3.5580760241800005	904.0970306519656	-202.78567527607083	-1.701052256992885	1.0	-122.46314585366444
142	MSKGEELFTGVVPILVELDGDVNGHKFSVSGEGEGDTTYGKLTLKFICTTGKLPVPWPTLVTTLSYGVQCFSRYPDHMKQHDFFKSAMPEGYVQERTIFFKDDGNYKTRAEVKFEGDTLVNRIELKGIDFKEDGNILGHKLEYNYNSHNVYIMADKQKYGIKVNFKIRHDIEDGSVQLADHYQQNTPIGDGPVLLPDNHYLSTQSALSKDPNEKRDHMVLLEFVTAAGITHDMDELYK	A37T:N159Y:N170D:G232D	3.3787214484	898.1257908337802	-202.7159272916615	-1.7156348909650532	-1.0	-164.8131631401314
143	MSKGEELFTGVVPILVELDGDVNGHKFSVSGEGEGDTTYGKLTLKFICTTGKLPVPWPTLVTTLSYGVQCFSRYPDHMKQHDFFKSAMPEGYVQERTIFFKDDGNYKTRAEVKFEGDTLVNRIELKGIDFKEDGNILGHKLEYNYNSHNVYIMADKQKNGIKVNFKIRHNIEDGSVQLADHYQQNTPIGDGPVLLPDSHYLSTQSALSKDPNEKRDHMVLLEFVTAAGITHGMDELYK	A37T:N198S	3.75356833938	905.4433124967154	-198.38639079406855	-1.6890550340924944	1.0	-116.92298746916853
144	MSKGEELFTGVVPILVELDGDVNGHKFSVSGEGEGDTTYGKLTLKFICTTGKLPVPWPTLVTTLSYGVQCFSRYPDHMKQHDFFKSAMPEGYVQERTIFFKDDGNYKTRAEVKFEGDTLVNRIELKGIDFKEDGNILGHKLEYNYNSHNVYIMADKQKNGIKVNFKIRHNIEDGSVQLADHYQQNTPIGDGPVLLPDNHYLSTQSALSKDANEKRDHMVLLEFVTAAGITHGMDELYK	A37T:P211A	3.71712992756	905.4803659799044	-202.575547400862	-1.6994306019374303	-1.0	-155.50303392439332
145	MSKGEELFTGVVPILVELDGDVNGHKFSVSGEGEGDTTYGKLTLKFICTTGKLPVLWPTLVTTLSYGVQCFSRYPDHMKQHDFFKSAMPEGYVQERTIFFKDDGNYKTRAEVKFEGGTLVNRIELKRIDFKEDGNILEHKLEYNYNSHNVYIMADKQKNGIKVNSKIRHNIEDGSVQLADHYQQNTPIGDGPVLLPDNHYLSTQSALSKDPNEKRDHMVLLEFVTAAGITHGMDELFK	A37T:P56L:D117G:G127R:G138E:F165S:Y237F	1.37894242748	877.858087209336	-221.4940994270146	-1.8789302280970983	-7.0	-612.8227363744508
146	MSKGEELFTGVVPILVELDGDVNGHKFSVSGEGEGDTTYGKLTLKFICTTGKLPVPWPTLVTTLSYGVQCFSRYPDHMKQHDFFKSAMPEGYVLERTIFFKDDGNYKTRAEVKFEGDTLVNRIELKGIDFKEDGNTLGHKLEYNYNSHNVYIMADMQKNGIKVNFKIRHNIEDGSVQLADHYQLNTPIGDGPVLLPDNHYLSTQSALSKDPNEKRDHMVLLEFVTAAGITHGMDELYK	A37T:Q94L:I136T:K156M:Q184L	1.30108782718	894.0845577175087	-212.25375815108416	-1.74099486214774	-6.0	-243.95117237193168
147	MSKGEELFTGVVPILVELDGDVNGHKFSVSGEGEGDTTYGKLTLKFICTTGKLPVPWPTLVTTLSYGVQCFSRYPDHMKQHDFFKSAMPEGYVQERTIFFKDDGNYKTRAEVKFEGDALVNRIELKGIDFKEDGNILGHKLEYNYNSHNVYIMADKQKNGIKVNFKIRHNIEDGSVQLSDHYQQNTPIGDGPVLLPDNHYLSTQSALSKDPNEKRDHMVLLEFVTPAGITHGMDELYK	A37T:T118A:A179S:A226P	1.57722342926	892.0286822173421	-210.22903764620423	-1.7549915313720703	0.0	-329.7646009617463
148	MSKGEELFTGVVPILVELDGDVNGHKFSVSGEGEGDTAYGKLTLKFICTTGKLPVPWPTLVTTLSYGVQCFSRYPDHMKQHDFFKSAMPEGYVQERTIFFKDDGNYKTRAEVKFEGDTLVNRIELKGIDFKEDGNILGHKLEYNYNSHNVYIMADKQKNGIKVNFKIRHNIEDGSVQLADHYQQNTPIGDGPVLLPDNHYLSTQSALSKDPNEKRDHMVLLEFVTAAGITHGMDELYK	A37T:T38A	3.5884379110300006	903.8418912920142	-199.70033048465848	-1.689290182931083	0.0	-118.98531721948059
149	MSKGEELFTGVVPILVELDGDVNGHKFSVSGEGEGDTTYGKLTLKFICTTGKLPVPWPTLVTALSYGVQCFSRYPDHMKQHDFFKSAMPEGYVQERTIFFKDDGNYKTRAEVKFEGDTLVNRIELKGIDFKEDGNILGHKLEYNYNSHNVYIMADKQKNGIKVHFKIRHNIEDGSVQLADHYQQNTPIGDGPVLLPDNHYLSTQSALSKDPNEKRDHMVLLEFVTAAGITHGMDELYK	A37T:T63A:N164H	3.3619314982	899.039763786207	-199.67317895963788	-1.6835353033883231	1.0	-171.66107443520792
150	MSKGEELFTGVVPILVELDGDVNGHKFSVSGEGEGDTTYGKLTLKFICTTGKLPVPWPTLVTTLSYGVQCFSRYPDHMKQHDFFKSAMPEGYVQERIIFFKDDGNYKTRAEVKFEGDTLVNRIELKGIDFKEDGNILGHKLEYNYNSHNVYIMADKQKNGIKVNFKIRHNIEDGSVQLADHYQQNTPIGDGPVLLPDNHYLSTQSALSKDPNEKRDHMVLLEFVTAAGITHGMDELYK	A37T:T97I	3.63198769554	904.6180714715164	-199.4896105416119	-1.6913324083600725	-1.0	-125.91577605729846
151	MSKGEELFTGVVPILVELDGDVNGHKFSVSGEGEGDTTYGKLTLKFICTTGKLPVPWPTLVTTLSYGVQCFSRYPDHMKQHDFFKSAMPEGYVQERTIFFKDDGNYKTRAEVKFEGDTLVNRIELKGIDFKEDGNILGHKLEYNYNSHNIYIMADKQKNGIKVNFKIRHNIEDGSVQLADHYQQNTPIGDGPVLLPDNHYLSTQSALSKDPNEKRDHMVLLEIVTAAGITHGMDELYK	A37T:V150I:F223I	3.81429348081	902.1109922664136	-196.222152877599	-1.6823150089808874	3.0	-129.4567633783547
152	MSKGEELFTGVVPILVELDGDVNGHKFSVSGEGEGDTTYGKLTLKFICTTGKLPVPWPTLVTTLSYGVQCFSRYPDHMKQHDFFKSAMPEGYVQERTIFFKDDGNYKTRAEVKFEGDTLVNRIELKGIDFKEDGNILGHKLEYNYNSHNVYIMADKQKNGIKVNFKIRHNIEDGSAQLADHYQQNTPIGDGPVLLPDNHYLSTQSALSKDPNEKRDHMVLLEFVTAAGITHGMDELYK	A37T:V176A	3.4593242959	902.2376446675526	-203.34746218845248	-1.7101779665265764	0.0	-179.30809829087553
153	MSKGEELFTGVVPILVELDGDVNGHKFSVSGEGEGDTTYGKLTLKFICTTGKLPAPWPTLVTTLSYGVQCFSRYPDLMKQHDFFKSAMPEGYVQERTIFFKDDGNHKTRAEVKLEGDTLVNRIELKGIDFKEDGNILGHKLEYNYNSHNVYIMADKQKNGTKVNFKIRHNIEDGRVQLADHYQQNTPIGDGPVLLPDNHYLSTQSALSKDPNEKRDHMALLEFVAAAGITHGMDELYK	A37T:V55A:H77L:Y106H:F114L:I161T:S175R:V219A:T225A	1.65128397357	861.9519134045631	-221.9634520597756	-1.7883800779070174	-1.0	-543.4410092896748
154	MSKGEELFTGVVPILVELDGDVNGHKFSVSGEGEGDTTYGKLTLKFICTTGKLPLPWLTLVTTLSYGVQCFSRYPDHMKQHDFFKSAMPEGYVQERTIFFKDDGNYKTRAEVKFEGDTLVNRIELKGIDFKEDGNILGHKLEYNYNSHNVYIMADKQKNGIKVNFKIRHNIEDGSVQLADHYQQNTPIGDGPVLLPDNHYLSTQSALSKDPNEKRDHMVLLEFVTAAGITHGMDELYK	A37T:V55L:P58L	1.3086821644600002	898.4528601317406	-208.851606387645	-1.765362194606236	-2.0	-262.38774079799964
155	MSKGEELFTGVVPILVELDGDVNGHKFSVSGEGEGDTTYGKLTLKFICTTGKLPMPWPTLVTTLSYGVQCFSRYSDHLKQHDFFKSAMPEGYVQERTIFFKDDGNYKTRAEVKFEGDTLVNRIELKGIDFKEDGDILGHKLEYNYNSHNVYIMADKQKNGIKVNFKIRHNIEDGSVQLADHYQQNTPIGDGPVLLPDNHYLSTQSALSKDPNEKRDHMVLPEFVTAAGITHGMDELYK	A37T:V55M:P75S:M78L:N135D:L221P	1.30221479272	878.2762863911821	-221.23460818454623	-1.7969218662806918	1.0	-473.47519944822307
156	MSKGEELFTGVVPILVELDGDVNGHKFSVSGEGEGDTTYGKLTLKFICTTGKLPVPRPTLVTTLSYGVQCFSRYPDHMKQHDFFKSAMPEGYVQERTIFFRDDGNYKTRAEVKFEGDTLVNRIELKGIDFKEDGNILGHKLEYNYNSHNVYVMADKQKNGIKVNFKIRHNIEDGSVQLAVHYQQNTPIGDGPVLLPDNHYLSTQSALSKDPNEKRDHMVLLEFVTAAGITHGMDELYK	A37T:W57R:K101R:I152V:D180V	1.30102984105	888.1389588811919	-209.3017558939755	-1.766562053135463	1.0	-272.0789460074381
157	MSKGEELFTGVVPILVELDGDVNGHKFSVSGEGEGDTTYGKLTLKFICTTGKLPVPWPTLVTTLSYGVQCFSRYPDHMKQHDFFKSAMPEGYVQERTIFFKDDGNYKTRAEVKFEGDTLVNRIELKGIDFKEDGNILGHKLEHNYNSHNVYIMADKQKNGIKVNFRIRHNIEDGSVQLADHYQQNTPIGDGPVLLPDNHYLSTQSALSKDPNERRDHMVLLEFVTAAGITHGMDELYK	A37T:Y143H:K166R:K214R	3.46087604202	895.4840651071427	-205.42999045923352	-1.7108751024518694	8.0	-190.48305065757935
158	MSKGEELFTGVVPILVELDGDVNGHKFSVSGEGEGDTTYGKLTLKFICTTGKLPVPWPTLVTTLSYGVQCFSRYPDHMKQHDFFKSAMPEGYVQERTIFFKDDGNYKTRAEVKFEGDTLVNRIELKGIDFKEDGNILGHKLEYNHNSHNVYIMADKQKNGIKVNFKIRHNIEDGGVQLADHYQQNTPIGDGPVLLPDNHYLSTQSALSKDPNEKRDHMVLLEFVTAAGITHGMDELYK	A37T:Y145H:S175G	3.46571694025	902.2913938833108	-205.76493725553155	-1.702955790928432	2.0	-133.6334766581614
159	MSKGEELFTGVVPILVELDGDVNGHKFSVSGEGEGDTTCGKLTLKFICTTGKLPVPWPTLATTLSYGVQCFSRYPDHMKQHDFFKSAMPEGYVQERTIFFKDDGNYKTRAEVKFEGDTLVNRIELKGIDFKEDGNILGHKLEYNYNSHNVYIMADKQKNGIKVNFKIRHNIEDGSVQLAGHYQQNTPIGDGPVLLPDNHYLSTQSALSKDPNEKRDHMVLLEFVTAAGITHGMDELYK	A37T:Y39C:V61A:D180G	1.80670621268	891.1296147588591	-205.93117408826947	-1.7248851231166296	-4.0	-260.50472272505664
160	MSKGEELFTGVVPILVELDGDVNGHKFSVSGEGEGDVTYGKLTLKFICTTGKLPVPWPTLVTTLSYGVQCFSRYPDHMKQHDFFKSAMPEGYVQERTIFFKDDGNYKTRAEVKFEGDTLVNRIELKGIDFKEDGNILGHKLEYNYNSHNVYIMADKQKNGIKVNFKIRHNIEDGSVQLADHYQQNTPIGDGPVLLPDNHYLSTQSALSKDPNEKRDHMVLLEFVTAAGITHGMDELYK	A37V	3.6664245916333336	908.9705357739558	-197.74722157791257	-1.6915852682931083	0.0	-153.64649839430294
161	MSKGEELFTGVVPILVELDGDVNGHKFSVSGEGEGDVTYGKLTLKFICTTGKLPVPWPTLVTTLSYGVQCFSRYPDHMKQHDFFKSAMPEGYVQERTIFFKDDGNYKTRAEVKFEGDTLVNRIELKGIDFKEDGNILGHKLEYNYNSHNVYIMADKQKNGIKVNFKIRHNIEDGSVQLAYHYQQNTPIGDGPVLLPDNHYLSTQSALSKDPNEKRDHMVLLEFVTAAGITHGMDELYK	A37V:D180Y	3.66712853575	904.1874504255292	-197.8811185248196	-1.6923754555838448	-2.0	-222.63099074687665
162	MSKGEELFTGVVPILVELDGDVNGHKFSVSGEGEGDVTYGKLTLKFICTTGKLPVPWPTLVTTLSYGVQCFSRYPHHMKQHDFFKSAMPEGYVQERTIFFKDDGNYKTRAEVKFEGDTLVNRIELKGIDFKEDGNILGHKLEYNYNSHNVYIMADKQKNGIKVNFKIRHNIEDGSVQLADHYQQNTPIGDGPVLLPDNHYLSTQSALSKDPNEKRDHMVLLEFVTAAGITHGMDELYK	A37V:D76H	3.30083342976	903.6720439277242	-201.916965354234	-1.7097037179129464	0.0	-176.16310309873427
163	MSKGEELFTGVVPILVELDGDVNGHKFSVSGEGEGDVTYGKLTLKFICTTGKLPVPWPTLVTTLSYGVQCFSRYPVHMKQHDFFKSAMPEGYVQVRTIFFKDDGNYKTRAEVKFEGDTLVNRIELKGIDFKEDGNILGHKLEYNYNSHNVYIMADKQKNGIKVNFKIRHNIEDGSVQLADHYQQNTPIGDGPVLLPDNHYLSTQSALSKDPNEKRDHMVLLEFVTAAGVTHGMDELYK	A37V:D76V:E95V:I229V	2.93855938381	895.4357250050662	-207.11174904182556	-1.7260054179600306	-3.0	-230.9592801554817
164	MSKGEELFTGVVPILVELDGDVNGHKFSVSGEGEGDVTYGKLTLKFICTTGKLPVPWPTLVTTLSYGVQCFSRYPDHMKQHDFFKSAMPEGYVQERTIFFKDDGNYKTRAEVKLEGDTLVNRIELKGIDIKEDGNILGHKLEYNYNSHNVYIMADKQKNGIKVNFKIRHNIEDGSVQLADHYQQNTPIGDGPVLLPDNHYLSTQSALSKDPNEKRGHMVLLEFVTAAGITHGMDELYK	A37V:F114L:F130I:D216G	1.4063904887600005	891.8880810918117	-209.31798705086112	-1.813185010637556	0.0	-386.42135367422577
165	MSKGEELFTGVVPILVELDGDVNGHKFSVSGEGEGDVTYGKLTLKFICTTGKLPVPWPTLVTTLSYGVQCFSRYPDHMKQHDFFKSAMPEGYVQERTIFYKDDGNYKTRAEVKFEGDTLVNRIELKGIDFKEDGNILGHKLEYNYNSHNVYIMADKQKNGIKVNFKIRHNIGDGSVQLADHYQQNTPIGDGPVLLPDNHYLSTQSALSKDPNEKRDHMVLLEFVTAAGITHGMDELYK	A37V:F100Y:E172G	3.49460923237	901.2732855534424	-203.0187673158944	-1.710379191807338	1.0	-226.42358930862022
166	MSKGEELFTGVVPILVELDGDVNGHKFSVSGEGEGDVTYGKLTLKFICTTGKLPVPWPTLVTTLSYGVQCFSRYPDHMKQHDFFKSAMPEGYVQERTIFFKDDGNYKTRAEVKFEGDTLVNRIELKGIDFKEDGNILGRKLEYNYNSHNVYIMADKQKNGIKVNFKIRHNIEDGSVQLADHYQQNTPIGDGPVLLPDNHYLSTQSALSKDPNEKRDHMVLLEFVTAAGITHGMDELYK	A37V:H139R	3.49858753936	903.824714785901	-202.2059719152749	-1.7099124363490514	0.0	-170.08863134767168
167	MSKGEELFTGVVPILVELDGDVNGHKFSVSGEGEGDVTYGKLTLKFICTTGKLPVPWPTLVTTLSYGVQCFSRYPDHMKQRGFFKSAMPEGYVQERTIFFKDDGNYKTRAEVKFEGDTLVDRIELKGIDFKEDGNILGHKLEYNYNSHNVYIMADRQKNGIKVNFKIRHNIEDGSVQLADHYQQNTPIGDGPVLLPDNHYLSTQSALSKDPNEKRDHMVLLEFVTAAGITHGMDELYK	A37V:H81R:D82G:N121D:K156R	1.30098215031	893.7253769802501	-215.4674662016332	-1.7931265149797713	4.0	-403.0043687766236
168	MSKGEELFTGVVPILVELDGDVNGHKFSVSGEGEGDVTYGKLTLKFICTTGKLPVPWPTLVTTLSYGVQCFSRYPDHMKQHDFFKSAMPEGYVQERTIFFKDDGNYKTRAEVKFEGDTLVNRVELKGIDFKEDGNILGHKLEYYYNSHNVYIMADKQKNGIKVNFKIRHNIEDGSVQLADHYQQNTPIGDGPVLLPDHHYLSTQSALSKDPNEKRDHMVLLEFVTAAGITHGMDELYK	A37V:I123V:N144Y:N198H	3.33905761516	895.158378514684	-202.64260207489133	-1.72029413495745	2.0	-216.56132028927414
169	MSKGEELFTGVVPILVELDGDVNGHKFSVSGEGEGDVTYGKLTLKFICTTGKLPVPWPTLVTTLSYGVQCFSRYPDHMKQHDFFKSAMPEGYVQERTIFFKDDGNYKTRAEVKFEGDTLVNRIELKGTDFKEDGNILGHKLEYNYNSHNVYIMADKQKNGIKVNFKIRHNIEDGSVQLADHYQQNTPIGDGPVLLPDNHYLSTQSALSKDPNEKRDHMVLLEFVTAAGITHGMDELYK	A37V:I128T	3.67245436889	907.5677209365432	-194.16237834468484	-1.6758294786725725	-1.0	-166.3267531123767
170	MSKGEELFTGVVPILVELDGDVNGHKFSVSGEGEGDVTYGKLTLKFICTTGKLPVPWPTLVTTLSYGVQCFSRYPDHMKQHDFFKSAMPEGYVQERTIFFKDDGNYKTRAEVKFEGDTLVNRIELRGIDFKEDGNILGHKLEYNYNSHNVYIMADKRKNGIKVNFKIRHNIEDGSVQLADHYQQNTPIGDGPVLLPDNHYLSTQSALSKDPDEKRDHMVLLEFVTAAGITHGMDELYK	A37V:K126R:Q157R:N212D	3.57176985961	905.6269363952932	-208.37150720134375	-1.70881107875279	6.0	-193.53217433297044
171	MSKGEELFTGVVPILVELDGDVNGHKFSVSGEGEGDVTYGKLTLKFICTTGKLPVPWPTLVTTLSYGVQCFSRYPDHMKQHDFFKSAMPEGYVQERTIFFKDDGNYKTRAEVKFEGDTLVNRIELKGIDFREDGNILGHKLEYNYNSHNVYIKADKQKNGIKVNFKIRHNIEDGSVQLADHYQQNTPIGDGPVQLPDNHYLSTQSALSKDPNEKRDHTVLLEFVTAAGITHGMDELYK	A37V:K131R:M153K:L194Q:M218T	1.30103121909	893.8693750968059	-209.1367756910622	-1.743150302342006	-1.0	-249.51293510699793
172	MSKGEELFTGVVPILVELDGDVNGHKFSVSGEGEGDVTYGKLTLKFICTTGKLPVPWPTLVTTLSYGVQCFSRYPDHMKQHDFFKSAMPEGYVQERTIFFKDDGNYKTRAEVKFEGDTLVNRIELKGIDFKEDGNILGHMLEYNYNSHNVYIMADKQKNGIKVNFKIRHNIEDGSVQLADHYQQNTPIGDGPVLLPDNHYLSTQSALSKDPNEKRDHMVLLEFVTAAGITHGMDELYK	A37V:K140M	3.42567836393	903.024746036108	-203.17268704995516	-1.7151028769356864	-1.0	-207.00464722806677
173	MSKGEELFTGVVPILVELDGDVNGHKFSVSGEGEGDVTYGKLTLKFICTTGKLPVPWPTLVTTLSYGVQCFSRYPDHMKQHDFFKSAMPEGYVQERTIFFKDDGNYKTRAEVKFEGDTLVNRIELKGIDFKEDGNILGHMLGYNYNSHNVYIMADKQKNGIKVNFKIRHNIEDGSVQLADHYQQNTPIGDGPVLLPDNHYLSTQSALSKDPNEKRDHMVLLEFETAAGITHGMDELYK	A37V:K140M:E142G:V224E	1.30103105359	893.7366435457716	-208.0175750218332	-1.740487779889788	-6.0	-329.50173157368164
174	MSKGEELFTGVVPILVELDGDVNGHKFSVSGEGEGDVTYGKLTLKFICTTGKLPVPWPTLVTTLSYGVQCFSRYPDHMKQHDFFKSAMPEGYVQERTIFFKDDGNYKTRAEVKFEGDTLVNRIELKGIDFKEDGNILGHKLEYNYNSHNVYIMADKQKNGIEVNFKIRHNIEDGSVQLADHYQQNTPIGDGPVLLPDNHYLSAQSALSKDPNEKRDHMVLLEFVTAAGITHGMDELYK	A37V:K162E:T203A	3.5599868966000003	899.0204246095354	-202.91311721876264	-1.7044898441859655	1.0	-241.6567942809328
175	MSKGEELFTGVVPILVELDGDVNGHKFSVSGEGEGDVTYGKLTLKFICTTGKLPVPWPTLVTTLSYGVQCFSRYPDHMEQHDFFKSAMPEGYVQGRTIFFKDDGYYKTRAEVKFEGDTLVNRIELKGIDFKEDGNILGHKLEYNYNSHNVYIMADKQKNGIKVDFKIRHNIEDGSVQLADHYQQNTPIGDGPVLLPDSHYLSTQSALSKGPNEKRDHMVLLEFVTAAGTTHGMDELYK	A37V:K79E:E95G:N105Y:N164D:N198S:D210G:I229T	1.5690546852200002	879.2509228921363	-221.29417068883777	-1.7847832271030968	-2.0	-375.7977962753535
176	MSKGEELFTGVVPILVELDGDVNGHKFSVSGEGEGDVTYGKLTLKFICTTGKLPVPWPTFVTTLSYGVQCFSRYPGHMKQHDFFKSAMPEGYVQERTIFFKDDGNYKTRAEVKFEGDTLVNRIELKGIDFKEDGNILGHKLGYNYNSHNVYIMADKQKNGIKVNFKIRHNIEDGSVQLADHYQQNTPIGDGPVLLPDNHYLSTQSALSKDPNEKRDHMVLLEFVTAAGITHGMDELYK	A37V:L60F:D76G:E142G	1.35100219535	893.0837897400861	-211.20146611705425	-1.7551221847534182	-2.0	-366.96155923195784
177	MSKGEELFTGVVPILVELDGDVNGHKFSVSGEGEGDVTYGKLTLKFICTTGKLPVPWPTLVTTLSYGVQCFSRYPDHMKQHDFFKSAIPEVYVQGRTIFFKDDGNYKTRAEVKFEGDTLVNRIELKGIDFKEDGNTLGHKLEYNYNSHNVYIMADKQKNGIKVNFKIRHNIEDGSVQLADHYQQNTPIGDGPVLLPDNHYLSTQSALSKDPNEKRDHMVLLEFVTAAGITHGMDELYK	A37V:M88I:G91V:E95G:I136T	1.47019388942	885.7297921590225	-218.9477411583066	-1.855325153895787	-4.0	-570.1366188944348
178	MSKGEELFTGVVPILVELDGDVNGHKFSVSGEGEGDVTYGKLTLKFICTTGKLPVPWPTLVTTLSYGVQCFSRYPDHMKQHDFFKSAMPEGYVQERTIFFKDDGNYKTRAEVKFEGDTLVNRIELKGIDFKEDGNILGHKLEYNYNSHNVYIMADKQKNGIKVNFKIRHNIEDGSVQLADHYQQNTLIGDGPVLLPDNHYLSTQSALSKDPNEKRDHMVLLEFVTAAGITHGTDELYK	A37V:P187L:M233T	3.285624620290001	908.9705357739558	-203.4512564726174	-1.7312156132289342	-4.0	-284.1251687529608
179	MSKGEELFTGVVPILVELDGDVNGHKFSVSGEGEGDVTYGKLTLKFICTTGKLPVPWPTLVTTLSYGVQCFSRYPDHMKQHDFFKSAMPEGYVRERTIFFKDDGNYKTRAEVKFEGDTLVNRIELKGIDFREDGNILGHKLEYNYNSRNVYIMADKQKNGFKVNFKIRHNIEDGSVQLADHYQQNTPIGDGPVLLPDNHYLSTQSALSKDPNEKRDHMVLLEFVTAAGITHGMDELYK	A37V:Q94R:K131R:H148R:I161F	2.12406513874	886.3756758276409	-209.7150390185416	-1.7606544494628906	4.0	-307.0967610178644
180	MSKGEELFTGVVPILVELDGDVNGHKFSVSGEGEGDVTYGKLTLKFICTTGKLPVPWPTLVTTLSYGVQCFGRYPDHMKQHDFFKSAMPEGYVQERTIFFKDDGNYKTRAEVKFEGDTLVNRIELKGIGFKEDGDILGHKLEYNYNSHNVYIMADKQKNGIKVNFKIRHNIEDGSVQLADHYQQNTPIGDGPVLLPDNHYLSTQSALSKDPNEKRDHMVLLEFVSAAGITHGMDELHK	A37V:S72G:D129G:N135D:T225S:Y237H	3.19403795411	889.8847666577267	-208.23915786668655	-1.730646814618792	5.0	-292.01071058001065
181	MSKGEELFTGVVPILVELDGDVNGHKFSVSGEGEGDVAYGKLTLKFICTTGKLPVPWPTLVTTLAYGVQCFSRYPDHMKQHDFFKSAMPEGYVQERTIFFKDDGNYKTRAEVKFEGDTLVNRIELKGIDFKEDGNILGHKLEYNYNSHNVYIMADKQKNGIKVNFKIRHNIEDGSVQLADHYQQNTPIGDGPVLLPDNHYLSTQSALSKDPNEKRDHMVLLEFVTAAGITHGMDELYK	A37V:T38A:S65A	3.20329514417	901.7657722517296	-199.87349056079984	-1.6972533634730749	1.0	-169.7581870925274
182	MSKGEELFTGVVPILVELDGDVNGHKFSVSGEGEGDVTYGKLTLKFICTTGKLPVPWPTLVTTLSYGVQCFSRYPDHMKQHDFFKSAMPEGYVQERTIFFKDDGNYKTRAEVKFEGDTLVNRIELKGIDFKEDGNILGHKLEYNYNSHNVYIMADKQKNGIKANFKIRHNIEGGSVQLADHYQQNTPIGDGPVLLPDNHYLSTQSALSKDPNEKRDHMVLLEFVTAAGITHGMDELYK	A37V:V163A:D173G	3.70925621161	906.9582939942384	-199.67028381302956	-1.7040397099086215	-1.0	-327.13719234501565
183	MSKGEELFTGVVPILVELDGDVNGHKFSVSGEGEGDVTYGKLTLKFICTTGKLPVPWPTLVTTLSYGVQCFSRYPDHMKQHDFFKSAMPEGYAQERTIFFKDDGNYKTRAEVKFEGDTLVNRIGLKGIDFKEDGNILGHKLEYNYNSHNVYTMADKQKNGIKVNFKIRHNIEDGSVQLADHYQQNTPIGDGPVLLPDNHYLSTQSALSKDPNEKRDHMVLLEFVTAAGITHGMDELYK	A37V:V93A:E124G:I152T	1.4406560054299995	888.9969250732693	-212.40342438593507	-1.7492307935442244	-3.0	-357.9815329689871
184	MSKGEELFTGVVPILVELDGDVNGHKFSVSGEGEGDVTYGKLTLKFICTTGKLPVPRPTLVTTLSYGVQCFSRYPDHMKQHDFFKSAMPEGYVQERTIFFKDDGNYKTRAEVKFEGDTLVNRIELKGIDFKEDGNILGHKLEYNYNSHNVYIMADKQKNGIKVNFKIRHNIEDGSVQLADHYQQNTPIGDGPVLLPDNHYLSTQSALSKDPNEKRDHMVLLEFVTAAGITHGMDELYK	A37V:W57R	1.59295086946	900.037516825405	-203.10212676599625	-1.7543253217424666	-2.0	-229.16544718772218
185	MSKGEELFTGVVPILVELDGDVNGHKFSVSGEGEGDVTYGKLTLKFICTTGKLPVPWPTLVTTLSYGVQCFSRYPDHMKQHDFFKSAMPEGYVQERTIFFKDDGNYKTRAEVKFEGDTLVNRIELKGIDFKEDGNILGHKLEYNHNSHNVYIMADKQKNGIKVNFKIRHNIEDGSVQLADHYQQNTPIGDGPVLLPDNHYLSTQSALSKDPNEKRDHMVLLEFVTAAGITHGMDELYK	A37V:Y145H	3.37382990649	904.2594334928336	-203.42231235280636	-1.7010419028145929	2.0	-155.5426309966252
186	MSKGEELFTGVVPILVELDGDVNGHKFSVSGEGEGDVTHGKLTLKFICTTGKLPVPWPTLVTTLSYGVQCFSRYPDHMKQHDFFKSAMPEGYVQERTIFFKDDGNYKTRAEVKFEGDTLVNRIELKGIDFKEDGNILGHKLEYNYNSHNVYIMADKQKNGIKVNFKIRHNIEDGSVQLADHYQQNTPVGDGPVLLPDNHYLSTQSALSKDPNEKRDHMVLLEFVTAAGITHGMDELYK	A37V:Y39H:I188V	3.38734706426	904.4608377083624	-201.82472847774625	-1.681387492588588	5.0	-168.43286013078048
187	MSKGEELFTGVVPILVELDGDVNGHKFSVSGEGEGDVTYGKLTLKFICTTGKLPVPWPTLVTTLSNGVQCFSRYPDHMKQHDFFKSAMPEGYVQERTIFFKDDGNYKTRAEVKFEGDTLVNRIELKGIDFKEDGNILGHRLEYNYNSHNVYIMADKQKNGIKVNFKIRHNIEDGSVQLADHYQQNTPIGDGPVLLPDNHHLSTQSALSKDPNEKRDHMVLLEFVTAAGTTHGMDELYK	A37V:Y66N:K140R:Y200H:I229T	1.3633046948199998	894.9999090683245	-209.36174226924777	-1.7354775837489538	2.0	-153.64649839430294
188	MSKGEELFTGVVPILVELDGDVNGHKFSVSGEGEGDATYGKLTLKFICTTGKLPVPWPTLVTTLSYGVQCFSRYPDHMKQHDFFKSDMPEGYVQERTVFFKDDGNYKTRAEVKFEGDTLVNRIELKGINFKEDGDILGHKLEYNYNSHNVYIMADKQKNGIKVNFKTRHNIEDGSVQLADHYQQNTPIGDGPVLLPDNHYLSTQSALSKDPNEKRDHMVLLEFVTAAGITHGMDELYK	A87D:I98V:D129N:N135D:I167T	1.59546337482	886.6202334576847	-208.8537196628749	-1.707423482622419	4.0	-106.83944782925302
189	MSKGEELFTGVVPILVELDGDVNGHKFSVSGEGEGDATYGKLTLKFICTTGKLPVPWPTLVTTLSYGVQCFSRYPDHMKQHDFFKSDMPEGYVQERTIFFKDDGNYKARAEVKFEGDTLVNRIELKGIDFKEDGNILGHKLEYDYNSHNVYIMADKQKNGIKVNFKIRHDTVDGSVQLADHYQQNTPIGDGPVLLPDNHCLSTQSALSKDPNEKRDHMVLLEFVTAAGITHGMDELYK	A87D:T108A:N144D:N170D:I171T:E172V:Y200C	1.30255578904	879.4589722811415	-212.4142877198756	-1.7372243063790458	-5.0	-342.77345635555645
190	MSKGEELFTGVVPILVELDGDVNGHKFSVSGEGEGDATYGKLTLKFICTTGKLPVPWPTLVTTLSYGVQCFSRYPDHMKQHDFFKSGMPEGYVQERTIFFKDDGNYKTRAEVKFEGDTLVNRIELKGIDFKEDGNILGHKLEYNYNSHNVYIMADKQKNGIKVNFKIRHNIEDGSVQLADHYQQNTPIGDGPVLLPDNHYLSTQSALSKDPNEKRDHMVLLEFVTAAGITHGMDELYK	A87G	3.50638142989	909.4669361744976	-197.68602760508657	-1.67463139125279	0.0	-84.63573747272179
191	MSKGEELFTGVVPILVELDGDVNGHKFSVSGEGEGDATYGKLTLKFICTTGKLPVPWPTLVTTLSYGVQCFSRYPDHMKQHDFFKSGMPEGYVQERTIFFKDDGNYKTRAEVKFEGDTLVNRIELKGIDFKEDGNILGHKLEYNYSSHNVYIMADKQKNGIKVNFKIRHNIEDGSVQLADHYQQNTPVGDGPVLLPDNHYLSTQSALSKDPNEKRDHMVLLEFVTAAGITHGMDELYK	A87G:N146S:I188V	3.19710018505	905.5275045061804	-206.8769637979567	-1.6732951572963168	4.0	-106.49350822006893
192	MSKGEELFTGVVPILVELDGDVNGHKFSVSGEGEGDATYGKLTLKFICTTGKLPVPWPTLVTTLSYGVQCFSRYPDHMKQHDFFKSGMPEGYVQERTIFFKDDGNYKTRAEVKFEGDTLVNRIELKGIDFKEDGNILGHKLEYNYNSHNVYIMADKQKNGIKVNFKIRHNIEDGSVQLADHYQQITPIGDGPVLLPDNHYLSTQSALSKDPNEKRDHMVLLEFVTAAGITHGMDELYK	A87G:N185I	3.12613139152	904.7392169469616	-200.8626721687615	-1.6815204620361328	-2.0	-194.93525500889035
193	MSKGEELFTGVVPILVELDGDVNGHKFSVSGEGEGDATYGKLTLKFICTTGKLPVPWPTLVTTLSYGVQCFSRYPDHMKQHDFFKSPMPEGYVQERTIFFKDDGNYKTRAEVKFEGDTLVNRIELKGIDFKEDGNILGHKLEYNYNSHNVYIMADKQKNGIKVNFKIRHNIEDGSVQLADHYQQNTPIGDGPVLLPDNHYLSTQSALSKDPNEKRDHMVLLEFVTAAGITHGMDELYK	A87P	3.5294728833	906.909503733802	-197.62781961634755	-1.706839152744838	-1.0	-96.45129857654257
194	MSKGEELFTGVVPILVELDGDVNGHKFSVSGEGEGDATYGKLTLKFICTTGKLPVPWPTLVTTLSYGVQCFSRYPDHMKQHDFFKSPMPEGYVQERTIFFKDDGNYKTRAEVKFEGDTLVNRIELKGIDFKEDGNILGHKLEYNYNSHNVYIMADKQKNGIKVNFKIRHNNEDGSVQLADHYQQNTPIGDGPVLLPDNHYLSTQSALSKDPNEKRDHMVLLEFVTAAGITHGMDVLYK	A87P:I171N:E235V	3.52968876571	900.1828967741794	-199.9483722038567	-1.717219488961356	-6.0	-158.49198742519835
195	MSKGEELFTGVVPILVELDGDVNGHKFSVSGEGEGDATYGKLTLKFICTTGKLPVPWPTLVTTLSYGVQCFSRYPDHMKQHDFFKSSMPEGYVQERTIFFKDDGNYKTRAEVKFEGDTLVNRIELKGIDFKEDGNILGHKLEYNYNSHNVYIMADKQKNGIKVNFKIRHNIEDGSVQLADHYQQNTPIGDGPVLLPDNHYLSTQSALSKDPNEKRDHMVLLEFVTAAGITHGMDELYK	A87S	3.69390781577	910.4048799492456	-194.5434151478112	-1.64383179800851	1.0	-24.767164665409737
196	MSKGEELFTGVVPILVELDGDVNGHKFSVSGEGEGDATYGKLTLKFICTTGKLPVPWPTLVTTLSYGVQCFSRYPDHMKQHDFFKSSMPEGYVQERTIFFKDDGNYKTRAEVKFEGDTLVNRIELRGIGFKEDGNILGHKLEYNYNSHNVYIMADKQKNGIKVSFKIRRNIEDGSVQLADHYQQNTPIGDGPVLLPDNHYLSTQSALSKDPNEKRDHMVLLEFVTAAGITHGMDELYK	A87S:K126R:D129G:N164S:H169R	1.69028891583	892.5895651130495	-206.04897213354707	-1.7260877064296178	4.0	-147.70850464683426
197	MSKGEELFTGVVPILVELDGDVNGHKFSVSGEGEGDATYGKLTLKFICTTGKLPVPWPTLVTTLSYGVQCFSRYPDHMKQHDFFKSSMPEGYVQERTIFFKDDGNYKTRAEVKFEGDTLVNRIELKGIDFKEDGNILGHKLEYNYNSHNVYIMADKQKYGIKVNFKIRHNIEDGSVQLADHYQQNTPIGDGPVLLPDNHYLSTQSALSKDPNEKRDHMVLLEFVTAAGITHGMDELYK	A87S:N159Y	3.65980779241	903.0308476107012	-198.98570557311177	-1.6713353565761022	-1.0	-39.20345555071266
198	MSKGEELFTGVVPILVELDGDVNGHKFSVSGEGEGDATYGKLTLKFICTTGKLPVPWPTLVTTLSYGVQCFSRYPDHMKQHDFFKSSMPEGYVQERTIFFKDDGNYKTRAEVKFEGDTLVNRIELKGIDFKEDGNILGHKLEYNYNSHNVYIMADKQKNGIKANFKIRHNIEDGSVQLADHYQQNTPIGDGPVLLPDNHYLSTQSALSKDPNEERDHMVLLEFVTAAGITHGMDELYK	A87S:V163A:K214E	3.82490612607	907.754699697064	-192.4242021627724	-1.6157192502702986	2.0	-131.71719389085413
199	MSKGEELFTGVVPILVELDGDVNGHKFSVSGEGEGDATYGKLTLKFICTTGKLPVPWPTLVTTLSYGVQCFSRYPDHMKQHDFFKSTMPEGYVQERTIFFKDDGNYKTRAEVKFEGDTLVNRIELKGIDFKEDGNILGHKLEYNYNSHNVYIMADKQKNGIKVNFKIRHNIEDGSVQLADHYQQNTPIGDGPVLLPDNHYLSTQSALSKDPNEKRDHMVLLEFVTAAGITHGMDELYK	A87T	3.70077655434	911.653163416534	-197.6090622730553	-1.6639530999319894	0.0	-23.0557654916732
200	MSKGEELFTGVVPILVELDGDVNGHKFSVSGEGEGDATYGKLTLKFICTTGKLPVPWPTLVTTLSYGVQCFSRYPDHMKQHDFFKSTMPEGYVQERTIFFKGGGNYKTRAEVKFEGDTLVNRIELKGIDFKEDGNILGHKLEYNYNSHSVYIMAGKQKNGIKVNFKIRHNIEDGSVQLADHYQQNAPIGDGPVLLPDNHCLSTQSALSKDPNEMRDHMVLLEFVTAAVITHGMDELYK	A87T:D102G:D103G:N149S:D155G:T186A:Y200C:K214M:G228V	1.42574092455	877.21236847311	-233.94135294482112	-1.8922566005161832	-9.0	-364.90993287311176
201	MSKGEELFTGVVPILVELDGDVNGHKFSVSGEGEGDATYGKLTLKFICTTGKLPVPWPTLVTTLSYGVQCFSRYPDHMKQHDFFKSTMPEGYVQERTIFFKDVGNYKTRAEVKFEGDTLVNRIELKGIDFKEDGNILGHKLEYNYNSHNDYIMADRQKNGIKVNFKIRHNIEDGSVQLADHYQQNTPIGDGPVLLPDNHYLSTQSALSKDPNEKRDHMVLLEFVTAAGITHGMDELYK	A87T:D103V:V150D:K156R	1.3010320139700002	895.3770293906118	-207.81732415035367	-1.7122316360473633	-3.0	-157.02963589618082
202	MSKGEELFTGVVPILVELDGDVNGHKFSVSGEGEGDATYGKLTLKFICTTGKLPVPWPTLVTTLSYGVQCFSRYPDHMKQHDFFKSTMPEGYVQERTIFFKDDGNYKTRAEVKFEGNTLVNRIELKGIDFKEDGNILGHKLEYNYNSHNVYIMADKQKNGIKVNFKIRHNIEDGSVQLADHYQQNTPIGDGPVPLPDNHYLSTQSALSKDPNEKRDHMALLEFVTAAGITHGMDELYK	A87T:D117N:L194P:V219A	3.52964786974	900.4428490049613	-211.1598799861968	-1.7197023119245256	-1.0	-111.44546917138385
203	MSKGEELFTGVVPILVELDGDVNGHKFSVSGEGEGDATYGKLTLKFICTTGKLPVPWPTLVTTLSYGVQCFSRYPDHMKQHDFFKSTMPEGYVQERTIFFKDDGNYKTRAEVKFEGDTLVNRIELKGIEFKEDGNILGHKLEYNYNSHNVYIMADKQKNGIKVNFKIRHNIEDSSVQLADHYQQNTPIGGGPVLLPDNHYLSTQSALSKDPNEKRDHMVLLEFVTAAGITHGMDELYK	A87T:D129E:G174S:D190G	3.72780381795	896.0799459750033	-208.8463857360184	-1.725928715297154	1.0	-195.36039071629924
204	MSKGEELFTGVVPILVELDGDVNGHKFSVSGEGEGDATYGKLTLKFICTTGKLPVPWPTLVTTLSYGVQCFSRYPDHMKQHDFFKSTMPEGYVQERTIFFKDDGNYKTRAEVKFEGDTLVNRIELKGIDFKEDGNILGHKLEYNYNSHNVYIMADKQKNGIKVNFKIRHNIEDGSVQLADHYQQNTPIGDGPVLLPDNHYLSTQSALSKDPNEKREHMVLLEFVTAAGITHGMDELYK	A87T:D216E	3.63530131135	906.6374381347932	-202.6226883344352	-1.6837932041713168	2.0	-70.58027697200461
205	MSKGEELFTGVVPILVELDGDVNGHKFSVSGEGEGDATYGKLTLKFICTTGKLPVPWPTLVTTLSYGVQCFSRYPDHMKQHDFFKSTMPEGYVQERTIFFKDDGNYKTRAGVKFEGDTLVNRIELKGIDFKEDGNILGHKLEYNYNSHNVYIMADKQKNGIKVNFKIRHNIGDGSVQLADHYQQNTPIGDGPVLLPDNHYLSTQSALSKDPNEKRDHMVLLEFVTAAGITHGMDELYK	A87T:E111G:E172G	3.50402098621	900.2155411862959	-207.3536667637527	-1.699538230895996	-4.0	-170.81390980003826
206	MSKGEELFTGVVPILVELDGDVNGHKFSVSGEGEGDATYGKLTLKFICTTGKLPVPWPTLVTTLSYGVQCFSRYPDHMKQHDFFKSTMPEGYVQERTIFFKDDGNYKTRAEVKFEGDTLVNRIELKGIDFKGDGNILGHKLEYNYNSHNVYIMADKQKNGIKVNFKIRHNIEDGSVQLADHYQQNTPIGDGPVLLPDNHYLSTRSALSKDPNEKRDHMVLLEFVTAAGIAHGMDELYK	A87T:E132G:Q204R:T230A	3.79819016474	902.9513701784608	-207.0592089779675	-1.6712908063616072	-1.0	-108.90739129373756
207	MSKGEELFTGVVPILVELDGDVNGHKFSVSGEGEGDATYGKLTLKFICTTGKLPVPWPTLVTTLSYGVQCFSRYPDHMKQHDFFKSTMPEGYVQERTIFFKDDGNYKTRAEVKFEGDTLVNRIELKGIDFKEDGNILGHKLGYNYNSHNVCIMADKQKNGIKVNFKIRHNIEDGGVQLADHYQQNTPIGDGPVLLPDNHYLSTQSALSKDPNEKRDHMVLLEFVTAAGITHGMDELYK	A87T:E142G:Y151C:S175G	3.69028459445	896.6903265217143	-208.1854430027306	-1.7082181658063615	-5.0	-152.29789232169517
208	MSKGEELFTGVVPILVELDGDVNGHKFSVSGEGEGDATYGKLTLKFICTTGKLPVPWPTLVTTLSYGVQCFSRYPDHMKQHDFFKSTMPGGYVQERTIFFKDDGNYKTRAEVKFVGDTLVNRIELKGIDFKEDGNILGHKLEYNYNSHNVYIMADKQKNGIKVNFKIRHNIEDGSVQLADHYQQNTPIGDGPVLLPDNHYLSTQSALSKDPNEKRDHMVLLEFVTAAGITHGMDELYK	A87T:E90G:E115V	3.69119481707	901.51014502606	-205.42131235077977	-1.6916849953787667	-5.0	-64.8439445129466
209	MSKGEELFTGVVPILVELDGDVNGHKFSVSGEGEGDATYGKLTLKFICTTGKLPVPWPTLVTTLSYGVQCFSRYPDHMKQHDFFKSTMPEGYVQERTIFFKDDGNYKTRAEVKFEGDTLVNRIELKGIDIKEDGNILGHKLEYNYNSHNVYIMADKQKNGIKVNFKIRHNIEDGSVQLADHYQQNTPIGDGPVLLPDNHYLSTQSALGKDPNEKRDHMVLLEFVTAAGVTHGMDELYK	A87T:F130I:S208G:I229V	3.46646702635	900.0962052556661	-204.24066988006237	-1.735331399100167	3.0	-216.07687459910107
210	MSKGEELFTGVVPILVELDGDVNGHKFSVSGEGEGDATYGKLTLKFICTTGKLPVPWPTLVTTLSYGVQCFSRYPDHMKQHDFFKSTMPEGYVQERTIFFKDDGNYKTRAEVKFEGDTLVNRIELKGIDSKEDGNILGHEPEYNYNSHNVYIMADKQKNGIKVNFKTRHNIEDGSVQLAGHYQQNTPIGDGPVLLPDNHYLSTQSALSKDPNEKRDHMVLLEFATAAGVTHGKDELYK	A87T:F130S:K140E:L141P:I167T:D180G:V224A:I229V:M233K	1.30103001935	877.0752253156979	-218.68748484179375	-1.8166988917759488	-4.0	-350.92228555010803
211	MSKGEELFTGVVPILVELDGDVNGHKFSVSGEGEGDATYGKLTLKFICTTGKLPVPWPTLVTTLSYGVQCFSRYPDHMKQHDFFKSTMPEGYVQERTIFLKDDGNYKTRAEVKFEGDTLVNRIELKGIDFKEDGNILGHKLEYNYNSHNVYIMADKQKNGIKVDFKIRHNIEDGSVQLADHYQQNTPIGDGPVLLPDNHYLSTQSALSKDPNEKRDHMVLLEFVTAAGITHGMDELYK	A87T:F100L:N164D	3.34634756214	901.6898396507432	-203.7444922216237	-1.6870421000889368	3.0	-133.0385191492871
212	MSKGEELFTGVVPILVELDGDVNGHKFSVSGEGEGDATYGKLTLKFICTTGKLPVPWPTLVTTLSYGVQCFSRYPDHMKQHDFFKSTMPEGYVQERTIFFKDDSNHKTRAEVKFEGDTLVNRIELKGIDFKEDGNILGHKLEYNYISHNVYIMADKQKNGIKVNFKIRHNIEDGSVQLADHYQQNTPIGDGPVLLPDNHYLSNQSALSKDPNEKRDHMVLLEFVTAAGITHGMDELYK	A87T:G104S:Y106H:N146I:T203N	1.30102998801	888.2746024932266	-213.59200758859515	-1.733849116734096	0.0	-278.10185876829144
213	MSKGEELFTGVVPILVELDGDVNGHKFSVSGEGEGDATYGKLTLKFICTTGKLPVPWPTLVTTLSYGVQCFSRYPDHMKQHDFFKSTMPEGYVQERTIFFKDDGNYKTRAEVKFEGDTLVNRIELKGFDFKEDGNILGHKLGCNYNSHNVYIMADKQKNGIKVNFKIRHNIEDGSVQLADHYQQNTPIGVGPVLLPDNHYLSTQSALSKDPNEKRDHMVLLEFVTAAGITHGMDELYK	A87T:I128F:E142G:Y143C:D190V	3.59362768824	887.8142998617723	-211.29525079205632	-1.7487258911132812	-8.0	-240.73530419037567
214	MSKGEELFTGVVPILVELDGDVNGHKFSVSGEGEGDATYGKLTLKFICTTGKLPVPWPTLVTTLSYGVQCFSRYPDHMKQHDFFKSTMPEGYVQERTIFFKDDGNYKTRAEVKFEGDTLVNRIELKGIDFKEDGNILGHKLEYNYNSHNVYTMADKQKNGIKVNFKIRHNIEDGSVQLADHYQQNTPIGDGPVLLPDNHYLSTQSALSKDPNEKRDHMVLLEFVTAAGITHGMDELYK	A87T:I152T	3.50085552362	905.8002616738568	-201.3892928548157	-1.6740466526576452	-1.0	-117.89494692082286
215	MSKGEELFTGVVPILVELDGDVNGHKFSVSGEGEGDATYGKLTLKFICTTGKLPVPWPTLVTTLSYGVQCFSRYPDHMKQHDFFKSTMPEGYVQERTIFFKDDGNYKTRAEVKFEGDTLVNRIELKGIDFKEDGNILGHKLEYNYNSHNVYVMADKQKNGIKVNFKIRHDIEDGSVQLAGHYQQITPIGDGPVLLPDNHYLSTQSALSKDPNEKRDHMVLLEFVTAAGITHGMDELYK	A87T:I152V:N170D:D180G:N185I	3.1428855922500003	892.6157660592553	-205.69736691191792	-1.6911967141287667	2.0	-253.303394047471
216	MSKGEELFTGVVPILVELDGDVNGHKFSVSGEGEGDATYGKLTLKFICTTGKLPVPWPTLVTTLSYGVQCFSRYPDHMKQHDFFKSTMPEGYVQERTIFFKDDGNYKTRAEVKFEGDTLVNRIELKGIDFKEDGNILGHKLEYNYNSHNVYVMADKQKNGIKVNFKIRHNIEDGGVQLADHYQQNTPIGDGPVLLPDNHYLSTQSALSKDPNEKRDHMVLQEFVTAAGISHGMDELYK	A87T:I152V:S175G:L221Q:T230S	3.86761156301	902.2172029604944	-205.8020025677979	-1.661064692905971	3.0	-131.4194311012979
217	MSKGEELFTGVVPILVELDGDVNGHKFSVSGEGEGDATYGKLTLKFICTTGKLPVPWPTLVTTLSYGVQCFSRYPDHMKQHDFFKSTMPEGYVQERTIFFKDDGNYKTRAEVKFEGDTLVNRIELKGIDFKEDGNILGHKLEYNYNSHNVYIMADKQKNGTRVNFKIRHNIEDGSVQLADHYQQNTPIGDGPVLLPDNHYLSTQSALSKDPNEKRDHMVLLEFVTAAGITHGMDELYK	A87T:I161T:K162R	3.5679217700300003	903.2550128197807	-204.3170983381569	-1.676537105015346	2.0	-103.3495700344802
218	MSKGEELFTGVVPILVELDGDVNGHKFSVSGEGEGDATYGKLTLKFICTTGKLPVPWPTLVTTLSYGVQCFSRYPDHMKQHDFFKSTMPEGYVQERTIFFKDDGNYRTRAEVKFEGDTLVNRIELKGIDFKEDGNILGHKLEYNYNSHNVYIMADKQKNGIKVNFKIRHNIGDGSVQLADHYQQNTPIGDGPVLLPDNHYLSTQSALSKDPNEKRDHMVLLEFVTAAGITHGMDELYK	A87T:K107R:E172G	3.76656846659	904.5192731797952	-205.50615410879251	-1.6763992309570312	1.0	-87.75309745863132
219	MSKGEELFTGVVPILVELDGDVNGHKFSVSGEGEGDATYGKLTLKFICTTGKLPVPWPTLVTTLSYGVQCFSRYPDHMKQHDFFKSTMPEGYVQERTIFFKDDGNYKTRAEVKFEGDTLVNRIELRGIDFKEDGNILGHKLEYNYNSHNVYIMADKQKNGIKVNFKIRHNIVDGSVQLADHYQQNTPIGDGPVLLPDNHYLSTQSALSKDPNEKRDHMVLLEFVTAAGITHGMDELYK	A87T:K126R:E172V	3.67571741557	903.970978252638	-203.62616873160005	-1.670219830104283	0.0	-51.70507354437571
220	MSKGEELFTGVVPILVELDGDVNGHKFSVSGEGEGDATYGKLTLKFICTTGKLPVPWPTLVTTLSYGVQCFSRYPDHMKQHDFFKSTMPEGYVQERTIFFKDDGNYKTRAEVKFEGDTLVNRIELKGIDFKEDGNILGHELEYNYNSHNVYIMADKQKNGIKVNFRIRHNIEDGSVQLADHYQQNTPIGDGPVLLPDNHYLSTQSALSKDPNEKRDHMVLLEFVTAAGITHGMDELYK	A87T:K140E:K166R	3.62703351226	901.3629148155768	-203.77070471271875	-1.6971421922956194	4.0	-134.89482338686892
221	MSKGEELFTGVVPILVELDGDVNGHKFSVSGEGEGDATYGKLTLKFICTTGKLPVPWPTLVTTLSYGVQCFSRYPDHMKQHDFFKSTMPEGYVQERTIFFKDDGNYKTRAEVKFEGDTLVNRIELKGIDFKEDGNILGHKLEYNYNSHNVYIMADEQKNGIKVNFKIRHNIEDGSVQLADHYQQNTPIGDGPVLLPDNHHLSTQSALSKDPNEKRDHMVLLEFVTAAGITHGMDELYK	A87T:K156E:Y200H	3.60720119459	908.0417270061562	-203.1640619970858	-1.6791621616908483	3.0	-51.30420647799551
222	MSKGEELFTGVVPILVELDGDVNGHKFSVSGEGEGDATYGKLTLKFICTTGKLPVPWPTLVTTLSYGVQCFSRYPDHMKQHDFFKSTMPEGYVQERTIFFKDDGNYKTRAEVKFEGDTLVNRIELKGIDFKEDGNILGHKLEYNYNSHNVYIMADRQKNGIKVNFKIRHNIEDGSVQLADHYQQNTPIGDGPVLLPDNHYLSTQSALSKDPNEKRDHMVLLEFVTAAGITHGMDELYK	A87T:K156R	3.693543144740001	911.653163416534	-199.45511700585485	-1.6716726848057335	3.0	-26.59083888219941
223	MSKGEELFTGVVPILVELDGDVNGHKFSVSGEGEGDATYGKLTLKFICTTGKLPVPWPTLVTTLSYGVQCFSRYPDHMKQHDFFKSTMPEGYVQERTIFFKDDGNYKTRAEVKFEGDTLVNRIELKGIDFKEDGNILGHKLEYNYNSHNVYIMADKQRNGIKVNFKIRHNLEDGSVQLADHYQQNTPIGDGPVLLPDNHYLSTQSALSKDPNEKRDHMVLLEFVTAAGITHGMDELYK	A87T:K158R:I171L	4.03066421251	906.7899231873644	-201.22097419574857	-1.6587162017822266	5.0	-76.82813861718436
224	MSKGEELFTGVVPILVELDGDVNGHKFSVSGEGEGDATYGKLTLKFICTTGKLPVPWPTLVTTLSYGVQCFSRYPDHMKQHDFFKSTMPEGYVQERTIFFKDDGNYKTRAEVKFEGDTLVNRIELKGIDFKEDGNILGHKLEYNYNSHNVYIMADKQKNGIKVNFRIRHYIEDGSVQLADHYQQNTPIGDGPVRLPDNHYLSAQSALSKDPNEKRDHMVLLEFVTAAGITPGMGELYK	A87T:K166R:N170Y:L194R:T203A:H231P:D234G	3.70533053105	889.7036019784291	-205.3079612441361	-1.6965171269008092	-4.0	-204.9318681218425
225	MSKGEELFTGVVPILVELDGDVNGHKFSVSGEGEGDATYGKLTLKFICTTGKLPVPWPTLVTTLSYGVQCFSRYPDHMKQHDFFKSTMPEGYVQERTIFFKDDGNYKTRAEVKFEGDTLVNRIELKGIDFKEDGNILGHKLEYNYNSHNVYIMADKQKNGIKVNFKIRHNIEDGSVQLADHYQQNTPIGDGPVLLPDNHYLSTQSALSEDPNEKRDHMVLLEFVTAAGITHGMDELYK	A87T:K209E	3.56633028291	908.264968905908	-200.2470640130341	-1.6783403669084822	1.0	-74.48841962126511
226	MSKGEELFTGVVPILVELDGDVNGHKFSVSGEGEGDATYGKLTLKFICTTGKLPVPWPTLVTTLSYGVQCFSRYPDHMKQHDFFKSTMPEGYVQERTIFFKDDGNYKTRAEVKFEGDTLVNRIELKGIDFKEDGNILGHKLEYNYNSHNVYIMADKQKNGIKVNFKIRHNIEDGSVQLADHYQQNTPIGDGPVLLPDNHYLSTQSALSKDPNERRDHMVLQEFVTAAGITHGMDELYK	A87T:K214R:L221Q	3.62757283241	905.9106166262444	-206.12307937815785	-1.6679430007934568	1.0	-63.294765396052476
227	MSKGEELFTGVVPILVELDGDVNGHKFSVSGEGEGDATYGKLTLKFICTTGKLPVPWPTLVTTLSYGVQCFSRYPDHMKQHDFFKSTMPEGYVQERTIFFEDDGNYKTRAEVKFEGDTLVNRIELKGIDFKEDGNILGHKLEYNYNSHNVYIMADKQKNGIKVNFKIRHNIEDGSVQLADHYQQNTPIGDGPVLLPDNHYLSTQSALSKDPNEKRDHMVMLEFVTAAGITHGMDELYK	A87T:K101E:L220M	3.57838878764	904.9193463035272	-201.5653058923781	-1.6742698124476842	3.0	-96.35126861405303
228	MSKGEELFTGVVPILVELDGDVNGHKFSVSGEGEGDATYGKLTLKFICTTGKLPVPWPTLVTTLSYGVQCFSRYPDHMKQHDFFKSTMPEGYVQERTIFFRDDGNYRTRAEVKFEGDTLVNRIELKGIDFKEDGNILGHRLEYNYNSHNVYIMADKQRNGIKVNFKIRHNIEDGSVQLADHYQQNTPIGDGPVLLPDNHYLSTQSALSKDPNEKRDHMVPLEFVTAAGITHGMDELYK	A87T:K101R:K107R:K140R:K158R:L220P	1.30140111459	892.354648452033	-215.5857695452869	-1.7508869171142578	9.0	-191.4747882045591
229	MSKGEELFTGVVPILVELDGDVNGHKFSVSGEGEGDATYGKLTLKFICTTGKLPVPWPTLVTTLSYGVQCFSRYPDHMKQHDFFKSTMPEGYVQERTIFFRDDGNYKTRAEVKFEGDTLVNRIELKGIDFKEDGNILGHKLEYNYNSHNVYIMADKQKNGIKVNFKIRHNIEDGSVQLADHYQQNTPIGDGPVLLPDNHYLSTQSALSKDPNERRDHMVLLEFVTAAGITHGMDELYK	A87T:K101R:K214R	3.77524041503	905.957096303924	-202.8421651907265	-1.6856343405587333	6.0	-40.08989625485829
230	MSKGEELFTGVVPILVELDGDVNGHKFSVSGEGEGDATYGKLTLKFICTTGKLPVPWPTLVTTLSYGVQCFSRYPDHMKQHDFFKSTMPEGYVQERTIFFKDDGNYKTRAEVKFEGDTLVNRIELKGIDFKEDGNILGHKLEYNYNSHNVYITADKQKNGIKVNFKIRHNVEDGSVQLADHYQQNTPIGDGPVLLPDNHYLSTQSALSKDPNEKRDHMVLLEFVTAAGITHGMDELYK	A87T:M153T:I171V	3.5934974149300003	911.1782233304376	-192.46899785473943	-1.64822632925851	2.0	-30.884463384871115
231	MSKGEELFTGVVPILVELDGDVNGHKFSVSGEGEGDATYGKLTLKFICTTGKLPVPWPTLVTTLSYGVQCFSRYPDHMKQHDFFKSTMPEGYVQERTIFFKDDGNYKTRAEVKFEGDTLVNRIELKGIDFKEDGNILGHKLEYNYNSHNVYIMADKQKNGIKVNFKIRHNIEDGSVQLADHYQQNTPIGDGPVLLPDNHYLSTQSALSKDPNEKRDHMVLLEFVTAAGITHGKDELYK	A87T:M233K	3.65412823369	911.653163416534	-197.6090622730553	-1.6639529636928014	-1.0	-23.0557654916732
232	MSKGEELFTGVVPILVELDGDVNGHKFSVSGEGEGDATYGKLTLKFICTTGKLPVPWPTLVTTLSYGVQCFSRYPDHMKQHDFFKSTTPEGYVQERTIFFKDDGNYKTRAEVKFEGDTLVNRIELKGIDSKEDGNILGHKLEYNYNSHNVYIMADKQKNGIKVNFKIRHNIEDGSVQLANHYQQNTPIGDGPVLLPDNHYLSTQSALSKDPNEKRDHMVLLEFVTAAGITHGMDELYK	A87T:M88T:F130S:D180N	1.672344627	893.2459940134813	-211.19310905784369	-1.7469091415405271	-1.0	-252.6794693081752
233	MSKGEELFTGVVPILVELDGDVNGHKFSVSGEGEGDATYGKLTLKFICTTGKLPVPWPTLVTTLSYGVQCFSRYPDHMKQHDFFKSTMPEGYVQERTIFFKDDGIYKTRAEVKFEGDTLVNRIELKGIDFKEDGNILGHKLEYNYNSHNVYIMADKQKNGIKVNFKIRHNIEDGSAQLADHYQQNTPIGDGPVLLPDNHYLSTKSALSKDPNEKRDHMVLLEFVTAAGITHGMDELYK	A87T:N105I:V176A:Q204K	3.66807984001	897.8435821468372	-210.044207226485	-1.6990859167916434	-1.0	-151.56411729222702
234	MSKGEELFTGVVPILVELDGDVNGHKFSVSGEGEGDATYGKLTLKFICTTGKLPVPWPTLVTTLSYGVQCFSRYPDHMKQHDFFKSTMPEGYVQERTIFFKDDGNYKTRAEVKFEGDTLVNRIELKGIDFKEDGDILGHKLEYNYNSHNVYIMADKQKNGIKVNFKIRHNIEDGSVQLADHYQQNTPIGDGPVLLPDDHYLSTQSALCKDPNEKRDHMVLLEFVTAAGTTHGMDELYK	A87T:N135D:N198D:S208C:I229T	3.58001393416	894.4353692122604	-211.24150047823787	-1.7071807043892997	2.0	-94.50741015477413
235	MSKGEELFTGVVPILVELDGDVNGHKFSVSGEGEGDATYGKLTLKFICTTGKLPVPWPTLVTTLSYGVQCFSRYPDHMKQHDFFKSTMPEGYVQERTIFFKDDGNYKTRAEVKFEGDTLVNRIELKGIDFKEDGSILGHKLEYNYNSHNVYIMADKQKNGIKVNFKIRHNIEDGSVQLADHYQQNTPIGDGPVLLPDNHYLSTQSALSKDPNEKRDHMVLLEFVTAAGITHGMDELYK	A87T:N135S	3.66207822284	905.6154857762748	-202.53905991837385	-1.6646450587681358	1.0	-42.16508297811118
236	MSKGEELFTGVVPILVELDGDVNGHKFSVSGEGEGDATYGKLTLKFICTTGKLPVPWPTLVTTLSYGVQCFSRYPDHMKQHDFFKSTMPEGYVQERTIFFKDDGNYKTRAEVKFEGDTLVNRIELKGIDFKEDGNILGHKLEYNYNSHDVYIMADKQKNGIKVNSKIRHNIEDGSVQLADHYQQNTPIGDGPVLLPDNHYLSTQSALSKDPNEKRDHMVLLEFVTAAGITHGMDELYK	A87T:N149D:F165S	3.5920969832300003	900.1218649236225	-202.67211200669408	-1.683065686907087	0.0	-134.15472876270812
237	MSKGEELFTGVVPILVELDGDVNGHKFSVSGEGEGDATYGKLTLKFICTTGKLPVPWPTLVTTLSYGVQCFSRYPDHMKQHDFFKSTMPEGYVQERTIFFKDDGNYKTRAEVKFEGDTLVNRIELKGIDFKEDGNILGHKLEYNYNSHNVYIMADKQKSGIKVNFKIRHNIEDGSVQLADHYQQNTPIGDGSVLLPDNHYLSTQSALSKDPNEKRDHMVLLEFVTAAGITHGMDGLYK	A87T:N159S:P192S:E235G	3.69758828758	901.6970297050456	-203.0886981077492	-1.6874940054757257	-2.0	-42.70303120328793
238	MSKGEELFTGVVPILVELDGDVNGHKFSVSGEGEGDATYGKLTLKFICTTGKLPVPWPTLVTTLSYGVQCFSRYPDHMKQHDFFKSTMPEGYVQERTIFFKDDGNYKTRAEVKFEGDTLVNRIELKGIDFKEDGNILGHKLEYNYNSHNVYIMADKQKNGIKVDFKIRHNIEDGSVQLADHYQQNTPIGDGPVLLPDNHYLSTQSALSKDPNEKRDHMVLLEFVTAAGITHGMDELYK	A87T:N164D	3.82509653652	907.599235111612	-199.312190849334	-1.66940062386649	2.0	-51.276255705988845
239	MSKGEELFTGVVPILVELDGDVNGHKFSVSGEGEGDATYGKLTLKFICTTGKLPVPWPTLVTTLSYGVQCFSRYPDHMKQHDFFKSTMPEGYVQERTIFFKDDGNYKTRAEVKFEGDTLVNRIELKGIDFKEDGNILGHKLEYNYNSHNVYIMADKQKNGIKVSFKIRHNIEDGSVQLADHYQQNTPIGDGPVLLPDNHYLSTQSAPSKDPNEKRDHMVLLEFVTAAGITHGMDELYK	A87T:N164S:L207P	3.13893393222	900.4904656445187	-204.0682815052569	-1.72674560546875	-2.0	-227.11680703464788
240	MSKGEELFTGVVPILVELDGDVNGHKFSVSGEGEGDATYGKLTLKFICTTGKLPVPWPTLVTTLSYGVQCFSRYPDHMKQHDFFKSTMPEGYVQERTIFFKDDGNYKTRAEVKFEGDTLVNRIELKGIDFKEDGNILGHKLEYNYNSHNVYIMADKQKNGIKVNFKIRHDIEDGSVQLADHYQQNTPIGDGPVLLPDNHYLSTQSALSKDPNEKRDHMVLLEFVTAAGITHGMDELYK	A87T:N170D	3.79464896405	907.977105409941	-198.308637637645	-1.6671028137207031	2.0	-70.55900922524555
241	MSKGEELFTGVVPILVELDGDVNGHKFSVSGEGEGDATYGKLTLKFICTTGKLPVPWPTLVTTLSYGVQCFSRYPDHMKQHDFFKSTMPEGYVQERTIFFKDDGNYKTRAEVKFEGDTLVNRIELKGIDFKEDGNILGHKLEYNYNSHNVYIMADKQKNGIKVNFKIRHDIEDGSVQLADHYQQNTPIGDGPVLLPDNHYLSTQSALGKDPNEKRDHMVLLEFVTAAGITHGMDELYK	A87T:N170D:S208G	3.69415893839	903.222317840009	-198.30821539834145	-1.6780704770769392	2.0	-140.31932712304217
242	MSKGEELFTGVVPILVELDGDVNGHKFSVSGEGEGDATYGKLTLKFICTTGKLPVPWPTLVTTLSYGVQCFSRYPDHMKQHDFFKSTMPEGYVQERTIFFKDDGNYKTRAEVKFEGDTLVNRIELKGIDFKEDGNILGHKLEYNYNSHNVYIMADKQKNGIKVNFKIRHNIEDGSVQLADHYQQNTPIGDGPVLLPDDHYLSTQSALSKDPNEKRDHMVLLGFVTAAGITHGMDELYK	A87T:N198D:E222G	3.08356501658	904.4322601878124	-202.94320316240191	-1.682549204145159	0.0	-129.27581153692842
243	MSKGEELFTGVVPILVELDGDVNGHKFSVSGEGEGDATYGKLTLKFICTTGKLPVPWPTLVTTLSYGVQCFSRYPDHMKQHDFFKSTMPEGYVQERTIFFKDDGNYKTRAEVKFEGDTLVNRIELKGIDFKEDGNILGHKLEYNYNSHNVYIMADKQKNGIKVNFKIRHNIEDGSVQLADHYQLNTPIGDGPVLLPDNHYLSTQSALSKDPNEKRDHMVLLEFVTAAGITHGMDGLYK	A87T:Q184L:E235G	3.75191680404	907.515206711986	-200.15078671649096	-1.6724533353533064	-4.0	-67.83727163617465
244	MSKGEELFTGVVPILVELDGDVNGHKFSVSGEGEGDATYGKLTLKFICTTGKLPVPWPTLVTTLSYGVQCFSRYPDHMKQHDFFKSTMPEGYVQERTIFFKDDGNYKTRAEVKFEGDTLVNRIELKGIDFKEDGNILGHKLEYNYNSHNVYIMADKQKNGIKVNFKIRHNIEDGCVQLADHYQQNTPFGDGPVLLPDNHYLSTQSALSKDPNEKRDHMVLLEFVTAAGITHGMDELYK	A87T:S175C:I188F	3.70132017934	904.7762262145276	-207.2492723055184	-1.7285747528076172	-1.0	-145.79805507471502
245	MSKGEELFTGVVPILVELDGDVNGHKFSVSGEGEGDATYGKLTLKFICTTGKLPVPWPTLVTTLSYGVQCFSRYPDHMKQHDFFKSTMPEGYVQERTIFFKDDGNYKTRAEVKFEGDTLVNRIELKGIDFKEDGNILGHKLEYNYNSHNVYIMADKQKNGIKVNFKIRHNIEDGSVQLADHYQQNTPIGDGPVLLPDNHYLSTQSALGKDPNEKRDHMVLLEFVTAAGITHGMDELYK	A87T:S208G	3.64758376561	906.8725152569496	-197.60864003375173	-1.6749612263270788	0.0	-92.81608338946982
246	MSKGEELFTGVVPILVELDGDVNGHKFSVSGEGEGDATYGKLTLKFICTTGKLPVPWPTLVTTLSYGVQCFSRYPDHMKQHDFFKSTMPEGYVQERTIFFKDDGNYKTRAEVKFEGDTLVNRIELKGIDFKEDGNILGHKLEYNYNSHNVYIMADKQKNGIKVNFKIRHNIEDGSVQLADHYQQNTPIGDGPVLLPDNHYLSTQSALGKDPNERRDHMVLLEFVTAAGITHGMDELYK	A87T:S208G:K214R	3.6226904705	905.0549769583022	-200.6444392986596	-1.686016082763672	3.0	-109.83508823041564
247	MSKGEELFTGVVPILVELDGDVNGHKFSVSGEGEGDATYGKLTLKFICTTGKLPVPWPTLVTTLSYGVQCFSRYPDHMKQHDFFKSTMPEGYVQERTIFFKDDGNYKARAEVKFEGDTLVNRIELKGIDFKEDGNILGHKLEYNYNSHNVYIMADKQKNGIKVNFKIRHNIEDGSVQLADHYQQNTPIGDGPVLLPDNHYLSTQSALSKDPNEKRDHMVLLEFVTAAGITHGMDELYK	A87T:T108A	3.7335798036	905.6841941097418	-200.9082298465073	-1.6619163240705217	0.0	-62.80351698981286
248	MSKGEELFTGVVPILVELDGDVNGHKFSVSGEGEGDATYGKLTLKFICTTGKLPVPWPTLVTTLSYGVQCFSRYPDHMKQHDFFKSTMPEGYVQERTIFFKDDGNYKARAEVKFEGDTLVNRIELKGIDFKEDGNILGHKLEYNYNSHNVYIMADKQKNGIKVNFKIRHNIEDGSAQLADHYQQNTPIGDGPVLLPDNHYLSTQSALSIDPNEKRDHMVLLEFVTAAGITHGMDELYK	A87T:T108A:V176A:K209I	3.80422943157	893.1175213907491	-209.77426312491295	-1.6929520198277064	-3.0	-193.98873342595047
249	MSKGEELFTGVVPILVELDGDVNGHKFSVSGEGEGDATYGKLTLKFICTTGKLPVPWPTLVTTLSYGVQCFSRYPDHMKQHDFFKSTMPEGYVQERTIFFKDDGNYKTRAEAKFEGDTLVNRIELKGIDFKEDGNILGHKLEYNYNSHNVYIMADKQKNGIKVNFKIRHNIEDGSVQLADHYQQNTPIGDGPVPLPDNHYLSTQSALSKDPNEKRDHMVLLEFVTAAGITHGMDELYK	A87T:V112A:L194P	3.3338837962	900.0539033528439	-208.2777203656733	-1.722501482282366	-3.0	-157.79764762218312
250	MSKGEELFTGVVPILVELDGDVNGHKFSVSGEGEGDATYGKLTLKFICTTGKLPVPWPTLVTTLSYGVQCFSRYPDHMKQHDFFKSTMPEGYVQERTIFFKDDGNYKTRAEVKFEGDTLVNRIELKGIDFKEDGNILGHKLEFNYNSHNVYIMADKQKNGIKVNFKIRHNIEDGSVQLADHYQQNTPIGDGPVLLPDNHYLSTQSALSKDPNEKRDHMVLLEFVTAAGITHGMDELYK	A87T:Y143F	3.53784407131	906.665202330857	-198.1774064488709	-1.6542603628976005	3.0	-23.056299745668802
251	MSKGEELFTGVVPILVELDGDVNGHKFSVSGEGEGDATYGKLTLKFICTTGKLPVPWPTLVTTLSYGVQCFSRYPDHMKQHDFFKSVMPEGYVQERTIFFKDDGNYKTRAEVKFEGDTLVNRIELKGIDFKEDGNILGHKLEYNYNSHNVYIMADKQKNGIKVNFKIRHNIEDGSVQLADHYQQNTPIGDGPVLLPDNHYLSTQSALSKDPNEKRDHMVLLEFVTAAGITHGMDELYK	A87V	3.67799349013	908.385519942397	-197.50067957118156	-1.6803092956542969	0.0	-53.39385171527549
252	MSKGEELFTGVVPILVELDGDVNGHKFSVSGEGEGDATYGKLTLKFICTTGKLPVPWPTLVTTLSYGVQCFSRYPDHMKQHDFFKSVMPEGYVQERTIFFKDDGNYKTRAEVKFEGGTLVNRIELKGIDFKEDGNILGHKLEYNYNSHNVYIMADKQKNGIKVNFKIRHNIEDGSVQLADHYQQNTPIGDGPVLLPDNHYLSTQSALSKDPNEKRDHMVLLEFVTAAGITHGMDELYK	A87V:D117G	3.7582771071	905.2785161502152	-202.52430987730625	-1.6941690444946291	-1.0	-55.859595856984996
253	MSKGEELFTGVVPILVELDGDVNGHKFSVSGEGEGDATYGKLTLKFICTTGKLPVPWPTLVTTLSYGVQCFSRYPDHMKQHDFFKSVMPEGYVQERTIFFKDDGNYKTRAEVKFGGDTLVNRIELKGIDFKEDGNILGHKLEYNYNSHNVYIMADKQKNGIKVNFKIRHNVEDGSVQPADHYQQNTPIGDGPVLLPDNHYLSTQSALSKDPNEKRDHMVLLEFVTATGITHGMDELYK	A87V:E115G:I171V:L178P:A227T	2.9470228132	890.3615089279929	-207.13389410451052	-1.7682655879429408	-2.0	-172.27816639415465
254	MSKGEELFTGVVPILVELDGDVNGHKFSVSGEGEGDATYGKLTLKFICTTGKLPVPWPTLVTTLSYGVQCFSRYPDHMKQHDFFKSVMPEGYVQERTIFFKDDGNYKTRAEVKFVGDTLVNRIELKGIDFKEDGNILGHKLEYNYNSHNVYIMADKQKNGIKVNFKIRHNIEDGSVQLADHYQQNTPIGDGPVLLPDNHYLSTQSALSKDPNEKRDHLVLLEFVTAAGITHGMDELYK	A87V:E115V:M218L	3.40682192491	898.9881388891927	-203.6803569234908	-1.70746830531529	-1.0	-91.85167888536418
255	MSKGEELFTGVVPILVELDGDVNGHKFSVSGEGEGDATYGKLTLKFICTTGKLPVPWPTLVTTLSYGVQCFSRYPDHMKQHDFFKSVMPEGYVQERTIFFKDDGNYKTRAEVKFEGDTLVNRTELKGIDFKEDGNILGHKLEYNYNSHNVYIMADKQKNGIKVNFKIRHNIEDGSVQLADHYQQNTPIGDGPVLLPDNHYLSTQSALSKDPNEKRDHMVLLEFVTAAGITHGMDELCK	A87V:I123T:Y237C	3.46000677131	903.0270135604342	-201.6767600364983	-1.6848109109061105	-4.0	-73.48006800434212
256	MSKGEELFTGVVPILVELDGDVNGHKFSVSGEGEGDATYGKLTLKFICTTGKLPVPWPTLVTTLSYGVQCFSRYPDHMKQHDFFKSVMPEGYVQERTIFFKDDGNYKTRAEVKFEGDTLVNRIELKGIDFKEDGNILGHKLEYNYNSHNVYIMADKQKNGTKVNFKIRHNIEDGSVQLADHYQQNTPIGDGPVLLPDNHYLSTQSALSKDPNEKRDHMVLLEFVTAAGITHGMDELYK	A87V:I161T	3.64859783327	902.8514361902172	-200.56067134812477	-1.6884708404541016	-1.0	-130.02331725162207
257	MSKGEELFTGVVPILVELDGDVNGHKFSVSGEGEGDATYGKLTLKFICTTGKLPVPWPTLVTTLSYGVQCFSRYPDHMKQHDFFKSVMPEGYVQERTIFFKDDGNYKTRAEVRFEGDTLVNRIELKGIDFKEDGDILGHKLEYNYNSHNVHIMADKQKNGIKVNFKIRHNIEDGSVQLADHYQQNTPIGDGPVLLPDNHYLSTQSALSKDPNEKRDHMVLLEFVTAAGITHGMDELYK	A87V:K113R:N135D:Y151H	3.46962262059	891.695648670054	-206.1265941672027	-1.6866474151611328	7.0	-65.66302309309339
258	MSKGEELFTGVVPILVELDGDVNGHKFSVSGEGEGDATYGKLTLKFICTTGKLPVPWPTLVTTLSYGVQCFSRYPDHMKQHDFFKSVMPEGYVQERTIFFKDDGNYKTRAEVKFEGDTLVNRIELRGIDFKEDGNILGHKLEYNYNSHNVYIMADKQKNGIKVNFKIRHNIEDGSVQLADHYQQNTPIGDGPVLLPDNHYLSTQSALSKDPNEKRDHMVLLEFVTAAGITHGMDELYK	A87V:K126R	3.75322543898	905.0478038524788	-202.13548684492707	-1.686974116734096	3.0	-57.82749368344887
259	MSKGEELFTGVVPILVELDGDVNGHKFSVSGEGEGDATYGKLTLKFICTTGKLPVPWPTLVTTLSYGVQCFSRYPDHMKQHDFFKSVMPEGYVQERTIFFKDDGSYKTRAEVKFEGDTLVNRIELKGIDFKEDGNILGHKLEYNYNSHNVYIMADKQKNGIKVNFKIRHNIEDGSVQLADHYQQNTPIGDGPVLLPDNHYLSTQSALSKDPNEKRDHMVLLEFVTAAGITHGMDELYK	A87V:N105S	3.78406607782	904.5836001059916	-196.9232314415276	-1.6757638113839286	1.0	-53.85488094008628
260	MSKGEELFTGVVPILVELDGDVNGHKFSVSGEGEGDATYGKLTLKFICTTGKLPVPWPTLVTTLSYGVQCFSRYPDHMKQHDFFKSVMPEGYVQERTIFFKDDGNYKTRAEVKFEGDTLVSRIELKGIDFKGDGNILGHKLEYNYNSHNVYIMADKQKNGIKVNFKIRHNIEDGSVQLADHYQQNTPIGDGPVLLPDNHYLSTQSALSKDPNEKRDHMVLLEFVTAAGITHGMDELYK	A87V:N121S:E132G	3.68629248799	896.4008427073704	-207.1686311773956	-1.7114624295915877	-1.0	-124.48556532440128
261	MSKGEELFTGVVPILVELDGDVNGHKFSVSGEGEGDATYGKLTLKFICTTGKLPVPWPTLVTTLSYGVQCFSRYPDHMKQHDFFKSVMPEGYVQERTIFFKDDGNYKTRAEVKFEGDTLVNRIELKGIDFKEDGNILGHKLEYNYISHDVYIMADKQKNGIKVNFKIRHNIEDGSVQLADHYQQNTPIGDGPVLLPDNHYLSTQSALSKDPNEKRDHMVLLEFVTAAGITHGMDELYK	A87V:N146I:N149D	3.69841066742	898.1321397899028	-205.08702022209764	-1.6905929020472936	0.0	-158.092133037143
262	MSKGEELFTGVVPILVELDGDVNGHKFSVSGEGEGDATYGKLTLKFICTTGKLPVPWPTLVTTLSYGVQCFSRYPDHMKQHDFFKSVMPEGYVQERTIFFKDDGNYKTRAEVKFEGDTLVNRIELKGIDFKEDGNILGHKLEYNYNSHNVYIMADKQKTGIKVNFMIRHNIEDGSVQLADHYQQNTPIGDGPVLLPDNHYLSTQSALSKDPNEKRDHMVLLEFVTAAGITHGMDELYK	A87V:N159T:K166M	3.53711090491	898.5214854428418	-204.0523469038308	-1.7056286675589425	-1.0	-134.87129898790752
263	MSKGEELFTGVVPILVELDGDVNGHKFSVSGEGEGDATYGKLTLKFICTTGKLPVPWPTLVTTLSYGVQCFSRYPDHMKQHDFFKSVMPEGYVQERTIFFKDDGNYKTRAEVKFEGDTLVNRIELKGIDFKEDGNILGHKLEYNYNSHNVYIMADKQKNGIKVNFKIRHNIEDGSVQLADHYQQNTPIGDGPVLLPDNHYLSTQSALSKDPDEKRDHMVLLEFVTAAGITHGMDELYK	A87V:N212D	3.772891574780002	908.385519942397	-199.97591288760304	-1.6847887039184568	2.0	-74.93996160796999
264	MSKGEELFTGVVPILVELDGDVNGHKFSVSGEGEGDATYGKLTLKFICTTGKLPVPWPTLVTTLSYGVQCFSRYPDHMKQHDFFKSVMPEGYVQERTIFFKDDGNYKTRAEVKFEGDTLVNRIELKGIDFKEDGNILGHKLEYNYNSHNVYIMADKQKNGIKVNFKIRHNIEDGGVQLADHYQQNTPIGDGPVLLPDNHYLSTQSALSKDPNEKCDHMVLLEFVTAAGITHGMDELYK	A87V:S175G:R215C	3.60097677444	900.9262026701643	-205.2487326748669	-1.6966449192592077	-3.0	-132.23190842603546
265	MSKGEELFTGVVPILVELDGDVNGHKFSVSGEGEGDATYGKLTLKFICTTGKLPVPWPTLVTTLSYGVQCFSRYPDHMKQHDFFKSVMPEGYVQERTIFFKDDGNYKTRAEVKFEGDTLVNRIELKGIDFKEDGNILGHKLECNYNSHNVYIMADKQKNGIKVNFKIRHNTEDGSVQLADHYQQNTPIGDGPVLLPDNHYLSTQSALSKDPNEKRDHMVLLEFVTAAGITHGMDELYK	A87V:Y143C:I171T	3.55762917818	898.165647118326	-204.6394721455872	-1.7271100452968051	-4.0	-150.00404688099144
266	MSKGEELFTGVVPILVELDGDVNGHKFSVSGEGEGDATYGKLTLKFIFTTGKLPVPWPTLVTTLSYGVQYFSRYPDHMKQHDFFKSAMPEGYVQERTIFFKDDGNYKTRAEVKFEGDTLVNRIELKGIDFKEDGNILGHKLEYNYNSHNVYIMADKQKNGIKVNFKIRHNIEDGSVQLADHYQQNTPIGDGPVLLPDNHYLSTQSALSKDPNEKRDHMVLLEFVTAAGITHGMDELYK	C48F:C70Y	1.30102974551	900.6836772881811	-203.304114241153	-1.7350634166172572	-5.0	-245.6044191675138
267	MSKGEELFTGVVPILVELDGDVNGHKFSVSGEGEGDATYGKLTLKFIFTTGKLPVPWPTLVTTLSYGVQCFSRYPDHMKQHDFFKSAMPEGYVQERTIFFKDDGNYKTRAEVKSEGDTLVNRIVLKGIDFKEDGNILGHKLEYNYNSHNVYIMADKQKNGIKVNFKIRHNIEDGSVQLADHYQQNTPIGDGPVLLPDNHYLSTQSALSKDPNVKRDHMVLLELVTAAGITHGMDELYK	C48F:F114S:E124V:E213V:F223L	1.3010306483399998	881.8398368797104	-212.05786265060303	-1.7705000468662806	-9.0	-436.75829949664177
268	MSKGEELFTGVVPILVELDGDVNGHKFSVSGEGEGDATYGKLTLKFIFTTGKLPVPWPTLVTTLSYGVQCFSRYPDHMKQHDFFKSAMPEGYVQERTIFFKDDGNYKTRAEVKFEGDTLVNRIELKGIDFKEDGNILGHKLEYNYNSHNVYIMADKQKNGIKVNFKIRLNIEDGSVQLADHYQQNTPIGDGPVLLPDNHYLSTQSALSKDPNEKRDHMVLLEFVTAAGITHGMDELYK	C48F:H169L	1.30103106455	904.6434323349486	-198.21246771886945	-1.7103309631347656	-4.0	-219.28597918552606
269	MSKGEELFTGVVPILVELDGDVNGHKFSVSGEGEGDATYGKLTLKFIFTTGKLPVPWPTLVTTLSYGVQCFSCYPDHMKQHDFFKSAMPEGYVQERTIFFKDDGNYKTRAEVKFEGDTLVNRIELKGIDFKEDGNILGHKLEYNYNSHNVYIMADKQKNGIKVNFKIRHNIEDGSVQLADHYQQNTPIGDGPVLLPDNHYLSTQSALSKDPNEERDHMALLEFVTAAGITHGMDELYK	C48F:R73C:K214E:V219A	1.54131753834	893.8575321920707	-209.51516904309392	-1.735459736415318	-4.0	-269.56601772161616
270	MSKGEELFTGVVPILVELDGDVNGHKFSVSGEGEGDATYGKLTLKFIFTTGKLPVPWPTLVTTLSYGVQCFSRYPDHMKQHDFFKSAMPEGYVQERTIFFKDDGNYKARAEVKFEGDTLVNRIELKGIDFKEGGNILGHKLEYNYNSHNVYIMADKQKNGIKVNFKIRHNIEDGSVQLADHYQQNTPIGDGPVLLPDNHYLSTQSALSKDPNEKRDHMVLLEFVTAAGITHGMDELYK	C48F:T108A:D133G	1.3010317841	898.41389131495	-205.0018902905285	-1.7251426151820592	-3.0	-261.4282783532536
271	MSKGEELFTGVVPILVELDGDVNGHKFSVSGEGEGDATYGKLTLKFIGTTGKLPVPWPTLVTTLSYGVQCFSRYPDHMKQHDFFKSAMPEGYVQERTIFFKDDGNYKTRAEVKFEGGTLVNRIELKGIDFKEDGNILGHKLEYNYNSHNVYIMADKQKNGIKVNFKTRHNIEDGSVQLADHYQQNTPIGDGPVLLPDNHYLSTQSALSKDPNEKRDHMVLLEFVTAAGITHGMDELYK	C48G:D117G:I167T	3.32698848138	902.7759929786516	-203.82433650270104	-1.6871671676635742	-5.0	-85.58655403054931
272	MSKGEELFTGVVPILVELDGDVNGHKFSVSGEGEGDATYGKLTLKFIGTTGKLPVPWPTLVTTLSYGVQCFSRYPDHMKQHDFFKSAMPEGYVQERTIFFKDDGNYKTRAEVKFEGDTLVNRIELKGIDSKEDGNILGHKLEYSYNSHNVYIMADKQKNGIKVNFKIRHNIEDGSVQLADHYQQNTPIGDGPVLLPDNHYLSTQSAQSKDPNEKRDLMVLLEFVTAAGIAHGMDELYK	C48G:F130S:N144S:L207Q:H217L:T230A	1.30103003055	883.2095017420155	-213.95729688182476	-1.818162645612444	-8.0	-460.1020035683163
273	MSKGEELFTGVVPILVELDGDVNGHKFSVSGEGEGDATYGKLTLKFIGTTGKLPVPWPTLVTTLSYGVQCLSRYPDHMKQHDFFKSAMPEGYVQERTIFFKDDGDYKTRAEVKFEGDTLVNRIELKGIDFKEDGNILGHKLEYNYNSHNVYIMADKQKNGIKVNFKIRHNIEDGSVQLADHYPQNTPIGDGPVLLPDNHYLSTQSALSKDPNEKRGHMVLLEFVTAAGITHGMDELYK	C48G:F71L:N105D:Q183P:D216G	1.30102999164	885.67261194612	-209.4081196300685	-1.765084947858538	-2.0	-342.4029719492354
274	MSKGEELFTGVVPILVELDGDVNGHKFSVSGEGEGDATYGKLTLKFIGTTGKLPVPWPTLVTTLSYGVQCFSRYPDHMKQRDFFKSAMPEGYVQERTVFFKDDGNYKTRAEVKFEGDTLVNRIEPKGIDFKEDGNILGHKLEYNYNSHNVYIMADKQKNGIKVNFKVRHNIEDGSVQLADHYQQNTPIGDGPVLLPDNHYLSTQSALSKDPNEKRDHMVLLEFVTAAGITHGMDELYK	C48G:H81R:I98V:L125P:I167V	1.68890237965	891.5713160756231	-212.71345845237371	-1.7567503792898995	0.0	-306.0078883827126
275	MSKGEELFTGVVPILVELDGDVNGHKFSVSGEGEGDATYGKLTLKFIGTTGKLPVPWPTLVTTLSYGVQCFSRYPDHMKQHDFFKSAMPEGYVQERTIFFKDDGNYKTRAEVKFEGDTLVNRIELKGNDFKEDGNILGHKLEYNYNSHNVYIMADKQKNGIKVNFKIRHNIEDGSVQLADHYQQSTPIGDGPVLLPDNHYLSTQSALSKDPNEKRDHMVLLEFGTAAGITHGMDELYK	C48G:I128N:N185S:V224G	1.67187662734	894.4658606946077	-202.1782467849553	-1.690558706011091	-7.0	-252.1459942795762
276	MSKGEELFTGVVPILVELDGDVNGHKFSVSGEGEGDATYGKLTLKFIGTTGKLPVPWPTLVTTLSYGVQCFSRYPDHMRQHDFFKSAMPEGYVQERTIFFKDDGNYKTRAEVKFEGDSLVNRIELKGIDFKEDGNILGHKLEYNYNSHNVYIMADKQKNGIKVNFKIRHNIEDGSVQLADHYQQNTPIGDGPVLLPDNHYLSTQSALSKDPNEKRDHMVLLEFVTAAGITHGMDELYK	C48G:K79R:T118S	1.45149041697	901.256139126589	-206.1547421850264	-1.7000301906040736	2.0	-134.33548327018315
277	MSKGEELFTGVVPILVELDGDVNGHKFSVSGEGEGDATYGKLTLKFIGTTGKLPVPWPTLVTTLSYGVQCFSRYPDHMKQHDFFKSAMPEGYVQERTIFFKDDGDYKTRAEVKFEGDTLVNRIELKGIDFKEDGNILGHKLEYNYNSHNVYIMADRQKNGIKVNFKIRHNIEDGSVQLADHYQQNTPIGDGPALLPDNHYLSTQSALSKDPNEKRDHMVLQEFVTAAGLTHGMDELYK	C48G:N105D:K156R:V193A:L221Q:I229L	1.30102997845	893.625835131948	-213.74785049632192	-1.714334487915039	2.0	-214.80523897159446
278	MSKGEELFTGVVPILVELDGDVNGHKFSVSGEGEGDATYGKLTLKFIGTTGKLPVPWPTLVTTLPYGVQCFSRYPDRMKQHDFFKSAMPEGYVQERTIFFKDDGNYKTRAKVKFEGDTLVNRIELKGIDFKEDGNILGHKLEYNYNNHNVYIMADKQKNGIKVNFKIRHNIEDGSVQLADHYQQNTPIGDGPVLLPDNHYLSTQSALSKDPNEKRDHMVLLEFVTAAGITHGMDEPYK	C48G:S65P:H77R:E111K:S147N:L236P	1.4555871232700002	885.9617938217257	-214.03725792840123	-1.697836467197963	-5.0	-83.1208098888398
279	MSKGEELFTGVVPILVELDGDVNGHKFSVSGEGEGDATYGKLTLKFIGTTGKLPVPWPTLVATLPYGVQCFSRYPDHMKQHDFFKSAMPEGYVQERSIFFKDDGNYKTRAEVKFEGDTLVNRIELKGIDFKEDGNILGHKLEYNYNSHNVYIMADKQKNGIKVNFKIRHNIEDGSVQLADHYQQNTPIGDGPVLLPDNHYLSTQSALSKDPNEKRDHMVLLEFVTAAGITHGMDELYK	C48G:T62A:S65P:T97S	1.30103000403	893.1293855534022	-205.91041131690145	-1.6864615849086215	-2.0	-115.54479655032824
280	MSKGEELFTGVVPILVELDGDVNGHKFSVSGEGEGDATYGKLTLKFIGTTGKLPVPWPTLVTTLSYGAQCFSRYPDHTKQHDFFKSAMPEGYVQERTIFFKDDGNYKTRAVVKFEGDTLVNRIELKGIDFKEDGNILGHKLEYNYNSHNVYIMADKQKNGIKVNFKIRHNIEDGGVQLADHYQQNTPIGDGPVLLPDNHYLSTQSALSKDPNEKRDHMVLLGFVTAAGITHGVDELYK	C48G:V68A:M78T:E111V:S175G:E222G:M233V	1.4491032282299998	889.436068529531	-215.54805249348283	-1.7061279841831751	-8.0	-289.9315804784508
281	MSKGEELFTGVVPILVELDGDVNGHKFSVSGEGEGDATYGKLTLKFIGTTGKLPVPWPTLVTTLSYGEQCFSRYPDHMKQHDFFKSAMPEGYVQERTIFFKDDGNYKTRAEVKSEGDTLVNRIELKGIDFKEDGNILGHKLEYNQNSHNVYIMADKQKNGVKVNFKIRHNIEDGSVQLADHYQQNTPIGDGPVLLPDNHYLSTQSALSKDPNEKRDHMVLLEFVTAAGITHGMDELYK	C48G:V68E:F114S:Y145Q:I161V	1.48534731474	884.651238978342	-213.28682765737176	-1.7494982310703822	-6.0	-277.1277338794639
282	MSKGEELFTGVVPILVELDGDVNGHKFSVSGEGEGDATYGKLTLKFIGTTGKLPVPWPTLVTTLSYGVQCFSRYPDHMKQHDFFKSAMPEGYIQERTIFFKDDGNYKTRAEVKFEGDSLVNRIELKGIDFKEDGNILGHKLEYNYNSHNVYIMADKQKNGIKVNFKIRHNIEDGSVQLADHYQQNTPIGDGPVLLPDNHYLSTQSALSKDPNEKRDHMVLLEFVTAAGITHGMDELYK	C48G:V93I:T118S	1.53488393898	902.6971568462496	-204.012426558882	-1.6901215144566126	2.0	-144.31542532561164
283	MSKGEELFTGVVPILVELDGDVNGHKFSVSGEGEGDATYGKLTLKFIRTTGKLPVPWPTLVTTLSYGVQCFSRYPDHMKQHDFFKSAMPEGYVQERTIFFKDDGNYKTRAEVKFEGDTLVNRIELKGIDFKEDGNILGHKLEYNYNSHNVYIMADKQKNGIKVNFKIRHNIEDGSVQLADHYQQNTPIGDGPVLLPDNHYLSTQSALSKDPNEKRDHMVLLEFVTAAGITHGMDELYK	C48R	1.6968547336266664	907.445095998436	-198.50279526785016	-1.6917732783726285	-3.0	-94.73978514671333
284	MSKGEELFTGVVPILVELDGDVNGHKFSVSGEGEGDATYGKLTLKFIRTTGKLPVPWPTLVTTLSYGVQCFSRYPDHMKQHDFFKSAMPEGYVQERTIFFKDDGNYKTRAEVKFEGDTLVNRIELKGIDFKEDGNILGHKLEYNYNSHNVYIMADKQKNGIKVNFKIRHNIEDGSVQLVDHYQQNTPIGDGPVLLPDNHYLSTQSALSKDPNEKRDHTVLLEFVTAAGITHGMDELYK	C48R:A179V:M218T	1.30102994779	897.3262730500401	-209.161300573498	-1.77496337890625	-4.0	-270.3327654125012
285	MSKGEELFTGVVPILVELDGDVNGHKFSVSGEGEGDATYGKLTLKFIRTTGKLPVPWPTLVTTLSYGVQCFSRYPDHMKQHDFFKSDMPEGYVQERTIFFKDDGNYKTRAEVKFEGDTLVNRIELKGIDFKEDGNILGHKLEYNYNSHNVYIMADKQKNGIKVNFKIRHSIEDGSVQLADHYQQNTPIGDGPVLLPDNRYLSTQSALSKDPNEKRDHMVLLEFVTAAGITHGMDELYK	C48R:A87D:N170S:H199R	1.30103041161	887.9014880941613	-212.1906821914017	-1.8022586277553008	-4.0	-295.9126356997674
286	MSKGEELFTGVVPILVELDGDVNGHKFSVSGEGEGDATYGKLTLKFIRTTGKLPVPWPTLVTTLSYGVQRFSRYPDHMKQHDFFKSAMPEGYVQERTIFFKDDGNYKTRAEVKFEGDTLVNRIELKGIDFKEDGNILGHKLEYNYNSHNVYIMADKQKNGIKVNFKIRHNIEDGSVQLADHYQQNTPIGDGPVLLPDNHYLSTQSALSKDPNEKRDHMVLLEFVTAAGITHGMDELYK	C48R:C70R	1.29928330008	898.9932981560532	-203.84965171292424	-1.724504062107631	-6.0	-141.6781175928068
287	MSKGEELFTGVVPILVELDGDVNGHKFSVSGEGEGDATYGKLTLKFIRTTGKLPVPWPTLVTTLSYGVQRFSRYPDHMKQHDFFKSAMPEGYVQERTIFFKDDGNYKTRAEVKFEGDTLVNRIELKGIDFKEDGNILGHKLEYNYNSHNVYIMADKQKNGIKVNFKIRHNIEDGSVQLADHYQQNTPIGDGPVLLPDNHYLSTQSALSKDPNEKRGHMVLLEFVTAAGITHGLDELYK	C48R:C70R:D216G:M233L	1.3019036063	893.2161795213096	-209.80397067591548	-1.772822107587542	-5.0	-222.13298958110332
288	MSKGEELFTGVVPILVELDGDVNGHKFSVSGEGEGDATYGKLTLKFIRTTGKLPVPWPTLVTTLSYGVQRFSRYPDHMKQHDFFKSAMPGGYVQERTIFFKDDGNYKTRAEVKFEGDTLVNRIELKGFDFKEDGNILGHKLEYNYNSHNVYIMADKQKNGTRVNFKIRRNIEDGSVQLADHYQQNTPNGDGPVLLPDNHYLSTQSALSKDPNEKRDHMVLLEFVTAAGITHGMDELYK	C48R:C70R:E90G:I128F:I161T:K162R:H169R:I188N	1.30103084308	871.9543057187702	-225.45925118401647	-1.826179776872908	-8.0	-461.12889486900053
289	MSKGEELFTGVVPILVELDGDVNGHKFSVSGEGEGDATYGKLTLKFIRTTGKLPVPWPTLVTTLSYGVQRFSRYPDHMKQHDFFKSAMPEGYVQERTIFFKDDGNYKTRAEVKFEGDTLVNRIELKGIDFKEDGNILGHKLEYNYNSHNVYIMADRQKNGIKVNFKIRHNIEDGSVQLADHYQQNTPIGDGPVLLPDNYYLSTQSALSKDPNEKRDHMVLLEFVTAAGITHGMDELYK	C48R:C70R:K156R:H199Y	1.6424904239700002	894.0319733633978	-208.88998856022957	-1.7418281010219032	-1.0	-202.48181889790303
290	MSKGEELFTGVVPILVELDGDVNGHKFSVSGEGEGDATYGKLTLKFIRTTGKLPVPWPTLVTTLSYGVQSFSRYPDHMKQHDFFKSAMPEGYVQERTIFFKDDGNYKTRAEVKFEGDTLVNRIELKGIDFKEDGNILGHKLEYNYNSHNVYIMAGKQKNGIKVNFKIRHNIEDGSVQLADHYQQNTPIGDGPVLLPDNHYLSTQSALSKDPNEKRDHMVLLEFVTAAGITHGMDELYK	C48R:C70S:D155G	1.30107291328	898.9932981560532	-206.82638297602531	-1.7462942940848214	-5.0	-203.48719847964776
291	MSKGEELFTGVVPILVELDGDVNGHKFSVSGEGEGDATYGKLTLKFIRTTGKLPVPWPTLVTTLSYGVQSFSRYPDHMKQHDFFKSAMPEGYVQERTIFFKDDGNYKTRAEVKFEGDTLVNRIELKGIDFKEDGNILGHKLEYNYNSHNVYIMADKQKNGIKVYFKIRHNIEDGRVQLADHYQQNTPIGDGPVLLPDNHYLSTQSALSKDPNEKRDHMVLLEFVTAAGITHGMDERYK	C48R:C70S:N164Y:S175R:L236R	1.30102997764	890.5674669793962	-206.41731132939455	-1.7108458110264368	-9.0	-149.57739416156025
292	MSKGEELFTGVVPILVELDGDVNGHKFSVSGEGEGDATYGKLTLKFIRTTGKLPVPWPTLVTTLSYGVQCFSRYPDHMKQHDFFKSAMPEGYVQERTIFFKDGGNHKTRAEVKFEGDTLVNRIELKGIDFKEDGNILGHKLEYNYNSHNVYIMADKQENGIKVNFKIRHNIEDGSVQLADHYQQNTPIGDGPVLLPDNHYLSTQSALSKDPNEKRDHMVLLEFVTAAGITHGMDELYK	C48R:D103G:Y106H:K158E	1.52133788062	890.0874577405093	-210.6228570826352	-1.7315308707101005	-1.0	-243.2943561240011
293	MSKGEELFTGVVPILVELDGDVNGHKFSVSGEGEGDATYGKLTLKFIRTTGKLPVPWPTLVTTLSYGVQCFSRYPDHMKQHDFFKSAMPEGYVQERTIFFKDDGNYKTRAEVKFEGDTLVNRIELKGIDFKEDGNILGHKLEYNYNSHNVYIMADKQKNGIKVNFKIRHNIEDGSVQLADHYQQNTPIGVGPVLLPDDHYLSTQSALSKVPNEKRDHMVLLEFVTAAGITHGMDELYK	C48R:D190V:N198D:D210V	1.54002775409	896.0314787008806	-205.60773612186316	-1.7368556431361608	-7.0	-249.73778089348727
294	MSKGEELFTGVVPILVELDGDVNGHKFSVSGEGEGDATYGKLTLKFIRTTGKLPVPWPTLVTTLSYGVQCFSRYPDHMKQHDFFKSAMPEGYVQERTIFFKDDGNYKTRAEVKFEGDTLVNRIELKGIDFKEDGNILGHKLEYNYNSHNVYIMADKQKNGIKVNFKIRHNIEDGSVQLADHYQQNTPIGDGPVLLPDNHYLSTQSALSKDPNEKREHMVLLEFVTAAGITHGMDELYK	C48R:D216E	1.5481450998800002	902.5191646880676	-203.51642132923007	-1.711517606462751	-1.0	-142.26429662704476
295	MSKGEELFTGVVPILVELDGDVNGHKFSVSGEGEGDATYGKLTLKFIRTTGKLPVPWPTLVTTLSYGVQCFSRYPAHMKQHDFFKSAMPEGYVQERTIFFKDDGNYKTRAEVKSEGDTLVNRVELKGIDFKEDGNFLGHKLEYNYNSHNVYIMADKQKNGIKVNFKIRHNIEDSSVQLAEHYQQNTPIGDGPVLLPDNHYLSTQSALSKDPNEKRDHMVLLEFVTAAGITHGMDELYK	C48R:D76A:F114S:I123V:I136F:G174S:D180E	1.30610561279	873.8493551788688	-212.9915043003857	-1.8164587020874023	-2.0	-453.74186193722863
296	MSKGEELFTGVVPILVELDGDVNGHKFSVSGEGEGDATYGKLTLKFIRTTGKLPVPWPTLVTTLSYGVQCFSRYPNHMKQHDFFKSAMPEGYVQERTIFFKDDGNYKTRAEVKFEGDTLVNRIELKGVDLKEDGNILGHKLEYNYNSHNVYIMADKQKNGIKVNFKIRHNIEDGSVQLADHYQQNTPIGDGPVLLPDNHYLSTQSALSKDPNEKRDHMVLLEFVTAAGITHGMDELYK	C48R:D76N:I128V:F130L	1.30298076884	895.1100672555049	-205.8516717590392	-1.7311943599155968	3.0	-199.6786731870773
297	MSKGEELFTGVVPILVELDGDVNGHKFSVSGEGEGDATYGKLTLKFIRTTGKLPVPWPTLVTTLSYGVQCFSRYPNHMKQHDFFKSAMPEGYVQERTIFFKDDGNYKTRAEVKFEGDTLVNRIELKGIDFKEDGNILGHKLEYNYNSHNVYIMADKQKSGIKVNFKIRHNIEDGSVQLADHYQQNTPIGDGPVLLPDNHYLSTQSALSKDPNEKRDHMVLLEFVTAAGITHGMDELYK	C48R:D76N:N159S	1.52788460069	898.3187234995667	-206.51886766031384	-1.718346323285784	0.0	-135.15354115572094
298	MSKGEELFTGVVPILVELDGDVNGHKFSVSGEGEGDATYGKLTLKFIRTTGKLPVPWPTLVTTLSYGVQCFSRYPVHMKQHDFFKSAMPEGYVQERTIFFKDDGNYKTRAEVKFEGDTLVNRIELKGIDFKEDGNILGHKLEYNYNSHNVYIMADKQKNGIKVNFKIRHNIEDGGVQLADHYQQNTPIGDGPVLLPDNHYLSTQSALSKDPNEKRDHMVLLEFVTAAGITHGMDELYK	C48R:D76V:S175G	1.90766252745	897.4673505021883	-204.42229085043076	-1.715768814086914	-6.0	-148.6241006135414
299	MSKGEELFTGVVPILVELDGDVNGHKFSVSGEGEGDATYGKLTLKFIRTTGKLPVPWPTLVTTLSYGVQCFSRYPDHMKQHGFSKSAMPEGYVQERTIFFKDDGNYKTRAEVKFEGDTLVNRIELKGIDFKEDGNILGHKLEYNYNSHSVHIMADKQKNGIKVNFKIRHNVEDGSVQLADHYQQNTPIGDGPVLLPDNHYLSTQSALSKDPNEKRDHMVLLEFVTAAGITHGMDELYK	C48R:D82G:F84S:N149S:Y151H:I171V	1.29298219409	884.2908942075333	-211.0742992199957	-1.772543225969587	0.0	-296.8766291426677
300	MSKGEELFTGVVPILVELDGDVNGHKFSVSGEGEGDATYGKLTLKFIRTTGKLPVPWPTLVTTLSYGVQCFSRYPDHMKQHNFFKSAMPEGYVQERTIFFKDDGNYKTRAEVMFEGDTLVNRIELKGIDFKEDGNILGHKLEYNYNSHNVYIMADKQKNGIKVNFKIRHNIEDGSVQLADHYQQNTPIGDGPVLLPDNHYLSTQSALSKDPNEKRDHMVLLEFVTAAGITHGMDELYK	C48R:D82N:K113M	1.83701816676	893.8470260112381	-203.547489810735	-1.7214671543666296	-2.0	-221.6946785114598
301	MSKGEELFTGVVPILVELDGDVNGHKFSVSGEGEGDATYGKLTLKFIRTTGKLPVPWPTLVTTLSYGVQCFSRYPDHMKQHDFFKSAMPEGYVQERTIFFKDDGNYKTRAGVKFEGDTLVNRIELKGIDFKEDGNILGHKLEYNYNSHNVYIMADKQKNGIKVNFKIRHNIEDGSVQLADHYQQNTPIGDGPVLLPDNHYLSTQSALSKDPNEKRDHMVLLEFVTAAGITHGMDELYK	C48R:E111G	1.45039778293	899.7283146300697	-204.56518430635333	-1.7181688036237444	-5.0	-181.60156135181148
302	MSKGEELFTGVVPILVELDGDVNGHKFSVSGEGEGDATYGKLTLKFIRTTGKLPVPWPTLVTTLSYGVQCFSRYPDHMKQHDFFKSAMPEGYVQERTIFFKDDGNYKTRAKVKFEGDTLVDRIELKGIDFKEDGNILGHKLEYNYNSHNVYIMANKQKNGIKVNFKIRHNIEDGSVQLADHYQQNTPIGDGPVLLPDNHYLSTQSALSKDPNEKRDHMVLLEFVTAAGITHGMDELYK	C48R:E111K:N121D:D155N	1.3010961987799998	894.6598918495338	-213.46668415889144	-1.7375831604003906	2.0	-194.46017794842555
303	MSKGEELFTGVVPILVELDGDVNGHKFSVSGEGEGDATYGKLTLKFIRTTGKLPVPWPTLVTTLSYGVQCFSRYPDHMKQHDFFKSAMPEGYVQERTIFFKDDGNYKTRAEVKFEGDTLVNRIELKGIDFKEDGNILGHKLGYNYNSHNVYIMADKQKNGIKVNFKIRHNIEDGSVQLADHYQQNTPIGDGPVLLPDNHYLSTQSAPSTDPNEKRDHMVLLEFVTAAGITHGVDELYK	C48R:E142G:L207P:K209T:M233V	1.607081112	891.6313570787706	-210.4420174397528	-1.7712925502232142	-8.0	-380.1647604226514
304	MSKGEELFTGVVPILVELDGDVNGHKFSVSGEGEGDATYGKLTLKFIRTTGKLPVPWPTLVTTLSYGVQCFSRYPDHMKQHDFFKSAMPEGYVQERTIFFKDDGNYKTRAEVKFEGDTLVNRIELKGIDFKEDGNILGHKLEYNYNSHNVYIMADKQKNGIKVNFKIRHNIEDGSVQLADHYQQNTPIGDGPVLLPDNHYLSTQSALSKDPNEKRDHMVLLVFVTAAGITHGMDELYK	C48R:E222V	1.3015347472499998	901.9414315456606	-204.1318291835487	-1.7092086247035436	-6.0	-166.82572280767764
305	MSKGEELFTGVVPILVELDGDVNGHKFSVSGEGEGDATYGKLTLKFIRTTGKLPVPWPTLVTTLSYGVQCFSRYPDHMKQHDFFKSAMPAGYVQERTIFFKDDGNHKTRAEVKFEGDTLVNRIELKGIDFKEDGNILGHKLEYNYNSHNVYIMADKQKNGIKVYFKIRHNIEDGSVQLADHYQQNTPIGDGPVLLPDNHYLSTQSALSKDPSEKRDHMVLLEFVTAAGITHGMDELYK	C48R:E90A:Y106H:N164Y:N212S	1.4281976925	889.5439785635253	-208.3484381921589	-1.7231937135968889	-3.0	-168.19056509577123
306	MSKGEELFTGVVPILVELDGDVNGHKFSVSGEGEGDATYGKLTLKFIRTTGKLPVPWPTLVTTLSYGVQCFSRYPDHMKQHDFFKSAMPGGYVQERTIFFKDDGDYKTRAEVKFEGDTLVNRIELKGIDFKEDGNILGHKLEYNYNSHNVYIMADKQKNGIKVNSKIRHNIEDGSVQLADHYQQNTPIGDGPVLLPDNHYLSTQSALSKDPNEKRDHMVLLEFVTAAGITHGMDELYK	C48R:E90G:N105D:F165S	1.60734995651	891.4991745165289	-208.4071477539837	-1.7443250928606306	-5.0	-258.4404989113283
307	MSKGEELFTGVVPILVELDGDVNGHKFSVSGEGEGDATYGKLTLKFIRTTGKLPVPWPTLVTTLSYGVQCFSRYPDHMKQHDFFKSAMPEGYVQGRTIFFKDDGNYRTRAEVKFEGDTLVNRIELKGIDFKEDVNILGHKLEYNYNSHNVYIMADKQKNGIKVNFKIRHNIEDGSVQLADHYQQNTPIGDGPVLLPDNHYLSTQSALSKDPNEKRDHMVLLEFVTAAGTTHGMDELYK	C48R:E95G:K107R:G134V:I229T	1.6547551312	890.7188812113345	-217.96768288686872	-1.8006975991385323	-6.0	-282.61462827948566
308	MSKGEELFTGVVPILVELDGDVNGHKFSVSGEGEGDATYGKLTLKFIRTTGKLPVPWPTLVTTLSYGVQCFSRYPDHMKQHDFFKSAMPEGYVQGRTIFFKDDGNYKTRAEVKFEGDTLVNRIELKGIDFKEDGNILGHKLEYNYNSHNVYIMADRQKNGIKVIFKIRHNIEDGSVQLADHYQQNTPIGDGPVLLPDNHYLSTQSALSKDPNEKRDHMVLLEFVTAAGITHGMDELYK	C48R:E95G:K156R:N164I	1.3010317726	895.8884400499692	-208.0674735791981	-1.729865482875279	-4.0	-197.91388498548167
309	MSKGEELFTGVVPILVELDGDVNGHKFSVSGEGEGDATYGKLTLKFIRTTGKLPVPWPTLVTTLSYGVQCFSRYPDHMKQHDFFKSAMPEGYVQKRTIFSKDDGNYKTRAEVKFEGDTLVDRIELKGIDFKEDGNILGHKLEYNYNSHNVYIMADKQKNGIKVNFKIRHNIEDGSVQLADHYQQNTPIGDGPVLLPDNHYLSTQSALSKDPNERRDHMVLLEFVTAAGITHGMDELYK	C48R:E95K:F100S:N121D:K214R	1.4803262702000002	885.6499194178205	-215.339076500386	-1.7463452475411552	1.0	-308.2359573639454
310	MSKGEELFTGVVPILVELDGDVNGHKFSVSGEGEGDATYGKLTLKFIRTTGKLPVPWPTLVTTLSYGVQCFSRYPDHMKQHDFFKSAMPEGYVQVRTIFFKDDGNYKTRAEVKFEGDTLVNRIELKGIDFKEDGNILGHKLEYNYNSHNVYIMADKQKNGIKVNFKIRHNIEDGSVQLADHYQQNTPIGDGPVLLPDNHYLSTQSALSKDPNGKRDHMVLLEFVTAAGITHGMDELYK	C48R:E95V:E213G	1.30324395674	896.0593875042405	-209.71302502974868	-1.7322867257254464	-8.0	-228.69434528353298
311	MSKGEELFTGVVPILVELDGDVNGHKFSVSGEGEGDATYGKLTLKFIRTTGKLPVPWPTLVTTLSYGVQCFSRYPDHMKQHDFFKSAMPEGYVQERTIFFKDDGNYKTRAEVKFEGDTLVNRIELKGIDLKEDGNILGHKLEYNYNSRDVYIMADKQKNGIKVNFKIRHNIEDGSVQLADHYQQNTPIGDGPVLLPDNHYLSTQSALSKDPNEKRGHMVLLEFVTAAGITHGMDELYK	C48R:F130L:H148R:N149D:D216G	1.30109131205	883.5424788727039	-211.4725551865995	-1.7703951426914757	-1.0	-282.4196403287447
312	MSKGEELFTGVVPILVELDGDVNGHKFSVSGEGEGDATYGKLTLKFIRTTGKLPVPWPTLVTTLSYGVQCFSRYPDHMKQHDFFKSAMPEGYVQERTIFFKDDGNYKTRAEVKFEGDTLVNRIELKGIDFKEDGNILGHKLEYNYNSHNVYIMADKQKNGIKVNLKIRHNIEDGSVQLADHYQQNTPIGDGPVLLPDNHYLSTQSALSKDPNEKRDHMVLLEFVTAAGITHGMDELYK	C48R:F165L	1.39221852995	902.9657055108628	-202.92033575847745	-1.6984270640781949	-2.0	-163.68065837217694
313	MSKGEELFTGVVPILVELDGDVNGHKFSVSGEGEGDATYGKLTLKFIRTTGKLPVPWPTLVTTLSYGVQCLSRYPDHMKQHDFFKSAMPEGYVQERTIFFKDDSNYKTRAEVEFEGDTLVNRIELKGIDFKEDGNILGHKLEYNYNSHHVYIMADKQKNGIKVNIKIRHNIEDGSVQLADHYQQNTPIGDGPVLLPDNHYLSTQSALSKDPNEKRDHMVLLEFVTAAGITHGMDELYK	C48R:F71L:G104S:K113E:N149H:F165I	1.4181686828400002	881.5135443873243	-212.65723406895995	-1.7563742228916712	0.0	-410.6288568742002
314	MSKGEELFTGVVPILVELDGDVNGHKFSVSGEGEGDATYGKLTLKFIRTTGKLPVPWPTLVTTLSYGVQCLSRYPDHMKQHDFFKSAMPEGYVQERTIFFKDDGNYKTRAEVKFEGDTLVNRIELKGIDFKEDGNILGHKLEYNYNSHNVYIMADKQKNGIKVNFKIRHNIEDGSVQLADHYQQNTPIGDGPVLLPDNHYLSTRSALSKDPNEKRDHVVLLEFVTAAGITHGMDELYK	C48R:F71L:Q204R:M218V	1.6384191438299998	896.507109264533	-205.94513088837263	-1.6895960399082728	0.0	-239.28339421183784
315	MSKGEELFTGVVPILVELDGDVNGHKFSVSGEGEGDATYGKLTLKFIRTTGKLPVPWPTLVTTLSYGVQCLSRYPDHMKQHDFFKSAMPEGYGQERTIFFKDDGNYMTRAEVKFEGDTLVNRIELKGIDFKEDGNILGHKLEYNYNSHNVYIMAGKQKNGIKVNFKIRHNIEDGSVQLADHYQQNTPIGDGPVLLPDNHYLSTQSALCKDPNEKRDHMVLLEFVTAAGITHGMDELYK	C48R:F71L:V93G:K107M:D155G:S208C	1.45467281258	880.9175640939806	-217.43179235979915	-1.803512300763812	-8.0	-412.47749571127304
316	MSKGEELFTGVVPILVELDGDVNGHKFSVSGEGEGDATYGKLTLKFIRTTGKLPVPWPTLVTTLSYGVQCSSRYPDHMKQHDFFKSAMPEGYVQERTIFFKDDGNYKTRAEVKFEGDTLVNRIELKGIDFKEDGNILGHKLEYNYNSHNVYIMADKQKNGIKVNFKIRHNIEDGSVQLADHYQQNTPIGDGPVLLPDNHYLSTQSALSKDPNEKRDHMVLLEFVTAAGITHGMDELYK	C48R:F71S	1.30103179017	898.9950160590388	-201.44365887716413	-1.686544690813337	-5.0	-219.4155197143556
317	MSKGEELFTGVVPILVELDGDVNGHKFSVSGEGEGDATYGKLTLKFIRTTGKLPVPWPTLVTTLSYGVQCSSRYPDHMKQHDFFKSAMPEGYVQERTIFFKDDGNYKTRAEVKFEGDTLVNRIELKGIDLKEDGNNLGHKLEYNYNSHNVYIMADKQKNGIKVNFKIRHNIEDGSVQLADHYQQNTPIGDGPVLLPDNHYLSTQSALSKDPNEKRDHMVLLEFVTAAGITHGMDELYK	C48R:F71S:F130L:I136N	1.42742351212	885.919546154898	-210.31148225441572	-1.7560220445905412	-6.0	-374.0177163062293
318	MSKGEELFTGVVPILVELDGDVNGHKFSVSGEGEGDATYGKLTLKFIRTTGKLPVPWPTLVTTLSYGVQCSSRYPDHMKQHDLFKSAMPEGYAQERTIFSKDDGNYETRAEVRFEGDALVNRIELKGIDFKEDGNILGHKLEYNYNSHNVYIMADKQKNGIKVNFKIRHNIEDGSEQLADHYQQNTPIGDGPVLLPDDHYLSTQSALSKDPNEKRDHMVLLEFVTAAGITHGMDELYK	C48R:F71S:F83L:V93A:F100S:K107E:K113R:T118A:V176E:N198D	1.3010312465	861.2042719218771	-234.3821758069098	-1.810124261038644	-3.0	-602.7912484982977
319	MSKGEELFTGVVPILVELDGDVNGHKFSVSGEGEGDATYGKLTLKFIRTTGKLPVPWPTLVTTLSYGVQCSSRYPDHMTQHDLFKSAMPEGYAQERTIIFKDDGNYKTRAEVKFEGDTLVNRIELKGIDFKEDGNILGHKLEYNYNSHNVYIMADKQKNGIKVNFKIRHNIEDGSVQLADHYQQNTPIGDGPVLLPDNHYLSTQSALSKDPNEERDHMVLLEFVTAAGITHGMDELYK	C48R:F71S:K79T:F83L:V93A:F99I:K214E	1.3010294266700002	874.4689353367671	-214.3106219433248	-1.7561680930001395	-4.0	-389.12009883192326
320	MSKGEELFTGVVPILVELDGDVNGHKFSVSGEGEGDATYGKLTLKFIRTTGKLPVPWPTLVTTLSYGVQCSSRYPDHMKQHDFFKSAMPEGYVQERTIFFRDDGNYKTRAEVKFEGDTLVNRIELKGIDFKEDGNILGHKLEYNYNRHNVYIMVDKQKNGIKVNFKIRHNVEDGSVRLADHYQQNTPIGDGPVLLPDNHYLSTQSALSKDPNEKRDHVVLLEFVTAAGITHGMDELYK	C48R:F71S:K101R:S147R:A154V:I171V:Q177R:M218V	1.30102999267	877.7356891223656	-222.1477012895048	-1.7713737487792969	2.0	-432.2593306934081
321	MSKGEELFTGVVPILVELDGDVNGHKFSVSGEGEGDATYGKLTLKFIRTTGKLPVPWPTLVTTLSYGVQCSSRHPDHMKQHDFFKSAMPEGYAQERTNFFKDDGNYKTRAEVKFEGDTLVNRIELKGIDFKEDGNILGHKLEYDYNSHYVYIMADKQKNGIKVNFKIRHNIEDGSVQLADHYQQNTPIGDGPMPLPDNHYLSTQSALSKDPNERRDHMVLLEFVTAAGITHGMDELYK	C48R:F71S:Y74H:V93A:I98N:N144D:N149Y:V193M:L194P:K214R	1.5771345379799997	857.1625932806169	-235.30573587492108	-1.875200271606445	-4.0	-575.797807137544
322	MSKGEELFTGVVPILVELDGDVNGHKFSVSGEGEGDATYGKLTLKFIRTTGKLPVPWPTLVTTLSYGVQCFSRYPDHMKQHDIFRSAMPEGYVQERTIFFKDDGNYKTRAEVKFEGDTLVNRIELKGIDFKEDGNILGHKLEYNYNSHNVYIMADKQKNGIKVNFKIRHNIEDGSVQLADHFQQNTPIGDGPVLLPDNHYLSTQSAPSKDPNEKRDHMVLLEFVTAAGITHGMDELYK	C48R:F83I:K85R:Y182F:L207P	1.30103122911	880.3418705006684	-212.07890246436	-1.7790475572858535	0.0	-357.0515038200988
323	MSKGEELFTGVVPILVELDGDVNGHKFSVSGEGEGDATYGKLTLKFIRTTGKLPVPWPTLVTTLSYGVQCFSRYPDHMKQHDLSKSAMPEGYVQERTNFFKDDCDYKTRAEVKFEGDTLVNRIELKGIDFKEDGNILGHKLEYNYDSHNVYIMADKQKNGIKVNFKIRHNIEDGSVQLADHYQQNTPIGDGPVLPPDNHYLSTQSALSKDPNEKRDHMVLLEFVTAAGITHGMDELYK	C48R:F83L:F84S:I98N:G104C:N105D:N146D:L195P	1.30103283179	858.8741238527341	-234.06529009714723	-1.8863487243652344	-8.0	-553.596014839361
324	MSKGEELFTGVVPILVELDGDVNGHKFSVSGEGEGDATYGKLTLKFIRTTGKLPVPWPTLVTTLSYGVQCFSRYPDHMKQHDLFKSAMPEGYVQERTIFFKDDGNYKTRAEVKFEGDTLVNRVELKGIDFKEDGNILGHKLEYNYNSHNVYIMADKQKNGIKVNFKIRHNIEDGSVQLADHYQQNTPIGDGPVLLPDNHYLSTQSALSKDPNEKRDHMVLLEFVTAAGITHGMDELYK	C48R:F83L:I123V	1.38125853392	896.6456587546991	-204.85007693991065	-1.7262303488595143	1.0	-157.66866286549174
325	MSKGEELFTGVVPILVELDGDVNGHKFSVSGEGEGDATYGKLTLKFIRTTGKLPVPWPTLVTTLSYGVQCFSRYPDHMKQHDLFKFAMPEGYVQERTIFFKDDGNYKTRAEVKFEGDTLVNRIELKGIDFKEDGNILGHKLEYNYNSHNVYISADKQKNGIKVNFKIRHNIEDGSVQLADHYQQNTPIGDGPVLLPDNRYRSTQSALSKDPNEKRGHMVLLEFVTAAGITHGMDELYK	C48R:F83L:S86F:M153S:H199R:L201R:D216G	1.30103044862	872.4324161752296	-223.0402929224074	-1.909246035984584	-9.0	-467.46266220149494
326	MSKGEELFTGVVPILVELDGDVNGHKFSVSGEGEGDATYGKLTLKFIRTTGKLPVPWPTLVTTLSYGVQCFSRYPDHMKQHDSFESAMPEGYVQERTILFKDDGNYKTRAEVKFEGDTLVNRIELKGIDLKEDGNIQGHKLEYNYNSHNVYIMADKQKNGIKVNFKIRHNIEDGCVQLADHYQQNTPIGDGPVLLPDNHYLSTQPALSKDPNEKRDHMVLLEFVTAAGITHGMDELYK	C48R:F83S:K85E:F99L:F130L:L137Q:S175C:S205P	1.30103059075	865.1218651119506	-229.64040214940903	-1.8938401085989816	-6.0	-518.7998019003817
327	MSKGEELFTGVVPILVELDGDVNGHKFSVSGEGEGDATYGKLTLKFIRTTGKLPVPWPTLVTTLSYGVQCFSRYPDHMKQHDSFKSAMPEGYVQERTIFFKDDGNYKTRAEVKFEGDTLVNRIELKGIDFKEDGNILGHKLEYNYNSHNVYIMADKQKDGIKVNFKIRHNIEDGSVQLADHYQQNTPIGDGPVLLPDDHYLSTQSALSKDPNEKRDHMVLLEFVTAAGITHGMDELYK	C48R:F83S:N159D:N198D	1.41991021894	893.5286919862483	-207.2945610545576	-1.7547037942068917	-1.0	-225.3836925609924
328	MSKGEELFTGVVPILVELDGDVNGHKFSVSGEGEGDATYGKLTLKFIRTTGKLPVPWPTLVTTLSYGVQCFSRYPDHMKQHDSFKSAMPEGYVQERTIFFKDDGNYKTRAEVKFEGDTLVNRIELKGIDFKEDGNILGHKLEYNYNSHNVYIMADKQKNGIKVNFKIRHNIEDGSVQLADHYQQNTPIGDGPVLLPDNHYLSTQSALSKDPNEKRDHMVLLEFVTAAGISHGMDELYK	C48R:F83S:T230S	1.41991057412	899.1516891887486	-203.39296033605933	-1.7348139626639232	-3.0	-234.41501779682304
329	MSKGEELFTGVVPILVELDGDVNGHKFSVSGEGEGDATYGKLTLKFIRTTGKLPVPWPTLVTTLSYGVQCFSRYPDHMKQHDFLKSAMPEGYVQERTIFLKDDGNYKTRAEVKFEGDTLVNRIELKGIDFKEDGNILGHKLEYNYNSHNVYIMADKQKNGIKVNFKIRHNIEDGSVQLADHYQQNTPIGDGPVQLPDNHYLSTQSALSKDPNEKRDHMVLLELVTAAGITHGMDELYK	C48R:F84L:F100L:L194Q:F223L	1.5495793959399995	887.1585002704437	-212.96497598662967	-1.7395477294921875	-2.0	-236.23044308412005
330	MSKGEELFTGVVPILVELDGDVNGHKFSVSGEGEGDATYGKLTLKFIRTTGKLPVPWPTLVTTLSYGVQCFSRYPDHMKQHDFLKSAMPEGYVQERTIFSKDDGYYKTRAEVKFEGDTLVNRIELKGIDFKEDGNILGHKLEYNYNSHNVYIMADKQKNGIKVNFKIRHNIEDGSVQLADHYQQNTPIGDGPVLLPDNHYLCTQSAQSKDPNEKRDHMVLLEFVTAAGITHGMDELYK	C48R:F84L:F100S:N105Y:S202C:L207Q	1.3010299889	880.9028022872625	-218.45073502138257	-1.7864859444754464	-9.0	-387.96583860363125
331	MSKGEELFTGVVPILVELDGDVNGHKFSVSGEGEGDATYGKLTLKFIRTTGKLPVPWPTLVTTLSYGVQCFSRYPDHMKQHDFLKSAMPEGYVQERTIFFKDDGNYKTRAEVKFEGDTLVNRIELKGIDFKEDGNILGHRLEYNYNSHNVYITADKQKNGIKVNFKIRHNIEDGSVQLADHYQQNTPIGDGPVLLPDNHYLSTQSALSKDPNEKRDHMVLLEFVTAAGITHGMDELYK	C48R:F84L:K140R:M153T	1.37973024947	899.4412549521189	-203.1096898429096	-1.7026503426688058	0.0	-132.9321596682895
332	MSKGEELFTGVVPILVELDGDVNGHKFSVSGEGEGDATYGKLTLKFIRTTGKLPVPWPTLVTTLSYGVQCFSRYPDHMKQHDFLKSAMPEGYVLERTIFFKGDGNYKTRAEVKFEGDTLVNRIELKGIDFKEDGNILGHKLEYNYNSHNVYIMADKQKNGIKVNFKIRHNIEDGSVQLADHYQQNTPIGDGPVLLPDNHYLSTQSALSKDPNEKRDHTVLLEFVTAAGITHGMDELYK	C48R:F84L:Q94L:D102G:M218T	1.30103102623	887.9871098480112	-217.1245642788708	-1.7731539862496513	-6.0	-232.11109150353718
333	MSKGEELFTGVVPILVELDGDVNGHKFSVSGEGEGDATYGKLTLKFIRTTGKLPVPWPTLVTTLSYGVQCFSRYPDHMKQHDFLKSAMPEGYAQERTIFFKDDGNYKARAEVKFEGDTLVNRIELKGIDFKEDGNILGHKLEYNYNSHNVYIMADKQRNGIKVNFKIRHNIEDGSVQLADHYQQNTPIGDGPVLLPDNHYLSTQSAPSKDPNEKRDHTVLLEFVTAAGITHGMDELYK	C48R:F84L:V93A:T108A:K158R:L207P:M218T	1.30553928805	875.5008508687579	-225.8362605907023	-1.831702777317592	-3.0	-486.0585271299198
334	MSKGEELFTGVVPILVELDGDVNGHKFSVSGEGEGDATYGKLTLKFIRTTGKLPVPWPTLVTTLSYGVQCFSRYPDHMKQHDFLKSAMPEGRVQERTIFSKDNGNYKTRAEVKFEGDTLVNRIELKGVDFKEDGNILGHKLEYNYNSHNVYIMADKQKNGIKVNFKIRHNIEDGSAQLADHYQQNTPIGDGPVLLPDNHYLSTQPALSKDPNEKRDHMVLLEFVTAAGITHGMDELYK	C48R:F84L:Y92R:F100S:D103N:I128V:V176A:S205P	1.3000657597799998	864.3660118209966	-227.92817622050643	-1.8691523415701727	-1.0	-496.47877736045706
335	MSKGEELFTGVVPILVELDGDVNGHKFSVSGEGEGDATYGKLTLKFIRTTGKLPVPWPTLVTTLSYGVQCFSRYPDHMKQHDFFKSAMPEGYVQERTILFKDDGNYKTRAEVKFEDDTLVNRIELKGIDFKEDGNILGHKLEYNYNSHNVYIMADKQKNGIKVNFKIRHNIEDGSVQLADHYQQNTPIGDGPVPLPDNHYLSTQSALSKDPNEMRDHMVLLEFVTAAGITHGMDEPYK	C48R:F99L:G116D:L194P:K214M:L236P	1.56515853902	887.4742665461854	-211.53470234945416	-1.7520698819841658	-10.0	-208.19486895602
336	MSKGEELFTGVVPILVELDGDVNGHKFSVSGEGEGDATYGKLTLKFIRTTGKLPVPWPTLVTTLSYGVQCFSRYPDHMKQHDFFKSAMPEGYVQERTISFKDDGNYKTRAEVKFEGDTLVNRIELKGIDFKEDGNILGHKLEYNYNSHNVYIMADKQKNGIKVNFKIRHNIEDGSVQLADHYQQNTPIGDGPVLLPDNHYLSTQSALSKDPNEKRDHMVLLEFVTAAGITHGMDELYK	C48R:F99S	2.03963426164	907.1266028140936	-197.80107121542096	-1.6737025124686105	-5.0	-124.3660506104041
337	MSKGEELFTGVVPILVELDGDVNGHKFSVSGEGEGDATYGKLTLKFIRTTGKLPVPWPTLVTTLSYGVQCFSRYPDHMKQHDFFKSAMPEGYVQERTISFKDDGNYKTRAEVKFEGDTLVNRIELKGIDFKEDGNILGHKLEYNYNSHNVYIMADKQKNGIKVNFKIRHNIEDGSVQLADHYQQNTPIGDGPVLLPDNHYLSTQSALSKDPNEKRDHMVLLESVTAAGITHGMDELYK	C48R:F99S:F223S	1.69697367414	903.1803608870878	-196.4975667484105	-1.656548091343471	-7.0	-143.03946598865804
338	MSKGEELFTGVVPILVELDGDVNGHKFSVSGEGEGDATYGKLTLKFIRTTGKLPVPWPTLVTTLSYGVQCFSRYPDHMKQHDFFKSAMPEGYVQERTISFKDDGNYKTRAEVKFEGDTLVNRIELKGIDFKEDGNILGHKLEYNYDSHNVYIMADKQMNGIKVNFEIRHNIEDGSVQLADHYQQNTPIGDGPVQLPDNHYLSTQSALSKDPNEKRDHMVLLEFVTAAGITHGMDELYK	C48R:F99S:N146D:K158M:K166E:L194Q	1.3011144553	885.3375334937584	-211.46069997921583	-1.704526356288365	-5.0	-252.97323473294176
339	MSKGEELFTGVVPILVELDGDVNGHKFSVSGEGEGDATYGKLTLKFIRTTGKLPVPWPTLVTTLSYGVQCFSRYPDHMKQHDFFKSAMPEGYVQERTIFFKDDGNYKTRAEVKFECDTLVNRIELKGIDFKEDGNILGHKLEYNYNSHNVYIMADKQKNGIKVNLKIRHNIEDGSVQLADHYQQNTPIGDGPALLPDNHYLSTQSALSKDPNEKRDHMVLLEFVTAAGITHGMDELYK	C48R:G116C:F165L:V193A	1.30103039469	889.6833632336211	-213.6589691825211	-1.7702290671212333	-5.0	-283.67069399320417
340	MSKGEELFTGVVPILVELDGDVNGHKFSVSGEGEGDATYGKLTLKFIRTTGKLPVPWPTLVTTLSYGVQCFSRYPDHMKQHDFFKSAMPEGYVQERTIFFKDDGNYKTRAEVKFEGDTLVNRIELKGIDFKEDGNILEHKLEYNYNSHNVYIMADKQKNGIKVNFKIRHNIEDGSVQLADHYQQNTPIGDGPVLLPDFHYLSTQSALSKDPNEKRDHMVLLEFVTAAGITHGMDELYK	C48R:G138E:N198F	1.6181856686899998	897.3622804613124	-204.6148838289082	-1.7351733616420202	-7.0	-164.47913774207768
341	MSKGEELFTGVVPILVELDGDVNGHKFSVSGEGEGDATYGKLTLKFIRTTGKLPVPWPTLVTTLSYGVQCFSRYPDHMKQHDFFKSAMPEGYVQERTIFFKDDGNYKTRAEVKFEGDTLVNRIELKGIDFKEDGNILGHKLEYNYNSHNVYIMADKQKNSIKVNFEIRHYIEDGSVQLADHYQQNTPIGDGPVLLPDNHYLSTQSALSKDPNEKRDHMVLLEFVTAAGITHGMDELYK	C48R:G160S:K166E:N170Y	1.30106317061	888.5601785521014	-207.37276173010468	-1.7708380562918526	-4.0	-262.2793292533631
342	MSKGEELFTGVVPILVELDGDVNGHKFSVSGEGEGDATYGKLTLKFIRTTVKLPVPWPTLVTTLSYGVQCFSRYPDHMKQHDFFRSAMPEGYVQERTIFFKDDGNYKTRAEVKSGGDTLVNRIELKGIDFKEDGNILGHKLEYNYNSHNVYIMADKQKNGIKVNFKIRHNIEDGGVQLADHYQQNTPIGDGPVLLPDNHYLSTQSALSKDPNEKRDHMVLLEFVTAAGITHGMDELYK	C48R:G51V:K85R:F114S:E115G:S175G	1.3037586319	874.9406203035442	-217.1881261281669	-1.8497021538870675	-7.0	-373.5241514336382
343	MSKGEELFTGVVPILVELDGDVNGHKFSVSGEGEGDATYGKLTLKFIRTTGKLPVPWPTLVTTLSYSVQCFSRYPDHMKQHDFFKSAMPEGYVQERTIFFKDDGNYKTRAEVKFEGDTLVNRIELKGIDFKEDGNILGHKLEYNYNSHNVYIMADKQKNGIKVNFKIRHNIEDGSVQLADYYQQNTPIGDGPVLLPDNHYLSTQSALSKDPNEERDHMVLLEFVTAAGITHGMDELYK	C48R:G67S:H181Y:K214E	1.30110211107	893.8060699274929	-200.08553187921643	-1.6846105030604772	0.0	-94.73978514671333
344	MSKGEELFTGVVPILVELDGDVNGHKFSVSGEGEGDATYGKLTLKFIRTTGKLPVPWPTLVTTLSYGVQCFSRYPDHMKQHDFFKSAMPEGYVQERTIFFKDDGNYKTRAEVKFEGDTLVNRIELKGIDFKEDGNILGLKLEYNYNSHNVYIMADKQENGIKVNFKIRHNIEDGSVQLADHYQQNTPIGDGPVLLPDNHYLSTQSALSKDPNEKRDHMVLLEFVTAAGITHGMDELYK	C48R:H139L:K158E	1.30121370595	895.6824386280141	-207.46214728429916	-1.7218758719308036	-4.0	-170.04820883369405
345	MSKGEELFTGVVPILVELDGDVNGHKFSVSGEGEGDATYGKLTLKFIRTTGKLPVPWPTLVTTLSYGVQCFSRYPDHMKQHDFFKSAMPEGYVQERTIFFKDDGNYKTRAEVKFEGDTLVNRIELKGIDFKEDGNILGRKLEYDYNSHNVYIKADKQKNGIKVNFKVRHNIEDGSGQLADHYQQNTPIGDGPVLLPGNHYLSTQSALSKDPNEKRDHMVLLEFVTAAGITHGMDELYK	C48R:H139R:N144D:M153K:I167V:V176G:D197G	1.56283852157	883.1035200771535	-213.00082854554057	-1.7560776301792689	-3.0	-164.45190591263983
346	MSKGEELFTGVVPILVELDGDVNGHKFSVSGEGEGDATYGKLTLKFIRTTGKLPVPWPTLVTTLSYGVQCFSRYPDLMKQHDFFKSAMPEGYVQERTISFKDDGNYKTRAEVKFVGDTLVNRIEPKGIDFKEDGSILGHKLEYNYNSHNVYIMADKQKNGIKVNFKIRHNIEDGSVQLADHYQQNTPIGDGPVLLPDDHYLSAQSALSKDPNEKRDHMVLLEFVTAAGITHGMDELYK	C48R:H77L:F99S:E115V:L125P:N135S:N198D:T203A	1.30102999263	872.4779541994922	-216.130902569741	-1.7546438489641465	-10.0	-421.50396730422267
347	MSKGEELFTGVVPILVELDGDVNGHKFSVSGEGEGDATYGKLTLKFIRTTGKLPVPWPTLVTTLSYGVQCFSRYPDLMKQRDFFKSAMPEGYVQERTIFFKDGGNYKTRAEVKFEGDTLVNRIELKGIDFKEDGNILGHKLEYNYNSHNVYIMADKQKNGIMVNFKIRHNIEDGSVQLADHYQQNTPIGDGPVLLPDNHYLSTQSALSKDPNEERDHVVLLEFVTAAGITHGMDELYK	C48R:H77L:H81R:D103G:K162M:K214E:M218V	1.49498281604	882.0183541527413	-221.62477969005704	-1.7940117972237724	-5.0	-382.1285509707116
348	MSKGEELFTGVVPILVELDGDVNGHKFSVSGEGEGDATYGKLTLKFIRTTGKLPVPWPTLVTTLSYGVQCFSRYPDRMKQHDFFKSAMPEGYVQERTIFFKDDGNYKTRAEVKFEGDTLVNRIELKGVDFKEDGNILGHKLEYNYNSHNVYIMADKQKNGIKVNFKIRHNIEDGSVQLADHYQQNTPIGDGPVLLPDNHYPSTQSALSKDPNEKRDHVVLLEFVTAAGITHGMDELYK	C48R:H77R:I128V:L201P:M218V	1.30102985031	884.5032950869872	-210.92373229935765	-1.8000991003853934	-2.0	-380.4855470879038
349	MSKGEELFTGVVPILVELDGDVNGHKFSVSGEGEGDATYGKLTLKFIRTTGKLPVPWPTLVTTLSYGVQCFSRYPDHMKQLDFFKSAMPEGYVQERTIFFKDDGNYKTRAEVKFEGDTLVNRIELKGIDFKEDGNILGLKLEYNCNSHSVYIMADKQKNGIKVNFKIRHNIEDGSVQLADHYQQSTPIGDGPVLLPDNHYLSTQSALSKDPSEKRDHMVLLEFVTAAGITHGMDELYK	C48R:H81L:H139L:Y145C:N149S:N185S:N212S	1.57329741782	887.1482240056266	-220.08435221388936	-1.7668135506766185	-7.0	-252.28978192315444
350	MSKGEELFTGVVPILVELDGDVNGHKFSVSGEGEGDATYGKLTLKFIRTTGKLPVPWPTLVTTLSYGVQCFSRYPDHMKQHDFFKSAMPEGYVQERTIFFKDDGNYKTRAEVKFEGDTLVNRFELKGIDFKEDGNILGHKLEYNYNSHNVYIMADKQKNGIKVNFKIRHNIEDGSVQLADHYQQNTPIGDGPVLLPDNHYLSTQSALSKDPNEKRDHMVLLEFVTAAGITHGMDELYK	C48R:I123F	1.30103001522	901.8568614328678	-203.44871692731977	-1.7298729760306222	-3.0	-167.92549255516468
351	MSKGEELFTGVVPILVELDGDVNGHKFSVSGEGEGDATYGKLTLKFIRTTGKLPVPWPTLVTTLSYGVQCFSRYPDHMKQHDFFKSAMPEGYVQERTIFFKDDGNYKTRAEVKFEGDTLVNRNELKGIDFKEDGNILGHKLEYNYNSHNVYIMADKQKNGIKVNFKIRHNIEDGSVQLADHYQQNTPIGDGPVLLPDNHYLSTQSALSKGPNEKRDHMVLLEFVTAAGITHGMDELYK	C48R:I123N:D210G	1.3010302475700002	891.9979980497646	-208.9990711323917	-1.7682436534336634	-6.0	-219.60813506271782
352	MSKGEELFTGVVPILVELDGDVNGHKFSVSGEGEGDATYGKLTLKFIRTTGKLPVPWPTLVTTLSYGVQCFSRYPDHMKQHDFFKSAMPEGYVQERTIFFKDDGNYKTRAEVKFEGDTLVNRIELKGVDFKEDGNILGYKLEYNYNSHNVYNMADKQKNGIKVNFKIRHSVEDGSVQLADHYQQNTPIGDGPVLLPDNHYLSTQSALSKDPNEKRDHMVLLEFVTAAGITHGKDELYK	C48R:I128V:H139Y:I152N:N170S:I171V:M233K	1.39775935578	881.8382298017268	-208.91399433091283	-1.741022791181292	3.0	-305.74889448410516
353	MSKGEELFTGVVPILVELDGDVNGHKFSVSGEGEGDATYGKLTLKFIRTTGKLPVPWPTLVTTLSYGVQCFSRYPDHMKQHDFFKSAMPEGYVQERTIFFKDDGNYKTRAEVKFEGDTLVNRIELKGVDFKEDGNILGHKLEYNYNSHNVYIMADKQKNGIKVNFKIRHNIEDGSVQLADHYQQNTPIGDGPVLLPDNHYLSTQSALSKDLNEKRDHMVLLEFVTAAGITHGMDELYK	C48R:I128V:P211L	1.86671486951	899.7988972930589	-203.1278578080237	-1.7085018157958984	-3.0	-163.88680522085093
354	MSKGEELFTGVVPILVELDGDVNGHKFSVSGEGEGDATYGKLTLKFIRTTGKLPVPWPTLVTTLSYGVQCFSRYPDHMKQHDFFKSAMPEGYVQERTIFFKDDGNYKTRAEVKFEGDTLVNRIELKGIDFKEDGNNLGHKLEYNYNSHNVYIMADKQKNGIKVNFKIRHNIEDGSVQLADHYQQNTPIGDRPVLLPDNHYLSTQSALSKDPNEKRDHMVLLEFVTAAGITHGMDELYK	C48R:I136N:G191R	1.50471227196	894.4198391508935	-207.42423579469323	-1.7458359854561942	-7.0	-185.61895289892885
355	MSKGEELFTGVVPILVELDGDVNGHKFSVSGEGEGDATYGKLTLKFIRTTGKLPVPWPTLVTTLSYGVQCFSRYPDHMKQHDFFKSAMPEGYVQERTIFFKDDGNYKTRAEVKFEGDTLVNRIELKGIDFKEDGNTLGHKLEYNYNSHNVYIMADKQRNGIKVNFKIRHNIEDGSVQLADHYQQNTPVGDGPVLLPDNHNLSTQSALSKDPNEKRDHMVLLEFVTAAGITHGMDELHK	C48R:I136T:K158R:I188V:Y200N:Y237H	1.30103024978	894.145547167886	-213.91305688396096	-1.7450005667550224	2.0	-224.48423759210092
356	MSKGEELFTGVVPILVELDGDVNGHKFSVSGEGEGDATYGKLTLKFIRTTGKLPVPWPTLVTTLSYGVQCFSRYPDHMKQHDFFKSAMPEGYVQERTNFFKDDGNYKTRAEVKFEGDTLVNRIELKGIDFKEDGNILGHKLEYNYNSHNVYIMADKQKNGIKVNFKIRHNIEDGSVQLADHYQQNTPIGDGPVLLPDNHYLSTLSALSKDPNEKRDHMVLLEFVTAAGITHGMDELYK	C48R:I98N:Q204L	3.43371505003	892.2566160059976	-209.74173437431452	-1.7399305616106306	-7.0	-203.90815601124794
357	MSKGEELFTGVVPILVELDGDVNGHKFSVSGEGEGDATYGKLTLKFIRTTGKLPVPWPTLVTTLSYGVQCFSRYPDHMKQHDFFKSAMPEGYVQERTIFFKDDGNYETRAEVKFEGDTLVNRIELKGIVFKEDGNILGHKLEYNYNNHNVYIMADKQKNGIRVNFKIRHNIEDGSVQLADHYQQNTSIGDGPVLLPDNHYLSTQSALSKDPYEKREHMVLLEFVTAAGITHGMDELYK	C48R:K107E:D129V:S147N:K162R:P187S:N212Y:D216E	1.57923171497	882.954592686523	-229.56796978786588	-1.7912466866629464	-2.0	-345.6283656370557
358	MSKGEELFTGVVPILVELDGDVNGHKFSVSGEGEGDATYGKLTLKFIRTTGKLPVPWPTLVTTLSYGVQCFSRYPDHMKQHDFFKSAMPEGYVQERTIFFKDDGNYRTRAEVKFEGDTLVNRIELKGIDFKEDGNILGHKLEYNYNSHNVYIMADKQKNGIKVNFKIRHNIEDGSVRLADHYQQNTPIGDGPVLLPDNHYLSTQSALCKDPNEKRDHMVLLEFVTAAGITHGMDELYK	C48R:K107R:Q177R:S208C	1.54159357189	889.0386936211198	-211.9520042128861	-1.73510319846017	0.0	-184.0108335355039
359	MSKGEELFTGVVPILVELDGDVNGHKFSVSGEGEGDATYGKLTLKFIRTTGKLPVPWPTLVTTLSYGVQCFSRYPDHMKQHDFFKSAMPEGYVQERTIFFKDDGNYKTRAEVKFEGDTLVNRIELKGIDFMEDGNILGHKLEYNYNSHNVYIMADKQKNGIKVNFKIRHNIEDGSVQLADHYQQNTPVGDGPVLLPDNHYQSTQSALSKDPNEKRDHMVLLEFVTAAGITHGMDELYK	C48R:K131M:I188V:L201Q	1.3043941288299998	893.4381948314838	-212.4034672267735	-1.74726322719029	-3.0	-214.0431370863985
360	MSKGEELFTGVVPILVELDGDVNGHKFSVSGEGEGDATYGKLTLKFIRTTGKLPVPWPTLVTTLSYGVQCFSRYPDHMKQHDFFKSAMPEGYVQERTIFFKDDGNYKTRAEVKFEGDTLVNRIELKGIDFKEDGNILGHRLEYNYNSHNVYIMADKQKNGIKVNFKIRHNIEDGSVQLADHYQQNTPIGDGPVLLPDNHYLSTQSALGKDPNEKRDHMVLLEFVAAAGITHGMDELYK	C48R:K140R:S208G:T225A	1.30103010035	895.2800076621243	-202.68507235869765	-1.7258146830967491	0.0	-214.37343797605757
361	MSKGEELFTGVVPILVELDGDVNGHKFSVSGEGEGDATYGKLTLKFIRTTGELPVPWPTLVTTLSYGVQCLSRYPDHMKQHDFFKSAMPEGYVQERTIFFEDDGNYRTRAEVKFEGDTLVNRIELKGIDLKEDGNILGHKLEYNYNSHNVYIMADKQKNGVKVNFKIRHNIEDGSVQLADHYQQNTPIGDGPVLLPDNHYLSTQSALSKDPNEKRDHMVLLEFVTAAGITHGMDELYK	C48R:K52E:F71L:K101E:K107R:F130L:I161V	1.69043938776	884.4855111083643	-208.03489205613727	-1.704742159162249	7.0	-266.09928281910936
362	MSKGEELFTGVVPILVELDGDVNGHKFSVSGEGEGDATYGKLTLKFIRTTGMLPVPWPTLVTTLSYGVQCFSRYPDHMKQHDFFKSAMPEGYVQERTIFFKDDGNYKTRAEVRFEGDTLVNRVELKGIDFKEDGNILGHKLEYNYNSHNVYIMADKQKNGIKVNFKIRHNIEDGSVQLADHYQQNTPIGDGPVLLPDNHYLSTQSALSKDPNEKRDHMVLLEFVTAAGITHGMDELYK	C48R:K52M:K113R:I123V	2.16694112715	892.9061045974495	-205.6418852694333	-1.7078534534999303	2.0	-135.54587031371597
363	MSKGEELFTGVVPILVELDGDVNGHKFSVSGEGEGDATYGKLTLKFIRTTGRLPVPWPTLVTTLSYGVQCFSRYPDRMKQHDFFKSATPEGYVQERTIFFKDDGNYKTRAEVKFEGDTLVNRIELKGIDFKEDGNILGHKLEYNYNSHDVYIMADKQKNGIKVNFKIRHNIEDGSVRLADHYQQNTPIGDGPVLLPDNHYLSTQSALSKDPNEKRDHMVLLEFVTAAGITHGMDELYK	C48R:K52R:H77R:M88T:N149D:Q177R	1.44033190287	875.4024181549084	-219.5807246640325	-1.7563586916242326	2.0	-292.66881486824275
364	MSKGEELFTGVVPILVELDGDVNGHKFSVSGEGEGDATYGKLTLKFIRTTGRLPVPWPTLVTTLSYGVQCFGRYPDHMKLHDFFKSAMPEGYVQERTIFFKDDGNYKTRAEVKFEGDTLVNRIELKGIDFKEEGNILGHELEYNYNSHNVYIMADKQKNGIKVNFKIRHNIEDGSVQLADHYQQNTPIGDGPVLLPDNHYLSTQSALSKDPNEKRDHMVLLEFVTAAGITHGKDELYK	C48R:K52R:S72G:Q80L:D133E:K140E:M233K	1.30102999533	889.8729634820329	-214.07310098037124	-1.759420939854213	0.0	-166.02261651105445
365	MSKGEELFTGVVPILVELDGDVNGHKFSVSGEGEGDATYGKLTLKFIRTTGKLPVPWPTLVTTLSYGVQCFSRYPDHMRQHDFFKSAMPEGYVQERTIFLKDDGNYKTRAEVKFEGDTLVNRIELKGIDFKEDGNILGHKLEYNYNSHNVYIMADKQKNGIKVNFKIRHNIEDGSVQLADHYQQNTPIGDGPVLLPDNHYLSTQSALSKDPNEKRDHMVLLEFVTAAGITHGMDELYK	C48R:K79R:F100L	1.3956742349000002	898.1849952295825	-204.9104260392487	-1.71418217250279	1.0	-178.93102215787582
366	MSKGEELFTGVVPILVELDGDVNGHKFSVSGEGEGDATYGKLTLKFIRTTGKLPVPWPTLVTTLSYGVQCFSRYPDHMRRHDFFKSAMPEGYVQERTIFFKDDGNYKTRAEVKFEGDTLVNRIELKGIDFKEDGNILGHKLEYNYNSHNVYIMADKQKGRIKVNFKIRHNIEDGSVQLADHYQQNTPIGDGPVLLPGNHYLSTQSALSKDPNEKRDHMVLLEFVTAAGITHGMDELYK	C48R:K79R:Q80R:N159G:G160R:D197G	1.30103165289	888.0369917258859	-211.6063441671431	-1.800529888698033	-2.0	-97.16875871457754
367	MSKGEELFTGVVPILVELDGDVNGHKFSVSGEGEGDATYGKLTLKFIRTTGKLPVPWPTLVTTLSYGVQCFSRYPDHMRQHDFFKSAMPEGYAQERTIFLKDDGNYKTRAEVKFEGDTLVNRIELKGIDFKEDGNILGHKLEYNYNSHYVYIMADKQKNGIKVNFKIRHNIEDGSVQLADHYQQNTPIGDGPVLLPDNHYLSTQPALSKDPNEKRDHMVLLEFVTAAGTTHGMDELYK	C48R:K79R:V93A:F100L:N149Y:S205P:I229T	1.30106818755	883.3772884687792	-222.66169876232743	-1.8166362217494416	-3.0	-393.7982266946238
368	MSKGEELFTGVVPILVELDGDVNGHKFSVSGEGEGDATYGKLTLKFIRTTGKLPVPWPTLVTTLSYGVQCFSRYPDHMKQHDFFESAMPEGYVQERTIFFKDDGNYKTRAEVKFEGDTLVNRIELKGVDFKEDGNILGHKLEYNYNSRNVYIMADKQKNGIKVNFKIRHNIEDGSVQLADCYQQNTPIGDGLVLLPDNHHLSTQSALSKDPNEKRDHMVLLEFVTAAGINHGMDELYK	C48R:K85E:I128V:H148R:H181C:P192L:Y200H:T230N	1.57377572147	877.7040040465879	-208.7385613359511	-1.7423259190150668	-3.0	-261.4856260369541
369	MSKGEELFTGVVPILVELDGDVNGHKFSVSGEGEGDATYGKLTLKFIRTTGKLPVPWPTLVTTLSYGVQCFSRYPDHMKQHDFFMSAMPEGYVQERTIFFKDDGNYKTRAEVKFEGDTLVNRIELKGIDFKEDGNILGHKLEYNYNSHNVYIMADKQKNGIKVNFKIRHNIEDGSVQLADHYQQNTPIGDGPVLLPDNHYLSTQSALSKDPNEKRDHMVLLEFVAAAGITHGMDELYK	C48R:K85M:T225A	1.30239075842	894.9872433265637	-204.76298521831632	-1.723591940743583	-4.0	-189.0347931893275
370	MSKGEELFTGVVPILVELDGDVNGHKFSVSGEGEGDATYGKLTLKFIRTTGKLPVPWPTLVTTLSYGVQCFSRYPDHMKQHDFFRSAMPEGYVQERTIFFRDDGNYKTRAEVKFEGDTLVNRIELKGIDFKEDGNILGHKLEYNYNSHNVYIMADKQKNGIKVNFKIRHNIEDGSVQLADHYQQNTPIGDGPVLLPDNHYLSTQSALSKDPNEKRDHMVLLEFVTAAGITHGMDELYK	C48R:K85R:K101R	1.55143872003	897.0205629750544	-203.02957807853815	-1.6931915283203125	3.0	-94.75493164506963
371	MSKGEELFTGVVPILVELDGDVNGHKFSVSGEGEGDATYGKLTLKFIRTTGKLPVPWPTLVTTLSYGVQCFSRYPDHMKQHDFFKSAMPEGYVQERTIFFKDDGNYKTRAEVKFEGDTLVNRIEPKGIDFREDGNIRGLKLEYNYNSHNVYIMAGKQKNGIKVNFKIRHNIEDGSVQLADHYQQNTPIGDGPVLLPDNHYLSTQSALSKDPNEKRDHMVLLEFVTAAGITHGMDELYK	C48R:L125P:K131R:L137R:H139L:D155G	1.31210136269	881.3567658254788	-222.47181196138263	-1.8627113614763533	-8.0	-427.0731473060082
372	MSKGEELFTGVVPILVELDGDVNGHKFSVSGEGEGDATYGKLTLKFIRTTGKLPVPWPTLVTTLSYGVQCFSRYPDHMKQHDFFKSAMPEGYVQERTIFFKDDGNYKTRAEVKFEGDTLVNRIELKGIDFKEDGNIPGHKLEYNYNSHNVYIMADKQKNGIKVNFKIRHNIEDGSVQLADHYQQVTPIGDGPVLLPDNHYLSTQSALSKDPNEKRDHMVLLEFVTAAGITHGMDELYK	C48R:L137P:N185V	1.30109984939	894.7120637274465	-205.5149581171572	-1.740988322666713	-9.0	-255.0995128017904
373	MSKGEELFTGVVPILVELDGDVNGHKFSVSGEGEGDATYGKLTLKFIRTTGKLPVPWPTLVTTLSYGVQCFSRYPDHMKQHDFFKSAMPEGYVQERTIFFKDDGNYKTRAEVKFEGDTLVNRIELKGIDFKEDGNIRGHKLEYNYNSHNVYIMADKQKNGIKVNFKIRHNIEDGSVQLADHYLQNTPIGDGPVLLPDNHYLSTQSALSKDPNEKRDHMVLLEFVTAAGITHGMDELYK	C48R:L137R:Q183L	1.44788810347	893.508716797639	-208.14044699445367	-1.7155373437064034	-7.0	-232.58427452550018
374	MSKGEELFTGVVPILVELDGDVNGHKFSVSGEGEGDATYGKLTLKFIRTTGKLPVPWPTLVTTLSYGVQCFSRYPDHMKQHDFFKSAMPEGYVQERTIFFKDDGNYKTRAEVKFEGDTLVNRIELKGIDFKEDGNILGHKPEYNYNSHYVYIRADKQKNGIKVNFKIRHNIEDGSVQLADHYQQNTPIGDGPVLLPDNHYLSTQSALSKDPNEKRDHMVLLEFVTAAGITHGADELYK	C48R:L141P:N149Y:M153R:M233A	1.40463884084	892.1722915866922	-205.0472402460873	-1.7609522683279857	-10.0	-294.92783137778804
375	MSKGEELFTGVVPILVELDGDVNGHKFSVSGEGEGDATYGKLTLKFIRTTGKLPVPWPTLVTTLSYGVQCFSRYPDHMKQHDFFKSAMPEGYVQERTIFFKDDGNYKTRAEVKFEGDTLVNRIELKGIDFKEDGNILGHKLEYNYNSHNVYIMADKQKNGIKVNFKIRHNIEDGSVQLADHYQQNTPIGDGPVLLPDNHYQSTQSALSKDPNEKRDHMVLLEFVTAAGITHGMDELYK	C48R:L201Q	1.7661554792299998	901.2432652588654	-202.81299484148624	-1.7257417951311385	-5.0	-151.31735932827016
376	MSKGEELFTGVVPILVELDGDVNGHKFSVSGEGEGDATYGKLTLKFIRTTGKPPVPWPTLVTTLSYGVQCFSRYPDHMKQHDFFKSAMPEGYVQERTIFFKDDGNYETRAEVKFEGDTLVNRIELKGIDFKEDGNILGHKLECNYNSHNVYIMADKQKNGIKVNFKIRHNIEDGSVQLADHYQQNTPIGDGPVLLPDNHYLSTQSALSKDPNEKRDHMVLLEFVTAAGITHGMDGLYK	C48R:L53P:K107E:Y143C:E235G	1.47204344852	888.7566942666281	-212.91319059208035	-1.7712605340140206	-10.0	-320.5920926516979
377	MSKGEELFTGVVPILVELDGDVNGHKFSVSGEGEGDATYGKLTLKFIRTTGKPPVPWPTPVTTLSYGVQCFSRYPDHMKQHDFFKSAMPEGYVQERTIFFKDDGNYKTRAEVKFEGDTLVNRIELKGIDFKEDGNILGHKQEYNYNSHNVYIMADKQKNGIKVNFKIRHNIEDGSVQLADHYQQNTHIGDGPVLLPDNHYLSTQSALSKDPNEKRDHMVLLEFVTAAGITHGMDELYK	C48R:L53P:L60P:L141Q:P187H	1.30353580509	886.0102985658905	-219.16004100814465	-1.8709828513009208	-13.0	-678.6226483052977
378	MSKGEELFTGVVPILVELDGDVNGHKFSVSGEGEGDATYGKLTLKFIRTTGKQPVPWPTLVTTLSYGVQCFSRYPDHMKQHDFFKSAMPGGYVQERTIFFRDDGNYKTRAEVKFEGDTLVNRIELKGIDFKEDGNILGHKQEYNYNSHNVYIMADKQRNGFKVNFKIRHSIEDGSVQLADHYQQNTPIGDGPVLLPDNHYLSTQSALSKDPSEKRDHMVLLEFVTAAGITHGMDELYK	C48R:L53Q:E90G:K101R:L141Q:K158R:I161F:N170S:N212S	1.30246788668	871.7493293659727	-228.53955071046948	-1.8245830535888672	-1.0	-465.7220087534945
379	MSKGEELFTGVVPILVELDGDVNGHKFSVSGEGEGDATYGKLTLKFIRTTGKLPVPWPTHVTTLSYGVQCFSRYPDHKKQHDFFKSAMPEGYVQERTIFFKDDGNYKTRAEVKFEGDTLVNRIELKGIDFKEDGNILGHKLEYNYNSHNVYIMADKQKNGIKVNFKIRHNIEDGSVQLADHYQQNTPIGDGPVLLPDNHYLSTQSALSKDPNEKRDHMALLEFMTAAGITHGMDELYK	C48R:L60H:M78K:V219A:V224M	1.5041776563100002	881.7684697974064	-211.63021329417825	-1.7473711286272322	-5.0	-385.6963287158243
380	MSKGEELFTGVVPILVELDGDVNGHKFSVSGEGEGDATYGKLTLKFIRTTGKLPVPWPTRVTTLSYGVQCFSRYPDHMKQHDFFKSAMPEGYVQERTIFFKDDGNYKTRAEVKFEGDTLVNRIELKGIDFKEDGNILGHELEYNYNSHNVYIMADKQKNGIKVNFKIRHNIEDGSVQLADHYQRNTPIGDGPALRPDNHYLSTQSALSKDPNGKRDHMVLLEFVTAAGITHGMDELYK	C48R:L60R:K140E:Q184R:V193A:L195R:E213G	1.30103187279	872.5845242445312	-229.37951435521245	-1.84771238054548	-7.0	-495.73301357076735
381	MSKGEELFTGVVPILVELDGDVNGHKFSVSGEGEGDATYGKLTLKFIRTTGKLPVPWPTLVTTPSYGVQCFSRYPDHMKQHDFFKSAMPEGYVQERTIFFKDDGNYKTRAEVKFEGDTLVNRIELKGIDSKEDGNILGHKLEYNYNSHNVYIMADKQKNGIKVNFKIRHNIEDGSVQLADHYQQNTPIGDGPVLLPDNHYLSTQSALSKDPNERRDHMVLLEFVTAAGITHGMDELYK	C48R:L64P:F130S:K214R	1.30022633628	889.8167368806307	-207.11915094032884	-1.7556631905691964	-5.0	-397.60460350046145
382	MSKGEELFTGVVPILVELDGDVNGHKFSVSGEGEGDATYGKLTLKFIRTTGKLPVPWPTLVTTPSYGVQCFSRYPDHMKQHDFIKSAMPEGYVQERAIFSKDDGNYKTRAEVKFEGDTLVNRIELKGIDFKEDGNILGHKLEYNYNSHNVYIMADKQKNGVKVNFKIRHNIEDGSVQLADHYQQNTPIGDGPVLLPDDHYLGTQSALSKDPNEKRDHLVLLEFVTAAGITHGMDELYK	C48R:L64P:F84I:T97A:F100S:I161V:N198D:S202G:M218L	1.30274554815	868.6635231656892	-220.85947765782475	-1.797668184552874	-1.0	-594.8891562284507
383	MSKGEELFTGVVPILVELDGDVNGHKFSVSGEGEGDATYGKLTLKFIRTTGKLPVPWPTLVTTQSYGVQCFSRYPDHMKQHDFFKSAMPEGDVQERTIFFKDDGNYKTRAEVKFEGGTLVNRIELKGIDFKEDGNILGHKLEYIYNSHNVYIMADKQKNGIKVNFKIRHNIEDGSVQLADHYQQNTPIGDGPVLLPDNHYLSTQPALSKDPNEKRDHMVLLEFVTAAGITHGMDELYK	C48R:L64Q:Y92D:D117G:N144I:S205P	1.68502024613	875.7660348185805	-218.1222996152937	-1.781532151358468	-11.0	-399.49416735855317
384	MSKGEELFTGVVPILVELDGDVNGHKFSVSGEGEGDATYGKLTLKFIRTTGKLPVPWPTLVTTRSYGVQCFSRYPDHMKQHDFFKSAMPEGYVQERTIFFKDDGNYKTRAEVKFEGDTLVNRIELKGIDFKEDGNILGHKLEYNYNSHIVYIMADKQKNGIKVNFKIRHNIEDGSVQLADHYQQNTPIGDGPVLLPDNHYLSTQSALSKDPNEKRDHMVLLEFVTAAGITLGMDELYK	C48R:L64R:N149I:H231L	1.7799296421900002	896.3130505396033	-201.73097066953775	-1.7231435775756836	-9.0	-265.37785529418005
385	MSKGEELFTGVVPILVELDGDVNGHKFSVSGEGEGDATYGKLTLKFIRTTGKLPVPWPTLVTTLSYGVQCFSRYPDHMKQHDFFKSAMPEGYVQERTIFFKDDGNYKTRAEVKFEGDTLVNRIELKGIDFKEDGNILGHKLEYNYNSHNVYIVADKQKNGIKVNFKIRHNIEDGSVQLADHYQQNTPIGDGPVLLPDNHYLSAQSAPSKDPNEERDHMVLLEFVTAAGITHAMDELNK	C48R:M153V:T203A:L207P:K214E:G232A:Y237N	1.96894331604	889.9969243228261	-204.7458034195006	-1.744577135358538	-6.0	-377.6667775378895
386	MSKGEELFTGVVPILVELDGDVNGHKFSVSGEGEGDATYGKLTLKFIRTTGKLPVPWPTLVTTLSYGVQCFSRYPDHTKQHDFFKSAMPEGYVQERTIFFKDDGNYKTRAEVKFEGDTLVNRIELKGIDFKEDGNILGHKLEYNYNSHNVYIMADKQKNGIKVNFKIRHNIEEGSVQLADHYQQNTPIGDGPVLLPDNHYLSTQSALSRDPNEKRDHMVLLEFVTAAGITHGMDELYK	C48R:M78T:D173E:K209R	1.3010305455600002	893.0377178469239	-205.72926988080144	-1.744661603655134	1.0	-212.25738137881737
387	MSKGEELFTGVVPILVELDGDVNGHKFSVSGEGEGDATYGKLTLKFIRTTGKLPVPWPTLVTTLSYGVQCFSRYPDHTKQHDFFKSAMPEGYVQERTIFFKDDGNYKTRAEVKFEGDTLVNRVELKGIDFKEDGNILGHKLEYNYNSHNVYIMADKQKNGIKVNFKIRHNIEDGSVQLADHYQQNTPIGDGPVLLPDNHYLSTQSALSKDPNEKRDHMVLLEFVTAAGITHGMDELYK	C48R:M78T:I123V	1.5727750809	897.6638002473528	-200.7133729942143	-1.6915882655552454	-1.0	-151.93069260744636
388	MSKGEELFTGVVPILVELDGDVNGHKFSVSGEGEGDATYGKLTLKFIRTTGKLPVPWPTLVTTLSYGVQCFSRYPDHTKQHDFFKSAMPEGYVQERTIFFKDDGNYKTRAEVKFEGDTLVNRIELKGIDFKEDGNILGHKLEYNYNSHNVYIMADKQKNGIKVSFKIRHNIEDGSVQLDDHYQQNTPIGDGPVLLPDNHYLSTQSALSKDPNEKRDHMVLLEFVTAAGITHGMDELYK	C48R:M78T:N164S:A179D	1.57407202958	889.5967559033115	-206.8198758251965	-1.7340267726353236	-5.0	-239.2966296645435
389	MSKGEELFTGVVPILVELDGDVNGHKFSVSGEGEGDATYGKLTLKFIRTTGKLPVPWPTLVTTLSYGVQCFSRYPDHVKQHDFFKSAMPEGYVQERTIFFKDDGNYKTRAEVKFEGDTLVNRIELKGIDFKEDGNILGHKLEYNYNSHNVYIMADKQKNGIKVNLKIRHNIEDGSVQLADHYQQNTPIGDGPVLLPDNHYLSTRSALSKDPNEKRDHMVLLEFVTAAGITHGMDELYK	C48R:M78V:F165L:Q204R	1.6003134128	895.1990249296241	-210.45709647610784	-1.6912454877580916	0.0	-218.79730756503957
390	MSKGEELFTGVVPILVELDGDVNGHKFSVSGEGEGDATYGKLTLKFIRTTGKLPVPWPTLVTTLSYGVQCFSRYPDHVKQHDFFKSAMPEGYVQERTIFFKDDGDYRTRAEVKFEGDTLVNRIELKGIDFKEDGNNLGHKLEYNYNSHNVYIMADKQKNGIKVNFKIRHNIEDGSVRLADHYQQNTPIGDGPVLLPDNHYLSTQSALSKDPYERRDHMVLLEFVAAAGITHGMDELYK	C48R:M78V:N105D:K107R:I136N:Q177R:N212Y:K214R:T225A	1.60849697094	870.7084593769268	-224.11166550591588	-1.7971455710274833	3.0	-400.9423399533396
391	MSKGEELFTGVVPILVELDGDVNGHKFSVSGEGEGDATYGKLTLKFIRTTGKLPVPWPTLVTTLSYGVQCFSRYPDHMKQHDFFKSAIPEGYVQERTIFFKDDGNYKTRAEVKFEGDTLVNRIELKGIDFKEDGNILGHKLEYNYNSHNVYIMADKQKDGIKVTFKIRHNIEDGSVQLADHYQQNTPIGDGPVLLPDNHHLSTQSALSKDPNEKRDHMVLLEFVTAAGITHGMDELYK	C48R:M88I:N159D:N164T:Y200H	1.30102998394	890.1300716062642	-213.5555209442973	-1.7779388427734375	3.0	-211.90189977974245
392	MSKGEELFTGVVPILVELDGDVNGHKFSVSGEGEGDATYGKLTLKFIRTTGKLPVPWPTLVTTLSYGVQCFSRYPDHMKQHDFFKSALPEGYVQERTIFFKDDGNYKTRAEVKFEGDTLVNRIELKGIDFKEDGNILGHKLEYNYNSHNVYIMADKQKNGIKVNFKIRHNIEDGSVQLADHYQQNTPIGDGPVLLPDNHYLSTQSALSKDPNEKRDHMVLLEFVTAAGITHGMDELYK	C48R:M88L	1.30102998512	901.8930189238572	-203.08445248752832	-1.7150241306849892	-1.0	-153.58904404640205
393	MSKGEELFTGVVPILVELDGDVNGHKFSVSGEGEGDATYGKLTLKFIRTTGKLPVPWPTLVTTLSYGVQCFSRYPDHMKQHDFFKSALPEGYVLERTIFFKDGGNYETRAEVKFEGDTLVSRIELKGIDLKEEGNILGHKLEYNYSSHNVYIMADKQKNGIKVNFKIRHNIEDGSVQLADHYQQNTPIGDGPVLLPDNHYLSTQSALSKDPNEKRGHMVLLEFVTAAGITHGMDELYK	C48R:M88L:Q94L:D103G:K107E:N121S:F130L:D133E:N146S:D216G	1.39034018786	862.1325989125808	-240.64797305315733	-1.856330326625279	1.0	-432.29785893565577
394	MSKGEELFTGVVPILVELDGDVNGHKFSVSGEGEGDATYGKLTLKFIRTTGKLPVPWPTLVTTLSYGVQCFSRYPDHMKQHDFFKSATPEGYVQERTIFFKDDGNYKTRAEVKFEGDTLVNRIELKGIDFKEDGNILGHKLEYNYNSHNVYIMADKQKNGIKVNFKIRHNIEDGSVQLADHYQQNTPIGDGPVLLPDNLYLSTQSALSKDPNEKRDHMALLEFVTAAGITHGMDELYK	C48R:M88T:H199L:V219A	1.61112031028	891.5977231026345	-214.49429605156183	-1.7631399972098214	-6.0	-311.0723497268817
395	MSKGEELFTGVVPILVELDGDVNGHKFSVSGEGEGDATYGKLTLKFIRTTGKLPVPWPTLVTTLSYGVQCFSRYPDHMKQHDFFKSAVPEGYVQERTIFFKDDGNYKTRAEVKFEGDTLVNRIELKGIDFKEDGNILGHKLEYNYNSHNVYIMADKQKNGIKVNFKIRHNIEDGSVQLADHYQQNTPIGDGPVLLPDNHYLSTQSALSKDPNEKRGHMVLLEFVTAAGITHGMDEQYK	C48R:M88V:D216G:L236Q	1.30349021433	895.5342138105707	-211.3768337368965	-1.7789688110351562	-5.0	-276.21249217987065
396	MSKGEELFTGVVPILVELDGDVNGHKFSVSGEGEGDATYGKLTLKFIRTTGKLPVPWPTLVTTLSYGVQCFSRYPDHMKQHDFFKSAMPEGYVQERTIFFKDDGDYKTRAEVKFEGDTLVNRIELKGIDFKEDGNILGHKLEYNYNSHNVYIMADKQKNGIKVNFKIRHNIEDGSVQLADHYQQDTPIGDGPVLLPDNHYLSTQSALSKDPNEKRDHMVLLEFVTAAGITHGMDELYK	C48R:N105D:N185D	1.30103004624	893.3507221897098	-203.02930836752057	-1.7016664232526506	1.0	-201.3812045149238
397	MSKGEELFTGVVPILVELDGDVNGHKFSVSGEGEGDATYGKLTLKFIRTTGKLPVPWPTLVTTLSYGVQCFSRYPDHMKQHDFFKSAMPEGYVQERTIFFKDDGSYKTRAGVKFEGDTLVNRIELKGIDFKEDGNILGHELEYNCNSHNVYIMADKQKNGIKVNFKIRHNIEDGSVQLADHYQQNTPIGDGPVLLPDNHYLSTQSALSKDPNEKRDHMVLLEFVTAAGITHGMDELYK	C48R:N105S:E111G:K140E:Y145C	1.52403350377	887.5676873146922	-215.25985557213423	-1.7527329581124442	-6.0	-257.3837236286142
398	MSKGEELFTGVVPILVELDGDVNGHKFSVSGEGEGDATYGKLTLKFIRTTGKLPVPWPTLVTTLSYGVQCFSRYPDHMKQHDFFKSAMPEGYVQERTIFFKDDGSCKTRAEVKFEGDTLVNRTELKGIDFKEDGNILGHKLEYNCNSHNVYIMADKQKNGIKVNFKIRHNIEDGSVQLADHYQQNTPIGDGPVLLPDNHYLSTQSALSKDPNEKRDHMVLLEFVTAAGITHGMDELYK	C48R:N105S:Y106C:I123T:Y145C	1.30214345021	888.7935065635256	-209.9762344695628	-1.7158917018345423	-9.0	-188.8324828537763
399	MSKGEELFTGVVPILVELDGDVNGHKFSVSGEGEGDATYGKLTLKFIRTTGKLPVPWPTLVTTLSYGVQCFSRYPDHMKQHDFFKSAMPEGYVQERTIFFKDDGYYKTRAEVKFEGDTLVNRIELKGIDFKEDGNILGHKLEYNYNSHNVYIMADKQKNGIKVNFKIRHNIEDGSVQLADHCQQNTPIGDGPVLLPDNHYQSTQSALSKDPNEKRDHMVLLEFVTAAGITHGMDELFK	C48R:N105Y:Y182C:L201Q:Y237F	1.30102998341	889.8469180139668	-203.8686469830573	-1.7332474844796315	-7.0	-187.65340325656447
400	MSKGEELFTGVVPILVELDGDVNGHKFSVSGEGEGDATYGKLTLKFIRTTGKLPVPWPTLVTTLSYGVQCFSRYPDHMKQHDFFKSAMPEGYVQERTIFFKDDGNYKTRAEVKFEGDTLVDRTELKGIDFKEDGNILGHKLEYNYNSHNVYIMADKQKNGIKVNFKIRHNIEDGSVQLADHYQQNAPIGDGPVLLPDNLYLSTQSALSKDPNEKRDHMVLLEFVTAAGIPHGMDELYK	C48R:N121D:I123T:T186A:H199L:T230P	1.30102998173	881.208330041889	-215.1916769258678	-1.7567375728062218	-5.0	-257.0752439335986
401	MSKGEELFTGVVPILVELDGDVNGHKFSVSGEGEGDATYGKLTLKFIRTTGKLPVPWPTLVTTLSYGVQCFSRYPDHMKQHDFFKSAMPEGYVQERTIFFKDDGNYKTRAEVKFEGDTLVDRIELKGIDFKEDGNILGHKLEYNYNSHNVYVMADKQKNGIKVNFKIRHNIEDGSVQLADHYQQNTPIGDGPVLLPDNHYLSTQSALSKDPNEKRDHMVLLEFVTAAGITHGMDELYK	C48R:N121D:I152V	1.4531008493900002	895.4686093889222	-204.4788324944675	-1.7041736330304826	2.0	-144.49569698587726
402	MSKGEELFTGVVPILVELDGDVNGHKFSVSGEGEGDATYGKLTLKFIRTTGKLPVPWPTLVTTLSYGVQCFSRYPDHMKQHDFFKSAMPEGYVQERTIFFKDDGNYKTRAEVKFEGDTLVYRIELKGFDFKEDGNILGHKLEYNYNSHNVYIMADEQKNGIKVNFKIRHNIEDGSVQLADHYQQNTPIGDGPVLLPDNHYLSTQSALSKDPNEKRDHMVLLEFVTAAGITHGMDELYK	C48R:N121Y:I128F:K156E	1.30370377995	895.2135579232072	-208.00740755721927	-1.7464000156947546	-4.0	-224.89093455621193
403	MSKGEELFTGVVPILVELDGDVNGHKFSVSGEGEGDATYGKLTLKFIRTTGKLPVPWPTLVTTLSYGVQCFSRYPDHMKQHDFFKSAMPEGYVQERTIFFKDDGNYKTRAEVKFEGDTLVNRIELKGIDFKEDGNILGHKLEYNYSSHNVYIMADKQKNGIKVNFKIRHNIEDGSVQLADHYQQNTPIGDGPALLPDNHYLSTQSALSKDPNEKRDHMVLLEFVTAAGITHGMDELYK	C48R:N146S:V193A	1.62919903697	898.4846981252167	-209.0533431209624	-1.7123417173113142	-2.0	-162.49638158041714
404	MSKGEELFTGVVPILVELDGDVNGHKFSVSGEGEGDATYGKLTLKFIRTTGKLPVPWPTLVTTLSYGVQCFSRYPDHMKQHDFFKSAMPEGYVQERTIFFKDDGNYKTRAEVKFEGDTLVNRIELKGIDFKEDGNILGHKLEYNYNSHNVYIMADKQKNGIKVNFKIRHNIEDGSVQLADHYQQITPIGDGPVLLPDNHYLSSQSALSKDPNEKRDHMVLLEFVTAAGITHGMDELYK	C48R:N185I:T203S	1.3062957294	898.9147989154999	-202.386392403394	-1.6983022689819336	-3.0	-243.65719991358392
405	MSKGEELFTGVVPILVELDGDVNGHKFSVSGEGEGDATYGKLTLKFIRTTGKLLVPWPTLVTTLSCGVQCFSRYPDHMKQHDFFKSAMPEGYVQERTILFKDDGNYKTRAEVKFEGDTLVNRIELKGIDFKEDGNILGHKLEYNYNSHNVYIMADKQRNGIKVNFKIRHNIEDGSVQLADHYQQNTPIGDGPVLLPDNHYLSTQSALSKDPNEKRDHMVLLEFVTAAGITHGMDELYK	C48R:P54L:Y66C:F99L:K158R	1.30103002642	887.637538767579	-205.97468871995807	-1.7296338762555803	-5.0	-310.854302930832
406	MSKGEELFTGVVPILVELDGDVNGHKFSVSGEGEGDATYGKLTLKFIRTTGKLPVSWPTLVTTLSYGVQCFSRYPDHMKQHDFFKSAMPEGYVQERTIFFKDDGNYKTRAEVKFEGDTLVNRIELKGIDFKEDGNILGHKLEYNYNSHNVYIMADKQKNGIKVNFKIRHNIEDGSVQLAVHYQQNTPIGDGPVLLPDNHYLSTQSALSKDPNEKRDHMVLLEFVTAAGITHGMDELYK	C48R:P56S:D180V	1.5871653719299998	898.412271606664	-206.379962105304	-1.7286367416381836	-7.0	-328.9564361601757
407	MSKGEELFTGVVPILVELDGDVNGHKFSVSGEGEGDATYGKLTLKFIRTTGKLPVSWPTLVTTLSYGVQCFSRYPDHMKQHDFFKSAMPEGYVQERTIFFKDDGNYKTRAEVKFEGDTLVNRIELKGIDFKEDGNILGHKLEYNYNSHNVYIMADKQKNGIKVNFKIRHDIEDGSVQLADHYQQNTPIGDGPVLLPDSHYLSTQSALSKDPNEKRDHMVLLEFVTAAGITHGMDELYK	C48R:P56S:N170D:N198S	1.48065183114	895.9508006528276	-204.0525962896645	-1.7268398829868858	-1.0	-315.7755855172545
408	MSKGEELFTGVVPILVELDGDVNGHKFSVSGEGEGDATYGKLTLKFIRTTGKLPVPWLTLVTALSYGVQCFSRYPDHMKQHDFFKSAMPEGYVQERTIFFKDDGNYKTRAEVKFEGDTLVNRIELKGIDFREDGNILGHKLEYNYNSHNVYIMADKQKNGIKVNFKIRHNIEDGSVQLADHYQQNTPIGDGPVLLPDKHYLSTQSALSKDPNEKRDHMVLLEFVTAAGITHGMDELYK	C48R:P58L:T63A:K131R:N198K	1.5980938431	888.6626867917157	-209.0724656023085	-1.7426351819719588	-3.0	-236.96071562255582
409	MSKGEELFTGVVPILVELDGDVNGHKFSVSGEGEGDATYGKLTLKFIRTTGKLPVPWSTLVATLSYGVQCFSRYPDHMKQHDFIKSAMPEGYVQERTIFFKDDGNYKTRAEVKFEGDTLVSRIELKGIDFKEDGNILGHKPEYNYNSHNVYIMADKQKNGIKVNSKIRHNIEDGSVQLADHYQQNTPIGDGPVLLPDNHYLSTQSALSKDPNEKRDHMVLLEFVTAAGITHGMDELYK	C48R:P58S:T62A:F84I:N121S:L141P:F165S	1.58694168961	874.436061977397	-223.15430131182077	-1.858713150024414	-8.0	-448.22259984030234
410	MSKGEELFTGVVPILVELDGDVNGHKFSVSGEGEGDATYGKLTLKFIRTTGKLPVPWPTLVTTLSYGVQCFSRYRDHMKQHDFFKSAMPEGYAQERTIFFKDDGNYKTRAEVKFEGDTLVNRIELKGIDFKEDGNILGHKLEYNYNSHNVYIMADKQKDGIKVNFKIRHNIEDGSVQLADHYQQNTPIGDGPVLLPDNHYLSTQSALSKDPNEKRDHMVLLEFVTAAGITHGMDELYK	C48R:P75R:V93A:N159D	1.30102998827	891.2558366088865	-213.1245171315968	-1.7809761592320033	-3.0	-317.0152725076267
411	MSKGEELFTGVVPILVELDGDVNGHKFSVSGEGEGDATYGKLTLKFIRTTGKLPVPWPTLVTTLSYGVQCFSRYPDHMKQHDFFKSAMPEGYVQERTIFFKDDGNYKTRAEVKFEGDTLVNRIELKGIDFKEDGNILGHKLEYNYNSHNVYIMADKQKNGIKVNFKIRHNIEDGSVRLAAHYQQNTPIGDGPVLLPDNHYLSTQSALSKDPNEKRDHMVLLGFVTAAGITHGMDELYK	C48R:Q177R:D180A:E222G	1.30186637308	889.7168232338618	-212.69287971779704	-1.7418906348092216	-6.0	-292.48935510908734
412	MSKGEELFTGVVPILVELDGDVNGHKFSVSGEGEGDATYGKLTLKFIRTTGKLPVPWPTLVTTLSYGVRRFSRYPDHMKQHDFFKSAMPEGYVQERTIFFKDDGNYKTRAEVKFEGDTLVNRIELKGIDFKEDGNILGHKLEYNYNSHNVYIMADEQKNGIKVNFKIRHNIEDGCVQLADHYQQNTPIGDGPVLLPDNHYLSTQSALSKDPNEKRDHMVLLEFVTAAGITHGMDEPYK	C48R:Q69R:C70R:K156E:S175C:L236P	1.30103107545	887.5569286389876	-212.12759156897664	-1.7775970186505998	-8.0	-222.54011082390429
413	MSKGEELFTGVVPILVELDGDVNGHKFSVSGEGEGDATYGKLTLKFIRTTGKLPVPWPTLVTTLSYGVRCFSRYPDHMKQHDFFKSAMPEGYVQERTIFFKDDGNYKTRAEVKFEGDTLVNRIELKGIDFKEDGNILGHKLEYNYNSHNVYIMADKQKNGIKVNFKIRQNIEDGSVQLADHYQQNTPIGDGPVLLPDNHYLSTQSALSKDPNEKRDHMVLLEFVTAAGITHGMDELYK	C48R:Q69R:H169Q	1.610627024	895.5414663200254	-203.9858478792012	-1.7170572280883791	-1.0	-163.00764811401186
414	MSKGEELFTGVVPILVELDGDVNGHKFSVSGEGEGDATYGKLTLKFIRTTGKLPVPWPTLVTTLSYGVRCFSRYPDHMKQLDFFKSAMPEGYVQERTIFFKDDGNYKTRGEVKLEGDTLVNRIELKGIDFKEDGDILGHKLEYNYNSHNVYIMADKQKNGIKVNLKIRHNIEDGSVQLADHHQQNTPIGDGPVLLPDNHYLSTQSALSKDPNEKRDHMVLLEFVTAAGITHGMDELYK	C48R:Q69R:H81L:A110G:F114L:N135D:F165L:Y182H	1.30102999509	877.3520699460614	-216.39994927868247	-1.7716541290283203	2.0	-344.01376046780024
415	MSKGEELFTGVVPILVELDGDVNGHKFSVSGEGEGDATYGKLTLKFIRTTGKLPVPWPTLVTTLSYGVQCFSRYPDHMKRHDFFKSAMPEGYVQERTIFFKDDGNYKTRAEAKFEGDTLVNRIELKGIDFKEDGNILGHKLEYNYNSHNVYIMADKQKNGIKVNFKIRHNIEDGSVQLAGHYQQNTPIGDGPVLLPDNHYLSTQSALSKDPNEKRDHMVLLEFVTAAGITHGMGELYK	C48R:Q80R:V112A:D180G:D234G	1.30103115069	892.7205348222642	-208.96185660734773	-1.73805114201137	-4.0	-94.73978514671333
416	MSKGEELFTGVVPILVELDGDVNGHKFSVSGEGEGDATYGKLTLKFIRTTGKLPVPWPTLVTTLSYGVQCFSRYPDHMKQHDFFKSAMPEGYVRGRTIFFKDDGNYKTRAEVKFEGDTLVNRIELKGIDFEEDGNILGHKLEYNYNSHNVYILADKQKNGIKVNFKIRHNIEGGSVQLADHYQQDAPIGDGPVLLPDNHYLSTQSALSKDPNEKRDHMVLLEFVTAAGIAHGMGELYK	C48R:Q94R:E95G:K131E:M153L:D173G:N185D:T186A:T230A:D234G	1.5360875169	867.5702050170394	-224.58285704627636	-1.7970601490565712	-1.0	-487.9941677185171
417	MSKGEELFTGVVPILVELDGDVNGHKFSVSGEGEGDATYGKLTLKFIRTTGKLPVPWPTLVTTLSYGVQCFSSYPDHMKQHDFFKSAMPEGYVQERTIFFKDDGNYKTRAEVKFEGDTLVNRIELKGIDFREDGNILGHKLEYNYNSHNVYIMADKQKDGIKVNFKIRHNIEDGSEQLADHYQQNTPIGDGPVLLSDNHYLSTQSALSKDPNEKRDHMVLLEFVTAAGITHGMDELYK	C48R:R73S:K131R:N159D:V176E:P196S	1.4406561006	884.5512305268921	-222.25673258677125	-1.7827386856079102	-3.0	-294.9247133511178
418	MSKGEELFTGVVPILVELDGDVNGHKFSVSGEGEGDATYGKLTLKFIRTTGKLPVPWPTLVTTLSYGVQCFSRYPDHMKQHDFFKSAMPEGYVQERTIFFKDDGNYKTRAEVKFEGDTLVNRIELKGIDFKEDGNILGHKLEYNYNGHNVYIMADKQKNGIKVNFKIRHNIEDGSVQLADHYQQNTPIGDGPVLLPDNHYLSTQSALSKDPNEKRDHMVLLEFVTAAGITHGMDELYK	C48R:S147G	1.43488994651	903.5963395653916	-203.90635111555457	-1.696702412196568	-3.0	-122.91648035763998
419	MSKGEELFTGVVPILVELDGDVNGHKFSVSGEGEGDATYGKLTLKFIRTTGKLPVPWPTLVTTLSYGVQCFSRYPDHMKQHDFFKSAMPEGYVQERTIFFKDDGNYKTRAEVKFEGDTLVNRIELKGIDFKEDGNILGHKLEYNYNGHNVYIMADKQKNGIKVNFKIRHNIEDGSVQLADHYQQYTPIGDGPVLLPDNHYLSTQSALSKDPNEKRDHMVLLEFVTAAGITHGMDELYK	C48R:S147G:N185Y	1.29971880132	899.4236048952689	-203.54933788999915	-1.7089129856654577	-5.0	-292.8357273173315
420	MSKGEELFTGVVPILVELDGDVNGHKFSVSGEGEGDATYGKLTLKFIRTTGKLPVPWPTLVTTLSYGVQCFSRYPDHMKQHDFFKSAMPEGYVQERTIFFKDDGNYKTRAEVKFEGDTLVNRIELKGIDFKEDGNILGHKLEYNYNSHNVYIMADKQKNGIKVNFKIRHNIEDGGVQLADHYQQSTPIGDGPVLLPDNHYLSTQTALSKDPNEKRDHMVPLEFVTAAGITHGMDELYK	C48R:S175G:N185S:S205T:L220P	1.55217824074	891.9891388587585	-212.4788230843842	-1.756317138671875	-3.0	-344.14824012095556
421	MSKGEELFTGVVPILVELDGDVNGHKFSVSGEGEGDATYGKLTLKFIRTTGKLPVPWPTLVTTLSYGVQCFSRYPDHMKQHDFFKSAMPEGYVQERTIFFKDDGNYKTRAEVKFEGDTLVNRIELKGIDFKEDGNILGHKLEYNYNSHNVYIMADKQKNGIKVNFKIRHNIEDGGVQLADHYRQNTPIGDGPVLLPDNHYLSTQSALSKDPNEKRDHMVLLEFVTAAGITHGMDELYK	C48R:S175G:Q183R	1.3010304955	897.4085572514505	-204.74190967157483	-1.7288589477539062	-2.0	-169.35987857780185
422	MSKGEELFTGVVPILVELDGDVNGHKFSVSGEGEGDATYGKLTLKFIRTTGKLPVPWPTLVTTLPYGVQCFSRYPDHMKQHDFFKSAMPEGYVQERTIFFKDDGNYKTRAEVKFEGDTLVNRIELKGIDSKEDGSILGHKLEYNYNSHNIYIMADKQENGIKVNFKIRHNIEDGSVQLADHYQQNTPIGDGPVLLPDNHYLSAQSALSKDPNEKRDHMVLLEFVTAAGITHGMDELYK	C48R:S65P:F130S:N135S:V150I:K158E:T203A	1.30103103355	876.2980039669169	-215.62987184152007	-1.7534800938197546	-1.0	-94.73978514671333
423	MSKGEELFTGVVPILVELDGDVNGHKFSVSGEGEGDATYGKLTLKFIRTTGKLPVPWPTLVTTLPYGVQCFSRYPDHMKQHDFFKSAMPEGYVQERTIFFKDDGNYKTRAEVKFEGDTLVNRIELKGIDFKEDGSILGHKLEYNYNSHNVYIMADKQKNGIKVNFKIRHNIEDGSVQLADHYQQNTPIGDGPVLLPNNHYLSTQSALSKDPNKKRDHMVLLEFVTAAGITHGMDELYK	C48R:S65P:N135S:D197N:E213K	1.30181156788	887.7218854217126	-211.1170346327126	-1.7290150778634208	0.0	-94.73978514671333
424	MSKGEELFTGVVPILVELDGDVNGHKFSVSGEGEGDATYGKLTLKFIRTTGKLPVPWPTLVTTLPYGEQCFSRYPDHMKQHDFFKSAMPEGYVQERTIFFKDDGNYKTRAEVKFEGDTLVNRIELKGIDFKEDGNILGHKLEYNYNSHNVYIVADKQKNGIKVNFKIRHNIEDGSVQLADHYQQNTPIGDGPVLLPDNHYLSTQSALSKDPYEKRDHMVLLEFVTAAGITHGMDELYK	C48R:S65P:V68E:M153V:N212Y	1.58795866824	892.6964139286679	-206.83483045175672	-1.7111930847167969	-8.0	-94.73978514671333
425	MSKGEELFTGVVPILVELDGDVNGHKFSVSGEGEGDATYGKLTLKFIRTTGKLPVPWPTLVTTLSYGVQCFCRYPDHMKQQDFFKSAMPEGYVQERTIFFKDDGNYKTRAEVKFEGDTLVNRIELKGIDFKEDGNIQGHKLEYNYNSHNVYIMADKQKNGIKVNFKIRHNIEDGSVQLADHYQQNTPIGDGPVLLPDNHYLSTQSALSKDPNEKRDHMVLLEFVTAAGITHGLDELYK	C48R:S72C:H81Q:L137Q:M233L	1.3010970435299998	896.2672237359357	-212.24912064149976	-1.7431978498186385	-3.0	-181.00804934471006
426	MSKGEELFTGVVPILVELDGDVNGHKFSVSGEGEGDATYGKLTLKFIRTTGKLPVPWPTLVTTLSYGVQCFSRYPDHMKQHDFFKPAMPEGYVQERTIFFKDDGNYKTRAEVKFEGDSLVNRIELKGIDFKEDGNILGHKLEYNYNSHNVYIMADKQKNGIKVNFKIRHNIEDGSVQLADHYQQNTPIGDGPVLLPDNHYLSTQSALSKDPNEKRDHMVLLEFVTAAGITHGMDELYK	C48R:S86P:T118S	1.30102997519	896.2723380206653	-209.63830066099763	-1.7823734283447266	-2.0	-243.2703718575039
427	MSKGEELFTGVVPILVELDGDVNGHKFSVSGEGEGDATYGKLTLKFIRTTGKLPVPWPTLVTTLSYGVQCFSRYPDHMKQHDFFKYAVPEGYVQERTIFFKDDGNYKARAEVKFEGDTLVNRIELKGIDFKEDGNILGHKLEYNYNSHNVYIMADKQKNGIKVNFKIRHNIEDGSVQLADHYQQNTPIGDGPVLLPDNHYLSTQSALSKDPNEKRDHMVLLEFVTAAGITHGMDGLYK	C48R:S86Y:M88V:T108A:E235G	1.29860368857	886.8576242254376	-213.9250718131661	-1.7788508278982982	-6.0	-324.0674045068251
428	MSKGEELFTGVVPILVELDGDVNGHKFSVSGEGEGDATYGKLTLKFIRTTGKLPVPWPTLVTTLSYGVQCFSRYPDHMKQHDFFKSAMPEGYVQERTIFFKDDGNYKTRAEVKFEGDTLVNRIELKGIDFKEDGNILGHKLEYNYNSHNVYIMADKQKNGIKVNFKIRHNIEDGSVQLADHYQQNTPIGDGPVLLPDNHYLSAQSALSKDPNEKRDHMVLLEFVTAAGITHGMDELYK	C48R:T203A	1.30103000696	903.3267030122588	-199.4571671970189	-1.693002155848912	-3.0	-148.29812179239337
429	MSKGEELFTGVVPILVELDGDVNGHKFSVSGEGEGDATYGKLTLKFIRATGKLPVPRPTLVTALSYGVQCFSRYPDHMKQHDFFKSAMPDGYVQERTIFFKDDGYYKTRAEVKFEGDTLVNRIELKGIDFKEDGNILGHKLEYNYNSHNVYIMADKQKNGIKVNFKIRHNIEDGSVQLADHYQQNTPIGDGPVLLPDNHYLSTQSALSKDPNEKRDHMVLLEFVTAAGITHGMDELYK	C48R:T49A:W57R:T63A:E90D:N105Y	1.30103064855	880.8476865729936	-214.5046225897968	-1.7796504156930106	-5.0	-325.7427622620485
430	MSKGEELFTGVVPILVELDGDVNGHKFSVSGEGEGDATYGKLTLKFIRATGKLPVPWPTLVTTLSYGVQCFSRYPDHMKQHDFFKSAMPEGYVQERTIFFKDDGNNKTRAEVKFEGDTLVNRIELKGIDFKEDGNILGRKLEYNYNSHNVYIMADKQKNGIKVNFKIRHNIEDGSVQLADHYQQNTPIGDGPVLLPDNHYLSTQSALSKDPNEKRDHMVLLEFATAAGITHGMDELYK	C48R:T49A:Y106N:H139R:V224A	1.30073205567	885.0794800824096	-210.32071242854	-1.7448855808803014	-5.0	-333.7185141880566
431	MSKGEELFTGVVPILVELDGDVNGHKFSVSGEGEGDATYGKLTLKFIRNTGKLPVPWPTLVTTLSYGVQCFSRYPDHMKQYDFFKSAMPEGYVQERTIFFKDDGNYKTRAEVKFEGDTLVNRIELKGIDFKEDGNILGHKLEYNYNSHNVYIMADKQKNGIKVNFKIRHNIEDGSVQLADHYQQNTPIGGGPVLLPDNHYLSTQSALSKDPNEKRDHMVLLEFVTAAGITHGMDELYK	C48R:T49N:H81Y:D190G	1.60135593456	897.8531334341724	-209.469115819782	-1.7296684810093468	-2.0	-182.9980097206672
432	MSKGEELFTGVVPILVELDGDVNGHKFSVSGEGEGDATYGKLTLKFIRSTGKLPVPWPTLVTTLSYGVQCFSRYPDHMKQHDFFKSAMPEGYVQERTIFFKDDGNYKTRAEVKFEGDTLVNRIELKGIDFKEDGNILGHKLEYNYNSHNVYIMADKQKNGIKVNFKIRHNIEDGSVQLADHYQQNTPIGDGPVLLPDNHYLSTQSALSKDPNEKRDHMVLLEFVTAAGITHGMDVLYK	C48R:T49S:E235V	3.46797382714	903.6413097186452	-203.64829517528412	-1.7028094700404577	-4.0	-134.1524522436128
433	MSKGEELFTGVVPILVELDGDVNGHKFSVSGEGEGDATYGKLTLKFIRTSGKLPVPWPTLVTTLSYGVQCFSRYPDHMKQHDFFKSAMPEGYVQERTIFFKDDGNYKTRAEVKFEGDTLVNRIELKGIDFKEDGNILGHKLEYNYNGHNVYIMADKQKNGIKVNFKFRHNIEDGSVQLADHYQQNTPIGDGPVLLPDNHYLSTQSALSKDPNEKRDHMVLLEFVTAAGITHGMDELYK	C48R:T50S:S147G:I167F	1.302893964	895.5679771388886	-210.07910929247737	-1.7248796735491072	-1.0	-134.5317349656777
434	MSKGEELFTGVVPILVELDGDVNGHKFSVSGEGEGDATYGKLTLKFIRTTGKLPVPWPALVTTLSYGVQCFSRYPDHMKQHDFSKSAMPEGYVQERTIFFKDDGNYKTRAEVKFEGVTLVNRIELKGIDFKEDGNILGHKLEYNYNSHNVYIMADKQENGIKVNFKIRHNIEDGSVQHADHYQQNTPIGDGPVLLPDNHYLSTQSALSKDPNEKRDHMVLLEFVTAAGITHGMDELYK	C48R:T59A:F84S:D117V:K158E:L178H	1.30947606479	878.629132458841	-219.24842228367925	-1.7739129747663225	-9.0	-319.07643261340354
435	MSKGEELFTGVVPILVELDGDVNGHKFSVSGEGEGDATYGKLTLKFIRTTGKLPVPWPALVTTLSYGVQCFSRYPDHMKQHDFFKSAMPEGYVQERTIFFKDDGNYKTRAEVKFEGDTLVNRIELKGIDFKEDGNILGHKLEYNYNSHNVYIMADKQKNGTKVNFKIRHDIEDGSVQLADHYQQNTPIGDGPVLLPDNHYLSTQSALSKDPNEKRDHMVLLEFVTAAGITHGMDELYK	C48R:T59A:I161T:N170D	1.54865015942	893.3800770124863	-203.68906574323773	-1.7032653263637	-2.0	-297.44654760877097
436	MSKGEELFTGVVPILVELDGDVNGHKFSVSGEGEGDATYGKLTLKFIRTTGKLPVPWPALVTTLSYGVQCFCRYPDHMKQHVFIKSAMPEGYVQERTIFFKDDGNYKTRAEVKFEGDTLVNRIELKGIDFKEDGYILGHKLEYNYNSHNVYIMADKQKDGIKVNFKIRHNIEDGSVQLADHYQQNTPIGDGPVLLPDNHYLGTQSALSKDPNEKRDHMVLLEFVTAAGITHGMDELYK	C48R:T59A:S72C:D82V:F84I:N135Y:N159D:S202G	1.4615462604299998	870.8580565049288	-226.60084721073508	-1.8649212973458429	-7.0	-509.5590423897457
437	MSKGEELFTGVVPILVELDGDVNGHKFSVSGEGEGDATYGKLTLKFIRTTGKLPVPWPSLVTTLSYGVQCFSRYPDHMKQHDFFKSAMPEGYVQERTIFFKDDGNYKTRAEVKFEGDTLVNRIELKGIDFKVDGNILGHKLEYNYNSHNVYIMADKQRNGIKVNFKIRHNIEDGSVQLADHYQQNTPIGDGPVLLPDNHYLSTQSALSKDPNEKRDHMVLLEFVTAAGITHGMDELYK	C48R:T59S:E132V:K158R	1.30017793149	893.9233845604222	-204.92317344620824	-1.7064635413033622	-1.0	-165.3248002579494
438	MSKGEELFTGVVPILVELDGDVNGHKFSVSGEGEGDATYGKLTLKFIRTTGKLPVPWPTLVATLSYGVQCFSRYPDHMKQHDFFKSAMPEGYVQERTIFFKDDGNYKTRAEVKFEGDTLVNRIELKGIDFKEDGNILGHKLEYNYSSHNAYIMADKQKNGIKVNFKIRHNIEDGSVQLADHYQQNTPIGDGPVLLPDNHYLSTQSALSKDPNERRDHMVLLEFVTAAGITHGMDELYK	C48R:T62A:N146S:V150A:K214R	1.40366057507	891.0785668012932	-213.94629276171327	-1.6949704033987862	1.0	-205.27488534702223
439	MSKGEELFTGVVPILVELDGDVNGHKFSVSGEGEGDATYGKLTLKFIRTTGKLPVPWPTLVSTLSYGVQCFSRYPDHMKQHDFFKSAMPEGYVQERTIFFKDDGNYKTRAEVKFEGDTLVNRIELKGIDFKEDGNILGHKLEYNYNSHNVYIMADKQKNGIKVNFKIRHNIEDGSVQLADHYQQNTPIGDGPVLLPDSLYLSTQSALSKDPNEKRDHMVLLEFVTAAGITHGMDELYK	C48R:T62S:N198S:H199L	1.55981317684	894.0123783847548	-205.61406733468172	-1.7214674268450056	-2.0	-213.79908550250184
440	MSKGEELFTGVVPILVELDGDVNGHKFSVSGEGEGDATYGKLTLKFIRTTGKLPVPWPTLVTALSYDVQCFSRYPDHMKQHDFFKSALPEGYVQERTIFFKDDGNYKTSAEVKFEGDTLVNRIELKGIDFKEDGNILGHKLEYNYDSHNVYIMADKQENGIKVNFKIRHNNEDGSVQLADHYQQNTPIGDGPVLLPDNHYLSTQSALSKDPNEKRDHMVLLEFVTAAGITHGMDELYK	C48R:T63A:G67D:M88L:R109S:N146D:K158E:I171N	1.6389646960600002	867.4744981195713	-227.4083381332457	-1.7382561819893974	-2.0	-163.51191166849304
441	MSKGEELFTGVVPILVELDGDVNGHKFSVSGEGEGDATYGKLTLKFIRTTGKLPVPWPTLVTALSYGVQCFSRYPDHMKQHDFFRSAMPEGYVQERTIFFKDDGNYKTRAEVKFEGDTLVNRIEQKGIDFKDDGNILGHKLEYNYNSHNDYIMADKQKNGIKVNFKIRHNIEGGSVQLADHYQQNTPIGDGPVLLPDNHYLSTQSALSKDPNEKRDHMVLLEFVTAAGITHGMDELYK	C48R:T63A:K85R:L125Q:E132D:V150D:D173G	1.3010336750700002	871.9637861628571	-217.32809557393196	-1.734548841203962	-4.0	-341.9454385554746
442	MSKGEELFTGVVPILVELDGDVNGHKFSVSGEGEGDATYGKLTLKFIRTTGKLPVPWPTLVTTLSYGVQCFSRYPDHMKQHDFFKSAMPEGYVQERAIFFKDDGNYKTRAEVKFEGDTLVNRIELKGIDFKEDSNILGHKLEYNYNSHNVYIMADKQKNGIKVNFKIRHNIEDGSVLLADHYQQNTPIGDGPVLLPDNHYLSTQSALSKDPNEKRDHMVLLEFETAAGITHGMDELYK	C48R:T97A:G134S:Q177L:V224E	1.56268015434	887.9655131810241	-212.8960338421166	-1.7507942744663785	-8.0	-263.8966271611979
443	MSKGEELFTGVVPILVELDGDVNGHKFSVSGEGEGDATYGKLTLKFIRTTGKLPVPWPTLVTTLSYGVQCFSRYPDHMKQHDFFKSAMPEGYVQERAIFFRDDGNYKTRAEVKFEGDTLVNRIELKGIDFKEDGNILGHKLEYNYNSHNVYIMADKQKNGIKVNFKIRHNIEDGSVQLADHYQQNTPIGDGPVLLPDNHYLSTQSALSKDPNEKRDHMVLLEFVTAAGITHGMDELYK	C48R:T97A:K101R	1.69486495289	897.0646734315324	-204.6086479909718	-1.7192121233258928	0.0	-138.57223212603685
444	MSKGEELFTGVVPILVELDGDVNGHKFSVSGEGEGDATYGKLTLKFIRTTGKLPVPWPTLVTTLSYGVQCFSRYPDHMKQHDFFKSAMPEGYVQERNIFFKDDGNYKTRAEAKFEGDTLVNRIELKGIDFKEDGNILGHKLEYNYNSHNVYIMADKQKNGIKVNFKIRHNIEDGSVQLADHYQQNTPIGDGPVLLPDNHYLSTQSALSKDPNEKRDHMVLLEFVTAAGITHGMDELYK	C48R:T97N:V112A	1.30108790356	894.5980236995465	-205.0601815022528	-1.7176480974469863	-3.0	-227.5391433460066
445	MSKGEELFTGVVPILVELDGDVNGHKFSVSGEGEGDATYGKLTLKFIRTTGKLPVPWPTLVTTLSYGVQCFSRYPDHMKQHDFFKSAMPEGYVQERTIFFKDDGNYKTRAEAKFEGDTLVNRIELKGIDFKEDGNTLGHKLEYNYNSHNVYIMADKQKNGIKVNFKIHHNIEDGSVQLADHYQQNTPIGDGPVLLPDNHYLSTQSALSKDPNEKRDHMVLLEFVTAAGITHGMDELYK	C48R:V112A:I136T:R168H	1.53101267464	889.1070668005132	-213.51318607851863	-1.7376204899379186	-4.0	-269.7829030957265
446	MSKGEELFTGVVPILVELDGDVNGHKFSVSGEGEGDATYGKLTLKFIRTTGKLPVPWPTLVTTLSYGVQCFSRYPDHMKQHDFFKSAMPEGYVQERTIFFKDDGNYKTRAEVKFEGDTLVNRIELKGIDFKEDGNILGHKLEYNYNSHNAYIMADKQKNGIKVNFKIRHNIEDGSAQLADHYQQNTPIGDGPVLLPDNHYLSTQSALSKDPNEKRDHMALLEFVTAAGITHGMDELYK	C48R:V150A:V176A:V219A	1.30183771637	891.1470433861832	-212.4122762195766	-1.7337763650076732	-3.0	-273.194892586197
447	MSKGEELFTGVVPILVELDGDVNGHKFSVSGEGEGDATYGKLTLKFIRTTGKLPVPWPTLVTTLSYGVQCFSRYPDHMKQHDFFKSAMPEGYVQERTIFFKDDGNYKTRAEVKFEGDTLVNRIELKGIDFKEDGNILGHKLEYNYNSHNVYIMADKQKNGIKANFKIRHNIEDGSVQLADHYQQNTPIGDGPVLLPDNHYLSTQSALSKDPNEKRDHMVLLEFVTAAGITHGMDELYK	C48R:V163A	3.25370648317	907.8656232504918	-195.4886402375996	-1.6629642759050642	-3.0	-193.38615522384652
448	MSKGEELFTGVVPILVELDGDVNGHKFSVSGEGEGDATYGKLTLKFIRTTGKLPEPWPTLVTTLSYGVQCFSRYPDHMKQHDFFKSAMPEGYVQERTIFFKDDGNYKTRAEVKFEGDTLVSRIELKGIDFKEDGNILGHKLEYNYNSHNVYIMADKQKNGIKVNFKIRHNIEDGSVQLADHYQQNTPIGDGPVLLPDNHYLSTQSALSKDPNEKRDHMVLLEFVTAAGITHGMDELYK	C48R:V55E:N121S	1.6276123870200003	893.5405299046151	-209.83995408937332	-1.7426646096365792	-5.0	-232.76644306794276
449	MSKGEELFTGVVPILVELDGDVNGHKFSVSGEGEGDATYGKLTLKFIRTTGKLPEPRPTLVTTLSYGVQCFSRYPDHMKQHDFFKSAMPEGYVQERTIFFKDDGNYKTRAEVKFEGDTLVNRIELKGIDFKEDGNILGHKLEYNYNSHNVYIMADKQKNGIKVNFKIRHNIEDGSVQLADHYQQNTPIGDGPVLLPDNHYLSTQSALSKDPNEKRDHMVLLEFVTAAGITHGMDELYK	C48R:V55E:W57R	1.30136897188	890.3911689086863	-209.7058249600232	-1.7900999614170618	-8.0	-269.7875440120777
450	MSKGEELFTGVVPILVELDGDVNGHKFSVSGEGEGDATYGKLTLKFIRTTGKLPEPWPTLVTTLSYGVQCFSRYPDHMKQHDFFKSAMPEGYVQERTIFFKDDGNYKTRAEVKFEGDTLVNRIELKGIDFKEDGNILGHKLEYNFNSHKVYIMADKQKNGIKVNFKIRHNIEDGSVQLADHYQQNTPIGDGPVLLPDNHYLSTQSALSKDPNEKRDHMVLLEFVTAAGITHGMDELYK	C48R:V55E:Y145F:N149K	1.4651710194999998	896.420756377157	-207.3173601962626	-1.7180426461356026	-3.0	-195.50569805358668
451	MSKGEELFTGVVPILVELDGDVNGHKFSVSGEGEGDATYGKLTLKFIRTTGKLPMPWPTLVTTLSYGVQCFSRYPDHMKQHDFFKSAMPEGYVQERTIFFKDDGNYKTRAEVKFEGDTLVNRIELKGIDFKEDGNILGHKLEYNYNSHNVYIMADKQKNGIKVNSKIRHSIEGGSVQLADHYQQNTPIGDGPVLLPDNHYLSTQSALSKDPNEKRDHMVLLEFVTAAGITHGMDELYK	C48R:V55M:F165S:N170S:D173G	1.30148000676	889.8338314679086	-215.05728002265096	-1.7854630606515067	-4.0	-385.57843974542686
452	MSKGEELFTGVVPILVELDGDVNGHKFSVSGEGEGDATYGKLTLKFIRTTGKLPMPWPTLVTTLSYGVQCFSRYPDHMKQHDFFKSAMPEGYVQERTIFFKDDGNYKTRAEVKFEGDTLVNRIELKGIDFKEDGNILGHKLEYNYNSHNVYIMADKQKNGIKVNFKIRHNIEDGSVQLADLYQQNTPIGDGPVLLPDNHYLSTQSALSKDPNEKRDHMVLLESVTAAGITHGMDELYK	C48R:V55M:H181L:F223S	1.5773928118599998	894.7445719782847	-204.32784586027265	-1.7023369925362724	-6.0	-246.08745139577746
453	MSKGEELFTGVVPILVELDGDVNGHKFSVSGEGEGDATYGKLTLKFIRTTGKLPVPWPTLATTLSYGVQCFSRYPDHMKQHDFFKSAMPEGYVQERTIFFKDDGNYKTRAEVKFEGDTLVNRIELKGIDFKEDGNILGHKLEYNYNSHNVYIMADKQKNGIKVNLKIRHNIEDGSVQLADHYQQNTPNGDGPVLLPDNHYLSTQSALSKDPNEKRDHMVLLEFVTAAGITHGMDELYK	C48R:V61A:F165L:I188N	1.59809133925	898.1273072429694	-209.35486476495865	-1.7293945040021623	-4.0	-301.35511373968177
454	MSKGEELFTGVVPILVELDGDVNGHKFSVSGEGEGDATYGKLTLKFIRTTGKLPVPWPTLATTLSYGVQCFSRYPDHMKQHDFFKSAMPEGYVQERTIFFKDDGNYKTRAEVKFEGDTLVNRIELKGIDFKEDGNILGHKLEYNYNSHNAYIMADKQKNGIKVNFKIRHNIEDGSVQLADHYLQNTPIGDGPVLLPDNHYLSTQSALSKDPNEKRDHMVLLEFVTAAGITHGMDELYK	C48R:V61A:V150A:Q183L	1.30102990403	889.5008734019007	-206.96118347719312	-1.6941792624337333	-5.0	-302.3957811560204
455	MSKGEELFTGVVPILVELDGDVNGHKFSVSGEGEGDATYGKLTLKFIRTTGKLPVPWPTLESTLSYGVQCFSRYPDHMKQHDFFKSAMPEGFVQERTIFFKDDGNYKTRAEVKFEGDTLVNRIELEGIDFKEDGNILGRQLEYNYNSHNVYIMADKLKNGIKVNFKIRHNIEDGSVQLADYYQQNTPIGDGPVLLPDNHYLSTQSALSKDPNEKRDHMVLLEFVTTAGITHGMDELYK	C48R:V61E:T62S:Y92F:K126E:H139R:K140Q:Q157L:H181Y:A226T	1.5259399048500002	862.5266624667565	-228.2158189080656	-1.790386608668736	1.0	-474.42172416193785
456	MSKGEELFTGVVPILVELDGDVNGHKFSVSGEGEGDATYGKLTLKFIRTTGKLPVPWPTLVTTLSYGAQCFSRYPDPMKQHDFFKSAMPEGYVQERTIFFKDDGNYKTRAEVKFEGDTLVSRIELKGIDFKEDGNILGHKLEYNYNSHNVYIMADKQKNGIKVNFKIRHNIEDGSVQLADHYQQNTPIGDGPVLLPDNHYLSTQSALSKDPNEKRDHMVLLEFVTAAGITHGMDELYK	C48R:V68A:H77P:N121S	1.30103059876	889.5533492423174	-211.55168191716075	-1.7303030831473214	-4.0	-203.83142818918157
457	MSKGEELFTGVVPILVELDGDVNGHKFSVSGEGEGDATYGKLTLKFIRTTGKLPVPWPTLVTTLSYGAQCFGRYPDHMKQHDFFKSAMPEGYVQERTIFFKDDGNYKTRAEVKFEGDTLVNRIELKGIDFKEDGNILGHKLEYNYNSHNVYIMADKQKNGIKVNFKIRHNIEDGSVQLADHYQQNTPIGDGPVLLPDNHYLSTQSALSEDPNEKRDHMVLLEFVTAAGITHGMDELYK	C48R:V68A:S72G:K209E	1.65582091296	895.850000772426	-205.47285138443112	-1.7120868137904577	-2.0	-227.5162139082981
458	MSKGEELFTGVVPILVELDGDVNGHKFSVSGEGEGDATYGKLTLKFIRTTGKLPVPWPTLVTTLSYGAQCFSRYPDHMKQHDFFKSAMPEGYAQERTIFFKDDGNYKTRAEVKFEGDTLVNRIELKGIDFKEDGNILGHKLEYNYNSHNVYIMADKQKNGIKVNFKIRHNIEDGRVQLADHYQQITPIGDGPVLLPDNHYLSTQSALSKDPNEKRDHMVLLEFVTAAGITHGMDELYK	C48R:V68A:V93A:S175R:N185I	1.63803251521	888.2220166184884	-212.90665959194305	-1.7507325581141882	-6.0	-321.35265224031986
459	MSKGEELFTGVVPILVELDGDVNGHKFSVSGEGEGDATYGKLTLKFIRTTGKLPVPWPTLVTTLSYGEQCFSRYPDHMTQHDFFKSAMPEGYVQERTIFFKDDGNYKTRAEVKFEGDTLVNRIELKGIDFKEDGNILGHKLEYNYNSHNVYIMADKQKNGTKVNFKIRHNIEDGSVQLADHYQQNTPIGDGPVLLPDNHYLSTQSALSKDPSEKRDHMVLLEFVTAAGITHGMDELYK	C48R:V68E:K79T:I161T:N212S	1.47476422266	891.4670806379836	-212.95018969848752	-1.7179995945521764	-7.0	-229.65649641086432
460	MSKGEELFTGVVPILVELDGDVNGHKFSVSGEGEGDATYGKLTLKFIRTTGKLPVPWPTLVTTLSYGVQCFSRYPDHMKQHDFFKSAMPEGYAQERTIFFKDDGNYKTRAEVKFGGDTLVNRIELKGIDFKEDGNILGRKLEYNYNSHNVYIMADKQKNGIKVNFKIRHNIEDGSVQLADHYQQNTPIGDGPVLLPGNHYLSTQSALSKDPNEKRDHMVLLEFVTAAGITLGMDELYK	C48R:V93A:E115G:H139R:D197G:H231L	1.30103017756	885.7284508727275	-216.897965926677	-1.7949201038905551	-8.0	-256.7107841652395
461	MSKGEELFTGVVPILVELDGDVNGHKFSVSGEGEGDATYGKLTLKFIRTTGKLPVPWPTLVTTLSYGVQCFSRYPDHMKQHDFFKSAMPEGYDQERTIFFKGDGNYKTRAEVKFEGDTLVNRIELKGIDFKEDGNILGHKLEYNYNSHNVYIMADKQKNGIKVNFKIRHNIEDGSVQLADHYQQNTPIGDGPVLLPDNHYLSTQSALSKDPNEKRDHMVLLEFVTAAGITHGMDELYK	C48R:V93D:D102G	1.45104999842	896.8771076592593	-207.1625403948128	-1.7480102266584123	-7.0	-211.3590534737842
462	MSKGEELFTGVVPILVELDGDVNGHKFSVSGEGEGDATYGKLTLKFIRTTGKLPVPRPTLVTTLSYGVQCFSRYPDHMKQHDFFKSAMPEGYVQERTIFFKDDGNYKTRAEVKFEGGTLVNRIELKGIDFKEDGNILGHKLEYNYNSHNVFIMADKQKNGIKVNFKIRHNIEDGSVQLADRYQQNTPIGDGPVLLPDNRYLSTQSALSKDPNEKRDHMVLLEFVTAAGITHGMDELYK	C48R:W57R:D117G:Y151F:H181R:H199R	1.3010319231799998	877.5046545066052	-217.94827112928036	-1.8552379608154297	-3.0	-289.8672461114689
463	MSKGEELFTGVVPILVELDGDVNGHKFSVSGEGEGDATYGKLTLKFIRTTGKLPVPRPTLVTTLSYGVQCFSRYPDHMKQHGFFKSAMPEGYVQECTIFFKDDGNYKTRAEVKFEGDTLVNRIELKGIDFKEDGNILGHKLEYNYNSHNVYIMADKQKNGIKVNFKIRHNIEDGSVQLADHYQQNTPIGDGPVLLPDNHYLSTQSALSKDPNEKRDHMVLLEFVTAAGITHGMDELYK	C48R:W57R:D82G:R96C	1.60960521415	883.8253458289998	-212.9044305570424	-1.8084485190255304	-9.0	-350.6463299072135
464	MSKGEELFTGVVPILVELDGDVNGHKFSVSGEGEGDATYGKLTLKFIRTTGKLPVPRPTLVTTLSYGVQCFSRYPDHMKQHDFFKSAMPEGYVQERTIFFKDDGNYKTRAEVKFEGDTLVNRIELKGIDFKEDGNILGHKLGYNYNSHNVYNMADKQKNGIKVNFKIRHNIEDGSVQLADHYQQNTPIGDGPVLLPDNHYLSTQSALSKDPSEKRDHMVLLEFVTAAGITNGMDELYK	C48R:W57R:E142G:I152N:N212S:H231N	1.29928830909	885.9455851833818	-215.56463806703687	-1.812829290117536	-7.0	-367.43367427518706
465	MSKGEELFTGVVPILVELDGDVNGHKFSVSGEGEGDATYGKLTLKFIRTTGKLPVPRPTLVTTLSYGVQCFSRYPDHMKQHDFFKSAMPEGYVQERTIFFKDDGNYKTRAEVKFEGDTLVNRIELKGIDFKEDGNILGHKLEYNYNGHNVYITAGKQKNGIKVNFKIRHNIEGGSVQLADHYQQNTPIGDGPVLLPDNHYLSTQAALSKDPNEKRDHMVLLEFVTAAGITHGMDELYK	C48R:W57R:S147G:M153T:D155G:D173G:S205A	1.4369715309600002	886.6108754366674	-221.93772453442216	-1.8504860741751528	-7.0	-374.3689321318756
466	MSKGEELFTGVVPILVELDGDVNGHKFSVSGEGEGDATYGKLTLKFIRTTGKLPVPWPTLVTTLSYGVQCFSRYPDHMKQHDFFKSAMPEGYVQERTIFFKDDGNCKTRAEVKFEGDTLVNRIELKGIDFKEDGNILGHKLEYNYNSHNVYIMADKQKNGIKVNFKIRHNIEDGSVQLADLYQQNTPIGDGPVLLPDNHYLSTQSALSKDPNEKRDHMVLLEFVTAAGITHGMDELYK	C48R:Y106C:H181L	1.3846883038100002	897.6006491186056	-202.3069370277226	-1.6962144034249442	-8.0	-216.15791551630005
467	MSKGEELFTGVVPILVELDGDVNGHKFSVSGEGEGDATYGKLTLKFIRTTGKLPVPWPTLVTTLSYGVQCFSRYPDHMKQHDFFKSAMPEGYVQERTIFFKDDGNDKTRAEVKFEGDTLVNRIELKGIDFKEDGNILGHKLEYNYNSHNVYIMADKQKNGIKVNFKIRHNIEDGSVQLADHYQQNTPIGDGPVLLPDNHYLSTQSALSKDPNEKRDHMVLLEFVTAAGITHGMDELYK	C48R:Y106D	1.30102999812	898.670498564531	-200.91469960287213	-1.703747340611049	-5.0	-211.10204695635713
468	MSKGEELFTGVVPILVELDGDVNGHKFSVSGEGEGDATYGKLTLKFIRTTGKLPVPWPTLVTTLSYGVQCFSRYPDHMKQHDFFKSAMPEGYVQERTIFFKDDGNYKTRAEVKFEGDTLVNRIELKGIDFKEDGNILGHKLESNYNSHNVYITADKQKNGIKVNFKIRHNIEDGSVQLADHYQQNTPIGDGPVLLPDNHYLSTQSALSKDPNEKRDHMVLLEFVTAAGITHGMDELYK	C48R:Y143S:M153T	1.30108740584	902.6628495826908	-199.2940159328282	-1.7103008542742049	-6.0	-149.89290969639546
469	MSKGEELFTGVVPILVELDGDVNGHKFSVSGEGEGDATYGKLTLKFIRTTGKLPVPWPTLVTTLSYGVQCFSRYPDHMKQHDFFKSAMPEGYVQERTIFFKDDGNYKTRAEVKFEGDTLVNRIELKGIDFKEDGNILGHKLEYNYNSHNVYIMADKQKNGIKVNFKIRHNIEDGSVQLADHCQQNTPIGDGPVLLPDNHYLSTQSALSKDPNEKRDHMVLLEFVTAAGITHGMDELYK	C48R:Y182C	2.19736883145	899.909838865603	-199.23926405981183	-1.7083962304251534	-6.0	-123.9923792769623
470	MSKGEELFTGVVPILVELDGDVNGHKFSVSGEGEGDATYGKLTLKFIRTTGKLPVPWPTLVTTLSHGVQCFSRYPDHMKQHDFFKSAMPEGYVQERTIFFKDDGNYKTRAEVKVEGDTLVNRIELKGIDFKEDGNILGHKLEYNYNSHNVYIMADKQKNGIKVNFKIRHNIEDGSVQLADHYQQNTPTGDGPVLLPDNHYLSTQSALSKDPNEKRDHMVLLEFVTAAGITHGMDELYK	C48R:Y66H:F114V:I188T	1.30111760907	894.1599292040432	-205.23721044138077	-1.744976588657924	-2.0	-94.73978514671333
471	MSKGEELFTGVVPILVELDGDVNGHKFSVSGEGEGDATYGKLTLKFIRTTGKLPVPWPTLVTTLSHGVQCFSRYPDHMKQHDFFKSAMPEGYVQERTIIFKDDGNYETRAEVKFEGDTLVNRVELKGIDFKEDGNILGHKQEYNYNSHNVYIMAYKQKNGIKVNFKIRHNIEDGSVQLADHYQQNTPIGDGPVLLPDNHYLSTPSALSKDPNEKRDHMVLLEFVTAAGITHGMDELYK	C48R:Y66H:F99I:K107E:I123V:L141Q:D155Y:Q204P	1.2992135267	873.7613692258833	-216.30200881883505	-1.7968285424368722	-2.0	-94.73978514671333
472	MSKGEELFTGVVPILVELDGDVNGHKFSVSGEGEGDATYGKLTLKFIRTTGKLPVPWPTLVTTLSHGVQCFSRYPDHMKQHDFFKSAMPEGYVQERTIFFKDDGNYKTRAEVKFEGDTLVNRIELKGIDFKEDGNILGHKLEYNYNSHNVYIMADKQKNGIKVNFKIRHNIEDGSVRLADHYQQNTPIGDGPVLLPDNHYLSTQSALSKDPNEKRDHMVLLEFVTAAGITHGMDELYK	C48R:Y66H:Q177R	1.60256773352	892.9609077207343	-203.67347221449015	-1.7126879010881697	0.0	-94.73978514671333
473	MSKGEELFTGVVPILVELDGDVNGHKFSVSGEGEGDATYGKLTLKFIRTTGKLPVPWPTLVTTLSYGVQCFSRFPDHMKQHDFFKSAMPEGYVQERTIFFKDDGNYKTRAEVKFEGDTLVNRIELKGIDFKEDGNILGHKLEYNYNCHNVYIMADKQKNGIKVNFKIRHNIEDGSVQLADHYQQNTPIGDGPVLLPDNHYLSTQSALSKDPNEKRDHMVLLEFVTAAGITHGMDELYK	C48R:Y74F:S147C	1.30103048075	897.4014486892529	-206.45184257254004	-1.7086520876203264	-1.0	-123.94238130871011
474	MSKGEELFTGVVPILVELDGDVNGHKFSVSGEGEGDATYGKLTLKFIRTTGKLPVPWPTLVTTLSYGVQCFSRHPDHMKQHDFFKSAKPEGYVQERTIFFKDDGNYKTRAEVEFEGDTLVNRIELKGIDFKEDGNILGHKLEYNYNSHNVYIMADKQKNGIKVNFKIRHNIEDGSVQLADHYQQNAPIGDGPVLPPDNHYLSTQSALSKDPSEKRDHMVLLEFVTAAGITHGMDELYK	C48R:Y74H:M88K:K113E:T186A:L195P:N212S	1.46368866835	878.9185859935742	-228.14663247019053	-1.8498010635375977	-3.0	-464.59285826047403
475	MSKGEELFTGVVPILVELDGDVNGHKFSVSGEGEGDATYGKLTLKFIRTTGKLPVPWPTLVTTLSYGVQCFSRNPDHMKQHDFFKSAMPEGYVQERTIFFKDDGNYKTRAEVKFEGDTLVNRIELKGIDFKEDGSILGHKLEYNYNSHNVSIMADKQKNGIKVNFKIRHNIEDGSVQLADHYQRNTPIGDGPVLLPDNHYLSTQSALSKDPNEKRDHMVLLEFVTAAGITHGMDELYK	C48R:Y74N:N135S:Y151S:Q184R	1.30102999174	885.2076148456053	-213.9700799100101	-1.7431714194161552	-5.0	-193.27631171653792
476	MSKGEELFTGVVPILVELDGDVNGHKFSVSGEGEGDATYGKLTLKFIRTTGKLPVPWPTLVTTLSYGVQCFSRYPDHMKQHDFFKSAMPEGHVQERTIFFKDDGNYKTRAEVKFEGDTLVNRIELKGIDFKEDGNILGRKLEYNYNSHNVYIMADKQENGIKVNFKIRHNIEDGSVQLADHYQQNTPIGDGPVLLPDNHYLSTQSALSKDPNEKRDHMVLLEFVTAAGITHGMDELYK	C48R:Y92H:H139R:K158E	1.47377374493	892.0608416344221	-213.5215908028185	-1.7449050630841936	0.0	-159.8610381228576
477	MSKGEELFTGVVPILVELDGDVNGHKFSVSGEGEGDATYGKLTLKFIRTTGKLPVPWPTLVTTLSYGVQCFSRYPDHMKQHDFFKSAMPEGNVQERTIFFKDGGNYKTRAEVKFEGDTLVNRIELKGIDFKEDGNILGHKLEYNYNRHNVYIMADKQKNGIKVNFKIRHDIEDGSVQLADHYQQNTPIGVGPVLLPDNHYLSTQSALSKGPNEKRDHMVLLEFVTAAGITHGMDELYK	C48R:Y92N:D103G:S147R:N170D:D190V:D210G	1.3010299909999998	872.5776519908991	-223.72904181852937	-1.8090427943638392	-9.0	-341.9202744282413
478	MSKGEELFTGVVPILVELDGDVNGHKFSVSGEGEGDATYGKLTLKFIRTTGKLPVPWPTLVTTLSYGVQCFSRYPDHMKQHDFFKSAMPEGNVQERTIFFKDDGNYKTRAEVKFEGDTLVNRIELKGIDFKEDGNILGHKLEYNYNSHNVYIMADKQKNGIRVNIKIRHNIEDGSVQLADHYQQNTPIGDGPVLLPDNHYLSTQSALSEGPNEKRDHMVLLEFVTAAGITHGMDELYK	C48R:Y92N:K162R:F165I:K209E:D210G	1.3010319045799998	881.5419249390693	-221.4394714795053	-1.8056492124285013	-2.0	-390.99124883900356
479	MSKGEELFTGVVPILVELDGDVNGHKFSVSGEGEGDATYGKLTLKFISTTGKLPVPWPTLVTTLSYGVQCFSRYPDHMKQHDFFKSAMPEGYVQERTIFFKDDGNYKTRAEVKFEGDTLVNRIELKGIDFKEDGNILGHKLEYNYNSHNVYIMADKQKNGIKVNFKIRHNIEDGSVQLADHYQQNTPIGDGPVLLPDNHYLSTQSALSKDPNEKRDHMVLLEFVTAAGITHGMDELYK	C48S	3.618936543535	912.0988383167542	-196.8807616718113	-1.6688976287841797	-1.0	-38.9287636280061
480	MSKGEELFTGVVPILVELDGDVNGHKFSVSGEGEGDATYGKLTLKFISTTGKLPVPWPTLVTTLSYGVQCFSRYPDHMKQHDFFKSAMPEGYVQERTIFFKDDGNYKTRAEVKFEGDTLVNRIELKGIDFKEDGNILGHKLEYNYNSHNVYIMADKQKNGIKVNFKIRHNIEDGSVQLTDHYQQNTPIGDGPVLLPDNHYLSTQSALSKDPNEKRDHMVLLEFVTAAGITHGMDELYK	C48S:A179T	3.36309176664	906.17356025768	-202.04432832077143	-1.710855484008789	-1.0	-117.28459839834295
481	MSKGEELFTGVVPILVELDGDVNGHKFSVSGEGEGDATYGKLTLKFISTTGKLPVPWPTLVTTLSYGVQRFSRYPDHMKQHDFFKSAMPEGYVQERTIFFKDDGNYKTRAEVKFEGDTLVNRIELKGIDFKEDGNILGHKLEYNYNSHNVYIMADKQKNGIKVNFKIRHNIEDGSVQLTDHYQQDSPIGDGPVLLPDNHYLSTQSALSKDPNEKRDHMALLEFVTAAGITHGMDELYK	C48S:C70R:A179T:N185D:T186S:V219A	1.5225104152700002	881.9570856899063	-219.00690050795677	-1.7664309910365514	0.0	-305.87786941246145
482	MSKGEELFTGVVPILVELDGDVNGHKFSVSGEGEGDATYGKLTLKFISTTGKLPVPWPTLVTTLSYGVQCFSRYPDHMKQHDFFKSAMPEGYVQERTIFFKGDGNYKTRAEVKFEGDTLVNRIELKGIDFKEDGNILGHKLEYNYNSHNVYIMADKQKNGIKVNFKIRHNIEDGSVQLADHYQQNTPIGDGPVLLPDNHYLSTQSALSKDPNEKRDHMVLLEFVTAAGITHGMDELYK	C48S:D102G	3.4864367939699994	908.9564340238912	-200.6562220044434	-1.6852712631225586	-2.0	-73.660991379468
483	MSKGEELFTGVVPILVELDGDVNGHKFSVSGEGEGDATYGKLTLKFISTTGKLPVPWPTLVTTLSYGVQCFSRYPDHMKQHDFFKSAMPEGYVQERTIFFKGDGNYKTRAEVKFEGDTLVNRIELKGVDFKEDGNILGHKLEYNYNSHNVYIMADKQKNGIKVNFKIRHNIEDGSVQLADYYQQNTPIGDGPVLLPDNHYLSTQSALSKDPNEKRDHMVLLEFVTAAGITHGMDELYK	C48S:D102G:I128V:H181Y	3.42648468925	900.6031279373956	-200.09681167081	-1.6711303165980749	3.0	-127.9488192072741
484	MSKGEELFTGVVPILVELDGDVNGHKFSVSGEGEGDATYGKLTLKFISTTGKLPVPWPTLVTTLSYGVQCFSRYPDHMKQHDFFKSAMPEGYVQERTIFFKDGGNYKTRAEVKSEGGTLVDRIELKGIDFKEDGNILGHKLEYNYNSHNVYIMADKQKNGIKVNFKIRHNIEDGSVQLADHYQQNTPIGDSPVLLPDNHYLSTQSALSKDPNEKRDHMVLLEFVTAAGITHGMDELYK	C48S:D103G:F114S:D117G:N121D:G191S	1.3926764715	881.6553643389516	-219.37945706769824	-1.775738307407924	-3.0	-254.16138062711605
485	MSKGEELFTGVVPILVELDGDVNGHKFSVSGEGEGDATYGKLTLKFISTTGKLPVPWPTLVTTLSYGVQCFSRYPDHMKQHDFFKSAMPEGYVQERTIFFKDDGNYKTRAEVKFEGDTLVNRIELKGIGFKEDGNILGHKLEYNYNSHNVYIMADKQKNGIKVNFKIRHNIEDGGVQLADHYQQNTPIGDGPVLLPDNHYLSTQSALSKDPNEKRDHMVLLEFVTAAGITHGMDELYK	C48S:D129G:S175G	3.62252627676	906.6497552763568	-201.74381451681256	-1.689932414463588	-2.0	-105.85748450748974
486	MSKGEELFTGVVPILVELDGDVNGHKFSVSGEGEGDATYGKLTLKFISTTGKLPVPWPTLVTTLSYGVQCFSRYPDHMKQHDFFKSAMPEGYVQERTIFFKDDGNYKTRAEVKFEGDTLVNRIELKGIVFKEDGNIRGHKLGYNYNSHNVYIMADKQKNGIKVNFKIRHNIEDGSVQLADHYQQNTPIGDGPVPLPDNHYLSTQTALSKDPNEKRDHMVLLEFVTAAGITHGMDELYK	C48S:D129V:L137R:E142G:L194P:S205T	1.30103082229	888.5191071072531	-222.06537403538823	-1.7982427052089147	-9.0	-303.8038424841338
487	MSKGEELFTGVVPILVELDGDVNGHKFSVSGEGEGDATYGKLTLKFISTTGKLPVPWPTLVTTLSYGVQCFSRYPDHMKQHDFFKSAMPEGYVQERTIFFKDDGNYKTRAEVKFEGDTLVNRIELKGIDFKEDGNILGHKLEYNYNSHNVYIMADKQKNGIKVNFKIRHNIEDGSVQLADHYQQNTPIGVGPVLLPDNHYLSTQSALSKDPNEKRDHMVLQEFVTAAGITHGMDEPYK	C48S:D190V:L221Q:L236P	3.54262890759	902.671832179044	-204.80057411268356	-1.6784219741821291	-9.0	-80.45058021415512
488	MSKGEELFTGVVPILVELDGDVNGHKFSVSGEGEGDATYGKLTLKFISTTGKLPVPWPTLVTTLSYGVQCFSRYPGHMKQHDFFKSAMPEGYVQERTIFFKDDGNYKTRAEVKFEGDTLVNRIELKGIDFKEDGNILGHKLEYNYNSHNVYIMADKQKNGIKVNFKIRHNIEDGSVQLADHYQQNTPIGDGPVLLPDNHYLSTQSALSKDPNEKRDHMVLQEFVTAAGITHGMDELYK	C48S:D76G:L221Q	3.53572708807	903.6735560485658	-206.136424113065	-1.6737382071358815	-4.0	-93.07410482233878
489	MSKGEELFTGVVPILVELDGDVNGHKFSVSGEGEGDATYGKLTLKFISTTGKLPVPWPTLVTTLSYGVQCFSRYPVHMKQRDFFKSAMPEGYVQERTIFFKDDGNYKTRAEVKFEGDTLVNRIELKGIDFKEDGNILGHKLEYNYNSHNVCIMADKQKNGIKVNFKIRHNIEDGSVQLADHYQQNTPIGDGPVLLPDNHYLSTQSAQSKDPNEKRDHMVLLEFVTAAGITHGMDELYK	C48S:D76V:H81R:Y151C:L207Q	1.50204785993	892.9419911014129	-214.72339906170964	-1.7769456590924944	-9.0	-260.17386720732287
490	MSKGEELFTGVVPILVELDGDVNGHKFSVSGEGEGDATYGKLTLKFISTTGKLPVPWPTLVTTLSYGVQCFSRYPVHMKQHDFFKSAMPEGCVQERTIFLKDDGNYKTRAEVKFECDTLVNRIELKGIDFKEDGNILGHKLEYNYNSHNVYIMADEQKNGIKVNFKIRHNIEDGSVQLADHYQQNTPIGDGPVLLPDNHYLSTQSALSKDPNEKRDHMVLLEFVTAAGITHGMDELYK	C48S:D76V:Y92C:F100L:G116C:K156E	1.73447109343	881.001766880282	-218.06002366915345	-1.777768543788365	-8.0	-278.5399903146292
491	MSKGEELFTGVVPILVELDGDVNGHKFSVSGEGEGDATYGKLTLKFISTTGKLPVPWPTLVTTLSYGVQCFSRYPDHMKQHGFFKSAMPEGYVQERTIFFKDDGNYKTRAEVKFKCDTLVNRIELKGIDFKEDGNILGHKLEYNYNSHNVYIMADKQKNGIKVNFKIRHNIEDGSVQLADHYQQNTPIGDGPVLLPDNHYLSTQSALSKDPNEKRDHMVLLEFVTAAGITHGMDELYK	C48S:D82G:E115K:G116C	1.30098012304	892.0660708245823	-212.7830442674458	-1.796717916216169	-4.0	-259.95613440960443
492	MSKGEELFTGVVPILVELDGDVNGHKFSVSGEGEGDATYGKLTLKFISTTGKLPVPWPTLVTTLSYGVQCFSRYPDHMKQHDFFKSAMPEGYVQERTIFFKDDGNYKTRAGVKFGGDTLVNRIELKGIDFKEDGNILGHKLEYNYNSHNVYIMADKQKNGIKVNFKIRHNIEDGSVQLADHYQQNTPIGDGPVLLPDNHYLSTQSALSKDPNEKRDHMVLLEFVTAAGITHGMDELYK	C48S:E111G:E115G	1.78153402491	897.436119018178	-208.7304339520633	-1.7338481630597795	-5.0	-194.99072046632955
493	MSKGEELFTGVVPILVELDGDVNGHKFSVSGEGEGDATYGKLTLKFISTTGKLPVPWPTLVTTLSYGVQCFSRYPDHMKQHDFFKSAMPEGYVQERTIFFKDDGNYKTRAVVKFEGDTLVNRIELKGIDFKEDGNILGHKLEYNYNSHNVYIMADKQKNGIKVNFKIRHNIEDGSVQLADHYQQNTPIGDGPVLLPDNRYLSTQSALSKDPNEKRDHMVLLEFVIAAGITHGMDELYK	C48S:E111V:H199R:T225I	1.48476659743	900.1659178025977	-208.7150442712009	-1.730989728655134	-5.0	-142.4842974737692
494	MSKGEELFTGVVPILVELDGDVNGHKFSVSGEGEGDATYGKLTLKFISTTGKLPVPWPTLVTTLSYGVQCFSRYPDHMKQHDFFKSAMPEGYVQERTIFFKDDGNYKTRAVVKFEGDTLVNRIELKGIDFKEDGNILGHKLEYNYDSHNVYIMADKQKNGIKVNFKIRHNIEDGSVQLADHYQQNTPIGDGPVLLPDNHYLSTQSALSKDPSEKRDHMVLLEFVTAAGITHGMDELYK	C48S:E111V:N146D:N212S	3.7424929663	904.748391550439	-210.17441123351452	-1.6653988701956612	-1.0	-83.24373791753075
495	MSKGEELFTGVVPILVELDGDVNGHKFSVSGEGEGDATYGKLTLKFISTTGKLPVPWPTLVTTLSYGVQCFSRYPDHMKQHDFFKSAMPEGYVQERTIFFKDDGNYKTRAEVKFVGDTLVNRIELKGIDFKEDGNILGHKLEYNYNSHNVYIMADKQKNGIKVNFKIRHNTEDGSVQLADHYQQNTPIGDGPVLLPDNHYLSTQSALSKDPNEKRDHMVLLEFVTAAGITHGMDELYK	C48S:E115V:I171T	3.60157229887	903.2216883395548	-202.15600096061823	-1.6877373286655968	-5.0	-85.15284586699777
496	MSKGEELFTGVVPILVELDGDVNGHKFSVSGEGEGDATYGKLTLKFISTTGKLPVPWPTLVTTLSYGVQCFSRYPDHMKQHDFFKSAMPEGYVQERTIFFKDDGNYKTRAEVKFEGDTLVNRIELKGIDFKEDGNILGHKLGYNYNSHNVYIMADKQKNGIKVNFKIRHNIEDGSVQLADHYQQNTPIGDGPELLPDNHYLSTQSALSKDPNEKRDHMVLLEFVTAAGITHGMDELYK	C48S:E142G:V193E	2.91470089534	901.620083849536	-206.59484275057912	-1.7330998011997767	-6.0	-160.40770506161215
497	MSKGEELFTGVVPILVELDGDVNGHKFSVSGEGEGDATYGKLTLKFISTTGKLPVPWPTLVTTLSYGVQCFSRYPDHMKQHDFFKSAMPEGYVQERTIFFKDDGNYKTRAEVKFEGDTLVNRIELKGIDFKEDGNILGHKLEYNYNSHNVYIMADKQKNGIKVNFKIRHNIVDGSVQLADHYQQNTPIGDGPVLLPDNHYLSAQSALSKDPNEKRDHMVLLEFVTAAGITHGMDEPYK	C48S:E172V:T203A:L236P	3.25948468468	903.5844223828652	-199.21743278577924	-1.6697949000767298	-7.0	-116.70276635821529
498	MSKGEELFTGVVPILVELDGDVNGHKFSVSGEGEGDATYGKLTLKFISTTGKLPVPWPTLVTTLSYGVQCFSRYPDHMKQHDFFKSAMPGGDVQERTIFFKDDGNYKTRAEVKFEGDTLVNRIELKGIDFKEDGNILGHRLEYNYNSHNVYIMADKQRNGIKVNFKIRHNIEDGSVQLADHYQQNTPIGDGPVLLPDNHYLSTQSALSKDPNEKRDHMVLLEFVTAAGITHGMDELYK	C48S:E90G:Y92D:K140R:K158R	1.30215258787	892.798424356507	-213.32784892246127	-1.7186652592250282	1.0	-159.4959112894637
499	MSKGEELFTGVVPILVELDGDVNGHKFSVSGEGEGDATYGKLTLKFISTTGKLPVPWPTLVTTLSYGVQCFSRYPDHMKQHDFFKSAMPEGYVQVRTIFFKDDGDYKTRAEVKSEGDTLVNRIELKGIDFKEDGNILGRKLEYNYNSHNVYIMADKQKNGIKVNFKIRHNIEDGSVQLADHYQQNTPIGDGPVLLPDNHYLSTQSALSKDPNEKRDHMVLLEFVTAAGITHGMGELYK	C48S:E95V:N105D:F114S:H139R:D234G	1.30102997844	886.1374233482247	-210.84416111186147	-1.7688432421003069	-5.0	-255.19360271374984
500	MSKGEELFTGVVPILVELDGDVNGHKFSVSGEGEGDATYGKLTLKFISTTGKLPVPWPTLVTTLSYGVQCFSRYPDHMKQHDFFKSAMPEGYVQERTIFFKDDGNYKTRAEVKFEGDTLVNRIELKGIDFKEDGNILGHKLEYNYNSHNVYIMADKQKNGIKVNSKIRHNIEDGSVQLADHYQQNTPIGDGPVLLPDNHYLSTQSALSKDPNEKRDHMVLLEFVTAAGITHGMDELYK	C48S:F165S	3.1258847579	907.085803632076	-199.89078115299344	-1.6912430354527064	-3.0	-129.400753243698
501	MSKGEELFTGVVPILVELDGDVNGHKFSVSGEGEGDATYGKLTLKFISTTGKLPVPWPTLVTTLSYGVQCISRYPDHMKQHDFFKSAMPEGYVQERTIFFKDDGNYKTRAEVKFEGDTLVNRIELKGIDFKEDGNILGHKLEYNYNSHNVYIMADKQKNGIKVNFKIRHNIEDGSVQLADHYQQNTPIGDGPVLLPDNHYLSTPSALSKDPNEKRDHMVLLEFVTAAGITHGMDELYK	C48S:F71I:Q204P	1.31302613955	899.6272983328081	-203.50062366202476	-1.677771840776716	-2.0	-229.87373084453017
502	MSKGEELFTGVVPILVELDGDVNGHKFSVSGEGEGDATYGKLTLKFISTTGKLPVPWPTLVTTLSYGVQCISRYPDHMKQHDFFKSAMPEGYVRERTIFFKDDGNYKTRAEVKFEGDTLVNRIELKGIDFKEDGNILGHKLEYNYNSHNVYIMADKQKNGIKVNFKIRHNIEDGSVQLADHYQQNTPIGDGPVLLPDNHYLSTQSALSKDPNEKRDHMVLLEFVTAAGITHGMDELYK	C48S:F71I:Q94R	1.30102980006	897.4740409273236	-201.82554407790303	-1.6544788905552454	0.0	-125.70954313251916
503	MSKGEELFTGVVPILVELDGDVNGHKFSVSGEGEGDATYGKLTLKFISTTGKLPVPWPTLVTTLSYGVQCSSRYPDHMKQHDFFKSAMPEGYVQERTIFFKDDGNYKTRAEVKFEGDTLVDRIELKGIDFKEDGNILGHKLEYNYNSHNVYIMADKQKNGIKVNFKIRRNVEDGSVQLADRYQQNTPIGDGPVLLPDNHYLSTQSALSKDPNEKRDHMVLLEFATAAGITHGMDELYK	C48S:F71S:N121D:H169R:I171V:H181R:V224A	1.30176115634	876.0543893929253	-209.97027475759387	-1.757795333862305	2.0	-346.27452790696003
504	MSKGEELFTGVVPILVELDGDVNGHKFSVSGEGEGDATYGKLTLKFISTTGKLPVPWPTLVTTLSYGVQCYSRYPDHMKQHDFFKSAMPEGYVQERTIFFKDDGNYKTRAEVKFEGDTLVNRIELKGIDFKEDGNILGHKLEYNYNSHNVYIMADKQKNGIKVSFKIRHNIEDGSVQLADHYQQNTPIGDGPVLLPDNHYLSTQSALSKDPNEKRDHMVLLEFVTAAGITHGMDELYK	C48S:F71Y:N164S	1.3009914157	903.4156697329208	-200.523759175092	-1.686105183192662	3.0	-89.60329613396306
505	MSKGEELFTGVVPILVELDGDVNGHKFSVSGEGEGDATYGKLTLKFISTTGKLPVPWPTLVTTLSYGVQCFSRYPDHMKQHDIFKSAVPEGYVQERTIFFKDDGNYKTRAEVKFEGDTLVNRIELKGIDFKEDGNILGHKLEYSYNSHNVYIMADKQKNGIKVNFKIRHNIEDGSVQLADHYQQNTPIGGGPVLLPGNHYLSTQSGLSKDPNEKRDHMVLLEFVTAAGITHGMDELYK	C48S:F83I:M88V:N144S:D190G:D197G:A206G	1.61370025446	878.6882763053655	-218.7423308864236	-1.7870304925101144	-1.0	-286.0527714986538
506	MSKGEELFTGVVPILVELDGDVNGHKFSVSGEGEGDATYGKLTLKFISTTGKLPVPWPTLVTTLSYGVQCFSRYPDHMKQHDSFKSAMPEGYVQERTIFLKDDGNYKTRAEVKFEGDTLVNRIELKGIDFKEDGNILGHKLVYNYNSHNVYIMADKQKNGIKVSFKIRHNIEDGSVQLADHYQQNTPIGDGPVLLPDNHYLSTQSALSKDPNEKRDHMVLLEFVTAAGITHGMDELYK	C48S:F83S:F100L:E142V:N164S	1.45314768579	886.8041041137938	-211.2302373610437	-1.7498863765171595	-4.0	-298.35002535720713
507	MSKGEELFTGVVPILVELDGDVNGHKFSVSGEGEGDATYGKLTLKFISTTGKLPVPWPTLVTTLSYGVQCFSRYPDHMKQHDSFKSAMPEGYVQERTIFFRDDGNYKTRAEVKFEGDTLVNRIELRGIDFKEDGNILGHKLEYNYNSPNVYIMADKQKNGIEVNFKIRHNIEDGSVQLADHYQQNTPIGDGPVLLPDNHYLSTQSALSKDPNEKRDHMVLLEFVTATGITHGMDELYK	C48S:F83S:K101R:K126R:H148P:K162E:A227T	1.57553826881	882.4595872363127	-216.34744645282623	-1.782799312046596	2.0	-286.0293416307069
508	MSKGEELFTGVVPILVELDGDVNGHKFSVSGEGEGDATYGKLTLKFISTTGKLPVPWPTLVTTLSYGVQCFSRYPDHMKQHDFLKSAMPEGYVRERTIFFKDDGNYKTRAEVKFEGDTLVNRIELKGIDFKEDGNILGHKLEYNYNSHNVYIMADKQKNGIKVNFKIRHNIEDGSVQLADHYQQNTPIGDGPVLLPDNHYLSTQSALSKDPNEKRDHMVLLEFVTAAGITHGMDELYK	C48S:F84L:Q94R	1.3010335692	898.2079431271145	-206.27765772119164	-1.7044743129185267	1.0	-62.35496798768814
509	MSKGEELFTGVVPILVELDGDVNGHKFSVSGEGEGDATYGKLTLKFISTTGKLPVPWPTLVTTLSYGVQCFSRYPDHMKQHDFSKSAMPEGYVQERTIFFSDDGNYKTRAEVKFEGDTLVNRIELKGIDFKEDGNILGHKLEYNYNSHNVYIMADKQKNGIKVNFKIRHNIEDGSVQLADHYQQNTPIGDGPVLLPDNHYLSTQSALSKDPNEKRDHKVLLEFVTAAGTTHGMDELYK	C48S:F84S:K101S:M218K:I229T	1.30109354411	892.2893972257689	-215.79897217825052	-1.7646051134381977	-6.0	-186.98906383079543
510	MSKGEELFTGVVPILVELDGDVNGHKFSVSGEGEGDATYGKLTLKFISTTGKLPVPWPTLVTTLSYGVQCFSRYPDHMKQHDFFKSAMPEGYVQERTIIFKDDGNYKTRAEVKFEGDTLVNRIELKGIDFKEDGNILGHKLEYNYNSHNVYIMADKQKNGIKVNFKVRHNIEDGSVLLADHYQQNTPIGDGPVLLPDNHYLGTQSALSKDPNEKRDHMVLLEFATAAGITHGMDELYK	C48S:F99I:I167V:Q177L:S202G:V224A	2.9360523227	893.8555271020041	-201.6193904168904	-1.6668585368565147	0.0	-69.85255049214852
511	MSKGEELFTGVVPILVELDGDVNGHKFSVSGEGEGDATYGKLTLKFISTTGKLPVPWPTLVTTLSYGVQCFSRYPDHMKQHDFFKSAMPEGYVQERTISFKDDGTYKTRAEVKFEGDTLVNRIELKGIDFKEDGNILGHKLEYSYNSHNVYIMADKQKNGIKENFKIRHNIEDGSVQLADHYQQNTPIGDGPVLLPDNHYLSTQSALSKDPNEKRDHMVLLEFVTAAGITHGMDELYK	C48S:F99S:N105T:N144S:V163E	3.70742537935	900.5706242051428	-194.80746369436383	-1.6428045545305523	-5.0	-243.7992540206348
512	MSKGEELFTGVVPILVELDGDVNGHKFSVSGEGEGDATYGKLTLKFISTTGKLPVPWPTLVTTLSYGVQCFSRYPDHMKQHDFFKSAMPEGYVQERTIFLKDDGNYKTRAEAKFEGDTLVNRIELMGIDFREDGNILGHKLEYNYNSHNVYIMADKQKNGIKVNFKIRHNIEDGSVQLADHYQQNTPFGDGPVPLPDNHYLSTQSALSKDPNEKRDHMVLLEFVTAAGITHGMDELYK	C48S:F100L:V112A:K126M:K131R:I188F:L194P	1.30161170044	886.0935740361565	-225.12749058380723	-1.7925233840942385	-1.0	-368.5303628188402
513	MSKGEELFTGVVPILVELDGDVNGHKFSVSGEGEGDATYGKLTLKFISTTGKLPVPWPTLVTTLSYGVQCFSRYPDHMKQHDFFKSAMPEGYVQERTIFFKDDSNYKTRAEVKFEGDTLVNRIELKGIDFKEDGNILGHKLEYNYNSHNVYIMADKQKNGIKAHFKIRHNIEDGSVQLADHYQQNTPIGDGPVLLPDNHYLSTQSALSKDPNEKRDPMVLLEFVTAAGITHGMDELYK	C48S:G104S:V163A:N164H:H217P	1.68253122278	893.6549538010086	-205.62163354083896	-1.7418271473475866	-2.0	-377.57543697067865
514	MSKGEELFTGVVPILVELDGDVNGHKFSVSGEGEGDATYGKLTLKFISTTGKLPVPWPTLVTTLSYGVQCFSRYPDHMKQHDFFKSAMPEGYVQERTIFFKDDGNYKTRAEVKFEGDTLVNRIELKGIDFKEDGNILGRKLEYNYNSHNVYIMADKQKNGIKVNFKIRHNVEDGSVQLADHYQQNTPIGDGPVLLPDNHYLSTQSALSKDPNEKRDHMVLLEFVTAAGITHGMDELYK	C48S:H139R:I171V	3.5374689631	906.1160981861476	-200.17837407067415	-1.6870935985020228	2.0	-55.3709232367323
515	MSKGEELFTGVVPILVELDGDVNGHKFSVSGEGEGDATYGKLTLKFISTTGKLPVPWPTLVTTLSYGVQCFSRYPDHMKQHDFFKSAMPEGYVQERTIFFKDDGNYKTRAEVKFEGDTLVNRIELKGIDFKEDGNILGHKLEYNYNSHNVYIMADKQKNGIKVNFKIRLNIEDGSVQLADHYQQNTPIGDGPVLLPDNHYLSTQSALSKDPNEKRDHMVLLEFVTAAGITHGMDEPYK	C48S:H169L:L236P	3.36564323399	907.5873355270988	-196.86268286779523	-1.6807474408830916	-6.0	-86.31427060169432
516	MSKGEELFTGVVPILVELDGDVNGHKFSVSGEGEGDATYGKLTLKFISTTGKLPVPWPTLVTTLSYGVQCFSRYPDHMKQHDFFKSAMPEGYVQERTIFFKDDGNYKTRAEVKFEGDTLVNRIELKGIDFKEDGNILGHKLEYNYNSHNVYIMADKQKNGIKVNFKIRRNIEDGSVQLADHYQQNTPIGDGPVLLPDNHYLSTQSALSKDPNEKRDHMVLLEFVTAAGITHGMDELYK	C48S:H169R	1.39000715173	904.6901580023232	-200.2611296661198	-1.7219320024762834	-1.0	-98.97666064304562
517	MSKGEELFTGVVPILVELDGDVNGHKFSVSGEGEGDATYGKLTLKFISTTGKLPVPWPTLVTTLSYGVQCFSRYPDHMKQHDFFKSAMPEGYVQERTIFFKDDGNYKTRAEVKFEGDTLVNRIELKGIDFKEDGNILGHKLEYNYNSHNVYIMADKQKNGIKVNFKIRHNIEDGSVQLADLYQQNTPIGDGPVLLPDNHYLSTQSALSKDPNEKRDHMVLLEFVTAAGITHGMDELYK	C48S:H181L	3.24953038257	908.179051485546	-198.4271624572575	-1.6667073113577706	-3.0	-90.39711149321633
518	MSKGEELFTGVVPILVELDGDVNGHKFSVSGEGEGDATYGKLTLKFISTTGKLPVPWPTLVTTLSYGVQCFSRYPDHMKQHDFFKSAMPEGYVQERTIFFKDDGNYKTRAEVKFEGDTLVNRIELKGIDFKEDGNILGHKLEYNYNSHNVYIMADKQKNGIKVNFKIRHNIEDGSVQLADHYQQNTPIGDGPVLLPDNHYLSTQSALSKDPNEKRDHMVLLEFVTAAGITLGMDELYK	C48S:H231L	3.5063563589	912.0988383167542	-196.8807616718113	-1.6688977650233678	-3.0	-48.32312346966268
519	MSKGEELFTGVVPILVELDGDVNGHKFSVSGEGEGDATYGKLTLKFISTTGKLPVPWPTLVTTLSYGVQCFSRYPDHMKQRDFFKSAMPEGYVQERTIFFKDDGNYKTRAEVKFEGDTLVNRIELKGIDFKEDGNILGHKLEYNYNSHNVYIMADKQKNGIKVNFKIRHNIEDGSVQLADHYQQNTPIGDGPVLLPGNHYLSTQSALSKDPNEKRDHMVLLEFVTAAGITHGMDELYK	C48S:H81R:D197G	3.06265979962	908.3083602883826	-205.27381813898683	-1.7082819257463728	-2.0	-106.97795291289901
520	MSKGEELFTGVVPILVELDGDVNGHKFSVSGEGEGDATYGKLTLKFISTTGKLPVPWPTLVTTLSYGVQCFSRYPDHMKQHDFFKSAMPEGYVQERTIFFKDDGNYKTRAEVKFEGDTLVNRIELKGNDFKEDGNILGHKLEYNYNSHNVYIMADKQKNGIKVNFKIRHNIEDGSVQLADHYQQNTPIGDGPVLLPDNHYLSTQSALSKDPNEKRDHMVLLEFVTAAGITHGMDELYK	C48S:I128N	3.4610767496	907.4693523996656	-198.257988024503	-1.66509587424142	-3.0	-79.15483586431412
521	MSKGEELFTGVVPILVELDGDVNGHKFSVSGEGEGDATYGKLTLKFISTTGKLPVPWPTLVTTLSYGVQCFSRYPDHMKQHDFFKSAMPEGYVQERTIFFKDDGNYKTRAEVKFEGDTLVNRIELKGNDFKEDGNILGHKLEYNYNSHNVYIMADKQKNGIKVNIKIRHNIEDGSVQLADHYQQNTPIGDGPVLLPDNHYLSTQSALSKDPNEKRDHMVLLEFVTAAGITHGMDELYK	C48S:I128N:F165I	3.25502289706	903.0346603728368	-203.1407303698361	-1.6836227689470564	-3.0	-195.88650155498772
522	MSKGEELFTGVVPILVELDGDVNGHKFSVSGEGEGDATYGKLTLKFISTTGKLPVPWPTLVTTLSYGVQCFSRYPDHMKQHDFFKSAMPEGYVQERTIFFKDDGNYKTRAEVKFEGDTLVNRIELKGTDFKEDGNILGHKLEYNYNSHNVYIMADKQKNGIKVNFKIRHNIEDGSVQLADHYQQNTPIGDGPVLLPDNHYLSTQSALSKDPNEKRDHMVLLEFVTAAGITHGMDELYK	C48S:I128T	3.6226324273800015	910.7576876161664	-193.2959184385836	-1.6527212687901087	-2.0	-51.609018346079864
523	MSKGEELFTGVVPILVELDGDVNGHKFSVSGEGEGDATYGKLTLKFISTTGKLPVPWPTLVTTLSYGVQCFSRYPDHMKQHDFFKSAMPEGYVQERTIFFKDDGNYKTRAEVKFEGDTLVNRIELKGVDFKEDGNILGHKLEYNYNSPNVYIMADKQKNGIKVNFKIRHNIEDGSVQLADHYQQNTPIGDGPVLLPDNHYLSTQSALSKDPNEKRDHMVLLEFVTAAGITHGMDELYK	C48S:I128V:H148P	3.03261837277	904.4053078313892	-198.07916240766644	-1.6891424996512276	0.0	-150.98717357729706
524	MSKGEELFTGVVPILVELDGDVNGHKFSVSGEGEGDATYGKLTLKFISTTGKLPVPWPTLVTTLSYGVQCFSRYPDHMKQHDFFKSAMPEGYVQERTIFFKDDGNYKTRAEVKFEGDTLVNRIELKGVDFKEDGNILGHKLEYNYNSHNVYIMADKQKNGIKVNFKIRHNIEDGSAQLADHYQQNTPIGDGPVLLPDNHYLSTQSALSKDPNEKRDHMVLLEFVTAAGITHGMDELYK	C48S:I128V:V176A	3.83657731871	901.4478267200292	-201.91039318963885	-1.6887153897966658	2.0	-131.61759361687422
525	MSKGEELFTGVVPILVELDGDVNGHKFSVSGEGEGDATYGKLTLKFISTTGKLPVPWPTLVTTLSYGVQCFSRYPDHMKQHDFFKSAMPEGYVQERTIFFKDDGNYKTRAEVKFEGDTLVNRIELKGIDFKEDGNFLGHKLEYNYNSHNVYIMADKQKNGIKVNSKIRHNIEDGGVQLADHYQQNTPIGDGPVLLPDNHYLSTQSALSKDPNEKRDHMVLLEFVTAAGITHGMDELYK	C48S:I136F:F165S:S175G	1.5354368066400002	896.3115828656382	-206.0644018538296	-1.7316028050013952	-3.0	-236.70660758702795
526	MSKGEELFTGVVPILVELDGDVNGHKFSVSGEGEGDATYGKLTLKFISTTGKLPVPWPTLVTTLSYGVQCFSRYPDHMKQHDFFKSAMPEGYVQERTIFFKDDGNYKTRAEVKFEGDTLVNRIELKGIDFKEDGNILGHKLEYNYNSHNVYIMADKQKNGIKVNFKFRHNIEDGSVQLADHYQQNTPIGDGPVLLPDNHYLSTQSALSKDPNEKRDHMVLLVFVTAAGITHGMDELYK	C48S:I167F:E222V	1.64201021994	903.0905216233704	-206.04321018978956	-1.7056481497628349	-4.0	-38.9287636280061
527	MSKGEELFTGVVPILVELDGDVNGHKFSVSGEGEGDATYGKLTLKFISTTGKLPVPWPTLVTTLSYGVQCFSRYPDHMKQHDFFKSAMPEGYVQERTIFFKDDGNYKTRAEVKFEGDTLVNRIELKGIDFKEDGNILGHKLEYNYNSHNVYIMADKQKNGIKVNFKIRHNNEDGSVQLADHYQQNTPIRDGPVLLPDNHYLSTQSALSKDPNEKRDHMVLLEFVTAAGITHGMDELYK	C48S:I171N:G189R	3.5505972333800004	899.6624953042019	-201.6500618942082	-1.68969304221017	-5.0	-147.81947228924582
528	MSKGEELFTGVVPILVELDGDVNGHKFSVSGEGEGDATYGKLTLKFISTTGKLPVPWPTLVTTLSYGVQCFSRYPDHMKQHDFFKSAMPEGYVQERTIFFKDDGNYKTRAEVKFEGDTLVNRIELKGIDFKEDGNILGHKLEYNYNSHNVYIMADKQKNGIKVNFKIRHNIEDGSVQLADHYQQNTPIGDGPVLLPDNHYLSTQSALSKDPNEKRDHMVLLEFVTAAGTTHGMDELYK	C48S:I229T	3.4166124349	912.0988383167542	-201.4662097580731	-1.6863610403878349	-2.0	-45.41365840762179
529	MSKGEELFTGVVPILVELDGDVNGHKFSVSGEGEGDATYGKLTLKFISTTGKLPVPWPTLVTTLSYGVQCFSRYPDHMKQHDFFKSAMPEGYVQERTVFFKDDGNYKTRAEVKFEGDTLVNRIELKGIDFKEDGNILGHKLEYNYNSHNVYILADKQKNGIKVNFKSRHNFEDGSVLLADHYQQNTSNADGPVLLPDNHYLSTQSALSKDPNEKRDHMVLLEFVTAAGITHGMDELYK	C48S:I98V:M153L:I167S:I171F:Q177L:P187S:I188N:G189A	1.30103104405	885.4394621674974	-216.60754196718332	-1.7594280242919922	-3.0	-88.27667048025734
530	MSKGEELFTGVVPILVELDGDVNGHKFSVSGEGEGDATYGKLTLKFISTTGKLPVPWPTLVTTLSYGVQCFSRYPDHMKQHDFFKSAMPEGYVQERTIFFKDDGNYETRAEVKFEGDTLVNRIELKGIDFKEDGNILGHKLEYNYNSHNVYIMADKQKNGIKVNFKIRHNIEDGSVQLADHYQQNTPIGDGPALLPDNHYLSTQSVLSKDPNEKRDHMVLLEFVTAAGITHGMDELYK	C48S:K107E:V193A:A206V	3.47647455517	900.9362251324028	-211.55617005750537	-1.6800430842808314	0.0	-142.30284202969153
531	MSKGEELFTGVVPILVELDGDVNGHKFSVSGEGEGDATYGKLTLKFISTTGKLPVPWPTLVTTLSYGVQCFSRYPDHMKQHDFFKSAMPEGYVQERTIFFKDDGNYMTRAEVKFEGDTLVNRIELKGIDFKEDGNILGHRLEYNYNSHNVYIMADKQKNGIKVNFKIRHNIEDGSVQLADHYQQNTPIGDGPVLLPDNHYLSTQSALSKDPNEKRDHMVLLEFVTAAGITHGMDELYK	C48S:K107M:K140R	3.39027309907	902.110774560414	-205.49271192774177	-1.6805007117135184	1.0	-79.7849260385959
532	MSKGEELFTGVVPILVELDGDVNGHKFSVSGEGEGDATYGKLTLKFISTTGKLPVPWPTLVTTLSYGVQCFSRYPDHMKQHDFFKSAMPEGYVQERTIFFKDDGNYKTRAEVRFEGDTLVNRIELEGIDFKEDGNILGHKLEYNYNSHNVYIMADKQKNGIKVNFKIRHNIEDGSVQLADHYQQNTPIGDGPVLLPDNHYLSTQSALSKDPNEKRDHMVLLEFVTAAGITHGMDELYK	C48S:K113R:K126E	3.20408452722	903.7311306572128	-203.28119698539376	-1.6680103029523576	3.0	-58.264926958324395
533	MSKGEELFTGVVPILVELDGDVNGHKFSVSGEGEGDATYGKLTLKFISTTGKLPVPWPTLVTTLSYGVQCFSRYPDHMKQHDFFKSAMPEGYVQERTIFFKDDGNYKTRAEVKFEGDTLVNRIELEGIDFKEDGNTLGHKLEYNYNSHNVYIMADKQKNGIKVNFKIRHSIEDGSVQLADHYQQNTPIGDGPVLLPDNHYLGTQSALSKDPNEKRDHMVLLEFVTAAGITHGMDELYK	C48S:K126E:I136T:N170S:S202G	1.30102999117	892.2197788218627	-210.40048972144723	-1.7053232192993164	0.0	-227.53369668871576
534	MSKGEELFTGVVPILVELDGDVNGHKFSVSGEGEGDATYGKLTLKFISTTGKLPVPWPTLVTTLSYGVQCFSRYPDHMKQHDFFKSAMPEGYVQERTIFFKDDGNYKTRAEVKFEGDTLVNRIELRGIDFKEDGNILGHKLEYNYNSHNVYIMADKQKNGIKVNFKIRHNIEDGSVQLADHYQQNTPIGDGPVLLPDNHYLSTQSALSKDPNEKRDHMVLLEFVTAAGITHGMDELYK	C48S:K126R	3.56550145135	908.7282896792212	-201.51556894555688	-1.6757358823503767	2.0	-43.362405596179485
535	MSKGEELFTGVVPILVELDGDVNGHKFSVSGEGEGDATYGKLTLKFISTTGKLPVPWPTLVTTLSYGVQCFSRYPDHMKQHDFFKSAMPEGYVQERTIFFKDDGNYKTRAEVKFEGDTLVNRIELRGIDFKEDGNILGHKLEYNYDSHNVYIMADKQKNGIKVNFKIRHSIEDGSVQLADHYQQNTPIGDGPVLLPDNHYLSTQSALSKDPNEKRDHMVLLEFVTAAGITHGMDELYK	C48S:K126R:N146D:N170S	3.5333537025800004	898.0354487390623	-209.77849568799135	-1.673200607299805	5.0	-114.36820818836918
536	MSKGEELFTGVVPILVELDGDVNGHKFSVSGEGEGDATYGKLTLKFISTTGKLPVPWPTLVTTLSYGVQCFSRYPDHMKQHDFFKSAMPEGYVQERTIFFKDDGNYKTRAEVKFEGDTLVNRIELKGIDFKEDGNILGHKLEYNYNSHNVYIMADRQKNGIKVNFKIRHNIEDGSVQLADHYQQNTPIGDGPVLLPDNHYLSTQSALSKDPNEKRDHMVLLEFVTAAGITHGMDELYK	C48S:K156R	3.25486010112	912.0988383167542	-198.72681640461087	-1.6763872419084822	2.0	-42.46383701853231
537	MSKGEELFTGVVPILVELDGDVNGHKFSVSGEGEGDATYGKLTLKFISTTGKLPVPWPTLVTTLSYGVQCFSRYPDHMKQHDFFKSAMPEGYVQERTIFFKDDGNYKTRAEVKFEGDTLVNRIELKGIDFKEDGNILGHKLEYNYNSHNVYIMADKQRNGIKVNFKIRHNIEDGSVQLADHYQQSTPIGDGPVLLPDNHYLSTQSALSKDPHEKRDHMVLLEFVTAAGITHGMDELYK	C48S:K158R:N185S:N212H	3.49360849819	903.8952744781172	-204.2468204088509	-1.6788569859095983	4.0	-86.00221228517107
538	MSKGEELFTGVVPILVELDGDVNGHKFSVSGEGEGDATYGKLTLKFISTTGKLPVPWPTLVTTLSYGVQCFSRYPDHMKQHDFFKSAMPEGYVQERTIFFKDDGNYKTRAEVKFEGDTLVNRIELKGIDFKEDGNILGHKLEYNYNSHNVYIMADKQKNGIKVNFRIRHNIEDGSVQLADHYQQNTPIGDGPVLLPDNHYLSTQSALSKDPNEKRDHMVLLEFVTAAGITHGMDELYK	C48S:K166R	3.69390271282	906.6114684663436	-197.3873506076634	-1.676412718636649	2.0	-79.04235816001905
539	MSKGEELFTGVVPILVELDGDVNGHKFSVSGEGEGDATYGKLTLKFISTTGRLPVPWPTLVTTLSYGVQCFSRYPDHMKQHDFFKSAMPEGYVQERTIFFKDDGNYKTRAEVKFEGDTLVNRIELKGIDFKEDGNILGHKLEYNYNSHNVYIMADKQKNGIKVNFKIRHNIEDGSVQLADHYQQNTPIGDGPVLLPDNHYLSTQSALSKDPNEKRDHMVLLEFVTAAGVTHGMDELYK	C48S:K52R:I229V	3.18841274605	908.8554404874732	-200.7924317009747	-1.6825688225882394	5.0	-60.78615373816358
540	MSKGEELFTGVVPILVELDGDVNGHKFSVSGEGEGDATYGKLTLKFISTTGRLPVPWPTLVTTLSYGVQCFSRYPDHMKQHDFFKSAMPEGYVQERTIFFKDDGNYKTRAEVKFEGDTLVNRIELKGIDFKEDGNILGHKLEYNYNSHNAYIMADKQKNGIKVNFKIRHNIEDGSVQLADHYQQNTPIGDGPVLLPDNHYLSTQSALSKDPNEKRDHMVLLEFVTAAGITHGMDELCK	C48S:K52R:V150A:Y237C	3.30974454704	903.410035072653	-202.3223914988339	-1.6757811137608118	-1.0	-100.25484132858978
541	MSKGEELFTGVVPILVELDGDVNGHKFSVSGEGEGDATYGKLTLKFISTTGKLPVPWPTLVTTLSYGVQCFSRYPDHMEQHDFFKSAMPEGYVQERTIFFKDDGNYKARAEVKFEGDTLVNRIELKGIGFKEDGNILGHKLEYNYNSHNVYIMADKQKNGIKVNFKIRHNIEDGSVQLADHYQQNTPIGDGPVLLPDNHYLSAQSALSKDPNEKRDHMVLLEFVTAAGITHGMDELYK	C48S:K79E:T108A:D129G:T203A	1.71978756158	893.6248645747664	-208.3296689875424	-1.6876942770821708	-1.0	-194.2922429694417
542	MSKGEELFTGVVPILVELDGDVNGHKFSVSGEGEGDATYGKLTLKFISTTGKLPVPWPTLVTTLSYGVQCFSRYPDHMRQHDFFKSAMPEGYVQERTIFFKDDGNYKTRAEVMFEGDTLVNRIELKGIDFKEDGNILGHKLEYNYNSHNVYIMADKQKNGIKVNFKIRHNIEDGSVQLADHYQQNTPIGDGPVLLPNNHYLSTQSALSKDPNEKRDHMVLLEFVTAAGITHGMDELHK	C48S:K79R:K113M:D197N:Y237H	3.22962435932	896.9701214894294	-204.20151041820645	-1.684307098388672	5.0	-109.85693696429101
543	MSKGEELFTGVVPILVELDGDVNGHKFSVSGEGEGDATYGKLTLKFISTTGKLPVPWPTLVTTLSYGVQCFSRYPDHMRQHDFFKSAMPEGYVQERTIFFKDDGNYKTRAEVKFEGDTLVNRIEQKGIDFKEDGNILGHKLEYNYNSHNVYIMADKQKNGIKVNFKIRRNIEDGSVQLADHYQQNTPIGDGPVLLPDNHYLSTQSALSKDPNEKRDHMVLLEFVTAAGITHGMDELYK	C48S:K79R:L125Q:H169R	1.58000455833	892.4177088555352	-206.67880241945383	-1.746318817138672	0.0	-152.43831981797877
544	MSKGEELFTGVVPILVELDGDVNGHKFSVSGEGEGDATYGKLTLKFISTTGKLPVPWPTLVTTLSYGVQCFSRYPDHMKQHDFFESAMPEGYVQERTIFFKDDGNYKTRAEVKFEGDTLVNRFELKGIDFKEDGNILGHKLEFNYNSHNVYIMADKQKNGIKVNFKIRHNIEDGSVQLAGHYQQNTPIGDGPVLLPDNHYLSTQSALSKDPNEKRDHMVLLEFVTAAGITHGMDELYK	C48S:K85E:I123F:Y143F:D180G	1.4882726803	888.0056696141537	-211.5839335210621	-1.7417360033307756	2.0	-213.588821808011
545	MSKGEELFTGVVPILVELDGDVNGHKFSVSGEGEGDATYGKLTLKFISTTGKLPVPWPTLVTTLSYGVQCFSRYPDHMKQHDFFKSAMPEGYVQERTIFFKDDGNYKTRAEVKFEGDTLVNRIELKGIDFKEDGNIQGHKLEYNYNSHNVYIMADKQKNGIKVNFKIRHNIEDGSVQLADHYQQNTPIGDGPVLLPDNHYLSTQSALSKDPNEKRDHMVLLEFVTAAGFTHGMDELYK	C48S:L137Q:I229F	3.15071665004	905.154928182511	-207.1137731410563	-1.7313891819545202	-3.0	-93.86098274142749
546	MSKGEELFTGVVPILVELDGDVNGHKFSVSGEGEGDATYGKLTLKFISTTGKLPVPWPTLVTTLSYGVQCFSRYPDHMKQHDFFKSAMPEGYVQERTIFFKDDGNYKTRAEVKFEGDTLVNRIELKGIDFKEDGNILGHKLEYNYNSHNVYIMADKQKNGIKVNFKIRHNIEDGSVQLADHYQQNTPIGDGPVPLPDNHYLSTQSALSKDPNEKRDHMVLLEFVTAAGITHGMAELYK	C48S:L194P:D234A	3.35904246851	907.832909720415	-201.88683419302103	-1.700448444911412	-6.0	-75.09954664082785
547	MSKGEELFTGVVPILVELDGDVNGHKFSVSGEGEGDATYGKLTLKFISTTGKLPVPWPTLVTTLSYGVQCFSRYPDHMKQHDFFKSAMPEGYVQERTIFFKDDGNYKTRAEVKFEGDTLVNRIELKGIDFKEDGNILGHKLEYNYNSHNVYIMADKQKNGIKVNFKIRHNIEDGSVQLADHYQQNTPIGDGPVLLPDNHYLSTQSALSKDPNEKRDHMVLLEFVTAAGITHGMDERYK	C48S:L236R	3.62389867146	912.0988383167542	-196.8807616718113	-1.6688976287841797	-3.0	-38.9287636280061
548	MSKGEELFTGVVPILVELDGDVNGHKFSVSGEGEGDATYGKLTLKFISTTGKPPVPWPALVTTLSYGVQCFSRYPDHVKQHDFFKSAMPEGYVQERTIFFKDDGNYKTRAEVKFEGDTLVNRIELKGIDFREDGNILGHKLEYNYNSHNVYIMADKQKNGIKVNFKIRHNIEDGSVQLADHYQQNTPIGDGPVLLPDNHYLSTQSALSKDPNEKRDHMVLLEFVTAAGITHGMDELYK	C48S:L53P:T59A:M78V:K131R	1.30103080583	891.9151396503012	-208.1192168034613	-1.7108124324253626	0.0	-315.9452930271024
549	MSKGEELFTGVVPILVELDGDVNGHKFSVSGEGEGDATYGKLTLKFISTTGKPPVPWPTLVTTLSYGVQCFSRYPDHMKQHDFFKSAMPEGYVQERTIFFKDDGNCKTRAEVKFEGDTLVNRIGLKGIDFKEDGNILGHKLEYNYNSHNVYIMADKQKNGIKVNFKIRHNIEDGSVQLADHYQQNTPIGDGPVLLPDNHYLSTQSALSKDPNEKRDHMVLLEFVTAAGIIHGMDELYK	C48S:L53P:Y106C:E124G:T230I	1.30103003909	890.6213360448901	-211.78280410543084	-1.7352002007620675	-10.0	-351.34216641686106
550	MSKGEELFTGVVPILVELDGDVNGHKFSVSGEGEGDATYGKLTLKFISTTGKLPVPWPTLVTTPSYGVQCFSRYPDHMKQHDFFKSAMPEGYVQERTIFYKDDGNYKTRAEVKFEGDTLVNRIELKGIDFKEDGNILGHKLEYNYNSHNVYIMADKQKNGIMVNFKIRHNIEDGSVQLADHYQQNTPIGDGPVLLPDNHYLSTQSALSKDPNEKRDHMVLLEFVTAAGITHGMDELYK	C48S:L64P:F100Y:K162M	1.3010833579	895.1842636243664	-202.980132419616	-1.6928697313581194	-2.0	-259.2079688695511
551	MSKGEELFTGVVPILVELDGDVNGHKFSVSGEGEGDATYGKLTLKFISTTGKLPVPWPTLVTTQSYGVQCLSRYPDHMKQHDFFKSAMPEGYVQERTIFFKDDGNYKTRAEVKFEGDTLVNRIELKGIDFKEDGNNLGHKLEYSYNSHNVYIMADKQKNGIKVNFKIRHNIEDGSVQLADHYQQNTPIGDGPVLLPDNHYLSTQSALSKDPNEKRDHMVLLEFVTAAGITHGMDELYK	C48S:L64Q:F71L:I136N:N144S	1.48702162062	883.9455557729822	-197.7766696102917	-1.6721557889665877	-3.0	-260.64022010533506
552	MSKGEELFTGVVPILVELDGDVNGHKFSVSGEGEGDATYGKLTLKFISTTGKLPVPWPTLVTTRSYGVQCFSRYPDHMKQHDFFKSAMPEGYVQERTIFFKDDGNYRTRAEVKFEGDTLVNRIELKGIDFKEDGNILGHKLEYNYNSHNVHIMADKQKNGIKVNFKIRHNIEDGSVQLADHYQQNTPIGDGPVPLPDNHYLSTQSALSKDPNEKRDHTVLLEFVTAAGITHGMDELYK	C48S:L64R:K107R:Y151H:L194P:M218T	1.42634803697	886.6924266990645	-212.18776196613908	-1.7401711600167409	-2.0	-251.6579875631332
553	MSKGEELFTGVVPILVELDGDVNGHKFSVSGEGEGDATYGKLTLKFISTTGKLPVPWPTLVTTLSYGVQCFSRYPDHMKQHDFFKSAMPEGYVQERTIFFKDDGNYKTRAEVKFEGDTLVNRIELKGIDFKEDGNILGHKLEYNYNSHNVYIIADKQKNGIKVNFKIRHNIEDGSVQLADHYQQNTPIGDGPVLLPDNHYLSTQSALSKDPNEKRDHMVLLEFVTAAGITHGMDELYK	C48S:M153I	3.5021888902800007	908.2146769651854	-196.167758513242	-1.6720218658447266	1.0	-90.43164546193114
554	MSKGEELFTGVVPILVELDGDVNGHKFSVSGEGEGDATYGKLTLKFISTTGKLPVPWPTLVTTLSYGVQCFSRYPDHMKQHDFFKSAMPEGYVQERTIFFKDDGNYKTRAEVKFEGDTLVNRIELKGIDFKEDGNILGHKLEYNYNSHNVYIKADKQKNGIKVNFKIRLNIEDGSVQLADHYQQNTPIGDGPVLLPDSHYLSTQSALSKDPNEKRDHMVLLEFVTAAGITHGMDELYK	C48S:M153K:H169L:N198S	3.29725448969	901.4216441143316	-196.56774501875043	-1.6760142190115792	-3.0	-110.80089263009856
555	MSKGEELFTGVVPILVELDGDVNGHKFSVSGEGEGDATYGKLTLKFISTTGKLPVPWPTLVTTLSYGVQCFSRYPDHMKQHDFFKSAMPEGYVQERTIFFKDDGNYKTRAEVKFEGDTLVNRIELKGIDFKEDGNILGHKLEYNYNSHNVYIKADKQKNGIKVDFKIRHNIEDGSVQLADHYQQNTPIGDGPVQLPDNHYLSTQSALSKDPNEKRDHMVLLELVTAAGITHGMDELYK	C48S:M153K:N164D:L194Q:F223L	3.25935492905	896.5077490159574	-202.1129308231175	-1.6739839826311385	-1.0	-114.17533148858712
556	MSKGEELFTGVVPILVELDGDVNGHKFSVSGEGEGDATYGKLTLKFISTTGKLPVPWPTLVTTLSYGVQCFSRYPDHMKQHDFFKSAMPEGYVQERTIFFKDDGNYKTRAEVKFEGDTLVNRIELKGIDFKEDGNILGHKLEYNYNSHNVYIVADKQKNGIKVNFKIRHNIEDGSVQLADHYQLNTPIGDGPALLPDNHYLSTQSALSKDPNEKRDHMVLLESVTAAGITHGMDELYK	C48S:M153V:Q184L:V193A:F223S	3.69630982809	895.6161642555899	-202.17556079104543	-1.6768253871372767	-4.0	-200.25088192641115
557	MSKGEELFTGVVPILVELDGDVNGHKFSVSGEGEGDATYGKLTLKFISTTGKLPVPWPTLVTTLSYGVQCFSRYPDHMKQHDFFKSAMPEGYVQERTIFFKDDGNYKTRAEVKFEGDTLVNRIELKGIDFKEDGNILGHKLEYNYNSHNVYIMADKQKNGIKVNFKIRHNIEDGSVQLADHYQQNTPIGDGPVLLPDNHYLSTQSALSKDPNEKRDHMVLLEFVTAAGITHGKDELYK	C48S:M233K	3.42027813426	912.0988383167542	-196.8807616718113	-1.6688977650233678	-2.0	-38.9287636280061
558	MSKGEELFTGVVPILVELDGDVNGHKFSVSGEGEGDATYGKLTLKFISTTGKLPVPWPTLVTTLSYGVQCFSRYPDHMKQHDFFKSAMPEGYVQERTIFFKDDGNYKTRAEVKFEGDTLVNRIELKGIDFKEDGNILGHKLEYNYNSHNVYIMADKQKNGIKVNFKIRHNIEDGSVQLADHYQQNTPIGDGPVLLPDNHYLSTQSALSKDPNEKRDHMVLLEFVTAAGITHGTDELYK	C48S:M233T	3.4042302444800003	912.0988383167542	-196.8807616718113	-1.6688977650233678	-2.0	-38.9287636280061
559	MSKGEELFTGVVPILVELDGDVNGHKFSVSGEGEGDATYGKLTLKFISTTGKLPVPWPTLVTTLSYGVQCFSRYPDHTKQHDFFKSAMPEGYVQERTIFFKDDGNYKTRAEVKSEGDTLVNRIELKGIDFKEDGNILGHKLEYNYNSHNVYIMADKQKNGIKVNFKIRHNIEDGSVQLADHYQQNTPIGDGPVLLPDNHYLSTQSALSKDPNEKRDHMVLLEFVTAAGITHGMDELYK	C48S:M78T:F114S	1.3014411572	897.6435437365026	-201.288350392133	-1.7241431644984655	-4.0	-219.5241158008783
560	MSKGEELFTGVVPILVELDGDVNGHKFSVSGEGEGDATYGKLTLKFISTTGKLPVPWPTLVTTLSYGVQCFSRYPDHVKQHDFFKSAMPEGYVQERTIFFKDDGNYKTRAEVKFEGDTLVNRIELKGIDFKEDGNILGHKPEYNYNSHNVYIMADKQKNGIKVNFKIRHNIEDGSVQLADHYQQNTPIGDGPVLLPDNHYLSTQSALSKDPNEKRDHMDLLEFVTAAGITHGMDELYK	C48S:M78V:L141P:V219D	1.6068451191100002	893.7212635801743	-208.3782282359898	-1.7429003034319197	-6.0	-239.98184549176074
561	MSKGEELFTGVVPILVELDGDVNGHKFSVSGEGEGDATYGKLTLKFISTTGKLPVPWPTLVTTLSYGVQCFSRYPDHMKQHDFFKSATPEGYVQERTIFFKDDGNYKTRAEVKFEGDTLVNRIELKGIDFKEDGNILGHKLEYNYNSHNVYIMADKQKNGIKVNFKIRHNIEDGSVQLADHYQQNTPIGDGPVLLPDNHYLSTQSALSRDPNEKRDHMVLLEFVTAAGITHGMDELYK	C48S:M88T:K209R	1.30537775093	902.8362530988206	-204.0983990803361	-1.7052544185093468	1.0	-129.34232143077
562	MSKGEELFTGVVPILVELDGDVNGHKFSVSGEGEGDATYGKLTLKFISTTGKLPVPWPTLVTTLSYGVQCFSRYPDHMKQHDFFKSAMPEGYVQERTIFFKDDGSYKTRAEVKFEGDTLVNRIELKGIDFKEDGNILGHKLEYNYNSHNVYIMADKQKNGIKVNFKIRHNIEDGSVQLADHYQQNTPIGDGPVLLPDNHYLSTQSALSKDPNEKRDHMVLLEFVTAAGITHGMDELYK	C48S:N105S	3.71441836534	908.4081516656634	-196.3033135421574	-1.6643242154802596	0.0	-39.389792852816896
563	MSKGEELFTGVVPILVELDGDVNGHKFSVSGEGEGDATYGKLTLKFISTTGKLPVPWPTLVTTLSYGVQCFSRYPDHMKQHDFFKSAMPEGYVQERTIFFKDDGNYKTRAEVKFEGDTLVSRIELKGIDFKEDGNILGHKLEYNYNSHNVYIMADKQKNGIKVNFKIRHNIEDGSVQLADHYQQNTPIGDGPVLLPDNHYLSTQSALSKDPNEKRDHMVLLEFVTAAGITHGMDELYK	C48S:N121S	3.5130337278800003	906.3811256696544	-202.3697959892452	-1.6861218043736048	0.0	-77.42661147729036
564	MSKGEELFTGVVPILVELDGDVNGHKFSVSGEGEGDATYGKLTLKFISTTGKLPVPWPTLVTTLSYGVQCFSRYPDHMKQHDFFKSAMPEGYVQERTIFFKDDGNYKTRAEVKFEGDTLVSRIELKGIDFKEDGNILGHKLEYNYNSHNVCIMADKQKNGIKVNFKIRHNIEDGSVQLADHYQQNTPIGDGPVLLPDNHYLSTQSALSKDPNEKRDHMVLLEFVTAAGITHGMDELYK	C48S:N121S:Y151C	3.4209796687700003	898.6975348731366	-206.2933535091579	-1.704390253339495	-3.0	-109.33510195788034
565	MSKGEELFTGVVPILVELDGDVNGHKFSVSGEGEGDATYGKLTLKFISTTGKLPVPWPTLVTTLSYGVQCFSRYPDHMKQHDFFKSAMPEGYVQERTIFFKDDGNYKTRAEVKFEGDTLVNRIELKGIDFKEDGNILGHKLEYNYNSHYVYIMADKQKNGIKVNFKIRHNIEDGSVQLADHYQQNTPIGDGPVLLPDNHYLSTQSALSKDPNEKRDHMVLLEFVTAAGITHGMDELYK	C48S:N149Y	3.3723560440900004	907.535066227797	-199.34394292905927	-1.6830263137817385	-3.0	-91.33235109102733
566	MSKGEELFTGVVPILVELDGDVNGHKFSVSGEGEGDATYGKLTLKFISTTGKLPVPWPTLVTTLSYGVQCFSRYPDHMKQHDFFKSAMPEGYVQERTIFFKDDGNYKTRAEVKFEGDTLVNRIELKGIDFKEDGNILGHKLEYNYNSHYVYIMADKQKNGIKANFKIRHNIEDGSVQLADHYQQNTPIGDGPVLLPDNHYLSTQSALSKDPNEKRDHMVLLEFVTAAGITHGMDELYK	C48S:N149Y:V163A	3.5782929471300005	907.9864168678076	-196.32978789880872	-1.654011862618583	-3.0	-189.97872116816052
567	MSKGEELFTGVVPILVELDGDVNGHKFSVSGEGEGDATYGKLTLKFISTTGKLPVPWPTLVTTLSYGVQCFSRYPDHMKQHDFFKSAMPEGYVQERTIFFKDDGNYKTRAEVKFEGDTLVNRIELKGIDFKEDGNILGHKLEYNYNSHNVYIMADKQKNGIKVDFKIRHNIEDGSAQLADHYQQNTPIGDGPVLLPDNHYLSTQSALSKDPNEKRDHMVLLEFVTAAGITHGMDELYK	C48S:N164D:V176A	3.50609895036	900.9889956971792	-204.3572909347713	-1.6997519901820592	1.0	-143.5837236119412
568	MSKGEELFTGVVPILVELDGDVNGHKFSVSGEGEGDATYGKLTLKFISTTGKLPVPWPTLVTTLSYGVQCFSRYPDHMKQHDFFKSAMPEGYVQERTIFFKDDGNYKTRAEVKFEGDTLVNRIELKGIDFKEDGNILGHKLEYNYNSHNVYIMADKQKNGIKVNFKIRHYIEDGSVQLADHYQQNTPIGDGPVLLPDNHYLSTQSALSKDPNEKRDHMVLLEFVTAAGITHGMDELYK	C48S:N170Y	3.50483879071	904.2399896838552	-200.2769825346768	-1.6830361230032784	-3.0	-98.49086895101021
569	MSKGEELFTGVVPILVELDGDVNGHKFSVSGEGEGDATYGKLTLKFISTTGKLPVPWPTLVTTLSYGVQCFSRYPDHMKQHDFFKSAMPEGYVQERTIFFKDDGNYKTRAEVKFEGDTLVNRIELKGIDFKEDGNILGHKLEYNYNSHNVYIMADKQKNGIKVNFKIRHNIEDGSVQLADHYQQSTPIGDGPVLLPDNHYLSTQSALSKDPNEKRDHMVLLEFVTAAGITHGMDELYK	C48S:N185S	3.30964718953	906.5315828344146	-197.6571271903813	-1.6637494223458429	0.0	-64.9082445621544
570	MSKGEELFTGVVPILVELDGDVNGHKFSVSGEGEGDATYGKLTLKFISTTGKLPVPWPTLVTTLSYGVQCFSRYPDHMKQHDFFKSAMPEGYVQERTIFFKDDGNYKTRAEVKFEGDTLVNRIELKGIDFKEDGNILGHKLEYNYNSHNVYIMADKQKNGIKVNFKIRHNIEDGSVQLADHYQQNTPIGDGPVLLPDDHCLSTQSALSKDPNEKRDHMVLLEFVTAAGITHGMDELYK	C48S:N198D:Y200C	3.3561316802599994	904.4235472816918	-201.82904482260344	-1.7036115101405551	-2.0	-108.65520498590072
571	MSKGEELFTGVVPILVELDGDVNGHKFSVSGEGEGDATYGKLTLKFISTTGKLPVPWATLVTTLPYGVQCFSRYPDHMKQHDFFKSAMPEGYVQERTIFFKDDGNYKTRAEVKFEGDTLVNRVELKGIDFKEDGNILGHKLEYNYISHNVYIMADKQKNGIKVNFKIRHNIEDGSVQLADHYQQNTPIGDGPVLLPDNHYLSTQSALSKDPNEKRDHMVLLEFVTAAGIAHGMDELYK	C48S:P58A:S65P:I123V:N146I:T230A	1.3011014831	894.0692763547513	-205.6034807600081	-1.7076846531459264	-2.0	-54.89126910657766
572	MSKGEELFTGVVPILVELDGDVNGHKFSVSGEGEGDATYGKLTLKFISTTGKLPVPWPTLVTTLSYGVQCFSRYPDHMKQHDFFKSAMPEGYVQERTIFFKDDGNYKTRAEVKFEGDTLVNRIELKGIDFKEDGNILGHKLEYNYNSHNVYIMADKQKNGIKVNFKIRHNIEDGSVQLADHYRQNAPIGDGPVLLPDNHYLSTQSALSKDPNEKRDHMVLLESVTAAGITHGMDELYK	C48S:Q183R:T186A:F223S	1.43856187745	893.7677056674545	-204.22643457725644	-1.702656882149833	-2.0	-137.0872688042714
573	MSKGEELFTGVVPILVELDGDVNGHKFSVSGEGEGDATYGKLTLKFISTTGKLPVPWPTLVTTLSYGVLCFSRYPDHMKQHDFFKSAMPEGYVQERTIFFKDDGNYKTRAEVKFEGDTLVNRIELKGIDFKEDGNILGHKLEYNYNSHNVYIMADKQKNGIKVNFKIRHNIEDGSVQLADHYQQNTPIGDGPVLLPDNHYLSTQSALSKDPNEKRDHMVLLEFVTAAGITHGMDELYK	C48S:Q69L	2.86543426676	908.0008880681114	-199.54557554796335	-1.6670871462140764	-3.0	-48.503535121303614
574	MSKGEELFTGVVPILVELDGDVNGHKFSVSGEGEGDATYGKLTLKFISTTGKLPVPWPTLVTTLSYGVRCFSRYPDHMKQHDFFKSAMPEGYVQERTIFFKDDGNYKTRAEVKYEGDTLVNRIELKGIDFKEDGNILGHKLEYNYNSHNVYIMADKQKNGIKVNFKIRHNIEDGSVRLADHYQQNTPIGDGPVLLPDNHYLSTQSALSKDPNEKRDHMVLLEFVTAAGITHGMDELYK	C48S:Q69R:F114Y:Q177R	1.30103033775	895.6718337385946	-207.4982222802937	-1.7288054057529991	4.0	-138.46486956534102
575	MSKGEELFTGVVPILVELDGDVNGHKFSVSGEGEGDATYGKLTLKFISTTGKLPVPWPTLVTTLSYGVRCFSRYPDHMKQHDFFKSAMPEGYVQERTIFFKDDGNYKTRAEVKFEGDTLVNRIELGGIDFKEDGNILGHKLEYNYNSHNVYIMADKQKNGIKVNFKIRHNIEDGSVQLADHYQQNTPIGDGPVLLPDNHYLSTQSALSKDPNEKRDHMVLLEFVTAAGITHGMDELYK	C48S:Q69R:K126G	1.4957898321	899.4429831973912	-203.66743407025933	-1.704584802900042	-2.0	-124.18011799218695
576	MSKGEELFTGVVPILVELDGDVNGHKFSVSGEGEGDATYGKLTLKFISTTGKLPVPWPTLVTTLSYGVQCFSRYPDHMKLHDFFKSAMPEGYVQERTIFFKDDGNYKTRAEVKFEGDTLVNRIELKGNDFKEDGNILGHKLEYNYNSHNVYIMADKQKNGIKVNFKIRHNIEDGSVQLADHYQQNTPIGDGPVLLPDNHYLSTQSALSKDPNEKRDHMVLLEFVTAAGITHGVDELYK	C48S:Q80L:I128N:M233V	3.5821580715599994	907.4693523996656	-201.11258559301496	-1.6803463527134486	-4.0	-38.9287636280061
577	MSKGEELFTGVVPILVELDGDVNGHKFSVSGEGEGDATYGKLTLKFISTTGKLPVPWPTLVTTLSYGVQCFSRYPDHMKRHDFSKSAMPEGYVQERTIFFKDGGNYKTRAEVKFEGDTLVNRIELKGIDFKEDGNILGHKLEYNYNSHNVYIMADKQMNGVKVNFKIRHNIEDGSVQLADHYQQNTPIGDGPVLLPDNHYLSTQSALSKDPNEKRDHRVLLEFVTAAGITHGMGELYK	C48S:Q80R:F84S:D103G:K158M:I161V:M218R:D234G	1.5180387600999998	881.5289109217747	-220.99037073925135	-1.7762004307338168	-3.0	-38.9287636280061
578	MSKGEELFTGVVPILVELDGDVNGHKFSVSGEGEGDATYGKLTLKFISTTGKLPVPWPTLVTTLSYGVQCFSRYPDHMKQHDFFKSAMPEGYVRERTIFFKDDGNYKTRAEVKFEGDTLVNRIELKGIDFKEDGNILGHKLEYNYNSHNVYIMADKQKNGIKVNFKIRHNIEDGSVQLADHYQQNTPIGDGPVLLPDNHYLGTQSALSKDPNEKRDHMVLLEFVTAAGITHGMDELYK	C48S:Q94R:S202G	1.6193955620500002	899.2323527282924	-203.83592339232564	-1.7026213237217491	0.0	-101.77314124934838
579	MSKGEELFTGVVPILVELDGDVNGHKFSVSGEGEGDATYGKLTLKFISTTGKLPVPWPTLVTTLSYGVQCFSRYPDHMKQHDFFKSAMPEGYVQERTIFFKDDGNYKTRAEVKFEGDTLVNRIELKGIDFKEDGNILGHKLEYNYNSHNVYIMADKQKNGIKVNFKIHHNIEDGSMQLADHYQQNTPIGDGPVRLPDNHYLSTQSALSKDPNEKRDHMVLLEFVTAAGITHGMDELYK	C48S:R168H:V176M:L194R	3.63685295419	896.9616530969088	-210.96138422563672	-1.7030808585030692	-2.0	-89.15428754439932
580	MSKGEELFTGVVPILVELDGDVNGHKFSVSGEGEGDATYGKLTLKFISTTGKLPVPWPTLVTTLTYGVQCFSRYPDHMKQHDFFKSAMPEGYVQERTIFFKDDGNYKTRAEVKFEGDTLVNRIELKGIDFKEDGNILGHKLEYNYNSHNVYIMADKQKNGIKVNFKIRHNIEDGSVQLADHYQQNTPIGDGPVLLPDNHYLSTQSALSKDPNEKRDHMVLLEFVTAAGITHGMDELYK	C48S:S65T	3.2368690908099995	913.4426895805344	-196.8807616718113	-1.6688979012625558	1.0	-38.9287636280061
581	MSKGEELFTGVVPILVELDGDVNGHKFSVSGEGEGDATYGKLTLKFISTTGKLPVPWPTLVTTLSYGVQCFGRYPDHMKQHDFFKSAMPEGYVQERTIFFKDDGNYKTRAEVKFEGDTLVNRIELKGIDFKEDGNILGHKLEYNYNSHNVYIMADKQKNGIKVNFKVRHNIEDGSVQLADHYQQNTPIGDGPVLLPDNHYLSTQSALSKDPNEKRDHMVLLEFVAAAGITHGMDELYK	C48S:S72G:I167V:T225A	3.49774524199	900.8478473320728	-200.3066381700337	-1.6832678658621651	2.0	-102.68947562406282
582	MSKGEELFTGVVPILVELDGDVNGHKFSVSGEGEGDATYGKLTLKFISTTGKLPVPWPTLVTTLSYGVQCFSRYPDHMKQHDFFKSAMPEGYVQERTIFFKDDGNYKTRAEVKFEGDSLVNRIELKGIDFKEDGNILGHKLEYDYNSHNVYIMADKQKNGIKVNFKIRHNIEDGSVQLADHYQQNTPIGDGPVLLPDNHYLSTQSALSKDPNEKRDHMVLLEFVTAAGITHGMDELYK	C48S:T118S:N144D	3.25188068534	902.7571994810104	-204.6192826665938	-1.6845524651663644	3.0	-130.5471881735512
583	MSKGEELFTGVVPILVELDGDVNGHKFSVSGEGEGDATYGKLTLKFISTTGKLPVPWPTLVTTLSYGVQCFSRYPDHMKQHDFFKSAMPEGYVQERTIFFKDDGNYKTRAEVKFEGDTLVNRIELKGIDFKEDGNILGHKLEYNYNSHNVYIMADKQKNGIKVNFKIRHNIEDGSVQLADHYQQNTPIGDGPVLLPDNHYLSSQSAQSKDPNEKRDHMVLLEFVTAAGITHGMDELYK	C48S:T203S:L207Q	1.5358189465600005	904.5689192491818	-202.9048481620848	-1.7188149860927038	-1.0	-175.9328033510024
584	MSKGEELFTGVVPILVELDGDVNGHKFSVSGEGEGDATYGKLTLKFISTTGKLPVPWPTLVTTLSYGVQCFSRYPDHMKQHDFFKSAMPEGYVQERTIFFKDDGNYKTRAEVKFEGDTLVNRIELKGIDFKEDGNILGHKLEYNYNSHNVYIMADKQKNGIKVNFKIRHNIEDGSVQLADHYQQNTPIGDGPVLLPDNHYLSTQSALSKDPNEKRDHMVLLEFVAAAGITHGMDELYK	C48S:T225A	3.3844875343000003	907.8648540835248	-197.87121157720685	-1.68454224722726	-1.0	-81.57797520415293
585	MSKGEELFTGVVPILVELDGDVNGHKFSVSGEGEGDATYGKLTLKFISATGKLPVPWPTHVTTLSYGVQCFSRYPDHMKQHDFFKSAMPEGYVQERTIFLKDDGNYKTRAEVKFEGDTLVNRIELKGIDFKEDSNILGHKLEYNYNSHNVYIMADKQKNGIKVNFKIRHNIEDGSVQLADHYQQNTPIGDGPVLLPDNHYLSTQSALGKDPNEKRDHMVLLEFVTAAGITRGTDELYK	C48S:T49A:L60H:F100L:G134S:S208G:H231R:M233T	1.3010299869	883.0766319040567	-217.9075306020677	-1.806204387119838	-3.0	-477.49667688030564
586	MSKGEELFTGVVPILVELDGDVNGHKFSVSGEGEGDATYGKLTLKFISITGKLPVPWPTLVTTLSYGVQCLSRYPDHMKQHDFFKSAMPEGYVQERTIFFKDDGNYKTRAEVKFEGDTLVNRIELKGIDFKEDGNILGHKLEYNYNSHNVYIMADKQKNGIKVNFKIRHNIEDGSVQLADHYRQNTPIGDGPVLLPDNHYLSTQSALSKDPNEKRDHMVLLGFVTAAGITHGMDELYK	C48S:T49I:F71L:Q183R:E222G	1.59700236091	888.9804508992551	-210.2112253345549	-1.7008694240025108	-2.0	-252.10246047190486
587	MSKGEELFTGVVPILVELDGDVNGHKFSVSGEGEGDATYGKLTLKFISTAGKLPVPWPTLVTTLSYGVQCFSRYPDHVKQHDFFKSAMPEGYVQERTIFFKGDDNYKTRAEVKFEGDTLVNRIELKGFDFKEDGDILGHKLEYNYNSHNVYIMADKQKNGNKVNFKIRHNIEDGSVQLADHYQQNTPIGDGPVLLPDNHYLSTQSALSRDPNEKRDHMVLLEFVTAAGITHGMDELYK	C48S:T50A:M78V:D102G:G104D:I128F:N135D:I161N:K209R	1.41244371616	861.255407445974	-226.50799137726423	-1.829261643545968	1.0	-467.1053396867422
588	MSKGEELFTGVVPILVELDGDVNGHKFSVSGEGEGDATYGKLTLKFISTAGKLPVPWPTLVTTLSFGVQCFSRYPDHMKQHDFFKSAMPEGYVQERTIFFKDDGNYKTRAEVKFEGDTLVNRIELKGIDFKEDGNILGHKLEYNYNSHNVYIMADKQKNGIKVNFKIRHNIEDGSVQLADHYQQNSPIGDGPVLLPDNHYLSTQSALSKDPNEKRDHMVLLEFVTAAGITHGMDELYK	C48S:T50A:Y66F:T186S	1.30103087447	894.8228816228047	-206.8046298660338	-1.7275314331054688	4.0	-108.33439504230299
589	MSKGEELFTGVVPILVELDGDVNGHKFSVSGEGEGDATYGKLTLKFISTSGKLPVPWPTLVTTLSYGVQCFSRYPDHMRQHDFFKSAMPEGYVQERTIFFKDDGNYKTRAEVKFEGDTLVNRIELKGIDFKEDGNILGHKLEYNYNSHNVYIMADKQKNGIKVNFKIRHNIEDGSVQLADHYQQNTPIGDGPVLLPDNHYLSPQSALSKDPNEKRDHMVLLEFVTAAGITHGMDVLYK	C48S:T50S:K79R:T203P:E235V	1.99318898761	897.5035210603482	-205.04360473528504	-1.737973621913365	0.0	-179.47222257648014
590	MSKGEELFTGVVPILVELDGDVNGHKFSVSGEGEGDATYGKLTLKFISTTGKLPVPWPALVTTLSYGVQCFSRYPDHMKQHDFFKSAMPEGYVQERTIFFKDDGNYKTRAEVKFEGDTLVNRIELKGIDFKEDGNILGHKLEYNYNSHNVYIMADKQKNGIKVNFKIRHNIEDGSVQLADHYQQNTPIGDGPVLLPDNHYLSTQSALSKDPNEKRDHMVLLEFVTAAGITHGMDELYK	C48S:T59A	3.0492976559	907.219952298704	-198.307465005666	-1.6687360491071428	-1.0	-117.50281682014477
591	MSKGEELFTGVVPILVELDGDVNGHKFSVSGEGEGDATYGKLTLKFISTTGKLPVPWPAPVTTLSYGVQCFSRYPDHMKQHDFFKSAMPEGYVQERTIFFKDDGNYKTRAEVKFEGDTLVNRIELKGIDFKEDGNILGHKLEYNYNSHNVYIMADEQKNGIKVNIKIRHNIEDGSVQLADHYQQNTSIGDGPVLLPDNHYLSTQSALSKDPNEKRDHMVLLEFVTAAGITHGMDELYK	C48S:T59A:L60P:K156E:F165I:P187S	1.30103000108	896.4034664774781	-212.9701719917357	-1.7702039991106306	-4.0	-563.2555735576708
592	MSKGEELFTGVVPILVELDGDVNGHKFSVSGEGEGDATYGKLTLKFISTTGKLPVPWPALVTTLSYGVQCFSRYPDHMKQHDFFKSAMPEGYVQERTIFFKDDGNYKTRAEVKFEGDTLVNRIELKGIDFKEDGNILGHKLEYNYNSHNVYIMADKQKNGIKVNFKIRHNIEDGSVQLADHYQQNTPIGDGPVLLPDDHYLSTQSALSKDPNEKRDHMVLLEFVTAAGITHGMDELYK	C48S:T59A:N198D	2.95813544278	905.484591581383	-197.83354919031265	-1.6697635650634766	1.0	-134.17329252545008
593	MSKGEELFTGVVPILVELDGDVNGHKFSVSGEGEGDATYGKLTLKFISTTGKLPVPWPTLVATLSCGVQCFSRYPDHMKQHDFFKSAMPEGYVQERTIFFKDDGNYKTRAEVKFEGDTLVNRIELKGIDFKEDGNILGHKLEYNYNSHSVYIMADRQKNGIKVNFKIRHNIEDGSVQLADHYQQNTPIGDGPVLLPDNHYLSTQSALSKDPNEKRDHMVLLEFVTAAGITHGMDELYK	C48S:T62A:Y66C:N149S:K156R	1.55169320742	898.1292737546337	-205.0119873471558	-1.684833117893764	0.0	-71.35275028949455
594	MSKGEELFTGVVPILVELDGDVNGHKFSVSGEGEGDATYGKLTLKFISTTGKLPVPWPTLVTTLSYGVQCFSRYPDHMKQHDFFKSAMPEGYVQERIILFKDDGNYKTRAEVKFEGDTLVNRIELKGIDFKEDGNILGHKLEYNYNSHNVYIMADKQKNGIKANFKIRHNIEDGSVQLADHYQQNTPIGDGPVLLPDNHYLSTQSALSKDPNEKRDHMVLLEFVTAAGISHGMDELYK	C48S:T97I:F99L:V163A:T230S	3.39544354042	903.3598372291026	-194.73722212389112	-1.6353346960885184	1.0	-221.2205257698138
595	MSKGEELFTGVVPILVELDGDVNGHKFSVSGEGEGDATYGKLTLKFISTTGKLPEPWPTLVTTLSYGVQCFSRYPDHMKQHDFFKSAMPEGYVQERTIFFKHDGNYKTRAEVKFEGDTLVNRIELKGIDFKEDGNILGHKLEYNYNSHNVYIMADKQKNGIKVNFKIRHNIEDGSVQLADHYQQNTPIGDGPVLLPDNHYLSTQSALSKDPNEKRDHMVLLEIVTAAGITHGMDELYK	C48S:V55E:D102H:F223I	1.51341025655	893.910894936137	-205.5203122086823	-1.7224754605974468	-4.0	-181.3255924228525
596	MSKGEELFTGVVPILVELDGDVNGHKFSVSGEGEGDATYGKLTLKFISTTGKLPVPWPTLVTTLSYGAQCFSRYPDHMKQHDFFKSAMPEGYAQERTIFFKDDGNYKTRAEVKSEGDTLVNRIELKGIDFKEDGNILGHKLEYNYNSHNAYIMADKQKNGIKVNFKIRHNIEDGSVQLADHYQQNTPIGDGPVLLPDNHYLSTQSALSKDPNEKRDHMVLLEFVTAAGITHGMDELYK	C48S:V68A:V93A:F114S:V150A	1.74470504613	888.0244975097103	-209.5175680406392	-1.748556137084961	-3.0	-299.0593276571261
597	MSKGEELFTGVVPILVELDGDVNGHKFSVSGEGEGDATYGKLTLKFISTTGKLPVPWPTLVTTLSYGVQCFSRYPDHMKQHDFFKSAMPEGYIQERTIFFKDDGNYKTRAEVKFEGDTLVNRIELKGIDFKEDGNILGHKLEYNYNSHNVYIMADKQKNGIKVNFMIRHNIEDGSVQLADHYQQNTPIGDGPVLLPDNHYLSTQSALSKDPNEKRDHMVLLEFVTAAGITHGMDELYK	C48S:V93I:K166M	3.51378027828	905.0812237725922	-197.82209043577316	-1.6686741965157643	1.0	-103.28665147648802
598	MSKGEELFTGVVPILVELDGDVNGHKFSVSGEGEGDATYGKLTLKFISTTGKLPVPWPTLVTTLSYGVQCFSRYPDHMKQHDFFKSAMPEGYVQERTIFFKDDGNYKTRAEVKFEGDTLVNRIELKGIDFKEDGNILGHKLEYNFNSHNVYIMADKQKNGIKVNFKIRHNVEDGSVQLADHYQQNTPIGDGPVLLPDNHYLSTQSALSKDPNEKRDHMVLLEFVTAAGITHGMDELYK	C48S:Y145F:I171V	3.46747201135	910.499489486684	-201.17872444167733	-1.6627293995448522	5.0	-40.16435660341348
599	MSKGEELFTGVVPILVELDGDVNGHKFSVSGEGEGDATYGKLTLKFISTTGKLPVPWPTLVTTLSYGVQCFSRYPDHMKQHDFFKSAMPEGYVQERTIFFKDDGNYKTRAEVKFEGDTLVNRIELKGIDFKEDGNILGHKLEYNHNSHNVYIMADKQKNGIKVNFKIRHNIEDGSVQLADHYQQNTPIGDGPVLLPDNHYLSTQSALSKDPNEKRDHMVLLEFVTAAGITHGMVELYK	C48S:Y145H:D234V	3.40425382073	907.4197596860004	-202.5558524467051	-1.678562845502581	-2.0	-40.82489623032836
600	MSKGEELFTGVVPILVELDGDVNGHKFSVSGEGEGDATYGKLTLKFISTTGKLPVPWPTLVTTLSYGVQCFSRYPDHMKQHDFFKSAMPEGYVQERTIFFKDDGNYKTRAEVKFEGDTLVNRIELKGIDFKEDGNILGHKLEYNYNSHNVFIMADKQKNGIKVNFKIRHNIEDGSVQLADHYQQNTPIGDGPVLLPDNHYLSTQSALSKDPNEKRDHMVLLEFVTAAGITHGMDELYK	C48S:Y151F	3.50332441832	907.6087159109638	-197.93631963804364	-1.6694564819335938	2.0	-56.3862372056725
601	MSKGEELFTGVVPILVELDGDVNGHKFSVSGEGEGDATYGKLTLKFISTTGKLPVPWPTLVTTLSYGVQCFSRYPDHMKQHDFFKSAMPEGYVQERTIFFKDDGNYKTRAEVKFEGDTLVNRIELKGIDFKEDGNILGHKLEYNYNSHNVNIMADKQKYGIKVNIKIRHNIEDGSVQLADHYQQNTPVGDGPVLLPDNHYLSTQSALSKDPNEKRDHMVLLEFVTAAGITHGMDELYK	C48S:Y151N:N159Y:F165I:I188V	1.30151837359	892.8202978715608	-210.105705011636	-1.7144276755196708	-2.0	-187.59288509867014
602	MSKGEELFTGVVPILVELDGDVNGHKFSVSGEGEGDATYGKLTLKFISTTGKLPVPWPTLVTTLSYGVQCFSRYPDHMKQHDFFKSAMPEGYVQERTIFFKDDGNYKTRAEVKFEGDTLVNRIELKGIDFKEDGNILGHKLEYNYNSHNVYIMADKQKNGIKVNFKIRHNIEDGSVQLADHYQQNTPIGDGPVLLPDNHYLSTQSALSKDPNEKRDHMVLLEFVTAAGITHGMDELCK	C48S:Y237C	3.5001502747300006	912.0988383167542	-196.8807616718113	-1.6688979012625558	-4.0	-38.9287636280061
603	MSKGEELFTGVVPILVELDGDVNGHKFSVSGEGEGDATYGKLTLKFISTTGKLPVPWPTLVTTLSCGVQCFSRYPDHMKQHDFFRSAMPEGYVQERTIFSRDDGNYKTRAGVKFEGGTLVNRIELKGIDFKEDGNILGHKLEYNYNSHIVYIMTDKLKNGIKVNFKIRHNIEDGSVQLADHYQQNTPIGDGPVLLPDNHYLSTQSALSKDPNEKRDHMVLLEFVTAAGITHGMDELYK	C48S:Y66C:K85R:F100S:K101R:E111G:D117G:N149I:A154T:Q157L	1.30102993152	874.5333994405104	-227.40139244124293	-1.794148581368583	-7.0	-38.9287636280061
604	MSKGEELFTGVVPILVELDGDVNGHKFSVSGEGEGDATYGKLTLKFISTTGKLPVPWPTLVTTLSFGVQCFSRYPDHMKQHDFFKSAMPEGYAQERTIFFKDDGNYKTRAEVKFEGDTLVNRIELKGIDFKEDGNILGHKLEYNYNSHNVYIMADKQKNGIKVNFRIRHNIEDGSVQLADHYQQNTPIGDGPVLLPDNHYLSTQPALSEDPNEKRDHMVLLEFVTAAGITHGMDELYK	C48S:Y66F:V93A:K166R:S205P:K209E	1.38770420278	888.1124868824663	-210.72799572721124	-1.7610537665230888	5.0	-38.9287636280061
605	MSKGEELFTGVVPILVELDGDVNGHKFSVSGEGEGDATYGKLTLKFISTTGKLPVPWPTLVTTLSYGVQCFSRCPDHMKQHDFFKSAMPEGYVQERTIFFKDDGNYKTRAEVKFEGDTLVNRIELKGIDSKEDGNILGHKLEYNYNSHNVYIMADKQKNGIKVNFKIRRNIEDGSVQLADHYQQNTPIGDGPVLLPDNHYLSTQSALSKDPNEKRDHMVLLEFVTAAGITHGMDELYK	C48S:Y74C:F130S:H169R	1.95654243454	887.1260771728657	-211.51655894890428	-1.8106573649815147	-6.0	-293.7475001107326
606	MSKGEELFTGVVPILVELDGDVNGHKFSVSGEGEGDATYGKLTLKFISTTGKLPVPWPTLVTTLSYGVQCFSRCPDHMKQHDFFKSAMPEGYVQERTIFFKDDGNYKTRAEVKFEGDTLVNRIELKGIDFKEDGNTLGLKLEYNYNSHNVYIMADKQKNGIKVNFRIRHNIEDGSVQLADHYQQNTPIGDGPVLLPDNHYLSTQSALSKDPNEKRDHMVLLEFVTAAGITHGMDELYK	C48S:Y74C:I136T:H139L:K166R	1.30430055728	884.2248583984274	-210.8519810624421	-1.7475641795567105	-4.0	-251.51086465158616
607	MSKGEELFTGVVPILVELDGDVNGHKFSVSGEGEGDATYGKLTLKFISTTGKLPVPWPTLVTTLSYGVQCFSRCPDHMKQHDFFKPAMPEGYVQERTIFFKDDGNYKTRAEVKFEGDTLVNRIELKGIGSKEDGNILGHKLEYNYNSHNVYILADKQKNGIKVNFKIRHNIEDGSVQLADHYQQNTPIGDGPVLLPDNHYLSTRSALSKDPNEKRDHMVLLEFVTAAGITHGMDELYK	C48S:Y74C:S86P:D129G:F130S:M153L:Q204R	1.29944449694	880.2881761268857	-222.16118458285928	-1.8471529824393136	-5.0	-431.93369231163297
608	MSKGEELFTGVVPILVELDGDVNGHKFSVSGEGEGDATYGKLTLKFISTTGKLPVPWPTLVTTLSYGVQCFSRHPDHMKQHDFLKSAMPEGYVQERAIFFKDDGNYKTRAEVKFEGDTLVNRIELKGIDFKEDGNILGHKLKYNYNSHNVYIMADKQKNGIKVNFKIRHNIEDGSVQLADHYQQNTPIGDGPVLLPDNHYLSTQSALSKDPDEKRDHMALLEFVTAAGITHGMDELYK	C48S:Y74H:F84L:T97A:E142K:N212D:V219A	1.30103017097	886.1433783932939	-219.80429661646485	-1.7510392325265067	5.0	-207.32310017739854
609	MSKGEELFTGVVPILVELDGDVNGHKFSVSGEGEGDATYGKLTLKFIWTTGKLPVPWPTLVTTLSYGVQCFSRYPDHMKQHDFFKSAMPEGYVQERTIFFKGDGNYKTRAEVKFEGDTLVNRIELKGIDFKEDGNILGHKLEYNYNSHNVYIMADKQKNGIKVNFKIRHNIEDGSVQLADHYQQNTPIGDGPVLLPDNHYLSTQSALSKDPNEKRDHMVLLEFVTAAGITHGMDELYK	C48W:D102G	1.46772222434	904.3289409695726	-201.7120310254395	-1.718220846993583	-6.0	-209.3752939192934
610	MSKGEELFTGVVPILVELDGDVNGHKFSVSGEGEGDATYGKLTLKFIWTTGKLPVPWPTLVTTLSYGVQCFSRYPDHMKQHDYFKSAMPEGYVQERTIFFKDDGNYKTRAEVKFEGDTLVNRIELKGIDFKEDGNILGHKLEYNYNSHNVYIMADKQKSGIKVNFKICHNIEDGSVQLADHYQQNTPIGDGPVLLPDNHYLSTQSALSKDPNEKRDHMVLLEFVTAAGITHGMDELYK	C48W:F83Y:N159S:R168C	1.30103010234	893.0966753097146	-211.8987365998328	-1.7524711063929967	-4.0	-241.26700210783372
611	MSKGEELFTGVVPILVELDGDVNGHKFSVSGEGEGDATYGKLTLKFIWTTGKLPVPWPTLVTTLSYGVQCFSRYPDHMKQHDFFKSAMPEGYVQERTIFYKDDGNYKTRAEVKFEGDTLVNRIELKGIDFKEDGNILGHKLEYNYNSHNVYIMADKQKNGIKVNFRIRHNIEDGSVQLADHYQQNTPIGDGPVLLPDNHYLSTQSALSKDPNEKRDHMVLLEFVTAAGITHGMDELYK	C48W:F100Y:K166R	1.54423692224	898.0887967919207	-200.03248991444707	-1.7193955012730189	1.0	-226.6373835108948
612	MSKGEELFTGVVPILVELDGDVNGHKFSVSGEGEGDATYGKLTLKFIWTTGKLPVPWPTLVTTLSYGVQCFSRYPDHMKQYDFFKSAMPEGYVQERTIFFKDDGNYKTRAEVKFEGDTLVNRIELKGIDFKEDGNILGHKLEYNCNSHNVFIMADKQKNGIKVNFKIRHNIEDGSVQLADHYQQNTPFGDGPVLLPDNHYLSTQSALSKDPNEKRDHMVLLEFVTAAGITHGMDELYK	C48W:H81Y:Y145C:Y151F:I188F	1.30298150424	899.1111544521891	-213.78531431034207	-1.7499288831438338	-3.0	-290.1549134133162
613	MSKGEELFTGVVPILVELDGDVNGHKFSVSGEGEGDATYGKLTLKFIWTTGKLPVPWPTLVTTLSYGVQCFSRYPDHMKQHDFFKSAMPEGYVQERTIFFKDDGNYRTRAEVKFEGDTLVSRIELKGIDFKEDGNILGHKLEYNYNSHNVYIMADKQKNGIKVNFKIRHNIEDGSVQLADHYQQNTPIGDGPVLLPDNHYLSTQSALSKDPNEKRDHMVLLEFGTAAGITHGMDELYK	C48W:K107R:N121S:V224G	1.30159369686	893.8889492168455	-209.2183479480445	-1.741816656930106	-4.0	-319.76150910108703
614	MSKGEELFTGVVPILVELDGDVNGHKFSVSGEGEGDATYGKLTLKFIYTTGKLPVPWPTLVTTLSYGVQCFSRYPDHMKQHNFFKSAMPEGYVQERTIFFKDDGNYKTRAEVKFEGDTLVNRIELKGIDFKEDGNILGHKLEYNYNSHNVYIMADKQKNGIKVNFKIRHNIEDASVQLADHYQQNTPIGDGPVLLPDNHYLSTQSALSKDPNEKRDHMVLLEFVTAAGITHGMDELYK	C48Y:D82N:G174A	1.30103053497	897.0833496824907	-205.54773442819717	-1.7656190054757257	-1.0	-373.7258244991303
615	MSKGEELFTGVVPILVELDGDVNGHKFSVSGEGEGDATYGKLTLKFIYTTGKLPVPWPTLVTTLSYGVQCFSRYPDHMKQHDFFKSAMPEGYVQERTIFFKDDGNYKTRAEVKFGGDTLVNRIELRGIDFKEDGNILGHKLEYNYDSHNVYIMADKQKNGIKVNSKIRHNIEDGSVQLADHYQQNTPIGDGPVLLPDNHYLSTQSALSKDPNEKRDHMVLLEFVTAAGITHGMDELYK	C48Y:E115G:K126R:N146D:F165S	1.82278297471	886.8289921237019	-217.0418917723	-1.7592710767473494	-2.0	-350.4761359778229
616	MSKGEELFTGVVPILVELDGDVNGHKFSVSGEGEGDATYGKLTLKFIYTTGKLPVPWPTLVTTLSYGVQCFSRYPDHMKQHDFFKSAMPEGYVQERTIFFKDDGNYKTRAEVKFEGDTLVNRIELKGIDFKEDGNILGHKLEYNYNSHNVYIMADKQKNGIKVNYKIRHNIEDGSVQLADHYQQNTPIGDGPVLLPDNHYLSTQSALSKDPNEKRDHMVLLEFVTAAGITHGMDELYK	C48Y:F165Y	1.3010300224	903.6337070610908	-198.9689966328442	-1.7002675192696708	0.0	-159.6811858494414
617	MSKGEELFTGVVPILVELDGDVNGHKFSVSGEGEGDATYGKLTLKFIYTTGKLPVPWPTLVTTLSYGVQCLSRYPDHMKQHDFLKSAMPEGYVQERTIFFKDDGNYKTRAEVKFEGDTLVNRIELKGIDFKEDGNILGHKLEYNYNSHNAYIMADKQKNGIKVNFKIRHNIEDGSVQLADHHQQNTPIGDGPVLLPDNHYLSTQSALSKDPNEKRDRMVLLEFVTAAGITHGMDELYK	C48Y:F71L:F84L:V150A:Y182H:H217R	1.30102999748	880.7090623884264	-209.86832191422585	-1.7283747536795482	1.0	-389.697681348708
618	MSKGEELFTGVVPILVELDGDVNGHKFSVSGEGEGDATYGKLTLKFIYTTGKLPVPWPTLVTTLSYGVQCFSRYPDHMKQHDLFKSAMPEGYVQERTIFFKDDGNYKTRAEVKFEGDTLVNRIELKGIDFKEDGNILGHKLEYNYNSHNVYIMADKQKNGIKVNFKIRHNIEDGSVQLADHYQQNTPIGDGPVLLPDNHYLSTQSALSKDPNEKRDHMVLLEFVTAAGITHGMDELYK	C48Y:F83L	1.48177562822	900.7068989952886	-204.28415324911475	-1.7354177747453965	-2.0	-222.08574562198788
619	MSKGEELFTGVVPILVELDGDVNGHKFSVSGEGEGDATYGKLTLKFIYTTGKLPVPWPTLVTTLSYGVQCFSRYPDHMKQHDFFKSAMPEGYVQERTISFKDDGNYKTRAEVKFEGDTLVNRIELKGIDFKEDGNILGHKLEYNYNSHNVYIMADKQKNGIKVNFKIRRNIEDGSVQLADHYQQNTPIGDGPVLLPDNHYLSTQSALSKDPNEKRDHMVLLEFVTAAGITHGMDELYK	C48Y:F99S:H169R	1.30409522139	899.7376337639917	-201.0505927093327	-1.7315315519060408	-5.0	-249.35512175111504
620	MSKGEELFTGVVPILVELDGDVNGHKFSVSGEGEGDATYGKLTLKFIYTTGKLPVPWPTLVTTLSYGVQCFSRYPDHMKQHDFFKSAMPEGYVQERTIFFKDDSNYKTRAEVKFEGDTLVNRIELKGIDFKEDGNILGHKLEYNYNSHNVYIMADKQKNGTEVNFKIRHNIEDGSVRLADHYQQNTPIGDGPVLLPDNHYLSTQSALSKGPNEERDHMVLLEFVTAAGITHGMDELYK	C48Y:G104S:I161T:K162E:Q177R:D210G:K214E	1.34374706088	871.9346024232351	-223.3399317450821	-1.8291258130754744	-2.0	-468.34257842385165
621	MSKGEELFTGVVPILVELDGDVNGHKFSVSGEGEGDATYGKLTLKFIYTTGKLPVPWPTLVTTLSYGVQCFSRYPDHMKQRDFFKSAMPEGYVQERTIFFKDDGNYKTRAEVKFEGDTLVNRIELKGNDFKEDGNILGHKLEYNYNSHNVYIMADKQKNGIKVNFKIRHNIEDGSVQLADHYQQNTPIGDGPVLLPDNHYLSTQSALSKDPNEKRDHMVLLEFVTAAGITHGMDELYK	C48Y:H81R:I128N	1.4949281310799998	902.7993168429448	-204.9474104680121	-1.71696172441755	-5.0	-265.83690218288024
622	MSKGEELFTGVVPILVELDGDVNGHKFSVSGEGEGDATYGKLTLKFIYTTGKLPVPWPTLVTTLSYGVQCFSRYPDHMKQHDFFKSAMPEGYVQERTIFFKDDGNYRTRAEVKFEGDTLVNRIELKGIDFKEDGNILGHKLEYNYNSHNVYIMADKQKNGIKVNFKIRHNIEDGSVQLADHYQQNTPIGDGPVLLPDNHYLSTQSALSKDPNEKRDHMVLLEFVTAAGITHGMDELYK	C48Y:K107R	1.50738889582	903.8975793303445	-202.58682515099645	-1.700297219412667	0.0	-163.48192313607595
623	MSKGEELFTGVVPILVELDGDVNGHKFSVSGEGEGDATYGKLTLKFIYTTGKLPVPWPTLVTTLSYGVQCFSRYPDHMKQHDFFKSAMPEGYVQERTIFFKDDGNYKTRAEVKFEGDTLVNRIELKGIDFREDGSILGHKLEYNYNSHNVYIMADKQKNGIKVNFKIRHNIEDGTVQLADHYQQNTPIGDGPVLLPDNHYLSTHSALSKDPNEKREHMVLLEFVTAAGITHGMDELYK	C48Y:K131R:N135S:S175T:Q204H:D216E	1.48702406826	888.4492948909037	-219.3255938775837	-1.7409088952200753	6.0	-231.51529974379977
624	MSKGEELFTGVVPILVELDGDVNGHKFSVSGEGEGDATYGKLTLKFIYTTGRLPVPWPTLVTTLSYGVQCFSRYPDHMKQHDFFKSAMPEGYVQERTIFFKDDGNYKTRAEVKFEGDTLVNRIELKGVDLEEDGNILGHKLEYNYNSHNVYILADKQKNGIKVNFKIRHNIEDGSVQLADHYQQNTPIGDGPVLLPDNHYLSTQSALSKDPNEKRDHMVLLEFVTAAGITHGMDELYK	C48Y:K52R:I128V:F130L:K131E:M153L	1.30011652546	887.5600618573615	-210.8275099880993	-1.7528445380074638	7.0	-356.4052981461882
625	MSKGEELFTGVVPILVELDGDVNGHKFSVSGEGEGDATYGKLTLKFIYTTGRLPVPWPTLVTTLSYGVQCFSRYPDHMKQHDFFKSALPEGYVQERTIFFKDDGNYKTRAEVKFEGDTLVNRIELKGIDFKEDGNILGHKLEYNYNSHNVYIMADKQKNGIKVNSKIRHNIEDGSVQLADHYQQNTPIGDGPVLLPNNHYLSTQSALSKDPNEKCDHMVLLEFVTAAGITHGMDELYK	C48Y:K52R:M88L:F165S:D197N:R215C	1.29990011172	884.9945455672705	-215.62608725577596	-1.7678330285208566	-1.0	-386.15514171282956
626	MSKGEELFTGVVPILVELDGDVNGHKFSVSGEGEGDATYGKLTLKFIYTTGRLPVPWPTLVTTLSYGVQCFSRYPDHMKQHDFFKSAMPEGYVQERTIFFKDDGNYKTRAEAKFEGDTLVNRIELKGIDFKEDGNILGHKLEYNYNSHNVYIMADKQKNGIKVNFKIRHNIEDGSVQLADHYQQNTPIGDGPVLLPDNHYLSTQSALSKDPNEKRDHMVLLEFVTAAGITHGMDELYK	C48Y:K52R:V112A	1.3010294458299998	896.814197836261	-206.58793008700013	-1.7347846712384904	0.0	-265.77417775835727
627	MSKGEELFTGVVPILVELDGDVNGHKFSVSGEGEGDATYGKLTLKFIYTTGKLPVPWPTLVTTLSYGVQCFSRYPDHMKQHDFFKSAMPEGYVQERTIFFKDDGNYKTRAEVKFEGDTLVSRIELKGIDFKEDGNILGHKLEYNYNSHNVYIMADKQKNGIKVNFKIRHNIEDGSVQLADHYQQSTPIGDGPVLLPDNHYLSTQSALSKDPNEKRDHMVLLEFVTAAGITHGMDELYK	C48Y:N121S:N185S	1.9049639838900003	896.1896616615568	-204.6373486034572	-1.708964211600167	-1.0	-224.15828805581728
628	MSKGEELFTGVVPILVELDGDVNGHKFSVSGEGEGDATYGKLTLKFIYTTGKLPVPWPTLVTTLSYGVQCFSRYPDHMKRHDFFKSAMPEGYVQERTIFFKDDGNYKTRAEVKLEGDTLVNRIELKGIDFKEDGNILGHKLEYNYNSHNVYIMADKQKNGIKVNFKIRHNIEDGSVQLADHYQQNTPIGDGPVLLPDNHYLSTQSALSKDPNEKRDHMVLLEFVTAAGITHGMDELYK	C48Y:Q80R:F114L	1.3010329228	902.9561155271776	-199.63524584844708	-1.7158955165318082	-1.0	-159.68095927238474
629	MSKGEELFTGVVPILVELDGDVNGHKFSVSGEGEGDATYGKLTLKFIYTTGKLPVPWPTLVTTLSYGVQCFSRYPDHMKQHDFFKSAMPEGYVLERTIFFKDNGNYKTRAEVKFEGDTLVNRIELKGIDFKEDGNILGHKLEYNYNSHNVYIMADKQKNGIKVNFKIRHNIEDGSVQLADHYQQNTPIGDGPVLLPDNHYLSTQSALSKDPNEKRDHMVLLEFVTAAGITHGMDELYK	C48Y:Q94L:D103N	1.72118519566	894.682918320769	-204.5669197924435	-1.7213377271379744	-3.0	-164.00153432389055
630	MSKGEELFTGVVPILVELDGDVNGHKFSVSGEGEGDATYGKLTLKFIYTTGKLPVPWPALVTTLSYGVQRFSRYPDHMKQHDFFKSAMPEGYVQERTIFFKDDGNYKARAEVKFEGDTLVSRIELKGIDFKEDGNILGHTLEYNYNSHNVYIMADKQKNGIKVNFKIRHNIEDGSVQLADHYQRNTPIGDGPVLLPDNHYLSTQSALSKDPNEKRDHMVLLEFVTAAGITHGMDELYK	C48Y:T59A:C70R:T108A:N121S:K140T:Q184R	1.3017082727399998	873.1545316253887	-222.42177342250943	-1.7713462284633092	-5.0	-411.437071345147
631	MSKGEELFTGVVPILVELDGDVNGHKFSVSGEGEGDATYGKLTLKFIYTTGKLPVPWPTLVATLSYGVQCFGRYPDHMKQRDFFKSTMPEGYVQERTIFFKDDGNYKTRAEVKFEGDTLVYRIVLKGIDFKEGGNILGHKLEYNYNSHNVYIMADKQKNGIKVNFKIRHNIEDGSVQLADHYQQNTPIGDGPVLLPDNHYLSTLSALSKDPNEKRDHMVLLEFVTAAGITHGMDELNK	C48Y:T62A:S72G:H81R:A87T:N121Y:E124V:D133G:Q204L:Y237N	1.30350963713	870.5140272964976	-234.7333466522396	-1.84135559626988	-13.0	-494.6022206641986
632	MSKGEELFTGVVPILVELDGDVNGHKFSVSGEGEGDATYGKLTLKFIYTTGKLPVPWPTLVTALSYGVQCFSRYPDHMKQHDFFKSAMPEGYVQERTIFLKDAGNYKTRAEVKFEGDTLVNRIELRGIDFKEDGNILGHKLEYDYNSHNVYIMADKQKNGVKVNFKIRHNIEDGSVQLADHYQQNTPIGDGPVLLPDNHYLSSQSALSKDPNEKRDHLVLLEFVTAAGITHGMDELYK	C48Y:T63A:F100L:D103A:K126R:N144D:I161V:T203S:M218L	1.48542730399	868.0398350490223	-223.1124684996903	-1.7532247815813338	8.0	-495.47805548900067
633	MSKGEELFTGVVPILVELDGDVNGHKFSVSGEGEGDATYGKLTLKFIYTTGKLPVPWPTLVTTLSYGAQCFSRYPDHMKQHDFFKSAMPEGYVQERTIFFKDDGNYKTRAEVKFEGDTLVNRIELKGIDFKEDGNVLGHKLEYNYNSHNVYIMADKQKNGIRVNFKIRHNIEDGSVQLADHYQQNTPIGGGPVLLPDNHYLSTQSALSKDPSEKRDHMVLLEFVTAAGIAHGMDELYK	C48Y:V68A:I136V:K162R:D190G:N212S:T230A	1.37172285507	893.4144090056734	-207.2456076331437	-1.7100693838936942	3.0	-262.06019363397917
634	MSKGEELFTGVVPILVELDGDVNGHKFSVSGEGEGDATYGKLTLKFIYTTGKLPVPWPTLVTTLSYGVQCFSRYPDHMKQHDFFKSAMPEGYVQERTIFFKDDGNYKTRAEVKFEGDTLVNRIELKGIDFKEDGNILGHKLEYNYNSHNVYIMADKQKNGIKVNFKIRHNIEDGSVQLADHHQQNTPIGDGPVLLPDNHYLSTQSALSKDPNEKRDHMVLLGFVTAAGITHGMDGLYK	C48Y:Y182H:E222G:E235G	1.30102999999	896.7657713678072	-202.62564746662972	-1.711160659790039	-5.0	-249.23247910642945
635	MSKGEELFTGVVPILVELDGDVNGHKFSVSGEGEGDATYGKLTLKFICTTGKLPVPWPTLVTTLSYGVQFFSRYPDHMKQHDFFKSAMPEGYVQERTTFFKDDGNYKTRAEVKFEGDTLVNRIELKGIDFKEDGNILGHKLEYNYNSHNVYIMANKLKNGIKVNSKIRHNIEDGSVQLAGHYQQNTPIGDGPVLLPDNHYLSTQSALSKDPNEERDHMVLLEFVTAAGITHGMDELYK	C70F:I98T:D155N:Q157L:F165S:D180G:K214E	1.68644622676	887.3058371585403	-213.14144457504156	-1.7664326259068082	-5.0	-300.67188104521745
636	MSKGEELFTGVVPILVELDGDVNGHKFSVSGEGEGDATYGKLTLKFICTTGKLPVPWPTLVTTLSYGVQFFSRYPDHMKQHDFFKSAMPEGYVQERTIFFKDDGNYKTRAEVKFEGDTLVNRIELKGIDFKEDGNILGHELVYNYNSHNVYIMADKQKNGIKVNFKIRHNIEDGSVQLADHYQQNTPIGDGPVLLPDNHYLSTQSALSKDPNEKRDHMVLLEFVTAAGITHGMDELYK	C70F:K140E:E142V	1.3010299894	896.8170832769329	-206.6956818960607	-1.7074789319719588	-4.0	-210.11107219968673
637	MSKGEELFTGVVPILVELDGDVNGHKFSVSGEGEGDATYGKLTLKFICTTGKLPVPWPTLVTTLSYGVQFFSRYPDHMKQHDFFKSATPEGYGQERTISFKDDGNYKTRAEVKFEGDTLVNRFELKGIDFKEGGNILGHKLEYNYNSHNVYIMADKQKNGIKVNFKIRHNIEDGSVQLADHYQQNTPIGDGPVLLPDNHYLSTQSALSKDPNEKRDHMVLLEFVTAAGITHGMDELYK	C70F:M88T:V93G:F99S:I123F:D133G	1.30137876801	884.0314982136006	-216.99306005984545	-1.8025719778878349	-9.0	-429.8993683677786
638	MSKGEELFTGVVPILVELDGDVNGHKFSVSGEGEGDATYGKLTLKFICTTGKLPVPWPTLVTTLSYGVQFFSRYPDHMKQHDFFKSAMPEGYVQERTIFFKDDGNYKTRAEVKFEGDTLVNRIELKGIDFKEDGNILGHKLEYNYNSHNVYIMADKQKNGIKVNFKIRHNIEDGSVQLADHYQQNTPIGDGPVLLPDNHYLSTQSALSKDPNEKRDHMDLLEFVTAAGITHGMDELYK	C70F:V219D	1.30103079342	902.7304305027274	-202.5570979304612	-1.6896583012172155	-5.0	-103.26415318113459
639	MSKGEELFTGVVPILVELDGDVNGHKFSVSGEGEGDATYGKLTLKFICTTGKLPVPWPTLVTTLSYGVQGFSRYPDHMKQHDFFKSAMPEGYVQERTIFFKDDGNYKTRAEVKFEGDTLVNRIELKGIDFKEDGNILGHKLEYNYNSHNVYIMADKQKNGIKVNFKIRHNIEDGSVQLADHYQQNTPIGDGPVLLPDNHYLSTQSALSKDPNEKRDHMVLLEFVTAAGITHGMDELYK	C70G	3.468137678095	906.656989437396	-196.99384542182088	-1.6333302089146204	-3.0	-51.57194898890965
640	MSKGEELFTGVVPILVELDGDVNGHKFSVSGEGEGDATYGKLTLKFICTTGKLPVPWPTLVTTLSYGVQGFSRYPDHMKQHDFFKSAMPEGYVQERTIFFKDDGNYKTRTEVKFEGDTLVNRIELKGIDLKEDGNILGHKLEYNYNSHNVYIMADKQKNVVKVNFKIRHNIEDGSVQLADHYQQNTPIGDGPVLLPDNHYLSTQSALSKDPNEKRDHMVLLEFVTAAGITHGMDELYK	C70G:A110T:F130L:G160V:I161V	1.42857548705	884.8910131818828	-214.73634933307767	-1.7830407278878349	-2.0	-279.89960229345627
641	MSKGEELFTGVVPILVELDGDVNGHKFSVSGEGEGDATYGKLTLKFICTTGKLPVPWPTLVTTLSYGVQGFSRYPDHMKQHDFFKSAMPEGYVQERTIFFKDDGNYKTRAEVKFEGDTLVNRIELKGIDFKEDGNILGHKLEYNYNSHNVYIMADKQKNGIKVNFKIRHNIEDGSVQLADHYQQNTPIGDGPVLLPDNHYLSTQSTLSKDPNEKRDHMVLLEFVTAAGITHGMDELYK	C70G:A206T	3.25913600942	903.2568942072094	-202.50249622389677	-1.6219430650983535	-3.0	-64.7453292402772
642	MSKGEELFTGVVPILVELDGDVNGHKFSVSGEGEGDATYGKLTLKFICTTGKLPVPWPTLVTTLSYGVQGFSRYPDHMKQHDFFKSAMPEGYVQERTIFLKDDGNYKTRAEVKFEGDTLVNRIELKGNDFKEDGNILGHKLEYNYNSHNVYIMADKQKNGIKVNFKIRHNIVDGSVQLADHYQQNTPIGDGPVLLPDNHYLSTQSALSKDPNEKRDHMVLLEFVTAAGITHGMDELYK	C70G:F100L:I128N:E172V	1.74639342393	891.7138524752327	-204.18567233160135	-1.6478018079485213	-7.0	-197.77595075304504
643	MSKGEELFTGVVPILVELDGDVNGHKFSVSGEGEGDATYGKLTLKFICTTGKLPVPWPTLVTTLSYGVQGFSRYPDHMKQHDFFKSAMPEGYVQERTIFFKDDGNYKTRAEVKFEGDTLVNRIELKGIDFKEDGNILGHKLEYNYNSHNVYIMADKQKNGIKVNFKIRHNIEDGSVQLADHYQQNTPIGDGPVLLPDNHYLSTQSALSKDPNEKRDHMVLLEFVTAAGITRGMDELYK	C70G:H231R	3.48020384092	906.656989437396	-196.99384542182088	-1.6333302089146204	-3.0	-56.615417264289675
644	MSKGEELFTGVVPILVELDGDVNGHKFSVSGEGEGDATYGKLTLKFICTTGKLPVPWPTLVTTLSYGVQGFSRYPDHMKQHDFFKSAMPEGYVQERTIFFKDDGNYETRAEVKFEGDTLVNRIELKGIDFKEDGNILGHKLEYNYNSHNVYIMADKQKNGIKVNFKIRHNIEGGSVLLADHYQQNTPIGDGPVLLPDNHYLSTQSALSKDPNEKRDHMALLEFVTAAGVTHGMDELYK	C70G:K107E:D173G:Q177L:V219A:I229V	1.36227683409	891.6932557019763	-217.2203887291253	-1.69357054574149	-2.0	-203.06011550414914
645	MSKGEELFTGVVPILVELDGDVNGHKFSVSGEGEGDATYGKLTLKFICTTGKLPVPWPTLVTTLSYGVQGFSRYPDHMEQHDFFKSAMPEGYVQERTIFFKDDGNYKTRAEVKFEGDTLVNRIELEGIDFKEDGNILGHKLEYNYNSHNVYIMADKQKNGIKVNFKIRHNIEDGSVQLADHYQQNTPIGDGPVLLPDNHYLSTQSALSKDPNEKRDHMVLLEFVTAAGITHGMDELYK	C70G:K79E:K126E	1.3669390598	896.2673387025343	-205.64283264055848	-1.638275146484375	-1.0	-93.2417670310126
646	MSKGEELFTGVVPILVELDGDVNGHKFSVSGEGEGDATYGKLTLKFICTTGKLPVPWPTLVTTLSYGVQGFSRYPDHMKQHDFFKSAMPEGYVQERTIFFKDDGNYKTRAEVKFEGDTLVNRIELKGIDFKEDGNILGHKLEYNYNSHNVYIMADKQKNGIKVNFKIRHNIEDGSVQLADHYQQNTPIGDGPVLLPDNHYLSTQSALSKDPNEKRDHMVPLESVTAAGITHGMDELYK	C70G:L220P:F223S	1.3049894137	895.9907962870043	-201.20924914255735	-1.693922587803432	-8.0	-222.92817901580568
647	MSKGEELFTGVVPILVELDGDVNGHKFSVSGEGEGDATYGKLTLKFICTTGKLPVPWPTLVTTLSYGVQGFSRYPDHTKQHDFFKSAMPEGYVQERTIFFKDDGNYKTRAEVKFEGDTLVNRIELKGIDFKEDGNILGHKQEYNYNSHNVYIMADRQKNGIKVNFKIRHNIEDGSVQLADHYQQNTPIGDDPVLLPDNHYLSTQSALSKDPYEKRDHMVLLEFVTAAGITHGMDELYK	C70G:M78T:L141Q:K156R:G191D:N212Y	1.51264135394	888.070942092178	-214.96352196112275	-1.7110158375331337	-6.0	-247.01316638194066
648	MSKGEELFTGVVPILVELDGDVNGHKFSVSGEGEGDATYGKLTLKFICTTGKLPVPWPTLVTTLSYGVQGFSRYPDHMKQHDFFKSALPEGYVQERTIFFKDDGNYKTRAEVKFEGDTLVNRIELKGIDFKEDGNILGHKLEYNYNSHNVYIMADKQKNGIKVNFKIRHNIEDGSVQLADHYQQNTPIGDGPVLLPDNHYLSTQSALSKDPNEKRDHMVLLEFVTAAGNTHGMDELYK	C70G:M88L:I229N	1.30110168176	901.0681284146912	-206.500566072762	-1.676457268851144	-3.0	-114.22448083059808
649	MSKGEELFTGVVPILVELDGDVNGHKFSVSGEGEGDATYGKLTLKFICTTGKLPVPWPTLVTTLSYGVQGFSRYPDHMKQHDFFKSAMPEGYVQERTIFFKDDGNYKTRAEVKFEGDTLVNRIELKGIDFKEDGNILGHKLEYNYNSHNVYIMADKRKNGIKVNFKIRHNIEDGSVQLADHYQQNTPIGDGPVLLPDNHYLSTQSALSKDPNEKRDHMVLLEFVTAAGITHGMDELYK	C70G:Q157R	3.26202454674	906.656989437396	-200.50809045508504	-1.640057018824986	-2.0	-65.47787306670925
650	MSKGEELFTGVVPILVELDGDVNGHKFSVSGEGEGDATYGKLTLKFICTTGKLPVPWPTLVTTLSYGVQGFSRYPDHMKQHDFFKSAMPEGYVQERTIFFKDDGNYKTRAEVKFEGDTLVNRIELKGIDFKEDGNILGHKLEYNYNSHNVCIMADKQKNGIKVNFKIRHNIEDGSVQPADHYQQNTPIGDGPVLLPDNHYLSTQSALSKDPNEKRDHMVLLEFVTAAGITHGMDELYK	C70G:Y151C:L178P	1.30102998624	892.9610611787956	-204.47103460505605	-1.68488529750279	-9.0	-123.10181280311906
651	MSKGEELFTGVVPILVELDGDVNGHKFSVSGEGEGDATYGKLTLKFICTTGKLPVPWPTLVTTLSYGVQRFSRYPDHMKQHDFFKSAMPEGYVQERTIFFKDDGNYKTRAEVKFEGDTLVNRIELKGIDFKEDGNILGHKLEYNYNSHNVYIMADKQKNGIKVNFKIRHNIEDGSVQLADHYQQNTPIGDGPVLLPDNHYLSTQSALSKDPNEKRDHMVLLEFVTAAGITHGMDELYK	C70R	1.401153624425	906.5603277801612	-197.5971965380013	-1.6708040237426758	-3.0	-46.938332446093476
652	MSKGEELFTGVVPILVELDGDVNGHKFSVSGEGEGDATYGKLTLKFICTTGKLPVPWPTLVTTLSYGVQRFSRYPDHMKQHDFFKSAMPEGYVQERTIFFKGDGNYKTRAEVKFEGDTLVNRIELKGIDFKEDGNILGLKLEYNYNSHNVYIMADKQKNGIKVNFKIRHNIEDGSVQLADHYQQNTPIGDGPVLLPDNHYLSTQSALSKDPNEKRDHMVLLEFVTAAGITHGMDELYK	C70R:D102G:H139L	1.3139912876200002	895.4344728799997	-205.4205047078431	-1.7058565957205636	-6.0	-113.59733546583502
653	MSKGEELFTGVVPILVELDGDVNGHKFSVSGEGEGDATYGKLTLKFICTTGKLPVPWPTLVTTLSYGVQRFSRYPDHMKQHDFFKSAMPEGYVQERTIFFKDGGNYKTRAEVKFEGDTLVNRIKLKGIDFKEDGNILGHKLEYNYNSHNVYIMADKQKNGIKVNFKIRHNIEDGSVQLADHYQQNTPIGDGPVLLPDNHYLSTQSALSKDPNEKRDHMVLLEFVTAAGITHGLDELYK	C70R:D103G:E124K:M233L	1.46826981016	898.0212702723557	-206.95699417963624	-1.688706806727818	-1.0	-106.37442377834384
654	MSKGEELFTGVVPILVELDGDVNGHKFSVSGEGEGDATYGKLTLKFICTTGKLPVPWPTLVTTLSYGVQRFSRYPDHMKQHDFFKSAMPEGYVQERTIFFKDVGNYKTRAEVKFEGDTLVNRIELKGIDFKEDGNILGHKLEYNYNSHNVYIMADKQKNGIKVNFKIRHNIEDGSVQLADHYQQNTPIGDGPVLLPDNHYLSTQSALSKDPNEKRDHMVLLEFVTAAGITHGTDELYK	C70R:D103V:M233T	1.5043395815600002	897.7707397811419	-203.08350943401456	-1.7212422234671456	-7.0	-134.75497797820896
655	MSKGEELFTGVVPILVELDGDVNGHKFSVSGEGEGDATYGKLTLKFICTTGKLPVPWPTLVTTLSYGVQRFSRYPDHMKQHDFFKSAMPEGYVQERTIFFKDDGNYKTRAEVKFEGDTLVNRIELKGIGFKEDGNILGHKLEYNYNSHNVYIMADKQKNGIKVNFKIRHNIEDGSVQLADHYQQNTPIGDGPVLLPDNHYLSTQSALSEDPNEKRDHMVLLEFVTAAGITHGMDELYK	C70R:D129G:K209E	1.30481319529	900.0685486075936	-202.58246614411476	-1.6969842910766602	-3.0	-136.435991920586
656	MSKGEELFTGVVPILVELDGDVNGHKFSVSGEGEGDATYGKLTLKFICTTGKLPVPWPTLVTTLSYGVQRFSRYPDHMKQHDFFKSAMPEGYVQERTIFFKDDGNYKTRAEVKFEGDTLVNRIELKGINFKEDGNTLGHKLEYNYNSHNVYIMADKQKNGIKVNFKIRHNIEDGSVQLAEHHQQNTPIGDGPVLLPDNHYLSTQSALSKDPNERRDHMVLLEFVTAAGITHGMDELYK	C70R:D129N:I136T:D180E:Y182H:K214R	1.70287431146	887.253853485141	-205.6542330570519	-1.6973214830671035	5.0	-147.98088010498225
657	MSKGEELFTGVVPILVELDGDVNGHKFSVSGEGEGDATYGKLTLKFICTTGKLPVPWPTLVTTLSYGVQRFSRYPDHMKQHDFFKSAMPEGYVQERTIFFKDDGNYKTRAEVKFEGDTLVNRIELKGIDFKEGGNTLGHKLEYNYNSHYVYIMADKQKNGIKVNFKIRHNIEDDSVQLADHYQQNTPIGDGPVLLPDNHYLSTQSALSKDPNEKRDHMVLLEFVTAAGITHGMDELYK	C70R:D133G:I136T:N149Y:G174D	1.30385787123	887.1298159093258	-212.73578478768468	-1.7670748574393136	-8.0	-364.4007479970629
658	MSKGEELFTGVVPILVELDGDVNGHKFSVSGEGEGDATYGKLTLKFICTTGKLPVPWPTLVTTLSYGVQRFSRYPDHMKQHDFFKSAMPEGYVQERTIFFKDDGNYKTRAEVKFEGDTLVNRIELKGIDFKEDGNILGHKLEYNYNSHNVYIMADKQKNGIKVNFKIRHNIEGGSVQLADHYQQNTPIGDGPVLLPDNHYLSTQSALSKDPNGQRDHMVLLEFVTAAGITHGMDELYK	C70R:D173G:E213G:K214Q	1.30103006203	894.8814316914495	-211.3972687087953	-1.7459160940987724	-5.0	-231.60808337035854
659	MSKGEELFTGVVPILVELDGDVNGHKFSVSGEGEGDATYGKLTLKFICTTGKLPVPWPTLVTTLSYGVQRFSRYPDHMKQHDFFKSAMPEGYVQERTIFFKDDGNYKTRAEVKFEGDTLVNRIELKGIDFKEDGNILGHKLEYNYNSHNVYIMADKQKNGIKVNFKIRHNIEDGSVQLAVHYQQNTPIGDGPVLLPDNHYLSTQSALSKDPNEKRDHMVLLEFVTAAGITHGMDELYK	C70R:D180V	1.3075937834	901.6265392815484	-201.43646701052785	-1.6801695142473494	-6.0	-121.67178577049947
660	MSKGEELFTGVVPILVELDGDVNGHKFSVSGEGEGDATYGKLTLKFICTTGKLPVPWPTLVTTLSYGVQRFSRYPDHMKQHDFFKSAMPEGYVQERTIFFKDDGNYKTRAEVKFEGDTLVNRIELKGIDFKEDGNILGHKLEYNYNSHNVYIMADKQKNGIKVNFKIRHNIEDGSVQLADHYQQNTPIGVGPVLLPDNHYLSTQSALSKDPNEKRDHMVLLEFVTAAGITHGMDELYK	C70R:D190V	1.30112348895	901.194087661628	-200.0387911386788	-1.6878073556082591	-6.0	-65.24015396880903
661	MSKGEELFTGVVPILVELDGDVNGHKFSVSGEGEGDATYGKLTLKFICTTGKLPVPWPTLVTTLSYGVQRFSRYPDHMKQHDFFKSAMPEGYVQERTIFFKDDGNYKTRAEVKFEGDTLVNRIELKGIDFKEDGNILGHKLEYNYNSHNVYIMADKQKNGIKVNFKIRHNIEDGSVQLADHYQQNTPIGDGPVLLPDNHYLSTQSALSKGPNEKRDHMVLLEFVTAAGITHGMDELYK	C70R:D210G	1.30103211698	899.9656696977072	-203.6641256026924	-1.7224952152797155	-4.0	-120.18193286227697
662	MSKGEELFTGVVPILVELDGDVNGHKFSVSGEGEGDATYGKLTLKFICTTGKLPVPWPTLVTTLSYGVQRFSRYPDHMKQHDFFKSAMPEGYVQERTIFFKDDGNYKTRAEVKFEGDTLVNRIELKGIDFKEDGNILGHKLEYNYNSHNVYIMADKQKNGIKVNFKIRHNIEDGSVQLADHYQQNTPIGDGPVLLPDNHYLSTQSALSKDPNEKRGHMVLLEFVTAAGIAHGMDELYK	C70R:D216G:T230A	1.64445630399	900.725379524546	-202.93911449238655	-1.7146903446742467	-4.0	-168.91907838153355
663	MSKGEELFTGVVPILVELDGDVNGHKFSVSGEGEGDATYGKLTLKFICTTGKLPVPWPTLVTTLSYGVQRFSRYPGHMEQHDFFKSAMPEGYVQERTIFFEDDGNYKTRAEVKFEGDTLVNRIELKGIDFKEDGNILGHKLEYNYNSHNVYIMADKQKNGIKVNFKIRHNIEDGSVQLADHYQQNTPIGDGPVLLPDNHYLGTQSALSKDPNEKRDHMVLLEFVTAAGITHGMDELYK	C70R:D76G:K79E:K101E:S202G	1.3039240651	889.9127635230807	-208.5227776952088	-1.700821467808315	-2.0	-196.06622414916595
664	MSKGEELFTGVVPILVELDGDVNGHKFSVSGEGEGDATYGKLTLKFICTTGKLPVPWPTLVTTLSYGVQRFSRYPVHMKQPDFFKSAMPEGYVQERTIFFKDDGIYKTRAEVKFEGDTLVNRIELKGIDFKEDGNILGHKLEYNYNSHNVYIMADKQKNGIKVNFKIRHNIEDGSVQLADHYQQNTPIGDGPVLLPDNHYLSTQSALSKDPNEKRDHMVLLEFVTAAGITHGMDELYK	C70R:D76V:H81P:N105I	1.30816970909	895.3961299404743	-207.2055969573557	-1.7521798270089286	-10.0	-250.98788261894293
665	MSKGEELFTGVVPILVELDGDVNGHKFSVSGEGEGDATYGKLTLKFICTTGKLPVPWPTLVTTLSYGVQRFSRYPDHMKQHGFFKSAMPEGYVQERAIFFKDDGNYKTRAEVKFEGDTLVNRIELKGIDFKEDGNILGHKLEYNYNSHNVYIMADKQKNGIKVNFKIRHNIEDGSVQLADHYRQNTPIGDGPVLLPDNHYLSTQSALSKDPNEKRDHMVLLEFVTAAGITHGMDELYK	C70R:D82G:T97A:Q183R	1.4310989468000002	885.9454593728797	-210.2652074284852	-1.773493494306292	-3.0	-285.5868353242437
666	MSKGEELFTGVVPILVELDGDVNGHKFSVSGEGEGDATYGKLTLKFICTTGKLPVPWPTLVTTLSYGVQRFSRYPDHMKQHNFFKSAMPEGYVQERTISFKDDGNYKTRAEVKFEGDTLVNRIELKGIDFKEDGNILGHKLEYNYNSHNVYIMADKQKNGIKVNFKIRHNIEDGSVQLADHYQQSTPIGDGPVLLPDNHYLSTQSALSKDPNEKRDHMVLLEFVTAAGITHGMDELYK	C70R:D82N:F99S:N185S	1.45521828046	895.2560709918753	-199.24791111424565	-1.6721014295305523	-2.0	-180.6562458208612
667	MSKGEELFTGVVPILVELDGDVNGHKFSVSGEGEGDATYGKLTLKFICTTGKLPVPWPTLVTTLSYGVQRFSRYPDHMKQHDFFKSAMPEGYVQERTIFFKDDGNYKTRAQVKFEGDTLVNRIVLKGIDFKEDGNILGHKLEYNYNSRSVYIMADKQKNGIKVNFKIRHNIEDGSVQLADHYQQNTPIGDGPVLPPDNHYLSTQSALSKDPNEKRDHLVPLEFVTDAGITHGMDELYK	C70R:E111Q:E124V:H148R:N149S:L195P:M218L:L220P:A226D	1.5728874635	860.5052153800547	-228.6829012297094	-1.8527333395821708	-9.0	-596.8598827923946
668	MSKGEELFTGVVPILVELDGDVNGHKFSVSGEGEGDATYGKLTLKFICTTGKLPVPWPTLVTTLSYGVQRFSRYPDHMKQHDFFKSAMPEGYVQERTIFFKDDGNYKTRAVVKFEGDTLVNRIELKGIDFKEDGNILGHKLEYNYDSHNVYIMADMQKNGIKVNFKIRHNIEDGSVQLADHYQQNTPIGDSPVLLPDNHYLSTQSALSKDPNEKPDHMVLLEFVTAAGITHGMDELYK	C70R:E111V:N146D:K156M:G191S:R215P	1.30103050248	886.4894028899889	-222.30391858145595	-1.6980088097708566	-7.0	-269.1352504366754
669	MSKGEELFTGVVPILVELDGDVNGHKFSVSGEGEGDATYGKLTLKFICTTGKLPVPWPTLVTTLSYGVQRFSRYPDHMKQHDFFKSAMPEGYVQERTIFFKDDGNYKTRAEVKFGGDTLVNRIELKGIDFKEDGNILGHKLEYNYNSHNVYIMADKQKNGIKVNFQIRHNIEDGSVQLADHYQQNTPIGDGPVLLPDNHYLSTQSALSKDPNEKRDHMVLLEFVTAAGITHGMDELYK	C70R:E115G:K166Q	1.58025637164	894.8514603182457	-203.16609456017613	-1.7118003027779716	-4.0	-148.2377270609472
670	MSKGEELFTGVVPILVELDGDVNGHKFSVSGEGEGDATYGKLTLKFICTTGKLPVPWPTLVTTLSYGVQRFSRYPDHMKQHDFFKSAMPEGYVQERTIFFKDDGNYKTRAEVKFEGDTLVNRIELKGIDFKGDGNILGHKLEYNYKSHNVYIMADKPKNGIKVNFKIRHNIEDGSVQLADHYQQDTPIGDGPVLLPDNHYLSTQSALSKDPNEKRDHMVLLEFVTAAGITHGMDELYK	C70R:E132G:N146K:Q157P:N185D	1.30273335915	885.3595330100825	-211.4053559936583	-1.7114911760602678	-4.0	-198.5335419841083
671	MSKGEELFTGVVPILVELDGDVNGHKFSVSGEGEGDATYGKLTLKFICTTGKLPVPWPTLVTTLSYGVQRFSRYPDHMKQHDFFKSAMPEGYVQERTIFFKDDGNYKTRAEVKFEGDTLVNRIELKGIDFKEDGNILGHKLGHNYNSHNVYIMADKQKNGIKVNFKIRHNIEDGSVQLADHYQLNTPIGDGPVLLPDNHYLSTQSALSKDPNEKRDHMVLLEFVTAAGITHGMDELYK	C70R:E142G:Y143H:Q184L	1.51226706439	891.129270862406	-208.5894999690354	-1.7076094491141185	-5.0	-190.6665821688084
672	MSKGEELFTGVVPILVELDGDVNGHKFSVSGEGEGDATYGKLTLKFICTTGKLPVPWPTLVTTLSYGVQRFSRYPDHMKQHDFFKSAMPEGYVQERTIFFKDDGNYKTRAEVKFEGDTLVNRIELKGIDFKEDGNILGHKLVYNYNSHNVYIMADKQKNGIKVNFKIRHNIEDGSVQLADHYQQNSPIGDGPVLLPDNHYLSTQCALSKDPNEKRDHMVLLEFVTAAGITHGMDELYK	C70R:E142V:T186S:S205C	1.30102997858	891.1542593206984	-211.00687128677964	-1.694680622645787	-5.0	-164.01267226394603
673	MSKGEELFTGVVPILVELDGDVNGHKFSVSGEGEGDATYGKLTLKFICTTGKLPVPWPTLVTTLSYGVQRFSRYPDHMKQHDFFKSAMPEGYVQERTIFFKDDGNYKTRAEVKSEGDTLVNRIELKGIDFKEDGNILGHELEYNYNSHNVYIMADKQKNGIKVNFKIRHNIEDGSVQLADHYQQSTPIGGGPVLLPDNHYLSTQSALSKDPNEKRGHMVLLEFVTAAGITHGMDELYK	C70R:F114S:K140E:N185S:D190G:D216G	1.44813701894	878.3568992201681	-214.3765635974705	-1.804839406694685	-5.0	-373.39808245612767
674	MSKGEELFTGVVPILVELDGDVNGHKFSVSGEGEGDATYGKLTLKFICTTGKLPVPWPTLVTTLSYGVQRFSRYPDHMKQHDFFKSAMPEGYVQERTIFFKDDGNYKTRAEVKFEGDTLVNRIELKGIDLKEDGNILGHKLEYNYNSHNVYIMADKQKNGIKVNFKIRHNIEDGGVQLADHYQQNTPIGDGPVLLPDNHYLSTQSALSKDPNEKRDHMVLLEFVTAAGITHGMDELYK	C70R:F130L:S175G	1.5104155637	899.5581957156528	-205.40116855874655	-1.7142983845302038	-2.0	-143.6623371251925
675	MSKGEELFTGVVPILVELDGDVNGHKFSVSGEGEGDATYGKLTLKFICTTGKLPVPWPTLVTTLSYGVQRFSRYPDHMKQHDFFKSAMPEGYVQERTIFFKDDGNYKTRAEVKFEGDTLVNRIELKGIDLKEDGNILGHKLEYNYNSHNIYIMADKQKNGIKVNFKIRHNIEDGSVQLADHYQQNTPIGDGPVLLPDNHYLSTQSALSKDPNEKRDHMVLLEFVTAAGITHGKDELYK	C70R:F130L:V150I:M233K	1.30103057057	898.4763879937245	-203.6360299922526	-1.7032974788120814	0.0	-114.80342869305034
676	MSKGEELFTGVVPILVELDGDVNGHKFSVSGEGEGDATYGKLTLKFICTTGKLPVPWPTLVTTLSYGVQRISRYPDHMKQHDFFKSAMPEGYVQERTIFFKDDGNYKTRAEVKFEGDTLVNRIELKGIGFKEDGNILGHKLEYNYNSHNVCIMADKQKNGVKVNFKIRHNIEDGSVQLADHYQQNTPIGDGPVLLPDNHYLSTQSALSKDPNEKRDHMVLLEFVTAAGITHGMDELYK	C70R:F71I:D129G:Y151C:I161V	1.3010806782700002	886.1081248881865	-206.89882387593389	-1.6751811163766044	-4.0	-206.05062946886522
677	MSKGEELFTGVVPILVELDGDVNGHKFSVSGEGEGDATYGKLTLKFICTTGKLPVPWPTLVTTLSYGVQRISRYPDHMKQHDFFKSAMPEGYVQGRTIFFKDDGNYKTRAEVKFEGDTLVNRIELKGIDFKEDGNILGHKLEYNYNSHNVYIMADKQKNGIKVNFKIRHNIEDGSVQLADHYQQNTPIGDGPVLLPDNHYLSTQSALSKDPNEKRDHMVLLEFVTAAVITRGMDELYK	C70R:F71I:E95G:G228V:H231R	1.30102998908	889.9304318695022	-209.2163273729384	-1.7189990452357702	-8.0	-239.8123381982965
678	MSKGEELFTGVVPILVELDGDVNGHKFSVSGEGEGDATYGKLTLKFICTTGKLPVPWPTLVTTLSYGVQRLSRYPDHMKQHDLFKSAMPEGYVQERTIFFKDDGNYKTRGEVKFEGDTLVNRIELKGIDFKEDGNILGHKLEYNYNSHNVHIMADKQKNGIKVNFKIRHNIEDGSVQLADHYRQNTPIGDGPVLLPDNHYLSTQSALSKDPNEERDHMVLLEFVTAAGITHGMDELYK	C70R:F71L:F83L:A110G:Y151H:Q183R:K214E	1.30103013607	875.1549004428803	-209.2304590307176	-1.7324810028076172	3.0	-241.37957536222976
679	MSKGEELFTGVVPILVELDGDVNGHKFSVSGEGEGDATYGKLTLKFICTTGKLPVPWPTLVTTLSYGVQRLSRYPDHMKQHDFSKSAMPEGYVQERTIFLKDDGNYKTRAEVKLEGDTLVNRIELKGIDFKEDGNILGHKLEYNYNSHSVYIMADKQKNGIKVNFKIRHNIEDGSVQLADHYQQNTPIGDGPVLLPDNHYLGTQSALSKDPNEKRDHMVLLEFVTAAGITHGVDELCK	C70R:F71L:F84S:F100L:F114L:N149S:S202G:M233V:Y237C	1.30103055774	876.5113414715561	-211.77954042330384	-1.7303698403494698	-3.0	-338.22682622416147
680	MSKGEELFTGVVPILVELDGDVNGHKFSVSGEGEGDATYGKLTLKFICTTGKLPVPWPTLVTTLSYGVQRLSRYPDHMKQHDFFKTAMPGGYVQERTIFFKDDGNYKTRAEVKFEGDTLVNRIELKGIDFKEDGNILGHKLEHNYNSHNVYIMADKQKNGIKVNFKIRHNIEDGSVQLADHYQQNTPIGDGPVLLPDNHCLSTRSALSKDPNEKRDHMVLPEFVTAAGITHGMDELYK	C70R:F71L:S86T:E90G:Y143H:Y200C:Q204R:L221P	1.30102996064	870.2135799014504	-225.65388071909547	-1.7612829208374023	-5.0	-401.5932497860832
681	MSKGEELFTGVVPILVELDGDVNGHKFSVSGEGEGDATYGKLTLKFICTTGKLPVPWPTLVTTLSYGVQRVSRYPDHTKQHDFFKSAMPEGYVQERTIFFKDDGNYKTRAEVKFEGDTLVNRIELKGIDFKEDGNILGHKLEYNYNSHNVYIMADKQKNGIKVNFKIRHNIEDGSVQLADHYQQNTPIGDGPVLLPDNHYLSTQSALSEGPNEKRDHMVLLEFVTAAGITHGMDELYK	C70R:F71V:M78T:K209E:D210G	1.5314294976499998	882.445629065005	-207.9177889637649	-1.7151126861572266	-4.0	-321.14646393738485
682	MSKGEELFTGVVPILVELDGDVNGHKFSVSGEGEGDATYGKLTLKFICTTGKLPVPWPTLVTTLSYGVQRYSRYPDHMKLHDFFKSATPEGYVQERTIFFKDDGNYKTRAEVKFEGDTLVNRIELKGIDFKEDRNILGHKLEYNYNSHNVYIMADKQKNGIKVNFKIRHNIEDGSVQLADHYQQNTPIGDGPVLLPDNHYLSTQSALSKDPNEKRDHMVLLEFVTAAGITHGMDELYK	C70R:F71Y:Q80L:M88T:G134R	1.30017558891	887.1517559498379	-215.45735362917185	-1.774766377040318	-5.0	-77.21806929873941
683	MSKGEELFTGVVPILVELDGDVNGHKFSVSGEGEGDATYGKLTLKFICTTGKLPVPWPTLVTTLSYGVQRFSRYPDHMKQHDSFKSAMPEGYVQERTIFFKDDGNYKTRAEVKFEGDTLVNRIEPKGIDFKEDGNILGHKLEYNYNSHNLYIMADKQKNGIKVNFKIRHNIEDGSVQLADHYQQNTPIGDGPVLLPDNHYLSTQSALSKDPNEKRDHMVLLEFVTAAGITHGMDELCK	C70R:F83S:L125P:V150L:Y237C	1.30119399563	885.3667738673912	-210.6960952244699	-1.7608559472220284	-10.0	-347.60837449043595
684	MSKGEELFTGVVPILVELDGDVNGHKFSVSGEGEGDATYGKLTLKFICTTGKLPVPWPTLVTTLSYGVQRFSRYPDHMKQHDSFKSAMPEGYVQERTIFFKDDGNYKTRAEAKFEGDSLVNRIELKGIDFKEDGSILGHKLEYNYNSHSVYIMADEQKNGIKVNFKIRHNIEDGSVQLADHYQQNTPIGDGPVLLPDNHYLSTQSALSKDPNEKRDHMVLLEFVTAAGITHGMDELYK	C70R:F83S:V112A:T118S:N135S:N149S:K156E	1.30006693452	877.6984446293379	-223.0052876956761	-1.7670999254499162	0.0	-343.985642448609
685	MSKGEELFTGVVPILVELDGDVNGHKFSVSGEGEGDATYGKLTLKFICTTGKLPVPWPTLVTTLSYGVQRFSRYPDHMKQHDYFKSAMPEGYVQERTIFFKDDGNYMTRAEVKFEGDTLVNRIELKGIDFKEDGNILGHKLEYNYSSHNVYIMADKQKNGIKVNFKIRHNIEDGSVQLADHYQQNTPIGDGPVLLPDNHYLSTQSALSKDPNEKRDHMVLLEFVTAAGITHGMDELYK	C70R:F83Y:K107M:N146S	1.4743759266499998	891.7930648053202	-211.73705400153997	-1.695824214390346	0.0	-108.3504817737425
686	MSKGEELFTGVVPILVELDGDVNGHKFSVSGEGEGDATYGKLTLKFICTTGKLPVPWPTLVTTLSYGVQRFSRYPDHMKQHDFIKSAMPEGYVQERTIFFKDDGSYKTRAEVKFEGDTLVNRIELKGIDFKEDGNILGHKLEYNYNSHNVYIMADKQKNGIKVNFKIRHNIEDGSVQLADHYQQNTPIGDGPVLLPDNHYLSTQSALSKDPNEKRDHMVLLEFVTAAGITHGMDELYK	C70R:F84I:N105S	1.30103036567	897.6951550823042	-202.60508677735925	-1.6999053955078125	-2.0	-99.59757044445404
687	MSKGEELFTGVVPILVELDGDVNGHKFSVSGEGEGDATYGKLTLKFICTTGKLPVPWPTLVTTLSYGVQRFSRYPDHMKQHDFSKSAMPEGYVQERSIFFKDDGNYKTRAEVKFEGDTLVNRIELKGIDFKEDGNILGHKLEYNYNSHNVYIMADKQKNGIKVNFKIRHNIEDGSVQLADHYLQNTPIGDGPVLLPDNHYLSTQSALSKDPNEKRDHMVLLEFVTAAGITHGMDELYK	C70R:F84S:T97S:Q183L	1.67859249359	886.1361613567069	-210.8794806934893	-1.6870395115443642	-5.0	-198.65509304989615
688	MSKGEELFTGVVPILVELDGDVNGHKFSVSGEGEGDATYGKLTLKFICTTGKLPVPWPTLVTTLSYGVQRFSRYPDHMKQHDFFKSAMPEGYVQERTIIFKDDGNYKTRAEVKFEGDTLVNRIELKGIDFKEDGNNLGHKLEYNYNSHNVYIMADKQKNGIKVNFKIRHNIEDGSVQLADHYQQNTPIGDGPVLLPDNHHLSTQSALSKDPNEKRDHMVLLEFVTAAGITHGMDELYK	C70R:F99I:I136N:Y200H	1.5157405208	890.3127135141649	-202.5079803802073	-1.7173562731061662	-3.0	-181.0335581793785
689	MSKGEELFTGVVPILVELDGDVNGHKFSVSGEGEGDATYGKLTLKFICTTGKLPVPWPTLVTTLSYGVQRFSRYPDHMKQHDFFKSAMPEGYVQERTISFKDDGNYKTRAEVKFEGDTLVNRIELEGIDFKEDGNILGHKLEYNYNSHNVYIMADKQKNGIKVNFKIRHNIEDGSVQLADHYQQNTPIGDGPVLLPDNHYLSTQSALSKDPNEKRDHMVLLEFVTAAGITRGMDELYK	C70R:F99S:K126E:H231R	1.34177365536	901.2972546424508	-200.696359757334	-1.6503444399152485	-4.0	-99.28549837455195
690	MSKGEELFTGVVPILVELDGDVNGHKFSVSGEGEGDATYGKLTLKFICTTGKLPVPWPTLVTTLSYGVQRFSRYPDHMKQHDFFKSAMPEGYVQERTIFFKDDGNYKTRAEVKFEGDTLVNRIELKGIDFKEDGNILGHKLEYNYNSHNVYIMADKQKNGIKVNFKIRHNIEDGSVQLADHYQQNTPIGDDPVLLPDNHYLSTQSALSKDPNEKRDHMVLLEFVTAAGITHGMDELYK	C70R:G191D	1.68674150825	901.1598791765582	-202.6196891106665	-1.6870754786900108	-4.0	-73.80421261255404
691	MSKGEELFTGVVPILVELDGDVNGHKFSVSGEGEGDATYGKLTLKFICTTGKLPVPWPTLVTTLSYGVQRFSRYPDHMKQHDFFKSAMPECYVQERTIFFKDDGNYKTRAEVKFEGDTLVNRIELKGIDFKEDGNILGHKLEYNYNSHNVYIMADKQKNGIKVSFKIRHNIEDGSVQLADHYQQDTPIGDGPVLLPDNHYLSTQSALSKDTNEKRDHMVLLEFVTAAGITHGMDELYK	C70R:G91C:N164S:N185D:P211T	1.4249760487	882.0159365653772	-211.39600736275315	-1.7678138187953405	-4.0	-368.34264491078056
692	MSKGEELFTGVVPILVELDGDVNGHKFSVSGEGEGDATYGKLTLKFICTTGKLPVPWPTLVTTLSYGVQRFSRYPDHMKQHDFFKSAMPEGYVQERTIFFKDDGNYKTRAEVKFEGDTLVNRIELKGIDFKEDGNILGHKLEYNYNSHNVYIMADKQKNGIKVNFKIRYNIEDGSAQHADHYQQNTPIGDGPVLLPDNHYLSTQSALSKDPNEKRDHMVLLEFVAAAGITHGMDELYK	C70R:H169Y:V176A:L178H:T225A	1.57781630047	886.507434781478	-207.0892367176712	-1.7717575345720564	-3.0	-204.44271069424488
693	MSKGEELFTGVVPILVELDGDVNGHKFSVSGEGEGDATYGKLTLKFICTTGKLPVPWPTLVTTLSYGVQRFSRYPDHMKQHDFFKSAMPEGYVQERTIFFKDDGNYKTRAEVKFEGDTLVNRIELKGIDFKEDGNILGHKLEYNYNSHNVYIMADKQKNGIKVNFKIRHNIEDGSVQLADHYQQNTPIGDGPVLLPDNYYLSTQSALSKDPNEKRDHMVLLEFVTAAGITHGMDELYK	C70R:H199Y	1.30103000286	901.5574830772102	-200.79147865250707	-1.6816891261509486	-1.0	-104.20696036066347
694	MSKGEELFTGVVPILVELDGDVNGHKFSVSGEGEGDATYGKLTLKFICTTGKLPVPWPTLVTTLSYGVQRFSRYPDRMKQHDFFKSAMPEGYVQERTIFFKDDGNYKTRAEVKFEGDTLVNRIELKGIDFKEDGNILGHKLEYNYNSHNVYIMADKQKNGIKVNFKIRHNIEDGSVQLADHYQQNTPIGDGPVLLPDNHYLSTQSALSKDPNEKRDHMVLLEFVTAAGITHGMDELYK	C70R:H77R	1.30102955357	898.0932200694779	-202.00313382223248	-1.6815629686628069	-3.0	-78.64091847891196
695	MSKGEELFTGVVPILVELDGDVNGHKFSVSGEGEGDATYGKLTLKFICTTGKLPVPWPTLVTTLSYGVQRFSRYPDRMKQHDFFKSAMPEGYVQERTIFFKDDGNYKTRAEVKFEGDTLVNRIELKGIDFKEDGNILGYKLEYNYNSHNVYIMADKQKNGLKVNFKIRHNIEDGSVQLADHYQQNTPIGDGPVLLPDNHYLSTQSALSKDPNEKRDHMVLLEFVTAAGITHGMDELYK	C70R:H77R:H139Y:I161L	1.3116380482	887.3597390678888	-211.768626768142	-1.7435591561453685	1.0	-171.99809488572635
696	MSKGEELFTGVVPILVELDGDVNGHKFSVSGEGEGDATYGKLTLKFICTTGKLPVPWPTLVTTLSYGVQRFSRYPDRMKQHDFFKSAMPEGYVQERTIFFKDDGNYKTRAEVKFEGDTLVNRIELKGIDFKEDGNIPGHKLEYNYNSHNVYIMADKQKNGIKVNFKIRHNIEDGSVQLADLYQQNTPIGDGPVLLPDNHYLSTQSALSKDPNEKRDHMVLLEFVTAAGITHGMDELYK	C70R:H77R:L137P:H181L	1.29815593958	885.8225578758868	-208.9785821177065	-1.7296383721487862	-8.0	-229.98460574312105
697	MSKGEELFTGVVPILVELDGDVNGHKFSVSGEGEGDATYGKLTLKFICTTGKLPVPWPTLVTTLSYGVQRFSRYPDRMKQHDFFKSAMPEGYVQERTIFFKDDGNYKTRAEVKFEGDTLVNRIELKGIDFKEDGNILGHKLEYNYNSHHVYIMADKQKNGIKVNFKIRHNIEDGSVQLADHYQQNTPIGDGPVLLPDNHYQSTQSALSKDPNEKRDHMVLLELVTAAGITHGMDELYK	C70R:H77R:N149H:L201Q:F223L	1.30022936507	883.3179992876185	-208.12237322703004	-1.7270990099225725	-3.0	-183.9760075485579
698	MSKGEELFTGVVPILVELDGDVNGHKFSVSGEGEGDATYGKLTLKFICTTGKLPVPWPTLVTTLSYGVQRFSRYPDYMKQHDFFKSAMPEGYVQERTTFFKDDGNYKTRAEVKFEGDTLVNRIELKGIDFKEDGNILGHKLEYNYNSHNVYIMADKQKNGIKVNFKIRHNIEDGSVQLADHYQQNTPIGDGPVLLPDNHYLSTQSALSKDPNEKRDHMVLLEFVTAAGITHGMDELYK	C70R:H77Y:I98T	1.30103149446	892.3624712156516	-204.68467016890645	-1.7059522356305803	-2.0	-63.496195162353494
699	MSKGEELFTGVVPILVELDGDVNGHKFSVSGEGEGDATYGKLTLKFICTTGKLPVPWPTLVTTLSYGVQRFSRYPDHMKQRDFFKSAMPEGYVQERTIFFKDNGNYKTRAEVKFEGDTLVNRIELKGIDFKEDGNILGHKLEYNYNSHNVYIMADKRKNGIKVNFKIRHNIEDGSVQLADHYQQDTPIGDGPVLLPDNHYLSTQSALSKDPNEKRDHMVLLEFVTAAGITHGMDELYK	C70R:H81R:D103N:Q157R:N185D	1.6642441008500002	891.8372484825593	-210.8253408111632	-1.7081960950578965	2.0	-195.55352674135548
700	MSKGEELFTGVVPILVELDGDVNGHKFSVSGEGEGDATYGKLTLKFICTTGKLPVPWPTLVTTLSYGVQRFSRYPDHMKQHDFFKSAMPEGYVQERTIFFKDDGNYKTRAEVKFEGDTLVNRTELKGIDFKEDGNILGHKLEYNYNCHNVYIMADKQKNGIKVNFKIRHNIEDGSVQLADHYLQNTPIGDGPVLLPDNHYLSTQSALSKDPNEKRDHMVLLEIVTAAGITHGMDELYK	C70R:I123T:S147C:Q183L:F223I	1.3015765686	885.306864948102	-209.29716139659288	-1.6838372094290597	-7.0	-198.47280581940265
701	MSKGEELFTGVVPILVELDGDVNGHKFSVSGEGEGDATYGKLTLKFICTTGKLPVPWPTLVTTLSYGVQRFSRYPDHMKQHDFFKSAMPEGYVQERTIFFKDDGNYKTRAEVKFEGDTLVNRIELKGIDFKEDGNFLGHKLEYDYNSHNVYIMADKQRNGIKVNFKIRHNIEDGSVQLADHYQQNTPIGDGPVLLPDNHYLSTQSALSKDPNEKRDHMVLLELVTAAGITHGMDELYK	C70R:I136F:N144D:K158R:F223L	1.3005582737	886.0588485493381	-206.9002157337964	-1.704127584184919	3.0	-199.3260112963888
702	MSKGEELFTGVVPILVELDGDVNGHKFSVSGEGEGDATYGKLTLKFICTTGKLPVPWPTLVTTLSYGVQRFSRYPDHMKQHDFFKSAMPEGYVQERTIFFKDDGNYKTRAEVKFEGDTLVNRIELKGIDFKEDGNTLGHKLEYNYNSHNVYIMADKQKNGIKVNFKIRHNIEDGSVQLADHYQQNTPIGDGPVLLPDNHYLSTQSALSKDPNEKRDHMVLLEFVTAAGITHGMDELYK	C70R:I136T	1.4464635071899998	901.2194970611426	-201.33910628035665	-1.6872032710484095	-4.0	-110.99164202357818
703	MSKGEELFTGVVPILVELDGDVNGHKFSVSGEGEGDATYGKLTLKFICTTGKLPVPWPTLVTTLSYGVQRFSRYPDHMKQHDFFKSAMPEGYVQERTIFFKDDGNYKTRAEVKFEGDTLVNRIELKGIDFKEDGNILGHKLEYNYNSHNVYTMADKQKNGIKVNFKIRHNIEDGSVQLADHYQQNTPIGDGPVLLPDNHYLSTQSALSKDPNEKRDHMVLLEFVTAAGITHGMDELYK	C70R:I152T	1.30240057094	900.7639400272192	-201.3774271197617	-1.680748530796596	-4.0	-141.77751387524313
704	MSKGEELFTGVVPILVELDGDVNGHKFSVSGEGEGDATYGKLTLKFICTTGKLPVPWPTLVTTLSYGVQRFSRYPDHMKQHDFFKSAMPEGYVQERTIFFKDDGNYKTRAEVKFEGDTLVNRIELKGIDFKEDGNILGHKLEYNYNSHNVYIMADKQKNGVKVNFKIRHNIEDGSVQLADHYQQNTPIGDGPVLLPDNHYLSTPSALSKDPNEKRDHMVLLEFVTAAGITHGMDELYK	C70R:I161V:Q204P	1.87895618558	896.3343849713247	-205.3649445064366	-1.709920883178711	-1.0	-154.0337907135668
705	MSKGEELFTGVVPILVELDGDVNGHKFSVSGEGEGDATYGKLTLKFICTTGKLPVPWPTLVTTLSYGVQRFSRYPDHMKQHDFFKSAMPEGYVQERTIFFKDDGNYKTRAEVKFEGDTLVNRIELKGIDFKEDGNILGHKLEYNYNSHNVYIMADKQKNGIKVNFKTRHNIEDGSVQLADHYQQNTPIGDGPVLLPDSHYLSTQSALSKDPNETRDHMVLLEFVTAAGITHGMDELYK	C70R:I167T:N198S:K214T	1.50128962531	898.3343386810448	-199.244444090873	-1.6650657653808594	-4.0	-46.938332446093476
706	MSKGEELFTGVVPILVELDGDVNGHKFSVSGEGEGDATYGKLTLKFICTTGKLPVPWPTLVTTLSYGVQRFSRYPDHMKQHDFFKSAMPEGYVQERTFFFKDDGNYKTRAEVKFEGDTLVNRIELKGIDFKEDGNILGHKLEYNYNSHNVYIMADKQKNGIKVNFKIRHNIEDGSVQLADHYQQNTPIGDGPVLQPDNHYLSTQSALSKDPNEKRDHMVLLEFVTAAGITHGMDELYK	C70R:I98F:L195Q	1.3010299901	896.4929200588895	-208.25271170213816	-1.741180692400251	-5.0	-228.34232321907874
707	MSKGEELFTGVVPILVELDGDVNGHKFSVSGEGEGDATYGKLTLKFICTTGKLPVPWPTLVTTLSYGVQRFSRYPDHMKQHDFFKSAMPEGYVQERTNYFKDDGNYKTRAEVKFEGDTLVNRIELKGIDSKEDGNILGHKLEYNYNSHNVYIMADKQKNGIKVNFKIRHNTEDGSVQLADHYQQNTPIGDGPVLLPDNHFLSTQSALSKDPIENRDHMVLLEFVTAAGITHGMDELYK	C70R:I98N:F99Y:F130S:I171T:Y200F:N212I:K214N	1.4343160983899998	875.7850120242549	-220.4854243583977	-1.8052665165492467	-4.0	-357.3375459992461
708	MSKGEELFTGVVPILVELDGDVNGHKFSVSGEGEGDATYGKLTLKFICTTGKLPVPWPTLVTTLSYGVQRFSRYPDHMKQHDFFKSAMPEGYVQERTVFFKDDGNYKTRAEVEFEGDTLVNRIELKGIDFEEDGNILGHKLEYNYNSHNVYIMADKQKNGIKVNFKIRHNIEDGSVQLADHYQQNTPIGDGPVLLPDNHYLSTQSALSKDPNEKRDHMVLLEFVAAAGITHGMDELCK	C70R:I98V:K113E:K131E:T225A:Y237C	1.30121325274	885.1875163679383	-211.6128803230822	-1.726217542375837	-1.0	-204.45367174738308
709	MSKGEELFTGVVPILVELDGDVNGHKFSVSGEGEGDATYGKLTLKFICTTGKLPVPWPTLVTTLSYGVQRFSRYPDHMKQHDFFKSAMPEGYVQERTIFFKDDGNYKTRAEVKFEGDTLVNRIELMGIDFKEDGNILGHKLEYNYNSHNVYIMADKQKNGIKVNFKIRHNIEDGSVQLADHYQRNTPIGDGPVLLPDNHYLSTQSALSKDPNEERDHMVLQEFVTAAGITHGMDELYK	C70R:K126M:Q184R:K214E:L221Q	1.5197030665399998	889.6601718807451	-211.7915481366217	-1.6782090323311942	-4.0	-115.83221082127135
710	MSKGEELFTGVVPILVELDGDVNGHKFSVSGEGEGDATYGKLTLKFICTTGKLPVPWPTLVTTLSYGVQRFSRYPDHMKQHDFFKSAMPEGYVQERTIFFKDDGNYKTRAEVKFEGDTLVNRIELKGIDFEEDGNILGHKLEYNYNSHNVYIMADKQKNGIKVNFKIRHNIEDGSVQLADHYQQNTPIGDGPVLLPDNHYLSTQSALSKDPNEKRDHMVLLEFVTAAGITHGMDELYK	C70R:K131E	1.3650458982299998	900.1371384439558	-202.5637297667563	-1.682061740330287	-2.0	-103.3335917091993
711	MSKGEELFTGVVPILVELDGDVNGHKFSVSGEGEGDATYGKLTLKFICTTGKLPVPWPTLVTTLSYGVQRFSRYPDHMKQHDFFKSAMPEGYVQERTIFFKDDGNYKTRAEVKFEGDTLVNRIELKGIDFKEDGNILGHRLEYNYNSRNVYIMADKQKNGIKVNFKIRHNIEDGSVQLADHYQQNTPIGDGPVLLPDNHYLSTQSALSRDPNEKRDHMVLLGFVTAAGITHGMDELYK	C70R:K140R:H148R:K209R:E222G	1.42047998004	887.9950091506813	-206.59447457268837	-1.7061684472220284	1.0	-162.4498272987468
712	MSKGEELFTGVVPILVELDGDVNGHKFSVSGEGEGDATYGKLTLKFICTTGKLPVPWPTLVTTLSYGVQRFSRYPDHMKQHDFFKSAMPEGYVQERTIFFKDDGNYKTRAEVKFEGDTLVNRIELKGIDFKEDGNILGHKLEYNYNSHNVYIMADKQRNGIKVNFKIRHNIEDGSVQLADHYQQNTPIGDGPVLLPDNHYLSTQSALSKDPNERRDHMVLLEFVTAAGITHGMDELYK	C70R:K158R:K214R	1.46396168472	902.3211057097468	-203.48636542633176	-1.683481216430664	3.0	-68.65333220995178
713	MSKGEELFTGVVPILVELDGDVNGHKFSVSGEGEGDATYGKLTLKFICTTGKLPVPWPTLVTTLSYGVQRFSRYPDHMKQHDFFKSAMPEGYVQERTIFFKDDGNYKTRAEVKFEGDTLVNRIELKGIDFKEDGNILGHKLEYNYNSHNVYIMADKQKNGIKVNFEIRHDIEDGSVQLADHYQQNTPIGDGPALLPDNHYLSTQSALSKDPIEKRDHMVLLEFVTAAGITHGMDELYK	C70R:K166E:N170D:V193A:N212I	1.30103001078	892.4037563838524	-208.7281860597432	-1.7330711909702845	-2.0	-241.54256483587758
714	MSKGEELFTGVVPILVELDGDVNGHKFSVSGEGEGDATYGKLTLKFICTTGKLPVPWPTLVTTLSYGVQRFSRYPDHMEQPDFFKSAMPEGYDQERTIFFKDDGNYKTRAEVKFEGDTLVNRIELKGIDFKEDGNILGHKLEYNYNSHNVYIMADKQKNGIKVNFKIRHNIEDGSVQLADHYQQNTPIGDGPVLLPDNHYLSTQSALSKDPNEKRDHMVLLEFVTAAGITHGMDELYK	C70R:K79E:H81P:V93D	1.34885356964	893.6751364532929	-212.65100226178765	-1.770698138645717	-7.0	-289.7859960570891
715	MSKGEELFTGVVPILVELDGDVNGHKFSVSGEGEGDATYGKLTLKFICTTGKLPVPWPTLVTTLSYGVQRFSRYPDHMEQHDFFKSAMPEGYVQERTIFFKDDGNYKTHAEVKFEGDTLVNRIELKGIDFKEDGNILGHKLEYNYNSHNVYIMADKRRNGIKVNFKIRHNIEDGSVQLADHYQQNTPIGDGPVLPPDNHYLSTQSALSKDPNEKRDHMVLLEFVTAAGITHGMDELYK	C70R:K79E:R109H:Q157R:K158R:L195P	1.30107606818	888.8872992262359	-219.853956758976	-1.7458124160766602	-1.0	-234.53444203996844
716	MSKGEELFTGVVPILVELDGDVNGHKFSVSGEGEGDATYGKLTLKFICTTGKLPVPWPTLVTTLSYGVQRFSRYPDHMEQHDFFKSAMPEGYVQERTIFFKDDGNYKTRAEVKFEGDTLVNCIELKGIDFKEDGNILGHKLEYNYNSHNVYIMADKQKNGIKVNFKIRHNIEDGSVQLADHYQQNTPIGDGPVLLPDNHYLSTQSALSKDPNEKRDHMVLLEFGTAAGITHGMDELYK	C70R:K79E:R122C:V224G	1.52235393955	887.7482789280866	-210.2194423675537	-1.7211805071149553	-8.0	-217.03554372727876
717	MSKGEELFTGVVPILVELDGDVNGHKFSVSGEGEGDATYGKLTLKFICTTGKLPVPWPTLVTTLSYGVQRFSRYPDHMGQHDFFKSAMPEGYVQERTIFFKDDGNYKTRAGVKFEGDALVNRIELKGIDFKEDGNILEHKLEYNCNSHNVYIMADKQKNGIKVNFKIRHNIEDGSVQLADHYQQNTPIGDGPVLLPDNHYLSTQSALSKDPNEKRDHMVLLEFVTAAGITHGMDELYK	C70R:K79G:E111G:T118A:G138E:Y145C	1.30108515428	875.8336345996213	-223.85077868029475	-1.7803235735212053	-12.0	-310.84766147425705
718	MSKGEELFTGVVPILVELDGDVNGHKFSVSGEGEGDATYGKLTLKFICTTGKLPVPWPTLVTTLSYGVQRFSRYPDHMNQHDFFKSAMPEGYVQERTIFFKDDGNYKTRAEVKFEGDTLVNRIELKGIDFKEDGNILGHKLEYNYNSHNVYIMADKQKNGIKVNFKIRHNIEDGSVQLADHYQQNTPIGDGPVLLPDSHYLSTQPALSKDPNEKRDHMVLLEFVTAAGITHGKDELYK	C70R:K79N:N198S:S205P:M233K	1.59468222039	893.7738611523473	-209.1582297123969	-1.7274114063807895	-4.0	-188.58961413261218
719	MSKGEELFTGVVPILVELDGDVNGHKFSVSGEGEGDATYGKLTLKFICTTGKLPVPWPTLVTTLSYGVQRFSRYPDHMRQHDFFKSAMPEGYVQERTIFFKDDGNYKTRAEVKFEGDTLVNRIELKGIDFKEDGNILGHKLEYNYNSHNVYIMADKQKNGIKVSFKIRLNIEDGSVQLADHYQQNTPIGDGPVLLPDNHYLSTQSALSKDPSEKRDHMVLLEFVTAAGITHGMDELYK	C70R:K79R:N164S:H169L:N212S	1.3010554534899998	894.4782312322013	-203.91362376883623	-1.7042649132864816	0.0	-120.62561245454984
720	MSKGEELFTGVVPILVELDGDVNGHKFSVSGEGEGDATYGKLTLKFICTTGKLPVPWPTLVTTLSYGVQRFSRYPDHMRQHDFFKSAMPEGYVRERTIFFKDDGNYKTRAEVKFEGDTLVNRIELKGIDFKEDGNILGHKLEYNYNSHNVYIMADKQKNGIKVNFKIRHNIEDDSVQLADHYQQNTPIGDGPVLLPDNHYLSTQSALSKDPNEKRDHMVLLEFVTAAGITHGMDELYK	C70R:K79R:Q94R:G174D	1.30103125941	889.7292848560596	-209.0371714122593	-1.7300406864711215	0.0	-200.87939431249228
721	MSKGEELFTGVVPILVELDGDVNGHKFSVSGEGEGDATYGKLTLKFICTTGKLPVPWPTLVTTLSYGVQRFSRYPDHMRQHDFFKSAMPEGYVQERTIFFKDDGNYKTRAEVKFEGDALVNRIELKGIDFKEDGNILGHKLEYNYNSHNVYIMADKQKNGIKVNFKIRHNIEDGSVQLADHYQQNTPIGDGPVLLPDNHYLSTQSALSKDPNGKRDHMVLLEFVTAAGITHGMDELYK	C70R:K79R:T118A:E213G	1.30107479983	892.8907859195378	-210.99759678170085	-1.715055193219866	-2.0	-213.2110340008835
722	MSKGEELFTGVVPILVELDGDVNGHKFSVSGEGEGDATYGKLTLKFICTTGKLPVPWPTLVTTLSYGVQRFSRYPDHMKQHDFFESAMPEGYVQERTIFLKDDGNYMTRAEVKFEGDTLVNRIELKGIDFKEVGNILGHKLEYNYNSHNVYIMADKQKNGIKVNFKIRHNIEDGSVQLADHYQQNTPIGDGPVLLPDNHYLSTQSALSKDPNEKRDHMVLLEFVTAAGITHGMDELYK	C70R:K85E:F100L:K107M:D133V	1.30103005721	879.3125456386001	-217.2695141620934	-1.751471928187779	-5.0	-269.8901477555265
723	MSKGEELFTGVVPILVELDGDVNGHKFSVSGEGEGDATYGKLTLKFICTTGKLPVPWPTLVTTLSYGVQRFSRYPDHMKQHDFFESAMPEGYVQERTIFFKDDGNYKTRAEVKFEGDTLVNRIELKGIDFKEDGNILGHKLEYNYNSHNVYIMADKQKNGTKVNFKIRHNIEDGGVQLADHYQQNTPIGDGPVLLPDNHYLGTQSALSKDPNVKRDHMVLPEFVTAAGITHGMDELYK	C70R:K85E:I161T:S175G:S202G:E213V:L221P	1.39482466925	874.9896526269476	-222.6176817677915	-1.7891648156302316	-9.0	-481.7269858797414
724	MSKGEELFTGVVPILVELDGDVNGHKFSVSGEGEGDATYGKLTLKFICTTGKLPVPWPTLVTTLSYGVQRFSRYPDHMKQHDFFESAMPEGYVQERTIFFKDDGNYKTRAEVKFEGDTLVNRIELKGIDFKEDGNILGHKLEYNYNSHNVYIMADKQKNGIKVNFKIRHNIEDGSVQLADHYQQNTPIGDGPVLLPDSHYLSTQSALSKDPNEKRDHMVLLEFVTAAGITHGMDELYK	C70R:K85E:N198S	1.85666515928	896.365415451125	-203.722562212497	-1.701230457850865	-1.0	-108.95443007162436
725	MSKGEELFTGVVPILVELDGDVNGHKFSVSGEGEGDATYGKLTLKFICTTGKLPVPWPTLVTTLSYGVQRFSRYPDHMKQHDFFESAMPEGYVQERTIFFKDDGNYKTRAEVKFEGDTLVNRIELKGIDFKEDGNILGHKLEYNYNSHNVYIMADKQKNGIKVNFKIRHNIEDGSVQLADHYQQNTPIGDGPVLLPDNHYLSTQSALSKDPNEKRDHMVLLEFATAARITHDMDELYK	C70R:K85E:V224A:G228R:G232D	1.63462574221	892.0460138673398	-208.13203400745988	-1.7397902352469308	-5.0	-163.88353514702325
726	MSKGEELFTGVVPILVELDGDVNGHKFSVSGEGEGDATYGKLTLKFICTTGKLPVPWPTLVTTLSYGVQRFSRYPDHMKQHDFFRSAMPEGYVQERTIFFKDDGNYKTRAEVKFEGDTLVNRIELKGIDFKEDGNVLGHKLEYNYNSHNVYIMADKQKNGIKVNFKIRHNIEDGSVQLAGHYQQNTLIGDGPVLLPDNHYLSTQSPLSKDPNEKRDHMVLLEFVTAAGITHGMDELYK	C70R:K85R:I136V:D180G:P187L:A206P	1.3010300711700002	882.6267825321065	-213.9731517247856	-1.7456316266741072	-2.0	-339.1962549216159
727	MSKGEELFTGVVPILVELDGDVNGHKFSVSGEGEGDATYGKLTLKFICTTGKLPVPWPTLVTTLSYGVQRFSRYPDHMKQHDFFRSAMPEGYVQERTIFFKDDGNYKTRAEVKFEGDTLVNRIELKGIDFKEDGNILGHKLEYNYNSHNVYIMADKQKIGIKVNFKIRHNIEDGSVQLADHYQQNTPIGDGPVLLPDNHYLSTQSALSKDPNEKRDHMVLLEFVTAAGITHGMDELYK	C70R:K85R:N159I	1.30140356922	892.763234093919	-205.2302103228867	-1.6943528311593192	-2.0	-89.44014249798278
728	MSKGEELFTGVVPILVELDGDVNGHKFSVSGEGEGDATYGKLTLKFICTTGKLPVPWPTLVTTLSYGVQRFSRYPDHMKQHDFFKSAMPEGYVQERTIFFRDDGNYKTRAEVKFEGDTLVNRIELKGIDFKEDGNILGHKLEYNYNSHNVYIMADKQKNGIKVNFKIRHNIEDGSVQLADHYQQNTPIDDGPVLLPDNHYLSTQSALSKDPNEKRDHMVLLEFVTAAGITHGMDELYK	C70R:K101R:G189D	1.30102999109	896.6553430692832	-203.3615473099053	-1.694558552333287	-1.0	-86.08924068167964
729	MSKGEELFTGVVPILVELDGDVNGHKFSVSGEGEGDATYGKLTLKFICTTGKLPVPWPTLVTTLSYGVQRFSRYPDHMKQHDFFKSAMPEGYVQERTIFFKDDGNYKTRAEVKFEGDTLVNRIEPKGIDFKEDGNILGHKLEYNYNSHNVYIMADKQKNGIKVNFKIRHNIEDGSVQPADHYQQNTPIGDGPVLLPDNHYLSTQSALSKDPNEKRDHMVLLEFVTAAGITHGMDELYK	C70R:L125P:L178P	1.57918193407	891.5714530380505	-206.2515554018319	-1.7553435734340124	-9.0	-242.86131762579552
730	MSKGEELFTGVVPILVELDGDVNGHKFSVSGEGEGDATYGKLTLKFICTTGKLPVPWPTLVTTLSYGVQRFSRYPDHMKQHDFFKSAMPEGYVQERTIFFKDDGNYKTRAEVKFEGDTLVNRIELKGIDFKEDGNIPGHKLEYYYNSHNVYIMADKQKNGIKVNFKIRHNIEDGSVQLADHYQQNTPIGDGPVLLPDNHYLSTQSALSKDPNEKRDHMVLLEFVTAAGTTHGMDELYK	C70R:L137P:N144Y:I229T	1.30198833243	891.6808181871124	-210.4716393388808	-1.7623000826154436	-9.0	-204.75913392612514
731	MSKGEELFTGVVPILVELDGDVNGHKFSVSGEGEGDATYGKLTLKFICTTGKLPVPWPTLVTTLSYGVQRFSRYPDHMKQHDFFKSAMPEGYVQERTIFFKDDGNYKTRAEVKFEGDTLVNRIELKGIDFKEDGNILGHKLEYNYNSHNVYIMADKQKNGIKVNFKIRHNIEDGSVQLADHYQQNTPIGDGPVPLPDNHYLSTQSALSKDPNEKRDHMVLLEFVTAAGITHGMDELYK	C70R:L194P	1.3010299867	902.3700834445737	-202.60326905921104	-1.7023451668875558	-6.0	-83.10911545891523
732	MSKGEELFTGVVPILVELDGDVNGHKFSVSGEGEGDATYGKLTLKFICTTGKLPVPWPTLVTTLSYGVQRFSRYPDHMKQHDFFKSAMPEGYVQERTIFFKDDGNYKTRAEVKFEGDTLVNRIELKGIDFKEDGNILGHKLEYNYNSHNVYIMADKQKNGIKVNFKIRHNIEDGSVQLADHYQQNTPIGDGPVLLPDNHYQSTQSALSKDPNEKRDHMVLLEFVTAAGISHGMDELYK	C70R:L201Q:T230S	1.7148552848700005	900.3513461199746	-201.77011850848797	-1.7023905345371788	-3.0	-140.85807219314103
733	MSKGEELFTGVVPILVELDGDVNGHKFSVSGEGEGDATYGKLTLKFICTTGKLPVPWPTLVTTLSYGVQRFSRYPDHMKQHDFFKSAMPEGYVQERTIFFKDDGNYKTRAEVKFEGDTLVNRIELKGIDFKEDGNILGHKLEYNYNSHNVYIVADKQKNGIKVNFKIRHNIEDGSVQLADHYQQNTPIGDGPVLLPDNHYLSTQSALSKDPNEKRDHMVLLEFVTAAGITHGMDELYK	C70R:M153V	1.30710230456	903.0879380987362	-196.6747853346169	-1.6656650815691267	-2.0	-84.33708315361471
734	MSKGEELFTGVVPILVELDGDVNGHKFSVSGEGEGDATYGKLTLKFICTTGKLPVPWPTLVTTLSYGVQRFSRYPDHKKQHDFFKSAMPEGYVQERTIFFKDDGNYKTRAEVKFEGGTLVNRIELKGIDFKEDGNILGHKLEYNYNSHNVYIMADKQKNGIKVNFKIRHNIEDGSVQLADHYQQNTPIGDGPVLLPDNHYLSTQSALSKDPNEKRDHMVLLEFVTAAGITHGMDELYK	C70R:M78K:D117G	1.30105028093	896.847259729916	-206.0293382443488	-1.699889864240374	-5.0	-111.36175991263711
735	MSKGEELFTGVVPILVELDGDVNGHKFSVSGEGEGDATYGKLTLKFICTTGKLPVPWPTLVTTLSYGVQRFSRYPDHKKQHDFFKSAMPEGYVQERTIFFKDDGNYKTRAEVEFEGDTLVNRIELKGIDFKEDGNILGHKLEYNYNSHNVYIMADKQKNGIKVNFKIRHNIEDGSVQLADHYQQNTPIGDGPVLLPDNHYLSTQSALSKVPNEKRDHMVLLEFVTAAGITHGMDELYK	C70R:M78K:K113E:D210V	1.68207248396	890.3033599557539	-210.49950347468257	-1.7333341326032363	-6.0	-286.73698677811495
736	MSKGEELFTGVVPILVELDGDVNGHKFSVSGEGEGDATYGKLTLKFICTTGKLPVPWPTLVTTLSYGVQRFSRYPDHLKQHDFFKSAMPEGYVQERTIFFKDDGNYKTRAEVKFEGDTLVNRIELKGIDFKEDGNILGHKLEYNYNSHNVYIMADKQKNGIKVNFKIRHNIEDGSVQLADHYQQNTPIGDGPVLLPDNHYLSTQSALSKDPNEKRDHMVLLEFVTAAGITHGMDELYK	C70R:M78L	1.3015724265700002	901.1443938320144	-199.50073309615252	-1.6728277206420898	-1.0	-76.47629316617603
737	MSKGEELFTGVVPILVELDGDVNGHKFSVSGEGEGDATYGKLTLKFICTTGKLPVPWPTLVTTLSYGVQRFSRYPDHVKQHDFFKSAMPEGYVQERTIFFKYDGNYKTRAEVKFEGDTLVDRIELKGIDFKEDGNILGHKLEYNYNSHNVYIMADKQKNGIKVSFKIRHNIEDGSVQLADHYQQNTPIGDGPVLLPDNHYLSTQSALSKDPNEKRDHMVLLEFVTAAGITHGLDELYK	C70R:M78V:D102Y:N121D:N164S:M233L	1.4241333766100002	883.4176215918587	-211.0653750412166	-1.7127535683768136	1.0	-166.202001078711
738	MSKGEELFTGVVPILVELDGDVNGHKFSVSGEGEGDATYGKLTLKFICTTGKLPVPWPTLVTTLSYGVQRFSRYPDHMKQHDFFKSAKPEGYVQERTIFFKDDGNYKTRAGVKFEGDTLVNRIELKGIDFKEDGNILGHKLEYNYNSHNVYVMADKQKNGIKVNFKIRHNIEDGSVQLADHYQQNTPIGDGPVLLPDNHYLSTQSALSKDPNEKRDHMVLLEFVTAAGITHGMDELYK	C70R:M88K:E111G:I152V	1.55395901675	889.0748306989963	-210.91836735606196	-1.7348183223179408	-3.0	-253.77752326515576
739	MSKGEELFTGVVPILVELDGDVNGHKFSVSGEGEGDATYGKLTLKFICTTGKLPVPWPTLVTTLSYGVQRFSRYPDHMKQHDFFKSALPEGYVQERTIFFKDDGNYKTRAEVKFEGDTLVNRIELKGIDFKEDGNILGHKLEYNYNSHNVYIMADKQKNGIKVNFKIRHNIEDGSVQLADRYQQNTPIGDGPVLLPDNHYLSTQSALSKDPNEKRDHMVLLEFATAAGITHGMDELYK	C70R:M88L:H181R:V224A	1.30449609525	890.173970650977	-204.4684510305524	-1.7211881365094863	-1.0	-197.5915749936504
740	MSKGEELFTGVVPILVELDGDVNGHKFSVSGEGEGDATYGKLTLKFICTTGKLPVPWPTLVTTLSYGVQRFSRYPDHMKQHDFFKSARPEGYVQERTIFFKDDGNYKTRAEVKFEGDTLVNRIELKGIDLKEDGNILGHKLEYNYNSHNVYIMADKQKNGIKVNFKIRHNIEDGSVQLADHYQQNTPIGDGPVLLPDNHYLSTQSALSKDPNEKRDHMVLLEFVTAAGITHGMDELYK	C70R:M88R:F130L	1.54996130401	893.2809599441889	-210.23458602279425	-1.7468919754028318	-3.0	-203.8873888330411
741	MSKGEELFTGVVPILVELDGDVNGHKFSVSGEGEGDATYGKLTLKFICTTGKLPVPWPTLVTTLSYGVQRFSRYPDHMKQHDFFKSATPEGYVQERTIFFKDDGNYKTRAEVKFEGDTLVNRIELKGIDFKEDGNILGHKLEYNYNSHNVYIMADKQKNGIKVNFKIRHNIEDGSVQLADHYQQNTPIGDGPVLLPDNHYLSTQSALSKDPNEKRDHMVLLEFVTAAGITHGMDELYK	C70R:M88T	1.5120519074	900.2186625498007	-204.4920857027173	-1.6985970905848913	-4.0	-137.35180948543064
742	MSKGEELFTGVVPILVELDGDVNGHKFSVSGEGEGDATYGKLTLKFICTTGKLPVPWPTLVTTLSYGVQRFSRYPDHMKQHDFFKSATPEGYVQERTIFFKDDGNYKTRAEVKFEGDTLVNRVELKGIDFKEDGNIPGHKLEYNYNSHNVYIMADKQKNGIKVNFKIRHNIEDGSVQLADHYQQNTPIGDGPVLLPDNHYLSTQSALSKGPNEKRDHMVLLEFVTAAGITHGMDELYK	C70R:M88T:I123V:L137P:D210G	1.30107536097	881.2224924317738	-216.42313946783543	-1.795287813459124	-5.0	-310.99484066978823
743	MSKGEELFTGVVPILVELDGDVNGHKFSVSGEGEGDATYGKLTLKFICTTGKLPVPWPTLVTTLSYGVQRFSRYPDHMKQHDFFKSAMPEGYVQERTIFFKDDGNYKTRAEVKFEGDTLVNRIELKGIDFKEDGSILGHKLEYDYNSHNVYIMADKQKNGIKVNFKIRHNIGDGSVQLADHYQQNTPIGDGPVQLPDNHYLSTQSALSKDPNEKRDHMVLLEFVTAAGITHGMDELYK	C70R:N135S:N144D:E172G:L194Q	1.30697014376	887.5010003484413	-212.0656966380775	-1.6918697357177734	-4.0	-179.9487369470679
744	MSKGEELFTGVVPILVELDGDVNGHKFSVSGEGEGDATYGKLTLKFICTTGKLPVPWPTLVTTLSYGVQRFSRYPDHMKQHDFFKSAMPEGYVQERTIFFKDDGNYKTRAEVKFEGDTLVNRIELKGIDFKEDGNILGHKLEYDYNSHNVYIMADKQKNGIKVNFKIRHNIEDGSVQLADHYQQNTPIGDGPVLLPDNHYLGTQSALSKDPNEKRDHMVLLEFVTAAGITHGMDELYK	C70R:N144D:S202G	1.456770366	897.4825762942173	-202.5549304075539	-1.6890980856759208	-1.0	-152.3288103681546
745	MSKGEELFTGVVPILVELDGDVNGHKFSVSGEGEGDATYGKLTLKFICTTGKLPVPWPTLVTTLSYGVQRFSRYPDHMKQHDFFKSAMPEGYVQERTIFFKDDGNYKTRAEVKFEGDTLVNRIELKGIDFKEDGNILGHKLEYSYNSRNIYIMADKQKNGIKVNFKIRHNIEDGSVQLADHYQQNTPIGDGPVLLPDNHYLSTQSALSKDPNEKRDHMVLLEFVTAAGITHGMDELYK	C70R:N144S:H148R:V150I	1.4095233794	888.845930966213	-197.01021720841527	-1.660484858921596	1.0	-67.61222885954243
746	MSKGEELFTGVVPILVELDGDVNGHKFSVSGEGEGDATYGKLTLKFICTTGKLPVPWPTLVTTLSYGVQRFSRYPDHMKQHDFFKSAMPEGYVQERTIFFKDDGNYKTRAEVKFEGDTLVNRIELKGIDFKEDGNILGHKLEYNYNSHSVYIMADKQKNGIKVNFKIRHNIEDGSVQLAVHYQQDTPIGDGPVLLPDNHYLSTQSALSKDPNEKRDHIVLLEFVTAAGITHGMDELYK	C70R:N149S:D180V:N185D:M218I	1.45774910412	887.783525338853	-210.3240233696997	-1.7104283741542272	-1.0	-282.6298965346868
747	MSKGEELFTGVVPILVELDGDVNGHKFSVSGEGEGDATYGKLTLKFICTTGKLPVPWPTLVTTLSYGVQRFSRYPDHMKQHDFFKSAMPEGYVQERTIFFKDDGNYKTRAEVKFEGDTLVNRIELKGIDFKEDGNILGHKLEYNYNSHNVYIMADKQKNGIKVDFKIRHNIEDGSVQLADHYQQNTPIGDGPVLLPDNHYLSTQSALSKDPNEKRDHMVLLEFVTAAGITHGMDELYK	C70R:N164D	1.50397143011	902.3986273814562	-199.30032511428	-1.6758826119559151	-1.0	-75.15882266040911
748	MSKGEELFTGVVPILVELDGDVNGHKFSVSGEGEGDATYGKLTLKFICTTGKLPVPWPTLVTTLSYGVQRFSRYPDHMKQHDFFKSAMPEGYVQERTIFFKDDGNYKTRAEVKFEGDTLVNRIELKGIDFKEDGNILGHKLEYNYNSHNVYIMADKQKNGIKVDFKIRHNIEDGSVQLADHYQQNTPIGDGPVLLPDNHYLSTQSALSKDPNEKRDHMVLQEFVTAAGITHGMDELYK	C70R:N164D:L221Q	1.30103072843	898.3805704650376	-204.7785429544747	-1.6682209287370957	-3.0	-98.37881772384259
749	MSKGEELFTGVVPILVELDGDVNGHKFSVSGEGEGDATYGKLTLKFICTTGKLPVPWPTLVTTLSYGVQRFSRYPDHMKQHDFFKSAMPEGYVQERTIFFKDDGNYKTRAEVKFEGDTLVNRIELKGIDFKEDGNILGHKLEYNYNSHNVYIMADKQKNGIKVNFKIRHNIEDGSVQLADHYQQNTPIGDGPVLLPDYHYLSTQSALSKDPNEKRDHMVLLEFVTAAGITHGMDELYK	C70R:N198Y	1.3010821097399998	904.5485809351494	-199.05884786322716	-1.6821032932826452	-5.0	-66.64434522739519
750	MSKGEELFTGVVPILVELDGDVNGHKFSVSGEGEGDATYGKLTLKFICTTGKLPVPWPTLVTTLSYGVQRFSRYRDHMKQHDFFKSAMPEGYVQERTILFKDDGNYKTRAEVKFEGDTLVNRIELKGIGFKEGGNILGHKLEYNYNSHNVYIMADKQKNGIKVNFKIRRNIEDGSVQLADHYQQNTPIGDGPVLLPDNHYLSTQSALSKDPNEKRDHMVLLEFVTAAGITHGMDELYK	C70R:P75R:F99L:D129G:D133G:H169R	1.4256161093700002	880.336846220388	-211.3185196109116	-1.7952706473214286	-6.0	-363.9124841694396
751	MSKGEELFTGVVPILVELDGDVNGHKFSVSGEGEGDATYGKLTLKFICTTGKLPVPWPTLVTTLSYGVQRFSRYPDHMKQHDFFKSAMREGYVQERTIFFKDDGNYKTRAEVKFEGDTLVNRIELKGFDFKEDGNILGHKLEYNYNSHNVYIMADKQKNGIKVNFKIRHNIEDGSVQLADHYQQNTPIGDGPVLLPDNLYLSTQSALSKDPNEKRDHMVLLEFVTAAGITHGMDELYK	C70R:P89R:I128F:H199L	1.30103074801	885.4696885111521	-208.94804695621133	-1.7419015339442665	-7.0	-259.4260389694233
752	MSKGEELFTGVVPILVELDGDVNGHKFSVSGEGEGDATYGKLTLKFICTTGKLPVPWPTLVTTLSYGVQRFSRYPDHMKRHDFFKSAMPEGYVQERTIFFKDDGDYKTRAEVKFEGDTLVNRIELKGVDFKEDGNILGHKLEYNYNSHIVYIMADKQKNGIKVNFKIRHNNEDGSVQLADHYQQNTPIGDGPVLLPDNHYLSTQSALSKDPNERRDHMVLLEFVTAAGITHGMDELYK	C70R:Q80R:N105D:I128V:N149I:I171N:K214R	1.30103091705	884.1981907278008	-208.62857909873128	-1.7364357539585658	2.0	-46.938332446093476
753	MSKGEELFTGVVPILVELDGDVNGHKFSVSGEGEGDATYGKLTLKFICTTGKLPVPWPTLVTTLSYGVQRFSRYPDHMKQHDFFKSAMPEGYVLERTIFFKDDGNYKTRAEVKFEGDTLVNRIELKGIDFKEDGNILGHKLEYNYNSHNDYIMADKQKNGIKVNFKIRHNIEDGSVQLADHYQQNTPIGDGPVLLPDNHYLSTQSALSKDPNEKRDHMVLLEFVTAAGITHGMDELYK	C70R:Q94L:V150D	1.30103026537	893.3995361004736	-204.40889267995956	-1.671898433140346	-8.0	-93.80581984040089
754	MSKGEELFTGVVPILVELDGDVNGHKFSVSGEGEGDATYGKLTLKFICTTGKLPVPWPTLVTTLSYGVQRFSHYPDHMKQHDFFKSAMPEGYVQERTIFFKDDGNYKTRAEVKFEGDTLVNRIELKGIDSKEDGNILGHKLEYNYNSHNVYIMADKQKNGIKVNFKIRHNIEDGSVQLADHYQQNTPIGDGPVLLPDNHYLSTQSALSKDPNEKRDRMVLLEFVTAAGTTHGMDELYK	C70R:R73H:F130S:H217R:I229T	1.44126747347	886.4320458128568	-217.32178093865517	-1.7847119740077428	-6.0	-281.57677279636425
755	MSKGEELFTGVVPILVELDGDVNGHKFSVSGEGEGDATYGKLTLKFICTTGKLPVPWPTLVTTLSYGVQRFSRYPDHMKQHDFFKSAMPEGYVQESTIFFKDDGNYKTRAEVKFEGDTLVNRIELKGIDPKEDGNILGHKLEYNYNSHNAYIMADKQKNGIKVNFKIRHNIEDGSAQLADHYQQNTPIGDGPVLLPDNHYLGTQSALSKDPNEKRDHMVLLEFVTAAGITHGMDELYK	C70R:R96S:F130P:V150A:V176A:S202G	1.5791812807700003	875.3530364699172	-217.90549856051803	-1.7622217450823103	-7.0	-497.86954799282336
756	MSKGEELFTGVVPILVELDGDVNGHKFSVSGEGEGDATYGKLTLKFICTTGKLPVPWPTLVTTLSYGVQRFRRYPDHMKQHDFFKSAMPEGYVQERTIFFKDDGNYRTRAEVKFEGDTLVNRIELKGIDFKEDGNILGHKLEYNYNSHNVYIMADKQKNGIKVNFKIRHDIEDGSVQLADHYQQNTPTGDGPVLLPDNHYLSTQSAQSKDPNEKRDHMVLLEFVTAAGITHGMDELYK	C70R:S72R:K107R:N170D:I188T:L207Q	1.30243979936	888.4247662278331	-215.7174471653998	-1.7794636317661832	-2.0	-333.9593363017244
757	MSKGEELFTGVVPILVELDGDVNGHKFSVSGEGEGDATYGKLTLKFICTTGKLPVPWPTLVTTLSYGVQRFSRYPDHMKQHDFFKSAMPEGYVQERTIFFKDDGNYKARAEVKFEGDTLVNRIELKGIDFKEDGNILGHKLEYNNNSHNAYIMADKQKNGIKVNFKIRHNIEDGSVQLADHYQQNTPIGDGPVLLPDNHYLSTQSALSRDPNEKRDHMVLLEFVTAAGITHGMDELYK	C70R:T108A:Y145N:V150A:K209R	1.3007251468	887.262629023211	-209.70575607195497	-1.6903337751116072	-2.0	-163.78350796352467
758	MSKGEELFTGVVPILVELDGDVNGHKFSVSGEGEGDATYGKLTLKFICTTGKLPVPWPTLVTTLSYGVQRFSRYPDHMKQHDFFKSAMPEGYVQERTIFFKDDGNYKTRAEVKFEGDALVNRIELKGIDFKEDGNILGHKLEYNYNSHNVYIMADKQKNGIKVNFKIRHNIEDGSEQLADHYQQNTPIGDGPVLLPDNHYLSTQSARSKDPNEKRDHMVLLEFVTAAGITHGMDELYK	C70R:T118A:V176E:L207R	1.3010298238299998	893.3424412246161	-213.20898367092013	-1.753826686314174	-8.0	-250.38967769027903
759	MSKGEELFTGVVPILVELDGDVNGHKFSVSGEGEGDATYGKLTLKFICTTGKLPVPWPTLVTTLSYGVQRFSRYPDHMKQHDFFKSAMPEGYVQERTIFFKDDGNYKTRAEVKFEGDALVNRIELKGIDFKEDGNILGHKLEFNYNSHNVYIMADKQKNGIKVNFKIRHNIEDGSVQLADHYQQNTPIGDGPVLLPDNHYLSTQSALSKDPNEKRDHMVLLEFVTAAGITHGMDELYK	C70R:T118A:Y143F	1.54363885247	896.902611012013	-202.98292437568307	-1.6744303022112166	0.0	-114.78494563725594
760	MSKGEELFTGVVPILVELDGDVNGHKFSVSGEGEGDATYGKLTLKFICTTGKLPVPWPTLVTTLSYGVQRFSRYPDHMKQHDFFKSAMPEGYVQERTIFFKDDGNYKTRAEVKFEGDTLVNRIELKGIDFKEDGNILGHKLEYNYNSHNVYIMADKQKNGIKVNFKIRHNIEDGSVQLADHYQQNTPIGDGPVLLPDNHYLSTQSALSKDPNEKRDHMVLLEFVTAAGIAHGMDELYK	C70R:T230A	1.88935477671	906.5603277801612	-196.9847955293953	-1.6664812905447823	-3.0	-88.46420639323702
761	MSKGEELFTGVVPILVELDGDVNGHKFSVSGEGEGDATYGKLTLKFICTTGKLPVPWPTLVTTLSYGVQRFSRYPDHMKQHDFFKSAMPEGYVQERAIFFKDDGNYKTRAEVKFEGDTLVNRIELKGIDFKEDGNILGHKLEYNYNSHNVYIMADKQKNGIKVDFKIRHNIVDGSVQLADHCQQNTPIGDGPALLPDNHYLSTQSALSKDPNEKRDHMVLLEFVTAAGITHGMDELYK	C70R:T97A:N164D:E172V:Y182C:V193A	1.7265710856599998	879.7317276456174	-210.30663250759244	-1.727134840829032	-7.0	-232.91285000039986
762	MSKGEELFTGVVPILVELDGDVNGHKFSVSGEGEGDATYGKLTLKFICTTGKLPVPWPTLVTTLSYGVQRFSRYPDHMKQHDFFKSAMPEGYVQERAIFFKDDGNYKTRAEVKFEGDTLVNRIELKGIDFKEDGNILGHKLEYNYNSHNVYIMADKQKNGIKVNFKIRHNIEDGSVQLADHYQQSTPIGDGPVLLPDNHYLSTQSALSEDPNEKRDHMVLLEFVTAAGITHGMDELYK	C70R:T97A:N185S:K209E	1.30112343925	891.3701421032797	-204.9201128669083	-1.6962383815220423	-1.0	-168.1677885669179
763	MSKGEELFTGVVPILVELDGDVNGHKFSVSGEGEGDATYGKLTLKFICTTGKLPVPWPTLVTTLSYGVQRFSRYPDHMKQHDFFKSAMPEGYVQERNIFFKDDGNYKTRAEVKFEGDTLVNRIELKGIDFKEDGNVLGHKLEYNYNGHNVYIMADKQKNGIKVNLKIRHNIEDGSVQLADHYQQNTPIGDGPVLLPDNHYMSTQSALSKDPNEKRDHMVLLEFVTAAGITHGMDGLYK	C70R:T97N:I136V:S147G:F165L:L201M:E235G	1.30111433643	885.0851911001855	-211.53252873942256	-1.7022288186209542	1.0	-219.85579880430708
764	MSKGEELFTGVVPILVELDGDVNGHKFSVSGEGEGDATYGKLTLKFICTTGKLPVPWPTLVTTLSYGVQRFSRYPDHMKQHDFFKSAMPEGYVQERTIFFKDDGNYKTRAEAKFEGDTLVNRIELKGIDFKEDGNILGHKLEYNYNSHNVYIMADKQKSGIKVNFKIRHNIEDGSEQLADHYQQNTPIGDGPVLLPDNHYLSTQSALSKDPNEKRDHMVLLEFVTAAGITHGMDELYK	C70R:V112A:N159S:V176E	1.31003428555	889.7581047923034	-213.96680813655257	-1.732731546674456	-5.0	-198.42835703937507
765	MSKGEELFTGVVPILVELDGDVNGHKFSVSGEGEGDATYGKLTLKFICTTGKLPVPWPTLVTTLSYGVQRFSRYPDHMKQHDFFKSAMPEGYVQERTIFFKDDGNYKTRAEEKFEGDTLVNRIEQKGIDFKEDGNILGHKLEYNYNSHNVYIMADKQKNGVKVNFKIRHNIEDGSVQLADHYQQNTPIGDGPVLLPDNHYLSTQSALSKDPNEKRDHMVLLEFVTAAGITHGMDELYK	C70R:V112E:L125Q:I161V	1.30543170403	885.4476344720706	-209.6620291210711	-1.7133880342755998	-5.0	-181.48810864332395
766	MSKGEELFTGVVPILVELDGDVNGHKFSVSGEGEGDATYGKLTLKFICTTGKLPVPWPTLVTTLSYGVQRFSRYPDHMKQHDFFKSAMPEGYVQERTIFFKDDGNYKTRAEVKFEGDTLVNRIELKGIDFKEDGNILGHKLEYNYNSHNAYIMGDKQKNGIKVNFKIRHNIEDGSVQLADHYQQNTPIGDGPVLPPDNHYLSTQSALSKDPNEKRDHMVLLEFVTAAGITHGMDELYK	C70R:V150A:A154G:L195P	1.30103060117	896.3796752817016	-210.7281397916377	-1.7382319314139232	-6.0	-280.5652360189867
767	MSKGEELFTGVVPILVELDGDVNGHKFSVSGEGEGDATYGKLTLKFICTTGKLPVPWPTLVTTLSYGVQRFSRYPDHMKQHDFFKSAMPEGYFQERTIFFKDDGNYKTRAEVKFEGDTLVNRIELKGIDFKEDGNILGHKLEYNYNSHNVYIMADKQKNGINVNFKIRHNIEDGSVQLADHYQQNTPIGDGPVPLPDNHYLSTQSALSKDPNEKRDHMVLLEFVAAAGITHGMDELYK	C70R:V93F:K162N:L194P:T225A	1.3006697847	886.6146864905422	-210.28069992735985	-1.7630224227905271	-6.0	-223.07813968731418
768	MSKGEELFTGVVPILVELDGDVNGHKFSVSGEGEGDATYGKLTLKFICTTGKLPVPWPTLVTTLSYGVQRFSRYPDHMKQHDFFKSAMPEGYGQERTIFFKDDGNYKTRAEVKFEGDTLVNRIELKGIDFKEDGNILGHKLEYYYNSHNVYIMADKQKNGIKVNFKIRHNIEDGSVQLADHYQQNTPIGDGPVLLPDNHYLSTQSALSKDPNEKRDHMVLLEFVTAAGITHGMDELYK	C70R:V93G:N144Y	1.30103302391	892.7342583708237	-205.54493023827672	-1.7493321555001395	-8.0	-201.83829027200264
769	MSKGEELFTGVVPILVELDGDVNGHKFSVSGEGEGDATYGKLTLKFICTTGKLPVPWPTLVTTLSYGVQRFSRYPDHMKQHDFFKSAMPEGYVQERTIFFKDDGNHKTRAEVKFEGDTLVNRIELKGIDFKEDGNILGHKLEYNYNSHNVYIMADKQKNGIKVNFKTRRNIEDGSVQLADHYQQNTPIGDGPVLLPDNHYLSTQSALSKDPNEKRDHMVLLEFVTAAGITHGMDELYK	C70R:Y106H:I167T:H169R	1.30167037995	887.3870044546702	-203.88257260993123	-1.7268644060407363	-2.0	-106.97191202383422
770	MSKGEELFTGVVPILVELDGDVNGHKFSVSGEGEGDATYGKLTLKFICTTGKLPVPWPTLVTTLSYGVQRFSRYPDHMKQHDFFKSAMPEGYVQERTIFFKDDGNHKTRAEVKFEGDTLVNRIELRGIDFKEDGNILGHKLEYNYNSHNVYIMADKQKNGIMVNFKIRHNIEDGSVQLADHYQQNTPIGDGPVLLPDNHYLSTQSALSKDPNEKRDHMVLLEFVTAAGITHGMGELYK	C70R:Y106H:K126R:K162M:D234G	1.30103092161	888.8977651944524	-209.2931345142424	-1.6984419141496931	0.0	-152.2406407315841
771	MSKGEELFTGVVPILVELDGDVNGHKFSVSGEGEGDATYGKLTLKFICTTGKLPVPWPTLVTTLSYGVQRFSRYPDHMKQHDFFKSAMPEGYVQERTIFFKDDGNHKTRAEVKFEGDTLVNRIELKGIDFKEDGSILGHKLEYNYNSHNVYIMADKQKSGIKVNFKIRHNIEDGSVQLADHYQPNTPIGDGPVLLPDNHYLSTQSALSKDPNEKRDHMVLLELVTAAGITHGMDELYK	C70R:Y106H:N135S:N159S:Q184P:F223L	1.3010935659899998	875.4399124900556	-214.3279543332756	-1.7405271530151367	1.0	-277.5304695910981
772	MSKGEELFTGVVPILVELDGDVNGHKFSVSGEGEGDATYGKLTLKFICTTGKLPVPWPTLVTTLSYGVQRFSRYPDHMKQHDFFKSAMPEGYVQERTIFFKDDGNYKTRAEVKFEGDTLVNRIELKGIDFKEDGNILGHKLECNYNSHNVYIMADEQKNGIKVNFKIRHNIEDGSAQLADHYQQNTPIGDGPVLLPDNHYLSTQSALSKDPNEKRDHMVLLEFVTAAGITHGMDELYK	C70R:Y143C:K156E:V176A	1.30103073363	892.6702086684904	-210.140262465924	-1.7327314104352678	-5.0	-192.07453854332493
773	MSKGEELFTGVVPILVELDGDVNGHKFSVSGEGEGDATYGKLTLKFICTTGKLPVPWPTLVTTLSYGVQRFSRYPDHMKQHDFFKSAMPEGYVQERTIFFKDDGNYKTRAEVKFEGDTLVNRIELKGIDFKEDGNILGHKLEHNYNSHNVYIMADKQKNGIKVNFKIRHNIEDGSVQLADHYQQNTPIGDGPVLLPDNHYLSTQSALSKGPNEKRDHMVLLEFVTAAGITHGMDELYK	C70R:Y143H:D210G	1.30102984133	893.5601761620264	-207.9776663593948	-1.7295191628592357	-2.0	-150.65875562564145
774	MSKGEELFTGVVPILVELDGDVNGHKFSVSGEGEGDATYGKLTLKFICTTGKLPVPWPTLVTTLSYGVQRFSRYPDHMKQHDFFKSAMPEGYVQERTIFFKDDGNYKTRAEVKFEGDTLVNRIELKGIDFKEDGNILGHKLEYNHNSHNVYIMADKQKNGIKVNFKIRHNIEDGSVQLADHYQQNTPIGDGPVLLPDNHYLSTQSALSKDPNEKRDHMVLLEFVTAAGITHGMDELYK	C70R:Y145H	1.6617260203600002	901.8570156482738	-203.27228731289503	-1.680205617632185	-1.0	-48.83446504841574
775	MSKGEELFTGVVPILVELDGDVNGHKFSVSGEGEGDATYGKLTLKFICTTGKLPVPWPTLVTTLSYGVQRFSRYPDHMKQHDFFKSAMPEGYVQERTIFFKDDGNYKTRAEVKFEGDTLVNRIELKGIDFKEDGNILGHKLEYNHSSHNVYIMADKQKNGIKVNFKIRHNIEDGSVQLADHYQQNTPIGDGPVLLPDNHYLSAQSALSKDPNEKRDHMVLLEFVTAAGITHGMDELYK	C70R:Y145H:N146S:T203A	1.3010298608700002	893.8797009201535	-209.79821674898267	-1.6792868205479212	0.0	-109.68095205967116
776	MSKGEELFTGVVPILVELDGDVNGHKFSVSGEGEGDATYGKLTLKFICTTGKLPVPWPTLVTTLSYGVQRFSRYPDHMKQHDFFKSAMPEGYVQERTIFFKDDGNYKTRAEVKFEGDTLVNRIELKGIDFKEDGNILGHKLEYNYNSHNVYIMADKQKNGIKVNFKIRHNIEDGSVQLADHYQQNTPIGDGPVLLPDNHYLSTQSALSKDPNEKRDHMVLLEFVTAAGITHGMDELCK	C70R:Y237C	1.5274280396000002	906.5603277801612	-197.5971965380013	-1.6708037512642997	-6.0	-46.938332446093476
777	MSKGEELFTGVVPILVELDGDVNGHKFSVSGEGEGDATYGKLTLKFICTTGKLPVPWPTLVTTLSYGVQRFSRHPDHMKQHDFFKSAMPGGYVQERTIFFKDDGNYKTRAEVKFEGDTLVNRIELKGIDFKEDGNILGHKLEYNYNSHNVYIMADKQKNGIKVNFKIRHNIEDGSVQLADHYQQNTPIGDGPVLLPDNHYLSTQSALSKDPNEKRDHMVLLEFVTAAGITHGMDELYK	C70R:Y74H:E90G	1.6284367780899998	896.286677295645	-207.1877382583916	-1.7095008577619282	-3.0	-113.89263348237051
778	MSKGEELFTGVVPILVELDGDVNGHKFSVSGEGEGDATYGKLTLKFICTTGKLPVPWPTLVTTLSYGVQRFSRHPDHMKQHDFFKSAMPEGYVQERTIFFKDDGNYKTRAEVKFEGDTLVNRIELKGIDFKEDGNILGHKLEYNYNSHNVYIMADKQKNGIKVNFKIRHNNEDGSMQLADHYQQNTPIGDGPALLPDNHYLSTQSALSKDPNEKRDHMVLLEFVTAAGITHGMDELYK	C70R:Y74H:I171N:V176M:V193A	1.30806555161	884.5643169458017	-215.4959763400257	-1.7494486400059288	-2.0	-235.52541844970187
779	MSKGEELFTGVVPILVELDGDVNGHKFSVSGEGEGDATYGKLTLKFICTTGKLPVPWPTLVTTLSYGVQRFSRYPDHMKQHDFFKSAMPEGFVQERTIFFKDDGNYKTRAEVKFVGDTLVNRIELKGIDFKEDGNILGHKLEYNYNSHNVYIMADKQMNGIKVNFKIRLNIEDGSVQLADHYQQNTPIGDGPVLLPDNHYLSTQSALSKDPNEKRDHMVLLEFVTAAGITHGMDELYK	C70R:Y92F:E115V:K158M:H169L	1.30103173305	884.6505351273545	-209.3318218924105	-1.7139780861990792	-6.0	-165.3390287476575
780	MSKGEELFTGVVPILVELDGDVNGHKFSVSGEGEGDATYGKLTLKFICTTGKLPVPWPTLVTTLSYGVQSFSRYPDHMKQHDFFKSAMPEGYVQERTIFFKDDGNYKTRAEVKFEGDTLVNRIELKGIDFKEDGNILGHKLEYNYNSHNVYIMADKQKNGIKVNFKIRHNIEDGSVQLADHYQQNTPIGDGPVLLPDNHYLSTQSALSKDPNEKRDHMVLLEFVTAAGITHGMDELYK	C70S	3.554548811055	906.5603277801612	-194.54419465735555	-1.6289122445242743	-1.0	-16.5197211103391
781	MSKGEELFTGVVPILVELDGDVNGHKFSVSGEGEGDATYGKLTLKFICTTGKLPVPWPTLVTTLSYGVQSFSRYPDHMKQHDFFKSAMPEGYVQERTIFFKDDGNYKTRGEVKFEGDTLVNRIELKGIDFKEDGNILGRKLEYNYNSHNVYIMADKQKNGIKVNFKIRHNIEDGSVQLADHYQQNTPIGDGPVLLPDNHYLSTQSAQSKDPNEKRDHMVLLEFVTAAGITHGMDELYK	C70S:A110G:H139R:L207Q	1.30103003596	893.75253628671	-206.52562821283937	-1.7137917109898158	-3.0	-158.5716612567278
782	MSKGEELFTGVVPILVELDGDVNGHKFSVSGEGEGDATYGKLTLKFICTTGKLPVPWPTLVTTLSYGVQSFSRYPDHMKQHDFFKSTMPEGYVQERTIFFKDDGNYKTRAEVMFEGDTLVNRIELKGIDFREDGNILGHKLEYNYNSHNVYIMADKQKNGIKVNFKIRHNIEDGSVQLADHYQQNTPIGDGPVLLPDNHYLSTRSALSKDPNEKRDHMVLLEFVTAAGITHGMDELYK	C70S:A87T:K113M:K131R:Q204R	3.19707238525	890.0662816035938	-212.38466436043385	-1.6670954568045482	2.0	-100.15311577332346
783	MSKGEELFTGVVPILVELDGDVNGHKFSVSGEGEGDATYGKLTLKFICTTGKLPVPWPTLVTTLSYGVQSFSRYPDHMKQHDFFKSAMPEGYVQERTIFFKGDGNYKTRAEVKFEGDTLVNRIELKGIDFKEDGNILGHKLEYNYNSHNVYIMADKQKSGIKVNFKIRHNTEDGSVQLADHYQQNTPIGDGPVLLPDNHYLSTQSALSKDPNEKRDHMVLLEFVTAAGITHGVDELYK	C70S:D102G:N159S:I171T:M233V	3.49764242335	895.1471022270307	-205.6185726411641	-1.6679213387625558	-1.0	-110.5688345968507
784	MSKGEELFTGVVPILVELDGDVNGHKFSVSGEGEGDATYGKLTLKFICTTGKLPVPWPTLVTTLSYGVQSFSRYPDHMKQHDFFKSAMPEGYVQERTIFFKDDGNYKTRAEVKFEGGTLVNRIELKGIDFKEDGNILGHKLEYNYNSHNVYIMADKQKNGIKVNFKIRHNIEDGSVQLADHYQQNTPIGDGPVLLPDNHYLSTQSALSKDPNEKRDHMVLLEFVTAAGITHGMDELYK	C70S:D117G	3.56475279335	903.447766975788	-199.56782496348023	-1.6425610951014928	-2.0	-18.985465252048606
785	MSKGEELFTGVVPILVELDGDVNGHKFSVSGEGEGDATYGKLTLKFICTTGKLPVPWPTLVTTLSYGVQSFSRYPDHMKQHDFFKSAMPEGYVQERTIFFKDDGNYKTRAEVKFEGDTLVNRIELKGIDFKEDGNILGHKLEYNYNSHNVYIMADKQKNGIKVNFKIRHNIEDGSVQLADHYQQNTPIGDGPVLLPGNHYLSTQSALSKDPNEKRDHMVLLEFVTAAGITHGMDELYK	C70S:D197G	3.5738812506699995	902.797774866228	-197.739015776664	-1.6433831623622353	-2.0	-18.63903972104451
786	MSKGEELFTGVVPILVELDGDVNGHKFSVSGEGEGDATYGKLTLKFICTTGKLPVPWPTLVTTLSYGVQSFSRYPVHMKQHDFFKSAMPEGYVQERTIFFKDDGNYKTRAEVKFEGDTLVNRIELKGIDFKEDGNILGHKLEYNYNSHNVYIMADKQKNGIKVNFTIRHNIEDGSVQLANHYQQNTPIGDGPVLLPDNHYLSTQSALSKDPNEKRDHMVLLEFVTAAGITHGMDELYK	C70S:D76V:K166T:D180N	3.39689075367	893.8493057854639	-195.0647548623383	-1.62483515058245	-3.0	-62.46812999786479
787	MSKGEELFTGVVPILVELDGDVNGHKFSVSGEGEGDATYGKLTLKFICTTGKLPVPWPTLVTTLSYGVQSFSRYPDHMKQHVYFKSAMPEGYVQERTIFFKDDGNYKTRAEVKFEGDTLVNRIELKGIDFKEDGNILGHKLEYNYNSHNVYIMADKQKNGIKVNFKIRHNIEDGSVQLADHYQQNTPIGDGPVLLPDNHYLSTQSALSKDPNEKRDHMVLLEFVTAAGIAHGMDELYK	C70S:D82V:F83Y:T230A	1.3010425150700002	895.9996217777607	-202.08128451928496	-1.7191967282976424	-1.0	-261.30969394141806
788	MSKGEELFTGVVPILVELDGDVNGHKFSVSGEGEGDATYGKLTLKFICTTGKLPVPWPTLVTTLSYGVQSFSRYPDHMKQHDFFKSAMPEGYVQERTIFFKDDGNYKTRAEVKFVGDALVSRIELKGIDFKEDGNILGHKLEYNYNSHNVYIMADKQKNGIKVNFKIRHNIEDGSVQLADHYQQNTPIGDGPVLLPDNHYLSTQSALSKDPNEKRDHMVLLEFVTAAGITHGMDELYK	C70S:E115V:T118A:N121S	3.25948036257	890.6654629650666	-208.03854804858565	-1.6713875361851285	-3.0	-129.3603617331405
789	MSKGEELFTGVVPILVELDGDVNGHKFSVSGEGEGDATYGKLTLKFICTTGKLPVPWPTLVTTLSYGVQSFSRYPDHMKQHDFFKSAMPEGYVQERTIFFKDDGNYKTRAEVKFEGDTLVNRIKLKGIDFKEDGNILGHKLEYNYNSHNVYIMADKQKNGIKVNFKIRHNIEDGSVQLADHYQQNTPIGDGPVLLPDNHYLSTQSALSKDPNEKRDHMVLLEFVTAAGITHGMDELYK	C70S:E124K	3.52957983294	903.0678873509067	-199.24652490392327	-1.6252588544573103	0.0	-30.81646946174351
790	MSKGEELFTGVVPILVELDGDVNGHKFSVSGEGEGDATYGKLTLKFICTTGKLPVPWPTLVTTLSYGVQSFSRYPDHMKQHDFFKSAMPEGYVQERTIFFKDDGNYKTRAEVKFEGDTLVNRIELKGIDFKGDGNILGHKLEYNYNSHNVYIMADKQKNGIKVNFKIRHNIEDGSVQLADHYQQNTPIGDGLVLLPDNHYLSTQSALSKDPNEKRDHMVLLEFVTAAGISHGMDELYK	C70S:E132G:P192L:T230S	3.25877483674	895.946138017568	-200.33701022341847	-1.6551530020577567	-4.0	-115.30583625360606
791	MSKGEELFTGVVPILVELDGDVNGHKFSVSGEGEGDATYGKLTLKFICTTGKLPVPWPTLVTTLSYGVQSFSRYPDHMKQHDFFKSAMPEGYVQERTIFFKDDGNYKTRAEVKFEGDTLVNRIELKGIDSKEDGNILRHKLEYNYNSHNVYIMADKQKNGIKVIFKIRHNIEDSSVQLADHYQQNTPIGDGPVPLPDNHYLSTQSALSKDPNEKRDHMVLLEFVTAAGITHGMDELYK	C70S:F130S:G138R:N164I:G174S:L194P	1.3034867284799998	878.0700486477672	-218.23767927661535	-1.8071449824741908	-10.0	-372.90625434139656
792	MSKGEELFTGVVPILVELDGDVNGHKFSVSGEGEGDATYGKLTLKFICTTGKLPVPWPTLVTTLSYGVQSFSRYPDHMKQHDLFKSAMPEGYVQERTIFFKDDGNYKTRAEVKFEGDTLVNRIELKGIDFKEDGNILGHKLEYNYNSHNVYIMADKQKNGIRVNFKIRHNIEDGSVQLADHYQQNTPIGDGPVLLPDNHYLSTQSALSKDPNEKRDHMVLLEIVTAAGITHGMDELYK	C70S:F83L:K162R:F223I	1.5435559527	893.1602297665004	-202.00188839063048	-1.6730082375662667	3.0	-109.16717422106036
793	MSKGEELFTGVVPILVELDGDVNGHKFSVSGEGEGDATYGKLTLKFICTTGKLPVPWPTLVTTLSYGVQSFSRYPDHMKQHDSFKSAMPEGYVQERTIFFKDDGNYKTRAEVKFGGDTLVNRIELEGIDFKEDGNILGHKLEYNYNSHNVYIMADKQKNGIKVNFKIRHYIEDGSVQLADHYQQNTPIGDGPVLLPDNHYLSTQSALSKDPNEKRDHMVLLEFVTAAGITHGMDELYK	C70S:F83S:E115G:K126E:N170Y	1.30103001211	878.5684978490235	-212.55602870509028	-1.725056784493583	-6.0	-265.2925063405752
794	MSKGEELFTGVVPILVELDGDVNGHKFSVSGEGEGDATYGKLTLKFICTTGKLPVPWPTLVTTLSYGVQSFSRYPDHMKQHDSFKSAVPEGYVRERTIFFKDDGNYKTRAEVKFEGDTLVNRIELKGIDFKGDGNILGHKLEYNYNSHNVYIMADKQKNGIKVNFMIRHNIEDGSVQLADHYQQNTPIGDGPVLLPDNHYLSTQSALSKDPNEKRDHMVLLEFVTAAGVTHGMDELYK	C70S:F83S:M88V:Q94R:E132G:K166M:I229V	1.3885073570299995	872.1574686534977	-217.14018781483173	-1.7505900519234794	-1.0	-319.03535639806984
795	MSKGEELFTGVVPILVELDGDVNGHKFSVSGEGEGDATYGKLTLKFICTTGKLPVPWPTLVTTLSYGVQSFSRYPDHMKQHDYFKSAMPEGYVQERTIFFKDDGNHKTRAEVKFEGDTLVNRIELKGIDFKEDGNILGHKLEYNYNSHNVYIMADKQKNGIKVNFKIRHNIEDGSVQLADHYQQNTPIGDGPVLLPDNHYLSTQTALSKDPNEKRDHMVLLEFVTAAGITHGMDELYK	C70S:F83Y:Y106H:S205T	1.5534653184	892.8811671683416	-205.40885315462947	-1.6661995479038785	6.0	-138.92770445183328
796	MSKGEELFTGVVPILVELDGDVNGHKFSVSGEGEGDATYGKLTLKFICTTGKLPVPWPTLVTTLSYGVQSFSRYPDHMKQHDFLKSAMPEGYVQERTIFFKDDGNYKTRAEVKFEGDTLVNRIELKGIDIKEDGNILGHKLEYNYNSHNVYFVADKQKNGIKVNFKIRHNIEDGSVQLADHYQQNTPIGDGPVLLPDNHYLSTQSALSKDPNEKRDHMVLLEFVTAAGITHGMGELYK	C70S:F84L:F130I:I152F:M153V:D234G	1.42816181722	885.9840716790754	-209.2911110408604	-1.732731546674456	0.0	-309.87811624915173
797	MSKGEELFTGVVPILVELDGDVNGHKFSVSGEGEGDATYGKLTLKFICTTGKLPVPWPTLVTTLSYGVQSFSRYPDHMKQHDFLKFAMPEGYVQERTIFFKDDGNYKTRAEVKFEGDTLVNRIELKGIDFKEDGNILGHKLEYNYNSHNVYIMADKQKNGIKVNFKIRHNIEDGSVQLADHYQQNTPIGDGPVLPPDNHYLSTQSALSKDPNEKRDHMVLLEFVTAAGITHGMDELYK	C70S:F84L:S86F:L195P	1.30103081594	887.9385103144964	-210.62065014615652	-1.7463036945887975	-5.0	-277.3754518454755
798	MSKGEELFTGVVPILVELDGDVNGHKFSVSGEGEGDATYGKLTLKFICTTGKLPVPWPTLVTTLSYGVQSFSRYPDHMKQHDFLKSAMPEGHVQERTIFFKDDGNYKTRAEVRFEGDTLVSRIELKGIDFKEDGNILGHKLEYNYNSHNVYIMADKQMNGVKVNFKVRHNIEDGSVQLADHYQQNTPIGDGPVLLPDNHYLSTQSALSKDPNEKRDHMVLLEFVTAAGITHGMDELYK	C70S:F84L:Y92H:K113R:N121S:K158M:I161V:I167V	1.68209372099	872.9801000937828	-220.61272306367755	-1.6965669904436385	11.0	-139.7553497585433
799	MSKGEELFTGVVPILVELDGDVNGHKFSVSGEGEGDATYGKLTLKFICTTGKLPVPWPTLVTTLSYGVQSFSRYPDHMKQHDFSKSAMPEGYVQERTIFFKDVGNYKTRAEVKFEGDTLVNRIEPKGIDFKEDGNILGHKLEYNYNSHNVYIMADKLKNGIKVNFKIRHNIEDGSVQLADHYQQNTPIGDGPVLLPDNHYLSTQSALSKDPNEKRDHMVLLEFVTAAGITHGMDELYK	C70S:F84S:D103V:L125P:Q157L	1.30002385521	880.9707747948023	-211.99867618456483	-1.7551274980817522	-11.0	-326.5418271210984
800	MSKGEELFTGVVPILVELDGDVNGHKFSVSGEGEGDATYGKLTLKFICTTGKLPVPWPTLVTTLSYGVQSFSRYPDHMKQHDFYKSAMPEGYVQERTIFFKDDGNYKARAEVKFEGDTLVNRIELKGIDFKEDGNILGHKLEYNYNSHNVYIMADKQKNGIKVNFKIRHNIEDGSVQLADHYQQNTPIGDGPVLLPDSHYLSTQSALSKDPNEKRDHMVLLEFVTAAGITHGMVELYK	C70S:F84Y:T108A:N198S:D234V	1.3012571672	893.4290937843234	-201.3654214479029	-1.635262898036412	0.0	-101.1811100759584
801	MSKGEELFTGVVPILVELDGDVNGHKFSVSGEGEGDATYGKLTLKFICTTGKLPVPWPTLVTTLSYGVQSFSRYPDHMKQHDFFKSAMPEGYVQERTILFKDDGYYKTRAEVKFEGDTLVNRIELKGIDFKEDGNILGHKLEYNYNSHNVYIMADKQKNGIKVNFKIRHNIEDGSVQLADHYQQNTPIGDGPVLLPDNHYLSTQSALSKDPNEKRDHMVLLEFVTAAGITHGLDEQYK	C70S:F99L:N105Y:M233L:L236Q	3.5551374407800003	897.9096257913907	-193.955722052604	-1.6103368486676897	-2.0	-46.8642498715259
802	MSKGEELFTGVVPILVELDGDVNGHKFSVSGEGEGDATYGKLTLKFICTTGKLPVPWPTLVTTLSYGVQSFSRYPDHMKQHDFFKSAMPEGYVQERTIFLKDDGNYKTRAEVKFEGDTLVSRIELKGIDFKEDGNILGHKLEYNYNSHNVYIMADTQKNGIKVNFKIRHNIEDGSVQLADHYQQNTPIGDGPVLLPDNHYLSTQSALCKDPNEKRDHMVLLEFVTAAGITHGMDELYK	C70S:F100L:N121S:K156T:S208C	1.30103000019	887.6168217571267	-211.02094591781497	-1.6858549118041992	-1.0	-188.70627499320065
803	MSKGEELFTGVVPILVELDGDVNGHKFSVSGEGEGDATYGKLTLKFICTTGKLPVPWPTLVTTLSYGVQSFSRYPDRMKQHDFFKSAMPEGYVQERTIFFKDDGNYKTRAEVKFEGDTLVNRIELKGIDFKEDGNILGHKLEYNYNSHNVYIMADKQKNGIKVNFKIRHNIEDGSVQLADHYQQNTPIGDGPVLLPDNHHLSTQSALSKDPNEKRDHMVLLKFVTAAGITHGMDELYK	C70S:H77R:Y200H:E222K	1.30103000631	886.7840110846746	-208.44532358273864	-1.6759745734078544	2.0	-67.96003288636818
804	MSKGEELFTGVVPILVELDGDVNGHKFSVSGEGEGDATYGKLTLKFICTTGKLPVPWPTLVTTLSYGVQSFSRYPDHMKQYDFFKSAMPEGYVQERTIFFKDDGNYKTRAEVKFEGDTLVNRIELKGIDFKEDGNILGHKLEYNYNSHNVYIMADKQKNGIKVSFKIRHNIEDGSVQLADHYQQNTPIGDGPVLLPDNHYLSTQSALSKDPNEKRDHMVLLEFVTAAGITHGMDELYK	C70S:H81Y:N164S	3.40242072498	902.2109270828488	-200.34145120158792	-1.6479098456246513	2.0	-54.59190316392706
805	MSKGEELFTGVVPILVELDGDVNGHKFSVSGEGEGDATYGKLTLKFICTTGKLPVPWPTLVTTLSYGVQSFSRYPDHMKQHDFFKSAMPEGYVQERTIFFKDDGNYKTRAEVKFEGDTLVNRIELKGTDFKEDGNILGHKLEYNYNSHNVYIMADKQKNGIKVNFKIRHNIEDGSVQLADHYQQNTPIGDGPVLLPDNHYLSTQSALSKDPNEKRDHMVLLEFVTAAGITHGMDELYK	C70S:I128T	3.36925896385	905.150400312069	-190.95935142412785	-1.6128367015293663	-2.0	-29.199975828412864
806	MSKGEELFTGVVPILVELDGDVNGHKFSVSGEGEGDATYGKLTLKFICTTGKLPVPWPTLVTTLSYGVQSFSRYPDHMKQHDFFKSAMPEGYVQERTIFFKDDGNYKTRAEVKFEGDTLVNRIELKGIDFKEDGNILGHKLEYNYNSHNVYTMADKQKNGTKVNFKIRHYIEDGSVQLADHYQQNTPIGDGPVLLPDNHYLSTQSALSKDPNEKRDHMVLLEFVTAAGITHGMDELYK	C70S:I152T:I161T:N170Y	1.30103145741	887.4991986105342	-204.7806378789246	-1.6608472551618303	-5.0	-247.55047339883947
807	MSKGEELFTGVVPILVELDGDVNGHKFSVSGEGEGDATYGKLTLKFICTTGKLPVPWPTLVTTLSYGVQSFSRYPDHMKQHDFFKSAMPEGYVQERTIFFKDDGNYKTRAEVKFEGDTLVNRIELKGIDFKEDGNILGHKLEYNYNSHNVYIMADKQKNGIKVNFKIRHNTEDGSVQLADHYQQNTPIGDGPVLLPDNHYLSTQSALSKDPNEKRDHMVLLEFVTAAGITHGMDELYK	C70S:I171T	3.4383255010800005	903.2801392818028	-196.6314985342324	-1.6357130323137556	-2.0	-56.24708951298047
808	MSKGEELFTGVVPILVELDGDVNGHKFSVSGEGEGDATYGKLTLKFICTTGKLPVPWPTLVTTLSYGVQSFSRYPDHMKQHDFFKSAMPEGYVQERTIFFKDDGNYKTRAEVKFEGDTLVNRIELKGIDFKEDGNILGHKLEYNYNSHNVYIMADKQKNGIKVNFKIRHNIEDGSVQLADHYQQNTPIGDGPVLLPDNHYLSTQSALSKDPNEKRDHMVLLEFVTAAGTTRGMDELYK	C70S:I229T:H231R	3.49446668945	906.5603277801612	-199.1296427436173	-1.6465647561209542	-2.0	-28.048084165334814
809	MSKGEELFTGVVPILVELDGDVNGHKFSVSGEGEGDATYGKLTLKFICTTGKLPVPWPTLVTTLSYGVQSFSRYPDHMKQHDFFKSAMPEGYVQERTNFFKDDGNYKTRAEVKFEGDTLVNRIGLKGIDFKEDGNILGHKLEYNYNSHNVYIMADKQKNGIKVNSKIHHNIEDGSVQLADHYQQNTPIGDGPVLLPDNHYLSTQSALSKDPNEKRDHMVLLEFMTAAGITHGMDELYK	C70S:I98N:E124G:F165S:R168H:V224M	1.68767175071	872.3672303154376	-213.57648507878184	-1.6860339300973075	-6.0	-278.7387931062589
810	MSKGEELFTGVVPILVELDGDVNGHKFSVSGEGEGDATYGKLTLKFICTTGKLPVPWPTLVTTLSYGVQSFSRYPDHMKQHDFFKSAMPEGYVQERTTFFKDDGNYKTRAEVKFEGDTLVNRIELKGIDFKEDGNILGHKLEYNYNSHNVYIMADKQKNGIKVNFKIRHNIEDGSVQLADHYQQNTPIGDGPVQLPDNHYLSTQSALSKDPNEKRDRMVLLEFVTAAGITHGMDELYK	C70S:I98T:L194Q:H217R	1.30259846561	890.0727958425396	-208.12586790695784	-1.7117325919015067	-4.0	-134.68372140413655
811	MSKGEELFTGVVPILVELDGDVNGHKFSVSGEGEGDATYGKLTLKFICTTGKLPVPWPTLVTTLSYGVQSFSRYPDHMKQHDFFKSAMPEGYVQERTTFFKDDGNYKTRAEVKFEGDTLVNRIELKGIDFKEDGNILGHKLEYNYNSHNVYIMADKQKNGIKVNFKIRHNIEDGSVQLADHYQQNTPIGDGPVLLPDNHYQSTQSALSKDPNEKRDHMALLEFVTAAGITHGMDELYK	C70S:I98T:L201Q:V219A	1.42285805801	890.7342375508397	-207.39271879568696	-1.710197993687221	-4.0	-126.8671242853908
812	MSKGEELFTGVVPILVELDGDVNGHKFSVSGEGEGDATYGKLTLKFICTTGKLPVPWPTLVTTLSYGVQSFSRYPDHMKQHDFFKSAMPEGYVQERTIFFKDDGNYKTRAEVEFEGDTLVNRIELKGIDFKEDGNILGHKLEYNYNSHNVYIMADKQKNGIKVNFKIRHNIEDGSVQLADHYQQNTPIGDGPVLLPDNHYLSTQSALSKDPNEKRDHMVLLEFVTAAGITHGMDELYK	C70S:K113E	1.3021057404799998	901.3658417610976	-198.9007281251252	-1.6489924022129605	0.0	-74.33499359877337
813	MSKGEELFTGVVPILVELDGDVNGHKFSVSGEGEGDATYGKLTLKFICTTGKLPVPWPTLVTTLSYGVQSFSRYPDHMKQHDFFKSAMPEGYVQERTIFFKDDGNYKTRAEVKFEGDTLVNRIELKGIDFKEDGNILGHKLEYNYNSHNVYIMADEQKNGIKVNFKIRHNIEDGSVQLADHYQQNTPIGDGPVLLPDNHYLSTQSAQSKDPNEKRDHMVLLEFVTAAGITHGMDELYK	C70S:K156E:L207Q	1.30537363586	902.9205231118368	-201.57950511947277	-1.677285875592913	-2.0	-126.72477316717081
814	MSKGEELFTGVVPILVELDGDVNGHKFSVSGEGEGDATYGKLTLKFICTTGKLPVPWPTLVTTLSYGVQSFSRYPDHMKQHDFFKSAMPEGYVQERTIFFKDDGNYKTRAEVKFEGDTLVNRIELKGIDFKEDGNILGHKLEYNYNSHNVYIMADRQKNGIKVNFKIRHNIEDGSVQLADHYQQNTPIGDGPVLLPDNHYLSTQSALSKDPNEKRDHMVLLEFVTAAGITHGMDELYK	C70S:K156R	3.4077712683200003	906.5603277801612	-196.39024939015508	-1.636554718017578	2.0	-20.05479450086531
815	MSKGEELFTGVVPILVELDGDVNGHKFSVSGEGEGDATYGKLTLKFICTTGKLPVPWPTLVTTLSYGVQSFSRYPDHMKQHDFFKSAMPEGYVQERTIFFKDDGNYKTRAEVKFEGDTLVNRIELKGIDFKEDGNILGHKLEYNYNSHNVYIMADRQKNGIKVNFKIRHNIEDGSVQLADHYQQNTPIGDGPVLLPDNHYLSTLSALSKDPNEKRDHMVLLEFVTAAGITHGMDELYK	C70S:K156R:Q204L	3.27397987786	900.3794518335119	-201.9880230911076	-1.6493007114955358	0.0	-55.57949194199868
816	MSKGEELFTGVVPILVELDGDVNGHKFSVSGEGEGDATYGKLTLKFICTTGKLPVPWPTLVTTLSYGVQSFSRYPDHMKQHDFFKSAMPEGYVQERTIFFKDDGNYKTRAEVKFEGDTLVNRIELKGIDFKEDGNILGHKLEYNYNSHNVYIMADKQKNGITVNFKIRHNIEDGSVQLADHYQQNTPIGDGPVLLPDNHYLSTQSALSKDPNEKRDHMVLLEFVTAAGITHGMDELYK	C70S:K162T	3.53553980617	901.3789464168776	-197.892434258014	-1.6365128925868444	-2.0	-29.63492221453965
817	MSKGEELFTGVVPILVELDGDVNGHKFSVSGEGEGDATYGKLTLKFICTTGKLPVPWPTLVTTLSYGVQSFSRYPDHMKQHDFFKSAMPEGYVQERTIFFKDDGNYKTRAEVKFEGDTLVNRIELKGIDFKEDGNILGHKLEYNYNSHNVYIMADKQKNGIKVNFKIRHNIEDGSVQLADHYQQNTPIGDGPVLLPDNHYLSTQSALSKDPNEERDHMVLLEFVTAAGITHGMDELYK	C70S:K214E	3.52226880227	903.5234786491974	-195.4391367025673	-1.6295273644583566	0.0	-24.823380258650317
818	MSKGEELFTGVVPILVELDGDVNGHKFSVSGEGEGDATYGKLTLKFICTTGKLPVPWPTLVTTLSYGVQSFSRYPDHMEQHDFFKSAMPEGYVQERTIFFKDDGNYKTRAEVKFEGDTLVNRIELKGIDFKEDGNILGHKLEYNYNSHNVYIMADKRKNGIKVNFKIRHNIEDGSVQLADHYQQNTPIGDGPVLLPDNHYLSTQSALSKDPNEKRGHMVLLEFVTAAGITHGMDELYK	C70S:K79E:Q157R:D216G	1.30103015625	895.2522024565669	-208.86085860058665	-1.6907599312918526	0.0	-134.87290302915048
819	MSKGEELFTGVVPILVELDGDVNGHKFSVSGEGEGDATYGKLTLKFICTTGKLPVPWPTLVTTLSYGVQSFSRYPDHMMQHDFFKSAMPEGYVQERTIFFKDDGNYKARAEVRFEGDTLVNRVELKGIDFKEDGNILGHKLEYNYNSHNVYIMADKQKNGIKVNFKIRHNIEDGSVQLAGHYQQNAPIGDGPVLLPDNHYLSTQSALSKDPNEKRDHMVLLEFVTAAGITHGMDVLYK	C70S:K79M:T108A:K113R:I123V:D180G:T186A:E235V	1.58974867768	874.604665801301	-214.5178991742432	-1.6738838468279158	0.0	-176.5695142804027
820	MSKGEELFTGVVPILVELDGDVNGHKFSVSGEGEGDATYGKLTLKFICTTGKLPVPWPTLVTTLSYGVQSFSRYPDHMRQHDFFKSAMPEGYVQGRTIFFKDDGTYKARAEVKFEGDTLVNRIELKGIDFKEDGSILGHKLEYNYNSRNVYIMADKQKNGIKVSFKIRHNIEDGSVQLADHYQQNTPIGDGPVLLPDNHYLSTQSALSKDPNEKRDHMVLLEFVTAAGITHGMDVLYK	C70S:K79R:E95G:N105T:T108A:N135S:H148R:N164S:E235V	1.3010276402299998	873.4821023126766	-211.0385606698692	-1.663952418736049	-1.0	-211.1061138063623
821	MSKGEELFTGVVPILVELDGDVNGHKFSVSGEGEGDATYGKLTLKFICTTGKLPVPWPTLVTTLSYGVQSFSRYPDHMKQHDFFRSAMPEGYVQERTIFFKDDGNYKTRAEVKFEGDTLVNRIELKGIDFKEDGNILGHKLEYNYNSHNVYIMADKQKNGIKVNFKIRHNIEDGSVQLADHYQQNTPIGDGPVLLPDNHYLSTQSALSKDPNEKRDHMVLLEFVTAAGITHGMDELYK	C70S:K85R	1.5940723854700003	900.2034737071472	-196.8736738152802	-1.6202471596854071	2.0	-16.519741686456108
822	MSKGEELFTGVVPILVELDGDVNGHKFSVSGEGEGDATYGKLTLKFICTTGKLPVPWPTLVTTLSYGVQSFSRYPDHMKQHDFFKSAMPEGYVQERTIFFEDDGNYKTRAEVKFEGDTLVNRIELKGIDFKEDGNILGHKLEYNYNSHNVYIMADKQKNGIKVNFKIRHNIEDGSVQLADHYQQNTPIGDGPVLLPDNHYLSTQSALSKDPNEKRDHMVLLEFVTAAGITHGMDELYK	C70S:K101E	3.55461251461	903.7494472473236	-193.8923939652741	-1.6322984695434568	0.0	-48.17212763980189
823	MSKGEELFTGVVPILVELDGDVNGHKFSVSGEGEGDATYGKLTLKFICTTGKLPVPWPTLVTTLSYGVQSFSRYPDHMKQHDFFKSAMPEGYVQERTIFFKDDGNYKTRAEVKFEGDTLVNRIELKGIDFKEDGNILGHKLEYNYNSHNVYIMADKQKNGIKVNFKIRHNIEDGSVQLADHYQQNTPIGDGPVPLPDNHYLSTQSALSKDPNEKRDHMVLLEFVTAAGITHGMDELYK	C70S:L194P	3.12823845016	902.3700834445737	-199.5502671785653	-1.6605096544538225	-4.0	-52.69050412316085
824	MSKGEELFTGVVPILVELDGDVNGHKFSVSGEGEGDATYGKLTLKFICTTGKLPVPWPTLVTTLSYGVQSFSRYPDHLKQHDFFKSAMPEGYVQERTIFFKDDGNYKTRAEVKFEGDTLVNRIELKGIDFKEDGNILGHKLEYNYNSHNVYIMADKQKNGIKVNFKIRHNIEDGSVQLADHYQQNTPIGDGPVLLPDNHYLSTQSALSKDPNEKRDHMVLLEFVTAAGITHGMDELYK	C70S:M78L	3.3556747594	901.1443938320144	-196.4477312155068	-1.6311961582728796	1.0	-46.05768183042166
825	MSKGEELFTGVVPILVELDGDVNGHKFSVSGEGEGDATYGKLTLKFICTTGKLPVPWPTLVTTLSYGVQSFSRYPDHTRQHDFFKSAMPEGYVQERTIFFKDDGNYKTRAEVKFEGDTLVNRIELKGIDFKEDGNILGHKLEYNYNSHNVYIMADKQKNGIKVNFKIRHTIEDGSVQLADHYQQYTPIGDGPVLLPDNHYLSTQSALSKDPNEKRDHMVLLEFVTAAGITHGMDELYK	C70S:M78T:K79R:N170T:N185Y	1.30103001653	888.4040939527595	-201.32677449658516	-1.6530050550188338	-1.0	-293.57485348901065
826	MSKGEELFTGVVPILVELDGDVNGHKFSVSGEGEGDATYGKLTLKFICTTGKLPVPWPTLVTTLSYGVQSFSRYPDHMKQHDFFKSAIPEGYVQERTIFFKDDGNYKTRAEVKFEGDTLVNRIELKGIDFKEDGNILGHKLEYNYNSHNVYIMADKQKNGFKVNFRIRRNIEDGSVQLADHYQQNTPIGDGPVLLPNNHYLSTQSALSIDPNEKRDHMVLLEFVTAAGITHGMDELYK	C70S:M88I:I161F:K166R:H169R:D197N:K209I	1.54193584123	874.5227699325828	-215.29745865613225	-1.7875134604317802	3.0	-397.63549391346663
827	MSKGEELFTGVVPILVELDGDVNGHKFSVSGEGEGDATYGKLTLKFICTTGKLPVPWPTLVTTLSYGVQSFSRYPDHMKQHDFFKSATPEGYVQERTIFFKDDGDYKARAEVKFEGDTLVNRIELKGIDFEEDGNILGHELEYNYNSHNVYIMADKQKNGIKVNFKIRHNIEDGSVQLADHYQQNTPIGDGPVLLPDNHYLSAQSALSKDPNEKRDHMVLLEFVTAAGITHGMDELYK	C70S:M88T:N105D:T108A:K131E:K140E:T203A	1.52849195271	872.868934312246	-218.5842283964157	-1.7139310836791992	2.0	-366.29726788378457
828	MSKGEELFTGVVPILVELDGDVNGHKFSVSGEGEGDATYGKLTLKFICTTGKLPVPWPTLVTTLSYGVQSFSRYPDHMKQHDFFKSAMPEGYVQERTIFFKDDGKYKTRAEVKFEGDTLVNRIVLKGIDFKEDGNILGHKLEYNYNSHNVYIMADKQKNGIKVNFKIRHNIEDGSVQLADHYQQNTPIGDGPVLLPDNHYLSTQSALSKDPNEKRDHMVLLEFVTAAGITHGMDELYK	C70S:N105K:E124V	3.60268657014	897.3856013460518	-197.56438747420907	-1.6247584479195731	-4.0	-37.70064021373021
829	MSKGEELFTGVVPILVELDGDVNGHKFSVSGEGEGDATYGKLTLKFICTTGKLPVPWPTLVTTLSYGVQSFSRYPDHMKQHDFFKSAMPEGYVQERTIFFKDDGNYKTRAEVKFEGDTLVDRIELKGIDFKEDGNILGHKLEYNYNSHNVYIMADKQKNGIKVNFKIRHNIEDGSVQLADHYQQNTPIGDGPVLLPDNHYLSTQSALSKDPNEKRDHMVLLEFVTAAGITHGMDELYK	C70S:N121D	1.3010308088200002	897.9005498143206	-200.18401680514216	-1.643573760986328	1.0	-47.33784350338557
830	MSKGEELFTGVVPILVELDGDVNGHKFSVSGEGEGDATYGKLTLKFICTTGKLPVPWPTLVTTLSYGVQSFSRYPDHMKQHDFFKSAMPEGYVQERTIFFKDDGNYKTRAEVKFEGDTLVNRIELKGIDFKEDGDILGHKLEYNYDSHNVYIMADKQKSGIKVNFKIRHNIEDGSVQLADHYQQNTPVGDGPVLLPDNHYLSTQSALSKDPNEKRDHMVLLEFVTAAGITHGMDELYK	C70S:N135D:N146D:N159S:I188V	1.30194102159	888.0385039835828	-214.07027044519785	-1.6438162667410714	7.0	-87.85828659169368
831	MSKGEELFTGVVPILVELDGDVNGHKFSVSGEGEGDATYGKLTLKFICTTGKLPVPWPTLVTTLSYGVQSFSRYPDHMKQHDFFKSAMPEGYVQERTIFFKDDGNYKTRAEVKFEGDTLVNRIELKGIDFKEDGNILGHKLEYNYNSHYVYIMADKQKNGIKVNFKIRHNIEDGSVQLADHYQQNTPIGDGPVLLPDNHYLSTQSALSKDPNEKRDHMVLLEFVTAAGITHGMDELYK	C70S:N149Y	3.2639539454400004	902.04170689107	-197.00737591460347	-1.6431120463779991	-3.0	-68.92330857336034
832	MSKGEELFTGVVPILVELDGDVNGHKFSVSGEGEGDATYGKLTLKFICTTGKLPVPWPTLVTTLSYGVQSFSRYPDHMKRHDFFKSAMPEGYVQERTIFFKDDGNYKTRAEVKFEGDTLVNRTELKGIDFKEDGNIQGHKLEYNYNSHNVYIMADKQKNGIKVNFKIRHNIEDGSVQLADHYQQNTPIGDGPVLLPGNHYLSTQSALSKDPNEKRDHMVLLEFVTAAGITHGMDELYK	C70S:Q80R:I123T:L137Q:D197G	1.44856590747	890.70267014601	-208.3857387341559	-1.6813117436000282	-4.0	-16.5197211103391
833	MSKGEELFTGVVPILVELDGDVNGHKFSVSGEGEGDATYGKLTLKFICTTGKLPVPWPTLVTTLSYGVQSFSRYPDHMKQHDFFKSAMPEGYVQERTIFFKDDGNYKTRAEVKFEGDTLVNRIELKGIDFKEDGNILGHKLEYNYNSHNVYIMADKQKNGIKVNFKIRHNIEDGSVQLADHYQQNTPIGDGPVLLPDNHYLSTQSALCKDPNEKRDHMVLLEFVTAAGITHGMDELYK	C70S:S208C	3.21742047194	899.2164341340267	-198.60785027220845	-1.6475394112723214	-2.0	-54.32593200969213
834	MSKGEELFTGVVPILVELDGDVNGHKFSVSGEGEGDATYGKLTLKFICTTGKLPVPWPTLVTTLSYGVQSFGRYPDHKKQHDFFKSAMPEGYVQERTIFFKDDGNYKTRAEVKFEGDTLVNRIELKGIDFKEDGNILGHKLEYDYNSHNVYIMADKQKNGIKVNFKIRHNIEDGSVQLADHYQQNTPIGDGPVLLPDNHYLSTQSALSKDPNEKRDHMVLLEFVTAAGLTHGMDELYK	C70S:S72G:M78K:N144D:I229L	1.85728556762	890.5221202680923	-202.85626973584291	-1.6491740090506417	2.0	-191.5944967599625
835	MSKGEELFTGVVPILVELDGDVNGHKFSVSGEGEGDATYGKLTLKFICTTGKLPVPWPTLVTTLSYGVQSFSRYPDHMKQHDFFKSAMPEGYVQERTIFFKDDGNYKTRAEAKFEGDTLVNRIELKGIDFKGDGNILGHKLEYNYNSHNVYIMADKQKNGIKVNFKIRHNIEDGSVQLADHYQQNTPIGDGPVLLPDNHYLSTQSALSKDPNEKRDHMVLLEFVTAAGITHGMDELYK	C70S:V112A:E132G	1.65056235902	892.9091467414028	-204.38569751754403	-1.67182377406529	-3.0	-147.6846859878688
836	MSKGEELFTGVVPILVELDGDVNGHKFSVSGEGEGDATYGKLTLKFICTTGKLPVPWPTLVTTLSYGVQSFSRYPDHMKQHDFFKSAMPEGYVQERTIFFKDDGNYKTRAEVKFEGDTLVNRIELKGIDFKEDGNILGHKLEYNYNSHNDYIMADKQKNGIKVNFKIRHNIGDGSVQLADHYQQSTPIGDGPVLLPDNHYLSTQSALSKDPNEKRDHMVLLEFVTAAGITHGMDELYK	C70S:V150D:E172G:N185S	1.30145084031	889.9197220597252	-201.87866987660527	-1.6238953726632257	-5.0	-146.01772162962024
837	MSKGEELFTGVVPILVELDGDVNGHKFSVSGEGEGDATYGKLTLKFICTTGKLPVPWPTLVTTLSYGVQSFSRYPDHMKQHDFFKSAMPEGYVQERTIFFKDDGNHKTRAEVKFEGDTLVNRIELKGIDFKEDGNILGHKLEYNYNSHNVYIMADKQKNGIKVNFKIRHNIEDGSVQLADHYQQNTPIGDGPVLLPDNRYLSTQSALSKGPNEKRDHMVLLEFVAAAGITHGMDELYK	C70S:Y106H:H199R:D210G:T225A	1.3010310052399998	881.0524924220495	-209.54795096442103	-1.755288805280413	0.0	-253.61178887760346
838	MSKGEELFTGVVPILVELDGDVNGHKFSVSGEGEGDATYGKLTLKFICTTGKLPVPWPTLVTTLSYGVQWFSRYPDHMKQHDFLKSAMPEGYVQERTIFFKDDGNYKTRAEAKFEGDTLVNRIELKGIDFEEDGNILGHKLEYNYNSHNVYIMADKQKNGIKVNFKIRHNIEDGSVQLADLYQQNTPIGDGPVLLPDNHYLSTQSALSKDPNEKRDHMVLLEFVTAAGITHGMDELYK	C70W:F84L:V112A:K131E:H181L	1.30002832755	883.7726534779706	-215.0528801418841	-1.7253953388759071	-5.0	-304.818999941386
839	MSKGEELFTGVVPILVELDGDVNGHKFSVSGEGEGDATYGKLTLKFICTTGKLPVPWPTLVTTLSYGVQWFSRYPDHMRQHDFFKSAMPEGYVQERTIFFKDDGNYKTRAEVKFEGDTLVNRIELKGIDFKEDGNILGHKLEYNYNSHNVYITADKQKNGIKVNFKIRHNIEDGSVQLADHYQQNTPIGDGPVLLPDNHYLSTQSALSKDPNEKRDHMVLLEFVTAAGITHGMDELYK	C70W:K79R:M153T	1.30103084526	903.7039278665334	-195.48019184544685	-1.6626934323992049	-3.0	-85.5023585727515
840	MSKGEELFTGVVPILVELDGDVNGHKFSVSGEGEGDATYGKLTLKFICTTGKLPVPWPTLVTTLSYGVQYFSRYPDHMKQHDFFKSAMPEGYVQERTIFFKDDGNYKTRAEVKFEGDTLVNRIELKGIDFKEDGNILGHKLEYNYNSHNVYIMADKQKNGIKVNFKIRHNIEDGSVQLADHYQQNTPIGDGPVLLPDNHYLSTQSALSKDPNEKRDHMVLLEFVTAAGITHGMDELYK	C70Y	3.50499128987	906.5603277801612	-197.32390781119463	-1.6752281188964844	-3.0	-73.70394695567599
841	MSKGEELFTGVVPILVELDGDVNGHKFSVSGEGEGDATYGKLTLKFICTTGKLPVPWPTLVTTLSYGVQYFSRYPDHMKQHDFFKSSMPEGYVQGRTIFFKDDGNYKTRAEVKFEGDTLVNRIELKGIDFKEDGNILGHKLEYNYNSHNVYIMADKQKNGVKVNFKIRHNIEDGSVQLADHYQQNTPIGDGPVLLPDNHYLSTLSALSKGPNERRDHMVLLEFVTAAGITLGTDELYK	C70Y:A87S:E95G:I161V:Q204L:D210G:K214R:H231L:M233T	1.30213677949	877.7935883148123	-221.61865965649488	-1.7706790651593889	-4.0	-305.37453815738286
842	MSKGEELFTGVVPILVELDGDVNGHKFSVSGEGEGDATYGKLTLKFICTTGKLPVPWPTLVTTLSYGVQYFSRYPDHMKQHDFFKSAMPEGYVQERTIFFKDVGNYKTRAEVKFEGDTLVNRIELKGIDFKEDGNILGHKLEYNYNSHNVYIMADKQMNGIKVNFKIRHNIEDGSVQLADHYQQNTPIGDGPVLLPDNHYLSTQSALSKDPNEKRDHMVLLEFVTAAGITHGMDELYK	C70Y:D103V:K158M	1.3835501252899998	891.1859476538984	-207.3931697793305	-1.7428304127284462	-7.0	-213.51794448925622
843	MSKGEELFTGVVPILVELDGDVNGHKFSVSGEGEGDATYGKLTLKFICTTGKLPVPWPTLVTTLSYGVQYFSRYPDHMKQHDFFKSAMPEGYVQERTIFFKDDGNYKTRAEVKFEGDTLVNRIELKGIDFKEDGNILGHKLEYNYNSHNVYIMAGKQKNGIKVNFKIRHNIEDGSVQLADHYQQNTPIGDGPVLLPDNHYLSTQSALSKDPNEKRDHVVLLEFVTAAGITHGMDELYK	C70Y:D155G:M218V	1.4763563836899998	903.067489411912	-206.58422514423728	-1.7637865883963448	-3.0	-248.11098428538617
844	MSKGEELFTGVVPILVELDGDVNGHKFSVSGEGEGDATYGKLTLKFICTTGKLPVPWPTLVTTLSYGVQYFSRYPDHMKQHDFFKSAMPEGYVQERTIFFKDDGNYKTRAEVKFEGDTLVNRIELKGIDFKEDGNILGHKQEYNYNSHNVYIMADKQKNGIKVNFKIRHNIEDGSVQLADHYQQNTPIGDGPVLLPDNHYLSTQSALSKDPNEKRDHMVLLEFVTAAGITHGMDELYK	C70Y:L141Q	1.30103001596	899.0606624967959	-201.95525373891	-1.7077454158238	-5.0	-155.07182330920745
845	MSKGEELFTGVVPILVELDGDVNGHKFSVSGEGEGDATYGKLTLKFICTTGKLPVPWPTLVTTLSYGVQYFSRYPDHMKPHDFFKSAMPEGYVQERTIFFKDDGNYKARAEVKFEGDTLVNRIGLKGIDFKEDGNILGHKLEYNYNSHNVYIMADKQKNGIKVNFKIRHNIEDGSVQLADHYQQNTPIGGGPVLLPDDHYLSAQSALSKDPNEKRDHMVLLKFVTAAGITHGMDELYK	C70Y:Q80P:T108A:E124G:D190G:N198D:T203A:E222K	1.30108996634	875.6264477161399	-218.1159068606794	-1.7491542271205358	-4.0	-73.70394695567599
846	MSKGEELFTGVVPILVELDGDVNGHKFSVSGEGEGDATYGKLTLKFICTTGKLPVPWPTLVTTLSYGVQYFSRYPDHMKQHDFFKSAMPEGYVQERTIFFKDDGNYKARAEVKFEGDTLVNRIELKGFDFKEDGDILGHKLEYNYNSHNAYIMADKQKNGIKVNFRIRHNIEDGSVQLADHYQQNTPIGDGPVPLPDNHYLSTQSALSKDPNEKRDHMVLLEFVTAAGITHGMDELYK	C70Y:T108A:I128F:N135D:V150A:K166R:L194P	1.3010303096100002	870.8933242784065	-216.5372882299125	-1.7235155105590818	-1.0	-328.0550672078399
847	MSKGEELFTGVVPILVELDGDVNGHKFSVSGEGEGDATYGKLTLKFICTTGKLPVPWPTLVTTLSYGVQCFSRYPDHMKQHDFFKSAMPEGYVQERTIFFKADGNYKTRAEVKFEGDTLVNRIELKGIDFKEDGNILGHKLEYNYNSHNVYIMADKQKNGIKVNFKIRHNIEDGSVQLADHYQQNTPIGDGPVLLPDNHYLSTQSALSKDPNEKRDHMVLLEFVTAAGITHGMDELYK	D102A	3.609838541983333	908.4098008684424	-197.1625406332314	-1.6582581656319757	-2.0	-41.816344162670994
848	MSKGEELFTGVVPILVELDGDVNGHKFSVSGEGEGDATYGKLTLKFICTTGKLPVPWPTLVTTLSYGVQCFSRYPDHMKQHDFFKSAMPEGYVQERTIFFKADGNYKTRAEVKFEGDTLVNRIELKGIDFKEDGNILGHKLEYNYNSHNVYIMADKQKNGIKVNFKIRHNIEDGSVQLADHYQQNTPIGVGPVLLPDNHYLSTQSALSKDPNEKRDHMVLLEFVTAAGITHGMDELYK	D102A:D190V	3.35608367903	903.0718018294124	-199.6041352339089	-1.6749390193394251	-5.0	-60.11816568538654
849	MSKGEELFTGVVPILVELDGDVNGHKFSVSGEGEGDATYGKLTLKFICTTGKLPVPWPTLVTTLSYGVQCFSRYPDHMKQHDFFKSAMPEGYVQERTIFFKADGNYKTRAEVKFEGDTLVNRIELKGIDFKEDGNILGHKLEYNYNSHNVYIMADKQKNGIKVNLKIRHNIEDGSVQLADHYQQNTPIGDGPVLLPDNHYLSTQSALSKDPNEKRDHMVLLEFVTAAGITHGMDELYK	D102A:F165L	3.30783006228	903.940913856869	-201.5800811238587	-1.665152141026088	-1.0	-110.75721738813459
850	MSKGEELFTGVVPILVELDGDVNGHKFSVSGEGEGDATYGKLTLKFICTTGKLPVPWPTLVTTLSYGVQCFSRYPDHMKQHDFFKSAMPEGYVQERTIFFKADGNYKTRAEVKFEGDTLVSRIELKGIDFKEDGNILGHKLEYNYNSHNVYIMADKQKNGIKVNFKIRHNIEDGSVQLADHYQQNTPIGDGPVLLPDNHYLSTQSALSKDPFEKRDHMVLLEFVTAAGITHGMGELYK	D102A:N121S:N212F:D234G	3.5781898808	902.6601475377184	-206.28463945910332	-1.6944633211408342	-4.0	-109.70396764752391
851	MSKGEELFTGVVPILVELDGDVNGHKFSVSGEGEGDATYGKLTLKFICTTGKLPVPWPTLVTTLSYGVQCFSRYPDHMKQHDFFKSAMPEGYVQERTIFFKADGNYKTRAEVKFEGDTLVNRIELKGIDFKEDGSILGHKLEYNYNSHNVYIMADKQKNGIKVNFKIRHNIEDGSVQLADHYQQNTPIGDGPVLLPDNHYLSTQSALSKDPNEKRDHMVLLEFVTAAGITHGMDELYK	D102A:N135S	3.5330903674800003	902.4195379105522	-202.0925382785499	-1.658712659563337	-1.0	-60.925661649108974
852	MSKGEELFTGVVPILVELDGDVNGHKFSVSGEGEGDATYGKLTLKFICTTGKLPVPWPTLVTTLSYGVQCFSRYPDHMKQHDFFKSAMPEGYVQERTIFFKEDGNYKTRAEVKFEGDTLVNRIELKGIDFKEDGNILGHKLEYNYNSHNVYIMADKQKNGIKVNFKIRHNIEDGSVQLADHYQQNTPIGDGPVLLPDNHYLSTQSALSKDPNEKRDHMVLLEFVTAAGITHGMDELYK	D102E	3.666137207275	910.4363949002422	-195.74612756446004	-1.6463505881173268	2.0	-17.224573036877544
853	MSKGEELFTGVVPILVELDGDVNGHKFSVSGEGEGDATYGKLTLKFICTTGKLPVPWPTLVTTLSYGVQCFSRYPDHMKQHDFFKSAMPEGYVQERTIFFKEDGNYKTRAEVKFEGDTLVNRIELKGIDFKEDGNTLGHKLEYNYNSHNVYIMADKQKNGIKVNFKIRHNIEDGSVQLADHYQQNTPIGDGPVLLPDNHYLSTQSALSKDPNEKRDHMVLLEFVTAAGITHGMDELYK	D102E:I136T	3.65426945746	905.1017578160668	-199.4880373068154	-1.6635382516043526	1.0	-81.27788261436224
854	MSKGEELFTGVVPILVELDGDVNGHKFSVSGEGEGDATYGKLTLKFICTTGKLPVPWPTLVTTLSYGVQCFSRYPDHMKQHDFFKSAMPEGYVQERTIFFKEDGNYKTRAEVKFEGDTLVNRIELKGIDFKEDGNILGHKLEYNYNSHNVYLMADKQKNGIKENFKIRHNIEGGSVQLADHYQQNTPIGDGPVLLPDNHYLSTQSALSKDPNEKRDHMVLLEFVTAAGITHGMDELYK	D102E:I152L:V163E:D173G	3.25794792155	898.8086082438754	-203.2086532600224	-1.7018942151750838	0.0	-301.40069761565354
855	MSKGEELFTGVVPILVELDGDVNGHKFSVSGEGEGDATYGKLTLKFICTTGKLPVPWPTLVTTLSYGVQCFSRYPDHMKQHDFFKSAMPEGYVQERTIFFKEDGNYKTRAEVKFEGDTLVNRIELKGIDFKEDGNILGHKLEYNYNSHIVYIMADKQKNGIKVNFKIRHNIEDGNVQLADRYQQNTPIGDGPVLLPDNHYLSTQSALSKDPNEKRDHMVLLEFVTAAGITHGMDVLYK	D102E:N149I:S175N:H181R:E235V	1.302597514	895.3355668942103	-205.0608424730599	-1.718270710536412	-2.0	-142.09848011574127
856	MSKGEELFTGVVPILVELDGDVNGHKFSVSGEGEGDATYGKLTLKFICTTGKLPVPWPTLVTTLSYGVQCFSRYPDHMKQHDFFKSAMPEGYVQERTIFFKEDGNYKTRAEVKFEGDTLVNRIELKGIDFKEDGNILGHKLEYNYNSHNAYIMADKQKNGIKVNFKIRHNIEGGSVQLADHYQQNTPIGDGPVPLPDNHYLSTQSALSKDPNEKRDHMVLLEFVTAAGITHGMDELYK	D102E:V150A:D173G:L194P	3.24405952774	898.4252263156964	-208.5776514299214	-1.7157570975167409	-2.0	-182.04363825557806
857	MSKGEELFTGVVPILVELDGDVNGHKFSVSGEGEGDATYGKLTLKFICTTGKLPVPWPTLVTTLSYGVQCFSRYPDHMKQHDFFKSAMPEGYVQERTIFFKGDGNYKTRAEVKFEGDTLVNRIELKGIDFKEDGNILGHKLEYNYNSHNVYIMADKQKNGIKVNFKIRHNIEDGSVQLADHYQQNTPIGDGPVLLPDNHYLSTQSALSKDPNEKRDHMVLLEFVTAAGITHGMDELYK	D102G	3.6798178044166674	912.0025299848904	-196.02580042555928	-1.653547695704869	-1.0	-34.7322277514619
858	MSKGEELFTGVVPILVELDGDVNGHKFSVSGEGEGDATYGKLTLKFICTTGKLPVPWPTLVTTLSYGVQCFSRYPDHMKQHDFFKSAMPEGYVQERTIFFKGGGNYKTRAEVKFEGDTLVNRIELKGIDFKEDGNILGHKLEYNYNSHNVYIMADKQKNGIKVNFKIRHNIEDGSVQLADHYQQNTPIGDGPVLLPDNHYLSTQSALSKDPNEKRDHMVLLEFVTAAGVTHGMDELYK	D102G:D103G:I229V	3.71235394695	906.7391727123586	-202.04154210165143	-1.6777227946690147	1.0	-94.20684147418093
859	MSKGEELFTGVVPILVELDGDVNGHKFSVSGEGEGDATYGKLTLKFICTTGKLPVPWPTLVTTLSYGVQCFSRYPDHMKQHDFFKSAMPEGYVQERTIFFKGGGNYRTRAEVKFEGDTLVNRIELKGIDFKEDGNILGHKLEYNYNSHNVYIMADKQKNGIKVNFKIRHNIEDGSVQLADHYQQNTPIGDGPVLLPDNHYLSTQSALSKDPNEKRDHMVLLEFVTAAGITHGMDELYK	D102G:D103G:K107R	3.72456340542	903.1519106218592	-204.8981442041695	-1.6779864174979071	1.0	-83.67253459599905
860	MSKGEELFTGVVPILVELDGDVNGHKFSVSGEGEGDATYGKLTLKFICTTGKLPVPWPTLVTTLSYGVQCFSRYPDHMKQHDFFKSAMPEGYVQERTIFFKGGGNYKTRAEVKFEGDTLVNRIELKGIDFKEDGNILGHKLEYNYNSHNVYIMADKQKNGIKVNFKIRHNIEDGSVQLADHYQQNTPIGDGPVLLPDNHYLSTQSALSKDPNEERDHMVLLEFVTAAGITHGMDELYK	D102G:D103G:K214E	3.69350067071	903.7931556705562	-201.5782098658383	-1.6746798924037392	-1.0	-88.17522988061907
861	MSKGEELFTGVVPILVELDGDVNGHKFSVSGEGEGDATYGKLTLKFICTTGKLPVPWPTLVTTLSYGVQCFSRYPDHMKQHDFFKSAMPEGYVQERTIFFKGGGNYKTRAEVKFEGDTLVNRIELKGIDFKEDGNILGHKLEYNYNSHNVYIMADKQKNGIKVNFKIRHNIEDGSVQLADHYQQNTPIGDGPVLLPDNHYLSTQSALSKDPNEKRDHMVLLEFVTAAGITHGTDELYK	D102G:D103G:M233T	3.59239350042	906.7391727123586	-200.6832678206265	-1.6742142268589564	-3.0	-79.87157073230786
862	MSKGEELFTGVVPILVELDGDVNGHKFSVSGEGEGDATYGKLTLKFICTTGKLPVPWPTLVTTLSYGVQCFSRYPDHMKQHDFFKSAMPEGYVQERTIFFKGDGNYKTRAEVKFEGGTLVNRIELKGIDFKEDGNILGHKLEYNYNSHNVYIMAVKQKNGIKVNFKIRHNTEDGSVQLADHYQQNTPIGDGPVLLPDNHYLSTQSALSRDPNEKRDHMVLLEFVTAAGITHGMDELYK	D102G:D117G:D155V:I171T:K209R	3.62244661604	902.6170438642976	-209.14093985781076	-1.7323665618896484	-3.0	-188.06259661923715
863	MSKGEELFTGVVPILVELDGDVNGHKFSVSGEGEGDATYGKLTLKFICTTGKLPVPWPTLVTTLSYGVQCFSRYPDHMKQHDFFKSAMPEGYVQERTIFFKGDGNYKTRAEVKFEGGTLVNRIELKGIDFKEDGSILGHKLEYNCNSHNVYIMADKQKNGIKVNFKIRHNIGDGSVQLADHYQQNTPIGDGPVLLPDNHYLSTQSALSKDPNEKRDHMVLLEFVAAAGITHGMDELYK	D102G:D117G:N135S:Y145C:E172G:T225A	3.58251892331	891.415496725579	-216.2691596262157	-1.7052495138985768	-6.0	-163.4485387478322
864	MSKGEELFTGVVPILVELDGDVNGHKFSVSGEGEGDATYGKLTLKFICTTGKLPVPWPTLVTTLSYGVQCFSRYPDHMKQHDFFKSAMPEGYVQERTIFFKGDGNYKTRAEVKFEGVTLVNRIELKGIDFKEDGNILGHKLEYNYNSHNVYIMADKQKNGIKVNFKIRHNIEDGSVQLADHYQQNTPIGDGPVLLPDNHYLSTQSALSKDPNEKRDHMVLLEFVTAAGITHGMDELYK	D102G:D117V	3.5531584360300004	904.3949033101208	-201.97924840822816	-1.686093739100865	-4.0	-81.21692361913118
865	MSKGEELFTGVVPILVELDGDVNGHKFSVSGEGEGDATYGKLTLKFICTTGKLPVPWPTLVTTLSYGVQCFSRYPDHMKQHDFFKSAMPEGYVQERTIFFKGDGNYKTRAEVKFEGVTLVNRIELKGIDFKEDGNILGHKLEYNYNSHNVYIMADKQKNGIKVNFKIRHNIEDGSVQLADHYQQNTPIGDGPVLLPDNHYLSTQSALSKDPNEKRDHMVLLEFVTAAGVTHGMDELYK	D102G:D117V:I229V	3.67286493602	904.3949033101208	-203.3375226892531	-1.6894762856619698	-1.0	-95.55219436100425
866	MSKGEELFTGVVPILVELDGDVNGHKFSVSGEGEGDATYGKLTLKFICTTGKLPVPWPTLVTTLSYGVQCFSRYPDHMKQHDFFKSAMPEGYVQERTIFFKGDGNYKTRAEVKFEGDTLVNRIELKGIGFKEDGNILGHKLEYNYNSHNVYIMADKQKNGIKVNFKIRHNIEDGSEQLAVHYQQNTPIGDGPVLLPDNHNLSTQSALSKDPNEKRDHMVLLEFVTAAGITHGMDELYK	D102G:D129G:V176E:D180V:Y200N	3.69535426106	894.4509268745287	-212.90335458144543	-1.7242897578648158	-10.0	-227.28562212717222
867	MSKGEELFTGVVPILVELDGDVNGHKFSVSGEGEGDATYGKLTLKFICTTGKLPVPWPTLVTTLSYGVQCFSRYPDHMKQHDFFKSAMPEGYVQERTIFFKGDGNYKTRAEVKFEGDTLVNRIELKGIVFKEDGNILGHKLEYNYNSHNVYIMADKQKNGIKMNFKIRHNIEDGSVQLADHYQQNTPIGDGPVLLPDNHYLSTQSALSKDPNEKRDHMVLLEFVTAAGITHGMDELYK	D102G:D129V:V163M	3.66050934046	901.0466341685506	-200.24198146536943	-1.6795035770961215	-3.0	-211.1262622749819
868	MSKGEELFTGVVPILVELDGDVNGHKFSVSGEGEGDATYGKLTLKFICTTGKLPVPWPTLVTTLSYGVQCFSRYPDHMKQHDFFKSAMPEGYVQERTIFFKGDGNYKTRAEVKFEGDTLVNRIELKGIDFKEGGNILGHKLEYNYNSHNVYIMADKQKNGIKVNFKIRHNIEDGSVQLADHYQQNTPIGDGPVLLPDNHYLSTQSALSKDPNEKRDHMVLLEFVTAAGITHGMDELYK	D102G:D133G	3.60843966238	907.1892152615172	-199.49797661975023	-1.682585988725935	-2.0	-84.51228239473794
869	MSKGEELFTGVVPILVELDGDVNGHKFSVSGEGEGDATYGKLTLKFICTTGKLPVPWPTLVTTLSYGVQCFSRYPDHMKQHDFFKSAMPEGYVQERTIFFKGDGNYKTRAEVKFEGDTLVNRIELKGIDFKEGGNILGRKLEYNYNSHNVYIMADKQKNGIKVNFKIRHNIEDGSVQLADHYQQNTPIGDGPVLLPDNHYLSTQSALSKDPNEKRDHMVLLEFVTAAGITHGMDELYK	D102G:D133G:H139R	3.69463077754	902.0025861868298	-203.95672695711252	-1.700852394104004	-2.0	-100.95441534810669
870	MSKGEELFTGVVPILVELDGDVNGHKFSVSGEGEGDATYGKLTLKFICTTGKLPVPWPTLVTTLSYGVQCFSRYPDHMKQHDFFKSAMPEGYVQERTIFFKGDGNYKTRAEVKFEGDTLVNRIELKGIDFKEDGNILGHKLEYNYNSHNVYIMADKQKNGIKVNFKIRHNIEDGSVQLADHYQQNTPIGDGPVLLPNNHYLSTQSALSKDPNEKRDHMVLLEFVTAAGITHGMDELYK	D102G:D197N	3.55112318874	908.3141705332556	-197.9025983400643	-1.6594211033412392	1.0	-54.388701132064774
871	MSKGEELFTGVVPILVELDGDVNGHKFSVSGEGEGDATYGKLTLKFICTTGKLPVPWPTLVTTLSYGVQCFSRYPDHMKQHDFFKSAMPEGYVQERTIFFKGDGNYKTRAGVKFEGDTLVNRIELKGIDFKEDGNILGHKLEYNYNSHNVYIMADKQKNGIKVNFKIRHNIEDGSVQLADHYQQNTPIGDGPVLLPDNHYLSTQSALSKDPNEKRDHMVLLEFVTAAGITHGMDELYK	D102G:E111G	3.32804028506	904.2114997797844	-202.08818946406245	-1.6800948551722936	-3.0	-121.59400395656004
872	MSKGEELFTGVVPILVELDGDVNGHKFSVSGEGEGDATYGKLTLKFICTTGKLPVPWPTLVTTLSYGVQCFSRYPDHMKQHDFFKSAMPEGYVQERTIFFKGDGNYKTRAKVKFEGDTLVNRIELKGNDFKEDGNILGHRLEYNYNSHNVYIMADKQKNGIKVNFKIRHNIEDGSVQLADLYQQNTPIGDGPVLLPDNHYLSTQSALSKDPNEKRDHMVLLEFVTAAGITHGMDELYK	D102G:E111K:I128N:K140R:H181L	3.26054586223	896.2093815517658	-207.76693176105616	-1.6678413663591658	-1.0	-172.562939230572
873	MSKGEELFTGVVPILVELDGDVNGHKFSVSGEGEGDATYGKLTLKFICTTGKLPVPWPTLVTTLSYGVQCFSRYPDHMKQHDFFKSAMPEGYVQERTIFFKGDGNYKTRAEVKFEGDTLVNRIGLKGIDFKEDGNILGHKLEYNYNSHNVYIMADKQKNGIKVNFKIRHNIEDGSVQLADHYQQNTPIGDGPVLLPDNHYLSTQSALSKDPNEKRDHMVLLEFVTAAGITHGMDELYK	D102G:E124G	3.64394651319	903.7712944344066	-201.9474566914141	-1.6674489974975586	-3.0	-79.41307391742625
874	MSKGEELFTGVVPILVELDGDVNGHKFSVSGEGEGDATYGKLTLKFICTTGKLPVPWPTLVTTLSYGVQCFSRYPDHMKQHDFFKSAMPEGYVQERTIFFKGDGNYKTRAEVKFEGDTLVNRIGLKGIDFKEDGNILGHKLGYSYNSHNVYIMADKQKNGIKVNFKIRHNIEDGSVQLADHYQQNTPIGDGPVLLPDNHYLSTQSALSKDPNEKRDHMVLLEFVTAAGITHGMDELYK	D102G:E124G:E142G:N144S	3.43348957671	891.3175004825071	-205.0726455189288	-1.683553831917899	-4.0	-149.8143636494074
875	MSKGEELFTGVVPILVELDGDVNGHKFSVSGEGEGDATYGKLTLKFICTTGKLPVPWPTLVTTLSYGVQCFSRYPDHMKQHDFFKSAMPEGYVQERTIFFKGDGNYKTRAEVKFEGDTLVNRIELKGIDFKGDGNILGHKLEYNYNSHSVYIMADKQKNGIKVNFKIRHNIEDGSVQLADHYQQNTPIGDGPVLLPDNHYLSTQSALSKDPNEKRDHMVLLEFVTAAGITHGMDELYK	D102G:E132G:N149S	3.22715045361	902.8297037305492	-202.5419820137322	-1.6791139330182756	-2.0	-83.75531044705718
876	MSKGEELFTGVVPILVELDGDVNGHKFSVSGEGEGDATYGKLTLKFICTTGKLPVPWPTLVTTLSYGVQCFSRYPDHMKQHDFFKSAMPEGYVQERTIFFKGDGNYKTRAEVKFEGDTLVNRIELKGIDFKGDGNILGHKLEYNYNSHNVYIMADKQKNGIKVNFKIRHNIEDGSVQLADHYQQNTPIGDGPVLLPDNHYLSTQSALGKDPNEKRDHMVLLEFVTAAGITHGMDGLYK	D102G:E132G:S208G:E235G	3.25982492792	900.9357551064004	-200.2042954750359	-1.6785894121442522	-5.0	-137.08641140910004
877	MSKGEELFTGVVPILVELDGDVNGHKFSVSGEGEGDATYGKLTLKFICTTGKLPVPWPTLVTTLSYGVQCFSRYPDHMKQHDFFKSAMPEGYVQERTIFFKGDGNYKTRAEVKFEGDTLVNRIELKGIDFKEDGNILGHKLGYNYNSHNVYIMADKQKNGIKVSFKIRHNIEDGSVQLADHYQQNTPIGDGPVLLPDNHYLSTQSALSKDPNEKRDHMVLLELVTAAGITHGMDELYK	D102G:E142G:N164S:F223L	3.52780719221	898.0594130818217	-202.091869790107	-1.6822746821812218	-1.0	-150.0137646061918
878	MSKGEELFTGVVPILVELDGDVNGHKFSVSGEGEGDATYGKLTLKFICTTGKLPVPWPTLVTTLSYGVQCFSRYPDHMKQHDFFKSAMPEGYVQERTIFFKGDGNYKTRAEVKLEGDTLVNRIELKGIDFKEDGNILGHKLEYNYNSHNVYIMADKQKNGIKVNFKIRHNIEDGSVQLADHYQQNTPIGDGPVLLPDDHYLSTQSALSKDPNEKRDHMVLLEFVTAAGITHGMDELYK	D102G:F114L:N198D	3.72171077169	905.8222025754558	-195.89457555487752	-1.6713488442557198	2.0	-94.79716628063531
879	MSKGEELFTGVVPILVELDGDVNGHKFSVSGEGEGDATYGKLTLKFICTTGKLPVPWPTLVTTLSYGVQCFSRYPDHMKQHDFFKSAMPEGYVQERTIFFKGDGNYKTRAEVKFEGDTLVNRIELKGIDIKEDGNILGHKLEYNYNSHDVYIMADKQKSGIKVYFKIRHNIEDGSVQLADHYQQNTPIGDGPVLLPDNHYLSTQSALSKDPNEKRDHMVLLELVTAAGITHGMDELYK	D102G:F130I:N149D:N159S:N164Y:F223L	3.18478269671	885.3027541245929	-210.8600431419909	-1.7329300471714564	1.0	-214.69366755611753
880	MSKGEELFTGVVPILVELDGDVNGHKFSVSGEGEGDATYGKLTLKFICTTGKLPVPWPTLVTTLSYGVQCFSRYPDHMKQHDFFKSAMPEGYVQERTIFFKGDGNYKTRAEVKFEGDTLVNRIELKGIDLKEDGNILGHKLEYNYNSHNVYIMADKQKNGIKVNFKIRHNIEDGSVQLADHYQQNTPIGDGPVLLPDNHYLSTQSALSKDPNEKRDHMVLLEFVTAAGITHGMDELYK	D102G:F130L	3.60773368112	907.2706128720174	-201.313987467438	-1.6885723386492049	0.0	-102.59251689597787
881	MSKGEELFTGVVPILVELDGDVNGHKFSVSGEGEGDATYGKLTLKFICTTGKLPVPWPTLVTTLSYGVQCFSRYPDHMKQHDFFKSAMPEGYVQERTIFFKGDGNYKTRAEVKFEGDTLVNRIELKGIDLKEDGNILGHKLVYNYNSHNVYIMADKQKNGIKVNFKIRHNIEDGSVQLADHYQQNTPIGDGPVLLPDNHYLSTQSALSKDPNEKRDHMVLLEFVTAAGITHGMDELYK	D102G:F130L:E142V	3.59837919912	900.6126721737792	-205.06060526147485	-1.6959254401070731	-3.0	-157.5236524439506
882	MSKGEELFTGVVPILVELDGDVNGHKFSVSGEGEGDATYGKLTLKFICTTGKLPVPWPTLVTTLSYGVQCFSRYPDHMKQHDFFKSAMPEGYVQERTIFFKGDGNYKTRAEVKFEGDTLVNRIELKGIDLKEDGNILGHKLVYNYNSHNVYIMADKQKNGIKVNFKIRHNIEDGSVQLADHYQQNTPIGDGPVLLPDNHYLSTQSALSKDPNEERDHMVLLEFVTAAGITHGMDELYK	D102G:F130L:E142V:K214E	3.6661407647300006	897.705825584254	-205.95554730668664	-1.6965579986572266	-2.0	-165.82731159226182
883	MSKGEELFTGVVPILVELDGDVNGHKFSVSGEGEGDATYGKLTLKFICTTGKLPVPWPTLVTTLSYGVQCFSRYPDHMKQHDFFKSAMPEGYVQERTIFFKGDGNYKTRAEVKFEGDTLVNRIELKGIDLKEDGNTLGHKLEYNYNSHNVYIMADKQKNGIKVNFKIRHNIEDGSVQLADHYQQNTPIGDGPVLLPDNHYLSTQSALSKDPNEKRDHMVPLEFVTAAGITHGMDELYK	D102G:F130L:I136T:L220P	1.30103019759	895.1875413550979	-210.57480539754036	-1.7707350594656808	-4.0	-319.32864112210467
884	MSKGEELFTGVVPILVELDGDVNGHKFSVSGEGEGDATYGKLTLKFICTTGKLPVPWPTLVTTLSYGVQCFSRYPDHMKQHDFFKSAMPEGYVQERTIFFKGDGNYKTRAEVKFEGDTLVNRIELKGIDFKEDGNILGHKLEYNYNSHNVYIMADKQKNGIKVNLKIRHNIEDGSVQLADHYQQNTPIGDGPVLLPDNHYLSTQSALSKDPNEKRDHMVLLEFVTAAGITHGMDELYK	D102G:F165L	3.57342297935	907.51446374002	-200.44334091618657	-1.6603927612304688	0.0	-103.6731009769255
885	MSKGEELFTGVVPILVELDGDVNGHKFSVSGEGEGDATYGKLTLKFICTTGKLPVPWPTLVTTLSYGVQCFSRYPDHMKQHDFFKSAMPEGYVQERTIFFKGDGNYKTRAEVKFEGDTLVNRIELKGIDFKEDGNILGHKLEYNYNSHNVYIMADKQKNGIKVNLKIRHNIEDGSVQPADHYQQNTPIGDGPVLLPDNHYLSTQSALSKDPNEKRDHMVLLEFVTAAVITHGMDELYK	D102G:F165L:L178P:G228V	3.14036182999	897.1532119233425	-209.4628146328032	-1.7516354152134486	-6.0	-175.5537388419392
886	MSKGEELFTGVVPILVELDGDVNGHKFSVSGEGEGDATYGKLTLKFICTTGKLPVPWPTLVTTLSYGVQCFSRYPDHMKQHDFFKSAMPEGYVQERTIFFKGDGNYKTRAEVKFEGDTLVNRIELKGIDFKEDGNILGHKLEYNYNSHNVYIMADKQKNGIKVNLKIRHNIEDGRVQLADHYQQNTPIGDGPVLLPDNHYLSTQSALSKDPNEKHDHMVLLEFVTAAGITHGMEELYK	D102G:F165L:S175R:R215H:D234E	3.49838168632	897.2173106040254	-210.0773832090199	-1.681441715785435	1.0	-171.3095809779381
887	MSKGEELFTGVVPILVELDGDVNGHKFSVSGEGEGDATYGKLTLKFICTTGKLPVPWPTLVTTLSYGVQCFSRYPDHMKQHDFFKSAMPEGYVQERTIFFKGDGNYKTRAEVKFEGDTLVNRIELKGIDFKEDGNILGHKLEYNYNSHNVYIMADKQKNGIKVNFKIRHNIEDGSVQLADHYQQNTPIGDGPVLLPDNHYLSTQSALSKDPNEKRDHMVLLELVTAAGITHGMDELYK	D102G:F223L	3.69025705037	907.34376752962	-196.81171770766375	-1.6536908830915178	0.0	-61.14904813803186
888	MSKGEELFTGVVPILVELDGDVNGHKFSVSGEGEGDATYGKLTLKFICTTGKLPVPWPTLVTTLSYGVQCFSRYPDHMKQHDFFKSAMPEGYVQERTIFFKGDGNYKTRAEVKFEGDTLVNRIELKGIDFKEDGNILGHKLEYNYNSHNVYIMADKQKNGIKVNFKIRHNIEDGSVQLADHYQQNTPIGDGPVLLPDNHYLSTQSALSKDPNEKRDHMVLLELVTAAGITHGVDELYK	D102G:F223L:M233V	3.5399911692800003	907.34376752962	-196.81171770766375	-1.6536908830915178	1.0	-61.14904813803186
889	MSKGEELFTGVVPILVELDGDVNGHKFSVSGEGEGDATYGKLTLKFICTTGKLPVPWPTLVTTLSYGVQCFSRYPDHMKQHDFFKSAMPEGYVQERTIFFKGDGNYKTRAEVKFEGDTLVNRIELKGIDFKEDGNILGHKLEYNYNSHNVYIMADKQKNGIKVNFKIRHNIEDGSVQLADHYQQNTPIGDGPVLLPDNHYLSTQSALSKDPNEKRDHMVLLESVTAAGTTHGMDGLYK	D102G:F223S:I229T:E235G	3.43523387691	908.059738328394	-199.30774404481053	-1.6557448250906808	-6.0	-59.89053790933151
890	MSKGEELFTGVVPILVELDGDVNGHKFSVSGEGEGDATYGKLTLKFICTTGKLPVPWPTLVTTLSYGVQCFSRYPDHMKQHDFFKSAMPEGYVQERTIFFKGDGNYKTRAEVKFEGDTLVNRIELKCIDFKEDGNILGHKLEYNYNSHNVYIMADKQKNGIKVNFKIRHNIEDGSVQLADHYQQNTPIGDGPVLLPNNHYLSTQSALSKDPNEKRDHMVLLEFVTAAGITHGMDELYK	D102G:G127C:D197N	3.46840608752	903.3002642991368	-203.49691170826557	-1.725156239100865	-2.0	-195.9109108717498
891	MSKGEELFTGVVPILVELDGDVNGHKFSVSGEGEGDATYGKLTLKFICTTGKLPVPWPTLVTTLSYGVQCFSRYPDHMKQHDFFKSAMPEGYVQERTIFFKGDGNYKTRAEVKFEGDTLVNRIELKGIDFKEDSNILGHKLEYNYNSHNVYIMADKQKNGIKVNFKIRHNIEDGSVQLADHYQQNTPIGDGPVLLPDNHYLSTQSALSKDPNEKRDHMVLLEFVTAAGITHGMDELYK	D102G:G134S	3.62369338035	907.2585182209124	-201.449215400964	-1.6948214939662392	-1.0	-105.86747693702404
892	MSKGEELFTGVVPILVELDGDVNGHKFSVSGEGEGDATYGKLTLKFICTTGKLPVPWPTLVTTLSYGVQCFSRYPDHMKQHDFFKSAMPEGYVQERTIFFKGDGNYKTRAEVKFEGDTLVNRIELKGIDFKEDGNILGHKLEYNYNSHNVYIMADKQKNGIKVNFKIRHNIEDDSVQLADHYQQNTPIGDGPVLLPDNHYLSSQSALSKDPNEKRDHMVLLEFVTAAGITHGMDELYK	D102G:G174D:T203S	3.26082780665	903.4504694370715	-202.1940740533173	-1.6878491810389928	0.0	-224.57558884935142
893	MSKGEELFTGVVPILVELDGDVNGHKFSVSGEGEGDATYGKLTLKFICTTGKLPVPWPTLVTTLSYGVQCFSRYPDHMKQHDFFKSAMPEGYVQERTIFFKGDGNYKTRAEVKFEGDTLVNRIELKGIDFKEDGNILGLKLEYNYNSHNVYIMADKQKNGIKVNFKIRHNIEDGSVQLADHYQQNTPIGDGPVLLPDNHYLSTQSALSKDPNEKRDHMVLLEFVTAAGITHGMDELYK	D102G:H139L	3.51566542442	903.8998596145038	-200.07364826276896	-1.6723214558192665	-3.0	-66.65900301974153
894	MSKGEELFTGVVPILVELDGDVNGHKFSVSGEGEGDATYGKLTLKFICTTGKLPVPWPTLVTTLSYGVQCFSRYPDHMKQHDFFKSAMPEGYVQERTIFFKGDGNYKTRAEVKFEGDTLVNRIELKGIDFKEDGNILGNKLEYNCNSHNVYIMADKQKNGIKVNFKIRHNIEDGSVQLADHYQQNTPIGDGPVLLPDNHYLSTQSALSKDPNEKRDHMVLLEFVTAAGITHGMDELYK	D102G:H139N:Y145C	3.74817722825	904.1131961714829	-206.8070285655558	-1.676588603428432	-3.0	-38.60880853180042
895	MSKGEELFTGVVPILVELDGDVNGHKFSVSGEGEGDATYGKLTLKFICTTGKLPVPWPTLVTTLSYGVQCFSRYPDHMKQHDFFKSAMPEGYVQERTIFFKGDGNYKTRAEVKFEGDTLVNRIELKGIDFKEDGNILGHKLEYNYNSRNVYIMADKQKNGIKVNFKIRHNIEDGGVQLADHYQQSTPIGDGPVLLPDNHYLSTQSALSKDPNEKRDHMVLLEFVTSAGITHGMDGLYK	D102G:H148R:S175G:N185S:A226S:E235G	1.87348260659	889.4766464503296	-203.5389740653336	-1.6750191279820033	-1.0	-149.77677309688772
896	MSKGEELFTGVVPILVELDGDVNGHKFSVSGEGEGDATYGKLTLKFICTTGKLPVPWPTLVTTLSYGVQCFSRYPDHMKQHDFFKSAMPEGYVQERTIFFKGDGNYKTRAEVKFEGDTLVNRIELKGIDFKEDGNILGHKLEYNYNSHNVYIMADKQKNGIKVNFKIRRNIVDGSVQLADHYQQNTPIGDGPVLLPDNHYLSTQSALSKDPNEKRDHMVLLEFVTAAGITHGMDELYK	D102G:H169R:E172V	1.30112732875	900.2511098500954	-200.78846760466692	-1.706782477242606	-4.0	-118.99579085103053
897	MSKGEELFTGVVPILVELDGDVNGHKFSVSGEGEGDATYGKLTLKFICTTGKLPVPWPTLVTTLSYGVQCFSRYPDHMKQHDFFKSAMPEGYVQERTIFFKGDGNYKTRAEVKFEGDTLVNRIELKGIDFKEDGNILGHKLEYNYNSHNVYIMADKQKNGIKVNFKIRHNIEDGSVQLADLYQQNTPIGDGPVLLPDNHYLSTQSALSKDPNEKRDHMVLLEFVTAAGITHGMDELYK	D102G:H181L	3.4477104603699997	908.068315417746	-197.57220121100545	-1.6512451171875	-3.0	-86.20057561667213
898	MSKGEELFTGVVPILVELDGDVNGHKFSVSGEGEGDATYGKLTLKFICTTGKLPVPWPTLVTTLSYGVQCFSRYPDHMKQHDFFKSAMPEGYVQERTIFFKGDGNYKTRAEVKFEGDTLVNRLELKGIDFKEDGNILGHKLEYNYNSHNVYIMADKQKNGIKVNFKIRHNIEDGSVQLADHYQLNTPIGDGPVLLPDNHYLSTQSALSRDPNEKRDHMVLLEFVTAAGITHGMDELYK	D102G:I123L:Q184L:K209R	3.4388342585	896.0254888455065	-204.79631974175567	-1.6850900650024414	2.0	-117.43198867016689
899	MSKGEELFTGVVPILVELDGDVNGHKFSVSGEGEGDATYGKLTLKFICTTGKLPVPWPTLVTTLSYGVQCFSRYPDHMKQHDFFKSAMPEGYVQERTIFFKGDGNYKTRAEVKFEGDTLVNRMELKGIDFKEDGNILGHKLEYNYNSHNVYIMADKQKNGIKVNFKIRHNIEDGSVQLADHYQQNTPIGDGPVLLPDNHYLSTQSALSKDPNEKRDHMVLLEFVTAAGITHGMDELYK	D102G:I123M	3.36053132363	906.0975226117562	-201.2664851732552	-1.6694902692522322	1.0	-54.48594129394648
900	MSKGEELFTGVVPILVELDGDVNGHKFSVSGEGEGDATYGKLTLKFICTTGKLPVPWPTLVTTLSYGVQCFSRYPDHMKQHDFFKSAMPEGYVQERTIFFKGDGNYKTRAEVKFEGDTLVNRIELKGLDFKEDGNILGHKLEYNYNSHNVYIMADKQKNGTKVNFKIRHNIEDGSVQLADHYQQNTPVGDGPVLLPDNHYLSTQSALSKDPNEKRDHMVLLEFVTAAGITHGTDELYK	D102G:I128L:I161T:I188V:M233T	3.42925492077	901.9659832636108	-205.0611727423966	-1.6659887858799525	2.0	-168.5034935795333
901	MSKGEELFTGVVPILVELDGDVNGHKFSVSGEGEGDATYGKLTLKFICTTGKLPVPWPTLVTTLSYGVQCFSRYPDHMKQHDFFKSAMPEGYVQERTIFFKGDGNYKTRAEVKFEGDTLVNRIELKGTDFKEDGNILGHKLEYNYNSHNVYIMADKQKNGIKVNFKIRHNIEDGSVQLADHYQQNTPIGDGPVLQPDNHYLSTQSALSKDPNEKRDHMVLLEFVTAAGITHGMDELYK	D102G:I128T:L195Q	3.70990208015	906.2816122645992	-197.35936016216877	-1.6721251351492743	-4.0	-102.57391609490702
902	MSKGEELFTGVVPILVELDGDVNGHKFSVSGEGEGDATYGKLTLKFICTTGKLPVPWPTLVTTLSYGVQCFSRYPDHMKQHDFFKSAMPEGYVQERTIFFKGDGNYKTRAEVKFEGDTLVNRIELKGTDFKEDGNILGHKLEYNYNSHNVYIMADKQKNGIKVNFKIRHDIEDGSVQLADHYQQNTPIGDGPVLLPDNHYLSTQSALSKDPNEKRDHMVLLEFVTAAGITHGMDELYK	D102G:I128T:N170D	3.67362610308	906.9582455156642	-193.14053255692124	-1.6404658726283483	0.0	-94.91572620310801
903	MSKGEELFTGVVPILVELDGDVNGHKFSVSGEGEGDATYGKLTLKFICTTGKLPVPWPTLVTTLSYGVQCFSRYPDHMKQHDFFKSAMPEGYVQERTIFFKGDGNYKTRAEVKFEGDTLVNRIELKGVDFKEDGNILGHKLEYNYNSHNVYIMADKQKNGIKVNFKIRHNIEDGSVQLADHYQQNTPIGDGPVLLPDNHYLSTQSALSKDPNEKRDHMVLLEFVTAAGITHGMDELYK	D102G:I128V	3.7907563284	908.3298653768989	-195.28203125670552	-1.6483813694545202	2.0	-50.98658797071059
904	MSKGEELFTGVVPILVELDGDVNGHKFSVSGEGEGDATYGKLTLKFICTTGKLPVPWPTLVTTLSYGVQCFSRYPDHMKQHDFFKSAMPEGYVQERTIFFKGDGNYKTRAEVKFEGDTLVNRIELKGIDFKEDGNLLGHKLEYNYNSHNVYIMADKQKNGIKVNFKIRHNIEDGSVQLADHYQQNTPIGDGPVLLPDNHFLSTQSALSKDPNEKRDHMVLLEFVTAAGITHGMDELYK	D102G:I136L:Y200F	3.49439573995	901.4615333208176	-202.04058733955023	-1.68264525277274	4.0	-86.46840239083002
905	MSKGEELFTGVVPILVELDGDVNGHKFSVSGEGEGDATYGKLTLKFICTTGKLPVPWPTLVTTLSYGVQCFSRYPDHMKQHDFFKSAMPEGYVQERTIFFKGDGNYKTRAEVKFEGDTLVNRIELKGIDFKEDGNNLGHKLEYNYNSHNVYIMADKQKNGIKVNFKIRHNIEDGSVQLADHYQQNTPIGDGPVLLPDNHYLSTQSALSKDPNEKRDHMVQLEFGTAAGITHGMDELYK	D102G:I136N:L220Q:V224G	1.61416526775	896.3613353553274	-205.9314423836768	-1.7286513192313058	-8.0	-261.2152603814015
906	MSKGEELFTGVVPILVELDGDVNGHKFSVSGEGEGDATYGKLTLKFICTTGKLPVPWPTLVTTLSYGVQCFSRYPDHMKQHDFFKSAMPEGYVQERTIFFKGDGNYKTRAEVKFEGDTLVNRIELKGIDFKEDGNVLGHKLEYNYNSHNVYIMADKQKNGIKVNFKIRHNIEDGSVQLADHYQQNTPIGDGPVLLPDNHYLSTQSALSKDPNEKRDHMVLLELVTAAGITHGMDELYK	D102G:I136V:F223L	3.6914271256	903.4176400126352	-195.5099614746869	-1.6456005913870675	3.0	-72.90560545340105
907	MSKGEELFTGVVPILVELDGDVNGHKFSVSGEGEGDATYGKLTLKFICTTGKLPVPWPTLVTTLSYGVQCFSRYPDHMKQHDFFKSAMPEGYVQERTIFFKGDGNYKTRAEVKFEGDTLVNRIELKGIDFKEDGNVLGHKLEYNYNSHDVYIMADKLKNGIKVNFKIRHNIEDGSEQLADHYQQNTPIGDGPVLLPDNHYLSTQSALSKDPNEKRDHMVLLEFVTAAGITHGMDELYK	D102G:I136V:N149D:Q157L:V176E	3.5132181034099994	897.0829277999192	-203.34979916736484	-1.6683172498430523	-1.0	-129.8365959756982
908	MSKGEELFTGVVPILVELDGDVNGHKFSVSGEGEGDATYGKLTLKFICTTGKLPVPWPTLVTTLSYGVQCFSRYPDHMKQHDFFKSAMPEGYVQERTIFFKGDGNYKTRAEVKFEGDTLVNRIELKGIDFKEDGNILGHKLEYNYNSHNVYIMADKQKNGNKVNFKIRHNIEDGSVQLADHYQQNTPIGDGPVPLPDNHYQSTQSALSKDPNEKREHMVLLEFVTAAGITHGMDELYK	D102G:I161N:L194P:L201Q:D216E	1.30103008967	889.1902610285338	-215.34550898894668	-1.7692549569266185	-6.0	-288.3271195835207
909	MSKGEELFTGVVPILVELDGDVNGHKFSVSGEGEGDATYGKLTLKFICTTGKLPVPWPTLVTTLSYGVQCFSRYPDHMKQHDFFKSAMPEGYVQERTIFFKGDGNYKTRAEVKFEGDTLVNRIELKGIDFKEDGNILGHKLEYNYNSHNVYIMADKQKNGTKVNFKIRHNIEDGSVQLADHYQQNTPIGDGPVLLPDNHYLSTQSALSKDPNEKRDHMVLLEFVTAAGITHGMDELYK	D102G:I161T	3.61530176563	906.4267947124	-199.0857922025025	-1.6618289947509766	-2.0	-111.36169328780849
910	MSKGEELFTGVVPILVELDGDVNGHKFSVSGEGEGDATYGKLTLKFICTTGKLPVPWPTLVTTLSYGVQCFSRYPDHMKQHDFFKSAMPEGYVQERTIFFKGDGNYKTRAEVKFEGDTLVNRIELKGIDFKEDGNILGHKLEYNYNSHNVYIMADKQKNGIKVNFKFRHNIEDGSEQLADHYQQNTPIGDGPVLLPDNHYLSTQSALSKDPNEKRDHMVLLEFVTAAGITHGMDELYK	D102G:I167F:V176E	3.41882917172	904.0574321605136	-205.05462728068235	-1.6912486212594169	-4.0	-34.7322277514619
911	MSKGEELFTGVVPILVELDGDVNGHKFSVSGEGEGDATYGKLTLKFICTTGKLPVPWPTLVTTLSYGVQCFSRYPDHMKQHDFFKSAMPEGYVQERTIFFKGDGNYKTRAEVKFEGDTLVNRIELKGIDFKEDGNILGHKLEYNYNSHNVYIMADKQKNGIKVNFKVRHNVEDGSVQLADHYQQNTPIGDGPVPLPDSHYLSTQSALSKDPNEKRDHMVLLEFVTAAGITHGMDELYK	D102G:I167V:I171V:L194P:N198S	3.71569062934	900.6382608456333	-200.94860466197133	-1.6805398123604909	3.0	-34.7322277514619
912	MSKGEELFTGVVPILVELDGDVNGHKFSVSGEGEGDATYGKLTLKFICTTGKLPVPWPTLVTTLSYGVQCFSRYPDHMKQHDFFKSAMPEGYVQERTIFFKGDGNYKTRAEVKFEGDTLVNRIELKGIDFKEDGNILGHKLEYNYNSHNVYIMADKQKNGIKVNFKIRHNFEDGSVQLADHYQQNTPIGDGPVLLPDNHYLSTQSALSKDPNEKRDHMVLLEFVTAAGITHGMDELYK	D102G:I171F	3.69631769785	905.2492139756114	-199.8504366464913	-1.6919212341308594	-1.0	-158.87018279732226
913	MSKGEELFTGVVPILVELDGDVNGHKFSVSGEGEGDATYGKLTLKFICTTGKLPVPWPTLVTTLSYGVQCFSRYPDHMKQHDFFKSAMPEGYVQERTIFFKGDGNYKTRAEVKFEGDTLVNRIELKGIDFKEDGNILGHKLEYNYNSHNVYIMADKQKNGIKVNFKIRHNFEDGSVQLADHYQQNTPIGDGPVLPPDNHYLSTQSALSKDPNEKRDHTVLLEFVTAAGITHGMVELYK	D102G:I171F:L195P:M218T:D234V	1.65736434808	895.1556001286663	-210.62397104874253	-1.777956553867885	-8.0	-376.25296945293474
914	MSKGEELFTGVVPILVELDGDVNGHKFSVSGEGEGDATYGKLTLKFICTTGKLPVPWPTLVTTLSYGVQCFSRYPDHMKQHDFFKSAMPEGYVQERTIFFKGDGNYKTRAEVKFEGDTLVNRIELKGIDFKEDGNILGHKLEYNYNSHNVYIMADKQKNGIKVNFKIRHNLEDGSVQLADHYQQNTPIGDGPVLLPDNHYLSTQSALSKDPNEKRDHIVLLEFVTAAGITHGMDELYK	D102G:I171L:M218I	3.57291060715	906.141163245903	-201.07814002409577	-1.6739255360194616	3.0	-159.63333937828355
915	MSKGEELFTGVVPILVELDGDVNGHKFSVSGEGEGDATYGKLTLKFICTTGKLPVPWPTLVTTLSYGVQCFSRYPDHMKQHDFFKSAMPEGYVQERTIFFKGDGNYKTRAEVKFEGDTLVNRIELKGIDFKEDGNILGHKLEYNYNSHNVYIMADKQKNGIKVNFKIRHNTEDGSVQLADHYQQNTPIGDGPVLLPDNHYLSTQSALSKDPNEKRDHMVLLEFVTAAGITHGMDELYK	D102G:I171T	3.90822025648	908.6831064515308	-198.1131043024361	-1.6600886753627233	-2.0	-74.45959615410328
916	MSKGEELFTGVVPILVELDGDVNGHKFSVSGEGEGDATYGKLTLKFICTTGKLPVPWPTLVTTLSYGVQCFSRYPDHMKQHDFFKSAMPEGYVQERTIFFKGDGNYKTRAEVKFEGDTLVNRIELKGIDFKEDGNILGHKLEYNYNSHNVYIMADKQKNGIKVNFKIRHNIEDGSVQLADHYQQNTPTGDGPVLLPDNHYLSTQSALSKDPNEKRDHMVLLEFVTAAGITHGMDELYK	D102G:I188T	3.5332889161	912.0025299848904	-200.31403716281056	-1.6593941279820033	-2.0	-98.58798723998417
917	MSKGEELFTGVVPILVELDGDVNGHKFSVSGEGEGDATYGKLTLKFICTTGKLPVPWPTLVTTLSYGVQCFSRYPDHMKQHDFFKSAMPEGYVQERTIFFKGDGNYKTRAEVKFEGDTLVNRIELKGIDFKEDGNILGHKLEYNYNSHNVYIMADKQKNGIKVNFKIRHNIEDGSVQLADHYQQNTPTGDGPVLLPDNHYLSTQSALSKDPNEKRDHTVLLEFVTAAGITHGMDELYK	D102G:I188T:M218T	1.30103139493	906.5433772009246	-205.8309723176062	-1.6977648053850447	-3.0	-173.84215000456973
918	MSKGEELFTGVVPILVELDGDVNGHKFSVSGEGEGDATYGKLTLKFICTTGKLPVPWPTLVTTLSYGVQCFSRYPDHMKQHDFFKSAMPEGYVQERTIFFKGDGNYKTRAEVKFEGDTLVNRIELKGIDFKEDGNILGHKLEYNYNSHNVYIMADKQKNGIKVNFKIRHNIEDGSVQLADHYQQNTPIGDGPVLLPDNHYLSTQSALSKDPNEKRDHMVLLEFVTAAGVTHGMDELYK	D102G:I229V	3.82610667146	912.0025299848904	-197.38407470658424	-1.6570305143083846	2.0	-49.06749849333497
919	MSKGEELFTGVVPILVELDGDVNGHKFSVSGEGEGDATYGKLTLKFICTTGKLPVPWPTLVTTLSYGVQCFSRYPDHMKQHDFFKSAMPEGYVQERTIFFKGDGNYETRAEVKFEGDTLVNRIELKGIDFKEDGNILGHKLEYNYNSHNVYIMADKQKNGIKVNFKIRHNIEDGSVQLADHYQQNTPIGDGPVLLPDNHYLSTQSALSKDPNEKRDHMVLLEFVTAAGITHGMDELYK	D102G:K107E	3.60105519143	907.4520116938776	-200.3555812127888	-1.6530412946428572	0.0	-48.64701207261161
920	MSKGEELFTGVVPILVELDGDVNGHKFSVSGEGEGDATYGKLTLKFICTTGKLPVPWPTLVTTLSYGVQCFSRYPDHMKQHDFFKSAMPEGYVQERTIFFKGDGNYKTRAEVEFEGDTLVNRIELKGIDSKEDGNILGHKLEYNYSSHNVYIMADKQKNGIKVNFKIRHNIEDGSVQLADHYQQNTPIGDGPVLLPDNHYLSTLSALSKDPNEKRDHMVLLEFVTAAGITHGMDELYK	D102G:K113E:F130S:N146S:Q204L	1.30113274437	888.0862953823068	-217.1322215087712	-1.7392264774867467	-3.0	-253.6427658684891
921	MSKGEELFTGVVPILVELDGDVNGHKFSVSGEGEGDATYGKLTLKFICTTGKLPVPWPTLVTTLSYGVQCFSRYPDHMKQHDFFKSAMPEGYVQERTIFFKGDGNYKTRAEVEFEGDTLVNRIELKGIDFKEDGNILGHKLEYNYNSHNVYTMADKQKNCIKVNFKIRHNIEDGSVQLADHYQQNTPIGDGPVLLPDNHYLSTQSALSKDPNEKRDHMVLLELVTAAGITHGMDELYK	D102G:K113E:I152T:G160C:F223L	1.59347849518	889.3829927376255	-210.39549777284265	-1.7451855795724052	-3.0	-281.3392617430395
922	MSKGEELFTGVVPILVELDGDVNGHKFSVSGEGEGDATYGKLTLKFICTTGKLPVPWPTLVTTLSYGVQCFSRYPDHMKQHDFFKSAMPEGYVQERTIFFKGDGNYKTRAEVEFEGDTLVNRIELKGIDFKEDGNILGHKLEYNYNSHNVYIMADKQKNGIKVNFKIRHNIEDGSVQLADHYQQNTPIGDGPVLLPDNHYLSTQSALSKDPIENRDHMVLLEFVTAAGITHGMDELYK	D102G:K113E:N212I:K214N	3.02117161117	903.8093426270398	-208.1055764146149	-1.7101873670305523	-2.0	-161.81565905427072
923	MSKGEELFTGVVPILVELDGDVNGHKFSVSGEGEGDATYGKLTLKFICTTGKLPVPWPTLVTTLSYGVQCFSRYPDHMKQHDFFKSAMPEGYVQERTIFFKGDGNYKTRAEVRFEGDTLVNRIELKGIDFKEDGNILGHKLEYNYNSHNVYIMADKQKNGIKVNFKIRHNIEDGSVQLADHYQQNTPIGDGPVLLPDNHYLSTQSALSKDPNEKRDHMVLLEFVTAAGITHGMDELYK	D102G:K113R	3.7315600684300008	908.5001863025	-198.6253484673798	-1.6546058654785156	2.0	-36.390958892392526
924	MSKGEELFTGVVPILVELDGDVNGHKFSVSGEGEGDATYGKLTLKFICTTGKLPVPWPTLVTTLSYGVQCFSRYPDHMKQHDFFKSAMPEGYVQERTIFFKGDGNYKTRAEVRFEGDTLVNRIELKGIVFKEDGNILGHKLEYNYNSHNVYIMADRQKNGIKVNFKIRHNIEDGSVQLADHYQQNTPIGDGPVLLPDNHYLSTQSALSKDPNEKRDHMVLLEFVTAAGITHGMDELYK	D102G:K113R:D129V:K156R	3.26717029035	900.9862782768004	-205.68672283366325	-1.7025198255266465	2.0	-106.40369732058366
925	MSKGEELFTGVVPILVELDGDVNGHKFSVSGEGEGDATYGKLTLKFICTTGKLPVPWPTLVTTLSYGVQCFSRYPDHMKQHDFFKSAMPEGYVQERTIFFKGDGNYKTRAEVRFEGDTLVNRIELKGIDFKEDGNILGHKLEYNYNSHNVYIMADKQKNGIKVNFKIRHNIEDGSVQLADHYQQNTPIGGGPVLLPDNHYLSTQSALSKDPNEKRDHMVLLEFVTAAGITHGMDELYK	D102G:K113R:D190G	3.66754060244	905.2558679390248	-200.3868893571198	-1.6695199693952287	1.0	-60.76235653548467
926	MSKGEELFTGVVPILVELDGDVNGHKFSVSGEGEGDATYGKLTLKFICTTGKLPVPWPTLVTTLSYGVQCFSRYPDHMKQHDFFKSAMPEGYVQERTIFFKGDGNYKTRAEVRFEGDTLVNRIELKGIDFKEDGNILGHKLEYNYNSHNVYIMADKQKDGIKVNFKIRHNIEDGSVQLADHYQQNTPIGDGPVLLPDDHYLSTQSALSKDPNEKRDHMVLLEFVTAAGITHGMDELYK	D102G:K113R:N159D:N198D	3.7759744029300006	903.0847968709376	-202.38967158272865	-1.672259739467076	6.0	-64.70179922205259
927	MSKGEELFTGVVPILVELDGDVNGHKFSVSGEGEGDATYGKLTLKFICTTGKLPVPWPTLVTTLSYGVQCFSRYPDHMKQHDFFKSAMPEGYVQERTIFFKGDGNYKTRAEVKFEGDTLVNRIELEGIDFKEDGNILGHKLEYNYNSHNVYIMADKQKNGIKVNFKIRHNIEDGSVQLADHYQQNTPIGDGPVLLPDNHYLSTQSALSKDPNEKRDHMVLLEFVTAAGITHGMDELYK	D102G:K126E	3.48036912894	907.0480228511996	-199.8266876973212	-1.6511603764125282	0.0	-52.409659940849565
928	MSKGEELFTGVVPILVELDGDVNGHKFSVSGEGEGDATYGKLTLKFICTTGKLPVPWPTLVTTLSYGVQCFSRYPDHMKQHDFFKSAMPEGYVQERTIFFKGDGNYKTRAEVKFEGDTLVNRIELRGTDFKEDGNILGHKLEYNYNSHNVFIMADKQKSGIKVNFKIRHNIEDGSVQLADHYQQNTPIGDGPVLLPDNHYLSTQSALSKDPNEKRDHMVLLEFVTAAGITHGMDELYK	D102G:K126R:I128T:Y151F:N159S	3.74911931703	897.7049755521139	-203.342936206609	-1.6613877160208566	5.0	-88.89311534778378
929	MSKGEELFTGVVPILVELDGDVNGHKFSVSGEGEGDATYGKLTLKFICTTGKLPVPWPTLVTTLSYGVQCFSRYPDHMKQHDFFKSAMPEGYVQERTIFFKGDGNYKTRAEVKFEGDTLVNRIELRGIDFKEDGNILGHKLECNYNSHNVYIMADKQKNGIKVNFKIRHNIEDGSVQLADHYQQNTPIGDGPVLLPDNHYLSTQSALSKDPNEKRDHMVLLEFVTAAGITHGTDELYK	D102G:K126R:Y143C:M233T	3.61391277205	901.656593325698	-205.7120963968337	-1.7008410862513952	-2.0	-96.04869648270986
930	MSKGEELFTGVVPILVELDGDVNGHKFSVSGEGEGDATYGKLTLKFICTTGKLPVPWPTLVTTLSYGVQCFSRYPDHMKQHDFFKSAMPEGYVQERTIFFKGDGNYKTRAEVKFEGDTLVNRIELKGIDFEENGNVLGHKLEYNYNSHNVYIMADKQKNGIKVNFKIRHNIEDGSVQLADHYQRNTPIGDGPVLLPDNHYLSTQSALSKDPNEKRDHMVLLEFVTAAGITHGMDELYK	D102G:K131E:D133N:I136V:Q184R	3.65031176547	893.146587882482	-203.59929207339883	-1.6580743789672852	6.0	-124.00076006118059
931	MSKGEELFTGVVPILVELDGDVNGHKFSVSGEGEGDATYGKLTLKFICTTGKLPVPWPTLVTTLSYGVQCFSRYPDHMKQHDFFKSAMPEGYVQERTIFFKGDGNYKTRAEVKFEGDTLVNRIELKGIDFEVDGNILGHKLEYNYNSHNVYILADKQKNGIKMNFKIRHNIEDGSVQLADHYQQNTPIGDGPVLLPDNHYLSTQSALSKDPNEKRDHMVLLEFVTAAGITHGMDELYK	D102G:K131E:E132V:M153L:V163M	3.1312539478900003	893.6276156125086	-204.2957872189581	-1.6709493909563338	0.0	-272.1027559076964
932	MSKGEELFTGVVPILVELDGDVNGHKFSVSGEGEGDATYGKLTLKFICTTGKLPVPWPTLVTTLSYGVQCFSRYPDHMKQHDFFKSAMPEGYVQERTIFFKGDGNYKTRAEVKFEGDTLVNRIELKGIDFEEDGNILGHKLEYNYNSHNVYIMADKRKNGIKGNFKIRHNIEDGSVQLADHYQQNTPIGDGPVLLPDNHYLSTQSALSEDPNEKRDHMVLLEFVTAAGITHGMDELYK	D102G:K131E:Q157R:V163G:K209E	3.7126156176	899.7122446669464	-203.15947741642597	-1.6671093532017298	-1.0	-337.895599228078
933	MSKGEELFTGVVPILVELDGDVNGHKFSVSGEGEGDATYGKLTLKFICTTGKLPVPWPTLVTTLSYGVQCFSRYPDHMKQHDFFKSAMPEGYVQERTIFFKGDGNYKTRAEVKFEGDTLVNRIELKGIDFQEDGNILGHKLEYNYNSHNVYIMADKQKNGIKVNFKIRRNIEDGSVQLADHYQQNTPIGDGPVLLPDNHYLSTQSALSKDPNEKRDHMVLLEFVSAAGITHGMDELYK	D102G:K131Q:H169R:T225S	1.30102995687	895.5069977151315	-205.01679516211152	-1.7306834629603796	2.0	-155.36088658513944
934	MSKGEELFTGVVPILVELDGDVNGHKFSVSGEGEGDATYGKLTLKFICTTGKLPVPWPTLVTTLSYGVQCFSRYPDHMKQHDFFKSAMPEGYVQERTIFFKGDGNYKTRAEVKFEGDTLVNRIELKGIDFREDGNILGHKLEYNYNSHNVYIMADKQKNGIKVNFKIRHNIEDGSVQLADHYQQNTPIGDGLVLQPDNHYLSTQSALSKDPNEKRDHMVLLEFVTAAGITHGMDELYK	D102G:K131R:P192L:L195Q	3.60927157258	900.6644631585032	-205.8248749412596	-1.711322239467076	-3.0	-118.74676188318205
935	MSKGEELFTGVVPILVELDGDVNGHKFSVSGEGEGDATYGKLTLKFICTTGKLPVPWPTLVTTLSYGVQCFSRYPDHMKQHDFFKSAMPEGYVQERTIFFKGDGNYKTRAEVKFEGDTLVNRIELKGIDFTEDGNILGHKLEYNYNSHNVHIMADKQKNGIKVNFKIRHNIEDGSVRLADHYQQNTPIGDGPVLLPDNHYLSTQSALSKDSNEKRDHMVLLEFVTAAGITHGMDELYK	D102G:K131T:Y151H:Q177R:P211S	1.39564066471	890.079925269577	-212.21969385817647	-1.7018928527832031	0.0	-159.882750381425
936	MSKGEELFTGVVPILVELDGDVNGHKFSVSGEGEGDATYGKLTLKFICTTGKLPVPWPTLVTTLSYGVQCFSRYPDHMKQHDFFKSAMPEGYVQERTIFFKGDGNYKTRAEVKFEGDTLVNRIELKGIDFKEDGNILGHELEYNYNSHNVYIMADKQKNGIKVNFKIRHNIEDGSVQLADHYQQNTPIGDGPVLLPDNHYLSTQSALSKDPNEKRDHMVLQEFVTAAGITHGMDELYK	D102G:K140E:L221Q	3.63726094954	903.100996550752	-207.15907176956532	-1.6718668256487166	-2.0	-129.67768617807815
937	MSKGEELFTGVVPILVELDGDVNGHKFSVSGEGEGDATYGKLTLKFICTTGKLPVPWPTLVTTLSYGVQCFSRYPDHMKQHDFFKSAMPEGYVQERTIFFKGDGNYKTRAEVKFEGDTLVNRIELKGIDFKEDGNILGHELEYNYNSHNVYIKADKQKNGIKVNFKIRHNIEDGSVQLADHYQQNTPIGDGPVLLPDNHYLSTQSALSKDPNEKRDHMVLLEFVTAAGITHGMDELYK	D102G:K140E:M153K	3.21388846924	904.7675511864044	-200.57358678802848	-1.6715199606759208	-1.0	-116.89495419513652
938	MSKGEELFTGVVPILVELDGDVNGHKFSVSGEGEGDATYGKLTLKFICTTGKLPVPWPTLVTTLSYGVQCFSRYPDHMKQHDFFKSAMPEGYVQERTIFFKGDGNYKTRAEVKFEGDTLVNRIELKGIDFKEDGNILGHRLEYNYNSHNVYIMADKQKNGIKVNFKIRHNIEDGSVQLADHYQQNTPIGDGPVLLPDNHYLNTQSALSKDPNEKRDHMVLLEFVTAAGITHGMDELYK	D102G:K140R:S202N	3.71981950895	904.0439668861228	-199.46340211853385	-1.6656330653599332	3.0	-71.21606281011775
939	MSKGEELFTGVVPILVELDGDVNGHKFSVSGEGEGDATYGKLTLKFICTTGKLPVPWPTLVTTLSYGVQCFSRYPDHMKQHDFFKSAMPEGYVQERTIFFKGDGNYKTRAEVKFEGDTLVNRIELKGIDFKEDGNILGHKLEYNYNSHNVYIMADEQKNGIKVNFEIRHNIEDGSVQLADHYQQNTPIGDGPVLLPDNHYLSTQSALSKDPNEKRDHMVLLEFVTAAGITHGMDELYK	D102G:K156E:K166E	3.62710202111	906.4299205508846	-197.73243321850896	-1.657257080078125	1.0	-86.29961076952108
940	MSKGEELFTGVVPILVELDGDVNGHKFSVSGEGEGDATYGKLTLKFICTTGKLPVPWPTLVTTLSYGVQCFSRYPDHMKQHDFFKSAMPEGYVQERTIFFKGDGNYKTRAEVKFEGDTLVNRIELKGIDFKEDGNILGHKLEYNYNSHNVYIMADEQKNGIKVNFKIRHNIEDGSVQLADHYQQNTPIGDGPVLLPDNHYLSTQSALSKDPNEKRDHMVLLEFVTAAGITHGTDELYK	D102G:K156E:M233T	3.6757745693	912.0025299848904	-197.7439769692719	-1.6507605143955777	-1.0	-46.551137315999334
941	MSKGEELFTGVVPILVELDGDVNGHKFSVSGEGEGDATYGKLTLKFICTTGKLPVPWPTLVTTLSYGVQCFSRYPDHMKQHDFFKSAMPEGYVQERTIFFKGDGNYKTRAEVKFEGDTLVNRIELKGIDFKEDGNILGHKLEYNYNSHNVYIMADEQKNGIKVYFKIRHNIEDGSVQLADHYQQNTPIGDGPVLLPDNHYLSTQSALSKDPNEKRDHMVLLEFVTAAGITHGMDELYK	D102G:K156E:N164Y	3.68840100275	908.2608830807268	-199.25390281155703	-1.6599975313459123	-2.0	-50.95374527857548
942	MSKGEELFTGVVPILVELDGDVNGHKFSVSGEGEGDATYGKLTLKFICTTGKLPVPWPTLVTTLSYGVQCFSRYPDHMKQHDFFKSAMPEGYVQERTIFFKGDGNYKTRAEVKFEGDTLVNRIELKGIDFKEDGNILGHKLEYNYNSHNVYIMADKQRNGIKVNFKIRHNIEDGSVQLADHYQQNTPIGDGPVLLPDNHYLSTQSALSKDPNEKRDHMVLLEFVTAAGITHGMDELYK	D102G:K158R	3.64005210149	909.4153427970932	-198.8791700489819	-1.6552205766950334	2.0	-39.4282226743744
943	MSKGEELFTGVVPILVELDGDVNGHKFSVSGEGEGDATYGKLTLKFICTTGKLPVPWPTLVTTLSYGVQCFSRYPDHMKQHDFFKSAMPEGYVQERTIFFKGDGNYKTRAEVKFEGDTLVNRIELKGIDFKEDGNILGHKLEYNYNSHNVYIMADKQWNGIKVNFKIRHNIEDGSVQLADHYQQNTPIGDGPVLLPDNHYLSTQSALSKDPNEKRDHMVLLEFVTAAGITHGMDELYK	D102G:K158W	3.5108514214199995	905.3544918097514	-200.88224612548947	-1.6834137780325753	-3.0	-92.42356998348697
944	MSKGEELFTGVVPILVELDGDVNGHKFSVSGEGEGDATYGKLTLKFICTTGKLPVPWPTLVTTLSYGVQCFSRYPDHMKQHDFFKSAMPEGYVQERTIFFKGDGNYKTRAEVKFEGDTLVNRIELKGIDFKEDGNILGHKLEYNYNSHNVYIMADKQKNGIEVNFKIRHNIEDGSVQLADHYQQNTPIGDGPVLLPDNHYLSTQSALSKDPNEKRDHMVLLEFVTAAGITHGMDELYK	D102G:K162E	3.74434301798	906.1802999359908	-200.23732413724065	-1.66531126839774	0.0	-69.18418699241171
945	MSKGEELFTGVVPILVELDGDVNGHKFSVSGEGEGDATYGKLTLKFICTTGKLPVPWPTLVTTLSYGVQCFSRYPDHMKQHDFFKSAMPEGYVQERTIFFKGDGNYKTRAEVKFEGDTLVNRIELKGIDFKEDGNILGHKLEYNYNSHNVYIMADKQKNGIKVNFEIRHNIEDGSVQLADHYQQNTPIGDGPVLLPDNHYLSTQSALSKDPNEKRDHMVLLEFVTAAGITHGMDELYK	D102G:K166E	3.79278916396	906.4299205508846	-196.01425667479637	-1.660085950578962	0.0	-74.48070120498365
946	MSKGEELFTGVVPILVELDGDVNGHKFSVSGEGEGDATYGKLTLKFICTTGKLPVPWPTLVTTLSYGVQCFSRYPDHMKQHDFFKSAMPEGYVQERTIFFKGDGNYKTRAEVKFEGDTLVNRIELKGIDFKEDGNILGHKLEYNYNSHNVYIMADKQKNGIKVNFEIRHNIEDGSVQLADHYQQNTPIGDGPVLLPDNHYLSTRSALSKDPNEKRDHMVLLEFVTAAGITHGMDELYK	D102G:K166E:Q204R	3.71342743619	903.9120861034456	-201.89788709953427	-1.6576930454799108	1.0	-86.21258730006295
947	MSKGEELFTGVVPILVELDGDVNGHKFSVSGEGEGDATYGKLTLKFICTTGKLPVPWPTLVTTLSYGVQCFSRYPDHMKQHDFFKSAMPEGYVQERTIFFKGDGNYKTRAEVKFEGDTLVNRIELKGIDFKEDGNILGHKLEYNYNSHNVYIMADKQKNGIKVNFQIRHNIEDGSVQLADHYQQNTPIGDGPVLLPDNHYLSTQSALSKDPNEKRDHMVLLEFVTAAGITHGMDELYK	D102G:K166Q	3.809825584980001	907.1907478397616	-195.8074152059853	-1.656320571899414	0.0	-66.83144173309034
948	MSKGEELFTGVVPILVELDGDVNGHKFSVSGEGEGDATYGKLTLKFICTTGKLPVPWPTLVTTLSYGVQCFSRYPDHMKQHDFFKSAMPEGYVQERTIFFKGDGNYKTRAEVKFEGDTLVNRIELKGIDFKEDGNILGHKLEYNYNSHNVYIMADKQKNGIKVNFKIRHNIEDGSVQLADHYQQNTPIGDGPVLLPDNHYLSTQSALSRDPNEKRDHMVLLEFVTAAGITHGMDELYK	D102G:K209R	3.6021233352850004	908.9894342591696	-196.34854866936803	-1.6602285930088587	2.0	-34.732308514888636
949	MSKGEELFTGVVPILVELDGDVNGHKFSVSGEGEGDATYGKLTLKFICTTGKLPVPWPTLVTTLSYGVQCFSRYPDHMKQHDFFKSAMPEGYVQERTIFFKGDGNYKTRAEVKFEGDTLVNRIEPKGVDFKEDGNILGHKLEYNYNSHNVYIMADKQKSGIKVNFKIRNNIEDGSVQLADHYQQNTPIGDGPVLLPDNHYLSTQSALGKDPNEKRDHMVLLEFVTAAGITHGMDELYK	D102G:L125P:I128V:N159S:H169N:S208G	1.30116199678	882.1550734313714	-207.89842363074425	-1.7362349373953685	1.0	-343.2176035860855
950	MSKGEELFTGVVPILVELDGDVNGHKFSVSGEGEGDATYGKLTLKFICTTGKLPVPWPTLVTTLSYGVQCFSRYPDHMKQHDFFKSAMPEGYVQERTIFFKGDGNYKTRAEVKFEGDTLVNRIELKGIDFKEDGNIMGHKLEYDYNSHNVYIMADKQKNGIKVNFKIRHNIEDGSVQLADHYQQNTPIGDGPVLLPDNHYLSTQSALSKDPNEKRDHMVLLEFVTAAGITHGMDELYK	D102G:L137M:N144D	3.73817688447	902.1805164360968	-201.44283306971192	-1.6653510502406532	3.0	-77.58536052800403
951	MSKGEELFTGVVPILVELDGDVNGHKFSVSGEGEGDATYGKLTLKFICTTGKLPVPWPTLVTTLSYGVQCFSRYPDHMKQHDFFKSAMPEGYVQERTIFFKGDGNYKTRAEVKFEGDTLVNRIELKGIDFKEDGNILGHKQEYNYNSHNVYIMADKQKNGIKVNFKIRHNIEDGSVQLADHYQQNTPIGDGPVLLPDNHYLSTQSALSKDPNEKRDHMVLLEFVTAAGITHGMDELYK	D102G:L141Q	3.66779694239	904.5227112167167	-200.65714635327456	-1.6859224864414757	-3.0	-116.10010410499336
952	MSKGEELFTGVVPILVELDGDVNGHKFSVSGEGEGDATYGKLTLKFICTTGKLPVPWPTLVTTLSYGVQCFSRYPDHMKQHDFFKSAMPEGYVQERTIFFKGDGNYKTRAEVKFEGDTLVNRIELKGIDFKEDGNILGHKQEYNYNSHNVYIMADKQKNGIKVNFKIRHNIEDGSVQLADHYQQNTPIGDGPVLLPDNHYLSTQSALSKDPNEERDHMVLLEFVTAAGITHGMDELYK	D102G:L141Q:K214E	3.5343006151699994	901.5562920035492	-201.5520883984864	-1.6864291599818642	-2.0	-124.40376325330458
953	MSKGEELFTGVVPILVELDGDVNGHKFSVSGEGEGDATYGKLTLKFICTTGKLPVPWPTLVTTLSYGVQCFSRYPDHMKQHDFFKSAMPEGYVQERTIFFKGDGNYKTRAEVKFEGDTLVNRIELKGIDFKEDGNILGHKLEYNYNSHNVYIMADKQKNGIKVNFKIRHNIEDGSVQHADHYQQNTPIGDGPVLLPDNHYLSTQSALSKDPNEKRDHMVLLEFVTAAGITHGMDELYK	D102G:L178H	3.81875562196	906.8359335925315	-198.6896429844201	-1.6740616389683314	-3.0	-54.116058217420814
954	MSKGEELFTGVVPILVELDGDVNGHKFSVSGEGEGDATYGKLTLKFICTTGKLPVPWPTLVTTLSYGVQCFSRYPDHMKQHDFFKSAMPEGYVQERTIFFKGDGNYKTRAEVKFEGDTLVNRIELKGIDFKEDGNILGHKLEYNYNSHNVYIMADKQKNGIKVNFKIRHNIEDGSVQLADHYQQNTPIGDGPVQLPDNHYLSTQSALSKDPNEKRDHMVLLEFVTAAGITHGMDELYK	D102G:L194Q	3.627336956605	907.4502095710168	-199.8761908598244	-1.6645015989031111	-3.0	-44.904221930665486
955	MSKGEELFTGVVPILVELDGDVNGHKFSVSGEGEGDATYGKLTLKFICTTGKLPVPWPTLVTTLSYGVQCFSRYPDHMKQHDFFKSAMPEGYVQERTIFFKGDGNYKTRAEVKFEGDTLVNRIELKGIDFKEDGNILGHKLEYNYNSHNVYIVADKQKNGIKVNFKIRHNIEDGSVQLADHYQQNTPIGDGPVLLPDNHYLSTQSALSKDPNEKRDHMVLLEFVTAAGITHGMDELYK	D102G:M153V	3.79765969846	908.5114022173848	-195.10338922217488	-1.6485541207449776	0.0	-72.13097845898315
956	MSKGEELFTGVVPILVELDGDVNGHKFSVSGEGEGDATYGKLTLKFICTTGKLPVPWPTLVTTLSYGVQCFSRYPDHMKQHDFFKSAMPEGYVQERTIFFKGDGNYKTRAEVKFEGDTLVNRIELKGIDFKEDGNILGHKLEYNYNSHNVYIVADKQKNGIMVNFKTRHNIEDGSVQLADHYQQNTPIGDGPVLLPDNHYLSTQSALSKDPNEKRDHMVLLEFVTAAGITHGIDELYK	D102G:M153V:K162M:I167T:M233I	3.63720320947	899.8387575647102	-199.9673475213349	-1.655306543622698	0.0	-112.96606519855968
957	MSKGEELFTGVVPILVELDGDVNGHKFSVSGEGEGDATYGKLTLKFICTTGKLPVPWPTLVTTLSYGVQCFSRYPDHMKQHDFFKSAMPEGYVQERTIFFKGDGNYKTRAEVKFEGDTLVNRIELKGIDFKEDGNILGHKLEYNYNSHNVYIMADKQKNGIKVNFKIRHNIEDGSVQLADHYQQNTPIGDGPVLLPDNHYLSTQSALSKDPNEKRDHLVLLEFVTAAGITHGMDELYK	D102G:M218L	3.62209225508	908.1580427442868	-199.01754236593845	-1.6684025355747767	1.0	-66.6933410852003
958	MSKGEELFTGVVPILVELDGDVNGHKFSVSGEGEGDATYGKLTLKFICTTGKLPVPWPTLVTTLSYGVQCFSRYPDHMKQHDFFKSAMPEGYVQERTIFFKGDGNYKTRAEVKFEGDTLVNRIELKGIDFKEDGNILGHKLEYNYNSHNVYIMADKQKNGIKVNFKIRHNIEDGSVQLADHYQQNTPIGDGPVLLPDNHYLSTQSALSKDPNEKRDHMVLLEFVTAAGITHGKDELYK	D102G:M233K	3.817775869955	912.0025299848904	-196.02580042555928	-1.6535475594656808	-2.0	-34.7322277514619
959	MSKGEELFTGVVPILVELDGDVNGHKFSVSGEGEGDATYGKLTLKFICTTGKLPVPWPTLVTTLSYGVQCFSRYPDHMKQHDFFKSAMPEGYVQERTIFFKGDGDYKTRAEVKFEGDTLVNRIELKGIDFKEDGNILGHKLEYNYNSHNVYIMADKQKNGIKVNFKIRHNIEDGSVQLADHYQQNTPIGDGPVLLPDNHYLSTQSALSKDPNEKRDHMVLLEFVTAAGITHGMDELYK	D102G:N105D	3.50918637168	905.6451019471616	-198.2958187647164	-1.6693856375558036	1.0	-72.66948671546183
960	MSKGEELFTGVVPILVELDGDVNGHKFSVSGEGEGDATYGKLTLKFICTTGKLPVPWPTLVTTLSYGVQCFSRYPDHMKQHDFFKSAMPEGYVQERTIFFKGDGDYKTRAEVKFEGDTLVNRIELKGIDFKEDGNILGHKLEYNYNSHNVYIMADKQKNGIKADFKIRHNIEDGSVQLADHYQQNTPIGDGPVLLPDNHYLSTQSALSKDPNEKRDHMVLLEFVTAAGITHGMDELYK	D102G:N105D:V163A:N164D	3.60211559079	901.932749185912	-196.98479231074447	-1.6461132594517298	3.0	-199.53634700691066
961	MSKGEELFTGVVPILVELDGDVNGHKFSVSGEGEGDATYGKLTLKFICTTGKLPVPWPTLVTTLSYGVQCFSRYPDHMKQHDFFKSAMPEGYVQERTIFFKGDGHYKTRAEVKFEGDTLVNRIELKGIDFKEDGNILGHKLEYNYNSHNVYIMADKQKNGIKVNFKIRHNIEDGSVQLADHYQQNTPIGDGPVLLPDNHYLSTQSALSEDPNEKRDHMVLLEFVTAAGITHGMDELYK	D102G:N105H:K209E	3.6957081684	905.1043508833365	-200.06891180947423	-1.6680552618844169	1.0	-100.11355341791446
962	MSKGEELFTGVVPILVELDGDVNGHKFSVSGEGEGDATYGKLTLKFICTTGKLPVPWPTLVTTLSYGVQCFSRYPDHMKQHDFFKSAMPEGYVQERTIFFKGDGSYKTRAEVKFEGDTLVNRIELKGIDFKEDGNILGHKLEYNYNSHNVYIMADKQKNGIKVNFKIRHNIEDGSVQLADHYQQNTPIGDGPVLLPDNHYLSTQSALSKDPNEKRDHMVLLEFVTAAGITHGMDELYK	D102G:N105S	3.65880546167	908.2136228431818	-195.44835229590532	-1.6494102478027344	0.0	-35.19325697627269
963	MSKGEELFTGVVPILVELDGDVNGHKFSVSGEGEGDATYGKLTLKFICTTGKLPVPWPTLVTTLSYGVQCFSRYPDHMKQHDFFKSAMPEGYVQERTIFFKGDGSYKTRAEVKFEGDTLVNRIELKGIDFKEDGNILGHKLEYNYNSHNVYIMADKQKNGIKVNFKIRHNIGDGSVQLADHYQQNTPIGGGPVLLPDNHYLSTQSALSKDPNEKRDHMVLLEFVTAAGITHGMDELYK	D102G:N105S:E172G:D190G	3.74272656849	901.1679964309816	-200.8921086378396	-1.6725677762712752	-3.0	-120.46102272263175
964	MSKGEELFTGVVPILVELDGDVNGHKFSVSGEGEGDATYGKLTLKFICTTGKLPVPWPTLVTTLSYGVQCFSRYPDHMKQHDFFKSAMPEGYVQERTIFFKGDGNYKTRAEVKFEGDTLVDRIELKGIDFKEDGNILGHKLEYNYNGHNVYIMADKQKNGIKVNFKVRHNIEDGSVQLADHYQQNTPIGDGPVLLPDNHYLSTQSALSKDPNEKRDHMVLLEFVTAAGITHGMDELYK	D102G:N121D:S147G:I167V	3.25865548242	896.8841400261108	-207.33471878245476	-1.6646021434238978	4.0	-93.72704535543502
965	MSKGEELFTGVVPILVELDGDVNGHKFSVSGEGEGDATYGKLTLKFICTTGKLPVPWPTLVTTLSYGVQCFSRYPDHMKQHDFFKSAMPEGYVQERTIFFKGDGNYKTRAEVKFEGDTLVSRIELKGIDFKEDGNILGHKLEYNYNSHNVYIMADKQKNGIKVNFKIRHNIEDGSVQLADHYQQNTPIGDGPVLLPDNHYLSTQSALSKDPNEKRDHMVLLEFVTAAGITHGMDELYK	D102G:N121S	3.9082071959699993	906.2541484053118	-201.51483474299312	-1.6707676478794642	0.0	-73.23007560074616
966	MSKGEELFTGVVPILVELDGDVNGHKFSVSGEGEGDATYGKLTLKFICTTGKLPVPWPTLVTTLSYGVQCFSRYPDHMKQHDFFKSAMPEGYVQERTIFFKGDGNYKTRAEVKFEGDTLVSRIELKGIDFKEDGNILGHKLGYNYNSHNVYIMADKQKNGIKVNFKIRHNIEDGSVQLADHYQQNTPIGDGPVLLPDNHYLSTQSALSKDPNEKRDHMVLLEFVTAAGNTHGMDELYK	D102G:N121S:E142G:I229N	3.38927533162	901.3097025952312	-210.57693640515208	-1.7101143428257533	-4.0	-145.50326935759486
967	MSKGEELFTGVVPILVELDGDVNGHKFSVSGEGEGDATYGKLTLKFICTTGKLPVPWPTLVTTLSYGVQCFSRYPDHMKQHDFFKSAMPEGYVQERTIFFKGDGNYKTRAEVKFEGDTLVSRIELKGIDFKEDGNILGHKLEYNCNSHNVYIMADKQKNGIKVNFKIRHNIEDGSVQLADHYQQNTPIGDGPVLLPDNHYLSTQSALSKDPNEKRDHMVLLEFVTAAGITRGMDELYK	D102G:N121S:Y145C:H231R	3.74366530015	902.4318202260664	-207.1319006346166	-1.6841008322579518	-3.0	-81.86921356493528
968	MSKGEELFTGVVPILVELDGDVNGHKFSVSGEGEGDATYGKLTLKFICTTGKLPVPWPTLVTTLSYGVQCFSRYPDHMKQHDFFKSAMPEGYVQERTIFFKGDGNYKTRAEVKFEGDTLVNRIELKGIDFKEDGDILGHKLEYNYNSHNVYIMADKQKNGIKVNFKIRHNIEDGSVQLADHYQQNTPIGDGPVLLPDNHYLSTQSALSKDPNEKRDHMVLLEFVTAAGITHGMDELYK	D102G:N135D	3.74007385608	903.7856435078912	-201.48305074498057	-1.6597937175205777	1.0	-45.2222910302888
969	MSKGEELFTGVVPILVELDGDVNGHKFSVSGEGEGDATYGKLTLKFICTTGKLPVPWPTLVTTLSYGVQCFSRYPDHMKQHDFFKSAMPEGYVQERTIFFKGDGNYKTRAEVKFEGDTLVNRIELKGIDFKEDGSILGHKLEYNYNSHNVYIMADKQKNGIKVNFKIRHNIEDGSVQLADHYQQNTPIGDGPVLLPDNHYLSTQSALSKDPNEKRDHMVLLEFVTAAGITHGMDELYK	D102G:N135S	3.6011924910800004	906.0180908522244	-200.9557980708778	-1.654097284589495	0.0	-53.84154523789988
970	MSKGEELFTGVVPILVELDGDVNGHKFSVSGEGEGDATYGKLTLKFICTTGKLPVPWPTLVTTLSYGVQCFSRYPDHMKQHDFFKSAMPEGYVQERTIFFKGDGNYKTRAEVKFEGDTLVNRIELKGIDFKEDGYILGHKLEYNYNSHNVYIMADKQKNGIKVNFKIRHNIEDGSVQLADHYQQNTPIGDGPVLLPDNHYLSTQSALSKDPNEKRDHMVLLEFVTAAGITHGMDELYK	D102G:N135Y	3.81384684067	903.7856435078912	-201.452323358506	-1.668474197387695	-3.0	-61.808152903915506
971	MSKGEELFTGVVPILVELDGDVNGHKFSVSGEGEGDATYGKLTLKFICTTGKLPVPWPTLVTTLSYGVQCFSRYPDHMKQHDFFKSAMPEGYVQERTIFFKGDGNYKTRAEVKFEGDTLVNRIELKGIDFKEDGNILGHKLEYSYNSHNVYIMADKQKNGIKAIFKIRHNIEDGSVQLADHYQQNTPIGDGPVLLPDNHYLSTQSALSKDPNEKRDHMVLLEFVTAAGITHGMDELYK	D102G:N144S:V163A:N164I	3.73691230542	899.49192239471	-194.50658877566457	-1.6290739604404991	-2.0	-165.87187532170674
972	MSKGEELFTGVVPILVELDGDVNGHKFSVSGEGEGDATYGKLTLKFICTTGKLPVPWPTLVTTLSYGVQCFSRYPDHMKQHDFFKSAMPEGYVQERTIFFKGDGNYKTRAEVKFEGDTLVNRIELKGIDFKEDGNILGHKLEYNYDSHNVYIMADKQKNGIKVNFKIRHNIEDGSVQLADHYQQNTPIGDGPVLLPDNHYLSTQSALSKDPNEKRDHMVLLEFVTAAGITHGMDELYK	D102G:N146D	3.61838179938	906.7465459192726	-201.2636334337294	-1.6460396902901786	1.0	-61.421592239809485
973	MSKGEELFTGVVPILVELDGDVNGHKFSVSGEGEGDATYGKLTLKFICTTGKLPVPWPTLVTTLSYGVQCFSRYPDHMKQHDFFKSAMPEGYVQERTIFFKGDGNYKTRAEVKFEGDTLVNRIELKGIDFKEDGNILGHKLEYNYDSHNVYIMADMQKNGIKVNFKIRHNIEDGSVQLADHYQQNTPIGDGPVLLPDSLYLSTLSALSKDPNEKRDHMVLLEFATAAGITHGMDELYK	D102G:N146D:K156M:N198S:H199L:Q204L:V224A	1.30257322184	887.7662759337954	-215.656264398247	-1.7048369816371374	-3.0	-269.97981444147064
974	MSKGEELFTGVVPILVELDGDVNGHKFSVSGEGEGDATYGKLTLKFICTTGKLPVPWPTLVTTLSYGVQCFSRYPDHMKQHDFFKSAMPEGYVQERTIFFKGDGNYKTRAEVKFEGDTLVNRIELKGIDFKEDGNILGHKLEYNYISHNVYIMADKQKNGIKVNFKIRHNIEDGSVQLADHYQQNTPIGDGPVLLPDNHYLSTQSALSKDPNEKRDHMVLLEFVTAAGITHGMDELYK	D102G:N146I	3.75647850776	908.4029563648264	-201.55911082401872	-1.6692156110491072	-3.0	-118.80353541798638
975	MSKGEELFTGVVPILVELDGDVNGHKFSVSGEGEGDATYGKLTLKFICTTGKLPVPWPTLVTTLSYGVQCFSRYPDHMKQHDFFKSAMPEGYVQERTIFFKGDGNYKTRAEVKFEGDTLVNRIELKGIDFKEDGNILGHKLEYNYNSHIVYIMADKQKNGIKVNLKIRHNIEDGSVQLADHYQQNTPIGDGPVLLPDNHYLSTQSALSKDPNEKRDHMVLLEFVTAAGITHGMDELYK	D102G:N149I:F165L	3.3816254749900003	903.6202389389322	-203.6715163178742	-1.6910059792654857	-2.0	-167.53387394676744
976	MSKGEELFTGVVPILVELDGDVNGHKFSVSGEGEGDATYGKLTLKFICTTGKLPVPWPTLVTTLSYGVQCFSRYPDHMKQHDFFKSAMPEGYVQERTIFFKGDGNYKTRAEVKFEGDTLVNRIELKGIDFKEDGNILGHKLEYNYNSHSVYIMADKQKNGIKVNFKIRHNIEDGSVQLADHYQQNTPIGDGPVLLPDNHYLSTQSALSKDPNEKRDHMVLLEFVTAAGITHGMDELYK	D102G:N149S	3.68202309827	909.1257222638616	-198.363064724952	-1.6650507790701732	0.0	-51.16144468721568
977	MSKGEELFTGVVPILVELDGDVNGHKFSVSGEGEGDATYGKLTLKFICTTGKLPVPWPTLVTTLSYGVQCFSRYPDHMKQHDFFKSAMPEGYVQERTIFFKGDGNYKTRAEVKFEGDTLVNRIELKGIDFKEDGNILGHKLEYNYNSHSVYIMADKQKNGIKVNFKIRHNIEDGSVQLADHYQQNTPIGDGPVLLPDNHYLSTQSALSKDPNEKRDHKVLLEFVTAARITHGMDELYK	D102G:N149S:M218K:G228R	1.30407243335	896.6650322947007	-210.18610625341532	-1.7605718885149275	-3.0	-143.15844007935644
978	MSKGEELFTGVVPILVELDGDVNGHKFSVSGEGEGDATYGKLTLKFICTTGKLPVPWPTLVTTLSYGVQCFSRYPDHMKQHDFFKSAMPEGYVQERTIFFKGDGNYKTRAEVKFEGDTLVNRIELKGIDFKEDGNILGHKLEYNYNSHNVYIMADKQKYGIKVNFKIRHNIEDGSVQLADHYQQNTPIGDGPVLLPDNHYLRTQSALSKDPNEKRDHMVLLEFVTAAGITHGMDELYK	D102G:N159Y:S202R	3.68767648094	900.2909388513444	-201.5023597069085	-1.6854764393397743	-4.0	-58.12179971410436
979	MSKGEELFTGVVPILVELDGDVNGHKFSVSGEGEGDATYGKLTLKFICTTGKLPVPWPTLVTTLSYGVQCFSRYPDHMKQHDFFKSAMPEGYVQERTIFFKGDGNYKTRAEVKFEGDTLVNRIELKGIDFKEDGNILGHKLEYNYNSHNVYIMADKQKNGIKVDFKIRHNIEDGSVQLADHYQQNTPIGDGPVLLPDNHYLSTQSALSKDPNEKRDHMVLLEFVTAAGIAHGMDELYK	D102G:N164D:T230A	3.4735218598400004	907.8774283706198	-197.116527993232	-1.6545333862304688	1.0	-104.47859191292109
980	MSKGEELFTGVVPILVELDGDVNGHKFSVSGEGEGDATYGKLTLKFICTTGKLPVPWPTLVTTLSYGVQCFSRYPDHMKQHDFFKSAMPEGYVQERTIFFKGDGNYKTRAEVKFEGDTLVNRIELKGIDFKEDGNILGHKLEYNYNSHNVYIMADKQKNGIKVVFKIRHNIEDGGVQLADHYQQNTPIGDGPVLLPDNHHLSTQSALSKDPNEKRDHMVLLEFVTAAGITHGMDELYK	D102G:N164V:S175G:Y200H	3.60790023529	902.5775843078692	-204.3780478574336	-1.6904493059430803	-2.0	-106.32130710049017
981	MSKGEELFTGVVPILVELDGDVNGHKFSVSGEGEGDATYGKLTLKFICTTGKLPVPWPTLVTTLSYGVQCFSRYPDHMKQHDFFKSAMPEGYVQERTIFFKGDGNYKTRAEVKFEGDTLVNRIELKGIDFKEDGNILGHKLEYNYNSHNVYIMADKQKNGIKVYFKIRHNIEDGSVQLADHYQQNTPIGDGPVLLPDNHYLCTQSALSKDPNEKRDHMVLLEFVTAAGITHGMDELYK	D102G:N164Y:S202C	3.83243277332	901.2835978244738	-201.14998956397176	-1.6792146137782509	-4.0	-81.01525974525026
982	MSKGEELFTGVVPILVELDGDVNGHKFSVSGEGEGDATYGKLTLKFICTTGKLPVPWPTLVTTLSYGVQCFSRYPDHMKQHDFFKSAMPEGYVQERTIFFKGDGNYKTRAEVKFEGDTLVNRIELKGIDFKEDGNILGHKLEYNYNSHNVYIMADKQKNGIKVNFKIRHSIEDGSVQLADHYQQNTPIGDGPVLLPDNHYLSTQSALSKDPNEKRDHMVLLEFVTAAGITHGMDELYK	D102G:N170S	3.52397426624	906.5895570375552	-199.05089415982368	-1.6576341901506697	0.0	-79.04866585530402
983	MSKGEELFTGVVPILVELDGDVNGHKFSVSGEGEGDATYGKLTLKFICTTGKLPVPWPTLVTTLSYGVQCFSRYPDHMKQHDFFKSAMPEGYVQERTIFFKGDGNYKTRAEVKFEGDTLVNRIELKGIDFKEDGNILGHKLEYNYNSHNVYIMADKQKNGIKVNFKIRHNIEDGSVQLADHYQQDTPIGDGPVLLPDNHYLSTQSALSKDPNEKRDHMVLLEFVTAAGITHGMDELYK	D102G:N185D	3.605178199145	904.222914031402	-198.2822951860726	-1.6483174732753212	1.0	-103.43638815567246
984	MSKGEELFTGVVPILVELDGDVNGHKFSVSGEGEGDATYGKLTLKFICTTGKLPVPWPTLVTTLSYGVQCFSRYPDHMKQHDFFKSAMPEGYVQERTIFFKGDGNYKTRAEVKFEGDTLVNRIELKGIDFKEDGNILGHKLEYNYNSHNVYIMADKQKNGIKVNFKIRHNIEDGSVQLADHYQQNTPIGDGPVLLPDDHYLSTQSALSKVPNEKRDHMVLLEFVAAAGITHGMDELYK	D102G:N198D:D210V:T225A	3.11570782695	901.5938829203088	-201.67959658429027	-1.6966520036969863	-2.0	-214.0776135516671
985	MSKGEELFTGVVPILVELDGDVNGHKFSVSGEGEGDATYGKLTLKFICTTGKLPVPWPTLVTTLSYGVQCFSRYPDHMKQHDFFKSAMPEGYVQERTIFFKGDGNYKTRAEVKFEGDTLVNRIELKGIDFKEDGNILGHKLEYNYNSHNVYIMADKQKNGIKVNFKIRHNIEDGSVQLADHYQQNTPIGDGPVLLPDNHYLSTQSALSKDPSEKRDHMVLLEFVTAAGITHGMDELYK	D102G:N212S	3.63300248589	912.0025299848904	-199.24186320975423	-1.6604881286621094	0.0	-38.210231565054855
986	MSKGEELFTGVVPILVELDGDVNGHKFSVSGEGEGDATYGKLTLKFICTTGKLPVPWPTLVTTLSYGVQCFSRYPDHMKQHDFFKSAMPEGYVQERTIFFKGDGNYKTRAEVKFEGDTLVNRIELKGIDFKEDGNILGHKLEYNYNSHNVYIMADKLENGIKVNFKIRHNIEDGSVQLADHYQQNTPIGDGPVLLPDNHYLSTQSALSKDPNEKRDHMVLLEFVTAAGITHGMDELYK	D102G:Q157L:K158E	3.68115022678	908.2851652566214	-202.01461707428095	-1.6718104226248605	-2.0	-107.50530528050194
987	MSKGEELFTGVVPILVELDGDVNGHKFSVSGEGEGDATYGKLTLKFICTTGKLPVPWPTLVTTLSYGVQCFSRYPDHMKQHDFFKSAMPEGYVQERTIFFKGDGNYKTRAEVKFEGDTLVNRIELKGIDFKEDGNILGHKLEYNYNSHNVYIMADKPKNGIKVNFKIRHNIEDGSVQLADHYQQNTPIGDGPVLLPDNHYLSTQSALSKDPNEKRDHMVLLEFVTAAGITHGMDELYK	D102G:Q157P	3.66715771118	912.0025299848904	-197.70747109130025	-1.6841731752668108	-2.0	-50.918842356223784
988	MSKGEELFTGVVPILVELDGDVNGHKFSVSGEGEGDATYGKLTLKFICTTGKLPVPWPTLVTTLSYGVQCFSRYPDHMKQHDFFKSAMPEGYVQERTIFFKGDGNYKTRAEVKFEGDTLVNRIELKGIDFKEDGNILGHKLEYNYNSHNVYIMADKRKNGIKVNFKIRHNIEDGSVQLADHYQQNTPIGDGPVLLPDNHYLSTQSALSKDPNERRDHMVLLEFVTAAGITHGMDELYK	D102G:Q157R:K214R	3.64454179999	910.2181960355828	-202.57584472373128	-1.6710978916713168	3.0	-65.65715667020731
989	MSKGEELFTGVVPILVELDGDVNGHKFSVSGEGEGDATYGKLTLKFICTTGKLPVPWPTLVTTLSYGVQCFSRYPDHMKQHDFFKSAMPEGYVQERTIFFKGDGNYKTRAEVKFEGDTLVNRIELKGIDFKEDGNILGHKLEYNYNSHNVYIMADKRKNGIKVNFKIRHNIEDGRVQLADHYQQNTPIGDGPVLLPDNHYLSTQSALSKDPNEKRDHMVLLEFVTAAGITHGMDELYK	D102G:Q157R:S175R	3.73531040042	907.386910225122	-203.6507811136544	-1.6792354583740234	-1.0	-82.55343177119317
990	MSKGEELFTGVVPILVELDGDVNGHKFSVSGEGEGDATYGKLTLKFICTTGKLPVPWPTLVTTLSYGVQCFSRYPDHMKQHDFFKSAMPEGYVQERTIFFKGDGNYKTRAEVKFEGDTLVNRIELKGIDFKEDGNILGHKLEYNYNSHNVYIMADKQKNGIKVNFKIRHNIEDGSVLLADHYQQNTPIGDGPVLLPDNHYLSTQSALSKDPNEKRDHMVLLEFVTAAGITHGMDELYK	D102G:Q177L	3.53024490839	907.9429332658592	-200.37922521308064	-1.6495731898716517	-3.0	-34.909335992534196
991	MSKGEELFTGVVPILVELDGDVNGHKFSVSGEGEGDATYGKLTLKFICTTGKLPVPWPTLVTTLSYGVQCFSRYPDHMKQHDFFKSAMPEGYVQERTIFFKGDGNYKTRAEVKFEGDTLVNRIELKGIDFKEDGNILGHKLEYNYNSHNVYIMADKQKNGIKVNFKIRHNIEDGSVQLADHYRQNTPIGDGPVLLPDNHYPSTQSALSKDPNEKRDHMVLLEFVTAAGITHGVDELYK	D102G:Q183R:L201P:M233V	1.63376876681	896.7420952938518	-205.27731457725167	-1.7583434241158622	-2.0	-236.09807622997587
992	MSKGEELFTGVVPILVELDGDVNGHKFSVSGEGEGDATYGKLTLKFICTTGKLPVPWPTLVTTLSYGVQCFSRYPDHMKQHDFFKSAMPEGYVQERTIFFKGDGNYKTRAEVKFEGDTLVNRIELKGIDFKEDGNILGHKLEYNYNSHNVYIMADKQKNGIKVNFKIRHNIEDGSVQLADHYQLNTPIGDGPVLLPDNHYLSTQSALSKDPNEKRDHMVLLEFVTAAGITHGMDELYK	D102G:Q184L	3.9091519588	907.855217129415	-198.56752486899492	-1.6621088300432478	-3.0	-79.51373389596334
993	MSKGEELFTGVVPILVELDGDVNGHKFSVSGEGEGDATYGKLTLKFICTTGKLPVPWPTLVTTLSYGVQCFSRYPDHMKQHDFFKSAMPEGYVQERTIFFKGDGNYKTRAEVKFEGDTLVNRIELKGIDFKEDGNILGHKLEYNYNSHNVYIMADKQKNGIKVNFKIRHNIEDGSVQLADHYQRNTPIGDGPVLLPDDHYLSTQSALSKDPNEKRDHMVLLEFVTAAGITHGMDELYK	D102G:Q184R:N198D	3.84656846335	906.0703391343504	-197.8787796087563	-1.6560106277465818	2.0	-52.45980827032078
994	MSKGEELFTGVVPILVELDGDVNGHKFSVSGEGEGDATYGKLTLKFICTTGKLPVPWPTLVTTLSYGVQCFSRYPDHMKQHDFFKSAMPEGYVQERTIFFKGDGNYKTHAEVKFEGDTLVNRIELKGIDFKEDGNILGHKLEYNYNSHNVYIMADKQKNGIKVNFKIRHNIEDGSVQLADHYQQNTPIGDGPVLLPDNHYLSTQSALSKDPNEKRDHMVLLELVTAAGITHGMDELYK	D102G:R109H:F223L	3.39466950526	902.329498275697	-202.5961640775204	-1.667921611240932	0.0	-64.02222898745251
995	MSKGEELFTGVVPILVELDGDVNGHKFSVSGEGEGDATYGKLTLKFICTTGKLPVPWPTLVTTLSYGVQCFSRYPDHMKQHDFFKSAMPEGYVQERTIFFKGDGNYKTLAEVKFEGDTLVNRIELKGIDFKEDGNILGHKLEYNYNSHNVYIMADKQKDGIKVNFKIRHNIEDGSVQLADHYQQNTPIGDGPVLLPDNHYLSTQSALSKDPNEKRDHMVLLEFVTAAGITHGMDELYK	D102G:R109L:N159D	3.59167386106	900.8843251666868	-206.71520134806636	-1.6918563842773438	-1.0	-93.66824574988023
996	MSKGEELFTGVVPILVELDGDVNGHKFSVSGEGEGDATYGKLTLKFICTTGKLPVPWPTLVTTLSYGVQCFSRYPDHMKQHDFFKSAMPEGYVQERTIFFKGDGNYKTRAEVKFEGDTLVNSIELKGIDFKEDGNILGHKLEYNYNSHNVYIMADKQKNGIKVNFKIRHNIEDGSVQLADHYQQNTPIGDGPVLLPDNHYLSTQSALSKDPNEKRDHMVLLEFVTAAGITHGMDELYK	D102G:R122S	3.74666928262	902.8498689889047	-202.53421783447263	-1.6522504261561803	-2.0	-60.03332161785494
997	MSKGEELFTGVVPILVELDGDVNGHKFSVSGEGEGDATYGKLTLKFICTTGKLPVPWPTLVTTLSYGVQCFSRYPDHMKQHDFFKSAMPEGYVQERTIFFKGDGNYKTRAEVKFEGDTLVNRIELKGIDFKEDGNILGHKLEYNYNGHNVYIMADKQKNGIKVNFKIRHNIEDGSVQLADHYQQNTHIGDGPVLLPDNHYLSTQSALSKDPNEKRDHMVLLELVTAAGITHGMDELYK	D102G:S147G:P187H:F223L	3.52866547427	903.6250588279208	-207.75510289892557	-1.7083293369838168	-2.0	-208.90950346744302
998	MSKGEELFTGVVPILVELDGDVNGHKFSVSGEGEGDATYGKLTLKFICTTGKLPVPWPTLVTTLSYGVQCFSRYPDHMKQHDFFKSAMPEGYVQERTIFFKGDGNYKTRAEVKFEGDTLVNRIELKGIDFKEDGNILGHKLEYNYNSHNVYIMADKQKNGIKVNFKIRHNIEDGCVQLADHYQQNTPIGDGPVLLPDNHYLSTQSALSKDPNEKRDHMVLLEFVTAAGITHGMDELYK	D102G:S175C	3.72723639351	905.1370887682	-201.14403339102864	-1.6936566489083429	-2.0	-80.6931997557715
999	MSKGEELFTGVVPILVELDGDVNGHKFSVSGEGEGDATYGKLTLKFICTTGKLPVPWPTLVTTLSYGVQCFSRYPDHMKQHDFFKSAMPEGYVQERTIFFKGDGNYKTRAEVKFEGDTLVNRIELKGIDFKEDGNILGHKLEYNYNSHNVYIMADKQKNGIKVNFKIRHNIEDGSVQLADHYQQNTPIGDGPVLLPDNHYLGTQSALSKDPNEKRDHMVLLEFVTAAGITHGMDELYK	D102G:S202G	3.65496797388	907.8084634923298	-198.97763772681355	-1.670907701764788	-1.0	-97.28998094145707
1000	MSKGEELFTGVVPILVELDGDVNGHKFSVSGEGEGDATYGKLTLKFICTTGKLPVPWPTLVTTLSYGVQCFSRYPDHMKQHDFFKSAMPEGYVQERTIFFKGDGNYKTRAEVKFEGDTLVNRIELKGIDFKEDGNILGHKLEYNYNSHNVYIMADKQKNGIKVNFKIRHNIEDGSVQLADHYQQNTPIGDGPVLLPDNHYLSTQPALSKDPNEKRDHMVLLEFVTAAGITHGMDELYK	D102G:S205P	3.13304925645	907.5183107725096	-201.77412784472108	-1.6912198747907363	-2.0	-125.89594306600281
1001	MSKGEELFTGVVPILVELDGDVNGHKFSVSGEGEGDATYGKLTLKFICTTGKLPVPWPTLVTTLSYGVQCFSRYPDHMKQHDFFKSAMPEGYVQERTIFFKGDGNYKTRAEVKFEGDTLVNRIELKGIDFKEDGNILGHKLEYNYNSHNVYIMADKQKNGIKVNFKIRHNIEDGSVQLADHYQQNTPIGDGPVLLPDNHYLSTQSALGKDPNEKRDHMVLLEFVTAAGITHGMDELYK	D102G:S208G	3.61434579807	907.2007245971508	-196.0253781862557	-1.6646372931344169	-1.0	-104.49254564925852
1002	MSKGEELFTGVVPILVELDGDVNGHKFSVSGEGEGDATYGKLTLKFICTTGKLPVPWPTLVTTLSYGVQCFSRYPDHMKQHDFFKSAMPEGYVQERTIFFKGDGNYKARAEVKFEGDTLVNRIELKGIDFKEDGNILGHKLEYNYNSHNVYIMADKQKNGIKVNFRIRHNIEDGSVQLADHYQQNTPIGDGPVLLPDNHYLSTQSALSKDPNEKRDHMVLLEFVTAAGITHGMGEPYK	D102G:T108A:K166R:D234G:L236P	3.77188134891	900.4976827996243	-199.83155693486333	-1.6585734231131417	-2.0	-114.59357378161451
1003	MSKGEELFTGVVPILVELDGDVNGHKFSVSGEGEGDATYGKLTLKFICTTGKLPVPWPTLVTTLSYGVQCFSRYPDHMKQHDFFKSAMPEGYVQERTIFFKGDGNYKARAEVKFEGDTLVNRIELKGIDFKEDGNILGHKLEYNYNSHNVYIMADKQKNGIKVNFKIRHNIEDGSVQLADHYQQNTPIGDGSVLLPDNHYLSTLSALSKDPNEKRDHMVLLEFVTAAGITHGMDELYK	D102G:T108A:P192S:Q204L	3.52366492585	894.9676795278438	-205.1907637603581	-1.6715153285435267	-4.0	-110.06242506994136
1004	MSKGEELFTGVVPILVELDGDVNGHKFSVSGEGEGDATYGKLTLKFICTTGKLPVPWPTLVTTLSYGVQCFSRYPDHMKQHDFFKSAMPEGYVQERTIFFKGDGNYKSRAEVKFEGDTLVNRVELKGIDFKEDGNILGHKLEYNYNSHNVYIMADKQKNGIKVNFKIRHDIEDGSVQLADHYQQNTPIGVGPVLLPDNHHLSTQSALSKDPNEKRDHVVLLEFVTAAGITHGMDELYK	D102G:T108S:I123V:N170D:D190V:Y200H:M218V	3.16731696616	887.5841581287832	-207.45955880358812	-1.7045591899326868	6.0	-215.70088102769796
1005	MSKGEELFTGVVPILVELDGDVNGHKFSVSGEGEGDATYGKLTLKFICTTGKLPVPWPTLVTTLSYGVQCFSRYPDHMKQHDFFKSAMPEGYVQERTIFFKGDGNYKTRAEVKFEGDTLVNRIELKGIDFKEDGNILGHKLEYNYNSHNVYIMADKQKNGIKVNFKIRHNIEDGSVQLADHYQQNAPIGDGPVLLPDNHYLITQSALSKDPNEKRDHMVLLEFVTAAGITHGMDELYK	D102G:T186A:S202I	3.60846691771	898.306824144006	-203.7027911134064	-1.6954541887555803	-3.0	-112.10108844423553
1006	MSKGEELFTGVVPILVELDGDVNGHKFSVSGEGEGDATYGKLTLKFICTTGKLPVPWPTLVTTLSYGVQCFSRYPDHMKQHDFFKSAMPEGYVQERTIFFKGDGNYKTRAEVKFEGDTLVNRIELKGIDFKEDGNILGHKLEYNYNSHNVYIMADKQKNGIKVNFKIRHNIEDGSVQLADHYQQNTPIGDGPVLLPDNHYLSTQSALSKDPNEKRDHMVLLEFVTAAGIIHGMDELYK	D102G:T230I	3.78212313019	912.0025299848904	-197.71931977942583	-1.660790034702846	-2.0	-77.46030544921581
1007	MSKGEELFTGVVPILVELDGDVNGHKFSVSGEGEGDATYGKLTLKFICTTGKLPVPWPTLVTTLSYGVQCFSRYPDHMKQHDFFKSAMPEGYVQERTIFFKGDGNYKTRAEVKFEGDTLVNRIELKGIDFKEDGNILGHKLEYNYNSHNVYIMADKQKNGIKVNFKIRHNIEDGSVQLADHYQQNTPIGDGPVLLPDNHYLSTQSALSKDPNEKRDHMVLLEFVTAAGISHGMDELYK	D102G:T230S	3.76410963518	912.0025299848904	-195.88852282240987	-1.6508158275059288	1.0	-72.07439331695261
1008	MSKGEELFTGVVPILVELDGDVNGHKFSVSGEGEGDATYGKLTLKFICTTGKLPVPWPTLVTTLSYGVQCFSRYPDHMKQHDFFKSAMPEGYVQERTIFFKGDGNYKTRAEVKFEGDTLVNRIELKGIDFKEDGNILGHKLEYNYNSHNAYIMADKQKNGIKVNFKIRHNIEDGSVQLADHYQQNTPIGDGPVLLPDNHYLSTQSALSKDPNEKRDHMVLLEFVTAAGITHGMDELYK	D102G:V150A	3.68353158031	906.5647981163056	-198.9140345044434	-1.6506351743425642	-1.0	-88.53618608376118
1009	MSKGEELFTGVVPILVELDGDVNGHKFSVSGEGEGDATYGKLTLKFICTTGKLPVPWPTLVTTLSYGVQCFSRYPDHMKQHDFFKSAMPEGYVQERTIFFKGDGNYKTRAEVKFEGDTLVNRIELKGIDFKEDGNILGHKLEYNYNSHNAYIMADKQKNGIKVHFKTRLNIEDGSVQLADHCQQNTPIGDGPVLLPDNHYLSTQSALSKGPNEKRDHMVLLEFVTAAGITHGMDELYK	D102G:V150A:N164H:I167T:H169L:Y182C:D210G	1.57827642487	880.3642764910014	-205.81367717310783	-1.7178711209978377	-7.0	-88.55150547593327
1010	MSKGEELFTGVVPILVELDGDVNGHKFSVSGEGEGDATYGKLTLKFICTTGKLPVPWPTLVTTLSYGVQCFSRYPDHMKQHDFFKSAMPEGYVQERTIFFKGDGNYKTRAEVKFEGDTLVNRIELKGIDFKEDGNILGHKLEYNYNSHNGYIMADKQKNGIKVNFKIRHSIEDGSVQLADHYQQNTPIGDGPVLLPDNHYLSTQSALSKDPNEKRDHMVLLEFVTAAGITHGMDELYK	D102G:V150G:N170S	3.3380287438800003	899.2270936438736	-203.08094366267323	-1.666635513305664	-3.0	-150.0877820588496
1011	MSKGEELFTGVVPILVELDGDVNGHKFSVSGEGEGDATYGKLTLKFICTTGKLPVPWPTLVTTLSYGVQCFSRYPDHMKQHDFFKSAMPEGYVQERTIFFKGDGNYKTRAEVKFEGDTLVNRIELKGIDFKEDGNILGHKLEYNYNSHNVYIMADKQKNGIKVNFKIRHNIEDGSVQLADHYQQNTPIGDGPELLPDNHYLSTQSALSKDPNEKRDHMVLLEFVTAAGITHGMDELYK	D102G:V193E	3.25549188112	906.438073868162	-201.60284327343103	-1.6992430005754744	-4.0	-87.74124837021898
1012	MSKGEELFTGVVPILVELDGDVNGHKFSVSGEGEGDATYGKLTLKFICTTGKLPVPWPTLVTTLSYGVQCFSRYPDHMKQHDFFKSAMPEGYVQERTIFFKGDGNYKTRAEVKFEGDTLVNRIELKGIDFKEDGNILGHKLEYNYNSHNVYIMADKQKNGIKVNFKIRHNIEDGSVQLADHYQQNTPIGDGPGLLPDNHYLSTQSALSKDPNEKRDHMVLLEFVTAAGITHGMDELYK	D102G:V193G	3.65696325636	905.8014267011284	-201.5810885317624	-1.7016533442905968	-4.0	-149.53271651368212
1013	MSKGEELFTGVVPILVELDGDVNGHKFSVSGEGEGDATYGKLTLKFICTTGKLPVPWPTLVTTLSYGVQCFSRYPDHMKQHDFFKSAMPEGYVQERTIFFKGDGNYKTRAEVKFEGDTLVNRIELKGIDFKEDGNILGHKLEYNYNSHNVYIMADKQKNGIKVNFKIRHNIEDGSVQLADHYQQNTPIGDGPVLLPDNHYLSTQSALSKDPNEKRDHMVLLEFGTAAGITHGMGELYK	D102G:V224G:D234G	3.35384213501	907.6737964591348	-197.60366697981956	-1.6730059215000697	-5.0	-137.55185897174198
1014	MSKGEELFTGVVPILVELDGDVNGHKFSVSGEGEGDATYGKLTLKFICTTGKLPVPWPTLVTTLSYGVQCFSRYPDHMKQHDFFKSAMPEGYVQERTIFFKGDGNCKTRAEVKFEGDTLVNRIELKGIDFKEDGNILGHKLEYNYNSHNVYIMADKQKNGIKVNFKIRHNIEDGSVQLADHYQQNTPIGDGPVLLPDNHYLSTQSALSKDPNEKRDHMVLLEFVTAAGITHGMDELYK	D102G:Y106C	3.64750140994	906.0010439145526	-198.28354139998555	-1.6594551631382533	-4.0	-104.68201025583838
1015	MSKGEELFTGVVPILVELDGDVNGHKFSVSGEGEGDATYGKLTLKFICTTGKLPVPWPTLVTTLSYGVQCFSRYPDHMKQHDFFKSAMPEGYVQERTIFFKGDGNHKTRAGVKFEGDTLVNRIELKGIDFKEDGNILGHKLEYNYNSHNVYIMADKQKNGIKVNFKIRHNIEDGSVQLADHYQQNTPIGDGPVLLPDNHYLSTQSALSKDPNEKRDHMVLLEFVTAAGITHGMDELYK	D102G:Y106H:E111G	1.54316653757	895.4183098626972	-204.63927970454097	-1.6867515019008092	-1.0	-181.6275835343008
1016	MSKGEELFTGVVPILVELDGDVNGHKFSVSGEGEGDATYGKLTLKFICTTGKLPVPWPTLVTTLSYGVQCFSRYPDHMKQHDFFKSAMPEGYVQERTIFFKGDGNYKTRAEVKFEGDTLVNRIELKGIDFKEDGNILGHKLEHNYNSHNVYIMADKQKNGIKVNFKIRHNIEDGSVQLADHYQQNTPIGDGPVLLPDNHYLSTQSALSKDPNEKRDHMVLLEFVTAAGITHGMDELYK	D102G:Y143H	3.68971446	905.5196363613768	-200.3393411822617	-1.6614138739449638	1.0	-65.2090505148264
1017	MSKGEELFTGVVPILVELDGDVNGHKFSVSGEGEGDATYGKLTLKFICTTGKLPVPWPTLVTTLSYGVQCFSRYPDHMKQHDFFKSAMPEGYVQERTIFFKGDGNYKTRAEVKFEGDTLVNRIELKGIDFKEDGNILGHKLEYNCNSRNVYIMADKQKNGIKVNFKIRHNIEDGSVQLADHYQQNTPIGDGPVLLPDNHYLSTQSALSKDPNEKRDHMVLLEFVTAAGITHGMDELYK	D102G:Y145C:H148R	3.63337190612	901.406762591484	-201.3170899786055	-1.6672529493059431	-4.0	-57.06561783414686
1018	MSKGEELFTGVVPILVELDGDVNGHKFSVSGEGEGDATYGKLTLKFICTTGKLPVPWPTLVTTLSYGVQCFSRYPDHMKQHDFFKSAMPEGYVQERTIFFKGDGNYKTRAEVKFEGDTLVNRIELKGIDFKEDGNILGHKLEYNFNSHNVYIMADKQKNGIKVNFKIRHNIEDGSVQLADHYQQNTPIGDGPVLLPDNHYLSTQSALSKDPNEKRDHMVLLEFVTAAGITHGMDELYK	D102G:Y145F	3.64258423666	911.0973533231236	-201.48490113392472	-1.6472319194248743	2.0	-35.967794071511825
1019	MSKGEELFTGVVPILVELDGDVNGHKFSVSGEGEGDATYGKLTLKFICTTGKLPVPWPTLVTTLSYGVQCFSRYPDHMKQHDFFKSAMPEGYVQERTIFFKGDGNYKTRAEVKFEGDTLVNRIELKGIDFKEDGNILGHKLEYNNNSHNVYIMADKQKNGIKENFKIRHNIEDGSVQLADHYQQNTPIGDGPVLLPDNHYLSTQSALSKDPNEKRDHMVLLEFVTAAGITHGMDELYK	D102G:Y145N:V163E	3.2586253056800003	904.2196309834462	-201.0037824548781	-1.6664090837751115	-6.0	-206.24775246270144
1020	MSKGEELFTGVVPILVELDGDVNGHKFSVSGEGEGDATYGKLTLKFICTTGKLPVPWPTLVTTLSYGVQCFSRYPDHMKQHDFFKSAMPEGYVQERTIFFKGDGNYKTRAEVKFEGDTLVNRIELKGIDFKEDGNILGHKLEYNYNSHNVFIMADKQKNGIKVNFKIRHNIEDGSVQLADHYQQNTPIGDGPVLLPDNHYLSTQSALSKDPNEKRDHMVLLEFVTAAGITHGMDELYK	D102G:Y151F	3.6973178355	907.5764918351096	-197.0813583917916	-1.6541226250784735	2.0	-52.1897013291283
1021	MSKGEELFTGVVPILVELDGDVNGHKFSVSGEGEGDATYGKLTLKFICTTGKLPVPWPTLVTTLSYGVQCFSRYPDHMKQHDFFKSAMPEGYVQERTIFFKGDGNYKTRAEVKFEGDTLVNRIELKGIDFKEDGNILGHKLEYNYNSHNVNIMADKQKNGIKVNFKIRHNIEDGSVQLANHYQQNTPIGDGPVLLPDNHYLSTQSALSKDPNEKRDHMVLLEFVTAAGITHGMDELYK	D102G:Y151N:D180N	3.641562864880002	901.209227335275	-197.41493352130053	-1.655038561139788	-1.0	-58.58658121965827
1022	MSKGEELFTGVVPILVELDGDVNGHKFSVSGEGEGDATYGKLTLKFICTTGKLPVPWPTLVTTLSYGVQCFSRYPDHMKQHDFFKSAMPEGYVQERTIFFKGDGNYKTRAEVKFEGDTLVNRIELKGIDFKEDGNILGHKLEYNYNSHNVYIMADKQKNGIKVNFKIRHNIEDGSVQLADHNQQNTPIGDGPVLLPDNHYLSTQSALSKDPNEKRDHMVLLEFVTAAGITHGMDELYK	D102G:Y182N	3.82373462704	907.4201880093506	-195.281224925071	-1.6517974308558874	-3.0	-49.05439366286931
1023	MSKGEELFTGVVPILVELDGDVNGHKFSVSGEGEGDATYGKLTLKFICTTGKLPVPWPTLVTTLSYGVQCFSRYPDHMKQHDFFKSAMPEGYVQERTIFFKHDGNYKTRAEVKFEGDTLVNRIELKGIDFKEDGNILGHKLEYNYNSHNVYIMADKQKNGIKVNFKIRHNIEDGSVQLADHYQQNTPIGDGPVLLPDNHYLSTQSALSKDPNEKRDHMVLLEFVTAAGITHGMDELYK	D102H	3.53034783622	908.9857188370196	-197.1443211622536	-1.6542617252894811	0.0	-16.289690968243512
1024	MSKGEELFTGVVPILVELDGDVNGHKFSVSGEGEGDATYGKLTLKFICTTGKLPVPWPTLVTTLSYGVQCFSRYPDHMKQHDFFKSAMPEGYVQERTIFFKHDGNYKTRAEVKFEGDTLVNRIELKGIDFKEDGNILGHKLEYNYNSHNVYIMADKQKNGLKVNFKTRHNIEDGSVQLADHYQQNTPIGDGRVLLPDNHYLSTQSALSKDPNEKRDHMVLLEFVTAAGITHGMDELYK	D102H:I161L:I167T:P192R	3.6290225496900006	897.4781232144851	-203.80847062543037	-1.6990691593715124	-1.0	-80.27114157767974
1025	MSKGEELFTGVVPILVELDGDVNGHKFSVSGEGEGDATYGKLTLKFICTTGKLPVPWPTLVTTLSYGVQCFSRYPDHMKQHDFFKSAMPEGYVQERTIFFKNDGNYKTRAEVKFEGDTLVNRIELKGIDFKEDGNILGHKLEYNYNSHNVYIMADKQKNGIKVNFKIRHNIEDGSVQLADHYQQNTPIGDGPVLLPDNHYLSTQSALSKDPNEKRDHMVLLEFVTAAGITHGMDELYK	D102N	3.614722866365	911.843364798534	-194.1270296163857	-1.6405269077845983	2.0	-3.428831145016581
1026	MSKGEELFTGVVPILVELDGDVNGHKFSVSGEGEGDATYGKLTLKFICTTGKLPVPWPTLVTTLSYGVQCFSRYPDHMKQHDFFKSAMPEGYVQERTIFFKNDGNYKTRAEVKFEGDTLVNRIELKGIGFKEDGNILGHKLEYNYNSHNVYIMADKQKNGIKVNFKIRHNIEDGSVQLADHYQQNTPIGDGPVLLPDNHYLSTQSALSKDPNEKRDHMVLLEFVTAAGITHGMDELYK	D102N:D129G	3.75782647376	908.7899335245938	-196.47429748252037	-1.6541189466203965	1.0	-41.49383648991719
1027	MSKGEELFTGVVPILVELDGDVNGHKFSVSGEGEGDATYGKLTLKFICTTGKLPVPWPTLVTTLSYGVQCFSRYPDHMKQHDFFKSAMPEGYVQERTIFFKNDGNYKTRAEVKFEGDTLVNRIELKGIDFKEEGNILGHKLEYNYNSHNVYIMADKQKNGIKVNFKIRHNIEDGSVQLADHYQQNTPIGDGPVLLPDNHYLSAQSALSKDPNEKRDHMVLLEFVTAAGITHGMDELYK	D102N:D133E:T203A	3.6396344274	902.6830202743412	-197.4187742061913	-1.6533900669642858	4.0	-78.29536011784108
1028	MSKGEELFTGVVPILVELDGDVNGHKFSVSGEGEGDATYGKLTLKFICTTGKLPVPWPTLVTTLSYGVQCFSRYPDHMKQHDFFKSAMPEGYVQERTIFFKNDGNYKTRAEVKFEGDTLVNRIELKGIDFKEDGNILGHKLGYNYNSHNVYIMADKQKNGIKVNFKIRHNIEDGSVQPADHYQQNTPIGDGPVLLPDNHYLSTQSALSKDPNEKRDHMVLLEFVTAAGITHGMDELYK	D102N:E142G:L178P	3.49141379227	900.9129399585444	-201.81769951060411	-1.6925552913120814	-3.0	-111.52012529348497
1029	MSKGEELFTGVVPILVELDGDVNGHKFSVSGEGEGDATYGKLTLKFICTTGKLPVPWPTLVTTLSYGVQCFSRYPDHMKQHDFFKSAMPEGYVQERTIFFKNDGNYKTRAEVKFEGDTLVNRIELKGFDFKEDGNILGHKLEYNYNSHNVYIMADKQKNGIKVNFEIRHNIEDGSVQLADHYQQNTPIGDGPVLLPDNHYLSTQSALSKDPNEKRDHMVLLEFVTAAGITHGMDELYK	D102N:I128F:K166E	3.73454452052	899.6382027319155	-196.17155285552144	-1.6555965968540736	3.0	-117.20227419660173
1030	MSKGEELFTGVVPILVELDGDVNGHKFSVSGEGEGDATYGKLTLKFICTTGKLPVPWPTLVTTLSYGVQCFSRYPDHMKQHDFFKSAMPEGYVQERTIFFKNDGNYKTRAEVKFEGDTLVNRIELKGIDFKEDGNILGHKLEYNYNSHNVYIMADKQKNGTKVNYKIRHNIEDGSVQLADHYQQNTPIGDGPVLLPDNHYLSTQSALSKDPNEKRDHMVLLEFVTAAGITHGMGELYK	D102N:I161T:F165Y:D234G	3.25759263433	902.6091750035856	-197.78406925871968	-1.6554686682564872	3.0	-80.05852325841984
1031	MSKGEELFTGVVPILVELDGDVNGHKFSVSGEGEGDATYGKLTLKFICTTGKLPVPWPTLVTTLSYGVQCFSRYPDHMKQHDFFKSAMPEGYVQERTIFFKNDGNYKTRAEVKFEGDTLVNRIELKGIDFKEDGNILGHKLEYNYNSHNVYIMADKQKNGIKVNFKVRHNIEDGSVQLADHYQQNTPIGDGPVLLPDNHYLSTQSALSKDPNEKRDHMVLLEFVTAAGITHGMDELYK	D102N:I167V	3.7264318255	909.1497208617084	-194.3925699777901	-1.6324800763811385	5.0	-3.428831145016581
1032	MSKGEELFTGVVPILVELDGDVNGHKFSVSGEGEGDATYGKLTLKFICTTGKLPVPWPTLVTTLSYGVQCFSRYPDHMKQHDFFKSAMPEGYVQERTIFFKNDGNYKTRAEVKFEGDTLVNRIELKGIDFKEDGNILGHKLEYNYNSHNVYIMADKQKNGIKVNFKIRHNTEDGSVQLADHYQQNTPIGDGPVLLPDYHYLSTQSALSQDPNEKRDHMVLLEFVTAAGITHGMDELYK	D102N:I171T:N198Y:K209Q	3.5596366940499995	902.1926981500536	-200.08048393204808	-1.6712273188999718	0.0	-103.6327520290777
1033	MSKGEELFTGVVPILVELDGDVNGHKFSVSGEGEGDATYGKLTLKFICTTGKLPVPWPTLVTTLSYGVQCFSRYPDHMKQHDFFKSAMPEGYVQERTIFFKNDGNYKTRAEVEFEGDTLVNRIELKGIDFKEDGNILGHKLEYDYNSHNVYIMADKQKNGNKVNFKIRHNIEDGSVQLADHYQQNTPIGDGPVLLPDNHYLSTQSALSKDPNEKRDHMVLLEFVTAAGITHGMDELYK	D102N:K113E:N144D:I161N	1.3022119257	894.2685007252376	-205.47927005961537	-1.6932167325701033	3.0	-217.3988515228656
1034	MSKGEELFTGVVPILVELDGDVNGHKFSVSGEGEGDATYGKLTLKFICTTGKLPVPWPTLVTTLSYGVQCFSRYPDHMKQHDFFKSAMPEGYVQERTIFFKNDGNYKTRAEVKFEGDTLVNRIELKGIDFEEDGNILGHKLEYNYNSHYVYIMADKQKNGIKVNFKIRHNIEDGSVQLADHYQQNTPIGDGPVLLPDNHYLCTQSALSKDPNEKRDHMVLLEFVTAAGITHGMDELYK	D102N:K131E:N149Y:S202C	3.64846561219	894.0382096013362	-205.17100739851597	-1.678271702357701	0.0	-154.10810190235586
1035	MSKGEELFTGVVPILVELDGDVNGHKFSVSGEGEGDATYGKLTLKFICTTGKLPVPWPTLVTTLSYGVQCFSRYPDHMKQHDFFKSAMPEGYVQERTIFFKNDGNYKTRAEVKFEGDTLVNRIELKGIDFEEDGNILGHKLEHNYNSHNVYIMADKQKNGIKVNFIIRHNIEDGSVQLADHYQQNTPIGDGPVLLPDNHYLSTQSALSKDPNEKRDHMVLLEFVTAAGITHGMDELYK	D102N:K131E:Y143H:K166I	3.68895429405	894.6405105822987	-202.49084359779957	-1.6491067068917409	2.0	-163.5788523957301
1036	MSKGEELFTGVVPILVELDGDVNGHKFSVSGEGEGDATYGKLTLKFICTTGKLPVPWPTLVTTLSYGVQCFSRYPDHMKQHDFFKSAMPEGYVQERTIFFKNDGNYKTRAEVKFEGDTLVNRIELKGIDFKEDGNILGHELEYSYNSHNVYIMADKQKNGIKVNFKIRHNIEDGSVQLADHYQQNTPIGDGPVLLPDNHYLSTQSALSKDPNEKRDHMVLLEFVTAAGITHGMDELYK	D102N:K140E:N144S	3.65216575516	899.4863535533905	-198.7702337168157	-1.65963499886649	4.0	-77.08566342533156
1037	MSKGEELFTGVVPILVELDGDVNGHKFSVSGEGEGDATYGKLTLKFICTTGKLPVPWPTLVTTLSYGVQCFSRYPDHMKQHDFFKSAMPEGYVQERTIFFKNDGNYKTRAEVKFEGDTLVNRIELKGIDFKEDGNILGHRLEYNYNSHNVYIMADKQKDGIKVNFKIRHNIEDGSVQLADHYQQNTPIGDGPVLLPDNHYLSTQSALSKDPNEKRDHMVLLEFVTAAGITHGMDELYK	D102N:K140R:N159D	3.56848038745	904.740868454147	-201.55751797184348	-1.6652345657348633	7.0	-22.29331912477212
1038	MSKGEELFTGVVPILVELDGDVNGHKFSVSGEGEGDATYGKLTLKFICTTGKLPVPWPTLVTTLSYGVQCFSRYPDHMKQHDFFKSAMPEGYVQERTIFFKNDGNYKTRAEVKFEGDTLVNRIELKGIDFKEDGNILGHKLEYNYNSHNVYIMADKQRNGIKVNFKIRHNIEDGSVQLADHYQQNIPIGDGPVLLPDNHYLSTQSALSKDPNEKRDHMVLLEFVTAAGITHGMDELYK	D102N:K158R:T186I	3.79971654214	906.271968097758	-199.9126346595585	-1.648446491786412	4.0	-34.420373706663355
1039	MSKGEELFTGVVPILVELDGDVNGHKFSVSGEGEGDATYGKLTLKFICTTGKLPVPWPTLVTTLSYGVQCFSRYPDHMKQHDFFKSAMPEGYVQERTIFFKNDGNYKTRAEVKFEGDTLVNRIELKGIDFKEDGNILGHKLEYNYNSHNVYIMADKQKNGIKVNFKIRHNIEDGSVQLADHYQQNTPIGDGPVLLPDNHYLSTQSALSRDPNEKRDHMVLLEFVTAAGITHGMDELYK	D102N:K209R	3.51619227124	908.8351240895254	-194.44977786019444	-1.6472331455775668	5.0	-3.4289119084433177
1040	MSKGEELFTGVVPILVELDGDVNGHKFSVSGEGEGDATYGKLTLKFICTTGKLPVPWPTLVTTLSYGVQCFSRYPDHMKQHDFFKSAMPEGYVQERTIFFKNDGNYKTRAEVKFEGDTLVNRIELKGIDFKEDGNILGHKLEYNYNSHNVYIMADKQKNGIKVNFKIRHSIEDGGVQLADHYQQNTPIGDGPVLLPDNHYLSTQSALSKDPNEKRDHMVLLEFVTAAGITHGMNELYK	D102N:N170S:S175G:D234N	3.63459054947	904.2051601681916	-199.66790832951665	-1.6534039633614677	5.0	-76.60898478344174
1041	MSKGEELFTGVVPILVELDGDVNGHKFSVSGEGEGDATYGKLTLKFICTTGKLPVPWPTLVTTLSYGVQCFSRYPDHMKQHDFFKSAMPEGYVQERTIFFKNDGNYKTRAEVKFEGDTLVNRIELKGIDFKEDGNILGHKLEYNYNSHNVYIMADKQKNGIKVNFKIRHNIEDGSVQLADHYQQNIPIGDGPVLLPDNHYLSTQSALSKDPNEKRDHMVLLEFVTAAGITHGMDELYK	D102N:T186I	3.77096243929	908.808409069	-197.0592650361359	-1.6475887298583984	1.0	-29.72437878375085
1042	MSKGEELFTGVVPILVELDGDVNGHKFSVSGEGEGDATYGKLTLKFICTTGKLPVPWPTLVTTLSYGVQCFSRYPDHMKQHDFFKSAMPEGYVQERTIFFKNDGNYKTRAEVKFEGDTLVNRIELKGIDFKEDGNILGHKLEYNYNSHNAYIMADKQKNGIKVNFKIRHNIEDGSVQLADHYQQNTPIGDGPVLLPDNHYLSTLSALSKDPNEKRDHMVLLEFVTAAGITHGMDELYK	D102N:V150A:Q204L	3.4039787837700004	900.255267674107	-202.61303739622235	-1.6502795900617326	0.0	-92.75748691844923
1043	MSKGEELFTGVVPILVELDGDVNGHKFSVSGEGEGDATYGKLTLKFICTTGKLPVPWPTLVTTLSYGVQCFSRYPDHMKQHDFFKSAMPEGYVQERTIFFKNDGNYKTRAEVKFEGDTLVNRIELKGIDFKEDGNILGHKLEYNYNSHNGYIMADKQKNGIKVNFKIRHNIEDGSVQLADHYQQNTPIGDGPVLLPDNHYLSTQSALSKDPNEKRDHMVLLEFVTAAGITHGMDELYK	D102N:V150G	3.64516332157	904.4523644024894	-198.15707911923528	-1.6495622907366072	-1.0	-74.46794734856219
1044	MSKGEELFTGVVPILVELDGDVNGHKFSVSGEGEGDATYGKLTLKFICTTGKLPVPWPTLVTTLSYGVQCFSRYPDHMKQHDFFKSAMPEGYVQERTIFFKNDGNYKTRAEVKFEGDTLVNRIELKGIDFKEDGNILGHKLEYNYNSHNVYIMADKQKNGIKVNFKIRHNIEDGSVQLADHYQQNTPIGDGPVLLPDNHYLSTQSALSKDPNEKRDHMALLEFVTAAGITHGMDELYK	D102N:V219A	3.5262186196	907.8871981461843	-199.37487580254677	-1.66075256892613	2.0	-51.64551048258152
1045	MSKGEELFTGVVPILVELDGDVNGHKFSVSGEGEGDATYGKLTLKFICTTGKLPVPWPTLVTTLSYGVQCFSRYPDHMKQHDFFKSAMPEGYVQERTIFFKVDGNYKTRAEVKFEGDTLVNRIELKGIDFKEDGNILGHKLEYNYNSHNVYIMADKQKNGIKVNFKIRHNIEDGSVQLADHYQQNTPIGDGPVLLPDNHYLSTQSALSKDPNEKRDHMVLLEFVTAAGITHGMDELYK	D102V	3.15041573292	908.4098008684424	-197.57340355589983	-1.6725030626569477	-3.0	-63.84861364051523
1046	MSKGEELFTGVVPILVELDGDVNGHKFSVSGEGEGDATYGKLTLKFICTTGKLPVPWPTLVTTLSYGVQCFSRYPDHMKQHDFFKSAMPEGYVQERTIFFKVDGNYKTRAEVKFEGDTLVNRIELKGINFKEDGNILGHKLEYNYNSHNVYIMADKQKNGIKVNFKIRHNIEDGSVQLADHYQQNTPIGDGPVLQPDNHYLSTQSALSKDPNEKRDHMVLLEFVTAAGITHGMDELYK	D102V:D129N:L195Q	3.51377829356	900.6497327160132	-204.31434466317296	-1.7096441813877647	-3.0	-119.01309959069138
1047	MSKGEELFTGVVPILVELDGDVNGHKFSVSGEGEGDATYGKLTLKFICTTGKLPVPWPTLVTTLSYGVQCFSRYPDHMKQHDFFKSAMPEGYVQERTIFFKVDGNYKTRAEVKFEGDTLVNRIELKGIDFKEGGNILGHKLEYNYNSHNVYIMADKQKNGFKVNFKIRHNIEDGSVQLADHYQQNTPIGDGPVLPPDNHYLSTQSALSKDPNEKRDHMVLLDFVTAAGITHGMDELYK	D102V:D133G:I161F:L195P:E222D	1.5965314133700002	889.6153325409659	-217.08035988733167	-1.8205492837088448	-5.0	-471.36391193630755
1048	MSKGEELFTGVVPILVELDGDVNGHKFSVSGEGEGDATYGKLTLKFICTTGKLPVPWPTLVTTLSYGVQCFSRYPDHMKQHDFFKSAMPEGYVQERTIFFKVDGNYKTRAEVKFEGDTLVNRIELKGIDFKEDGNILGHKLAYNYNSHNVYIMADKQKNGIKVNFKIRHNIEDGSVRLADHYQQNTPIGDGPVLLPDNHYLSTPSAPSKDPNEKRDHMVLLEFVTAAGITHGMDELYK	D102V:E142A:Q177R:Q204P:L207P	1.30103001553	882.7011379901242	-217.24577725306156	-1.7870022909981864	-7.0	-454.87282951363795
1049	MSKGEELFTGVVPILVELDGDVNGHKFSVSGEGEGDATYGKLTLKFICTTGKLPVPWPTLVTTLSYGVQCFSRYPDHMKQHDFFKSAMPEGYVQERTIFFKVDGNYKTRAEVKSEGDTLVNRIELKGIDFKEDGNILGHKLEYNYNSHNVYIMADKQKNGIKVNFKIRHNIEDGSVQLADHYQQNTPIGDGPVLLPDNHYLSTQSALSKDPNEKRDHMVLLEFVTAAGITHGMDELYK	D102V:F114S	1.40910576079	899.6289890823637	-200.20549174025652	-1.7240546090262276	-5.0	-187.77714972182963
1050	MSKGEELFTGVVPILVELDGDVNGHKFSVSGEGEGDATYGKLTLKFICTTGKLPVPWPTLVTTLSYGVQCFSRYPDHMKQHDFFKSAMPEGYVQERTIFFKVDGNYKTRAEVKFEGDTLVNRIELKGIDFKEDGNILGHKLEYNYNSHNVYIMADKQKNGVKVNFKIRHNIEDGSVQLADHYLQNTPIGDGPVLLPDNHYLSTQSALSKDPNEKRDHMVRLEFVTAAGITHGMDELYK	D102V:I161V:Q183L:L220R	1.82970375937	890.2286140353744	-209.1703378595412	-1.6997203826904297	-4.0	-159.87715169256
1051	MSKGEELFTGVVPILVELDGDVNGHKFSVSGEGEGDATYGKLTLKFICTTGKLPVPWPTLVTTLSYGVQCFSRYPDHMKQHDFFKSAMPEGYVQERTIFFKVDGNYKTRAEVKFEGDTLVNRIELKGIDFKEDGNILGHKLEYNYNSHNVYIMADKQKNGIKVNFKTRHNIEDGSVQLADHYQQNTPIGDGPVLLPDNHYLSTQSALGEDPNEKRDHMVLLEFVTAAGITHGMDELYK	D102V:I167T:S208G:K209E	1.39712953262	897.1109915518473	-200.564900893718	-1.6898948124476842	-3.0	-63.84861364051523
1052	MSKGEELFTGVVPILVELDGDVNGHKFSVSGEGEGDATYGKLTLKFICTTGKLPVPWPTLVTTLSYGVQCFSRYPDHMKQHDFFKSAMPEGYVQERTIFFKVDGNYRTRAEVKFEGDTLVNRIELKGIDFKEDGNILGHKLEYNYNSHNVYIMADKQKNGIKVNFKIRHNIEDGSVQLADHYQQNTPIGDGPVLLPDNHNLSTQSALSKDPNEKRDHMDLLEFVTAAGITHGMDELYK	D102V:K107R:Y200N:V219D	1.30103005859	893.8886524208764	-212.2469708360732	-1.730412755693708	-5.0	-133.8847849600284
1053	MSKGEELFTGVVPILVELDGDVNGHKFSVSGEGEGDATYGKLTLKFICTTGKLPVPWPTLVTTLSYGVQCFSRYPDHMKQHDFFKSAMPEGYVQERTIFFKVDGNYKTRAEVEFEGDTLVNRIELKGIDFKEDGNILGHKLEYNYNSHNVYIMADKQKNGIKVNFKIRHNIEDGSAQLADHYQQNTPIGDGPVLLPDNHYLSTQSALSKGPNEKRDHMVLLEFVTAAGISHGMDELYK	D102V:K113E:V176A:D210G:T230S	1.6167685295700005	889.5608570954864	-213.6329891718924	-1.7662474768502372	-1.0	-308.6841218802432
1054	MSKGEELFTGVVPILVELDGDVNGHKFSVSGEGEGDATYGKLTLKFICTTGKLPVPWPTLVTTLSYGVQCFSRYPDHMKQHDFFKSAMPEGYVQERTIFFKVDGNYKTRAEVKFEGDTLVNRIEPKGIDFKEDGNILGHKPEYNYNSHNVYIMADKQKNGIKVNFKIRHNIEDGSVQLADHYQQNTPIGDGPVLLPDNHYLSTQSALSKDPNERRDHMVLQEFVTAAGITHGIDELYK	D102V:L125P:L141P:K214R:L221Q:M233I	1.30090781981	886.0516010973806	-215.76939680054784	-1.788224492754255	-6.0	-398.247864264345
1055	MSKGEELFTGVVPILVELDGDVNGHKFSVSGEGEGDATYGKLTLKFICTTGKLPVPWPTLVTTLSYGVQCFSRYPDHMKQHDFFKSAMPEGYVQERTIFFKVDGNYKTRAEVKFEGDTLVNRIELKGIDFKEDGNILGHKLEYNYNSHNVYIMADKQKNGIKVNFKIRHNIEDGSVQLADHYQQNTPIGDGPVLQPDNHYLSTQSALSKDPNEKRDHMVLLEFVTAAGITHGMDELYK	D102V:L195Q	2.63065663788	904.0900296303688	-202.49180652573705	-1.7071146283830916	-5.0	-119.0100472658866
1056	MSKGEELFTGVVPILVELDGDVNGHKFSVSGEGEGDATYGKLTLKFICTTGKLPVPWPTLVTTLSYGVQCFSRYPDHMKQHDFFKSAMPEGYVQERTIFFKVDGSYKTRAEVKFEGDTLVNRIELKGIDFKEDGNILGHKLEYNYNSHNVYIMADKQKNGIKVNFKIRHNIEDGSVQLADHYQQNTPIGDGPVLLPDNLYLSTQSALSKDPNEKRDHMVLLEFVTAAGITHGMDELYK	D102V:N105S:H199L	1.3010505313299998	898.9035576770084	-200.84472085908052	-1.6917768205915178	-4.0	-142.0120510685923
1057	MSKGEELFTGVVPILVELDGDVNGHKFSVSGEGEGDATYGKLTLKFICTTGKLPVPWPTLVTTLSYGVQCFSRYPDHMKQHDFFKSAMPEGYVQERTIFFKVDGNYKTRAEVKFEGDTLVIRIELKGIDFKEDGNILGHKLEYNYNSHNVYIMADKQKNGIKVNFKIRHNIEDGSVQLADHYQQNTPIGDGPVLLPDYHYLSTQSALSKDPNEKRDHMVLLEFVTAAGITHGMDELYK	D102V:N121I:N198Y	1.49866045849	897.6240619354985	-204.6541951708496	-1.7282515934535436	-7.0	-185.13161522035048
1058	MSKGEELFTGVVPILVELDGDVNGHKFSVSGEGEGDATYGKLTLKFICTTGKLPVPWPTLVTTLSYGVQCFSRYPDHMKQHDFFKSAMPEGYVQERTIFFKVDGNYKTRAEVKFEGDTLVNRIELKGIDFKEDGNILGHKLEYNYNSHDVYIMADKQKNGIRVNFKIRHNIEDGSVQLADHYQQNTPIGDGPVLLPDNHYLSTQSALSKDPNEKRDHLVLLEFVTAAGITHGMDELYK	D102V:N149D:K162R:M218L	1.85733248034	895.0921227233457	-206.26622003689408	-1.6884490421840124	4.0	-120.10103963605704
1059	MSKGEELFTGVVPILVELDGDVNGHKFSVSGEGEGDATYGKLTLKFICTTGKLPVPWPTLVTTLSYGVQCFSRYPDHMKQHDFFKSAMPEGYVQERTIFFKVDGNYKTRAEVKFEGDTLVNCIELKGIDFKEDGNILGHKLEYNYNSHNVYIMADKQKNGIKVNFKIRHNIEDGSVQLADHYQQNTPIGDGPVLLPDNHYLSTQSALSKDPNEKRDHMVLLEFVTAAGITHGMDELYK	D102V:R122C	1.91910414553	899.2615836830182	-203.7696828842163	-1.6970163072858535	-6.0	-107.13380784870515
1060	MSKGEELFTGVVPILVELDGDVNGHKFSVSGEGEGDATYGKLTLKFICTTGKLPVPWPTLVTTLSYGVQCFSRYPDHMKQHDFFKSAMPEGYVQERTIFFKVDGNYKARAEVKFEGDTLVNRIVLKGIDFKEDGNILGHELEYNYNSHNVYIMADKQKNGIKVNFKIRHNIEDGSVQLADHYQQNTPIGDGPVLLPDNHYLSTQSALSKDPNEKRDHMVLLEFVTAAGITHGMDELYK	D102V:T108A:E124V:K140E	1.37575465894	890.0952521714516	-211.41395346447823	-1.6934657778058733	-5.0	-195.4607327389385
1061	MSKGEELFTGVVPILVELDGDVNGHKFSVSGEGEGDATYGKLTLKFICTTGKLPVPWPTLVTTLSYGVQCFSRYPDHMKQHDFFKSAMPEGYVQERTIFFKVDGNYKTRAEVKFEGDSLVNRIELKGIDFKEDGNILGHKLEYNYNSHNVYIMADKQKNGIEVNFKIRHNIEDGSVQLADHYQQNTPIGDGPVLLPDNHYLSTQSALSKDPNEKRDHMVLLEFVTAAGITHGMDELYK	D102V:T118S:K162E	2.16456653296	898.1979920042122	-207.51755169406533	-1.6986710684640067	0.0	-147.0862726949442
1062	MSKGEELFTGVVPILVELDGDVNGHKFSVSGEGEGDATYGKLTLKFICTTGKLPVPWPTLVTTLSYGVQCFSRYPDHMKQHDFFKSAMPEGYVQERTIFFKVDGNYKTRAEVKFEGDTLVNRIELKGIDFKEDGNILGHKLEYNYNSHNAYIMADKQKNGIKVNFKIRHNIEDGSVQLADHYQQNTPIGDGPVLLPDNHYLSTQSAPSKDPNEKRDHMVLLEFVTAAGITHGMDELYK	D102V:V150A:L207P	1.30102989122	896.0743374000654	-205.77774301543832	-1.7239701407296315	-6.0	-301.3188178624782
1063	MSKGEELFTGVVPILVELDGDVNGHKFSVSGEGEGDATYGKLTLKFICTTGKLPVPWPTLVTTLSYGVQCFSRYPDHMKQHDFFKSAMPEGYVQERTIFFKYDGNYKTRAEVKFEGDTLVNRIELKGIDFKEDGNILGHKLEYNYNSHNVYIMADKQKNGIKVNFKIRHNIEDGSVQLADHYQQNTPIGDGPVLLPDNHYLSTQSALSKDPNEKRDHMVLLEFVTAAGITHGMDELYK	D102Y	3.57665012117	910.033164714373	-197.28245230391624	-1.6604933057512556	-2.0	-24.665987488476674
1064	MSKGEELFTGVVPILVELDGDVNGHKFSVSGEGEGDATYGKLTLKFICTTGKLPVPWPTLVTTLSYGVQCFSRYPDHMKQHDFFKSAMPEGYVQERTIFFKYDGNYKTRAEVKFEGNTLVNRIELKGIDFKEDGNILGHKLEYNYNSHNVYIMADKQKNGIKVNFKIRHNIEDGSVQLADHYQQNTLIGDGPVLLPDNHYLSTQSALSKDPNEKRDHMVLLEFVTAAGITHGMDELYK	D102Y:D117N:P187L	3.5267982086500003	906.9176057928116	-206.2833862043917	-1.7035470690046035	-3.0	-159.14689917645848
1065	MSKGEELFTGVVPILVELDGDVNGHKFSVSGEGEGDATYGKLTLKFICTTGKLPVPWPTLVTTLSYGVQCFSRYPDHMKQHDFFKSAMPEGYVQERTIFFKYDGNYKTRAEVKFEGDTLVNRIELKGIDFKEGGNILGHKLEYNNNSHNVYIMADKQKNGIEVSFKIRHNIEDGSVQLADHCQQNTPIGDGPALLPDNLYLSTQSALSKDPNEKRDHMVLLEFVTAAGITHGMDELYK	D102Y:D133G:Y145N:K162E:N164S:Y182C:V193A:H199L	1.30102999018	872.2379212783735	-221.2719002701342	-1.78645624433245	-8.0	-320.00963035122277
1066	MSKGEELFTGVVPILVELDGDVNGHKFSVSGEGEGDATYGKLTLKFICTTGKLPVPWPTLVTTLSYGVQCFSRYPDHMKQHDFFKSAMPEGYVQERTIFFKDAGNYKTRAEVKFEGGTLVNRIELKGIDFKEDGNILGHKLEYNYNSHNVYIMADKQKNGIKVNFKIRHNIEDGSVQLADHYQQNTPIGDGPVLLPDNHYLSTQSALSKDPNEKRDHMVLLEFVTAAGITHGMDELYK	D103A:D117G	3.35537015773	903.0642111316874	-202.81473476067185	-1.6731346675327845	-3.0	-67.23842700445245
1067	MSKGEELFTGVVPILVELDGDVNGHKFSVSGEGEGDATYGKLTLKFICTTGKLPVPWPTLVTTLSYGVQCFSRYPDHMKQHDFFKSAMPEGYVQERTIFFKDAGNYKTRAEVKFEGDTLVNRIELKGIDFKEDGNILGHKLEYNYNSHNVYIMAVKQKNGIKVNFKIRHNIEDGSVHLADHYQRNTPIGDGPVLLPDNHYLSTQSALSKDPNEKRDHMVLLEFVTAAGITHGMGELYK	D103A:D155V:Q177H:Q184R:D234G	1.30064700253	897.7486517100224	-211.5581208281219	-1.7305495398385184	-4.0	-223.47822503419022
1068	MSKGEELFTGVVPILVELDGDVNGHKFSVSGEGEGDATYGKLTLKFICTTGKLPVPWPTLVTTLSYGVQCFSRYPDHMKQHDFFKSAMPEGYVQERTIFFKDAGNYKTRAEVKFEGDTLVNRIELKGIDFKEDGNILGHKLEYNYNSHNVYIMADKQKNGIKVNFKIRHNIEDGSVQLADHYQQNTPIGDGPVLLPDNHYLSTQSALSKDPNEKRYHMVLLEFVTAAGITHGMDELYK	D103A:D216Y	1.67378312544	899.392439578904	-203.00054035708308	-1.7072764805385046	-4.0	-168.4316319041095
1069	MSKGEELFTGVVPILVELDGDVNGHKFSVSGEGEGDATYGKLTLKFICTTGKLPVPWPTLVTTLSYGVQCFSRYPDHMKQHDFFKSAMPEGYVQERTIFFKDAGNYKTRAEVKFEGDTLVNRIELKGIDFKEDGNILGHKLEYNYNSHNVYIMADKQKNGIKVNFKIRHNIGDGSVQLADHYQQNTPIGDGPVLLPDNHYLSTQSALSKDPNEKRDHMVLLEFVTAAGITHGMGELYK	D103A:E172G:D234G	3.26114285462	902.4394670142055	-201.47331990674135	-1.6685404096330916	-5.0	-125.66905096600985
1070	MSKGEELFTGVVPILVELDGDVNGHKFSVSGEGEGDATYGKLTLKFICTTGKLPVPWPTLVTTLSYGVQCFSRYPDHMKQHDFFKSAMPEGYVQERTIFFKDAGNYKTRAEVKFEGDTLVNRIELKGIDFKEDGNILGHKLEYNYNSHNVYIMADKQKNGIKVNSKIRHNIEDGSVQPADHYQQNTPIGGGPVLLPDNHYRSTQSALSKDPNEERDRMVLLEFVTAAGITHGMDELYK	D103A:F165S:L178P:D190G:L201R:K214E:H217R	1.49412940444	878.1239733471566	-218.914759863168	-1.8266676494053429	-9.0	-403.08949249126744
1071	MSKGEELFTGVVPILVELDGDVNGHKFSVSGEGEGDATYGKLTLKFICTTGKLPVPWPTLVTTLSYGVQCFSRYPDHMKQHDFFKSAMPEGYVQERTIFFKDAGNYKTRAEVKFEGDTLVNRIELKGIDFKEDGNILGHKLEYNYNSHNVYIMADKQKNGIKVNFKIRHNIEDGSVQLADHYQQNTPIGDGPVLLPDNHYLSTQSALSKDPNEKRDHMVLLEFVTAAGSTHGMDELYK	D103A:I229S	3.20232482862	906.2172261734622	-202.5192412920296	-1.6858792986188615	-4.0	-68.8170240248812
1072	MSKGEELFTGVVPILVELDGDVNGHKFSVSGEGEGDATYGKLTLKFICTTGKLPVPWPTLVTTLSYGVQCFSRYPDHMKQHDFFKSAMPEGYVQERTIFFKDEGNYKTRAEVKFEGDTLVNRIELKGIDFKEDGNILGHKLEYNYNSHNVYIMADKQKNGIKVNFKIRHNIEDGSVQLADHYQQNTPIGDGPVLLPDNHYLSTQSALSKDPNEKRDHMVLLEFVTAAGITHGMDELYK	D103E	3.74713296148	909.3349575848016	-197.65421785786748	-1.642000470842634	2.0	-27.90555186794618
1073	MSKGEELFTGVVPILVELDGDVNGHKFSVSGEGEGDATYGKLTLKFICTTGKLPVPWPTLVTTLSYGVQCFSRYPDHMKQHDFFKSAMPEGYVQERTIFFKDEGNYKTRAEVKFEGNTLVNRIELKGIDFKEDGNILGHKLEYNYNGHNVYIMADKQKNGIKVNFKIRHNIEDGSVQLADHYQQNTPIGDGPVLLPDNHYLSTQSALSRDPIEKRDHMVLLEFVTAAGITHSMDELYK	D103E:D117N:S147G:K209R:N212I:G232S	3.25875701107	899.3716069144002	-212.14138851687312	-1.6885984965733118	5.0	-106.9686383061851
1074	MSKGEELFTGVVPILVELDGDVNGHKFSVSGEGEGDATYGKLTLKFICTTGKLPVPWPTLVTTLSYGVQCFSRYPDHMKQHDFFKSAMPEGYVQERTIFFKDEGNYKTRAEVKFEGDTLVNRIELKGIDFKEDGNILGHKLEYNYNSHNVYIMADKQKNGIKVNFKIRHNIEDGSVQLADHYQQNTPIGDGPVLLPDNHYLSTQSALSKGPNEKRDHMVLLEFVTAAGITHGMDELYK	D103E:D210G	3.2527692144	902.7307747732128	-203.72114692255852	-1.6936122349330358	1.0	-101.14915228412966
1075	MSKGEELFTGVVPILVELDGDVNGHKFSVSGEGEGDATYGKLTLKFICTTGKLPVPWPTLVTTLSYGVQCFSRYPDHMKQHDFFKSAMPEGYVQERTIFFKDEGNYKTRAEVKFEGDTLVNRIELKGIDFKEDGNILGHKLEYNYNSHNVYIMADKQKNGIKVNFKIRHNIGDGSVQLADHYQQNTPIGDGPVLLPDNHYLSTQSALSKDPNEKRDHMVLLEFVTAAGITHGMDELYK	D103E:E172G	3.69731841625	905.5844961444318	-201.3364333100617	-1.650979723249163	0.0	-88.8019199712131
1076	MSKGEELFTGVVPILVELDGDVNGHKFSVSGEGEGDATYGKLTLKFICTTGKLPVPWPTLVTTLSYGVQCFSRYPDHMKQHDFFKSAMPEGYVQERTIFFKDEGNYKTRAEVKFEGDTLVNRIEPKGIDFKEDGNILGHKLEYNYNSHNVYIMADKQKNGIKVNYKIRHNIEDGSVQLADHYQQNTPIGDGPVLLPDNHYLSTQSALSKDPNEKRDHMVLLEFVTAAGITHGMDELYK	D103E:L125P:F165Y	1.30103041936	896.5624629578115	-203.3519929237664	-1.6972713470458984	2.0	-184.20739029108543
1077	MSKGEELFTGVVPILVELDGDVNGHKFSVSGEGEGDATYGKLTLKFICTTGKLPVPWPTLVTTLSYGVQCFSRYPDHMKQHDFFKSAMPEGYVQERTIFFKDEGNYKTRAEVKFEGDTLVNRIELKGIDFKEDGNILGHKLEYNYNSHNVYITADKQKNGIKVNFKIRHDIEDGSVQLADHYQQNTPIGDGPVLLPDNHYLSTQSALSKDPNEKRDHMVLLEFVTAAGITHGMDELYK	D103E:M153T:N170D	3.5922596927	906.0417228136366	-194.37486674264076	-1.6295501164027624	3.0	-83.23746683935899
1078	MSKGEELFTGVVPILVELDGDVNGHKFSVSGEGEGDATYGKLTLKFICTTGKLPVPWPTLVTTLSYGVQCFSRYPDHMKQHDFFKSAMPEGYVQERTIFFKDEGNYKTRAEVKFEGDTLVNRIELKGIDFKEDGNILGHKLEYNYNSHNVYIMADKQKNGIKVNFKIRHNIEDGSEQLADHYQQNTPIGDGPVLLPDNHYLSTQSALSKDPNEKRVHMVLLEFETAAGITHGMDELYK	D103E:V176E:D216V:V224E	1.30358705409	892.3969021551823	-209.4087073840201	-1.7077918733869282	-7.0	-215.23436060435137
1079	MSKGEELFTGVVPILVELDGDVNGHKFSVSGEGEGDATYGKLTLKFICTTGKLPVPWPTLVTTLSYGVQCFSRYPDHMKQHDFFKSAMPEGYVQERTIFFKDGGNYKTRAEVKFEGDTLVNRIELKGIDFKEDGNILGHKLEYNYNSHNVYIMADKQKNGIKVNFKIRHNIEDGSVQLADHYQQNTPIGDGPVLLPDNHYLSTQSALSKDPNEKRDHMVLLEFVTAAGITHGMDELYK	D103G	3.5700194871300006	909.8857630883184	-196.90780748799443	-1.6580467224121094	-1.0	-45.13934298084596
1080	MSKGEELFTGVVPILVELDGDVNGHKFSVSGEGEGDATYGKLTLKFICTTGKLPVPWPTLVTTLSYGVQCFSRYPDHMKQHDFFKSAMPEGYVQERTIFFKDGGNYKTRPEVKFEGDTLVNRIELKGIDFKEDGNILGHKLEYNYNSHNVYIMADKQKNGIKVNFKVRHNIEDGSVRLADHYQQNTPSGDGPVLLPDNHYLSTQSALSKGPNEKRDHMVLLEFVTAAGITHGMDELYK	D103G:A110P:I167V:Q177R:I188S:D210G	1.89845767534	884.8147109733591	-218.47795919701457	-1.80954156603132	-1.0	-158.1586853434674
1081	MSKGEELFTGVVPILVELDGDVNGHKFSVSGEGEGDATYGKLTLKFICTTGKLPVPWPTLVTTLSYGVQCFSRYPDHMKQHDFFKSAMPEGYVQERTIFFKDGGNYKTRAEVKFEGGTLVNRIELKGIDFKEDGNILGHKLEYNYNSHNVYIMADKQKNGIKVNFKIRHNIEDGSVQLADHYQQNTPIGDGPVLLPDNHYLSTQSALSKDPNEKRDHMVLLEFVTAAGITHGMGELYK	D103G:D117G:D234G	3.51847184132	906.7574236474148	-201.93143779411912	-1.671835490635463	-3.0	-47.60508712255547
1082	MSKGEELFTGVVPILVELDGDVNGHKFSVSGEGEGDATYGKLTLKFICTTGKLPVPWPTLVTTLSYGVQCFSRYPDHMKQHDFFKSAMPEGYVQERTIFFKDGGNYKTRAEVKFEGGTLVNRIELKGTDFKEDGNILGHKLEYSYNSHNVYIMADKQKNGIKVNFKIRHNIEDGSVQLADHYQQNTPIGDGPVLLPDNHYLSTQSALSKDPNEKRDHMVLLEFVTAAGITPGMDELYK	D103G:D117G:I128T:N144S:H231P	3.47610104257	897.8704744719171	-197.33474515751004	-1.6490847723824638	-4.0	-87.46707746015103
1083	MSKGEELFTGVVPILVELDGDVNGHKFSVSGEGEGDATYGKLTLKFICTTGKLPVPWPTLVTTLSYGVQCFSRYPDHMKQHDFFKSAMPEGYVQERTIFFKDGGNYKTRAEVKFEGDTLVNRIELKGIGFKEDGNILGHKLEYNYNSHNVYIMADKQKNGIKVNFKIRHNIEDGSVQLADHYQQNTPIGDGPVLLPDNHYLSTQSALSKDPNEKRDHMVLLEFVTADGITHGMDELYK	D103G:D129G:A227D	3.41019662835	900.2427140974132	-199.89503325894475	-1.6740910666329518	-4.0	-115.33803193686691
1084	MSKGEELFTGVVPILVELDGDVNGHKFSVSGEGEGDATYGKLTLKFICTTGKLPVPWPTLVTTLSYGVQCFSRYPDHMKQHDFFKSAMPEGYVQERTIFFKDGGNYKTRAEVKFEGDTLVNRIELKGIGFKEDGNILGHKLEYNYNSHNVYIMADKQKNGIKVNFKIRHNIEDGSVQLADHYQQNTPIGDGPVLLPDNHYLSTQSALSKDPDEKRDHMVLLEFVTAAGITHGMDELYK	D103G:D129G:N212D	3.6866632023300014	906.7674487461744	-201.73030867055056	-1.6758005959647042	0.0	-104.75045821844107
1085	MSKGEELFTGVVPILVELDGDVNGHKFSVSGEGEGDATYGKLTLKFICTTGKLPVPWPTLVTTLSYGVQCFSRYPDHMKQHDFFKSAMPEGYVQERTIFFKDGGNYKTRAEVKFEGDTLVNRIELKGIGFKEDGNILGHKLEYNYNSHNVYIMADKQKNGIKVNFKIRHNIEDGSVQLADHYQQNTPIGDGPVLLPDNHYLSTQSALSKDPSEKRDHMVLLEFVTAAGITHGMDELYK	D103G:D129G:N212S	3.4560401372000005	906.7674487461744	-202.471138138324	-1.6782409123012	-1.0	-86.68235213933951
1086	MSKGEELFTGVVPILVELDGDVNGHKFSVSGEGEGDATYGKLTLKFICTTGKLPVPWPTLVTTLSYGVQCFSRYPDHMKQHDFFKSAMPEGYVQERTIFFKDGGNYKTRAEVKFEGDTLVNRIELKGIDFKEDGNILGHKLEYNYNSHNVYIMAGKQKNGIKVNFKIRHNIEDGSVQLADHYQQNTPIGDGPVQLPDNHYLSTQSALSKDPNEKRDRMVLLEFVTAAGITHGMDELYK	D103G:D155G:L194Q:H217R	1.30097281266	899.1513933340802	-213.2287355028093	-1.7782432011195592	-4.0	-249.97788584130876
1087	MSKGEELFTGVVPILVELDGDVNGHKFSVSGEGEGDATYGKLTLKFICTTGKLPVPWPTLVTTLSYGVQCFSRYPDHMKQHDFFKSAMPEGYVQERTIFFKDGGNYKTRAEVKFEGDTLVNRIELKGIDFKEDGNILGHKLEYNYNSHNVYIMADKQKNGIKVNFKIRHNIEDGSVQLADHYQQNTPIGDGPVLLPDNHYLSTQSALSKDPNEKRGHMVLLEFVTAAGITHGMDELYK	D103G:D216G	2.00741452259	904.07583579332	-202.86212645098567	-1.7061116354806083	-2.0	-125.59421496914246
1088	MSKGEELFTGVVPILVELDGDVNGHKFSVSGEGEGDATYGKLTLKFICTTGKLPVPWPTLVTTLSYGVQCFSRYPDHMKQHDFFKSAMPEGYVQERTIFFKDGGNYKTRAEVKFEGDTLVNRIELKGIDFKEDGNILGHKLEYNYNSHNVYIMADKQKNGIKVNFKIRHNIEDGSVQLADHYQQNTPIGDGPVLLPDNHYLSTQSALSKDPNEKRDHMVLLEFVTAAGITHGMGELYK	D103G:D234G	3.4868200447000004	909.8857630883184	-196.90780748799443	-1.6580467224121094	-2.0	-45.13934298084596
1089	MSKGEELFTGVVPILVELDGDVNGHKFSVSGEGEGDATYGKLTLKFICTTGKLPVPWPTLVTTLSYGVQCFSRYPDHMKQHDFFKSAMPEGYVQERTIFFKDGGNYKTRAGVKFEGDTLVNRIELKGIDFKGDGNILGHKLEYNYNSHNVYIMADKQKNGIKVNFKIRHNIEDGSVQLADHYQQNTPIGDGPVLLPDNHYLSTQSALSKDPNEERDHMVLLEFVTAAGITHGMDELYK	D103G:E111G:E132G:K214E	3.4176544290900006	892.9688773196312	-208.0440558604896	-1.6994484492710658	-4.0	-172.89864409409685
1090	MSKGEELFTGVVPILVELDGDVNGHKFSVSGEGEGDATYGKLTLKFICTTGKLPVPWPTLVTTLSYGVQCFSRYPDHMKQHDFFKSAMPEGYVQERTIFFKDGGNYKTRAGVKFEGDTLVNRIELKGIDFKEDGNILGHKLENNYNSHNVYIMADKQKNGIKVNFKVRHNIEDGSVQLADHYQQNTPIGDGPVLLPDNHYLSTQSALSKDPNEKRDHMVLLEFVTAAGITHGMDELYK	D103G:E111G:Y143N:I167V	1.7341335448800002	891.3130705720259	-207.2564648203552	-1.6971544538225447	-2.0	-167.17379837745497
1091	MSKGEELFTGVVPILVELDGDVNGHKFSVSGEGEGDATYGKLTLKFICTTGKLPVPWPTLVTTLSYGVQCFSRYPDHMKQHDFFKSAMPEGYVQERTIFFKDGGNYKTRAEVKFGGDTLVNRTELKGIDFKEDGNILGHKLEYNYNSHNVYIMAVNQKNGIKVNFKIRHNIEDGSVQLADHYQQNTPIGDGPVLLPDNHYLSTQSALSRDPNEKRDHMVLLEFVTAAGITHGMDELYK	D103G:E115G:I123T:D155V:K156N:K209R	1.3010305622799998	894.736503885576	-216.1234397105873	-1.7704178946358815	-4.0	-270.24120480709854
1092	MSKGEELFTGVVPILVELDGDVNGHKFSVSGEGEGDATYGKLTLKFICTTGKLPVPWPTLVTTLSYGVQCFSRYPDHMKQHDFFKSAMPEGYVQERTIFFKDGGNYKTRAEVKFEGDTLVNRIVLKGIDFKEDGNILGHKLEYNYNSHNVYIMADKQKNGIKVNFKIRHNIEDGSVQLADHYQQNAPIGDGPVLLPDNHYLSTQSALSKDPNEKRDHMVLLESVTAAGITHGMDEQYK	D103G:E124V:T186A:F223S:L236Q	3.2899255213	891.789379867435	-205.41647979989648	-1.6621798106602257	-8.0	-117.68037449770658
1093	MSKGEELFTGVVPILVELDGDVNGHKFSVSGEGEGDATYGKLTLKFICTTGKLPVPWPTLVTTLSYGVQCFSRYPDHMKQHDFFKSAMPEGYVQERTIFFKDGGNYKTRAEVKFEGDTLVNRIELKGIDFKGDGNILGHKLEYNYNSHNVYIMADKQKNGIKANFKIRHNIEDGSVQLADHYQQNTPIGDGPVLLPDNHYLSTQSALSKDPNEKRDHMVLLEFVTAAGITHGMGELYK	D103G:E132G:V163A:D234G	3.61238059554	904.048306417796	-198.0725697465241	-1.6437116350446428	-4.0	-176.37957881782066
1094	MSKGEELFTGVVPILVELDGDVNGHKFSVSGEGEGDATYGKLTLKFICTTGKLPVPWPTLVTTLSYGVQCFSRYPDHMKQHDFFKSAMPEGYVQERTIFFKDGGNYKTRAEVKFEGDTLVNRIELKGIDFKEDGNILGHKLGYNYTSHNVYIMADKQKNGIKVNFKIRHNIEDGSVQLAGHYRQNTPIGDGPVLLPDNHYLSTQSALSKDPNEKRDHMVLQEFVTAAGITHGMDELYK	D103G:E142G:N146T:D180G:Q183R:L221Q	1.33319743698	882.4821600135003	-219.7017031945288	-1.7123064313616072	-5.0	-275.43993826627866
1095	MSKGEELFTGVVPILVELDGDVNGHKFSVSGEGEGDATYGKLTLKFICTTGKLPVPWPTLVTTLSYGVQCFSRYPDHMKQHDFFKSAMPEGYVQERTIFFKDGGNYKTRAEVKFEGDTLVNRIELKGIDFKEDGNILGHKLEYNYNSHNVYIMADKQKNGIKVNFKIRHNIKDGSVQLADHYQQNTPIGDGPVLLPDNHYLSTQSALSKDPNEKRDHMVLLEFVTAAGITHGMGELYK	D103G:E172K:D234G	3.59528475477	907.2012005543849	-196.78550972417	-1.6513398034232003	-1.0	-61.502335010275594
1096	MSKGEELFTGVVPILVELDGDVNGHKFSVSGEGEGDATYGKLTLKFICTTGKLPVPWPTLVTTLSYGVQCFSRYPDHMKQHDFFKSAMPEGYVQERTIFFKDGGNYKTRAEVKFEGDTLVNRIELKGIDFKEDGNILGHKLEYNYNSHNVYIMADKQKNGIKVNFKIRHNIEDGSVQLADHYQQNTPIGDGPVLLPDNHYLSTQSALSKDPNEKRDHMVLLEFVTAAGITHGMDGLYK	D103G:E235G	3.56010432453	909.8857630883184	-196.90780748799443	-1.6580467224121094	-3.0	-45.13934298084596
1097	MSKGEELFTGVVPILVELDGDVNGHKFSVSGEGEGDATYGKLTLKFICTTGKLPVPWPTLVTTLSYGVQCFSRYPDHMKQHDFFKSAMPEGYVQERTIFFKDGGNYKTRAEVKSGGDTLVNRIELKGIDFKEDGNIQGHKLEYNYNSHNVYIMADKQKNGIKVNFKIRHNIEDGSVQLADHYQQNTPIGDGPVLLPDNHYLSTQSALSKDPNEKRDHMVLLEFVTAAGITHGMDELYK	D103G:F114S:E115G:L137Q	1.30107070793	887.2948490902772	-210.877215269953	-1.779519762311663	-7.0	-283.7822152603086
[truncated: 50,616 more rows]
