# Supplementary material for: Protein design using structure-based residue preferences
Source: Nat Commun. 2024 Feb 22;15:1639. doi: 10.1038/s41467-024-45621-4 (PMC10884402; doi:10.1038/s41467-024-45621-4)
Supplement: Supplementary file 7 — Source Data [file 41467_2024_45621_MOESM7_ESM.zip › source/fig3b/df_mut_all_aa_merge.csv]

	E3	muts_m1	blosum_score	coves_pred_t0.1	mut_m1	evc_pred	mutkey_m1	proteinMPNN	mutkey	ESM
0	0.6587410411106073	D61A:K64A:E80A	-4.0	-186.8204509201664	D61A:K64A:E80A	-11.719823630808603	D61A:K64A:E80A	1.1707721	D61A:K64A:E80A	-1.2929261151482077
1	0.5321640848704824	D61A:K64A:E80C	-6.0	-213.75701832205237	D61A:K64A:E80C	-16.599006083044515	D61A:K64A:E80C	1.1884283	D61A:K64A:E80C	-1.3740201164694394
2	0.4585706655464215	D61A:K64A:E80D	-1.0	-203.86654056936683	D61A:K64A:E80D	-11.633661253557875	D61A:K64A:E80D	1.1792282	D61A:K64A:E80D	-1.299867966595818
3	0.8509765184529182	D61A:K64A:E80E	3.0	-149.4697924795765	D61A:K64A:E80E	-7.326426030796938	D61A:K64A:E80E	1.1216885	D61A:K64A:E80E	-1.260886786965763
4	0.6094726060704365	D61A:K64A:E80F	-6.0	-228.69400343328897	D61A:K64A:E80F	-14.9812737683078	D61A:K64A:E80F	1.1810099	D61A:K64A:E80F	-1.3507705688476563
5	0.1394030581942072	D61A:K64A:E80G	-5.0	-227.316971439423	D61A:K64A:E80G	-12.528197950470712	D61A:K64A:E80G	1.1950554	D61A:K64A:E80G	-1.3586974200080424
6	0.5852242563164265	D61A:K64A:E80H	-3.0	-208.4721795502323	D61A:K64A:E80H	-12.49610735137503	D61A:K64A:E80H	1.1853276	D61A:K64A:E80H	-1.3283075669232536
7	0.7854550790104069	D61A:K64A:E80I	-6.0	-200.0210977020878	D61A:K64A:E80I	-14.984653723911832	D61A:K64A:E80I	1.1391416	D61A:K64A:E80I	-1.292061929141774
8	0.4715624409281772	D61A:K64A:E80K	-2.0	-182.85443534285014	D61A:K64A:E80K	-10.9560586634816	D61A:K64A:E80K	1.1736553	D61A:K64A:E80K	-1.2897970760569852
9	0.774323820246032	D61A:K64A:E80L	-5.0	-199.80462097555582	D61A:K64A:E80L	-13.283483896599137	D61A:K64A:E80L	1.1715515	D61A:K64A:E80L	-1.293401112275965
10	0.6616209227847707	D61A:K64A:E80M	-5.0	-189.49380392462197	D61A:K64A:E80M	-14.625861041891769	D61A:K64A:E80M	1.1710942	D61A:K64A:E80M	-1.3332203584558824
11	0.2948322666483781	D61A:K64A:E80N	-3.0	-212.54620556265297	D61A:K64A:E80N	-13.534985171498192	D61A:K64A:E80N	1.1970892	D61A:K64A:E80N	-1.348809455422794
12	0.0156601047149846	D61A:K64A:E80P	-3.0	-280.6523709717411	D61A:K64A:E80P	-16.599006083044515	D61A:K64A:E80P	1.2064401	D61A:K64A:E80P	-1.416329507266774
13	0.7236693693437204	D61A:K64A:E80Q	-1.0	-167.14326218992653	D61A:K64A:E80Q	-12.730125566033166	D61A:K64A:E80Q	1.1490947	D61A:K64A:E80Q	-1.2823538387522977
14	0.3642864543181393	D61A:K64A:E80R	-3.0	-191.7538885536808	D61A:K64A:E80R	-11.247641218496938	D61A:K64A:E80R	1.1704717	D61A:K64A:E80R	-1.2774344051585478
15	0.4593280877446863	D61A:K64A:E80S	-3.0	-196.93049291998332	D61A:K64A:E80S	-13.153799405370592	D61A:K64A:E80S	1.1676314	D61A:K64A:E80S	-1.3094995835248162
16	0.6209528256657344	D61A:K64A:E80T	-4.0	-194.57323631674234	D61A:K64A:E80T	-12.623147641910691	D61A:K64A:E80T	1.1752081	D61A:K64A:E80T	-1.2769408282111674
17	0.7309021435131979	D61A:K64A:E80V	-6.0	-195.36107906729166	D61A:K64A:E80V	-14.099067677894707	D61A:K64A:E80V	1.1870819	D61A:K64A:E80V	-1.2739460664636948
18	0.3688386561969224	D61A:K64A:E80W	-6.0	-241.86900314718667	D61A:K64A:E80W	-14.565475586181492	D61A:K64A:E80W	1.1733141	D61A:K64A:E80W	-1.3590397554285385
19	0.6311087263938915	D61A:K64A:E80Y	-5.0	-224.4177249375004	D61A:K64A:E80Y	-13.685572056272576	D61A:K64A:E80Y	1.1855154	D61A:K64A:E80Y	-1.3508027020622702
20	0.444521923778387	D61A:K64C:E80A	-6.0	-145.60617451101723	D61A:K64C:E80A	-16.16528545163783	D61A:K64C:E80A	1.1572452	D61A:K64C:E80A	-1.3153726914349724
21	0.3271508697417549	D61A:K64C:E80C	-8.0	-172.5427419129032	D61A:K64C:E80C	-21.06766286911079	D61A:K64C:E80C	1.1777401	D61A:K64C:E80C	-1.384847842945772
22	0.289446720093405	D61A:K64C:E80D	-3.0	-162.65226416021767	D61A:K64C:E80D	-16.176924764668	D61A:K64C:E80D	1.177588	D61A:K64C:E80D	-1.3218387379365808
23	0.7328243355389967	D61A:K64C:E80E	1.0	-108.25551607042733	D61A:K64C:E80E	-11.744064649547	D61A:K64C:E80E	1.116528	D61A:K64C:E80E	-1.2844878252814798
24	0.3868856476502281	D61A:K64C:E80F	-8.0	-187.47972702413978	D61A:K64C:E80F	-19.44762860607352	D61A:K64C:E80F	1.1875968	D61A:K64C:E80F	-1.3728907865636488
25	0.052047574367515	D61A:K64C:E80G	-7.0	-186.10269503027382	D61A:K64C:E80G	-16.974537183226857	D61A:K64C:E80G	1.1681397	D61A:K64C:E80G	-1.3803809670840992
26	0.3529241329679903	D61A:K64C:E80H	-5.0	-167.25790314108315	D61A:K64C:E80H	-16.942947824349176	D61A:K64C:E80H	1.1851743	D61A:K64C:E80H	-1.3473812327665442
27	0.608677598894418	D61A:K64C:E80I	-8.0	-158.80682129293862	D61A:K64C:E80I	-19.45161964424005	D61A:K64C:E80I	1.1628398	D61A:K64C:E80I	-1.3128243839039522
28	0.2933818533666095	D61A:K64C:E80K	-4.0	-141.64015893370095	D61A:K64C:E80K	-15.454594418240958	D61A:K64C:E80K	1.1414872	D61A:K64C:E80K	-1.3125550213982078
29	0.5985679206902312	D61A:K64C:E80L	-7.0	-158.59034456640663	D61A:K64C:E80L	-17.792267809994883	D61A:K64C:E80L	1.1616307	D61A:K64C:E80L	-1.3156977933995864
30	0.4383526882407593	D61A:K64C:E80M	-7.0	-148.27952751547278	D61A:K64C:E80M	-19.09003563416809	D61A:K64C:E80M	1.1643577	D61A:K64C:E80M	-1.3539689905503216
31	0.2247472185690558	D61A:K64C:E80N	-5.0	-171.3319291535038	D61A:K64C:E80N	-18.047056146397157	D61A:K64C:E80N	1.1710361	D61A:K64C:E80N	-1.3682219561408548
32	-0.0064725518834422	D61A:K64C:E80P	-5.0	-239.43809456259197	D61A:K64C:E80P	-21.06766286911079	D61A:K64C:E80P	1.1972934	D61A:K64C:E80P	-1.4372191485236674
33	0.5099515050879595	D61A:K64C:E80Q	-3.0	-125.92898578077737	D61A:K64C:E80Q	-17.17519823132352	D61A:K64C:E80Q	1.1261796	D61A:K64C:E80Q	-1.3033507403205422
34	0.2469306686227422	D61A:K64C:E80R	-5.0	-150.53961214453165	D61A:K64C:E80R	-15.710078702695682	D61A:K64C:E80R	1.1648163	D61A:K64C:E80R	-1.299518271053539
35	0.2557931260672891	D61A:K64C:E80S	-5.0	-155.71621651083413	D61A:K64C:E80S	-17.60981398856711	D61A:K64C:E80S	1.1720748	D61A:K64C:E80S	-1.3300284890567555
36	0.3996208156616656	D61A:K64C:E80T	-6.0	-153.35895990759315	D61A:K64C:E80T	-17.07744958109288	D61A:K64C:E80T	1.1484797	D61A:K64C:E80T	-1.2972634708180146
37	0.5522800757373627	D61A:K64C:E80V	-8.0	-154.14680265814246	D61A:K64C:E80V	-18.561536518056528	D61A:K64C:E80V	1.1353986	D61A:K64C:E80V	-1.2954974006204043
38	0.2368794369519727	D61A:K64C:E80W	-8.0	-200.65472673803748	D61A:K64C:E80W	-19.053543814976365	D61A:K64C:E80W	1.1766152	D61A:K64C:E80W	-1.3802002850700827
39	0.3704005931800109	D61A:K64C:E80Y	-7.0	-183.20344852835123	D61A:K64C:E80Y	-18.1535144655154	D61A:K64C:E80Y	1.1723531	D61A:K64C:E80Y	-1.3721294627470129
40	0.1549726373354531	D61A:K64D:E80A	-3.0	-231.5463838043827	D61A:K64D:E80A	-11.959933926342272	D61A:K64D:E80A	1.2008537	D61A:K64D:E80A	-1.3272013944738053
41	0.176213642248254	D61A:K64D:E80C	-5.0	-258.4829512062687	D61A:K64D:E80C	-16.81513482383889	D61A:K64D:E80C	1.2128148	D61A:K64D:E80C	-1.4081867891199449
42	0.0762946559051801	D61A:K64D:E80D	0.0	-248.59247345358315	D61A:K64D:E80D	-11.91973912006324	D61A:K64D:E80D	1.2011672	D61A:K64D:E80D	-1.3331294340245865
43	0.3439880496528396	D61A:K64D:E80E	4.0	-194.19572536379283	D61A:K64D:E80E	-7.496497119680498	D61A:K64D:E80E	1.1361148	D61A:K64D:E80E	-1.2952779433306525
44	0.1422677721225121	D61A:K64D:E80F	-5.0	-273.4199363175053	D61A:K64D:E80F	-15.196441750054872	D61A:K64D:E80F	1.198736	D61A:K64D:E80F	-1.3845083797679227
45	0.0726368261578816	D61A:K64D:E80G	-4.0	-272.04290432363933	D61A:K64D:E80G	-12.738131310286915	D61A:K64D:E80G	1.2106519	D61A:K64D:E80G	-1.3927847469554229
46	0.116524674635541	D61A:K64D:E80H	-2.0	-253.19811243444863	D61A:K64D:E80H	-12.66367075317794	D61A:K64D:E80H	1.1907145	D61A:K64D:E80H	-1.361686616785386
47	0.2487648988706181	D61A:K64D:E80I	-5.0	-244.7470305863041	D61A:K64D:E80I	-15.20011157247609	D61A:K64D:E80I	1.1774389	D61A:K64D:E80I	-1.3254804723403033
48	0.1084719492235098	D61A:K64D:E80K	-1.0	-227.58036822706646	D61A:K64D:E80K	-11.140491310381549	D61A:K64D:E80K	1.1607864	D61A:K64D:E80K	-1.3231166166417738
49	0.2401789435495462	D61A:K64D:E80L	-4.0	-244.53055385977214	D61A:K64D:E80L	-13.546483829521094	D61A:K64D:E80L	1.1714032	D61A:K64D:E80L	-1.3274611529181986
50	0.1887458952569707	D61A:K64D:E80M	-4.0	-234.2197368088383	D61A:K64D:E80M	-14.840038854516024	D61A:K64D:E80M	1.1910591	D61A:K64D:E80M	-1.3670394897460938
51	0.0472929487307951	D61A:K64D:E80N	-2.0	-257.2721384468693	D61A:K64D:E80N	-13.804578466848398	D61A:K64D:E80N	1.1890568	D61A:K64D:E80N	-1.3817486931295957
52	-0.0116731391860106	D61A:K64D:E80P	-2.0	-325.3783038559575	D61A:K64D:E80P	-16.81513482383889	D61A:K64D:E80P	1.1924314	D61A:K64D:E80P	-1.4496201459099265
53	0.1918453898575531	D61A:K64D:E80Q	0.0	-211.86919507414285	D61A:K64D:E80Q	-12.909172794510596	D61A:K64D:E80Q	1.1697677	D61A:K64D:E80Q	-1.316101343491498
54	0.06051043093543	D61A:K64D:E80R	-2.0	-236.47982143789713	D61A:K64D:E80R	-11.47207058811	D61A:K64D:E80R	1.1786075	D61A:K64D:E80R	-1.3110015869140623
55	0.0924250520727405	D61A:K64D:E80S	-2.0	-241.65642580419964	D61A:K64D:E80S	-13.332962265927565	D61A:K64D:E80S	1.1703252	D61A:K64D:E80S	-1.3426245296702666
56	0.1458561845101346	D61A:K64D:E80T	-3.0	-239.29916920095866	D61A:K64D:E80T	-12.815201093753783	D61A:K64D:E80T	1.172626	D61A:K64D:E80T	-1.3102064244887408
57	0.2126293055301857	D61A:K64D:E80V	-5.0	-240.08701195150798	D61A:K64D:E80V	-14.31245174175092	D61A:K64D:E80V	1.1637485	D61A:K64D:E80V	-1.3076938404756433
58	0.1493448343608454	D61A:K64D:E80W	-5.0	-286.594936031403	D61A:K64D:E80W	-14.804574436062468	D61A:K64D:E80W	1.2081232	D61A:K64D:E80W	-1.3928041345932904
59	0.147640119402537	D61A:K64D:E80Y	-4.0	-269.1436578217167	D61A:K64D:E80Y	-13.91150836169072	D61A:K64D:E80Y	1.1963425	D61A:K64D:E80Y	-1.3841181137982537
60	0.6660426628590442	D61A:K64E:E80A	-2.0	-192.30717739492835	D61A:K64E:E80A	-11.928158576576608	D61A:K64E:E80A	1.150727	D61A:K64E:E80A	-1.267051158231847
61	0.5766960979528376	D61A:K64E:E80C	-4.0	-219.24374479681433	D61A:K64E:E80C	-16.8902517379247	D61A:K64E:E80C	1.1903218	D61A:K64E:E80C	-1.349832602108226
62	0.4381625052148387	D61A:K64E:E80D	1.0	-209.35326704412878	D61A:K64E:E80D	-12.05778903222199	D61A:K64E:E80D	1.1672097	D61A:K64E:E80D	-1.2747303682215074
63	0.8715223997683923	D61A:K64E:E80E	5.0	-154.95651895433846	D61A:K64E:E80E	-7.517808392998631	D61A:K64E:E80E	1.1286615	D61A:K64E:E80E	-1.2338387882008273
64	0.6465282139862059	D61A:K64E:E80F	-4.0	-234.18072990805092	D61A:K64E:E80F	-15.27503827190776	D61A:K64E:E80F	1.1828973	D61A:K64E:E80F	-1.3243724149816176
65	0.1952215116781369	D61A:K64E:E80G	-3.0	-232.80369791418497	D61A:K64E:E80G	-12.759393423277288	D61A:K64E:E80G	1.1900897	D61A:K64E:E80G	-1.3336739035213694
66	0.6045115480869505	D61A:K64E:E80H	-1.0	-213.95890602499426	D61A:K64E:E80H	-12.781564845738105	D61A:K64E:E80H	1.1760521	D61A:K64E:E80H	-1.3030892764820772
67	0.7963779953025693	D61A:K64E:E80I	-4.0	-205.50782417684974	D61A:K64E:E80I	-15.279552128578873	D61A:K64E:E80I	1.1560231	D61A:K64E:E80I	-1.265630744485294
68	0.4689987165674683	D61A:K64E:E80K	0.0	-188.3411618176121	D61A:K64E:E80K	-11.265176992723354	D61A:K64E:E80K	1.1571747	D61A:K64E:E80K	-1.2627115586224724
69	0.7940097827556871	D61A:K64E:E80L	-3.0	-205.29134745031777	D61A:K64E:E80L	-13.563143609912004	D61A:K64E:E80L	1.1382531	D61A:K64E:E80L	-1.2669856351964617
70	0.6949448317064191	D61A:K64E:E80M	-3.0	-194.98053039938392	D61A:K64E:E80M	-14.910634573188872	D61A:K64E:E80M	1.147949	D61A:K64E:E80M	-1.3068900613223806
71	0.2785425050662331	D61A:K64E:E80N	-1.0	-218.03293203741492	D61A:K64E:E80N	-13.8782571335596	D61A:K64E:E80N	1.171019	D61A:K64E:E80N	-1.3237865672392004
72	0.0157657592143804	D61A:K64E:E80P	-1.0	-286.1390974465031	D61A:K64E:E80P	-16.8902517379247	D61A:K64E:E80P	1.1881638	D61A:K64E:E80P	-1.3907349530388329
73	0.7275371590928157	D61A:K64E:E80Q	1.0	-172.62998866468848	D61A:K64E:E80Q	-12.995480522111391	D61A:K64E:E80Q	1.1432887	D61A:K64E:E80Q	-1.2562353695140165
74	0.3521544461732241	D61A:K64E:E80R	-1.0	-197.24061502844276	D61A:K64E:E80R	-11.534535527991466	D61A:K64E:E80R	1.1572847	D61A:K64E:E80R	-1.2513662899241729
75	0.47971616037204	D61A:K64E:E80S	-1.0	-202.41721939474527	D61A:K64E:E80S	-13.467107883398056	D61A:K64E:E80S	1.1495031	D61A:K64E:E80S	-1.2840225219726562
76	0.6654423359541934	D61A:K64E:E80T	-2.0	-200.0599627915043	D61A:K64E:E80T	-12.922956330998204	D61A:K64E:E80T	1.1472023	D61A:K64E:E80T	-1.2514584709616268
77	0.7601889764299591	D61A:K64E:E80V	-4.0	-200.8478055420536	D61A:K64E:E80V	-14.392523572625578	D61A:K64E:E80V	1.1453784	D61A:K64E:E80V	-1.2475885727826286
78	0.3713107558080968	D61A:K64E:E80W	-4.0	-247.35572962194863	D61A:K64E:E80W	-14.884461847139391	D61A:K64E:E80W	1.179261	D61A:K64E:E80W	-1.3319058586569394
79	0.6613218730946127	D61A:K64E:E80Y	-3.0	-229.90445141226235	D61A:K64E:E80Y	-13.994580695272816	D61A:K64E:E80Y	1.177008	D61A:K64E:E80Y	-1.324472853716682
80	0.2456152995736298	D61A:K64F:E80A	-6.0	-236.7612444344181	D61A:K64F:E80A	-12.303358054346972	D61A:K64F:E80A	1.1912256	D61A:K64F:E80A	-1.3646347943474264
81	0.1923486520726092	D61A:K64F:E80C	-8.0	-263.6978118363041	D61A:K64F:E80C	-17.218587940798898	D61A:K64F:E80C	1.2066181	D61A:K64F:E80C	-1.443104373707491
82	0.1815829701215963	D61A:K64F:E80D	-3.0	-253.80733408361854	D61A:K64F:E80D	-12.345175238782758	D61A:K64F:E80D	1.1943458	D61A:K64F:E80D	-1.371210345099954
83	0.4408808270153304	D61A:K64F:E80E	1.0	-199.41058599382822	D61A:K64F:E80E	-7.823192071175072	D61A:K64F:E80E	1.1366297	D61A:K64F:E80E	-1.3314988080193015
84	0.1831906143231863	D61A:K64F:E80F	-8.0	-278.6347969475407	D61A:K64F:E80F	-15.60015440499228	D61A:K64F:E80F	1.1783112	D61A:K64F:E80F	-1.4206517836626835
85	-0.0005376928143596	D61A:K64F:E80G	-7.0	-277.2577649536747	D61A:K64F:E80G	-13.138472651195116	D61A:K64F:E80G	1.2085015	D61A:K64F:E80G	-1.4304058299345128
86	0.2075905110411317	D61A:K64F:E80H	-5.0	-258.41297306448405	D61A:K64F:E80H	-13.091506142553044	D61A:K64F:E80H	1.1902937	D61A:K64F:E80H	-1.3985924215877756
87	0.3752198293274787	D61A:K64F:E80I	-8.0	-249.9618912163395	D61A:K64F:E80I	-15.60463755560886	D61A:K64F:E80I	1.1742244	D61A:K64F:E80I	-1.3606727151309743
88	0.1450745628999813	D61A:K64F:E80K	-4.0	-232.79522885710185	D61A:K64F:E80K	-11.606377955968128	D61A:K64F:E80K	1.1666397	D61A:K64F:E80K	-1.3602456485523895
89	0.3485050945742663	D61A:K64F:E80L	-7.0	-249.74541448980753	D61A:K64F:E80L	-13.949317086959129	D61A:K64F:E80L	1.1645714	D61A:K64F:E80L	-1.3637652228860293
90	0.2179899366157882	D61A:K64F:E80M	-7.0	-239.43459743887368	D61A:K64F:E80M	-15.244339190878236	D61A:K64F:E80M	1.1801645	D61A:K64F:E80M	-1.4027519674862132
91	0.079386968615822	D61A:K64F:E80N	-5.0	-262.4869990769047	D61A:K64F:E80N	-14.210992047706895	D61A:K64F:E80N	1.2116036	D61A:K64F:E80N	-1.4183899823357078
92	-0.0608891252018651	D61A:K64F:E80P	-5.0	-330.5931644859928	D61A:K64F:E80P	-17.218587940798898	D61A:K64F:E80P	1.2064284	D61A:K64F:E80P	-1.486792351217831
93	0.2171853898745301	D61A:K64F:E80Q	-3.0	-217.08405570417824	D61A:K64F:E80Q	-13.334282035304568	D61A:K64F:E80Q	1.1734022	D61A:K64F:E80Q	-1.3533273135914523
94	0.1318480802643397	D61A:K64F:E80R	-5.0	-241.69468206793252	D61A:K64F:E80R	-11.83926847944349	D61A:K64F:E80R	1.2015772	D61A:K64F:E80R	-1.3484278959386489
95	0.1519420014470828	D61A:K64F:E80S	-5.0	-246.87128643423503	D61A:K64F:E80S	-13.763521098857382	D61A:K64F:E80S	1.1811968	D61A:K64F:E80S	-1.380149302763097
96	0.2229866078723459	D61A:K64F:E80T	-6.0	-244.51402983099405	D61A:K64F:E80T	-13.237618372722864	D61A:K64F:E80T	1.1605084	D61A:K64F:E80T	-1.347396671070772
97	0.3253488871903991	D61A:K64F:E80V	-8.0	-245.30187258154336	D61A:K64F:E80V	-14.716452051847227	D61A:K64F:E80V	1.1704177	D61A:K64F:E80V	-1.343717866785386
98	0.1329938806836146	D61A:K64F:E80W	-8.0	-291.8097966614384	D61A:K64F:E80W	-15.206551922607105	D61A:K64F:E80W	1.2056961	D61A:K64F:E80W	-1.4301169002757352
99	0.2160669819214458	D61A:K64F:E80Y	-7.0	-274.3585184517521	D61A:K64F:E80Y	-14.315404495673649	D61A:K64F:E80Y	1.1855808	D61A:K64F:E80Y	-1.4207138959099264
100	0.1141418940521044	D61A:K64G:E80A	-5.0	-242.87789406210365	D61A:K64G:E80A	-13.581675403102054	D61A:K64G:E80A	1.1574193	D61A:K64G:E80A	-1.3794561049517464
101	0.1408358218492392	D61A:K64G:E80C	-7.0	-269.81446146398963	D61A:K64G:E80C	-18.475648438407006	D61A:K64G:E80C	1.186579	D61A:K64G:E80C	-1.4597950654871323
102	0.0928990503097174	D61A:K64G:E80D	-2.0	-259.9239837113041	D61A:K64G:E80D	-13.590278840338216	D61A:K64G:E80D	1.1808186	D61A:K64G:E80D	-1.3866227991440716
103	0.2888923580787897	D61A:K64G:E80E	2.0	-205.52723562151377	D61A:K64G:E80E	-9.163164433752172	D61A:K64G:E80E	1.1536208	D61A:K64G:E80E	-1.3475857005399816
104	0.1531404587430272	D61A:K64G:E80F	-7.0	-284.7514465752262	D61A:K64G:E80F	-16.85582066065217	D61A:K64G:E80F	1.1822171	D61A:K64G:E80F	-1.4370161168715534
105	0.0737101849114114	D61A:K64G:E80G	-6.0	-283.37441458136027	D61A:K64G:E80G	-14.384707836919915	D61A:K64G:E80G	1.1940453	D61A:K64G:E80G	-1.4442079431870405
106	0.1166356190117629	D61A:K64G:E80H	-4.0	-264.5296226921696	D61A:K64G:E80H	-14.35299170889448	D61A:K64G:E80H	1.1867468	D61A:K64G:E80H	-1.4152923583984376
107	0.2782297559337817	D61A:K64G:E80I	-7.0	-256.07854084402504	D61A:K64G:E80I	-16.859985946261077	D61A:K64G:E80I	1.1696366	D61A:K64G:E80I	-1.3784770292394302
108	0.1319751782153358	D61A:K64G:E80K	-3.0	-238.9118784847874	D61A:K64G:E80K	-12.828373979011303	D61A:K64G:E80K	1.1712891	D61A:K64G:E80K	-1.3759429034064798
109	0.1971837841371027	D61A:K64G:E80L	-6.0	-255.86206411749308	D61A:K64G:E80L	-15.201639753378911	D61A:K64G:E80L	1.1722125	D61A:K64G:E80L	-1.3798260857077207
110	0.1534014196718734	D61A:K64G:E80M	-6.0	-245.55124706655923	D61A:K64G:E80M	-16.49853964493741	D61A:K64G:E80M	1.1889633	D61A:K64G:E80M	-1.4188637228573069
111	0.120044698247439	D61A:K64G:E80N	-4.0	-268.6036487045902	D61A:K64G:E80N	-15.456801605161672	D61A:K64G:E80N	1.2040129	D61A:K64G:E80N	-1.4352555218864889
112	-0.0575915876267119	D61A:K64G:E80P	-4.0	-336.70981411367836	D61A:K64G:E80P	-18.475648438407006	D61A:K64G:E80P	1.1775012	D61A:K64G:E80P	-1.5024855669806985
113	0.1838369535479564	D61A:K64G:E80Q	-2.0	-223.2007053318638	D61A:K64G:E80Q	-14.58810845019434	D61A:K64G:E80Q	1.1530255	D61A:K64G:E80Q	-1.3692351397346048
114	0.0653695396445789	D61A:K64G:E80R	-4.0	-247.81133169561807	D61A:K64G:E80R	-13.0899534408436	D61A:K64G:E80R	1.1773674	D61A:K64G:E80R	-1.3640241735121783
115	0.1078325476058109	D61A:K64G:E80S	-4.0	-252.98793606192058	D61A:K64G:E80S	-15.021634946626364	D61A:K64G:E80S	1.2035751	D61A:K64G:E80S	-1.3959380205939798
116	0.1259893868399233	D61A:K64G:E80T	-5.0	-250.6306794586796	D61A:K64G:E80T	-14.486998671452966	D61A:K64G:E80T	1.1750083	D61A:K64G:E80T	-1.363726178337546
117	0.1860112383056412	D61A:K64G:E80V	-7.0	-251.4185222092289	D61A:K64G:E80V	-15.970214729231884	D61A:K64G:E80V	1.1840019	D61A:K64G:E80V	-1.3602013083065256
118	0.0732126123295107	D61A:K64G:E80W	-7.0	-297.92644628912393	D61A:K64G:E80W	-16.46196816700649	D61A:K64G:E80W	1.2085022	D61A:K64G:E80W	-1.4446318682502295
119	0.114912907284927	D61A:K64G:E80Y	-6.0	-280.47516807943765	D61A:K64G:E80Y	-15.56329515046491	D61A:K64G:E80Y	1.1837614	D61A:K64G:E80Y	-1.4371085671817556
120	0.4523959995195225	D61A:K64H:E80A	-4.0	-201.34869551092567	D61A:K64H:E80A	-14.437083254690153	D61A:K64H:E80A	1.1826428	D61A:K64H:E80A	-1.351154910816866
121	0.323287293058583	D61A:K64H:E80C	-6.0	-228.28526291281167	D61A:K64H:E80C	-19.337600891832608	D61A:K64H:E80C	1.1900377	D61A:K64H:E80C	-1.4309046128216911
122	0.2927694673051401	D61A:K64H:E80D	-1.0	-218.3947851601261	D61A:K64H:E80D	-14.447934255256769	D61A:K64H:E80D	1.1932635	D61A:K64H:E80D	-1.3571305218864889
123	0.717336768954654	D61A:K64H:E80E	3.0	-163.99803707033578	D61A:K64H:E80E	-10.019254935474237	D61A:K64H:E80E	1.152224	D61A:K64H:E80E	-1.3187354592715992
124	0.400475457910843	D61A:K64H:E80F	-6.0	-243.22224802404824	D61A:K64H:E80F	-17.717615320396362	D61A:K64H:E80F	1.1839495	D61A:K64H:E80F	-1.408559731876149
125	0.0842107566498384	D61A:K64H:E80G	-5.0	-241.84521603018226	D61A:K64H:E80G	-15.245487291924292	D61A:K64H:E80G	1.2136298	D61A:K64H:E80G	-1.416980608771829
126	0.3569388915210862	D61A:K64H:E80H	-3.0	-223.00042414099158	D61A:K64H:E80H	-15.21521446476072	D61A:K64H:E80H	1.1832914	D61A:K64H:E80H	-1.3847398645737592
127	0.6068020722379158	D61A:K64H:E80I	-6.0	-214.54934229284706	D61A:K64H:E80I	-17.721610361642888	D61A:K64H:E80I	1.1711333	D61A:K64H:E80I	-1.3492016960592832
128	0.2849314256930058	D61A:K64H:E80K	-2.0	-197.3826799336094	D61A:K64H:E80K	-13.72739869659381	D61A:K64H:E80K	1.1613134	D61A:K64H:E80K	-1.3473377900965071
129	0.6187980119916084	D61A:K64H:E80L	-5.0	-214.3328655663151	D61A:K64H:E80L	-16.062558680458096	D61A:K64H:E80L	1.1873198	D61A:K64H:E80L	-1.351034097110524
130	0.4493349013566292	D61A:K64H:E80M	-5.0	-204.02204851538124	D61A:K64H:E80M	-17.360070707418345	D61A:K64H:E80M	1.1843876	D61A:K64H:E80M	-1.3908666274126835
131	0.1403206971948313	D61A:K64H:E80N	-3.0	-227.07445015341224	D61A:K64H:E80N	-16.317553086844782	D61A:K64H:E80N	1.1803415	D61A:K64H:E80N	-1.4059447344611673
132	0.0436598554618635	D61A:K64H:E80P	-3.0	-295.1806155625004	D61A:K64H:E80P	-19.337600891832608	D61A:K64H:E80P	1.1987144	D61A:K64H:E80P	-1.47352492388557
133	0.5349949464758812	D61A:K64H:E80Q	-1.0	-181.6715067806858	D61A:K64H:E80Q	-15.446922686509424	D61A:K64H:E80Q	1.1773441	D61A:K64H:E80Q	-1.339544677734375
134	0.2080138316564242	D61A:K64H:E80R	-3.0	-206.28213314444008	D61A:K64H:E80R	-13.950737614160971	D61A:K64H:E80R	1.17809	D61A:K64H:E80R	-1.3349774528952203
135	0.2941457755665962	D61A:K64H:E80S	-3.0	-211.4587375107426	D61A:K64H:E80S	-15.881078581447582	D61A:K64H:E80S	1.1809149	D61A:K64H:E80S	-1.36700538186466
136	0.4653328812806978	D61A:K64H:E80T	-4.0	-209.1014809075016	D61A:K64H:E80T	-15.347879262209972	D61A:K64H:E80T	1.1746143	D61A:K64H:E80T	-1.3339440738453583
137	0.5516003525124503	D61A:K64H:E80V	-6.0	-209.88932365805093	D61A:K64H:E80V	-16.831584436242338	D61A:K64H:E80V	1.1775277	D61A:K64H:E80V	-1.3313432581284468
138	0.304361493586486	D61A:K64H:E80W	-6.0	-256.3972477379459	D61A:K64H:E80W	-17.323599714893135	D61A:K64H:E80W	1.2119633	D61A:K64H:E80W	-1.4166612512925092
139	0.4077990437949626	D61A:K64H:E80Y	-5.0	-238.9459695282597	D61A:K64H:E80Y	-16.42387157668236	D61A:K64H:E80Y	1.2000506	D61A:K64H:E80Y	-1.4081406537224264
140	0.7067425019036039	D61A:K64I:E80A	-6.0	-202.0628178063053	D61A:K64I:E80A	-10.471514087394098	D61A:K64I:E80A	1.1520405	D61A:K64I:E80A	-1.3318808162913602
141	0.5792315727921931	D61A:K64I:E80C	-8.0	-228.9993852081913	D61A:K64I:E80C	-15.421018434084544	D61A:K64I:E80C	1.202733	D61A:K64I:E80C	-1.4097349279067095
142	0.5281234398269085	D61A:K64I:E80D	-3.0	-219.10890745550574	D61A:K64I:E80D	-10.48592898448078	D61A:K64I:E80D	1.1748159	D61A:K64I:E80D	-1.3378715963924632
143	0.8679190164875249	D61A:K64I:E80E	1.0	-164.71215936571542	D61A:K64I:E80E	-6.188105122788329	D61A:K64I:E80E	1.1126769	D61A:K64I:E80E	-1.2992292516371784
144	0.6550909417143326	D61A:K64I:E80F	-8.0	-243.93637031942788	D61A:K64I:E80F	-13.78387678276158	D61A:K64I:E80F	1.1658903	D61A:K64I:E80F	-1.3872244442210475
145	0.1913684863364828	D61A:K64I:E80G	-7.0	-242.5593383255619	D61A:K64I:E80G	-11.331259274584228	D61A:K64I:E80G	1.2017622	D61A:K64I:E80G	-1.398039155847886
146	0.6677664213755418	D61A:K64I:E80H	-5.0	-223.71454643637122	D61A:K64I:E80H	-11.259274678586737	D61A:K64I:E80H	1.1850019	D61A:K64I:E80H	-1.3651115866268382
147	0.7939621861090126	D61A:K64I:E80I	-8.0	-215.2634645882267	D61A:K64I:E80I	-13.796477659334414	D61A:K64I:E80I	1.1680408	D61A:K64I:E80I	-1.325576602711397
148	0.5600112919413383	D61A:K64I:E80K	-4.0	-198.09680222898905	D61A:K64I:E80K	-9.84821234933588	D61A:K64I:E80K	1.1826533	D61A:K64I:E80K	-1.3278645234949449
149	0.7984227411841518	D61A:K64I:E80L	-7.0	-215.04698786169473	D61A:K64I:E80L	-12.129908445427644	D61A:K64I:E80L	1.1704124	D61A:K64I:E80L	-1.3304010727826288
150	0.7034279343041506	D61A:K64I:E80M	-7.0	-204.73617081076088	D61A:K64I:E80M	-13.435689214271406	D61A:K64I:E80M	1.1853913	D61A:K64I:E80M	-1.369175091911765
151	0.3345580039203044	D61A:K64I:E80N	-5.0	-227.78857244879188	D61A:K64I:E80N	-12.382229158463817	D61A:K64I:E80N	1.1858155	D61A:K64I:E80N	-1.3841888427734377
152	0.0128362029643101	D61A:K64I:E80P	-5.0	-295.89473785788005	D61A:K64I:E80P	-15.421018434084544	D61A:K64I:E80P	1.169695	D61A:K64I:E80P	-1.453666327981388
153	0.7455908440399676	D61A:K64I:E80Q	-3.0	-182.38562907606544	D61A:K64I:E80Q	-11.564189455433734	D61A:K64I:E80Q	1.165375	D61A:K64I:E80Q	-1.3201549754423254
154	0.4276734586958199	D61A:K64I:E80R	-5.0	-206.99625543981972	D61A:K64I:E80R	-10.167417436450704	D61A:K64I:E80R	1.1650281	D61A:K64I:E80R	-1.316075403550092
155	0.5442518618250664	D61A:K64I:E80S	-5.0	-212.17285980612223	D61A:K64I:E80S	-11.95588918960675	D61A:K64I:E80S	1.1572878	D61A:K64I:E80S	-1.3462194106158087
156	0.6742412337453777	D61A:K64I:E80T	-6.0	-209.81560320288125	D61A:K64I:E80T	-11.432988332895548	D61A:K64I:E80T	1.1765417	D61A:K64I:E80T	-1.3136504229377295
157	0.7534227929717356	D61A:K64I:E80V	-8.0	-210.60344595343057	D61A:K64I:E80V	-12.8325466579754	D61A:K64I:E80V	1.1743373	D61A:K64I:E80V	-1.3099555520450368
158	0.4491868052987048	D61A:K64I:E80W	-8.0	-257.11137003332556	D61A:K64I:E80W	-13.414136450059232	D61A:K64I:E80W	1.1881804	D61A:K64I:E80W	-1.3977783203125
159	0.6612678576954039	D61A:K64I:E80Y	-7.0	-239.66009182363933	D61A:K64I:E80Y	-12.538660054209686	D61A:K64I:E80Y	1.1906263	D61A:K64I:E80Y	-1.3871737311868106
160	0.9163686057015128	D61A:K64K:E80A	2.0	-149.38488006025733	D61A:K64K:E80A	-7.988354491410064	D61A:K64K:E80A	1.1508787	D61A:K64K:E80A	-1.2762856876148898
161	0.8930865811352334	D61A:K64K:E80C	0.0	-176.32144746214334	D61A:K64K:E80C	-12.864828955258416	D61A:K64K:E80C	1.1517427	D61A:K64K:E80C	-1.3592356962316177
162	0.9169792523045078	D61A:K64K:E80D	5.0	-166.43096970945777	D61A:K64K:E80D	-7.978157332405317	D61A:K64K:E80D	1.1428218	D61A:K64K:E80D	-1.2834135167738971
163	0.986970460550188	D61A:K64K:E80E	9.0	-112.03422161966745	D61A:K64K:E80E	-3.4830028617489006	D61A:K64K:E80E	1.0962105	D61A:K64K:E80E	-1.242674524643842
164	0.9166324441576976	D61A:K64K:E80F	0.0	-191.2584325733799	D61A:K64K:E80F	-11.245807727229476	D61A:K64K:E80F	1.1501724	D61A:K64K:E80F	-1.333849828383502
165	0.8479123997457407	D61A:K64K:E80G	1.0	-189.88140057951392	D61A:K64K:E80G	-8.74980125467664	D61A:K64K:E80G	1.1396148	D61A:K64K:E80G	-1.3429741354549631
166	0.9350708511642488	D61A:K64K:E80H	3.0	-171.03660869032325	D61A:K64K:E80H	-8.772331813748679	D61A:K64K:E80H	1.1588004	D61A:K64K:E80H	-1.3125262989717372
167	0.9388693299925462	D61A:K64K:E80I	0.0	-162.58552684217872	D61A:K64K:E80I	-11.24986339251882	D61A:K64K:E80I	1.1248952	D61A:K64K:E80I	-1.2744446698357077
168	0.909883236283268	D61A:K64K:E80K	4.0	-145.41886448294107	D61A:K64K:E80K	-7.22546801086537	D61A:K64K:E80K	1.1271496	D61A:K64K:E80K	-1.2715008903952203
169	0.9261730221846212	D61A:K64K:E80L	1.0	-162.36905011564676	D61A:K64K:E80L	-9.580284271642086	D61A:K64K:E80L	1.1161418	D61A:K64K:E80L	-1.2764948227826287
170	0.9008023609745868	D61A:K64K:E80M	1.0	-152.0582330647129	D61A:K64K:E80M	-10.889615906871768	D61A:K64K:E80M	1.136828	D61A:K64K:E80M	-1.3159775677849264
171	0.8773573735971286	D61A:K64K:E80N	3.0	-175.1106347027439	D61A:K64K:E80N	-9.860859196558522	D61A:K64K:E80N	1.1430696	D61A:K64K:E80N	-1.332461368336397
172	0.2102989978334165	D61A:K64K:E80P	3.0	-243.21680011183207	D61A:K64K:E80P	-12.864828955258416	D61A:K64K:E80P	1.1601342	D61A:K64K:E80P	-1.400239922018612
173	0.9278961829409624	D61A:K64K:E80Q	5.0	-129.70769133001747	D61A:K64K:E80Q	-8.985539286475614	D61A:K64K:E80Q	1.1158409	D61A:K64K:E80Q	-1.2651758530560662
174	0.8803305926609393	D61A:K64K:E80R	3.0	-154.31831769377175	D61A:K64K:E80R	-7.500422037866883	D61A:K64K:E80R	1.1267805	D61A:K64K:E80R	-1.2612485100241269
175	0.9082835224371676	D61A:K64K:E80S	3.0	-159.49492206007426	D61A:K64K:E80S	-9.43635525006357	D61A:K64K:E80S	1.1233672	D61A:K64K:E80S	-1.2930197323069852
176	0.923637696890541	D61A:K64K:E80T	2.0	-157.13766545683328	D61A:K64K:E80T	-8.842875849184566	D61A:K64K:E80T	1.128282	D61A:K64K:E80T	-1.2600804946001838
177	0.9191853730665024	D61A:K64K:E80V	0.0	-157.9255082073826	D61A:K64K:E80V	-10.361897814762417	D61A:K64K:E80V	1.1129245	D61A:K64K:E80V	-1.256968599207261
178	0.8696304606183348	D61A:K64K:E80W	0.0	-204.43343228727758	D61A:K64K:E80W	-10.852973501101587	D61A:K64K:E80W	1.1443018	D61A:K64K:E80W	-1.3425323486328125
179	0.9154040827704072	D61A:K64K:E80Y	1.0	-186.98215407759136	D61A:K64K:E80Y	-9.95924400095646	D61A:K64K:E80Y	1.1688534	D61A:K64K:E80Y	-1.334182290469899
180	0.3894684963789535	D61A:K64L:E80A	-6.0	-194.50135149389686	D61A:K64L:E80A	-10.537126930654267	D61A:K64L:E80A	1.1223657	D61A:K64L:E80A	-1.2882100722369023
181	0.3129604535171318	D61A:K64L:E80C	-8.0	-221.43791889578284	D61A:K64L:E80C	-15.460716588691866	D61A:K64L:E80C	1.1413391	D61A:K64L:E80C	-1.3691614487591912
182	0.2712984152271944	D61A:K64L:E80D	-3.0	-211.5474411430973	D61A:K64L:E80D	-10.506251009303014	D61A:K64L:E80D	1.1478271	D61A:K64L:E80D	-1.295716947667739
183	0.6413091933383495	D61A:K64L:E80E	1.0	-157.15069305330698	D61A:K64L:E80E	-6.109079153879065	D61A:K64L:E80E	1.0806463	D61A:K64L:E80E	-1.2548293169806986
184	0.3282388684599593	D61A:K64L:E80F	-8.0	-236.37490400701944	D61A:K64L:E80F	-13.85043679411865	D61A:K64L:E80F	1.1464213	D61A:K64L:E80F	-1.345294638241039
185	0.0799235800203688	D61A:K64L:E80G	-7.0	-234.99787201315348	D61A:K64L:E80G	-11.390295960669391	D61A:K64L:E80G	1.1638793	D61A:K64L:E80G	-1.3544561049517465
186	0.3181028678933723	D61A:K64L:E80H	-5.0	-216.15308012396278	D61A:K64L:E80H	-11.3488252752486	D61A:K64L:E80H	1.1329877	D61A:K64L:E80H	-1.323284283806296
187	0.5794184791548406	D61A:K64L:E80I	-8.0	-207.70199827581826	D61A:K64L:E80I	-13.82225454804393	D61A:K64L:E80I	1.1376398	D61A:K64L:E80I	-1.2858191995059742
188	0.2471020218242774	D61A:K64L:E80K	-4.0	-190.5353359165806	D61A:K64L:E80K	-9.894624049882625	D61A:K64L:E80K	1.1213372	D61A:K64L:E80K	-1.2840171365176931
189	0.5318829355275134	D61A:K64L:E80L	-7.0	-207.4855215492863	D61A:K64L:E80L	-12.232468847321798	D61A:K64L:E80L	1.1192724	D61A:K64L:E80L	-1.2876881318933824
190	0.4539866568019628	D61A:K64L:E80M	-7.0	-197.17470449835244	D61A:K64L:E80M	-13.47864897677573	D61A:K64L:E80M	1.1331358	D61A:K64L:E80M	-1.3275505514705883
191	0.1587952144913939	D61A:K64L:E80N	-5.0	-220.22710613638344	D61A:K64L:E80N	-12.474931916030982	D61A:K64L:E80N	1.1416928	D61A:K64L:E80N	-1.344018195657169
192	0.0183485760314484	D61A:K64L:E80P	-5.0	-288.3332715454716	D61A:K64L:E80P	-15.460716588691866	D61A:K64L:E80P	1.1672481	D61A:K64L:E80P	-1.4110747393439798
193	0.4526980103359793	D61A:K64L:E80Q	-3.0	-174.824162763657	D61A:K64L:E80Q	-11.518318361564525	D61A:K64L:E80Q	1.1171207	D61A:K64L:E80Q	-1.2769895665785846
194	0.191352812644512	D61A:K64L:E80R	-5.0	-199.43478912741128	D61A:K64L:E80R	-10.131417635440812	D61A:K64L:E80R	1.1292251	D61A:K64L:E80R	-1.2722072825712316
195	0.2566511313071101	D61A:K64L:E80S	-5.0	-204.6113934937138	D61A:K64L:E80S	-11.999494506619158	D61A:K64L:E80S	1.1317636	D61A:K64L:E80S	-1.3047618192784929
196	0.3659178896723757	D61A:K64L:E80T	-6.0	-202.2541368904728	D61A:K64L:E80T	-11.446412860959754	D61A:K64L:E80T	1.1226237	D61A:K64L:E80T	-1.2719792085535386
197	0.4676574879477845	D61A:K64L:E80V	-8.0	-203.04197964102212	D61A:K64L:E80V	-12.986762768681729	D61A:K64L:E80V	1.118491	D61A:K64L:E80V	-1.2679644416360294
198	0.1678006519878035	D61A:K64L:E80W	-8.0	-249.54990372091714	D61A:K64L:E80W	-13.461079218677696	D61A:K64L:E80W	1.1554787	D61A:K64L:E80W	-1.3534692203297334
199	0.323667616564209	D61A:K64L:E80Y	-7.0	-232.09862551123086	D61A:K64L:E80Y	-12.4772214341192	D61A:K64L:E80Y	1.1622106	D61A:K64L:E80Y	-1.3451449225930607
200	0.5088061504947998	D61A:K64M:E80A	-4.0	-174.10101551443518	D61A:K64M:E80A	-11.86990928087289	D61A:K64M:E80A	1.1373312	D61A:K64M:E80A	-1.2676159129423257
201	0.3945220086911918	D61A:K64M:E80C	-6.0	-201.03758291632118	D61A:K64M:E80C	-16.79298110704258	D61A:K64M:E80C	1.1896255	D61A:K64M:E80C	-1.3472674201516543
202	0.3202609869762316	D61A:K64M:E80D	-1.0	-191.14710516363562	D61A:K64M:E80D	-11.91078634918631	D61A:K64M:E80D	1.1658841	D61A:K64M:E80D	-1.274223955939798
203	0.7881825548756982	D61A:K64M:E80E	3.0	-136.7503570738453	D61A:K64M:E80E	-7.511041134004699	D61A:K64M:E80E	1.1096952	D61A:K64M:E80E	-1.2343539967256434
204	0.4528197185393478	D61A:K64M:E80F	-6.0	-215.97456802755775	D61A:K64M:E80F	-15.174185275433048	D61A:K64M:E80F	1.1734533	D61A:K64M:E80F	-1.3244224099551931
205	0.1417501530988675	D61A:K64M:E80G	-5.0	-214.59753603369177	D61A:K64M:E80G	-12.67982038709124	D61A:K64M:E80G	1.1578673	D61A:K64M:E80G	-1.333467191808364
206	0.4079908159431042	D61A:K64M:E80H	-3.0	-195.7527441445011	D61A:K64M:E80H	-12.671167416518074	D61A:K64M:E80H	1.1735182	D61A:K64M:E80H	-1.302176352108226
207	0.6753051245752787	D61A:K64M:E80I	-6.0	-187.30166229635657	D61A:K64M:E80I	-15.178520005012617	D61A:K64M:E80I	1.1546526	D61A:K64M:E80I	-1.2646728515625
208	0.3325958151471397	D61A:K64M:E80K	-2.0	-170.13499993711892	D61A:K64M:E80K	-11.180406336983651	D61A:K64M:E80K	1.1557707	D61A:K64M:E80K	-1.2631433823529412
209	0.680930853214462	D61A:K64M:E80L	-5.0	-187.0851855698246	D61A:K64M:E80L	-13.523716345769571	D61A:K64M:E80L	1.1539093	D61A:K64M:E80L	-1.2673556159524355
210	0.5376605051318621	D61A:K64M:E80M	-5.0	-176.77436851889075	D61A:K64M:E80M	-14.788142358276671	D61A:K64M:E80M	1.1555582	D61A:K64M:E80M	-1.3054885864257812
211	0.2286021765791026	D61A:K64M:E80N	-3.0	-199.82677015692175	D61A:K64M:E80N	-13.788619057753747	D61A:K64M:E80N	1.165922	D61A:K64M:E80N	-1.3225839053883273
212	-0.0015735307395005	D61A:K64M:E80P	-3.0	-267.9329355660099	D61A:K64M:E80P	-16.79298110704258	D61A:K64M:E80P	1.1572753	D61A:K64M:E80P	-1.3905140596277574
213	0.5804267881804368	D61A:K64M:E80Q	-1.0	-154.4238267841953	D61A:K64M:E80Q	-12.906379209065562	D61A:K64M:E80Q	1.12083	D61A:K64M:E80Q	-1.2559860229492188
214	0.2673613091451947	D61A:K64M:E80R	-3.0	-179.0344531479496	D61A:K64M:E80R	-11.378186931184246	D61A:K64M:E80R	1.1444821	D61A:K64M:E80R	-1.251602980669807
215	0.3353187551792256	D61A:K64M:E80S	-3.0	-184.2110575142521	D61A:K64M:E80S	-13.306565964323454	D61A:K64M:E80S	1.1439892	D61A:K64M:E80S	-1.2836050594554227
216	0.4742537756049947	D61A:K64M:E80T	-4.0	-181.85380091101112	D61A:K64M:E80T	-12.812059762238276	D61A:K64M:E80T	1.1619319	D61A:K64M:E80T	-1.250981678682215
217	0.5945568212303747	D61A:K64M:E80V	-6.0	-182.64164366156044	D61A:K64M:E80V	-14.290409028826616	D61A:K64M:E80V	1.1507834	D61A:K64M:E80V	-1.2474819407743567
218	0.2542679795816374	D61A:K64M:E80W	-6.0	-229.14956774145543	D61A:K64M:E80W	-14.781241174545356	D61A:K64M:E80W	1.180444	D61A:K64M:E80W	-1.3326749016256894
219	0.4531202872428799	D61A:K64M:E80Y	-5.0	-211.6982895317692	D61A:K64M:E80Y	-13.886988770069363	D61A:K64M:E80Y	1.16282	D61A:K64M:E80Y	-1.324151970358456
220	0.2423549635899247	D61A:K64N:E80A	-3.0	-196.77347006231727	D61A:K64N:E80A	-15.07168010580608	D61A:K64N:E80A	1.1566045	D61A:K64N:E80A	-1.3476426068474263
221	0.146411786840743	D61A:K64N:E80C	-5.0	-223.71003746420325	D61A:K64N:E80C	-19.972229824185437	D61A:K64N:E80C	1.1844697	D61A:K64N:E80C	-1.4280697093290442
222	0.1147932358479804	D61A:K64N:E80D	0.0	-213.8195597115177	D61A:K64N:E80D	-15.082423264806494	D61A:K64N:E80D	1.1763831	D61A:K64N:E80D	-1.353125628303079
223	0.4132891358598449	D61A:K64N:E80E	4.0	-159.4228116217274	D61A:K64N:E80E	-10.655160128566422	D61A:K64N:E80E	1.1220756	D61A:K64N:E80E	-1.3148135016946232
224	0.2320196743361624	D61A:K64N:E80F	-5.0	-238.64702257543985	D61A:K64N:E80F	-18.35223320223122	D61A:K64N:E80F	1.2016661	D61A:K64N:E80F	-1.404876978257123
225	0.0582757012591289	D61A:K64N:E80G	-4.0	-237.2699905815739	D61A:K64N:E80G	-15.87944168320064	D61A:K64N:E80G	1.184404	D61A:K64N:E80G	-1.4136463838465074
226	0.1863890802834603	D61A:K64N:E80H	-2.0	-218.4251986923832	D61A:K64N:E80H	-15.848045428099796	D61A:K64N:E80H	1.1961862	D61A:K64N:E80H	-1.381955763872932
227	0.3920039974158141	D61A:K64N:E80I	-5.0	-209.97411684423867	D61A:K64N:E80I	-18.356219144536222	D61A:K64N:E80I	1.1688147	D61A:K64N:E80I	-1.3451013901654412
228	0.1512925289842078	D61A:K64N:E80K	-1.0	-192.80745448500102	D61A:K64N:E80K	-14.334132058012983	D61A:K64N:E80K	1.1816621	D61A:K64N:E80K	-1.343487100040211
229	0.324906489818721	D61A:K64N:E80L	-4.0	-209.7576401177067	D61A:K64N:E80L	-16.697073199748047	D61A:K64N:E80L	1.1689608	D61A:K64N:E80L	-1.3477608175838696
230	0.2352245751141974	D61A:K64N:E80M	-4.0	-199.44682306677285	D61A:K64N:E80M	-17.994677160062565	D61A:K64N:E80M	1.195532	D61A:K64N:E80M	-1.3869652243221506
231	0.1396623021950804	D61A:K64N:E80N	-2.0	-222.49922470480385	D61A:K64N:E80N	-16.9520000793691	D61A:K64N:E80N	1.1929871	D61A:K64N:E80N	-1.401630985035616
232	-0.0013363578350412	D61A:K64N:E80P	-2.0	-290.605390113892	D61A:K64N:E80P	-19.972229824185437	D61A:K64N:E80P	1.2150017	D61A:K64N:E80P	-1.4706102259018845
233	0.2316137651864301	D61A:K64N:E80Q	0.0	-177.0962813320774	D61A:K64N:E80Q	-16.080580726751577	D61A:K64N:E80Q	1.1729851	D61A:K64N:E80Q	-1.3358474731445311
234	0.1455314915615383	D61A:K64N:E80R	-2.0	-201.7069076958317	D61A:K64N:E80R	-14.61971289561734	D61A:K64N:E80R	1.1733892	D61A:K64N:E80R	-1.331687388700597
235	0.1572420568196677	D61A:K64N:E80S	-2.0	-206.8835120621342	D61A:K64N:E80S	-16.514902573127983	D61A:K64N:E80S	1.2088653	D61A:K64N:E80S	-1.3628003288717832
236	0.1939542289016163	D61A:K64N:E80T	-3.0	-204.52625545889322	D61A:K64N:E80T	-15.98244305021035	D61A:K64N:E80T	1.1771482	D61A:K64N:E80T	-1.3300340540268842
237	0.2739857621090811	D61A:K64N:E80V	-5.0	-205.31409820944253	D61A:K64N:E80V	-17.46625348143243	D61A:K64N:E80V	1.1688807	D61A:K64N:E80V	-1.3279840805951286
238	0.1335179733987398	D61A:K64N:E80W	-5.0	-251.82202228933755	D61A:K64N:E80W	-17.958241181584526	D61A:K64N:E80W	1.1837196	D61A:K64N:E80W	-1.413945815142463
239	0.214453699421664	D61A:K64N:E80Y	-4.0	-234.37074407965127	D61A:K64N:E80Y	-17.05844917392642	D61A:K64N:E80Y	1.2157929	D61A:K64N:E80Y	-1.4047339046702665
240	-0.0068046970889503	D61A:K64P:E80A	-4.0	-334.5242399635929	D61A:K64P:E80A	-13.788436176042524	D61A:K64P:E80A	1.1647041	D61A:K64P:E80A	-1.4303005442899817
241	0.0324292329344674	D61A:K64P:E80C	-6.0	-361.46080736547884	D61A:K64P:E80C	-18.680284016281803	D61A:K64P:E80C	1.1946597	D61A:K64P:E80C	-1.5115146412568934
242	0.0065336079981842	D61A:K64P:E80D	-1.0	-351.57032961279333	D61A:K64P:E80D	-13.795960080960867	D61A:K64P:E80D	1.1910644	D61A:K64P:E80D	-1.4375834745519305
243	0.0365358974711086	D61A:K64P:E80E	3.0	-297.17358152300295	D61A:K64P:E80E	-9.357804573306566	D61A:K64P:E80E	1.1588807	D61A:K64P:E80E	-1.3977348776424632
244	0.0257895370025865	D61A:K64P:E80F	-6.0	-376.39779247671544	D61A:K64P:E80F	-17.06057738933123	D61A:K64P:E80F	1.1925073	D61A:K64P:E80F	-1.4873594396254597
245	0.0235019835573785	D61A:K64P:E80G	-5.0	-375.0207604828495	D61A:K64P:E80G	-14.594739873185972	D61A:K64P:E80G	1.1950759	D61A:K64P:E80G	-1.4962992948644305
246	-0.0125795560218835	D61A:K64P:E80H	-3.0	-356.1759685936588	D61A:K64P:E80H	-14.473932918937862	D61A:K64P:E80H	1.186692	D61A:K64P:E80H	-1.465189765481388
247	0.0594677299166456	D61A:K64P:E80I	-6.0	-347.72488674551425	D61A:K64P:E80I	-17.06456416995752	D61A:K64P:E80I	1.1736125	D61A:K64P:E80I	-1.4283571131089154
248	0.0018904008247384	D61A:K64P:E80K	-2.0	-330.5582243862766	D61A:K64P:E80K	-13.087490141062515	D61A:K64P:E80K	1.1842811	D61A:K64P:E80K	-1.4262799431295956
249	0.0314697510009257	D61A:K64P:E80L	-5.0	-347.50841001898226	D61A:K64P:E80L	-15.4079422367995	D61A:K64P:E80L	1.1693535	D61A:K64P:E80L	-1.4295502606560202
250	0.0577541651846571	D61A:K64P:E80M	-5.0	-337.1975929680484	D61A:K64P:E80M	-16.70320025561159	D61A:K64P:E80M	1.1711	D61A:K64P:E80M	-1.469924388212316
251	0.0262485006751171	D61A:K64P:E80N	-3.0	-360.24999460607944	D61A:K64P:E80N	-15.665490683937604	D61A:K64P:E80N	1.181912	D61A:K64P:E80N	-1.4860530180089615
252	-0.0466792695381897	D61A:K64P:E80P	-3.0	-428.3561600151676	D61A:K64P:E80P	-18.680284016281803	D61A:K64P:E80P	1.1956754	D61A:K64P:E80P	-1.5529156853170956
253	-0.0360340099034661	D61A:K64P:E80Q	-1.0	-314.847051233353	D61A:K64P:E80Q	-14.796375142866964	D61A:K64P:E80Q	1.1523536	D61A:K64P:E80Q	-1.4192766077378216
254	-0.0141214053167457	D61A:K64P:E80R	-3.0	-339.4576775971073	D61A:K64P:E80R	-13.304394913944634	D61A:K64P:E80R	1.1924016	D61A:K64P:E80R	-1.414278007956112
255	-0.007197752067998	D61A:K64P:E80S	-3.0	-344.63428196340976	D61A:K64P:E80S	-15.23407477282126	D61A:K64P:E80S	1.1835638	D61A:K64P:E80S	-1.446834519330193
256	0.0268951438779508	D61A:K64P:E80T	-4.0	-342.2770253601688	D61A:K64P:E80T	-14.692461902150171	D61A:K64P:E80T	1.1656066	D61A:K64P:E80T	-1.4138879215016085
257	0.0480340717851489	D61A:K64P:E80V	-6.0	-343.0648681107181	D61A:K64P:E80V	-16.17492580967337	D61A:K64P:E80V	1.1792856	D61A:K64P:E80V	-1.4104956234202666
258	0.0241841428673995	D61A:K64P:E80W	-6.0	-389.57279219061314	D61A:K64P:E80W	-16.66689691196916	D61A:K64P:E80W	1.193128	D61A:K64P:E80W	-1.4950367647058824
259	0.070834490203865	D61A:K64P:E80Y	-5.0	-372.12151398092686	D61A:K64P:E80Y	-15.769235059064158	D61A:K64P:E80Y	1.2017051	D61A:K64P:E80Y	-1.4871419570025275
260	0.619927547319828	D61A:K64Q:E80A	-2.0	-173.11172718435708	D61A:K64Q:E80A	-12.96123330329101	D61A:K64Q:E80A	1.1472794	D61A:K64Q:E80A	-1.2837811638327206
261	0.485374065148678	D61A:K64Q:E80C	-4.0	-200.04829458624306	D61A:K64Q:E80C	-17.848609230342845	D61A:K64Q:E80C	1.1589882	D61A:K64Q:E80C	-1.365395938648897
262	0.4291412415690054	D61A:K64Q:E80D	1.0	-190.15781683355752	D61A:K64Q:E80D	-12.976398666627574	D61A:K64Q:E80D	1.1487162	D61A:K64Q:E80D	-1.290238862879136
263	0.8602876893156883	D61A:K64Q:E80E	5.0	-135.7610687437672	D61A:K64Q:E80E	-8.572264288339284	D61A:K64Q:E80E	1.1134377	D61A:K64Q:E80E	-1.2511970968807444
264	0.5586150750086476	D61A:K64Q:E80F	-4.0	-214.98527969747965	D61A:K64Q:E80F	-16.23005264789208	D61A:K64Q:E80F	1.1733036	D61A:K64Q:E80F	-1.3416834214154412
265	0.1724008002709593	D61A:K64Q:E80G	-3.0	-213.6082477036137	D61A:K64Q:E80G	-13.75630663017182	D61A:K64Q:E80G	1.1653557	D61A:K64Q:E80G	-1.3500730626723343
266	0.5356062164336599	D61A:K64Q:E80H	-1.0	-194.763455814423	D61A:K64Q:E80H	-13.734229865882298	D61A:K64Q:E80H	1.1503673	D61A:K64Q:E80H	-1.3188833797679227
267	0.7586041445967141	D61A:K64Q:E80I	-4.0	-186.31237396627847	D61A:K64Q:E80I	-16.233466009221956	D61A:K64Q:E80I	1.1432949	D61A:K64Q:E80I	-1.2826121610753676
268	0.4460350513673868	D61A:K64Q:E80K	0.0	-169.14571160704082	D61A:K64Q:E80K	-12.24278761655114	D61A:K64Q:E80K	1.1319609	D61A:K64Q:E80K	-1.2802754121668198
269	0.7531921053093781	D61A:K64Q:E80L	-3.0	-186.0958972397465	D61A:K64Q:E80L	-14.57751770156574	D61A:K64Q:E80L	1.1457272	D61A:K64Q:E80L	-1.2839799768784468
270	0.6406132025587019	D61A:K64Q:E80M	-3.0	-175.78508018881266	D61A:K64Q:E80M	-15.872591348485004	D61A:K64Q:E80M	1.1533165	D61A:K64Q:E80M	-1.3241128360523895
271	0.2550837846952831	D61A:K64Q:E80N	-1.0	-198.83748182684366	D61A:K64Q:E80N	-14.763738796971666	D61A:K64Q:E80N	1.1860043	D61A:K64Q:E80N	-1.33950294045841
272	0.0127146195307585	D61A:K64Q:E80P	-1.0	-266.94364723593185	D61A:K64Q:E80P	-17.848609230342845	D61A:K64Q:E80P	1.1601149	D61A:K64Q:E80P	-1.4072932523839614
273	0.6799783288876511	D61A:K64Q:E80Q	1.0	-153.43453845411722	D61A:K64Q:E80Q	-13.951764355026173	D61A:K64Q:E80Q	1.1541657	D61A:K64Q:E80Q	-1.2720317167394302
274	0.3107560814221068	D61A:K64Q:E80R	-1.0	-178.0451648178715	D61A:K64Q:E80R	-12.492017336151548	D61A:K64Q:E80R	1.1766669	D61A:K64Q:E80R	-1.2683589262120865
275	0.4214338864564781	D61A:K64Q:E80S	-1.0	-183.221769184174	D61A:K64Q:E80S	-14.402190418089958	D61A:K64Q:E80S	1.1572672	D61A:K64Q:E80S	-1.3003504136029411
276	0.5867860010919637	D61A:K64Q:E80T	-2.0	-180.86451258093302	D61A:K64Q:E80T	-13.86562450342717	D61A:K64Q:E80T	1.1458157	D61A:K64Q:E80T	-1.2674041748046876
277	0.7204340427190684	D61A:K64Q:E80V	-4.0	-181.65235533148234	D61A:K64Q:E80V	-15.344968841853188	D61A:K64Q:E80V	1.1285125	D61A:K64Q:E80V	-1.2646754545323988
278	0.3517444650063134	D61A:K64Q:E80W	-4.0	-228.16027941137736	D61A:K64Q:E80W	-15.784506401416364	D61A:K64Q:E80W	1.164604	D61A:K64Q:E80W	-1.3496577543370865
279	0.5701132269482254	D61A:K64Q:E80Y	-3.0	-210.70900120169108	D61A:K64Q:E80Y	-14.92248423700039	D61A:K64Q:E80Y	1.1695747	D61A:K64Q:E80Y	-1.3417744356043195
280	0.6792838297788439	D61A:K64R:E80A	0.0	-157.72948817640722	D61A:K64R:E80A	-11.767777625411329	D61A:K64R:E80A	1.1277905	D61A:K64R:E80A	-1.2596575568704045
281	0.590420502048772	D61A:K64R:E80C	-2.0	-184.6660555782932	D61A:K64R:E80C	-16.655399473951547	D61A:K64R:E80C	1.1793655	D61A:K64R:E80C	-1.34231055764591
282	0.5205038029062861	D61A:K64R:E80D	3.0	-174.77557782560766	D61A:K64R:E80D	-11.782817817131216	D61A:K64R:E80D	1.1317741	D61A:K64R:E80D	-1.2673711440142463
283	0.8745998237445136	D61A:K64R:E80E	7.0	-120.37882973581733	D61A:K64R:E80E	-7.301025007238422	D61A:K64R:E80E	1.0960695	D61A:K64R:E80E	-1.2267949721392464
284	0.6477110525554927	D61A:K64R:E80F	-2.0	-199.6030406895298	D61A:K64R:E80F	-15.037784206642757	D61A:K64R:E80F	1.1563507	D61A:K64R:E80F	-1.3171517764820773
285	0.2015621839036389	D61A:K64R:E80G	-1.0	-198.22600869566384	D61A:K64R:E80G	-12.564866870086917	D61A:K64R:E80G	1.1579547	D61A:K64R:E80G	-1.3263858570772058
286	0.611260020841335	D61A:K64R:E80H	1.0	-179.38121680647313	D61A:K64R:E80H	-12.504980699157386	D61A:K64R:E80H	1.1344306	D61A:K64R:E80H	-1.2953792796415442
287	0.7937742733599725	D61A:K64R:E80I	-2.0	-170.9301349583286	D61A:K64R:E80I	-15.044300263658442	D61A:K64R:E80I	1.1320536	D61A:K64R:E80I	-1.258010056439568
288	0.5077880521324257	D61A:K64R:E80K	2.0	-153.76347259909096	D61A:K64R:E80K	-11.05824966338514	D61A:K64R:E80K	1.1400664	D61A:K64R:E80K	-1.256129186293658
289	0.7721746621317667	D61A:K64R:E80L	-1.0	-170.71365823179664	D61A:K64R:E80L	-13.39005720228124	D61A:K64R:E80L	1.1342529	D61A:K64R:E80L	-1.2593279670266544
290	0.6706120443438277	D61A:K64R:E80M	-1.0	-160.4028411808628	D61A:K64R:E80M	-14.685015491046215	D61A:K64R:E80M	1.1455426	D61A:K64R:E80M	-1.29963280172909
291	0.3697016395063167	D61A:K64R:E80N	1.0	-183.4552428188938	D61A:K64R:E80N	-13.60320425451755	D61A:K64R:E80N	1.1616756	D61A:K64R:E80N	-1.3163896448471968
292	0.0200086765884534	D61A:K64R:E80P	1.0	-251.56140822798196	D61A:K64R:E80P	-16.655399473951547	D61A:K64R:E80P	1.151561	D61A:K64R:E80P	-1.3834111830767464
293	0.6931513925014048	D61A:K64R:E80Q	3.0	-138.05229944616735	D61A:K64R:E80Q	-12.763193105491156	D61A:K64R:E80Q	1.1127428	D61A:K64R:E80Q	-1.2489061243393842
294	0.403202795109022	D61A:K64R:E80R	1.0	-162.66292580992163	D61A:K64R:E80R	-11.26175387602234	D61A:K64R:E80R	1.1181211	D61A:K64R:E80R	-1.2438883164349723
295	0.519141284318701	D61A:K64R:E80S	1.0	-167.83953017622414	D61A:K64R:E80S	-13.19130392902116	D61A:K64R:E80S	1.1262573	D61A:K64R:E80S	-1.2765893375172337
296	0.6565006226211149	D61A:K64R:E80T	0.0	-165.48227357298316	D61A:K64R:E80T	-12.68109692845428	D61A:K64R:E80T	1.1306844	D61A:K64R:E80T	-1.2436103372012868
297	0.7415556533976886	D61A:K64R:E80V	-2.0	-166.27011632353248	D61A:K64R:E80V	-14.159324087942878	D61A:K64R:E80V	1.128156	D61A:K64R:E80V	-1.2400174309225644
298	0.4582715842216293	D61A:K64R:E80W	-2.0	-212.7780404034275	D61A:K64R:E80W	-14.650610616399716	D61A:K64R:E80W	1.1534909	D61A:K64R:E80W	-1.325092899098116
299	0.651386282963242	D61A:K64R:E80Y	-1.0	-195.32676219374122	D61A:K64R:E80Y	-13.74490734824758	D61A:K64R:E80Y	1.1527156	D61A:K64R:E80Y	-1.317208413516774
300	0.4189927564806236	D61A:K64S:E80A	-4.0	-189.5313977661747	D61A:K64S:E80A	-12.91949396288146	D61A:K64S:E80A	1.16438	D61A:K64S:E80A	-1.3183267032398898
301	0.3159581928460996	D61A:K64S:E80C	-6.0	-216.4679651680607	D61A:K64S:E80C	-17.811652001799303	D61A:K64S:E80C	1.2161262	D61A:K64S:E80C	-1.397798515768612
302	0.2484030614470615	D61A:K64S:E80D	-1.0	-206.57748741537515	D61A:K64S:E80D	-12.92733923695232	D61A:K64S:E80D	1.1816186	D61A:K64S:E80D	-1.3245540843290442
303	0.712222924193705	D61A:K64S:E80E	3.0	-152.18073932558482	D61A:K64S:E80E	-8.477506937708313	D61A:K64S:E80E	1.1600668	D61A:K64S:E80E	-1.2855028937844668
304	0.3669842149255991	D61A:K64S:E80F	-6.0	-231.40495027929728	D61A:K64S:E80F	-16.191844511145973	D61A:K64S:E80F	1.1916416	D61A:K64S:E80F	-1.3754069608800552
305	0.0999416459820966	D61A:K64S:E80G	-5.0	-230.02791828543133	D61A:K64S:E80G	-13.69289966051474	D61A:K64S:E80G	1.1883179	D61A:K64S:E80G	-1.3837646484375
306	0.3733354324378777	D61A:K64S:E80H	-3.0	-211.18312639624062	D61A:K64S:E80H	-13.689790958933372	D61A:K64S:E80H	1.1790713	D61A:K64S:E80H	-1.3527384140912224
307	0.6161511899015936	D61A:K64S:E80I	-6.0	-202.7320445480961	D61A:K64S:E80I	-16.19580567164121	D61A:K64S:E80I	1.1808939	D61A:K64S:E80I	-1.3161934347713695
308	0.2781749678134921	D61A:K64S:E80K	-2.0	-185.56538218885845	D61A:K64S:E80K	-12.213408578872986	D61A:K64S:E80K	1.1531861	D61A:K64S:E80K	-1.3141976749195772
309	0.5964443629465079	D61A:K64S:E80L	-5.0	-202.51556782156413	D61A:K64S:E80L	-14.537897780088317	D61A:K64S:E80L	1.1705719	D61A:K64S:E80L	-1.3184167300953584
310	0.4403486942351353	D61A:K64S:E80M	-5.0	-192.20475077063028	D61A:K64S:E80M	-15.83437388477614	D61A:K64S:E80M	1.1928341	D61A:K64S:E80M	-1.3576898911420037
311	0.167595086259852	D61A:K64S:E80N	-3.0	-215.25715240866128	D61A:K64S:E80N	-14.794348261706546	D61A:K64S:E80N	1.182211	D61A:K64S:E80N	-1.3723869772518382
312	-0.0099254527445424	D61A:K64S:E80P	-3.0	-283.3633178177495	D61A:K64S:E80P	-17.811652001799303	D61A:K64S:E80P	1.2007773	D61A:K64S:E80P	-1.4407902437097886
313	0.4395820835875452	D61A:K64S:E80Q	-1.0	-169.85420903593484	D61A:K64S:E80Q	-13.926444209721012	D61A:K64S:E80Q	1.1760257	D61A:K64S:E80Q	-1.3070925544289982
314	0.2141539213260142	D61A:K64S:E80R	-3.0	-194.46483539968912	D61A:K64S:E80R	-12.433723995653054	D61A:K64S:E80R	1.1597137	D61A:K64S:E80R	-1.3022464527803308
315	0.2494940026339992	D61A:K64S:E80S	-3.0	-199.64143976599163	D61A:K64S:E80S	-14.358559044181677	D61A:K64S:E80S	1.1586672	D61A:K64S:E80S	-1.3331805060891544
316	0.3902119021887049	D61A:K64S:E80T	-4.0	-197.28418316275065	D61A:K64S:E80T	-13.822881861548012	D61A:K64S:E80T	1.1713724	D61A:K64S:E80T	-1.3012085858513327
317	0.5377033803439374	D61A:K64S:E80V	-6.0	-198.07202591329997	D61A:K64S:E80V	-15.306010974543824	D61A:K64S:E80V	1.1820168	D61A:K64S:E80V	-1.2985777013442097
318	0.1659601811704514	D61A:K64S:E80W	-6.0	-244.579949993195	D61A:K64S:E80W	-15.79801587773727	D61A:K64S:E80W	1.1953741	D61A:K64S:E80W	-1.3842727661132812
319	0.4002095258593769	D61A:K64S:E80Y	-5.0	-227.1286717835087	D61A:K64S:E80Y	-14.899295702221934	D61A:K64S:E80Y	1.168837	D61A:K64S:E80Y	-1.375323845358456
320	0.4814236983381524	D61A:K64T:E80A	-4.0	-178.39680532843056	D61A:K64T:E80A	-12.997210822844863	D61A:K64T:E80A	1.1452509	D61A:K64T:E80A	-1.3092536477481618
321	0.383338206778681	D61A:K64T:E80C	-6.0	-205.33337273031657	D61A:K64T:E80C	-17.88850911393456	D61A:K64T:E80C	1.1872126	D61A:K64T:E80C	-1.389039701573989
322	0.301325803155068	D61A:K64T:E80D	-1.0	-195.442894977631	D61A:K64T:E80D	-13.008115809154331	D61A:K64T:E80D	1.1590309	D61A:K64T:E80D	-1.31424560546875
323	0.7680645489969368	D61A:K64T:E80E	3.0	-141.04614688784068	D61A:K64T:E80E	-8.577527639679829	D61A:K64T:E80E	1.1294342	D61A:K64T:E80E	-1.276823335535386
324	0.4377924485085461	D61A:K64T:E80F	-6.0	-220.27035784155314	D61A:K64T:E80F	-16.268769283529764	D61A:K64T:E80F	1.1842746	D61A:K64T:E80F	-1.3668255076688878
325	0.1990788367541834	D61A:K64T:E80G	-5.0	-218.89332584768715	D61A:K64T:E80G	-13.800126178006394	D61A:K64T:E80G	1.1558756	D61A:K64T:E80G	-1.3743422564338237
326	0.4016087574739463	D61A:K64T:E80H	-3.0	-200.04853395849648	D61A:K64T:E80H	-13.767797858823542	D61A:K64T:E80H	1.1639783	D61A:K64T:E80H	-1.3427439970128676
327	0.6865429343607515	D61A:K64T:E80I	-6.0	-191.59745211035195	D61A:K64T:E80I	-16.27269736330163	D61A:K64T:E80I	1.1518635	D61A:K64T:E80I	-1.3073222440831802
328	0.3343819122075319	D61A:K64T:E80K	-2.0	-174.4307897511143	D61A:K64T:E80K	-12.271915139592238	D61A:K64T:E80K	1.1583056	D61A:K64T:E80K	-1.305285375258502
329	0.6407584567835293	D61A:K64T:E80L	-5.0	-191.38097538382	D61A:K64T:E80L	-14.614648012086036	D61A:K64T:E80L	1.1468265	D61A:K64T:E80L	-1.3096019969267003
330	0.5351525559375524	D61A:K64T:E80M	-5.0	-181.07015833288614	D61A:K64T:E80M	-15.911493187104496	D61A:K64T:E80M	1.1440879	D61A:K64T:E80M	-1.349396380256204
331	0.1956019904429924	D61A:K64T:E80N	-3.0	-204.12255997091714	D61A:K64T:E80N	-14.871239911195516	D61A:K64T:E80N	1.1793851	D61A:K64T:E80N	-1.3625278248506434
332	0.0589280461836732	D61A:K64T:E80P	-3.0	-272.2287253800053	D61A:K64T:E80P	-17.88850911393456	D61A:K64T:E80P	1.1824046	D61A:K64T:E80P	-1.4308793909409467
333	0.5343517540597028	D61A:K64T:E80Q	-1.0	-158.7196165981907	D61A:K64T:E80Q	-13.960175920792608	D61A:K64T:E80Q	1.127934	D61A:K64T:E80Q	-1.2974211748908548
334	0.2212246656812855	D61A:K64T:E80R	-3.0	-183.33024296194498	D61A:K64T:E80R	-12.488814239555722	D61A:K64T:E80R	1.1574422	D61A:K64T:E80R	-1.2927062090705423
335	0.2982923784274298	D61A:K64T:E80S	-3.0	-188.5068473282475	D61A:K64T:E80S	-14.43584551576896	D61A:K64T:E80S	1.1396873	D61A:K64T:E80S	-1.3238451789407168
336	0.4602978443812333	D61A:K64T:E80T	-4.0	-186.1495907250065	D61A:K64T:E80T	-13.900764973068362	D61A:K64T:E80T	1.1588056	D61A:K64T:E80T	-1.2911919088924633
337	0.6057890929597131	D61A:K64T:E80V	-6.0	-186.93743347555582	D61A:K64T:E80V	-15.38317267131606	D61A:K64T:E80V	1.1671158	D61A:K64T:E80V	-1.2896242029526654
338	0.2851279122532028	D61A:K64T:E80W	-6.0	-233.4453575554508	D61A:K64T:E80W	-15.875116994129712	D61A:K64T:E80W	1.152134	D61A:K64T:E80W	-1.375535852768842
339	0.4643221628204292	D61A:K64T:E80Y	-5.0	-215.9940793457646	D61A:K64T:E80Y	-14.977054303248224	D61A:K64T:E80Y	1.177238	D61A:K64T:E80Y	-1.366150171616498
340	0.6996724869887632	D61A:K64V:E80A	-5.0	-181.4119705620426	D61A:K64V:E80A	-12.142084000943214	D61A:K64V:E80A	1.1435355	D61A:K64V:E80A	-1.3098817713120403
341	0.5728810269288481	D61A:K64V:E80C	-7.0	-208.3485379639286	D61A:K64V:E80C	-17.078363637854636	D61A:K64V:E80C	1.1543467	D61A:K64V:E80C	-1.3902668672449447
342	0.4860223996966522	D61A:K64V:E80D	-2.0	-198.45806021124304	D61A:K64V:E80D	-12.228066656947703	D61A:K64V:E80D	1.1505039	D61A:K64V:E80D	-1.3168130313648898
343	0.8771231904841815	D61A:K64V:E80E	2.0	-144.06131212145272	D61A:K64V:E80E	-7.728523852061699	D61A:K64V:E80E	1.1225404	D61A:K64V:E80E	-1.2771564259248622
344	0.6437022970826395	D61A:K64V:E80F	-7.0	-223.28552307516517	D61A:K64V:E80F	-15.43838327062076	D61A:K64V:E80F	1.180224	D61A:K64V:E80F	-1.3663594862994026
345	0.178452911853609	D61A:K64V:E80G	-6.0	-221.9084910812992	D61A:K64V:E80G	-12.97657699398951	D61A:K64V:E80G	1.1713889	D61A:K64V:E80G	-1.3758281932157628
346	0.6484307548593434	D61A:K64V:E80H	-4.0	-203.06369919210852	D61A:K64V:E80H	-12.996841617297832	D61A:K64V:E80H	1.1692849	D61A:K64V:E80H	-1.3444563024184284
347	0.8053344307363397	D61A:K64V:E80I	-7.0	-194.612617343964	D61A:K64V:E80I	-15.464950429557575	D61A:K64V:E80I	1.1451908	D61A:K64V:E80I	-1.3065989774816176
348	0.5303705226880706	D61A:K64V:E80K	-3.0	-177.44595498472634	D61A:K64V:E80K	-11.46595823912321	D61A:K64V:E80K	1.1422963	D61A:K64V:E80K	-1.3060866411994485
349	0.7851008944703898	D61A:K64V:E80L	-6.0	-194.39614061743202	D61A:K64V:E80L	-13.817394893840174	D61A:K64V:E80L	1.1530296	D61A:K64V:E80L	-1.308892283720129
350	0.69777092796872	D61A:K64V:E80M	-6.0	-184.08532356649818	D61A:K64V:E80M	-15.105923739003629	D61A:K64V:E80M	1.1537424	D61A:K64V:E80M	-1.348678409352022
351	0.351733280566135	D61A:K64V:E80N	-4.0	-207.13772520452918	D61A:K64V:E80N	-14.095213420585424	D61A:K64V:E80N	1.1793269	D61A:K64V:E80N	-1.3648946425494026
352	0.039015171173102	D61A:K64V:E80P	-4.0	-275.24389061361734	D61A:K64V:E80P	-17.078363637854636	D61A:K64V:E80P	1.1665388	D61A:K64V:E80P	-1.4320795395795036
353	0.7478313906103956	D61A:K64V:E80Q	-2.0	-161.73478183180274	D61A:K64V:E80Q	-13.173730153639552	D61A:K64V:E80Q	1.1522753	D61A:K64V:E80Q	-1.2986085779526657
354	0.4092579891175312	D61A:K64V:E80R	-4.0	-186.345408195557	D61A:K64V:E80R	-11.761171331329024	D61A:K64V:E80R	1.1606655	D61A:K64V:E80R	-1.2938347311580882
355	0.5205289502227808	D61A:K64V:E80S	-4.0	-191.52201256185953	D61A:K64V:E80S	-13.600509433154002	D61A:K64V:E80S	1.1605986	D61A:K64V:E80S	-1.3256056841681985
356	0.6627926813387641	D61A:K64V:E80T	-5.0	-189.16475595861854	D61A:K64V:E80T	-13.054439672900116	D61A:K64V:E80T	1.1505098	D61A:K64V:E80T	-1.2931343527401196
357	0.7661825457763823	D61A:K64V:E80V	-7.0	-189.95259870916786	D61A:K64V:E80V	-14.58097063209243	D61A:K64V:E80V	1.1267704	D61A:K64V:E80V	-1.2883203843060662
358	0.386162981744469	D61A:K64V:E80W	-7.0	-236.46052278906285	D61A:K64V:E80W	-15.069119860758292	D61A:K64V:E80W	1.1562874	D61A:K64V:E80W	-1.3750991821289062
359	0.65756384728452	D61A:K64V:E80Y	-6.0	-219.00924457937663	D61A:K64V:E80Y	-14.131218641266967	D61A:K64V:E80Y	1.1644424	D61A:K64V:E80Y	-1.36613572064568
360	0.3051455814885865	D61A:K64W:E80A	-5.0	-236.23218855291785	D61A:K64W:E80A	-12.947084592799	D61A:K64W:E80A	1.1895671	D61A:K64W:E80A	-1.3515976849724265
361	0.1639075997953551	D61A:K64W:E80C	-7.0	-263.1687559548038	D61A:K64W:E80C	-17.8461800022269	D61A:K64W:E80C	1.2015898	D61A:K64W:E80C	-1.4317110847024357
362	0.1441996404530853	D61A:K64W:E80D	-2.0	-253.2782782021183	D61A:K64W:E80D	-12.948586805998277	D61A:K64W:E80D	1.2031431	D61A:K64W:E80D	-1.3591075224034928
363	0.5589248044720542	D61A:K64W:E80E	2.0	-198.88153011232797	D61A:K64W:E80E	-8.524601047682154	D61A:K64W:E80E	1.1485639	D61A:K64W:E80E	-1.317971622242647
364	0.2563005203545496	D61A:K64W:E80F	-7.0	-278.1057410660404	D61A:K64W:E80F	-16.226706711100633	D61A:K64W:E80F	1.1978478	D61A:K64W:E80F	-1.40898240033318
365	0.1380660572277803	D61A:K64W:E80G	-6.0	-276.72870907217447	D61A:K64W:E80G	-13.759919935719154	D61A:K64W:E80G	1.1971884	D61A:K64W:E80G	-1.4176706650677848
366	0.2595821579330326	D61A:K64W:E80H	-4.0	-257.8839171829838	D61A:K64W:E80H	-13.730974626230818	D61A:K64W:E80H	1.1991392	D61A:K64W:E80H	-1.3865153593175552
367	0.5052878815637343	D61A:K64W:E80I	-7.0	-249.43283533483924	D61A:K64W:E80I	-16.230949298185806	D61A:K64W:E80I	1.1699793	D61A:K64W:E80I	-1.349212915757123
368	0.2164920024057027	D61A:K64W:E80K	-3.0	-232.2661729756016	D61A:K64W:E80K	-12.236222378936873	D61A:K64W:E80K	1.1795477	D61A:K64W:E80K	-1.3472442626953125
369	0.4481168358629334	D61A:K64W:E80L	-6.0	-249.21635860830727	D61A:K64W:E80L	-14.573645317052067	D61A:K64W:E80L	1.1918216	D61A:K64W:E80L	-1.3511013255399815
370	0.3013130172895073	D61A:K64W:E80M	-6.0	-238.90554155737343	D61A:K64W:E80M	-15.86972955944293	D61A:K64W:E80M	1.1812057	D61A:K64W:E80M	-1.3905040067784926
371	0.1804488868629648	D61A:K64W:E80N	-4.0	-261.9579431954044	D61A:K64W:E80N	-14.81667084243054	D61A:K64W:E80N	1.202741	D61A:K64W:E80N	-1.4074830896714154
372	-0.0035464716543583	D61A:K64W:E80P	-4.0	-330.0641086044926	D61A:K64W:E80P	-17.8461800022269	D61A:K64W:E80P	1.2047467	D61A:K64W:E80P	-1.473987175436581
373	0.3679189071849934	D61A:K64W:E80Q	-2.0	-216.55499982267798	D61A:K64W:E80Q	-13.935773611183322	D61A:K64W:E80Q	1.1693634	D61A:K64W:E80Q	-1.3403457641601562
374	0.1806824110027684	D61A:K64W:E80R	-4.0	-241.16562618643226	D61A:K64W:E80R	-12.516843759220135	D61A:K64W:E80R	1.1703969	D61A:K64W:E80R	-1.3354722864487591
375	0.1830022520981376	D61A:K64W:E80S	-4.0	-246.34223055273478	D61A:K64W:E80S	-14.36731490600323	D61A:K64W:E80S	1.1937034	D61A:K64W:E80S	-1.3683650297277117
376	0.3048040057719638	D61A:K64W:E80T	-5.0	-243.9849739494938	D61A:K64W:E80T	-13.862227396339222	D61A:K64W:E80T	1.1686844	D61A:K64W:E80T	-1.3354446411132812
377	0.3966234873863885	D61A:K64W:E80V	-7.0	-244.7728167000431	D61A:K64W:E80V	-15.341694871325672	D61A:K64W:E80V	1.1734633	D61A:K64W:E80V	-1.3313013413373165
378	0.1099994546328094	D61A:K64W:E80W	-7.0	-291.2807407799381	D61A:K64W:E80W	-15.832872203258376	D61A:K64W:E80W	1.1971939	D61A:K64W:E80W	-1.416024600758272
379	0.3083487320057096	D61A:K64W:E80Y	-6.0	-273.82946257025185	D61A:K64W:E80Y	-14.93667848621226	D61A:K64W:E80Y	1.2005532	D61A:K64W:E80Y	-1.4082801370059743
380	0.4926104766515995	D61A:K64Y:E80A	-4.0	-226.57515549093662	D61A:K64Y:E80A	-13.337133338156493	D61A:K64Y:E80A	1.1656287	D61A:K64Y:E80A	-1.361445079130285
381	0.3512405911197752	D61A:K64Y:E80C	-6.0	-253.5117228928226	D61A:K64Y:E80C	-18.228728698642957	D61A:K64Y:E80C	1.206391	D61A:K64Y:E80C	-1.4403447768267463
382	0.3012842771017279	D61A:K64Y:E80D	-1.0	-243.62124514013706	D61A:K64Y:E80D	-13.317720898738116	D61A:K64Y:E80D	1.1929543	D61A:K64Y:E80D	-1.3685878978056063
383	0.7353337286763335	D61A:K64Y:E80E	3.0	-189.22449705034674	D61A:K64Y:E80E	-8.893379442253718	D61A:K64Y:E80E	1.1523918	D61A:K64Y:E80E	-1.3280058916877298
384	0.4566975058960293	D61A:K64Y:E80F	-6.0	-268.4487080040592	D61A:K64Y:E80F	-16.608971950014165	D61A:K64Y:E80F	1.2050043	D61A:K64Y:E80F	-1.4172169404871324
385	0.1122030955048122	D61A:K64Y:E80G	-5.0	-267.07167601019324	D61A:K64Y:E80G	-14.131852157332103	D61A:K64Y:E80G	1.2021232	D61A:K64Y:E80G	-1.4281123441808363
386	0.3910557495268772	D61A:K64Y:E80H	-3.0	-248.22688412100254	D61A:K64Y:E80H	-14.109875271567944	D61A:K64Y:E80H	1.1833364	D61A:K64Y:E80H	-1.3951466279871323
387	0.6792023686835037	D61A:K64Y:E80I	-6.0	-239.77580227285802	D61A:K64Y:E80I	-16.61312657522467	D61A:K64Y:E80I	1.1836164	D61A:K64Y:E80I	-1.3573578778435202
388	0.3872103001166365	D61A:K64Y:E80K	-2.0	-222.60913991362037	D61A:K64Y:E80K	-12.62854332227107	D61A:K64Y:E80K	1.1819222	D61A:K64Y:E80K	-1.356618454877068
389	0.665208122028257	D61A:K64Y:E80L	-5.0	-239.55932554632605	D61A:K64Y:E80L	-14.95492256628313	D61A:K64Y:E80L	1.1819332	D61A:K64Y:E80L	-1.360384324017693
390	0.5340866996688381	D61A:K64Y:E80M	-5.0	-229.2485084953922	D61A:K64Y:E80M	-16.251704856305878	D61A:K64Y:E80M	1.1687276	D61A:K64Y:E80M	-1.3987355849322152
391	0.2475394386927979	D61A:K64Y:E80N	-3.0	-252.3009101334232	D61A:K64Y:E80N	-15.211780994197396	D61A:K64Y:E80N	1.1909007	D61A:K64Y:E80N	-1.4160258573644302
392	0.0476756366398936	D61A:K64Y:E80P	-3.0	-320.4070755425114	D61A:K64Y:E80P	-18.228728698642957	D61A:K64Y:E80P	1.202927	D61A:K64Y:E80P	-1.4837876263786764
393	0.5675419175997582	D61A:K64Y:E80Q	-1.0	-206.89796676069676	D61A:K64Y:E80Q	-14.344316878507016	D61A:K64Y:E80Q	1.1718994	D61A:K64Y:E80Q	-1.3495745490579043
394	0.2771370169108963	D61A:K64Y:E80R	-3.0	-231.50859312445104	D61A:K64Y:E80R	-12.871568341075545	D61A:K64Y:E80R	1.1780676	D61A:K64Y:E80R	-1.3450207878561582
395	0.3274612071053084	D61A:K64Y:E80S	-3.0	-236.68519749075355	D61A:K64Y:E80S	-14.750613005080597	D61A:K64Y:E80S	1.1754329	D61A:K64Y:E80S	-1.3772370282341453
396	0.4745778888049455	D61A:K64Y:E80T	-4.0	-234.32794088751257	D61A:K64Y:E80T	-14.240813138696469	D61A:K64Y:E80T	1.1743687	D61A:K64Y:E80T	-1.3443879071403952
397	0.6000683959509179	D61A:K64Y:E80V	-6.0	-235.11578363806188	D61A:K64Y:E80V	-15.723357480010236	D61A:K64Y:E80V	1.1782607	D61A:K64Y:E80V	-1.3401425529928768
398	0.2214812444240994	D61A:K64Y:E80W	-6.0	-281.6237077179569	D61A:K64Y:E80W	-16.215196897135684	D61A:K64Y:E80W	1.1953658	D61A:K64Y:E80W	-1.425092540067785
399	0.4624114756019338	D61A:K64Y:E80Y	-5.0	-264.1724295082706	D61A:K64Y:E80Y	-15.317051191419525	D61A:K64Y:E80Y	1.194757	D61A:K64Y:E80Y	-1.4155727610868567
400	0.3481972403305045	D61C:K64A:E80A	-5.0	-198.96535162359652	D61C:K64A:E80A	-17.57000749942017	D61C:K64A:E80A	1.1830406	D61C:K64A:E80A	-1.347867988137638
401	0.3302975667605078	D61C:K64A:E80C	-7.0	-225.90191902548253	D61C:K64A:E80C	-22.420665215247936	D61C:K64A:E80C	1.1798937	D61C:K64A:E80C	-1.4161652508903952
402	0.2390628995211105	D61C:K64A:E80D	-2.0	-216.01144127279696	D61C:K64A:E80D	-17.490354525561997	D61C:K64A:E80D	1.1841466	D61C:K64A:E80D	-1.3550308227539063
403	0.6015551952152395	D61C:K64A:E80E	2.0	-161.61469318300664	D61C:K64A:E80E	-13.090868447001412	D61C:K64A:E80E	1.1582572	D61C:K64A:E80E	-1.3173765294692097
404	0.3090702144495033	D61C:K64A:E80F	-7.0	-240.8389041367191	D61C:K64A:E80F	-20.81780940869521	D61C:K64A:E80F	1.1874498	D61C:K64A:E80F	-1.4045519660500918
405	0.0806442372917276	D61C:K64A:E80G	-6.0	-239.4618721428531	D61C:K64A:E80G	-18.366200906577436	D61C:K64A:E80G	1.1903452	D61C:K64A:E80G	-1.4129932179170497
406	0.3176411977234532	D61C:K64A:E80H	-4.0	-220.61708025366244	D61C:K64A:E80H	-18.36735067674817	D61C:K64A:E80H	1.1935098	D61C:K64A:E80H	-1.3798126220703124
407	0.5338140987668764	D61C:K64A:E80I	-7.0	-212.1659984055179	D61C:K64A:E80I	-20.80160770491557	D61C:K64A:E80I	1.1588745	D61C:K64A:E80I	-1.344257220099954
408	0.2394522178185186	D61C:K64A:E80K	-3.0	-194.99933604628026	D61C:K64A:E80K	-16.7278097326016	D61C:K64A:E80K	1.1723406	D61C:K64A:E80K	-1.3452038933249082
409	0.4879591476853834	D61C:K64A:E80L	-6.0	-211.94952167898595	D61C:K64A:E80L	-19.119593662770058	D61C:K64A:E80L	1.179499	D61C:K64A:E80L	-1.347442357680377
410	0.3966048918887339	D61C:K64A:E80M	-6.0	-201.6387046280521	D61C:K64A:E80M	-20.43637762899016	D61C:K64A:E80M	1.1833723	D61C:K64A:E80M	-1.385404878504136
411	0.147269633685136	D61C:K64A:E80N	-4.0	-224.6911062660831	D61C:K64A:E80N	-19.343375368986017	D61C:K64A:E80N	1.1905961	D61C:K64A:E80N	-1.400690415326287
412	-0.0137130121766061	D61C:K64A:E80P	-4.0	-292.79727167517126	D61C:K64A:E80P	-22.420665215247936	D61C:K64A:E80P	1.2064477	D61C:K64A:E80P	-1.4698349896599263
413	0.4389738109979027	D61C:K64A:E80Q	-2.0	-179.28816289335666	D61C:K64A:E80Q	-18.549761271158783	D61C:K64A:E80Q	1.1839838	D61C:K64A:E80Q	-1.336226878446691
414	0.1845193696672853	D61C:K64A:E80R	-4.0	-203.89878925711093	D61C:K64A:E80R	-17.0944466743058	D61C:K64A:E80R	1.177991	D61C:K64A:E80R	-1.3323165893554687
415	0.2436458762547836	D61C:K64A:E80S	-4.0	-209.07539362341345	D61C:K64A:E80S	-18.94615269124552	D61C:K64A:E80S	1.1875751	D61C:K64A:E80S	-1.3623353845932904
416	0.3309594788327667	D61C:K64A:E80T	-5.0	-206.71813702017246	D61C:K64A:E80T	-18.46757044529295	D61C:K64A:E80T	1.1856287	D61C:K64A:E80T	-1.3301431992474724
417	0.4667310944867828	D61C:K64A:E80V	-7.0	-207.50597977072178	D61C:K64A:E80V	-19.902337200201146	D61C:K64A:E80V	1.1625719	D61C:K64A:E80V	-1.3271211511948529
418	0.229392137933945	D61C:K64A:E80W	-7.0	-254.01390385061677	D61C:K64A:E80W	-20.370938645432037	D61C:K64A:E80W	1.2009754	D61C:K64A:E80W	-1.4117654239430146
419	0.349331822663242	D61C:K64A:E80Y	-6.0	-236.56262564093055	D61C:K64A:E80Y	-19.54565714409182	D61C:K64A:E80Y	1.2137104	D61C:K64A:E80Y	-1.4039326387293198
420	0.1650958757434033	D61C:K64C:E80A	-7.0	-157.75107521444735	D61C:K64C:E80A	-21.98783897575049	D61C:K64C:E80A	1.1635354	D61C:K64C:E80A	-1.3725088680491728
421	0.1459922272015678	D61C:K64C:E80C	-9.0	-184.68764261633333	D61C:K64C:E80C	-26.86169165681531	D61C:K64C:E80C	1.1939588	D61C:K64C:E80C	-1.4365468642290902
422	0.0850291455649711	D61C:K64C:E80D	-4.0	-174.7971648636478	D61C:K64C:E80D	-22.00598769217322	D61C:K64C:E80D	1.1766708	D61C:K64C:E80D	-1.3793098898494944
423	0.311393902352665	D61C:K64C:E80E	0.0	-120.40041677385746	D61C:K64C:E80E	-17.48087672125257	D61C:K64C:E80E	1.1089966	D61C:K64C:E80E	-1.3416900634765625
424	0.1584946428432638	D61C:K64C:E80F	-9.0	-199.62462772756993	D61C:K64C:E80F	-25.25653390196203	D61C:K64C:E80F	1.1670527	D61C:K64C:E80F	-1.4289511287913603
425	0.0611182570510572	D61C:K64C:E80G	-8.0	-198.24759573370395	D61C:K64C:E80G	-22.784909794834675	D61C:K64C:E80G	1.2042589	D61C:K64C:E80G	-1.43705130184398
426	0.1948870155038664	D61C:K64C:E80H	-6.0	-179.40280384451327	D61C:K64C:E80H	-22.786560805223417	D61C:K64C:E80H	1.175778	D61C:K64C:E80H	-1.4026584400850184
427	0.2306071362136387	D61C:K64C:E80I	-9.0	-170.95172199636875	D61C:K64C:E80I	-25.240943280744887	D61C:K64C:E80I	1.162433	D61C:K64C:E80I	-1.3679721607881434
428	0.0762416103978914	D61C:K64C:E80K	-5.0	-153.78505963713107	D61C:K64C:E80K	-21.198715142862056	D61C:K64C:E80K	1.1764709	D61C:K64C:E80K	-1.3692180857938878
429	0.2489919272704947	D61C:K64C:E80L	-8.0	-170.73524526983675	D61C:K64C:E80L	-23.6007472316669	D61C:K64C:E80L	1.1619008	D61C:K64C:E80L	-1.3718791288488053
430	0.2177824497633303	D61C:K64C:E80M	-8.0	-160.4244282189029	D61C:K64C:E80M	-24.872921876767577	D61C:K64C:E80M	1.164372	D61C:K64C:E80M	-1.408919839298024
431	0.1030565084734111	D61C:K64C:E80N	-6.0	-183.47682985693393	D61C:K64C:E80N	-23.827815999386075	D61C:K64C:E80N	1.1784917	D61C:K64C:E80N	-1.423694475959329
432	-0.0782381245041614	D61C:K64C:E80P	-6.0	-251.58299526602207	D61C:K64C:E80P	-26.86169165681531	D61C:K64C:E80P	1.1866593	D61C:K64C:E80P	-1.4938701854032628
433	0.244411961317116	D61C:K64C:E80Q	-4.0	-138.0738864842075	D61C:K64C:E80Q	-22.96720359195024	D61C:K64C:E80Q	1.1553013	D61C:K64C:E80Q	-1.3597105138442096
434	0.1057832936604273	D61C:K64C:E80R	-6.0	-162.68451284796177	D61C:K64C:E80R	-21.52925381400564	D61C:K64C:E80R	1.1701434	D61C:K64C:E80R	-1.3565138872931986
435	0.1382103300317202	D61C:K64C:E80S	-6.0	-167.86111721426425	D61C:K64C:E80S	-23.374536929943133	D61C:K64C:E80S	1.1710324	D61C:K64C:E80S	-1.3856499167049632
436	0.1571459511138546	D61C:K64C:E80T	-7.0	-165.50386061102327	D61C:K64C:E80T	-22.894242039976238	D61C:K64C:E80T	1.160917	D61C:K64C:E80T	-1.3535105985753677
437	0.2020249063538536	D61C:K64C:E80V	-9.0	-166.2917033615726	D61C:K64C:E80V	-24.33717569586406	D61C:K64C:E80V	1.1621778	D61C:K64C:E80V	-1.3508694817038145
438	0.1475289400637224	D61C:K64C:E80W	-9.0	-212.7996274414676	D61C:K64C:E80W	-24.831376529728004	D61C:K64C:E80W	1.1860387	D61C:K64C:E80W	-1.4357637293198529
439	0.1650292193789139	D61C:K64C:E80Y	-8.0	-195.34834923178136	D61C:K64C:E80Y	-23.98596920883574	D61C:K64C:E80Y	1.1822755	D61C:K64C:E80Y	-1.42770897360409
440	0.1541391476991758	D61C:K64D:E80A	-4.0	-243.6912845078128	D61C:K64D:E80A	-17.86040832080107	D61C:K64D:E80A	1.19408	D61C:K64D:E80A	-1.385884453268612
441	0.0857455256395305	D61C:K64D:E80C	-6.0	-270.6278519096988	D61C:K64D:E80C	-22.687084481889546	D61C:K64D:E80C	1.2094935	D61C:K64D:E80C	-1.453962797277114
442	0.0245050223372017	D61C:K64D:E80D	-1.0	-260.7373741570133	D61C:K64D:E80D	-17.826722917914594	D61C:K64D:E80D	1.1960278	D61C:K64D:E80D	-1.391946590647978
443	0.207853974542961	D61C:K64D:E80E	3.0	-206.34062606722293	D61C:K64D:E80E	-13.311230061732203	D61C:K64D:E80E	1.1662309	D61C:K64D:E80E	-1.3549451940199908
444	0.0932465473695322	D61C:K64D:E80F	-6.0	-285.5648370209354	D61C:K64D:E80F	-21.083267916289515	D61C:K64D:E80F	1.2167296	D61C:K64D:E80F	-1.4417558557846968
445	-0.0274296004077846	D61C:K64D:E80G	-5.0	-284.18780502706943	D61C:K64D:E80G	-18.62642479224087	D61C:K64D:E80G	1.1989052	D61C:K64D:E80G	-1.450836450913373
446	0.0643957334025811	D61C:K64D:E80H	-3.0	-265.34301313787876	D61C:K64D:E80H	-18.585204604398317	D61C:K64D:E80H	1.2199973	D61C:K64D:E80H	-1.4172641529756431
447	0.1256140764166519	D61C:K64D:E80I	-6.0	-256.8919312897342	D61C:K64D:E80I	-21.067356079327052	D61C:K64D:E80I	1.1759295	D61C:K64D:E80I	-1.381150010052849
448	0.0326136796012297	D61C:K64D:E80K	-2.0	-239.72526893049655	D61C:K64D:E80K	-16.96253290534878	D61C:K64D:E80K	1.1621896	D61C:K64D:E80K	-1.3825326358570773
449	0.1293500165699304	D61C:K64D:E80L	-5.0	-256.6754545632022	D61C:K64D:E80L	-19.43288412153925	D61C:K64D:E80L	1.1863465	D61C:K64D:E80L	-1.3851127175723803
450	0.1007543038773457	D61C:K64D:E80M	-5.0	-246.3646375122684	D61C:K64D:E80M	-20.70084596746165	D61C:K64D:E80M	1.1816337	D61C:K64D:E80M	-1.4225874059340533
451	0.0921345809667631	D61C:K64D:E80N	-3.0	-269.4170391502994	D61C:K64D:E80N	-19.663259190183453	D61C:K64D:E80N	1.2130673	D61C:K64D:E80N	-1.4377891989315257
452	-0.0351860026594357	D61C:K64D:E80P	-3.0	-337.5232045593875	D61C:K64D:E80P	-22.687084481889546	D61C:K64D:E80P	1.2117279	D61C:K64D:E80P	-1.5073179357192097
453	0.0480540072204636	D61C:K64D:E80Q	-1.0	-224.01409577757295	D61C:K64D:E80Q	-18.779099025483447	D61C:K64D:E80Q	1.1681929	D61C:K64D:E80Q	-1.3742912741268385
454	0.0511965871401602	D61C:K64D:E80R	-3.0	-248.62472214132723	D61C:K64D:E80R	-17.369166569766094	D61C:K64D:E80R	1.1760451	D61C:K64D:E80R	-1.3700022080365348
455	0.0843031623899481	D61C:K64D:E80S	-3.0	-253.80132650762974	D61C:K64D:E80S	-19.17560607764972	D61C:K64D:E80S	1.1870223	D61C:K64D:E80S	-1.3994617237764246
456	0.0903892228146516	D61C:K64D:E80T	-4.0	-251.44406990438875	D61C:K64D:E80T	-18.709914422983275	D61C:K64D:E80T	1.20197	D61C:K64D:E80T	-1.3673369463752298
457	0.093447302738725	D61C:K64D:E80V	-6.0	-252.23191265493807	D61C:K64D:E80V	-20.166011789904587	D61C:K64D:E80V	1.1867621	D61C:K64D:E80V	-1.3643979240866269
458	0.1284400027084861	D61C:K64D:E80W	-6.0	-298.7398367348331	D61C:K64D:E80W	-20.66032802116024	D61C:K64D:E80W	1.2089236	D61C:K64D:E80W	-1.4492609360638786
459	0.0952416536953186	D61C:K64D:E80Y	-5.0	-281.2885585251468	D61C:K64D:E80Y	-19.8218839753572	D61C:K64D:E80Y	1.2061962	D61C:K64D:E80Y	-1.4408107981962317
460	0.2830295466057266	D61C:K64E:E80A	-3.0	-204.45207809835847	D61C:K64E:E80A	-17.755897195525904	D61C:K64E:E80A	1.163532	D61C:K64E:E80A	-1.3250887702493106
461	0.3551145281795412	D61C:K64E:E80C	-5.0	-231.38864550024448	D61C:K64E:E80C	-22.689465620465853	D61C:K64E:E80C	1.1791401	D61C:K64E:E80C	-1.3939929737764247
462	0.2253681440851833	D61C:K64E:E80D	0.0	-221.4981677475589	D61C:K64E:E80D	-17.892037054563843	D61C:K64E:E80D	1.1579684	D61C:K64E:E80D	-1.3325811947093291
463	0.5225280039287227	D61C:K64E:E80E	4.0	-167.1014196577686	D61C:K64E:E80E	-13.259805559540837	D61C:K64E:E80E	1.1207318	D61C:K64E:E80E	-1.293476688160616
464	0.2873922788732274	D61C:K64E:E80F	-5.0	-246.32563061148105	D61C:K64E:E80F	-21.089128662632906	D61C:K64E:E80F	1.1736871	D61C:K64E:E80F	-1.3813272812787225
465	-0.0244057200472873	D61C:K64E:E80G	-4.0	-244.94859861761506	D61C:K64E:E80G	-18.57495112972174	D61C:K64E:E80G	1.1755562	D61C:K64E:E80G	-1.3907180786132811
466	0.2916650727810146	D61C:K64E:E80H	-2.0	-226.1038067284244	D61C:K64E:E80H	-18.630362921448977	D61C:K64E:E80H	1.1678607	D61C:K64E:E80H	-1.3575152228860294
467	0.4626451983317463	D61C:K64E:E80I	-5.0	-217.65272488027986	D61C:K64E:E80I	-21.074060859920337	D61C:K64E:E80I	1.1521126	D61C:K64E:E80I	-1.3210401647231158
468	0.1387792326543718	D61C:K64E:E80K	-1.0	-200.48606252104221	D61C:K64E:E80K	-17.014482812181086	D61C:K64E:E80K	1.174852	D61C:K64E:E80K	-1.3210591933306526
469	0.4398507125441699	D61C:K64E:E80L	-4.0	-217.4362481537479	D61C:K64E:E80L	-19.376808126420656	D61C:K64E:E80L	1.1378292	D61C:K64E:E80L	-1.3241028729607076
470	0.3491666082755976	D61C:K64E:E80M	-4.0	-207.12543110281405	D61C:K64E:E80M	-20.698705910624994	D61C:K64E:E80M	1.1920626	D61C:K64E:E80M	-1.3619032915900735
471	0.1546752782734847	D61C:K64E:E80N	-2.0	-230.17783274084505	D61C:K64E:E80N	-19.66420208138516	D61C:K64E:E80N	1.1758448	D61C:K64E:E80N	-1.37837012795841
472	-0.0009632425341647	D61C:K64E:E80P	-2.0	-298.2839981499332	D61C:K64E:E80P	-22.689465620465853	D61C:K64E:E80P	1.1931231	D61C:K64E:E80P	-1.447447563620175
473	0.3436761376339383	D61C:K64E:E80Q	0.0	-184.7748893681186	D61C:K64E:E80Q	-18.792670977574744	D61C:K64E:E80Q	1.1492084	D61C:K64E:E80Q	-1.313338784610524
474	0.1287027438755232	D61C:K64E:E80R	-2.0	-209.38551573187289	D61C:K64E:E80R	-17.35889573413806	D61C:K64E:E80R	1.1654378	D61C:K64E:E80R	-1.3094310087316177
475	0.2081515797881664	D61C:K64E:E80S	-2.0	-214.5621200981754	D61C:K64E:E80S	-19.237015919610712	D61C:K64E:E80S	1.1878265	D61C:K64E:E80S	-1.339643949620864
476	0.3220514777767327	D61C:K64E:E80T	-3.0	-212.20486349493441	D61C:K64E:E80T	-18.744933884718197	D61C:K64E:E80T	1.1666305	D61C:K64E:E80T	-1.3075101067038144
477	0.3867037426387578	D61C:K64E:E80V	-5.0	-212.99270624548373	D61C:K64E:E80V	-20.173347845269745	D61C:K64E:E80V	1.166439	D61C:K64E:E80V	-1.3037223367130055
478	0.0751571201140226	D61C:K64E:E80W	-5.0	-259.5006303253787	D61C:K64E:E80W	-20.667479656727664	D61C:K64E:E80W	1.1767994	D61C:K64E:E80W	-1.3877567066865808
479	0.311152545370064	D61C:K64E:E80Y	-4.0	-242.0493521156925	D61C:K64E:E80Y	-19.83222053342979	D61C:K64E:E80Y	1.1880522	D61C:K64E:E80Y	-1.3805437873391544
480	0.164379382226636	D61C:K64F:E80A	-7.0	-248.9061451378482	D61C:K64F:E80A	-18.0955444010433	D61C:K64F:E80A	1.1819562	D61C:K64F:E80A	-1.41959524715648
481	0.1247717268900984	D61C:K64F:E80C	-9.0	-275.8427125397342	D61C:K64F:E80C	-22.98224955108708	D61C:K64F:E80C	1.1929137	D61C:K64F:E80C	-1.4867273667279413
482	0.041154610116196	D61C:K64F:E80D	-4.0	-265.95223478704867	D61C:K64F:E80D	-18.14387098887164	D61C:K64F:E80D	1.1982151	D61C:K64F:E80D	-1.4259972067440256
483	0.322719521618671	D61C:K64F:E80E	0.0	-211.55548669725832	D61C:K64F:E80E	-13.529636965464306	D61C:K64F:E80E	1.1551156	D61C:K64F:E80E	-1.3876478307387408
484	0.1677590686492486	D61C:K64F:E80F	-9.0	-290.7796976509708	D61C:K64F:E80F	-21.37869252346445	D61C:K64F:E80F	1.2062272	D61C:K64F:E80F	-1.4752769919002755
485	0.1628259649639177	D61C:K64F:E80G	-8.0	-289.4026656571048	D61C:K64F:E80G	-18.9184780853866	D61C:K64F:E80G	1.2117563	D61C:K64F:E80G	-1.484238209443934
486	0.1596631394531582	D61C:K64F:E80H	-6.0	-270.55787376791415	D61C:K64F:E80H	-18.904751946010947	D61C:K64F:E80H	1.1898293	D61C:K64F:E80H	-1.450401216394761
487	0.280620288992818	D61C:K64F:E80I	-9.0	-262.1067919197696	D61C:K64F:E80I	-21.363594014697355	D61C:K64F:E80I	1.1785157	D61C:K64F:E80I	-1.4137417961569394
488	0.1467434123336488	D61C:K64F:E80K	-5.0	-244.94012956053194	D61C:K64F:E80K	-17.320131503172888	D61C:K64F:E80K	1.1805182	D61C:K64F:E80K	-1.4152657003963696
489	0.2281260121816152	D61C:K64F:E80L	-8.0	-261.8903151932376	D61C:K64F:E80L	-19.727429331214807	D61C:K64F:E80L	1.1883094	D61C:K64F:E80L	-1.418345821605009
490	0.1545791088166991	D61C:K64F:E80M	-8.0	-251.57949814230378	D61C:K64F:E80M	-20.996858256061387	D61C:K64F:E80M	1.1773902	D61C:K64F:E80M	-1.4554766486672794
491	0.139702669140161	D61C:K64F:E80N	-6.0	-274.6318997803348	D61C:K64F:E80N	-19.96138472327948	D61C:K64F:E80N	1.1907724	D61C:K64F:E80N	-1.470419132008272
492	-0.0670163292736009	D61C:K64F:E80P	-6.0	-342.73806518942297	D61C:K64F:E80P	-22.98224955108708	D61C:K64F:E80P	1.2241038	D61C:K64F:E80P	-1.5401885986328123
493	0.1831632047142603	D61C:K64F:E80Q	-4.0	-229.22895640760834	D61C:K64F:E80Q	-19.095920218514948	D61C:K64F:E80Q	1.1726496	D61C:K64F:E80Q	-1.4071613087373622
494	0.096652656928494	D61C:K64F:E80R	-6.0	-253.83958277136261	D61C:K64F:E80R	-17.628076413337112	D61C:K64F:E80R	1.1920788	D61C:K64F:E80R	-1.4032817167394305
495	0.1266715925498145	D61C:K64F:E80S	-6.0	-259.0161871376651	D61C:K64F:E80S	-19.497876862817066	D61C:K64F:E80S	1.1867467	D61C:K64F:E80S	-1.4329248764935665
496	0.1767813457655286	D61C:K64F:E80T	-7.0	-256.65893053442414	D61C:K64F:E80T	-19.02404365418988	D61C:K64F:E80T	1.187892	D61C:K64F:E80T	-1.4006542430204505
497	0.2187482834835674	D61C:K64F:E80V	-9.0	-257.44677328497346	D61C:K64F:E80V	-20.461724052238424	D61C:K64F:E80V	1.180152	D61C:K64F:E80V	-1.397370013068704
498	0.1350671138466165	D61C:K64F:E80W	-9.0	-303.9546973648685	D61C:K64F:E80W	-20.954017459942406	D61C:K64F:E80W	1.2021428	D61C:K64F:E80W	-1.4833205279181985
499	0.1782875694625946	D61C:K64F:E80Y	-8.0	-286.5034191551822	D61C:K64F:E80Y	-20.11749206157765	D61C:K64F:E80Y	1.2116561	D61C:K64F:E80Y	-1.4743127261891085
500	0.0754876202903917	D61C:K64G:E80A	-6.0	-255.02279476553375	D61C:K64G:E80A	-19.388299372611076	D61C:K64G:E80A	1.174876	D61C:K64G:E80A	-1.436817034553079
501	-0.0152897044216222	D61C:K64G:E80C	-8.0	-281.9593621674197	D61C:K64G:E80C	-24.25374767150788	D61C:K64G:E80C	1.2023147	D61C:K64G:E80C	-1.504522346047794
502	0.1034239496557089	D61C:K64G:E80D	-3.0	-272.0688844147342	D61C:K64G:E80D	-19.40341221323979	D61C:K64G:E80D	1.1822522	D61C:K64G:E80D	-1.4439258351045496
503	0.163855724052582	D61C:K64G:E80E	1.0	-217.67213632494386	D61C:K64G:E80E	-14.8840469508541	D61C:K64G:E80E	1.1406078	D61C:K64G:E80E	-1.4061708338120404
504	0.0584673901332175	D61C:K64G:E80F	-8.0	-296.8963472786563	D61C:K64G:E80F	-22.648796401937037	D61C:K64G:E80F	1.212598	D61C:K64G:E80F	-1.4934371948242189
505	0.0153477568686083	D61C:K64G:E80G	-7.0	-295.51931528479037	D61C:K64G:E80G	-20.17915089392409	D61C:K64G:E80G	1.1934626	D61C:K64G:E80G	-1.5011424345128677
506	0.0846186252092706	D61C:K64G:E80H	-5.0	-276.6745233955997	D61C:K64G:E80H	-20.180675135165075	D61C:K64G:E80H	1.1936319	D61C:K64G:E80H	-1.4691757202148437
507	0.1650118735057336	D61C:K64G:E80I	-8.0	-268.22344154745514	D61C:K64G:E80I	-22.633380028162264	D61C:K64G:E80I	1.1822336	D61C:K64G:E80I	-1.433001080681296
508	0.0920278667171943	D61C:K64G:E80K	-4.0	-251.0567791882175	D61C:K64G:E80K	-18.55656514902876	D61C:K64G:E80K	1.1851488	D61C:K64G:E80K	-1.4335669124827666
509	0.1174231689827537	D61C:K64G:E80L	-7.0	-268.00696482092314	D61C:K64G:E80L	-20.994189620447287	D61C:K64G:E80L	1.1729708	D61C:K64G:E80L	-1.4362633200252757
510	0.0710604251006611	D61C:K64G:E80M	-7.0	-257.6961477699893	D61C:K64G:E80M	-22.265496332933253	D61C:K64G:E80M	1.1837528	D61C:K64G:E80M	-1.4734694536994486
511	0.0187238066202188	D61C:K64G:E80N	-5.0	-280.7485494080203	D61C:K64G:E80N	-21.22163190354695	D61C:K64G:E80N	1.2130506	D61C:K64G:E80N	-1.4895199046415442
512	0.0137264932127408	D61C:K64G:E80P	-5.0	-348.8547148171085	D61C:K64G:E80P	-24.25374767150788	D61C:K64G:E80P	1.1810542	D61C:K64G:E80P	-1.5588540469898895
513	0.0732587039665448	D61C:K64G:E80Q	-3.0	-235.34560603529388	D61C:K64G:E80Q	-20.364184256217413	D61C:K64G:E80Q	1.1693333	D61C:K64G:E80Q	-1.4255035400390623
514	0.0489955282708329	D61C:K64G:E80R	-5.0	-259.9562323990482	D61C:K64G:E80R	-18.89319899754992	D61C:K64G:E80R	1.1720096	D61C:K64G:E80R	-1.4213103350471048
515	0.08964301024703	D61C:K64G:E80S	-5.0	-265.13283676535065	D61C:K64G:E80S	-20.77042833339874	D61C:K64G:E80S	1.1852151	D61C:K64G:E80S	-1.4511717852424173
516	0.0932919835081666	D61C:K64G:E80T	-6.0	-262.7755801621097	D61C:K64G:E80T	-20.28786157573268	D61C:K64G:E80T	1.1794844	D61C:K64G:E80T	-1.419369327320772
517	0.0830805339465224	D61C:K64G:E80V	-8.0	-263.563422912659	D61C:K64G:E80V	-21.729924352435773	D61C:K64G:E80V	1.1600852	D61C:K64G:E80V	-1.415659736184513
518	0.0113696480809912	D61C:K64G:E80W	-8.0	-310.071346992554	D61C:K64G:E80W	-22.223871327154484	D61C:K64G:E80W	1.1992638	D61C:K64G:E80W	-1.4999301686006434
519	0.1224634859496538	D61C:K64G:E80Y	-7.0	-292.62006878286775	D61C:K64G:E80Y	-21.37982033918161	D61C:K64G:E80Y	1.1990054	D61C:K64G:E80Y	-1.4926394294289982
520	0.2633228972041833	D61C:K64H:E80A	-5.0	-213.4935962143558	D61C:K64H:E80A	-20.252557942804746	D61C:K64H:E80A	1.1829357	D61C:K64H:E80A	-1.4099196490119486
521	0.2849863288773341	D61C:K64H:E80C	-7.0	-240.43016361624177	D61C:K64H:E80C	-25.12455084353905	D61C:K64H:E80C	1.1966548	D61C:K64H:E80C	-1.477610689051011
522	0.1160572273347997	D61C:K64H:E80D	-2.0	-230.53968586355623	D61C:K64H:E80D	-20.26991834676392	D61C:K64H:E80D	1.2096555	D61C:K64H:E80D	-1.4163537418141086
523	0.5078188660857357	D61C:K64H:E80E	2.0	-176.1429377737659	D61C:K64H:E80E	-15.748988171181736	D61C:K64H:E80E	1.1415782	D61C:K64H:E80E	-1.3787583295036765
524	0.2385949626427225	D61C:K64H:E80F	-7.0	-255.36714872747837	D61C:K64H:E80F	-23.5194417802868	D61C:K64H:E80F	1.2040843	D61C:K64H:E80F	-1.4658804500804228
525	0.0555964914704016	D61C:K64H:E80G	-6.0	-253.9901167336124	D61C:K64H:E80G	-21.04878106753404	D61C:K64H:E80G	1.1877143	D61C:K64H:E80G	-1.4749728034524356
526	0.2815607350759749	D61C:K64H:E80H	-4.0	-235.1453248444217	D61C:K64H:E80H	-21.05174860963689	D61C:K64H:E80H	1.1866634	D61C:K64H:E80H	-1.4404636158662685
527	0.4496539272043469	D61C:K64H:E80I	-7.0	-226.69424299627718	D61C:K64H:E80I	-23.503855162149648	D61C:K64H:E80I	1.1680968	D61C:K64H:E80I	-1.4051030776079962
528	0.1540359650631251	D61C:K64H:E80K	-3.0	-209.52758063703953	D61C:K64H:E80K	-19.464440585216835	D61C:K64H:E80K	1.1693127	D61C:K64H:E80K	-1.4066456514246324
529	0.4332640298965675	D61C:K64H:E80L	-6.0	-226.47776626974522	D61C:K64H:E80L	-21.86395926613204	D61C:K64H:E80L	1.1800234	D61C:K64H:E80L	-1.408795794318704
530	0.3154371088744621	D61C:K64H:E80M	-6.0	-216.16694921881137	D61C:K64H:E80M	-23.13587811401976	D61C:K64H:E80M	1.1798137	D61C:K64H:E80M	-1.4466887530158548
531	0.1312665658774434	D61C:K64H:E80N	-4.0	-239.21935085684237	D61C:K64H:E80N	-22.09123410383563	D61C:K64H:E80N	1.1934481	D61C:K64H:E80N	-1.4618653241325827
532	-0.0053402466960544	D61C:K64H:E80P	-4.0	-307.32551626593056	D61C:K64H:E80P	-25.12455084353905	D61C:K64H:E80P	1.1960014	D61C:K64H:E80P	-1.5310548670151654
533	0.2957378558453057	D61C:K64H:E80Q	-2.0	-193.81640748411593	D61C:K64H:E80Q	-21.23184921113807	D61C:K64H:E80Q	1.1589607	D61C:K64H:E80Q	-1.397451871984145
534	0.1595726095853452	D61C:K64H:E80R	-4.0	-218.4270338478702	D61C:K64H:E80R	-19.76283388947286	D61C:K64H:E80R	1.1696477	D61C:K64H:E80R	-1.3937407549689798
535	0.2076505933475965	D61C:K64H:E80S	-4.0	-223.60363821417272	D61C:K64H:E80S	-21.63872268682553	D61C:K64H:E80S	1.1721166	D61C:K64H:E80S	-1.4238101734834558
536	0.272609878427567	D61C:K64H:E80T	-5.0	-221.24638161093173	D61C:K64H:E80T	-21.15759288509525	D61C:K64H:E80T	1.187566	D61C:K64H:E80T	-1.3911524155560662
537	0.4008271738817499	D61C:K64H:E80V	-7.0	-222.03422436148105	D61C:K64H:E80V	-22.6001447780518	D61C:K64H:E80V	1.1855471	D61C:K64H:E80V	-1.3882470523609836
538	0.1427389756522446	D61C:K64H:E80W	-7.0	-268.54214844137607	D61C:K64H:E80W	-23.0943535936467	D61C:K64H:E80W	1.1926471	D61C:K64H:E80W	-1.4732286341050091
539	0.2607954118376023	D61C:K64H:E80Y	-6.0	-251.0908702316898	D61C:K64H:E80Y	-22.249247484004627	D61C:K64H:E80Y	1.1767702	D61C:K64H:E80Y	-1.4649072983685665
540	0.5033362567102235	D61C:K64I:E80A	-7.0	-214.20771850973543	D61C:K64I:E80A	-16.13437220977721	D61C:K64I:E80A	1.1762111	D61C:K64I:E80A	-1.3833384794347428
541	0.3446607025123861	D61C:K64I:E80C	-9.0	-241.1442859116214	D61C:K64I:E80C	-21.055351820059517	D61C:K64I:E80C	1.1992283	D61C:K64I:E80C	-1.4497079288258272
542	0.3485534087442752	D61C:K64I:E80D	-4.0	-231.25380815893587	D61C:K64I:E80D	-16.15529651025645	D61C:K64I:E80D	1.1914042	D61C:K64I:E80D	-1.3890265969669118
543	0.7007079894618959	D61C:K64I:E80E	0.0	-176.85706006914555	D61C:K64I:E80E	-11.76522179276435	D61C:K64I:E80E	1.1359015	D61C:K64I:E80E	-1.3516555786132811
544	0.4292228643554799	D61C:K64I:E80F	-9.0	-256.081271022858	D61C:K64I:E80F	-19.43308667692054	D61C:K64I:E80F	1.1938313	D61C:K64I:E80F	-1.4376638973460478
545	0.1035746793313335	D61C:K64I:E80G	-8.0	-254.70423902899205	D61C:K64I:E80G	-16.981936484462494	D61C:K64I:E80G	1.2066813	D61C:K64I:E80G	-1.4475786096909466
546	0.4499222233365789	D61C:K64I:E80H	-6.0	-235.85944713980135	D61C:K64I:E80H	-16.943192257731425	D61C:K64I:E80H	1.1723154	D61C:K64I:E80H	-1.413343003216912
547	0.6068362502446216	D61C:K64I:E80I	-9.0	-227.40836529165682	D61C:K64I:E80I	-19.426105894109696	D61C:K64I:E80I	1.168565	D61C:K64I:E80I	-1.374889867446002
548	0.3554101486801765	D61C:K64I:E80K	-5.0	-210.24170293241917	D61C:K64I:E80K	-15.432637672227427	D61C:K64I:E80K	1.1635808	D61C:K64I:E80K	-1.3791550580193015
549	0.5663687914244298	D61C:K64I:E80L	-8.0	-227.19188856512486	D61C:K64I:E80L	-17.778692465370113	D61C:K64I:E80L	1.1399826	D61C:K64I:E80L	-1.3809728285845588
550	0.4872906436506866	D61C:K64I:E80M	-8.0	-216.881071514191	D61C:K64I:E80M	-19.058880055141344	D61C:K64I:E80M	1.1765736	D61C:K64I:E80M	-1.417877197265625
551	0.296008399848354	D61C:K64I:E80N	-6.0	-239.933473152222	D61C:K64I:E80N	-18.003293609723187	D61C:K64I:E80N	1.1978129	D61C:K64I:E80N	-1.432780366785386
552	-0.0508478150242008	D61C:K64I:E80P	-6.0	-308.0396385613102	D61C:K64I:E80P	-21.055351820059517	D61C:K64I:E80P	1.187964	D61C:K64I:E80P	-1.503447858025046
553	0.5717389446131244	D61C:K64I:E80Q	-4.0	-194.53052977949557	D61C:K64I:E80Q	-17.1964994143309	D61C:K64I:E80Q	1.1740556	D61C:K64I:E80Q	-1.370482141831342
554	0.2850626878530466	D61C:K64I:E80R	-6.0	-219.14115614324984	D61C:K64I:E80R	-15.826897146031117	D61C:K64I:E80R	1.1724805	D61C:K64I:E80R	-1.367226365033318
555	0.3453139630974497	D61C:K64I:E80S	-6.0	-224.31776050955236	D61C:K64I:E80S	-17.560916729253222	D61C:K64I:E80S	1.1825744	D61C:K64I:E80S	-1.395465357163373
556	0.4690999635476383	D61C:K64I:E80T	-7.0	-221.96050390631137	D61C:K64I:E80T	-17.090085390049353	D61C:K64I:E80T	1.1531771	D61C:K64I:E80T	-1.3634211820714617
557	0.5560644987558546	D61C:K64I:E80V	-9.0	-222.7483466568607	D61C:K64I:E80V	-18.448490434053383	D61C:K64I:E80V	1.1790693	D61C:K64I:E80V	-1.3598349178538602
558	0.2647741100120473	D61C:K64I:E80W	-9.0	-269.2562707367557	D61C:K64I:E80W	-19.03227376308132	D61C:K64I:E80W	1.2119507	D61C:K64I:E80W	-1.4469046200022977
559	0.4453874365089725	D61C:K64I:E80Y	-8.0	-251.80499252706943	D61C:K64I:E80Y	-18.21141939580048	D61C:K64I:E80Y	1.1983477	D61C:K64I:E80Y	-1.4369759952320773
560	0.6911315569010616	D61C:K64K:E80A	1.0	-161.52978076368746	D61C:K64K:E80A	-13.84689719049129	D61C:K64K:E80A	1.1255419	D61C:K64K:E80A	-1.3338461483226105
561	0.6537763386069659	D61C:K64K:E80C	-1.0	-188.46634816557344	D61C:K64K:E80C	-18.6948469179315	D61C:K64K:E80C	1.1727065	D61C:K64K:E80C	-1.4026430915383732
562	0.6591521842744036	D61C:K64K:E80D	4.0	-178.5758704128879	D61C:K64K:E80D	-13.8432094348791	D61C:K64K:E80D	1.1152725	D61C:K64K:E80D	-1.3413488949046417
563	0.7453929098914939	D61C:K64K:E80E	8.0	-124.17912232309757	D61C:K64K:E80E	-9.255804108423035	D61C:K64K:E80E	1.1049294	D61C:K64K:E80E	-1.302024482278263
564	0.6484082650296414	D61C:K64K:E80F	-1.0	-203.40333327681003	D61C:K64K:E80F	-17.090702198086547	D61C:K64K:E80F	1.1598772	D61C:K64K:E80F	-1.3899997486787683
565	0.566646483130345	D61C:K64K:E80G	0.0	-202.02630128294408	D61C:K64K:E80G	-14.59616304125302	D61C:K64K:E80G	1.149117	D61C:K64K:E80G	-1.3995212330537683
566	0.6847625915284626	D61C:K64K:E80H	2.0	-183.18150939375337	D61C:K64K:E80H	-14.651933969591482	D61C:K64K:E80H	1.1528339	D61C:K64K:E80H	-1.366234992532169
567	0.7240626613462018	D61C:K64K:E80I	-1.0	-174.73042754560885	D61C:K64K:E80I	-17.075176203992214	D61C:K64K:E80I	1.1257457	D61C:K64K:E80I	-1.3292870914234836
568	0.6246724357672848	D61C:K64K:E80K	3.0	-157.5637651863712	D61C:K64K:E80K	-13.005577910455033	D61C:K64K:E80K	1.12893	D61C:K64K:E80K	-1.329519832835478
569	0.6799094013501109	D61C:K64K:E80L	0.0	-174.51395081907688	D61C:K64K:E80L	-15.424752868282669	D61C:K64K:E80L	1.1223673	D61C:K64K:E80L	-1.332959702435662
570	0.6247760174847033	D61C:K64K:E80M	0.0	-164.20313376814303	D61C:K64K:E80M	-16.70849132443982	D61C:K64K:E80M	1.1387874	D61C:K64K:E80M	-1.3703591739430148
571	0.6162531159855015	D61C:K64K:E80N	2.0	-187.25553540617403	D61C:K64K:E80N	-15.677608224516009	D61C:K64K:E80N	1.151643	D61C:K64K:E80N	-1.386677641027114
572	0.1120811586405177	D61C:K64K:E80P	2.0	-255.3617008152622	D61C:K64K:E80P	-18.6948469179315	D61C:K64K:E80P	1.1451172	D61C:K64K:E80P	-1.4561229930204505
573	0.683219027861636	D61C:K64K:E80Q	4.0	-141.8525920334476	D61C:K64K:E80Q	-14.813533822070896	D61C:K64K:E80Q	1.1289952	D61C:K64K:E80Q	-1.3217619952033548
574	0.6034246982096758	D61C:K64K:E80R	2.0	-166.46321839720187	D61C:K64K:E80R	-13.355586324145406	D61C:K64K:E80R	1.1512824	D61C:K64K:E80R	-1.3185147453756894
575	0.6400846681509917	D61C:K64K:E80S	2.0	-171.63982276350438	D61C:K64K:E80S	-15.237067366408157	D61C:K64K:E80S	1.1344256	D61C:K64K:E80S	-1.3482835657456342
576	0.6604078456078777	D61C:K64K:E80T	1.0	-169.2825661602634	D61C:K64K:E80T	-14.695657483036484	D61C:K64K:E80T	1.1325488	D61C:K64K:E80T	-1.315952435661765
577	0.6952457295526229	D61C:K64K:E80V	-1.0	-170.07040891081272	D61C:K64K:E80V	-16.173526167538512	D61C:K64K:E80V	1.1376934	D61C:K64K:E80V	-1.312609234978171
578	0.6107979155030279	D61C:K64K:E80W	-1.0	-216.57833299070774	D61C:K64K:E80W	-16.66679539082179	D61C:K64K:E80W	1.1592939	D61C:K64K:E80W	-1.3975102144129137
579	0.6578456528897542	D61C:K64K:E80Y	0.0	-199.12705478102146	D61C:K64K:E80Y	-15.827687919245363	D61C:K64K:E80Y	1.1401774	D61C:K64K:E80Y	-1.3893801520852482
580	0.2463284694443708	D61C:K64L:E80A	-7.0	-206.646252197327	D61C:K64L:E80A	-16.461782179070724	D61C:K64L:E80A	1.1333634	D61C:K64L:E80A	-1.3435147453756893
581	0.2447928770001179	D61C:K64L:E80C	-9.0	-233.582819599213	D61C:K64L:E80C	-21.35684710070018	D61C:K64L:E80C	1.1409451	D61C:K64L:E80C	-1.411817124310662
582	0.1914809671382207	D61C:K64L:E80D	-4.0	-223.69234184652743	D61C:K64L:E80D	-16.437415661112027	D61C:K64L:E80D	1.1456035	D61C:K64L:E80D	-1.3507890589096967
583	0.4745596235361462	D61C:K64L:E80E	0.0	-169.2955937567371	D61C:K64L:E80E	-11.94799294988843	D61C:K64L:E80E	1.0941057	D61C:K64L:E80E	-1.3118094051585478
584	0.2226433725777798	D61C:K64L:E80F	-9.0	-248.51980471044956	D61C:K64L:E80F	-19.76144381431095	D61C:K64L:E80F	1.1772829	D61C:K64L:E80F	-1.399801456227022
585	0.0930982325791854	D61C:K64L:E80G	-8.0	-247.14277271658358	D61C:K64L:E80G	-17.302770296581002	D61C:K64L:E80G	1.1908816	D61C:K64L:E80G	-1.4087423885569852
586	0.2038011426341679	D61C:K64L:E80H	-6.0	-228.2979808273929	D61C:K64L:E80H	-17.294539980426634	D61C:K64L:E80H	1.1460187	D61C:K64L:E80H	-1.3749702902401195
587	0.3736967187990964	D61C:K64L:E80I	-9.0	-219.84689897924838	D61C:K64L:E80I	-19.713679908852555	D61C:K64L:E80I	1.13155	D61C:K64L:E80I	-1.338849505256204
588	0.1567842125276269	D61C:K64L:E80K	-5.0	-202.68023662001073	D61C:K64L:E80K	-15.740846498807514	D61C:K64L:E80K	1.1389943	D61C:K64L:E80K	-1.3396575030158548
589	0.3514952722487831	D61C:K64L:E80L	-8.0	-219.63042225271641	D61C:K64L:E80L	-18.14304999329761	D61C:K64L:E80L	1.115257	D61C:K64L:E80L	-1.3423052619485294
590	0.2463499033787218	D61C:K64L:E80M	-8.0	-209.31960520178257	D61C:K64L:E80M	-19.36363694367901	D61C:K64L:E80M	1.1351871	D61C:K64L:E80M	-1.3802168004653033
591	0.1216205680306315	D61C:K64L:E80N	-6.0	-232.37200683981357	D61C:K64L:E80N	-18.357793493323697	D61C:K64L:E80N	1.1708404	D61C:K64L:E80N	-1.3958689970128677
592	0.008390485283626	D61C:K64L:E80P	-6.0	-300.4781722489017	D61C:K64L:E80P	-21.35684710070018	D61C:K64L:E80P	1.1525158	D61C:K64L:E80P	-1.4647705975700829
593	0.25820044595939	D61C:K64L:E80Q	-4.0	-186.96906346708712	D61C:K64L:E80Q	-17.412425446495035	D61C:K64L:E80Q	1.1320592	D61C:K64L:E80Q	-1.3310975018669575
594	0.191146033670475	D61C:K64L:E80R	-6.0	-211.5796898308414	D61C:K64L:E80R	-16.052694471054565	D61C:K64L:E80R	1.155591	D61C:K64L:E80R	-1.3273243623621322
595	0.1816776039618688	D61C:K64L:E80S	-6.0	-216.75629419714392	D61C:K64L:E80S	-17.866319172298972	D61C:K64L:E80S	1.1583725	D61C:K64L:E80S	-1.3577110739315257
596	0.2444503068979605	D61C:K64L:E80T	-7.0	-214.39903759390293	D61C:K64L:E80T	-17.365307044146903	D61C:K64L:E80T	1.1254601	D61C:K64L:E80T	-1.3252599379595589
597	0.3288400762089657	D61C:K64L:E80V	-9.0	-215.18688034445225	D61C:K64L:E80V	-18.864503670793056	D61C:K64L:E80V	1.1359395	D61C:K64L:E80V	-1.3217366835650275
598	0.1360564926338728	D61C:K64L:E80W	-9.0	-261.69480442434724	D61C:K64L:E80W	-19.34101365773313	D61C:K64L:E80W	1.1516514	D61C:K64L:E80W	-1.4067072251263786
599	0.2393468671714405	D61C:K64L:E80Y	-8.0	-244.24352621466102	D61C:K64L:E80Y	-18.41177790174333	D61C:K64L:E80Y	1.1532302	D61C:K64L:E80Y	-1.3987740909352022
600	0.3124378876691842	D61C:K64M:E80A	-5.0	-186.2459162178653	D61C:K64M:E80A	-17.715387113141333	D61C:K64M:E80A	1.1548935	D61C:K64M:E80A	-1.3217242072610291
601	0.3110006779248156	D61C:K64M:E80C	-7.0	-213.18248361975128	D61C:K64M:E80C	-22.60993420290288	D61C:K64M:E80C	1.1856663	D61C:K64M:E80C	-1.389192558737362
602	0.2457341670511647	D61C:K64M:E80D	-2.0	-203.29200586706574	D61C:K64M:E80D	-17.76277358484731	D61C:K64M:E80D	1.1690246	D61C:K64M:E80D	-1.328436907599954
603	0.5849558968626273	D61C:K64M:E80E	2.0	-148.89525777727542	D61C:K64M:E80E	-13.27077751386605	D61C:K64M:E80E	1.1095836	D61C:K64M:E80E	-1.289898053337546
604	0.2928715347307713	D61C:K64M:E80F	-7.0	-228.11946873098788	D61C:K64M:E80F	-21.00601487947733	D61C:K64M:E80F	1.1838994	D61C:K64M:E80F	-1.3776528751148898
605	0.0856523151479798	D61C:K64M:E80G	-6.0	-226.74243673712192	D61C:K64M:E80G	-18.51311730685484	D61C:K64M:E80G	1.1830666	D61C:K64M:E80G	-1.3864049574908088
606	0.274265265946172	D61C:K64M:E80H	-4.0	-207.89764484793122	D61C:K64M:E80H	-18.53770470554809	D61C:K64M:E80H	1.1624817	D61C:K64M:E80H	-1.3527148078469668
607	0.4543708249589561	D61C:K64M:E80I	-7.0	-199.4465629997867	D61C:K64M:E80I	-20.990767949673227	D61C:K64M:E80I	1.1567762	D61C:K64M:E80I	-1.3166498520795036
608	0.2256668590749714	D61C:K64M:E80K	-3.0	-182.27990064054904	D61C:K64M:E80K	-16.94745136976053	D61C:K64M:E80K	1.1542516	D61C:K64M:E80K	-1.317425537109375
609	0.4490073027193504	D61C:K64M:E80L	-6.0	-199.23008627325473	D61C:K64M:E80L	-19.35512007559737	D61C:K64M:E80L	1.1500627	D61C:K64M:E80L	-1.320741361730239
610	0.3641526431647894	D61C:K64M:E80M	-6.0	-188.91926922232088	D61C:K64M:E80M	-20.59395290903194	D61C:K64M:E80M	1.1807195	D61C:K64M:E80M	-1.3571721694048713
611	0.1764135165373853	D61C:K64M:E80N	-4.0	-211.97167086035188	D61C:K64M:E80N	-19.59230321889845	D61C:K64M:E80N	1.1891809	D61C:K64M:E80N	-1.373518461339614
612	0.0243865839776925	D61C:K64M:E80P	-4.0	-280.07783626944	D61C:K64M:E80P	-22.60993420290288	D61C:K64M:E80P	1.1722989	D61C:K64M:E80P	-1.442811674230239
613	0.3808350302150348	D61C:K64M:E80Q	-2.0	-166.56872748762544	D61C:K64M:E80Q	-18.72130887784806	D61C:K64M:E80Q	1.161069	D61C:K64M:E80Q	-1.309121973374311
614	0.1357856281938596	D61C:K64M:E80R	-4.0	-191.17935385137972	D61C:K64M:E80R	-17.220286350649985	D61C:K64M:E80R	1.1471579	D61C:K64M:E80R	-1.3054791618795956
615	0.2093460185824266	D61C:K64M:E80S	-4.0	-196.35595821768223	D61C:K64M:E80S	-19.09421321385525	D61C:K64M:E80S	1.1771879	D61C:K64M:E80S	-1.3355871761546416
616	0.3338798311721072	D61C:K64M:E80T	-5.0	-193.99870161444125	D61C:K64M:E80T	-18.651776529277413	D61C:K64M:E80T	1.1361941	D61C:K64M:E80T	-1.3032257080078125
617	0.3988800433471614	D61C:K64M:E80V	-7.0	-194.78654436499056	D61C:K64M:E80V	-20.08897251478993	D61C:K64M:E80V	1.1669093	D61C:K64M:E80V	-1.2998739803538604
618	0.1166621360811891	D61C:K64M:E80W	-7.0	-241.29446844488558	D61C:K64M:E80W	-20.581998197452776	D61C:K64M:E80W	1.1703264	D61C:K64M:E80W	-1.3846957038430607
619	0.3275919680596659	D61C:K64M:E80Y	-6.0	-223.8431902351993	D61C:K64M:E80Y	-19.74236782154549	D61C:K64M:E80Y	1.1621156	D61C:K64M:E80Y	-1.3764101813821232
620	0.1214513952962274	D61C:K64N:E80A	-4.0	-208.9183707657474	D61C:K64N:E80A	-20.89087124315165	D61C:K64N:E80A	1.1819612	D61C:K64N:E80A	-1.4080403945025275
621	0.11399441985762	D61C:K64N:E80C	-6.0	-235.8549381676334	D61C:K64N:E80C	-25.76289622512286	D61C:K64N:E80C	1.2053596	D61C:K64N:E80C	-1.4754052554859836
622	0.0560189469655949	D61C:K64N:E80D	-1.0	-225.96446041494784	D61C:K64N:E80D	-20.90812380554462	D61C:K64N:E80D	1.1982739	D61C:K64N:E80D	-1.4144191966337316
623	0.2128583423583173	D61C:K64N:E80E	3.0	-171.56771232515752	D61C:K64N:E80E	-16.3886098135049	D61C:K64N:E80E	1.1355916	D61C:K64N:E80E	-1.376707817526425
624	0.1298268295886703	D61C:K64N:E80F	-6.0	-250.79192327886997	D61C:K64N:E80F	-24.157776111352632	D61C:K64N:E80F	1.2118402	D61C:K64N:E80F	-1.463678696576287
625	0.0209596753359478	D61C:K64N:E80G	-5.0	-249.414891285004	D61C:K64N:E80G	-21.686451908041363	D61C:K64N:E80G	1.2023	D61C:K64N:E80G	-1.4730533375459558
626	0.0893786007941553	D61C:K64N:E80H	-3.0	-230.57009939581332	D61C:K64N:E80H	-21.68829602220694	D61C:K64N:E80H	1.2029028	D61C:K64N:E80H	-1.4389133228975184
627	0.2021782831830833	D61C:K64N:E80I	-6.0	-222.1190175476688	D61C:K64N:E80I	-24.142180394273964	D61C:K64N:E80I	1.1723517	D61C:K64N:E80I	-1.4025060317095588
628	0.1189190640204706	D61C:K64N:E80K	-2.0	-204.95235518843114	D61C:K64N:E80K	-20.074890395866987	D61C:K64N:E80K	1.1783999	D61C:K64N:E80K	-1.404247777602252
629	0.1689491650237707	D61C:K64N:E80L	-5.0	-221.90254082113682	D61C:K64N:E80L	-22.50219023465297	D61C:K64N:E80L	1.1806778	D61C:K64N:E80L	-1.4068853041704965
630	0.1683860864867167	D61C:K64N:E80M	-5.0	-211.59172377020298	D61C:K64N:E80M	-23.77420101589496	D61C:K64N:E80M	1.1968029	D61C:K64N:E80M	-1.4441224042107077
631	0.0573055760585973	D61C:K64N:E80N	-3.0	-234.64412540823398	D61C:K64N:E80N	-22.729397545590928	D61C:K64N:E80N	1.2092907	D61C:K64N:E80N	-1.4592303107766544
632	0.0057478824854408	D61C:K64N:E80P	-3.0	-302.75029081732214	D61C:K64N:E80P	-25.76289622512286	D61C:K64N:E80P	1.1923928	D61C:K64N:E80P	-1.5295946906594668
633	0.1174067256103855	D61C:K64N:E80Q	-1.0	-189.24118203550753	D61C:K64N:E80Q	-21.8692237006112	D61C:K64N:E80Q	1.159802	D61C:K64N:E80Q	-1.3955454209271598
634	0.0289164544759296	D61C:K64N:E80R	-3.0	-213.8518083992618	D61C:K64N:E80R	-20.43552562016021	D61C:K64N:E80R	1.1727499	D61C:K64N:E80R	-1.392104384478401
635	0.1092958584710547	D61C:K64N:E80S	-3.0	-219.02841276556433	D61C:K64N:E80S	-22.27626312773691	D61C:K64N:E80S	1.1968515	D61C:K64N:E80S	-1.421332325654871
636	0.1430194494810979	D61C:K64N:E80T	-4.0	-216.67115616232334	D61C:K64N:E80T	-21.79587312232661	D61C:K64N:E80T	1.1874778	D61C:K64N:E80T	-1.389066000545726
637	0.1886343842070298	D61C:K64N:E80V	-6.0	-217.45899891287266	D61C:K64N:E80V	-23.23853027247287	D61C:K64N:E80V	1.1795076	D61C:K64N:E80V	-1.3863742603975184
638	0.0590758927881921	D61C:K64N:E80W	-6.0	-263.96692299276765	D61C:K64N:E80W	-23.73271150956907	D61C:K64N:E80W	1.1988702	D61C:K64N:E80W	-1.471734080595129
639	0.1400486509310512	D61C:K64N:E80Y	-5.0	-246.51564478308143	D61C:K64N:E80Y	-22.887541530479663	D61C:K64N:E80Y	1.1935148	D61C:K64N:E80Y	-1.462957045611213
640	-0.0189245246996448	D61C:K64P:E80A	-5.0	-346.66914066702304	D61C:K64P:E80A	-19.59798373560261	D61C:K64P:E80A	1.1869426	D61C:K64P:E80A	-1.4897933959960938
641	-0.0494448923641917	D61C:K64P:E80C	-7.0	-373.605708068909	D61C:K64P:E80C	-24.461306839433743	D61C:K64P:E80C	1.201386	D61C:K64P:E80C	-1.5580517937155332
642	0.0304937337218906	D61C:K64P:E80D	-2.0	-363.7152303162235	D61C:K64P:E80D	-19.61201704391351	D61C:K64P:E80D	1.2193147	D61C:K64P:E80D	-1.497025343951057
643	0.1098562241637203	D61C:K64P:E80E	2.0	-309.3184822264331	D61C:K64P:E80E	-15.081610680459562	D61C:K64P:E80E	1.1281081	D61C:K64P:E80E	-1.4587284761316637
644	0.0358796302219922	D61C:K64P:E80F	-7.0	-388.5426931801456	D61C:K64P:E80F	-22.85647672066716	D61C:K64P:E80F	1.2003939	D61C:K64P:E80F	-1.5457374123965992
645	-0.0096199630949013	D61C:K64P:E80G	-6.0	-387.16566118627964	D61C:K64P:E80G	-20.392106520241214	D61C:K64P:E80G	1.1919423	D61C:K64P:E80G	-1.555129286822151
646	-0.0222047232257801	D61C:K64P:E80H	-4.0	-368.32086929708896	D61C:K64P:E80H	-20.304539935259527	D61C:K64P:E80H	1.1907803	D61C:K64P:E80H	-1.5215475643382352
647	0.0712160458267049	D61C:K64P:E80I	-7.0	-359.8697874489444	D61C:K64P:E80I	-22.840881841909777	D61C:K64P:E80I	1.1825621	D61C:K64P:E80I	-1.4850400139303768
648	0.0363107602279131	D61C:K64P:E80K	-3.0	-342.70312508970676	D61C:K64P:E80K	-18.81860490113104	D61C:K64P:E80K	1.1947613	D61C:K64P:E80K	-1.486436731675092
649	0.0284726859145892	D61C:K64P:E80L	-6.0	-359.6533107224124	D61C:K64P:E80L	-21.20341569391894	D61C:K64P:E80L	1.1777757	D61C:K64P:E80L	-1.4883383358226103
650	0.0039892411482977	D61C:K64P:E80M	-6.0	-349.34249367147856	D61C:K64P:E80M	-22.473080533658504	D61C:K64P:E80M	1.2055334	D61C:K64P:E80M	-1.5265817081227022
651	0.0642455805656825	D61C:K64P:E80N	-4.0	-372.3948953095096	D61C:K64P:E80N	-21.43324457237395	D61C:K64P:E80N	1.1946917	D61C:K64P:E80N	-1.5425266041475183
652	-0.0474672193193713	D61C:K64P:E80P	-4.0	-440.5010607185977	D61C:K64P:E80P	-24.461306839433743	D61C:K64P:E80P	1.2019408	D61C:K64P:E80P	-1.611455580767463
653	0.031035249385348	D61C:K64P:E80Q	-2.0	-326.99195193678315	D61C:K64P:E80Q	-20.575374538941105	D61C:K64P:E80Q	1.1550082	D61C:K64P:E80Q	-1.4780251895680148
654	0.0072423759814143	D61C:K64P:E80R	-4.0	-351.60257830053746	D61C:K64P:E80R	-19.110564060702018	D61C:K64P:E80R	1.1963042	D61C:K64P:E80R	-1.4739324233111213
655	-0.0024913256221374	D61C:K64P:E80S	-4.0	-356.7791826668399	D61C:K64P:E80S	-20.985791749644704	D61C:K64P:E80S	1.2029178	D61C:K64P:E80S	-1.5041900634765626
656	0.0128435262135656	D61C:K64P:E80T	-5.0	-354.42192606359896	D61C:K64P:E80T	-20.49624839648095	D61C:K64P:E80T	1.1835309	D61C:K64P:E80T	-1.4716836368336397
657	0.0127638735240518	D61C:K64P:E80V	-7.0	-355.2097688141483	D61C:K64P:E80V	-21.93755902292833	D61C:K64P:E80V	1.1837999	D61C:K64P:E80V	-1.4682839786305146
658	-0.1420459402992482	D61C:K64P:E80W	-7.0	-401.7176928940433	D61C:K64P:E80W	-22.431723662168224	D61C:K64P:E80W	1.1930648	D61C:K64P:E80W	-1.5525600657743566
659	0.0028483811354455	D61C:K64P:E80Y	-6.0	-384.266414684357	D61C:K64P:E80Y	-21.588683837831923	D61C:K64P:E80Y	1.2003914	D61C:K64P:E80Y	-1.5449610093060662
660	0.4195602141648759	D61C:K64Q:E80A	-3.0	-185.2566278877872	D61C:K64Q:E80A	-18.76486980582922	D61C:K64Q:E80A	1.1413914	D61C:K64Q:E80A	-1.3409379846909466
661	0.2983409049009866	D61C:K64Q:E80C	-5.0	-212.1931952896732	D61C:K64Q:E80C	-23.623720996472912	D61C:K64Q:E80C	1.1775551	D61C:K64Q:E80C	-1.4089234296013329
662	0.2907308801844091	D61C:K64Q:E80D	0.0	-202.30271753698764	D61C:K64Q:E80D	-18.78654457255834	D61C:K64Q:E80D	1.1651872	D61C:K64Q:E80D	-1.3481023451861214
663	0.676100294075396	D61C:K64Q:E80E	4.0	-147.90596944719732	D61C:K64Q:E80E	-14.290159338470405	D61C:K64Q:E80E	1.1284945	D61C:K64Q:E80E	-1.3100617352653952
664	0.4008557887935945	D61C:K64Q:E80F	-5.0	-227.13018040090978	D61C:K64Q:E80F	-22.02004092220613	D61C:K64Q:E80F	1.1707913	D61C:K64Q:E80F	-1.3975419885971967
665	0.1083169407689842	D61C:K64Q:E80G	-4.0	-225.7531484070438	D61C:K64Q:E80G	-19.547762220205183	D61C:K64Q:E80G	1.1819191	D61C:K64Q:E80G	-1.4062621172736671
666	0.3633558737339212	D61C:K64Q:E80H	-2.0	-206.90835651785312	D61C:K64Q:E80H	-19.558925825182087	D61C:K64Q:E80H	1.1702753	D61C:K64Q:E80H	-1.3723293528837317
667	0.6115346852060658	D61C:K64Q:E80I	-5.0	-198.4572746697086	D61C:K64Q:E80I	-22.003872624152336	D61C:K64Q:E80I	1.1463783	D61C:K64Q:E80I	-1.3370247335994945
668	0.2658560694333579	D61C:K64Q:E80K	-1.0	-181.29061231047095	D61C:K64Q:E80K	-17.967991319597786	D61C:K64Q:E80K	1.163674	D61C:K64Q:E80K	-1.3379282334271598
669	0.6025418555172604	D61C:K64Q:E80L	-4.0	-198.24079794317663	D61C:K64Q:E80L	-20.367080101663305	D61C:K64Q:E80L	1.1513507	D61C:K64Q:E80L	-1.3401825848747702
670	0.5154575161220535	D61C:K64Q:E80M	-4.0	-187.92998089224278	D61C:K64Q:E80M	-21.63656056951004	D61C:K64Q:E80M	1.1642764	D61C:K64Q:E80M	-1.3782395306755515
671	0.2225958985172777	D61C:K64Q:E80N	-2.0	-210.98238253027378	D61C:K64Q:E80N	-20.52558162838613	D61C:K64Q:E80N	1.1693435	D61C:K64Q:E80N	-1.3934823428883272
672	0.0194688113488491	D61C:K64Q:E80P	-2.0	-279.08854793936194	D61C:K64Q:E80P	-23.623720996472912	D61C:K64Q:E80P	1.1765758	D61C:K64Q:E80P	-1.4627602969898896
673	0.4943167953880638	D61C:K64Q:E80Q	0.0	-165.57943915754734	D61C:K64Q:E80Q	-19.72485269407844	D61C:K64Q:E80Q	1.1411504	D61C:K64Q:E80Q	-1.328132988424862
674	0.2380484368737606	D61C:K64Q:E80R	-2.0	-190.19006552130162	D61C:K64Q:E80R	-18.292275425887052	D61C:K64Q:E80R	1.1537721	D61C:K64Q:E80R	-1.3253551707548257
675	0.2942091505867343	D61C:K64Q:E80S	-2.0	-195.36666988760413	D61C:K64Q:E80S	-20.147996337891527	D61C:K64Q:E80S	1.142482	D61C:K64Q:E80S	-1.3554020601160386
676	0.3908762140916012	D61C:K64Q:E80T	-3.0	-193.00941328436315	D61C:K64Q:E80T	-19.663499940736077	D61C:K64Q:E80T	1.1590891	D61C:K64Q:E80T	-1.3229600794175091
677	0.5568619345740826	D61C:K64Q:E80V	-5.0	-193.79725603491246	D61C:K64Q:E80V	-21.10169099808627	D61C:K64Q:E80V	1.1372421	D61C:K64Q:E80V	-1.3199987972483915
678	0.2727452539008049	D61C:K64Q:E80W	-5.0	-240.30518011480746	D61C:K64Q:E80W	-21.543422094593552	D61C:K64Q:E80W	1.1868191	D61C:K64Q:E80W	-1.4046237721162684
679	0.4016215199299296	D61C:K64Q:E80Y	-4.0	-222.85390190512123	D61C:K64Q:E80Y	-20.73602195874628	D61C:K64Q:E80Y	1.1695781	D61C:K64Q:E80Y	-1.3968183629653033
680	0.4218101856478408	D61C:K64R:E80A	-1.0	-169.87438887983734	D61C:K64R:E80A	-17.620662548204564	D61C:K64R:E80A	1.1410515	D61C:K64R:E80A	-1.317842461081112
681	0.3365368861194162	D61C:K64R:E80C	-3.0	-196.81095628172335	D61C:K64R:E80C	-22.47975966033664	D61C:K64R:E80C	1.1624004	D61C:K64R:E80C	-1.3870014863855695
682	0.2747871836479198	D61C:K64R:E80D	2.0	-186.92047852903778	D61C:K64R:E80D	-17.64221214331701	D61C:K64R:E80D	1.1438134	D61C:K64R:E80D	-1.3254726634306069
683	0.6703784449209803	D61C:K64R:E80E	6.0	-132.52373043924746	D61C:K64R:E80E	-13.068168477624567	D61C:K64R:E80E	1.0949918	D61C:K64R:E80E	-1.2866464053883273
684	0.4109158542208457	D61C:K64R:E80F	-3.0	-211.74794139295992	D61C:K64R:E80F	-20.87702090121184	D61C:K64R:E80F	1.1531568	D61C:K64R:E80F	-1.3741780898150275
685	0.1263830558085898	D61C:K64R:E80G	-2.0	-210.37090939909393	D61C:K64R:E80G	-18.405570880375308	D61C:K64R:E80G	1.1586367	D61C:K64R:E80G	-1.383675698673024
686	0.3996343985755124	D61C:K64R:E80H	0.0	-191.52611750990326	D61C:K64R:E80H	-18.3789250787122	D61C:K64R:E80H	1.1431272	D61C:K64R:E80H	-1.3501075295840992
687	0.558545699234567	D61C:K64R:E80I	-3.0	-183.07503566175873	D61C:K64R:E80I	-20.863955298843848	D61C:K64R:E80I	1.1184478	D61C:K64R:E80I	-1.3135735006893383
688	0.3013506685979393	D61C:K64R:E80K	1.0	-165.90837330252108	D61C:K64R:E80K	-16.832701786686812	D61C:K64R:E80K	1.1170415	D61C:K64R:E80K	-1.3147248212028952
689	0.5472444910553437	D61C:K64R:E80L	-2.0	-182.85855893522677	D61C:K64R:E80L	-19.228868022633836	D61C:K64R:E80L	1.123319	D61C:K64R:E80L	-1.316598690257353
690	0.4249002757122659	D61C:K64R:E80M	-2.0	-172.54774188429292	D61C:K64R:E80M	-20.49823313232628	D61C:K64R:E80M	1.1340717	D61C:K64R:E80M	-1.3548765294692096
691	0.1948931010706526	D61C:K64R:E80N	0.0	-195.60014352232392	D61C:K64R:E80N	-19.414295506187045	D61C:K64R:E80N	1.153966	D61C:K64R:E80N	-1.3712432861328123
692	-0.0053978670486183	D61C:K64R:E80P	0.0	-263.7063089314121	D61C:K64R:E80P	-22.47975966033664	D61C:K64R:E80P	1.1498958	D61C:K64R:E80P	-1.4402877807617187
693	0.4401073739385283	D61C:K64R:E80Q	2.0	-150.19720014959748	D61C:K64R:E80Q	-18.585529864798445	D61C:K64R:E80Q	1.1117969	D61C:K64R:E80Q	-1.3062061982996322
694	0.2215327141138576	D61C:K64R:E80R	0.0	-174.80782651335176	D61C:K64R:E80R	-17.111260386012873	D61C:K64R:E80R	1.1346254	D61C:K64R:E80R	-1.302101853314568
695	0.3009937883319504	D61C:K64R:E80S	0.0	-179.98443087965427	D61C:K64R:E80S	-18.986358269077755	D61C:K64R:E80S	1.1477766	D61C:K64R:E80S	-1.3326157513786765
696	0.4021981110549008	D61C:K64R:E80T	-1.0	-177.62717427641329	D61C:K64R:E80T	-18.52822078601821	D61C:K64R:E80T	1.1305764	D61C:K64R:E80T	-1.2999776503619025
697	0.5145520273128753	D61C:K64R:E80V	-3.0	-178.4150170269626	D61C:K64R:E80V	-19.965294664430985	D61C:K64R:E80V	1.1349101	D61C:K64R:E80V	-1.2964098762063418
698	0.2266341017490755	D61C:K64R:E80W	-3.0	-224.9229411068576	D61C:K64R:E80W	-20.45877472983193	D61C:K64R:E80W	1.1648008	D61C:K64R:E80W	-1.380938720703125
699	0.3982557941579346	D61C:K64R:E80Y	-2.0	-207.47166289717137	D61C:K64R:E80Y	-19.607693490248494	D61C:K64R:E80Y	1.1779246	D61C:K64R:E80Y	-1.3734970092773438
700	0.1773450570691793	D61C:K64S:E80A	-5.0	-201.67629846960483	D61C:K64S:E80A	-18.717309551520884	D61C:K64S:E80A	1.1829872	D61C:K64S:E80A	-1.3773275936351104
701	0.1866732914905237	D61C:K64S:E80C	-7.0	-228.61286587149084	D61C:K64S:E80C	-23.58094285403058	D61C:K64S:E80C	1.1988792	D61C:K64S:E80C	-1.4442884557387408
702	0.143453337688872	D61C:K64S:E80D	-2.0	-218.72238811880527	D61C:K64S:E80D	-18.7316642289843	D61C:K64S:E80D	1.1816578	D61C:K64S:E80D	-1.3838474049287683
703	0.3967618087465211	D61C:K64S:E80E	2.0	-164.32564002901495	D61C:K64S:E80E	-14.189581073940644	D61C:K64S:E80E	1.142627	D61C:K64S:E80E	-1.346036215389476
704	0.2053021042851373	D61C:K64S:E80F	-7.0	-243.5498509827274	D61C:K64S:E80F	-21.97601187156124	D61C:K64S:E80F	1.1894394	D61C:K64S:E80F	-1.4331889433019305
705	0.0897102941053675	D61C:K64S:E80G	-6.0	-242.17281898886142	D61C:K64S:E80G	-19.47853433664932	D61C:K64S:E80G	1.1956732	D61C:K64S:E80G	-1.4421636244829965
706	0.2013543333974354	D61C:K64S:E80H	-4.0	-223.32802709967075	D61C:K64S:E80H	-19.508666004334373	D61C:K64S:E80H	1.174359	D61C:K64S:E80H	-1.4087167178883273
707	0.3450949908937037	D61C:K64S:E80I	-7.0	-214.87694525152622	D61C:K64S:E80I	-21.9603913726728	D61C:K64S:E80I	1.1913165	D61C:K64S:E80I	-1.3722938986385569
708	0.1317196890571376	D61C:K64S:E80K	-3.0	-197.71028289228857	D61C:K64S:E80K	-17.932791368020844	D61C:K64S:E80K	1.1793464	D61C:K64S:E80K	-1.373694206686581
709	0.3137841975130461	D61C:K64S:E80L	-6.0	-214.66046852499426	D61C:K64S:E80L	-20.321639266287093	D61C:K64S:E80L	1.1738707	D61C:K64S:E80L	-1.376326976102941
710	0.2123039393888735	D61C:K64S:E80M	-6.0	-204.3496514740604	D61C:K64S:E80M	-21.59252219190239	D61C:K64S:E80M	1.2040744	D61C:K64S:E80M	-1.4136479994829962
711	0.1344819039052793	D61C:K64S:E80N	-4.0	-227.4020531120914	D61C:K64S:E80N	-20.550370179222227	D61C:K64S:E80N	1.2085373	D61C:K64S:E80N	-1.4287198235006893
712	0.0020961765585716	D61C:K64S:E80P	-4.0	-295.5082185211796	D61C:K64S:E80P	-23.58094285403058	D61C:K64S:E80P	1.2100458	D61C:K64S:E80P	-1.4987830666934745
713	0.2446333994530078	D61C:K64S:E80Q	-2.0	-181.99910973936497	D61C:K64S:E80Q	-19.69371163487449	D61C:K64S:E80Q	1.1501012	D61C:K64S:E80Q	-1.3654794132008272
714	0.1165727680114113	D61C:K64S:E80R	-4.0	-206.60973610311925	D61C:K64S:E80R	-18.228161171489774	D61C:K64S:E80R	1.1975324	D61C:K64S:E80R	-1.361429012522978
715	0.1406767399344175	D61C:K64S:E80S	-4.0	-211.78634046942176	D61C:K64S:E80S	-20.098544050084456	D61C:K64S:E80S	1.1885544	D61C:K64S:E80S	-1.390370537252987
716	0.1803721493416552	D61C:K64S:E80T	-5.0	-209.42908386618078	D61C:K64S:E80T	-19.614936384958128	D61C:K64S:E80T	1.1695926	D61C:K64S:E80T	-1.3588044110466453
717	0.2828742720864833	D61C:K64S:E80V	-7.0	-210.2169266167301	D61C:K64S:E80V	-21.05691221687812	D61C:K64S:E80V	1.1768804	D61C:K64S:E80V	-1.3557972627527572
718	0.1335398874478193	D61C:K64S:E80W	-7.0	-256.7248506966251	D61C:K64S:E80W	-21.55111065701567	D61C:K64S:E80W	1.2089012	D61C:K64S:E80W	-1.44105323342716
719	0.2153813865122835	D61C:K64S:E80Y	-6.0	-239.27357248693886	D61C:K64S:E80Y	-20.707012510069035	D61C:K64S:E80Y	1.2016466	D61C:K64S:E80Y	-1.4325595631318937
720	0.2827231163997961	D61C:K64T:E80A	-5.0	-190.54170603186068	D61C:K64T:E80A	-18.86324040781983	D61C:K64T:E80A	1.16408	D61C:K64T:E80A	-1.368015064912684
721	0.1851086590856276	D61C:K64T:E80C	-7.0	-217.47827343374666	D61C:K64T:E80C	-23.726013962501384	D61C:K64T:E80C	1.191389	D61C:K64T:E80C	-1.435174560546875
722	0.1168245836173748	D61C:K64T:E80D	-2.0	-207.58779568106112	D61C:K64T:E80D	-18.880654797521856	D61C:K64T:E80D	1.1571132	D61C:K64T:E80D	-1.3732658835018383
723	0.5141794476095815	D61C:K64T:E80E	2.0	-153.1910475912708	D61C:K64T:E80E	-14.357815772247704	D61C:K64T:E80E	1.1271303	D61C:K64T:E80E	-1.33664846981273
724	0.2417531877063617	D61C:K64T:E80F	-7.0	-232.41525854498326	D61C:K64T:E80F	-22.12115064028057	D61C:K64T:E80F	1.1833887	D61C:K64T:E80F	-1.4240024342256434
725	0.0896296324294508	D61C:K64T:E80G	-6.0	-231.0382265511173	D61C:K64T:E80G	-19.65397485047652	D61C:K64T:E80G	1.1721841	D61C:K64T:E80G	-1.432309139476103
726	0.2088602781077753	D61C:K64T:E80H	-4.0	-212.1934346619266	D61C:K64T:E80H	-19.654886900560086	D61C:K64T:E80H	1.1818988	D61C:K64T:E80H	-1.3983349968405332
727	0.4186576107832911	D61C:K64T:E80I	-7.0	-203.74235281378208	D61C:K64T:E80I	-22.105497060668768	D61C:K64T:E80I	1.1644505	D61C:K64T:E80I	-1.3630257101619945
728	0.1912830273963933	D61C:K64T:E80K	-3.0	-186.57569045454443	D61C:K64T:E80K	-18.05951192507564	D61C:K64T:E80K	1.1572598	D61C:K64T:E80K	-1.364652925379136
729	0.4117741648873667	D61C:K64T:E80L	-6.0	-203.5258760872501	D61C:K64T:E80L	-20.46660349462036	D61C:K64T:E80L	1.1602887	D61C:K64T:E80L	-1.367218286850873
730	0.3073706752596418	D61C:K64T:E80M	-6.0	-193.21505903631626	D61C:K64T:E80M	-21.73785549056629	D61C:K64T:E80M	1.1836636	D61C:K64T:E80M	-1.4048348819508272
731	0.1254730139020356	D61C:K64T:E80N	-4.0	-216.26746067434726	D61C:K64T:E80N	-20.695475825046746	D61C:K64T:E80N	1.1713926	D61C:K64T:E80N	-1.4187674129710477
732	0.0213590741495353	D61C:K64T:E80P	-4.0	-284.3736260834354	D61C:K64T:E80P	-23.726013962501384	D61C:K64T:E80P	1.1798406	D61C:K64T:E80P	-1.4885035795323989
733	0.3135157224332141	D61C:K64T:E80Q	-2.0	-170.86451730162082	D61C:K64T:E80Q	-19.79565734228163	D61C:K64T:E80Q	1.148574	D61C:K64T:E80Q	-1.35555518655216
734	0.1102528249412823	D61C:K64T:E80R	-4.0	-195.4751436653751	D61C:K64T:E80R	-18.351465411727983	D61C:K64T:E80R	1.1492672	D61C:K64T:E80R	-1.3517001881318933
735	0.1665977922583362	D61C:K64T:E80S	-4.0	-200.6517480316776	D61C:K64T:E80S	-20.24404451800729	D61C:K64T:E80S	1.1612421	D61C:K64T:E80S	-1.380897881002987
736	0.250210993499626	D61C:K64T:E80T	-5.0	-198.29449142843663	D61C:K64T:E80T	-19.761033492814025	D61C:K64T:E80T	1.1432242	D61C:K64T:E80T	-1.3483815810259652
737	0.33392580659055	D61C:K64T:E80V	-7.0	-199.08233417898595	D61C:K64T:E80V	-21.2022879099859	D61C:K64T:E80V	1.1845554	D61C:K64T:E80V	-1.3463728063246785
738	0.2212920530119936	D61C:K64T:E80W	-7.0	-245.59025825888097	D61C:K64T:E80W	-21.69642576974365	D61C:K64T:E80W	1.1894923	D61C:K64T:E80W	-1.4317490521599263
739	0.2585460536767915	D61C:K64T:E80Y	-6.0	-228.13898004919469	D61C:K64T:E80Y	-20.852985107430868	D61C:K64T:E80Y	1.1683944	D61C:K64T:E80Y	-1.422822929831112
740	0.4223730753494484	D61C:K64V:E80A	-6.0	-193.55687126547272	D61C:K64V:E80A	-17.94969272159142	D61C:K64V:E80A	1.1396811	D61C:K64V:E80A	-1.362563638126149
741	0.3114205539555869	D61C:K64V:E80C	-8.0	-220.4934386673587	D61C:K64V:E80C	-22.857447622094696	D61C:K64V:E80C	1.1859773	D61C:K64V:E80C	-1.4303770177504596
742	0.2777128645683996	D61C:K64V:E80D	-3.0	-210.60296091467316	D61C:K64V:E80D	-18.042184780988464	D61C:K64V:E80D	1.1565908	D61C:K64V:E80D	-1.3692025577320772
743	0.635198151180762	D61C:K64V:E80E	1.0	-156.20621282488284	D61C:K64V:E80E	-13.450391120302813	D61C:K64V:E80E	1.1171108	D61C:K64V:E80E	-1.3310341330135569
744	0.3558958853368338	D61C:K64V:E80F	-8.0	-235.4304237785953	D61C:K64V:E80F	-21.23234376304481	D61C:K64V:E80F	1.1638284	D61C:K64V:E80F	-1.4180650598862592
745	0.1181491509679551	D61C:K64V:E80G	-7.0	-234.05339178472934	D61C:K64V:E80G	-18.77200480213287	D61C:K64V:E80G	1.1739275	D61C:K64V:E80G	-1.4275520773494943
746	0.3171509026819706	D61C:K64V:E80H	-5.0	-215.20859989553864	D61C:K64V:E80H	-18.825509794707614	D61C:K64V:E80H	1.171766	D61C:K64V:E80H	-1.3939214369829964
747	0.5647017971931536	D61C:K64V:E80I	-8.0	-206.75751804739411	D61C:K64V:E80I	-21.23932926259795	D61C:K64V:E80I	1.1545018	D61C:K64V:E80I	-1.3568746230181523
748	0.2593677919534075	D61C:K64V:E80K	-4.0	-189.59085568815647	D61C:K64V:E80K	-17.19513416027985	D61C:K64V:E80K	1.1471932	D61C:K64V:E80K	-1.3590491799747242
749	0.5062791892955457	D61C:K64V:E80L	-7.0	-206.54104132086215	D61C:K64V:E80L	-19.610929512047733	D61C:K64V:E80L	1.155628	D61C:K64V:E80L	-1.3610111909754137
750	0.4242668619467834	D61C:K64V:E80M	-7.0	-196.2302242699283	D61C:K64V:E80M	-20.873865178138654	D61C:K64V:E80M	1.1562139	D61C:K64V:E80M	-1.398630568560432
751	0.2347039891888549	D61C:K64V:E80N	-5.0	-219.2826259079593	D61C:K64V:E80N	-19.861028470109886	D61C:K64V:E80N	1.1624058	D61C:K64V:E80N	-1.4146386539234834
752	-0.0003278820915572	D61C:K64V:E80P	-5.0	-287.38879131704743	D61C:K64V:E80P	-22.857447622094696	D61C:K64V:E80P	1.1876005	D61C:K64V:E80P	-1.483774611529182
753	0.4573034124072196	D61C:K64V:E80Q	-3.0	-173.87968253523286	D61C:K64V:E80Q	-18.95079071080181	D61C:K64V:E80Q	1.1545507	D61C:K64V:E80Q	-1.3507217407226562
754	0.2086486652974944	D61C:K64V:E80R	-5.0	-198.49030889898714	D61C:K64V:E80R	-17.565401639174524	D61C:K64V:E80R	1.1762992	D61C:K64V:E80R	-1.3465766457950368
755	0.2613401243024462	D61C:K64V:E80S	-5.0	-203.66691326528965	D61C:K64V:E80S	-19.350287571065564	D61C:K64V:E80S	1.1706011	D61C:K64V:E80S	-1.376397705078125
756	0.3918872123708707	D61C:K64V:E80T	-6.0	-201.30965666204867	D61C:K64V:E80T	-18.856287328319013	D61C:K64V:E80T	1.1555189	D61C:K64V:E80T	-1.3441853242761947
757	0.4834161660053481	D61C:K64V:E80V	-8.0	-202.09749941259798	D61C:K64V:E80V	-20.341665006435505	D61C:K64V:E80V	1.1672239	D61C:K64V:E80V	-1.3395648731904872
758	0.2125255216980484	D61C:K64V:E80W	-8.0	-248.605423492493	D61C:K64V:E80W	-20.832007772045472	D61C:K64V:E80W	1.175863	D61C:K64V:E80W	-1.4257188684800093
759	0.3607270317141244	D61C:K64V:E80Y	-7.0	-231.15414528280672	D61C:K64V:E80Y	-19.94872858112285	D61C:K64V:E80Y	1.1718767	D61C:K64V:E80Y	-1.417159495634191
760	0.1838350577913072	D61C:K64W:E80A	-6.0	-248.377089256348	D61C:K64W:E80A	-18.716344528937043	D61C:K64W:E80A	1.1750926	D61C:K64W:E80A	-1.405376838235294
761	0.1445204806610887	D61C:K64W:E80C	-8.0	-275.313656658234	D61C:K64W:E80C	-23.5869152019568	D61C:K64W:E80C	1.2107465	D61C:K64W:E80C	-1.4734803143669577
762	0.2591977727761956	D61C:K64W:E80D	-3.0	-265.42317890554847	D61C:K64W:E80D	-18.724356145528876	D61C:K64W:E80D	1.1909615	D61C:K64W:E80D	-1.4124618530273438
763	0.4020346156526269	D61C:K64W:E80E	1.0	-211.02643081575812	D61C:K64W:E80E	-14.208119531413104	D61C:K64W:E80E	1.1369189	D61C:K64W:E80E	-1.3732016170726102
764	0.1758735759602474	D61C:K64W:E80F	-8.0	-290.2506417694706	D61C:K64W:E80F	-21.98231841901452	D61C:K64W:E80F	1.1994725	D61C:K64W:E80F	-1.4620729334214155
765	0.010767878541357	D61C:K64W:E80G	-7.0	-288.8736097756046	D61C:K64W:E80G	-19.51699895935235	D61C:K64W:E80G	1.1895518	D61C:K64W:E80G	-1.470465087890625
766	0.2302551550663286	D61C:K64W:E80H	-5.0	-270.02881788641395	D61C:K64W:E80H	-19.52129401913044	D61C:K64W:E80H	1.2010092	D61C:K64W:E80H	-1.4367451387293195
767	0.2982466182286595	D61C:K64W:E80I	-8.0	-261.5777360382694	D61C:K64W:E80I	-21.966979346716016	D61C:K64W:E80I	1.164665	D61C:K64W:E80I	-1.4008145500631894
768	0.0897805774922611	D61C:K64W:E80K	-4.0	-244.41107367903174	D61C:K64W:E80K	-17.92704951558335	D61C:K64W:E80K	1.1701192	D61C:K64W:E80K	-1.4012258193072151
769	0.234994361411767	D61C:K64W:E80L	-7.0	-261.3612593117374	D61C:K64W:E80L	-20.328831150749465	D61C:K64W:E80L	1.1666186	D61C:K64W:E80L	-1.4043042351217832
770	0.1976148795252222	D61C:K64W:E80M	-7.0	-251.05044226080358	D61C:K64W:E80M	-21.5993222140678	D61C:K64W:E80M	1.200465	D61C:K64W:E80M	-1.4419126622817096
771	0.1036182086127474	D61C:K64W:E80N	-5.0	-274.1028438988346	D61C:K64W:E80N	-20.54413710744484	D61C:K64W:E80N	1.196601	D61C:K64W:E80N	-1.4577345006606155
772	0.1058876030371888	D61C:K64W:E80P	-5.0	-342.20900930792277	D61C:K64W:E80P	-23.5869152019568	D61C:K64W:E80P	1.194943	D61C:K64W:E80P	-1.5263280531939338
773	0.1726330659035459	D61C:K64W:E80Q	-3.0	-228.69990052610814	D61C:K64W:E80Q	-19.674485383835417	D61C:K64W:E80Q	1.1709496	D61C:K64W:E80Q	-1.3928361780503218
774	0.1411600125028624	D61C:K64W:E80R	-5.0	-253.31052688986242	D61C:K64W:E80R	-18.282725282555475	D61C:K64W:E80R	1.18552	D61C:K64W:E80R	-1.3889755249023437
775	0.1278372460432805	D61C:K64W:E80S	-5.0	-258.4871312561649	D61C:K64W:E80S	-20.07874425940463	D61C:K64W:E80S	1.194505	D61C:K64W:E80S	-1.4197524126838237
776	0.2268996382497685	D61C:K64W:E80T	-6.0	-256.12987465292395	D61C:K64W:E80T	-19.62572626724796	D61C:K64W:E80T	1.1875963	D61C:K64W:E80T	-1.387085230210248
777	0.234510652332184	D61C:K64W:E80V	-8.0	-256.91771740347326	D61C:K64W:E80V	-21.064040461158584	D61C:K64W:E80V	1.1968925	D61C:K64W:E80V	-1.383489002900965
778	0.1606837155572456	D61C:K64W:E80W	-8.0	-303.4256414833683	D61C:K64W:E80W	-21.557411330035396	D61C:K64W:E80W	1.2102592	D61C:K64W:E80W	-1.4679625567267922
779	0.2006705931380173	D61C:K64W:E80Y	-7.0	-285.974363273682	D61C:K64W:E80Y	-20.715839641557977	D61C:K64W:E80Y	1.1916599	D61C:K64W:E80Y	-1.4605823292451747
780	0.3661698222218794	D61C:K64Y:E80A	-5.0	-238.72005619436678	D61C:K64Y:E80A	-19.16437578945261	D61C:K64Y:E80A	1.1725721	D61C:K64Y:E80A	-1.4168279311236214
781	0.2513140071071106	D61C:K64Y:E80C	-7.0	-265.65662359625276	D61C:K64Y:E80C	-24.027446413530924	D61C:K64Y:E80C	1.2174708	D61C:K64Y:E80C	-1.4835124296300553
782	0.2522823468723612	D61C:K64Y:E80D	-2.0	-255.76614584356722	D61C:K64Y:E80D	-19.151472753426788	D61C:K64Y:E80D	1.1992685	D61C:K64Y:E80D	-1.4233707203584558
783	0.5997738806781668	D61C:K64Y:E80E	2.0	-201.3693977537769	D61C:K64Y:E80E	-14.63488044114274	D61C:K64Y:E80E	1.1374662	D61C:K64Y:E80E	-1.3844656551585477
784	0.2910172957567241	D61C:K64Y:E80F	-7.0	-280.59360870748935	D61C:K64Y:E80F	-22.422566173086125	D61C:K64Y:E80F	1.213262	D61C:K64Y:E80F	-1.4719687069163605
785	0.091688331562717	D61C:K64Y:E80G	-6.0	-279.2165767136234	D61C:K64Y:E80G	-19.94691369612337	D61C:K64Y:E80G	1.2245272	D61C:K64Y:E80G	-1.482143626493566
786	0.2484310052621885	D61C:K64Y:E80H	-4.0	-260.3717848244327	D61C:K64Y:E80H	-19.95817717962564	D61C:K64Y:E80H	1.1883377	D61C:K64Y:E80H	-1.4472815120921416
787	0.5110281178536406	D61C:K64Y:E80I	-7.0	-251.92070297628817	D61C:K64Y:E80I	-22.407139138912957	D61C:K64Y:E80I	1.183578	D61C:K64Y:E80I	-1.4104872759650735
788	0.2325098953852594	D61C:K64Y:E80K	-3.0	-234.75404061705052	D61C:K64Y:E80K	-18.37735297407562	D61C:K64Y:E80K	1.1918609	D61C:K64Y:E80K	-1.4119788674747242
789	0.4867354440793558	D61C:K64Y:E80L	-6.0	-251.7042262497562	D61C:K64Y:E80L	-20.7680909151386	D61C:K64Y:E80L	1.162702	D61C:K64Y:E80L	-1.4151132022633273
790	0.3838695276003735	D61C:K64Y:E80M	-6.0	-241.39340919882235	D61C:K64Y:E80M	-22.039280026088814	D61C:K64Y:E80M	1.1906091	D61C:K64Y:E80M	-1.4515744377585018
791	0.1891736839097722	D61C:K64Y:E80N	-4.0	-264.44581083685335	D61C:K64Y:E80N	-20.99722977436977	D61C:K64Y:E80N	1.2012398	D61C:K64Y:E80N	-1.4680313110351562
792	-0.0024204763242474	D61C:K64Y:E80P	-4.0	-332.55197624594155	D61C:K64Y:E80P	-24.027446413530924	D61C:K64Y:E80P	1.2079504	D61C:K64Y:E80P	-1.5379191679113051
793	0.3960154852104692	D61C:K64Y:E80Q	-2.0	-219.0428674641269	D61C:K64Y:E80Q	-20.141011166317185	D61C:K64Y:E80Q	1.1844519	D61C:K64Y:E80Q	-1.404206309599035
794	0.1547030793329741	D61C:K64Y:E80R	-4.0	-243.6534938278812	D61C:K64Y:E80R	-18.69543237956896	D61C:K64Y:E80R	1.1898152	D61C:K64Y:E80R	-1.4001457663143382
795	0.2150616119661614	D61C:K64Y:E80S	-4.0	-248.8300981941837	D61C:K64Y:E80S	-20.520024873640068	D61C:K64Y:E80S	1.1838356	D61C:K64Y:E80S	-1.430255126953125
796	0.3058012810186427	D61C:K64Y:E80T	-5.0	-246.47284159094272	D61C:K64Y:E80T	-20.062294524763274	D61C:K64Y:E80T	1.178966	D61C:K64Y:E80T	-1.3977907068589157
797	0.4406471457995662	D61C:K64Y:E80V	-7.0	-247.26068434149204	D61C:K64Y:E80V	-21.50368558500122	D61C:K64Y:E80V	1.1669579	D61C:K64Y:E80V	-1.39403174905216
798	0.2372802371181019	D61C:K64Y:E80W	-7.0	-293.76860842138706	D61C:K64Y:E80W	-21.99771853907077	D61C:K64Y:E80W	1.2068303	D61C:K64Y:E80W	-1.4785824943991268
799	0.2983035726421527	D61C:K64Y:E80Y	-6.0	-276.3173302117008	D61C:K64Y:E80Y	-21.154194861923315	D61C:K64Y:E80Y	1.1972507	D61C:K64Y:E80Y	-1.4696760289809283
800	0.9287003102626884	D61D:K64A:E80A	5.0	-78.58753523260533	D61D:K64A:E80A	-8.423318926506909	D61D:K64A:E80A	1.1159102	D61D:K64A:E80A	-1.2755279541015625
801	0.9060099576847948	D61D:K64A:E80C	3.0	-105.52410263449133	D61D:K64A:E80C	-13.296748178707276	D61D:K64A:E80C	1.1360657	D61D:K64A:E80C	-1.3572327557732078
802	0.9121067656562072	D61D:K64A:E80D	8.0	-95.63362488180577	D61D:K64A:E80D	-8.33866278284404	D61D:K64A:E80D	1.1293108	D61D:K64A:E80D	-1.2814095889820771
803	0.9997747403462606	D61D:K64A:E80E	12.0	-41.23687679201544	D61D:K64A:E80E	-3.961768468783703	D61D:K64A:E80E	1.07658	D61D:K64A:E80E	-1.242843089384191
804	0.9012625601539568	D61D:K64A:E80F	3.0	-120.4610877457279	D61D:K64A:E80F	-11.700524147883698	D61D:K64A:E80F	1.158747	D61D:K64A:E80F	-1.3329391479492188
805	0.8228495078421857	D61D:K64A:E80G	4.0	-119.08405575186194	D61D:K64A:E80G	-9.230640143854544	D61D:K64A:E80G	1.1329384	D61D:K64A:E80G	-1.3411895751953125
806	0.9070196411334728	D61D:K64A:E80H	6.0	-100.23926386267125	D61D:K64A:E80H	-9.24565848740167	D61D:K64A:E80H	1.1425341	D61D:K64A:E80H	-1.310479377297794
807	0.9410095609666465	D61D:K64A:E80I	3.0	-91.78818201452673	D61D:K64A:E80I	-11.669930249918252	D61D:K64A:E80I	1.124119	D61D:K64A:E80I	-1.274123337689568
808	0.942874663110297	D61D:K64A:E80K	7.0	-74.62151965528906	D61D:K64A:E80K	-7.646639974002028	D61D:K64A:E80K	1.0949658	D61D:K64A:E80K	-1.2710289450252756
809	0.9491406943325784	D61D:K64A:E80L	4.0	-91.57170528799475	D61D:K64A:E80L	-10.005463848996442	D61D:K64A:E80L	1.1064583	D61D:K64A:E80L	-1.2759911929859835
810	0.9132696432441826	D61D:K64A:E80M	4.0	-81.2608882370609	D61D:K64A:E80M	-11.293225053390415	D61D:K64A:E80M	1.1248907	D61D:K64A:E80M	-1.3154660393210018
811	0.8868543685378231	D61D:K64A:E80N	6.0	-104.31328987509191	D61D:K64A:E80N	-10.272640972245426	D61D:K64A:E80N	1.1396863	D61D:K64A:E80N	-1.3303358190199908
812	0.1576495453761987	D61D:K64A:E80P	6.0	-172.41945528418006	D61D:K64A:E80P	-13.296748178707276	D61D:K64A:E80P	1.1471118	D61D:K64A:E80P	-1.3984093161190256
813	0.9483257284700948	D61D:K64A:E80Q	8.0	-58.91034650236547	D61D:K64A:E80Q	-9.436111443443224	D61D:K64A:E80Q	1.1158873	D61D:K64A:E80Q	-1.2644039378446692
814	0.9171164834898604	D61D:K64A:E80R	6.0	-83.52097286611975	D61D:K64A:E80R	-7.946747515001334	D61D:K64A:E80R	1.1227992	D61D:K64A:E80R	-1.2593819113338696
815	0.9288312955435384	D61D:K64A:E80S	6.0	-88.69757723242225	D61D:K64A:E80S	-9.778776746272342	D61D:K64A:E80S	1.1204909	D61D:K64A:E80S	-1.2910997278550091
816	0.9373064509193828	D61D:K64A:E80T	5.0	-86.34032062918126	D61D:K64A:E80T	-9.33226434851531	D61D:K64A:E80T	1.1116263	D61D:K64A:E80T	-1.258671480066636
817	0.952069543055298	D61D:K64A:E80V	3.0	-87.12816337973058	D61D:K64A:E80V	-10.793835190255775	D61D:K64A:E80V	1.1025903	D61D:K64A:E80V	-1.2561403162339155
818	0.8974293865622517	D61D:K64A:E80W	3.0	-133.6360874596256	D61D:K64A:E80W	-11.235577055544129	D61D:K64A:E80W	1.143325	D61D:K64A:E80W	-1.3413569730870865
819	0.9014213684685124	D61D:K64A:E80Y	4.0	-116.18480924993935	D61D:K64A:E80Y	-10.44109601170203	D61D:K64A:E80Y	1.1438199	D61D:K64A:E80Y	-1.3323966531192557
820	0.8909307891685835	D61D:K64C:E80A	3.0	-37.37325882345617	D61D:K64C:E80A	-12.790871939261706	D61D:K64C:E80A	1.1338179	D61D:K64C:E80A	-1.301670209099265
821	0.8578743087101264	D61D:K64C:E80C	1.0	-64.30982622534215	D61D:K64C:E80C	-17.687496156699126	D61D:K64C:E80C	1.1175072	D61D:K64C:E80C	-1.3717575970818014
822	0.9230456539305808	D61D:K64C:E80D	6.0	-54.41934847265661	D61D:K64C:E80D	-12.80401748587974	D61D:K64C:E80D	1.10313	D61D:K64C:E80D	-1.3065075145048253
823	0.9600658362363864	D61D:K64C:E80E	10.0	-0.022600382866272577	D61D:K64C:E80E	-8.301498279459338	D61D:K64C:E80E	1.0733527	D61D:K64C:E80E	-1.2694761388442095
824	0.8743331052197327	D61D:K64C:E80F	1.0	-79.24681133657873	D61D:K64C:E80F	-16.088970177574993	D61D:K64C:E80F	1.0865799	D61D:K64C:E80F	-1.3584127089556526
825	0.7407976791363556	D61D:K64C:E80G	2.0	-77.86977934271276	D61D:K64C:E80G	-13.599070568536265	D61D:K64C:E80G	1.1413918	D61D:K64C:E80G	-1.36635939654182
826	0.9071665353770464	D61D:K64C:E80H	4.0	-59.02498745352209	D61D:K64C:E80H	-13.614590152301387	D61D:K64C:E80H	1.117921	D61D:K64C:E80H	-1.333541690602022
827	0.9040341231371244	D61D:K64C:E80I	1.0	-50.57390560537756	D61D:K64C:E80I	-16.058987362172047	D61D:K64C:E80I	1.0799975	D61D:K64C:E80I	-1.2982355454388788
828	0.8738824297016238	D61D:K64C:E80K	5.0	-33.4072432461399	D61D:K64C:E80K	-12.06726692068696	D61D:K64C:E80K	1.0997322	D61D:K64C:E80K	-1.297509765625
829	0.9031113023187474	D61D:K64C:E80L	2.0	-50.35742887884558	D61D:K64C:E80L	-14.436338954317762	D61D:K64C:E80L	1.0938872	D61D:K64C:E80L	-1.301809782140395
830	0.8666314784400623	D61D:K64C:E80M	2.0	-40.04661182791173	D61D:K64C:E80M	-15.679490837592311	D61D:K64C:E80M	1.1145059	D61D:K64C:E80M	-1.3394851684570312
831	0.814468648887875	D61D:K64C:E80N	4.0	-63.09901346594275	D61D:K64C:E80N	-14.706803139069962	D61D:K64C:E80N	1.1224215	D61D:K64C:E80N	-1.3534579108743106
832	0.153818466634518	D61D:K64C:E80P	4.0	-131.2051788750309	D61D:K64C:E80P	-17.687496156699126	D61D:K64C:E80P	1.1123332	D61D:K64C:E80P	-1.4229912252987131
833	0.8760473482242729	D61D:K64C:E80Q	6.0	-17.696070093216306	D61D:K64C:E80Q	-13.803275300659152	D61D:K64C:E80Q	1.0862737	D61D:K64C:E80Q	-1.289660016228171
834	0.8591984072937989	D61D:K64C:E80R	4.0	-42.306696456970585	D61D:K64C:E80R	-12.331276191125651	D61D:K64C:E80R	1.118504	D61D:K64C:E80R	-1.285301118738511
835	0.8815054751177076	D61D:K64C:E80S	4.0	-47.48330082327308	D61D:K64C:E80S	-14.156882521394436	D61D:K64C:E80S	1.1284871	D61D:K64C:E80S	-1.3152596866383273
836	0.8884947397469823	D61D:K64C:E80T	3.0	-45.1260442200321	D61D:K64C:E80T	-13.70865747962307	D61D:K64C:E80T	1.0981824	D61D:K64C:E80T	-1.2826263427734377
837	0.8999750888045466	D61D:K64C:E80V	1.0	-45.913886970581416	D61D:K64C:E80V	-15.17839522234317	D61D:K64C:E80V	1.1132209	D61D:K64C:E80V	-1.2810685999253215
838	0.8173992442309405	D61D:K64C:E80W	1.0	-92.42181105047642	D61D:K64C:E80W	-15.645736476264574	D61D:K64C:E80W	1.1190592	D61D:K64C:E80W	-1.3663190953871782
839	0.8723288184289925	D61D:K64C:E80Y	2.0	-74.97053284079017	D61D:K64C:E80Y	-14.831129612870429	D61D:K64C:E80Y	1.1119207	D61D:K64C:E80Y	-1.3571229822495403
840	0.7379251804542997	D61D:K64D:E80A	6.0	-123.31346811682164	D61D:K64D:E80A	-8.68185957983951	D61D:K64D:E80A	1.1176268	D61D:K64D:E80A	-1.3185799991383271
841	0.6370018659830433	D61D:K64D:E80C	4.0	-150.25003551870765	D61D:K64D:E80C	-13.531307277300584	D61D:K64D:E80C	1.1488411	D61D:K64D:E80C	-1.3999396829044115
842	0.5866087974617441	D61D:K64D:E80D	9.0	-140.35955776602208	D61D:K64D:E80D	-8.64317100714834	D61D:K64D:E80D	1.133448	D61D:K64D:E80D	-1.3230739817899817
843	0.9317524574575696	D61D:K64D:E80E	13.0	-85.96280967623176	D61D:K64D:E80E	-4.150269915466197	D61D:K64D:E80E	1.1010392	D61D:K64D:E80E	-1.285493828268612
844	0.7243082118368406	D61D:K64D:E80F	4.0	-165.18702062994421	D61D:K64D:E80F	-11.934122487429704	D61D:K64D:E80F	1.1365157	D61D:K64D:E80F	-1.3752798641429227
845	0.1943197192431364	D61D:K64D:E80G	5.0	-163.80998863607823	D61D:K64D:E80G	-9.459003861469682	D61D:K64D:E80G	1.1284436	D61D:K64D:E80G	-1.3837606991038602
846	0.7081321208515134	D61D:K64D:E80H	7.0	-144.96519674688756	D61D:K64D:E80H	-9.431652247003512	D61D:K64D:E80H	1.149316	D61D:K64D:E80H	-1.3522958194508272
847	0.8433914145360357	D61D:K64D:E80I	4.0	-136.51411489874303	D61D:K64D:E80I	-11.903818456281442	D61D:K64D:E80I	1.1328993	D61D:K64D:E80I	-1.316155377556296
848	0.562330525922401	D61D:K64D:E80K	8.0	-119.34745253950538	D61D:K64D:E80K	-7.849502978700912	D61D:K64D:E80K	1.1092274	D61D:K64D:E80K	-1.3129689833697151
849	0.8331118137775282	D61D:K64D:E80L	5.0	-136.29763817221107	D61D:K64D:E80L	-10.286894139717331	D61D:K64D:E80L	1.1242155	D61D:K64D:E80L	-1.3187980203067555
850	0.7627332334137514	D61D:K64D:E80M	5.0	-125.98682112127722	D61D:K64D:E80M	-11.525833223813606	D61D:K64D:E80M	1.1446055	D61D:K64D:E80M	-1.3578722785500918
851	0.3437638217509653	D61D:K64D:E80N	7.0	-149.03922275930822	D61D:K64D:E80N	-10.560664625394566	D61D:K64D:E80N	1.1353313	D61D:K64D:E80N	-1.3718420589671416
852	0.0435909509115756	D61D:K64D:E80P	7.0	-217.14538816839638	D61D:K64D:E80P	-13.531307277300584	D61D:K64D:E80P	1.143479	D61D:K64D:E80P	-1.440353573069853
853	0.7840062424720454	D61D:K64D:E80Q	9.0	-103.63627938658178	D61D:K64D:E80Q	-9.633589029719587	D61D:K64D:E80Q	1.086197	D61D:K64D:E80Q	-1.306826333438649
854	0.4664941100897353	D61D:K64D:E80R	7.0	-128.24690575033605	D61D:K64D:E80R	-8.18960724241333	D61D:K64D:E80R	1.1163474	D61D:K64D:E80R	-1.3014069501091452
855	0.5715177990472164	D61D:K64D:E80S	7.0	-133.42351011663857	D61D:K64D:E80S	-9.976369964628248	D61D:K64D:E80S	1.1301229	D61D:K64D:E80S	-1.3329539579503678
856	0.7333311997574186	D61D:K64D:E80T	6.0	-131.06625351339758	D61D:K64D:E80T	-9.542748158157336	D61D:K64D:E80T	1.1122057	D61D:K64D:E80T	-1.3006394330193014
857	0.8092446690839382	D61D:K64D:E80V	4.0	-131.8540962639469	D61D:K64D:E80V	-11.025649611910922	D61D:K64D:E80V	1.1111614	D61D:K64D:E80V	-1.2987294814165902
858	0.4961852546884651	D61D:K64D:E80W	4.0	-178.3620203438419	D61D:K64D:E80W	-11.493106263224036	D61D:K64D:E80W	1.1563711	D61D:K64D:E80W	-1.3838011797736671
859	0.7302810539627943	D61D:K64D:E80Y	5.0	-160.91074213415567	D61D:K64D:E80Y	-10.685462674919108	D61D:K64D:E80Y	1.1516263	D61D:K64D:E80Y	-1.3742041195140164
860	0.8630280115162725	D61D:K64E:E80A	7.0	-84.0742617073673	D61D:K64E:E80A	-8.471965354357962	D61D:K64E:E80A	1.1189595	D61D:K64E:E80A	-1.2604541554170496
861	0.7718314998938871	D61D:K64E:E80C	5.0	-111.01082910925328	D61D:K64E:E80C	-13.428305315670514	D61D:K64E:E80C	1.1297226	D61D:K64E:E80C	-1.3432592952952664
862	0.7694746747230587	D61D:K64E:E80D	10.0	-101.12035135656774	D61D:K64E:E80D	-8.603102043591207	D61D:K64E:E80D	1.1155143	D61D:K64E:E80D	-1.2668559354894302
863	0.9121766644900772	D61D:K64E:E80E	14.0	-46.7236032667774	D61D:K64E:E80E	-3.993462313068449	D61D:K64E:E80E	1.0807596	D61D:K64E:E80E	-1.2264688828412225
864	0.7982662735811729	D61D:K64E:E80F	5.0	-125.94781422048987	D61D:K64E:E80F	-11.83460013356671	D61D:K64E:E80F	1.1181284	D61D:K64E:E80F	-1.3170186659869023
865	0.4103007077728801	D61D:K64E:E80G	6.0	-124.57078222662389	D61D:K64E:E80G	-9.302147098744172	D61D:K64E:E80G	1.1049551	D61D:K64E:E80G	-1.326709343405331
866	0.815924608134322	D61D:K64E:E80H	8.0	-105.72599033743322	D61D:K64E:E80H	-9.371427463847796	D61D:K64E:E80H	1.1209977	D61D:K64E:E80H	-1.2957430671243106
867	0.8361766737020682	D61D:K64E:E80I	5.0	-97.27490848928869	D61D:K64E:E80I	-11.805140136668342	D61D:K64E:E80I	1.1148227	D61D:K64E:E80I	-1.2582142549402573
868	0.7884907825985624	D61D:K64E:E80K	9.0	-80.10824613005103	D61D:K64E:E80K	-7.796069785326836	D61D:K64E:E80K	1.113571	D61D:K64E:E80K	-1.2544482062844668
869	0.8748780863449787	D61D:K64E:E80L	6.0	-97.05843176275671	D61D:K64E:E80L	-10.12543504439236	D61D:K64E:E80L	1.1014676	D61D:K64E:E80L	-1.2603168263154871
870	0.8241680531539811	D61D:K64E:E80M	6.0	-86.74761471182286	D61D:K64E:E80M	-11.418310066770571	D61D:K64E:E80M	1.1169171	D61D:K64E:E80M	-1.2996630500344668
871	0.661772212744639	D61D:K64E:E80N	8.0	-109.80001634985388	D61D:K64E:E80N	-10.456224416389889	D61D:K64E:E80N	1.1165395	D61D:K64E:E80N	-1.3158598955939798
872	0.0091914757549487	D61D:K64E:E80P	8.0	-177.90618175894204	D61D:K64E:E80P	-13.428305315670514	D61D:K64E:E80P	1.1239845	D61D:K64E:E80P	-1.383360649557675
873	0.8810099414011738	D61D:K64E:E80Q	10.0	-64.39707297712744	D61D:K64E:E80Q	-9.541777881604505	D61D:K64E:E80Q	1.099812	D61D:K64E:E80Q	-1.248943732766544
874	0.751604980768475	D61D:K64E:E80R	8.0	-89.00769934088171	D61D:K64E:E80R	-8.073953306578915	D61D:K64E:E80R	1.0968553	D61D:K64E:E80R	-1.2438869700712316
875	0.8212559342775044	D61D:K64E:E80S	8.0	-94.18430370718421	D61D:K64E:E80S	-9.93239670638286	D61D:K64E:E80S	1.0992869	D61D:K64E:E80S	-1.2762169333065256
876	0.848735213329107	D61D:K64E:E80T	7.0	-91.82704710394323	D61D:K64E:E80T	-9.472384519685876	D61D:K64E:E80T	1.0876408	D61D:K64E:E80T	-1.243818126005285
877	0.8581600648246489	D61D:K64E:E80V	5.0	-92.61488985449255	D61D:K64E:E80V	-10.927602567069698	D61D:K64E:E80V	1.1276369	D61D:K64E:E80V	-1.240460833381204
878	0.7379759979736904	D61D:K64E:E80W	5.0	-139.12281393438755	D61D:K64E:E80W	-11.39487479858508	D61D:K64E:E80W	1.1424614	D61D:K64E:E80W	-1.3248253317440255
879	0.8054057641171103	D61D:K64E:E80Y	6.0	-121.6715357247013	D61D:K64E:E80Y	-10.590416132785322	D61D:K64E:E80Y	1.1339008	D61D:K64E:E80Y	-1.3164648617015164
880	0.9224055917191352	D61D:K64F:E80A	3.0	-128.52832874685703	D61D:K64F:E80A	-8.890998747272533	D61D:K64F:E80A	1.113343	D61D:K64F:E80A	-1.3396151374368106
881	0.8679822156269696	D61D:K64F:E80C	1.0	-155.46489614874304	D61D:K64F:E80C	-13.800475433688916	D61D:K64F:E80C	1.1344612	D61D:K64F:E80C	-1.4188098683076746
882	0.8593898494829316	D61D:K64F:E80D	6.0	-145.57441839605747	D61D:K64F:E80D	-8.93432216529618	D61D:K64F:E80D	1.1447511	D61D:K64F:E80D	-1.3449753705193015
883	0.9632393431891132	D61D:K64F:E80E	10.0	-91.17767030626715	D61D:K64F:E80E	-4.342679906389094	D61D:K64F:E80E	1.0997119	D61D:K64F:E80E	-1.305532029095818
884	0.8570318716778569	D61D:K64F:E80F	1.0	-170.4018812599796	D61D:K64F:E80F	-12.203550181795435	D61D:K64F:E80F	1.1217234	D61D:K64F:E80F	-1.3951221241670495
885	0.5791190765554199	D61D:K64F:E80G	2.0	-169.02484926611362	D61D:K64F:E80G	-9.725060241806204	D61D:K64F:E80G	1.1359286	D61D:K64F:E80G	-1.405278912712546
886	0.882081087990273	D61D:K64F:E80H	4.0	-150.18005737692295	D61D:K64F:E80H	-9.72520267580694	D61D:K64F:E80H	1.1370842	D61D:K64F:E80H	-1.3731250538545496
887	0.9119566572528668	D61D:K64F:E80I	1.0	-141.72897552877842	D61D:K64F:E80I	-12.174059478842535	D61D:K64F:E80I	1.1173482	D61D:K64F:E80I	-1.3351498772116268
888	0.8724806536230726	D61D:K64F:E80K	5.0	-124.56231316954077	D61D:K64F:E80K	-8.181104663715814	D61D:K64F:E80K	1.1386781	D61D:K64F:E80K	-1.3339838364545036
889	0.9073080298041166	D61D:K64F:E80L	2.0	-141.51249880224645	D61D:K64F:E80L	-10.55544243658369	D61D:K64F:E80L	1.1017593	D61D:K64F:E80L	-1.3387865851907168
890	0.8945046458031788	D61D:K64F:E80M	2.0	-131.2016817513126	D61D:K64F:E80M	-11.795848599604142	D61D:K64F:E80M	1.1260616	D61D:K64F:E80M	-1.3772340662339155
891	0.7830789931409777	D61D:K64F:E80N	4.0	-154.2540833893436	D61D:K64F:E80N	-10.832793245681389	D61D:K64F:E80N	1.1329368	D61D:K64F:E80N	-1.3925547880284928
892	0.0598930409028449	D61D:K64F:E80P	4.0	-222.36024879843177	D61D:K64F:E80P	-13.800475433688916	D61D:K64F:E80P	1.1475755	D61D:K64F:E80P	-1.4613536161534926
893	0.9189783344438756	D61D:K64F:E80Q	6.0	-108.85114001661717	D61D:K64F:E80Q	-9.924413309941883	D61D:K64F:E80Q	1.1064516	D61D:K64F:E80Q	-1.3276140998391543
894	0.8433632672124753	D61D:K64F:E80R	4.0	-133.46176638037144	D61D:K64F:E80R	-8.422520173175144	D61D:K64F:E80R	1.1142033	D61D:K64F:E80R	-1.3228397144990809
895	0.8910913222106255	D61D:K64F:E80S	4.0	-138.63837074667396	D61D:K64F:E80S	-10.27264383698639	D61D:K64F:E80S	1.1287111	D61D:K64F:E80S	-1.3540702371036306
896	0.90843980007652	D61D:K64F:E80T	3.0	-136.28111414343297	D61D:K64F:E80T	-9.83088047655474	D61D:K64F:E80T	1.1310099	D61D:K64F:E80T	-1.3215098661534928
897	0.919034737174662	D61D:K64F:E80V	1.0	-137.0689568939823	D61D:K64F:E80V	-11.295364961435553	D61D:K64F:E80V	1.1205679	D61D:K64F:E80V	-1.3183183557846967
898	0.779896557463435	D61D:K64F:E80W	1.0	-183.57688097387728	D61D:K64F:E80W	-11.760798789196995	D61D:K64F:E80W	1.1508244	D61D:K64F:E80W	-1.404916292078355
899	0.8506685121003631	D61D:K64F:E80Y	2.0	-166.12560276419106	D61D:K64F:E80Y	-10.955073848330358	D61D:K64F:E80Y	1.1507441	D61D:K64F:E80Y	-1.3946141860064338
900	0.7563795133440293	D61D:K64G:E80A	4.0	-134.64497837454257	D61D:K64G:E80A	-10.210398109891685	D61D:K64G:E80A	1.1217725	D61D:K64G:E80A	-1.3658799115349265
901	0.6186910885265361	D61D:K64G:E80C	2.0	-161.58154577642858	D61D:K64G:E80C	-15.098617945161095	D61D:K64G:E80C	1.1599342	D61D:K64G:E80C	-1.4466944975011489
902	0.554955567570106	D61D:K64G:E80D	7.0	-151.69106802374301	D61D:K64G:E80D	-10.220507780715709	D61D:K64G:E80D	1.1172597	D61D:K64G:E80D	-1.371990966796875
903	0.9077996478436462	D61D:K64G:E80E	11.0	-97.29431993395269	D61D:K64G:E80E	-5.723734282830264	D61D:K64G:E80E	1.0847588	D61D:K64G:E80E	-1.333254825367647
904	0.6988441673099633	D61D:K64G:E80F	2.0	-176.51853088766515	D61D:K64G:E80F	-13.500298451319397	D61D:K64G:E80F	1.1324683	D61D:K64G:E80F	-1.4229962517233457
905	0.211572721462251	D61D:K64G:E80G	3.0	-175.14149889379917	D61D:K64G:E80G	-11.012377441395074	D61D:K64G:E80G	1.123982	D61D:K64G:E80G	-1.430442720301011
906	0.6800449408253665	D61D:K64G:E80H	5.0	-156.2967070046085	D61D:K64G:E80H	-11.027770256012444	D61D:K64G:E80H	1.1422545	D61D:K64G:E80H	-1.4012161254882811
907	0.8306910898454368	D61D:K64G:E80I	2.0	-147.84562515646397	D61D:K64G:E80I	-13.470489883358823	D61D:K64G:E80I	1.1142231	D61D:K64G:E80I	-1.364365162568934
908	0.5662439927914867	D61D:K64G:E80K	6.0	-130.67896279722632	D61D:K64G:E80K	-9.44418270062306	D61D:K64G:E80K	1.117299	D61D:K64G:E80K	-1.3610281551585477
909	0.8352237784200217	D61D:K64G:E80L	3.0	-147.629148429932	D61D:K64G:E80L	-11.848847116867546	D61D:K64G:E80L	1.1205523	D61D:K64G:E80L	-1.3661493637982536
910	0.7478593988756371	D61D:K64G:E80M	3.0	-137.31833137899815	D61D:K64G:E80M	-13.091131067527384	D61D:K64G:E80M	1.1277124	D61D:K64G:E80M	-1.4050058701459098
911	0.3551851783356747	D61D:K64G:E80N	5.0	-160.37073301702915	D61D:K64G:E80N	-12.119684817000234	D61D:K64G:E80N	1.1364137	D61D:K64G:E80N	-1.4206629136029412
912	0.0306152055490891	D61D:K64G:E80P	5.0	-228.47689842611732	D61D:K64G:E80P	-15.098617945161095	D61D:K64G:E80P	1.1446737	D61D:K64G:E80P	-1.488427734375
913	0.8041783962393808	D61D:K64G:E80Q	7.0	-114.96778964430271	D61D:K64G:E80Q	-11.219321738695726	D61D:K64G:E80Q	1.0978932	D61D:K64G:E80Q	-1.3551615097943477
914	0.4170729318334331	D61D:K64G:E80R	5.0	-139.578416008057	D61D:K64G:E80R	-9.714287148439324	D61D:K64G:E80R	1.1087029	D61D:K64G:E80R	-1.3496062334846048
915	0.5413301649410143	D61D:K64G:E80S	5.0	-144.7550203743595	D61D:K64G:E80S	-11.571839698619442	D61D:K64G:E80S	1.1338507	D61D:K64G:E80S	-1.3813847261316636
916	0.7008243922410746	D61D:K64G:E80T	4.0	-142.39776377111852	D61D:K64G:E80T	-11.121342789148912	D61D:K64G:E80T	1.1130939	D61D:K64G:E80T	-1.3493407305549172
917	0.802970288133371	D61D:K64G:E80V	2.0	-143.18560652166784	D61D:K64G:E80V	-12.59020965268428	D61D:K64G:E80V	1.1202662	D61D:K64G:E80V	-1.3462352079503677
918	0.4361446625082642	D61D:K64G:E80W	2.0	-189.69353060156283	D61D:K64G:E80W	-13.057297047460452	D61D:K64G:E80W	1.1202588	D61D:K64G:E80W	-1.4307913387522977
919	0.6822831753343329	D61D:K64G:E80Y	3.0	-172.2422523918766	D61D:K64G:E80Y	-12.24404651698569	D61D:K64G:E80Y	1.1395266	D61D:K64G:E80Y	-1.4224887623506437
920	0.8677870920501081	D61D:K64H:E80A	5.0	-93.11577982336462	D61D:K64H:E80A	-11.040280060013174	D61D:K64H:E80A	1.1286571	D61D:K64H:E80A	-1.3326111737419577
921	0.7859233541166051	D61D:K64H:E80C	3.0	-120.0523472252506	D61D:K64H:E80C	-15.935044497120089	D61D:K64H:E80C	1.1410825	D61D:K64H:E80C	-1.4130669088924632
922	0.8278273757968121	D61D:K64H:E80D	8.0	-110.16186947256506	D61D:K64H:E80D	-11.052637294167653	D61D:K64H:E80D	1.1217254	D61D:K64H:E80D	-1.3374059340533089
923	0.9157476429900488	D61D:K64H:E80E	12.0	-55.76512138277472	D61D:K64H:E80E	-6.554298883085721	D61D:K64H:E80E	1.0870558	D61D:K64H:E80E	-1.2991500854492188
924	0.8272837162322405	D61D:K64H:E80F	3.0	-134.9893323364872	D61D:K64H:E80F	-14.33656720959698	D61D:K64H:E80F	1.1397398	D61D:K64H:E80F	-1.3894638959099264
925	0.7607272876846483	D61D:K64H:E80G	4.0	-133.6123003426212	D61D:K64H:E80G	-11.847630994932842	D61D:K64H:E80G	1.1317639	D61D:K64H:E80G	-1.3982565487132352
926	0.8850590351356112	D61D:K64H:E80H	6.0	-114.76750845343054	D61D:K64H:E80H	-11.86446711041208	D61D:K64H:E80H	1.1360899	D61D:K64H:E80H	-1.3658002965590532
927	0.825163695773308	D61D:K64H:E80I	3.0	-106.31642660528601	D61D:K64H:E80I	-14.306588397274028	D61D:K64H:E80I	1.1051813	D61D:K64H:E80I	-1.3300405165728402
928	0.873521151640069	D61D:K64H:E80K	7.0	-89.14976424604835	D61D:K64H:E80K	-10.317681516738958	D61D:K64H:E80K	1.1254972	D61D:K64H:E80K	-1.3273169124827666
929	0.8683541761655532	D61D:K64H:E80L	4.0	-106.09994987875403	D61D:K64H:E80L	-12.68424014248012	D61D:K64H:E80L	1.1215776	D61D:K64H:E80L	-1.3325315587660846
930	0.798484733632488	D61D:K64H:E80M	4.0	-95.78913282782018	D61D:K64H:E80M	-13.927136228541713	D61D:K64H:E80M	1.1311711	D61D:K64H:E80M	-1.3717466466567096
931	0.7639350634563746	D61D:K64H:E80N	6.0	-118.8415344658512	D61D:K64H:E80N	-12.954910397216736	D61D:K64H:E80N	1.1393322	D61D:K64H:E80N	-1.3863292918485757
932	0.1226720592413423	D61D:K64H:E80P	6.0	-186.94769987493936	D61D:K64H:E80P	-15.935044497120089	D61D:K64H:E80P	1.139898	D61D:K64H:E80P	-1.4544580796185662
933	0.9105563657399472	D61D:K64H:E80Q	8.0	-73.43859109312476	D61D:K64H:E80Q	-12.0526100735442	D61D:K64H:E80Q	1.0991834	D61D:K64H:E80Q	-1.320432954676011
934	0.8690462305233804	D61D:K64H:E80R	6.0	-98.04921745687903	D61D:K64H:E80R	-10.549545420290087	D61D:K64H:E80R	1.1102185	D61D:K64H:E80R	-1.3157362994025736
935	0.8600909153620936	D61D:K64H:E80S	6.0	-103.22582182318153	D61D:K64H:E80S	-12.405757431974052	D61D:K64H:E80S	1.1301025	D61D:K64H:E80S	-1.3473922729492187
936	0.878854621064121	D61D:K64H:E80T	5.0	-100.86856521994055	D61D:K64H:E80T	-11.95669747843931	D61D:K64H:E80T	1.1247388	D61D:K64H:E80T	-1.31460158404182
937	0.8627082904063875	D61D:K64H:E80V	3.0	-101.65640797048987	D61D:K64H:E80V	-13.426053458228123	D61D:K64H:E80V	1.1013688	D61D:K64H:E80V	-1.312421910903033
938	0.802740519196663	D61D:K64H:E80W	3.0	-148.16433205038487	D61D:K64H:E80W	-13.893402693880487	D61D:K64H:E80W	1.1336833	D61D:K64H:E80W	-1.3978890811695772
939	0.8209153299090038	D61D:K64H:E80Y	4.0	-130.71305384069862	D61D:K64H:E80Y	-13.079097041736532	D61D:K64H:E80Y	1.1546354	D61D:K64H:E80Y	-1.3885004380170036
940	0.9481636193564512	D61D:K64I:E80A	3.0	-93.82990211874426	D61D:K64I:E80A	-6.870497770811198	D61D:K64I:E80A	1.091359	D61D:K64I:E80A	-1.3065531113568474
941	0.9388508151186352	D61D:K64I:E80C	1.0	-120.76646952063024	D61D:K64I:E80C	-11.814248917466102	D61D:K64I:E80C	1.1212635	D61D:K64I:E80C	-1.385351921530331
942	0.9276996225637364	D61D:K64I:E80D	6.0	-110.8759917679447	D61D:K64I:E80D	-6.88641890148574	D61D:K64I:E80D	1.1187508	D61D:K64I:E80D	-1.3114121380974264
943	1.0101912682933774	D61D:K64I:E80E	10.0	-56.47924367815436	D61D:K64I:E80E	-2.5189359484938905	D61D:K64I:E80E	1.0506442	D61D:K64I:E80E	-1.2729307286879596
944	0.9401761686845312	D61D:K64I:E80F	1.0	-135.70345463186683	D61D:K64I:E80F	-10.198615550056276	D61D:K64I:E80F	1.129985	D61D:K64I:E80F	-1.3614583632525277
945	0.887788802620831	D61D:K64I:E80G	2.0	-134.32642263800085	D61D:K64I:E80G	-7.729189855686855	D61D:K64I:E80G	1.1241741	D61D:K64I:E80G	-1.3726280661190258
946	0.9606858280313146	D61D:K64I:E80H	4.0	-115.48163074881018	D61D:K64I:E80H	-7.704314202332171	D61D:K64I:E80H	1.1183485	D61D:K64I:E80H	-1.3395022223977482
947	0.9635365191517392	D61D:K64I:E80I	1.0	-107.03054890066565	D61D:K64I:E80I	-10.17724257305963	D61D:K64I:E80I	1.1050206	D61D:K64I:E80I	-1.3001480102539062
948	0.932196140207148	D61D:K64I:E80K	5.0	-89.86388654142799	D61D:K64I:E80K	-6.234282047575107	D61D:K64I:E80K	1.1088026	D61D:K64I:E80K	-1.3012368594898898
949	0.9708410702365378	D61D:K64I:E80L	2.0	-106.81407217413367	D61D:K64I:E80L	-8.547376785543747	D61D:K64I:E80L	1.0934293	D61D:K64I:E80L	-1.305264731014476
950	0.9354900275024696	D61D:K64I:E80M	2.0	-96.50325512319982	D61D:K64I:E80M	-9.798541613488853	D61D:K64I:E80M	1.1280935	D61D:K64I:E80M	-1.3434375538545495
951	0.9207388510819596	D61D:K64I:E80N	4.0	-119.55565676123084	D61D:K64I:E80N	-8.815373346929846	D61D:K64I:E80N	1.1397966	D61D:K64I:E80N	-1.3581683888154872
952	0.2615416277813173	D61D:K64I:E80P	4.0	-187.661822170319	D61D:K64I:E80P	-11.814248917466102	D61D:K64I:E80P	1.1223285	D61D:K64I:E80P	-1.4278095020967372
953	0.993629249179581	D61D:K64I:E80Q	6.0	-74.1527133885044	D61D:K64I:E80Q	-7.965663720562588	D61D:K64I:E80Q	1.096696	D61D:K64I:E80Q	-1.2943614286534926
954	0.9458256755197674	D61D:K64I:E80R	4.0	-98.76333975225867	D61D:K64I:E80R	-6.562012120673899	D61D:K64I:E80R	1.1160374	D61D:K64I:E80R	-1.2901649026309745
955	0.9487611261861304	D61D:K64I:E80S	4.0	-103.93994411856117	D61D:K64I:E80S	-8.276354918227298	D61D:K64I:E80S	1.1019123	D61D:K64I:E80S	-1.3200258142807904
956	0.958800390476236	D61D:K64I:E80T	3.0	-101.58268751532019	D61D:K64I:E80T	-7.837593427218962	D61D:K64I:E80T	1.1051339	D61D:K64I:E80T	-1.2875036800608914
957	0.9540752790288816	D61D:K64I:E80V	1.0	-102.3705302658695	D61D:K64I:E80V	-9.222802558055264	D61D:K64I:E80V	1.1248116	D61D:K64I:E80V	-1.2843901690314798
958	0.9212249452897572	D61D:K64I:E80W	1.0	-148.8784543457645	D61D:K64I:E80W	-9.779726307140663	D61D:K64I:E80W	1.1309862	D61D:K64I:E80W	-1.3721919340245865
959	0.9350034865472276	D61D:K64I:E80Y	2.0	-131.42717613607826	D61D:K64I:E80Y	-8.989672397357936	D61D:K64I:E80Y	1.1403865	D61D:K64I:E80Y	-1.360892890481388
960	0.9707573491889456	D61D:K64K:E80A	11.0	-41.15196437269628	D61D:K64K:E80A	-4.573504487372702	D61D:K64K:E80A	1.0651199	D61D:K64K:E80A	-1.2656412461224724
961	0.9573885039036604	D61D:K64K:E80C	9.0	-68.08853177458226	D61D:K64K:E80C	-9.444225751185511	D61D:K64K:E80C	1.106531	D61D:K64K:E80C	-1.349168665268842
962	0.9751401174210694	D61D:K64K:E80D	14.0	-58.198054021896716	D61D:K64K:E80D	-4.564813561955816	D61D:K64K:E80D	1.0791237	D61D:K64K:E80D	-1.2712152817670035
963	1.0	D61D:K64K:E80E	18.0	-3.8013059321063807	D61D:K64K:E80E	0.0	D61D:K64K:E80E	1.0391912	D61D:K64K:E80E	-1.2308620677274815
964	0.9529942606439226	D61D:K64K:E80F	9.0	-83.02551688581885	D61D:K64K:E80F	-7.846712807069707	D61D:K64K:E80F	1.105525	D61D:K64K:E80F	-1.3225954841164982
965	0.9531849599738856	D61D:K64K:E80G	10.0	-81.64848489195288	D61D:K64K:E80G	-5.333898148324806	D61D:K64K:E80G	1.0967457	D61D:K64K:E80G	-1.332089412913603
966	0.980169428991434	D61D:K64K:E80H	12.0	-62.803693002762195	D61D:K64K:E80H	-5.403537650039652	D61D:K64K:E80H	1.0945095	D61D:K64K:E80H	-1.301311896829044
967	0.9668766519244628	D61D:K64K:E80I	9.0	-54.35261115461767	D61D:K64K:E80I	-7.816794618789572	D61D:K64K:E80I	1.0780079	D61D:K64K:E80I	-1.2630267872529872
968	0.958125025068061	D61D:K64K:E80K	13.0	-37.18594879538001	D61D:K64K:E80K	-3.7977040216501337	D61D:K64K:E80K	1.0821277	D61D:K64K:E80K	-1.259452730066636
969	0.9739520995873954	D61D:K64K:E80L	10.0	-54.13613442808569	D61D:K64K:E80L	-6.183918924303725	D61D:K64K:E80L	1.0707481	D61D:K64K:E80L	-1.2659486658432904
970	0.9427028081138572	D61D:K64K:E80M	10.0	-43.82531737715184	D61D:K64K:E80M	-7.438634618634751	D61D:K64K:E80M	1.0773414	D61D:K64K:E80M	-1.3046927059397977
971	0.9707011878441228	D61D:K64K:E80N	12.0	-66.87771901518285	D61D:K64K:E80N	-6.480169697570091	D61D:K64K:E80N	1.0910692	D61D:K64K:E80N	-1.3204796286190257
972	0.801000520304269	D61D:K64K:E80P	12.0	-134.983884424271	D61D:K64K:E80P	-9.444225751185511	D61D:K64K:E80P	1.0928195	D61D:K64K:E80P	-1.3889445585363052
973	0.9874143353897592	D61D:K64K:E80Q	14.0	-21.474775642456414	D61D:K64K:E80Q	-5.573179864150006	D61D:K64K:E80Q	1.0589873	D61D:K64K:E80Q	-1.2538160436293655
974	0.9757428457588384	D61D:K64K:E80R	12.0	-46.08540200621069	D61D:K64K:E80R	-4.081183034635615	D61D:K64K:E80R	1.0793859	D61D:K64K:E80R	-1.249944440056296
975	0.9758220727564844	D61D:K64K:E80S	12.0	-51.26200637251319	D61D:K64K:E80S	-5.942987291229656	D61D:K64K:E80S	1.0748329	D61D:K64K:E80S	-1.2811223647173713
976	0.978004194236196	D61D:K64K:E80T	11.0	-48.90474976927221	D61D:K64K:E80T	-5.433647256053519	D61D:K64K:E80T	1.0655591	D61D:K64K:E80T	-1.248374400419347
977	0.9895274037436724	D61D:K64K:E80V	9.0	-49.692592519821524	D61D:K64K:E80V	-6.938320027387817	D61D:K64K:E80V	1.0773053	D61D:K64K:E80V	-1.2458312090705423
978	0.9669705300640864	D61D:K64K:E80W	9.0	-96.20051659971654	D61D:K64K:E80W	-7.404729670728557	D61D:K64K:E80W	1.1014854	D61D:K64K:E80W	-1.3317512063419117
979	0.9737192994571264	D61D:K64K:E80Y	10.0	-78.74923839003029	D61D:K64K:E80Y	-6.596422656650248	D61D:K64K:E80Y	1.1065592	D61D:K64K:E80Y	-1.3222853716681986
980	0.9124990956683164	D61D:K64L:E80A	3.0	-86.2684358063358	D61D:K64L:E80A	-7.430801762471674	D61D:K64L:E80A	1.079788	D61D:K64L:E80A	-1.2700465482823988
981	0.8596471035776948	D61D:K64L:E80C	1.0	-113.2050032082218	D61D:K64L:E80C	-12.348638220473733	D61D:K64L:E80C	1.1016641	D61D:K64L:E80C	-1.3516831341911764
982	0.8760213348359308	D61D:K64L:E80D	6.0	-103.31452545553624	D61D:K64L:E80D	-7.401432074708282	D61D:K64L:E80D	1.0999799	D61D:K64L:E80D	-1.2763255399816176
983	0.9822580775920944	D61D:K64L:E80E	10.0	-48.917777365745906	D61D:K64L:E80E	-2.9346011279849336	D61D:K64L:E80E	1.0153917	D61D:K64L:E80E	-1.2358928007238053
984	0.8795630247647486	D61D:K64L:E80F	1.0	-128.14198831945836	D61D:K64L:E80F	-10.75986670981365	D61D:K64L:E80F	1.0782832	D61D:K64L:E80F	-1.326531084846048
985	0.7370631426463292	D61D:K64L:E80G	2.0	-126.76495632559241	D61D:K64L:E80G	-8.282917690172326	D61D:K64L:E80G	1.0840588	D61D:K64L:E80G	-1.3361728443818934
986	0.900732759341765	D61D:K64L:E80H	4.0	-107.92016443640172	D61D:K64L:E80H	-8.288555947394343	D61D:K64L:E80H	1.0924113	D61D:K64L:E80H	-1.3046133602366727
987	0.9115627837124888	D61D:K64L:E80I	1.0	-99.4690825882572	D61D:K64L:E80I	-10.697710610169452	D61D:K64L:E80I	1.0693992	D61D:K64L:E80I	-1.266963913861443
988	0.8751122943871954	D61D:K64L:E80K	5.0	-82.30242022901953	D61D:K64L:E80K	-6.775384896522155	D61D:K64L:E80K	1.0742652	D61D:K64L:E80K	-1.2645083259133731
989	0.9134691901149514	D61D:K64L:E80L	2.0	-99.25260586172521	D61D:K64L:E80L	-9.144628335838206	D61D:K64L:E80L	1.0709685	D61D:K64L:E80L	-1.2695025275735294
990	0.8887394095104462	D61D:K64L:E80M	2.0	-88.94178881079137	D61D:K64L:E80M	-10.336192524393482	D61D:K64L:E80M	1.0864878	D61D:K64L:E80M	-1.308798397288603
991	0.8318049097677674	D61D:K64L:E80N	4.0	-111.99419044882238	D61D:K64L:E80N	-9.40276725289732	D61D:K64L:E80N	1.1009548	D61D:K64L:E80N	-1.3247794656192555
992	0.1221808853635076	D61D:K64L:E80P	4.0	-180.10035585791053	D61D:K64L:E80P	-12.348638220473733	D61D:K64L:E80P	1.0866888	D61D:K64L:E80P	-1.3923511280732996
993	0.9194085825286428	D61D:K64L:E80Q	6.0	-66.59124707609594	D61D:K64L:E80Q	-8.414483775093686	D61D:K64L:E80Q	1.0652186	D61D:K64L:E80Q	-1.2582155115464155
994	0.8710202538952817	D61D:K64L:E80R	4.0	-91.20187343985022	D61D:K64L:E80R	-7.020703468064312	D61D:K64L:E80R	1.0801246	D61D:K64L:E80R	-1.253362049775965
995	0.8875054293971699	D61D:K64L:E80S	4.0	-96.37847780615272	D61D:K64L:E80S	-8.814651383640012	D61D:K64L:E80S	1.0777632	D61D:K64L:E80S	-1.285492930692785
996	0.9092219712375734	D61D:K64L:E80T	3.0	-94.02122120291173	D61D:K64L:E80T	-8.345709103683475	D61D:K64L:E80T	1.0548049	D61D:K64L:E80T	-1.252927084530101
997	0.921751648665066	D61D:K64L:E80V	1.0	-94.80906395346105	D61D:K64L:E80V	-9.8717098171619	D61D:K64L:E80V	1.0703571	D61D:K64L:E80V	-1.249338576372932
998	0.8128269456301678	D61D:K64L:E80W	1.0	-141.31698803335607	D61D:K64L:E80W	-10.321360224159434	D61D:K64L:E80W	1.091535	D61D:K64L:E80W	-1.3350412705365349
999	0.8713303443736113	D61D:K64L:E80Y	2.0	-123.86570982366982	D61D:K64L:E80Y	-9.422924925667758	D61D:K64L:E80Y	1.085943	D61D:K64L:E80Y	-1.3258713666130515
1000	0.9467515682440092	D61D:K64M:E80A	5.0	-65.86809982687413	D61D:K64M:E80A	-8.490177908854093	D61D:K64M:E80A	1.0994455	D61D:K64M:E80A	-1.245891885196461
1001	0.9030218600359264	D61D:K64M:E80C	3.0	-92.80466722876011	D61D:K64M:E80C	-13.40749653498824	D61D:K64M:E80C	1.1015418	D61D:K64M:E80C	-1.326204277487362
1002	0.9054162756891972	D61D:K64M:E80D	8.0	-82.91418947607457	D61D:K64M:E80D	-8.532561210755375	D61D:K64M:E80D	1.0951025	D61D:K64M:E80D	-1.2510167738970588
1003	0.9780539343544328	D61D:K64M:E80E	12.0	-28.517441386284233	D61D:K64M:E80E	-4.063156904274365	D61D:K64M:E80E	1.0565836	D61D:K64M:E80E	-1.211737958122702
1004	0.9057378295539684	D61D:K64M:E80F	3.0	-107.7416523399967	D61D:K64M:E80F	-11.810208987291844	D61D:K64M:E80F	1.1174603	D61D:K64M:E80F	-1.3019896563361673
1005	0.8368309337187143	D61D:K64M:E80G	4.0	-106.36462034613072	D61D:K64M:E80G	-9.299035912757972	D61D:K64M:E80G	1.120927	D61D:K64M:E80G	-1.311562302533318
1006	0.925136657060691	D61D:K64M:E80H	6.0	-87.51982845694005	D61D:K64M:E80H	-9.337491884827614	D61D:K64M:E80H	1.1006004	D61D:K64M:E80H	-1.2798257266773898
1007	0.9325121977643164	D61D:K64M:E80I	3.0	-79.06874660879552	D61D:K64M:E80I	-11.780569863301936	D61D:K64M:E80I	1.0742531	D61D:K64M:E80I	-1.2422423418830424
1008	0.9247172892304236	D61D:K64M:E80K	7.0	-61.90208424955786	D61D:K64M:E80K	-7.787760979786981	D61D:K64M:E80K	1.0959697	D61D:K64M:E80K	-1.2400642843807446
1009	0.932142307135722	D61D:K64M:E80L	4.0	-78.85226988226354	D61D:K64M:E80L	-10.162469630449776	D61D:K64M:E80L	1.0714011	D61D:K64M:E80L	-1.245626382266774
1010	0.9097933038593952	D61D:K64M:E80M	4.0	-68.54145283132969	D61D:K64M:E80M	-11.372279702058222	D61D:K64M:E80M	1.1003568	D61D:K64M:E80M	-1.283077195111443
1011	0.8923406409837105	D61D:K64M:E80N	6.0	-91.5938544693607	D61D:K64M:E80N	-10.443048190783884	D61D:K64M:E80N	1.1075041	D61D:K64M:E80N	-1.299602822696461
1012	0.1692149910576993	D61D:K64M:E80P	6.0	-159.70001987844887	D61D:K64M:E80P	-13.40749653498824	D61D:K64M:E80P	1.1117587	D61D:K64M:E80P	-1.3681893741383273
1013	0.9460172150602992	D61D:K64M:E80Q	8.0	-46.19091109663427	D61D:K64M:E80Q	-9.52913841875852	D61D:K64M:E80Q	1.0790019	D61D:K64M:E80Q	-1.2335788502412683
1014	0.9178834658703924	D61D:K64M:E80R	6.0	-70.80153746038854	D61D:K64M:E80R	-7.994066559971543	D61D:K64M:E80R	1.105589	D61D:K64M:E80R	-1.2293220968807446
1015	0.9332734929695744	D61D:K64M:E80S	6.0	-75.97814182669104	D61D:K64M:E80S	-9.848316637508104	D61D:K64M:E80S	1.099337	D61D:K64M:E80S	-1.2607499964096966
1016	0.942731224888572	D61D:K64M:E80T	5.0	-73.62088522345006	D61D:K64M:E80T	-9.437949801125797	D61D:K64M:E80T	1.0826471	D61D:K64M:E80T	-1.228237017463235
1017	0.9380969877909676	D61D:K64M:E80V	3.0	-74.40872797399938	D61D:K64M:E80V	-10.901949873470585	D61D:K64M:E80V	1.094263	D61D:K64M:E80V	-1.2252511417164522
1018	0.8886789040267682	D61D:K64M:E80W	3.0	-120.91665205389438	D61D:K64M:E80W	-11.368115976190891	D61D:K64M:E80W	1.1203719	D61D:K64M:E80W	-1.31083885641659
1019	0.901390174309632	D61D:K64M:E80Y	4.0	-103.46537384420813	D61D:K64M:E80Y	-10.55928605778172	D61D:K64M:E80Y	1.1082624	D61D:K64M:E80Y	-1.301217202579274
1020	0.8826308998017348	D61D:K64N:E80A	6.0	-88.54055437475623	D61D:K64N:E80A	-11.700155877537329	D61D:K64N:E80A	1.128618	D61D:K64N:E80A	-1.32807814654182
1021	0.8444046903922994	D61D:K64N:E80C	4.0	-115.4771217766422	D61D:K64N:E80C	-16.594952395881137	D61D:K64N:E80C	1.1292785	D61D:K64N:E80C	-1.40926217471852
1022	0.8243839802037318	D61D:K64N:E80D	9.0	-105.58664402395667	D61D:K64N:E80D	-11.7124052701256	D61D:K64N:E80D	1.1324935	D61D:K64N:E80D	-1.3321386898265166
1023	0.9433087229156444	D61D:K64N:E80E	13.0	-51.18989593416633	D61D:K64N:E80E	-7.215483042586129	D61D:K64N:E80E	1.0752827	D61D:K64N:E80E	-1.2939997953527114
1024	0.8586313501903278	D61D:K64N:E80F	4.0	-130.4141068878788	D61D:K64N:E80F	-14.996464057840058	D61D:K64N:E80F	1.1223423	D61D:K64N:E80F	-1.384834110035616
1025	0.3875228672291179	D61D:K64N:E80G	5.0	-129.03707489401282	D61D:K64N:E80G	-12.506864352617413	D61D:K64N:E80G	1.1345699	D61D:K64N:E80G	-1.3938209084903492
1026	0.8620356761313224	D61D:K64N:E80H	7.0	-110.19228300482214	D61D:K64N:E80H	-12.522577040159376	D61D:K64N:E80H	1.1375191	D61D:K64N:E80H	-1.3617917229147518
1027	0.8917346993406094	D61D:K64N:E80I	4.0	-101.74120115667762	D61D:K64N:E80I	-14.966476146575587	D61D:K64N:E80I	1.1132998	D61D:K64N:E80I	-1.3250484690946691
1028	0.8243087800395983	D61D:K64N:E80K	8.0	-84.57453879743996	D61D:K64N:E80K	-10.949693844566356	D61D:K64N:E80K	1.1106807	D61D:K64N:E80K	-1.3223035924574909
1029	0.8984709016631169	D61D:K64N:E80L	5.0	-101.52472443014564	D61D:K64N:E80L	-13.344033628178297	D61D:K64N:E80L	1.1324856	D61D:K64N:E80L	-1.3283555872300092
1030	0.8800557860775761	D61D:K64N:E80M	5.0	-91.21390737921179	D61D:K64N:E80M	-14.587021647594156	D61D:K64N:E80M	1.1320926	D61D:K64N:E80M	-1.3669230741613052
1031	0.6783716114627444	D61D:K64N:E80N	7.0	-114.2663090172428	D61D:K64N:E80N	-13.614636356149276	D61D:K64N:E80N	1.1417747	D61D:K64N:E80N	-1.3809125114889709
1032	0.0812935623400508	D61D:K64N:E80P	7.0	-182.37247442633097	D61D:K64N:E80P	-16.594952395881137	D61D:K64N:E80P	1.1422217	D61D:K64N:E80P	-1.4503855088177848
1033	0.8860760220664851	D61D:K64N:E80Q	9.0	-68.86336564451636	D61D:K64N:E80Q	-12.711547080194578	D61D:K64N:E80Q	1.1104497	D61D:K64N:E80Q	-1.31566260842716
1034	0.7716463965695017	D61D:K64N:E80R	7.0	-93.47399200827064	D61D:K64N:E80R	-11.24379966815468	D61D:K64N:E80R	1.1266001	D61D:K64N:E80R	-1.311300838694853
1035	0.8239556054159524	D61D:K64N:E80S	7.0	-98.65059637457314	D61D:K64N:E80S	-13.064860390062677	D61D:K64N:E80S	1.1217219	D61D:K64N:E80S	-1.3420840095071231
1036	0.871867672428754	D61D:K64N:E80T	6.0	-96.29333977133216	D61D:K64N:E80T	-12.61654023284791	D61D:K64N:E80T	1.1013355	D61D:K64N:E80T	-1.3095128676470589
1037	0.8824834692863964	D61D:K64N:E80V	4.0	-97.08118252188147	D61D:K64N:E80V	-14.086001469826442	D61D:K64N:E80V	1.1219286	D61D:K64N:E80V	-1.3081167782054228
1038	0.747229320839854	D61D:K64N:E80W	4.0	-143.58910660177648	D61D:K64N:E80W	-14.553323126980104	D61D:K64N:E80W	1.1508241	D61D:K64N:E80W	-1.3942512960994944
1039	0.8751551699209055	D61D:K64N:E80Y	5.0	-126.13782839209023	D61D:K64N:E80Y	-13.738953605388817	D61D:K64N:E80Y	1.1444141	D61D:K64N:E80Y	-1.3840011596679689
1040	0.1184586110524665	D61D:K64P:E80A	5.0	-226.29132427603182	D61D:K64P:E80A	-10.42715351912193	D61D:K64P:E80A	1.1164187	D61D:K64P:E80A	-1.414330426384421
1041	0.0842878915771545	D61D:K64P:E80C	3.0	-253.2278916779178	D61D:K64P:E80C	-15.313248159325669	D61D:K64P:E80C	1.1314367	D61D:K64P:E80C	-1.4959513944738052
1042	0.0285384401341047	D61D:K64P:E80D	8.0	-243.33741392523225	D61D:K64P:E80D	-10.436183657628137	D61D:K64P:E80D	1.1260499	D61D:K64P:E80D	-1.4204804364372705
1043	0.2198733810356207	D61D:K64P:E80E	12.0	-188.94066583544193	D61D:K64P:E80E	-5.928369058674434	D61D:K64P:E80E	1.0756027	D61D:K64P:E80E	-1.3810608807732077
1044	0.0949460704173173	D61D:K64P:E80F	3.0	-268.1648767891544	D61D:K64P:E80F	-13.715049816288229	D61D:K64P:E80F	1.1270826	D61D:K64P:E80F	-1.4707778033088237
1045	0.0706418403502916	D61D:K64P:E80G	4.0	-266.78784479528844	D61D:K64P:E80G	-11.232404113950906	D61D:K64P:E80G	1.1512077	D61D:K64P:E80G	-1.4800525440889247
1046	0.1048423655264775	D61D:K64P:E80H	6.0	-247.94305290609773	D61D:K64P:E80H	-11.158706102345604	D61D:K64P:E80H	1.130578	D61D:K64P:E80H	-1.44871727438534
1047	0.1981537509704146	D61D:K64P:E80I	3.0	-239.4919710579532	D61D:K64P:E80I	-13.685062743345044	D61D:K64P:E80I	1.1135623	D61D:K64P:E80I	-1.411650983025046
1048	0.0578863031822638	D61D:K64P:E80K	7.0	-222.32530869871556	D61D:K64P:E80K	-9.713293498964047	D61D:K64P:E80K	1.114527	D61D:K64P:E80K	-1.4089271096622242
1049	0.1517087508339494	D61D:K64P:E80L	4.0	-239.27549433142124	D61D:K64P:E80L	-12.065144236577908	D61D:K64P:E80L	1.113843	D61D:K64P:E80L	-1.413566499597886
1050	0.1220581311562066	D61D:K64P:E80M	4.0	-228.9646772804874	D61D:K64P:E80M	-13.305786314491344	D61D:K64P:E80M	1.1457849	D61D:K64P:E80M	-1.4534967759076287
1051	0.0709478024359959	D61D:K64P:E80N	6.0	-252.0170789185184	D61D:K64P:E80N	-12.338368532065942	D61D:K64P:E80N	1.1388375	D61D:K64P:E80N	-1.468955903894761
1052	-0.0029717182579785	D61D:K64P:E80P	6.0	-320.1232443276066	D61D:K64P:E80P	-15.313248159325669	D61D:K64P:E80P	1.1288562	D61D:K64P:E80P	-1.5362733728745404
1053	0.1794982663239306	D61D:K64P:E80Q	8.0	-206.61413554579195	D61D:K64P:E80Q	-11.437583067658124	D61D:K64P:E80Q	1.1071011	D61D:K64P:E80Q	-1.402713192210478
1054	0.0537128019810746	D61D:K64P:E80R	6.0	-231.22476190954623	D61D:K64P:E80R	-9.938723257830134	D61D:K64P:E80R	1.1395514	D61D:K64P:E80R	-1.3975744808421415
1055	0.077598197690327	D61D:K64P:E80S	6.0	-236.40136627584874	D61D:K64P:E80S	-11.794274161104113	D61D:K64P:E80S	1.1184053	D61D:K64P:E80S	-1.4298859540153952
1056	0.1014902952841073	D61D:K64P:E80T	5.0	-234.04410967260776	D61D:K64P:E80T	-11.336800656135892	D61D:K64P:E80T	1.1177491	D61D:K64P:E80T	-1.3970443725585937
1057	0.1379977926157695	D61D:K64P:E80V	3.0	-234.83195242315708	D61D:K64P:E80V	-12.80491536941554	D61D:K64P:E80V	1.114799	D61D:K64P:E80V	-1.3940514059627758
1058	0.0361333697647847	D61D:K64P:E80W	3.0	-281.3398765030521	D61D:K64P:E80W	-13.2722204287129	D61D:K64P:E80W	1.1467719	D61D:K64P:E80W	-1.4786089728860294
1059	0.0862785601623902	D61D:K64P:E80Y	4.0	-263.8885982933658	D61D:K64P:E80Y	-12.459981061874714	D61D:K64P:E80Y	1.1256498	D61D:K64P:E80Y	-1.4700364954331342
1060	0.9055441526035932	D61D:K64Q:E80A	7.0	-64.87881149679602	D61D:K64Q:E80A	-9.55915620396263	D61D:K64Q:E80A	1.1045045	D61D:K64Q:E80A	-1.2737576652975644
1061	0.887175604360271	D61D:K64Q:E80C	5.0	-91.81537889868201	D61D:K64Q:E80C	-14.440778930978922	D61D:K64Q:E80C	1.1200097	D61D:K64Q:E80C	-1.3556895536534928
1062	0.902985075567944	D61D:K64Q:E80D	10.0	-81.92490114599646	D61D:K64Q:E80D	-9.575827800887057	D61D:K64Q:E80D	1.1129932	D61D:K64Q:E80D	-1.278715156106388
1063	0.9471380701260456	D61D:K64Q:E80E	14.0	-27.528153056206122	D61D:K64Q:E80E	-5.102034331299365	D61D:K64Q:E80E	1.0690175	D61D:K64Q:E80E	-1.240036818560432
1064	0.8830283242762675	D61D:K64Q:E80F	5.0	-106.75236400991858	D61D:K64Q:E80F	-12.843730632441291	D61D:K64Q:E80F	1.0979549	D61D:K64Q:E80F	-1.3308258056640625
1065	0.8031386203738463	D61D:K64Q:E80G	6.0	-105.37533201605262	D61D:K64Q:E80G	-10.353176428528968	D61D:K64Q:E80G	1.111502	D61D:K64Q:E80G	-1.339747709386489
1066	0.9188183225183728	D61D:K64Q:E80H	8.0	-86.53054012686194	D61D:K64Q:E80H	-10.378208606882254	D61D:K64Q:E80H	1.1267011	D61D:K64Q:E80H	-1.3082504272460938
1067	0.916119588035896	D61D:K64Q:E80I	5.0	-78.07945827871741	D61D:K64Q:E80I	-12.813170140201692	D61D:K64Q:E80I	1.0811572	D61D:K64Q:E80I	-1.271623499253217
1068	0.9050265291777146	D61D:K64Q:E80K	9.0	-60.91279591947975	D61D:K64Q:E80K	-8.827796532044886	D61D:K64Q:E80K	1.090688	D61D:K64Q:E80K	-1.2685176176183364
1069	0.940245371057414	D61D:K64Q:E80L	6.0	-77.86298155218543	D61D:K64Q:E80L	-11.19392525893636	D61D:K64Q:E80L	1.0771788	D61D:K64Q:E80L	-1.2738154691808363
1070	0.8538178608028134	D61D:K64Q:E80M	6.0	-67.55216450125158	D61D:K64Q:E80M	-12.434382964956969	D61D:K64Q:E80M	1.0959473	D61D:K64Q:E80M	-1.3132239846622242
1071	0.8513141911340246	D61D:K64Q:E80N	8.0	-90.6045661392826	D61D:K64Q:E80N	-11.395822202692216	D61D:K64Q:E80N	1.1236668	D61D:K64Q:E80N	-1.3280044555664063
1072	0.1186435125346629	D61D:K64Q:E80P	8.0	-158.71073154837075	D61D:K64Q:E80P	-14.440778930978922	D61D:K64Q:E80P	1.1389475	D61D:K64Q:E80P	-1.396520367790671
1073	0.916738182929083	D61D:K64Q:E80Q	10.0	-45.201622766556156	D61D:K64Q:E80Q	-10.552177837409545	D61D:K64Q:E80Q	1.0944177	D61D:K64Q:E80Q	-1.2613743501551011
1074	0.8864394326260673	D61D:K64Q:E80R	8.0	-69.81224913031043	D61D:K64Q:E80R	-9.08555123762926	D61D:K64Q:E80R	1.0918206	D61D:K64Q:E80R	-1.257476178337546
1075	0.918073170081598	D61D:K64Q:E80S	8.0	-74.98885349661293	D61D:K64Q:E80S	-10.921595363965023	D61D:K64Q:E80S	1.1047546	D61D:K64Q:E80S	-1.289056037454044
1076	0.9196314530968012	D61D:K64Q:E80T	7.0	-72.63159689337195	D61D:K64Q:E80T	-10.469168815005103	D61D:K64Q:E80T	1.1057111	D61D:K64Q:E80T	-1.2563257553998162
1077	0.93181457717939	D61D:K64Q:E80V	5.0	-73.41943964392127	D61D:K64Q:E80V	-11.934163959187572	D61D:K64Q:E80V	1.0877988	D61D:K64Q:E80V	-1.253984967400046
1078	0.8839139542777985	D61D:K64Q:E80W	5.0	-119.92736372381628	D61D:K64Q:E80W	-12.349035475752316	D61D:K64Q:E80W	1.1031694	D61D:K64Q:E80W	-1.339307358685662
1079	0.8826306086534904	D61D:K64Q:E80Y	6.0	-102.47608551413003	D61D:K64Q:E80Y	-11.57243579740316	D61D:K64Q:E80Y	1.1225189	D61D:K64Q:E80Y	-1.3304496316348806
1080	0.9539309564774542	D61D:K64R:E80A	9.0	-49.49657248884617	D61D:K64R:E80A	-8.307679001161887	D61D:K64R:E80A	1.0865022	D61D:K64R:E80A	-1.244661039464614
1081	0.9329523383797116	D61D:K64R:E80C	7.0	-76.43313989073215	D61D:K64R:E80C	-13.189547649666563	D61D:K64R:E80C	1.0952051	D61D:K64R:E80C	-1.3279427921070772
1082	0.9456753243446844	D61D:K64R:E80D	12.0	-66.54266213804661	D61D:K64R:E80D	-8.324225426469638	D61D:K64R:E80D	1.0929992	D61D:K64R:E80D	-1.2511186487534467
1083	1.0026420643236045	D61D:K64R:E80E	16.0	-12.145914048256273	D61D:K64R:E80E	-3.772773525277444	D61D:K64R:E80E	1.0371473	D61D:K64R:E80E	-1.2108817605411306
1084	0.9291186542870234	D61D:K64R:E80F	7.0	-91.37012500196873	D61D:K64R:E80F	-11.593440666270908	D61D:K64R:E80F	1.1007885	D61D:K64R:E80F	-1.3016627592198988
1085	0.9028148394777824	D61D:K64R:E80G	8.0	-89.99309300810276	D61D:K64R:E80G	-9.103715143523004	D61D:K64R:E80G	1.1024805	D61D:K64R:E80G	-1.3111307480755974
1086	0.95866597477788	D61D:K64R:E80H	10.0	-71.14830111891209	D61D:K64R:E80H	-9.090937915236282	D61D:K64R:E80H	1.0833825	D61D:K64R:E80H	-1.279866117589614
1087	0.9555004588807398	D61D:K64R:E80I	7.0	-62.69721927076756	D61D:K64R:E80I	-11.565982869717118	D61D:K64R:E80I	1.0756838	D61D:K64R:E80I	-1.24240525189568
1088	0.9493163281065152	D61D:K64R:E80K	11.0	-45.5305569115299	D61D:K64R:E80K	-7.585237053957826	D61D:K64R:E80K	1.0658855	D61D:K64R:E80K	-1.2396479887120864
1089	0.9599116760296776	D61D:K64R:E80L	8.0	-62.48074254423558	D61D:K64R:E80L	-9.948443234730805	D61D:K64R:E80L	1.0761245	D61D:K64R:E80L	-1.244380277745864
1090	0.9320555286235904	D61D:K64R:E80M	8.0	-52.16992549330173	D61D:K64R:E80M	-11.18878558259712	D61D:K64R:E80M	1.0697991	D61D:K64R:E80M	-1.284140822466682
1091	0.9101268042352216	D61D:K64R:E80N	10.0	-75.22232713133275	D61D:K64R:E80N	-10.17726613531704	D61D:K64R:E80N	1.100617	D61D:K64R:E80N	-1.3002246632295495
1092	0.2321984884424551	D61D:K64R:E80P	10.0	-143.3284925404209	D61D:K64R:E80P	-13.189547649666563	D61D:K64R:E80P	1.1090996	D61D:K64R:E80P	-1.367698310403263
1093	0.9621582564248424	D61D:K64R:E80Q	12.0	-29.819383758606307	D61D:K64R:E80Q	-9.305585062953469	D61D:K64R:E80Q	1.0596472	D61D:K64R:E80Q	-1.2331842759076286
1094	0.9406213026657414	D61D:K64R:E80R	10.0	-54.430010122360585	D61D:K64R:E80R	-7.797266252578993	D61D:K64R:E80R	1.0797975	D61D:K64R:E80R	-1.2281573127297791
1095	0.947668265646266	D61D:K64R:E80S	10.0	-59.606614488663084	D61D:K64R:E80S	-9.652687349975167	D61D:K64R:E80S	1.0798271	D61D:K64R:E80S	-1.2605203067555146
1096	0.9591196849274226	D61D:K64R:E80T	9.0	-57.2493578854221	D61D:K64R:E80T	-9.226619715111156	D61D:K64R:E80T	1.0784137	D61D:K64R:E80T	-1.2276649026309745
1097	0.9622646256356432	D61D:K64R:E80V	7.0	-58.037200635971416	D61D:K64R:E80V	-10.690497680356202	D61D:K64R:E80V	1.068429	D61D:K64R:E80V	-1.224551212086397
1098	0.9130610916629376	D61D:K64R:E80W	7.0	-104.54512471586642	D61D:K64R:E80W	-11.157118165814609	D61D:K64R:E80W	1.0967667	D61D:K64R:E80W	-1.3098445219152115
1099	0.9262491384758312	D61D:K64R:E80Y	8.0	-87.09384650618017	D61D:K64R:E80Y	-10.33683738372929	D61D:K64R:E80Y	1.0875708	D61D:K64R:E80Y	-1.3010682049919575
1100	0.9308010777751784	D61D:K64S:E80A	5.0	-81.29848207861366	D61D:K64S:E80A	-9.542685528136644	D61D:K64S:E80A	1.1237813	D61D:K64S:E80A	-1.303701961741728
1101	0.8521295479040832	D61D:K64S:E80C	3.0	-108.23504948049964	D61D:K64S:E80C	-14.429090367018944	D61D:K64S:E80C	1.1564238	D61D:K64S:E80C	-1.383836634018842
1102	0.8810963701736463	D61D:K64S:E80D	8.0	-98.3445717278141	D61D:K64S:E80D	-9.552037035795363	D61D:K64S:E80D	1.1161084	D61D:K64S:E80D	-1.3086178947897518
1103	0.9861236287603622	D61D:K64S:E80E	12.0	-43.94782363802376	D61D:K64S:E80E	-5.0325456452519575	D61D:K64S:E80E	1.0678004	D61D:K64S:E80E	-1.26998488482307
1104	0.8840032416310941	D61D:K64S:E80F	3.0	-123.17203459173624	D61D:K64S:E80F	-12.83079116027875	D61D:K64S:E80F	1.1201959	D61D:K64S:E80F	-1.3604606179630054
1105	0.6667928736652307	D61D:K64S:E80G	4.0	-121.79500259787025	D61D:K64S:E80G	-10.315038123455452	D61D:K64S:E80G	1.1473495	D61D:K64S:E80G	-1.36888329001034
1106	0.9145812435522712	D61D:K64S:E80H	6.0	-102.95021070867958	D61D:K64S:E80H	-10.359038364516891	D61D:K64S:E80H	1.124018	D61D:K64S:E80H	-1.3377243041992188
1107	0.9110337477553264	D61D:K64S:E80I	3.0	-94.49912886053505	D61D:K64S:E80I	-12.800778467204507	D61D:K64S:E80I	1.1087673	D61D:K64S:E80I	-1.301119187298943
1108	0.8880188787089534	D61D:K64S:E80K	7.0	-77.33246650129739	D61D:K64S:E80K	-8.823686158950295	D61D:K64S:E80K	1.1083714	D61D:K64S:E80K	-1.2980505550608916
1109	0.9211606522123608	D61D:K64S:E80L	4.0	-94.28265213400307	D61D:K64S:E80L	-11.1795740020425	D61D:K64S:E80L	1.1047441	D61D:K64S:E80L	-1.304025178797105
1110	0.8927169064338343	D61D:K64S:E80M	4.0	-83.97183508306922	D61D:K64S:E80M	-12.42143416583167	D61D:K64S:E80M	1.1191932	D61D:K64S:E80M	-1.342782503015855
1111	0.8005713048022314	D61D:K64S:E80N	6.0	-107.02423672110024	D61D:K64S:E80N	-11.45170033201066	D61D:K64S:E80N	1.1419348	D61D:K64S:E80N	-1.3566960054285386
1112	0.0691776922184098	D61D:K64S:E80P	6.0	-175.1304021301884	D61D:K64S:E80P	-14.429090367018944	D61D:K64S:E80P	1.14079	D61D:K64S:E80P	-1.4256266874425552
1113	0.9243759101120054	D61D:K64S:E80Q	8.0	-61.6212933483738	D61D:K64S:E80Q	-10.55212635668795	D61D:K64S:E80Q	1.0987965	D61D:K64S:E80Q	-1.291885555491728
1114	0.8562796664080456	D61D:K64S:E80R	6.0	-86.23191971212808	D61D:K64S:E80R	-9.05252656171433	D61D:K64S:E80R	1.1143554	D61D:K64S:E80R	-1.2869160371668198
1115	0.8930559890440773	D61D:K64S:E80S	6.0	-91.40852407843057	D61D:K64S:E80S	-10.903232654640306	D61D:K64S:E80S	1.1280915	D61D:K64S:E80S	-1.3175107170553768
1116	0.9154109571602456	D61D:K64S:E80T	5.0	-89.05126747518959	D61D:K64S:E80T	-10.45169483770951	D61D:K64S:E80T	1.1143621	D61D:K64S:E80T	-1.285684652889476
1117	0.9332785760124516	D61D:K64S:E80V	3.0	-89.8391102257389	D61D:K64S:E80V	-11.920474756461772	D61D:K64S:E80V	1.1213838	D61D:K64S:E80V	-1.2837881649241727
1118	0.8433221672394229	D61D:K64S:E80W	3.0	-136.3470343056339	D61D:K64S:E80W	-12.387813616656786	D61D:K64S:E80W	1.1462746	D61D:K64S:E80W	-1.3695036944221048
1119	0.8701815041481258	D61D:K64S:E80Y	4.0	-118.89575609594766	D61D:K64S:E80Y	-11.574515927208267	D61D:K64S:E80Y	1.1281015	D61D:K64S:E80Y	-1.3596942677217372
1120	0.9207500080325816	D61D:K64T:E80A	5.0	-70.1638896408695	D61D:K64T:E80A	-9.69441896287026	D61D:K64T:E80A	1.0859113	D61D:K64T:E80A	-1.296089262120864
1121	0.8717379709151708	D61D:K64T:E80C	3.0	-97.1004570427555	D61D:K64T:E80C	-14.579964053924414	D61D:K64T:E80C	1.1163342	D61D:K64T:E80C	-1.3765598072725185
1122	0.8730714456214993	D61D:K64T:E80D	8.0	-87.20997929006994	D61D:K64T:E80D	-9.70683018276759	D61D:K64T:E80D	1.1021115	D61D:K64T:E80D	-1.2997983147116268
1123	0.9814818947481024	D61D:K64T:E80E	12.0	-32.8132312002796	D61D:K64T:E80E	-5.206582921993686	D61D:K64T:E80E	1.0609744	D61D:K64T:E80E	-1.2624481201171875
1124	0.8956584427201735	D61D:K64T:E80F	3.0	-112.03744215399206	D61D:K64T:E80F	-12.981732507432753	D61D:K64T:E80F	1.1072842	D61D:K64T:E80F	-1.3531782262465533
1125	0.7513886253297131	D61D:K64T:E80G	4.0	-110.6604101601261	D61D:K64T:E80G	-10.496281215717318	D61D:K64T:E80G	1.1131947	D61D:K64T:E80G	-1.3610434139476102
1126	0.9241166572886932	D61D:K64T:E80H	6.0	-91.81561827093542	D61D:K64T:E80H	-10.511061839177271	D61D:K64T:E80H	1.1152108	D61D:K64T:E80H	-1.3291450051700369
1127	0.9288887129861852	D61D:K64T:E80I	3.0	-83.36453642279089	D61D:K64T:E80I	-12.951686733635142	D61D:K64T:E80I	1.0797842	D61D:K64T:E80I	-1.2936380722943477
1128	0.9025109641956832	D61D:K64T:E80K	7.0	-66.19787406355323	D61D:K64T:E80K	-8.956209294439759	D61D:K64T:E80K	1.1078173	D61D:K64T:E80K	-1.290703717400046
1129	0.939813056600559	D61D:K64T:E80L	4.0	-83.14805969625891	D61D:K64T:E80L	-11.330340808810432	D61D:K64T:E80L	1.0899597	D61D:K64T:E80L	-1.296475668514476
1130	0.9046276396038244	D61D:K64T:E80M	4.0	-72.83724264532506	D61D:K64T:E80M	-12.572570042930238	D61D:K64T:E80M	1.1083502	D61D:K64T:E80M	-1.335756638470818
1131	0.8421719266889838	D61D:K64T:E80N	6.0	-95.88964428335608	D61D:K64T:E80N	-11.602608556269844	D61D:K64T:E80N	1.1091293	D61D:K64T:E80N	-1.348294875201057
1132	0.1016180818003769	D61D:K64T:E80P	6.0	-163.99580969244423	D61D:K64T:E80P	-14.579964053924414	D61D:K64T:E80P	1.1182039	D61D:K64T:E80P	-1.417257510914522
1133	0.9361000560226412	D61D:K64T:E80Q	8.0	-50.48670091062964	D61D:K64T:E80Q	-10.659874642529758	D61D:K64T:E80Q	1.1070162	D61D:K64T:E80Q	-1.28380225686466
1134	0.9058019771688882	D61D:K64T:E80R	6.0	-75.09732727438391	D61D:K64T:E80R	-9.181633380387211	D61D:K64T:E80R	1.117145	D61D:K64T:E80R	-1.2787788839901195
1135	0.9043653878004444	D61D:K64T:E80S	6.0	-80.27393164068641	D61D:K64T:E80S	-11.054535700997803	D61D:K64T:E80S	1.1142308	D61D:K64T:E80S	-1.3097776525160845
1136	0.9263541658498784	D61D:K64T:E80T	5.0	-77.91667503744543	D61D:K64T:E80T	-10.603594524000073	D61D:K64T:E80T	1.0953801	D61D:K64T:E80T	-1.2772095624138329
1137	0.9179931473076772	D61D:K64T:E80V	3.0	-78.70451778799475	D61D:K64T:E80V	-12.07165302800422	D61D:K64T:E80V	1.0970054	D61D:K64T:E80V	-1.276255439309513
1138	0.8685607528685382	D61D:K64T:E80W	3.0	-125.21244186788977	D61D:K64T:E80W	-12.53893130781944	D61D:K64T:E80W	1.1023299	D61D:K64T:E80W	-1.362075087603401
1139	0.8874019900456992	D61D:K64T:E80Y	4.0	-107.76116365820351	D61D:K64T:E80Y	-11.726291103004767	D61D:K64T:E80Y	1.1198157	D61D:K64T:E80Y	-1.3519448673023895
1140	0.9526526337552222	D61D:K64V:E80A	4.0	-73.17905487448155	D61D:K64V:E80A	-8.749178417085204	D61D:K64V:E80A	1.109133	D61D:K64V:E80A	-1.2869424258961395
1141	0.9213036841728092	D61D:K64V:E80C	2.0	-100.11562227636753	D61D:K64V:E80C	-13.679704853961084	D61D:K64V:E80C	1.1107059	D61D:K64V:E80C	-1.3679181267233456
1142	0.8978734552309544	D61D:K64V:E80D	7.0	-90.22514452368199	D61D:K64V:E80D	-8.836667306677555	D61D:K64V:E80D	1.1202581	D61D:K64V:E80D	-1.2926589965820312
1143	0.9966905889115762	D61D:K64V:E80E	11.0	-35.828396433891655	D61D:K64V:E80E	-4.26746541049215	D61D:K64V:E80E	1.0635854	D61D:K64V:E80E	-1.2533541511086856
1144	0.9112929593532564	D61D:K64V:E80F	2.0	-115.05260738760413	D61D:K64V:E80F	-12.061232770640345	D61D:K64V:E80F	1.1135056	D61D:K64V:E80F	-1.3428063785328586
1145	0.8872662098456605	D61D:K64V:E80G	3.0	-113.67557539373814	D61D:K64V:E80G	-9.582618307817029	D61D:K64V:E80G	1.1010162	D61D:K64V:E80G	-1.3526020723230698
1146	0.9370211655407834	D61D:K64V:E80H	5.0	-94.83078350454747	D61D:K64V:E80H	-9.649991873768158	D61D:K64V:E80H	1.1156201	D61D:K64V:E80H	-1.321002197265625
1147	0.9373904169332524	D61D:K64V:E80I	2.0	-86.37970165640294	D61D:K64V:E80I	-12.05382607600768	D61D:K64V:E80I	1.0896966	D61D:K64V:E80I	-1.283099993537454
1148	0.9437842455216788	D61D:K64V:E80K	6.0	-69.21303929716528	D61D:K64V:E80K	-8.060138670087326	D61D:K64V:E80K	1.1049739	D61D:K64V:E80K	-1.2816405352424174
1149	0.9416650933494942	D61D:K64V:E80L	3.0	-86.16322492987096	D61D:K64V:E80L	-10.442973966681166	D61D:K64V:E80L	1.0804462	D61D:K64V:E80L	-1.286068905101103
1150	0.9025153525046944	D61D:K64V:E80M	3.0	-75.85240787893711	D61D:K64V:E80M	-11.676886870945964	D61D:K64V:E80M	1.0980078	D61D:K64V:E80M	-1.3252346263212316
1151	0.8913066970114992	D61D:K64V:E80N	5.0	-98.90480951696813	D61D:K64V:E80N	-10.736468341776344	D61D:K64V:E80N	1.1228604	D61D:K64V:E80N	-1.3408613317153033
1152	0.2164575712442429	D61D:K64V:E80P	5.0	-167.0109749260563	D61D:K64V:E80P	-13.679704853961084	D61D:K64V:E80P	1.1176761	D61D:K64V:E80P	-1.408595365636489
1153	0.9483588715981168	D61D:K64V:E80Q	7.0	-53.50186614424169	D61D:K64V:E80Q	-9.783315151493298	D61D:K64V:E80Q	1.0848961	D61D:K64V:E80Q	-1.2750619327320771
1154	0.9272769130131244	D61D:K64V:E80R	5.0	-78.11249250799597	D61D:K64V:E80R	-8.363876748277107	D61D:K64V:E80R	1.1007973	D61D:K64V:E80R	-1.2701619765337775
1155	0.929365121050631	D61D:K64V:E80S	5.0	-83.28909687429847	D61D:K64V:E80S	-10.12908589449944	D61D:K64V:E80S	1.0986263	D61D:K64V:E80S	-1.3016457950367648
1156	0.9421937407635048	D61D:K64V:E80T	4.0	-80.93184027105748	D61D:K64V:E80T	-9.66715549994842	D61D:K64V:E80T	1.0968922	D61D:K64V:E80T	-1.2692680807674632
1157	0.945030604417209	D61D:K64V:E80V	2.0	-81.7196830216068	D61D:K64V:E80V	-11.179337264897184	D61D:K64V:E80V	1.0952563	D61D:K64V:E80V	-1.2651125739602482
1158	0.8653694186014849	D61D:K64V:E80W	2.0	-128.2276071015018	D61D:K64V:E80W	-11.642820450564614	D61D:K64V:E80W	1.1179419	D61D:K64V:E80W	-1.3518090640797336
1159	0.9088450923004724	D61D:K64V:E80Y	3.0	-110.77632889181555	D61D:K64V:E80Y	-10.790341717140109	D61D:K64V:E80Y	1.1036497	D61D:K64V:E80Y	-1.3420446059283089
1160	0.8972954134198792	D61D:K64W:E80A	4.0	-127.9992728653568	D61D:K64W:E80A	-9.514824325342488	D61D:K64W:E80A	1.1306977	D61D:K64W:E80A	-1.326410630170037
1161	0.8646536508891532	D61D:K64W:E80C	2.0	-154.93584026724278	D61D:K64W:E80C	-14.408166534734846	D61D:K64W:E80C	1.1528128	D61D:K64W:E80C	-1.4070337632123162
1162	0.868759347711893	D61D:K64W:E80D	7.0	-145.04536251455724	D61D:K64W:E80D	-9.517832772129625	D61D:K64W:E80D	1.1227996	D61D:K64W:E80D	-1.3326888140510111
1163	1.0004470152252547	D61D:K64W:E80E	11.0	-90.64861442476692	D61D:K64W:E80E	-5.024187922514102	D61D:K64W:E80E	1.0741181	D61D:K64W:E80E	-1.2919347426470589
1164	0.8628925750669632	D61D:K64W:E80F	2.0	-169.87282537847938	D61D:K64W:E80F	-12.810201527521713	D61D:K64W:E80F	1.1436312	D61D:K64W:E80F	-1.3831519631778493
1165	0.7052766702843113	D61D:K64W:E80G	3.0	-168.49579338461342	D61D:K64W:E80G	-10.326606565948168	D61D:K64W:E80G	1.1446669	D61D:K64W:E80G	-1.3923890955307905
1166	0.8751547413775252	D61D:K64W:E80H	5.0	-149.65100149542272	D61D:K64W:E80H	-10.34477019910264	D61D:K64W:E80H	1.1481007	D61D:K64W:E80H	-1.3607368020450368
1167	0.9208075237071156	D61D:K64W:E80I	2.0	-141.1999196472782	D61D:K64W:E80I	-12.780470261037408	D61D:K64W:E80I	1.1039081	D61D:K64W:E80I	-1.3232120289522058
1168	0.8902680060522477	D61D:K64W:E80K	6.0	-124.03325728804055	D61D:K64W:E80K	-8.791048126302485	D61D:K64W:E80K	1.1237189	D61D:K64W:E80K	-1.320720807243796
1169	0.915327936959321	D61D:K64W:E80L	3.0	-140.98344292074623	D61D:K64W:E80L	-11.159869706294558	D61D:K64W:E80L	1.1140339	D61D:K64W:E80L	-1.3258832146139703
1170	0.8726971161232198	D61D:K64W:E80M	3.0	-130.67262586981238	D61D:K64W:E80M	-12.401338007786762	D61D:K64W:E80M	1.1387187	D61D:K64W:E80M	-1.3646700690774356
1171	0.799513158426105	D61D:K64W:E80N	5.0	-153.72502750784338	D61D:K64W:E80N	-11.418571080022955	D61D:K64W:E80N	1.1476678	D61D:K64W:E80N	-1.3811907599954043
1172	0.1435922907140815	D61D:K64W:E80P	5.0	-221.83119291693154	D61D:K64W:E80P	-14.408166534734846	D61D:K64W:E80P	1.1381488	D61D:K64W:E80P	-1.448195872587316
1173	0.9024797792473918	D61D:K64W:E80Q	7.0	-108.32208413511694	D61D:K64W:E80Q	-10.506003925438565	D61D:K64W:E80Q	1.1050092	D61D:K64W:E80Q	-1.3145057229434742
1174	0.8785255663113802	D61D:K64W:E80R	5.0	-132.93271049887122	D61D:K64W:E80R	-9.080194492569715	D61D:K64W:E80R	1.0988314	D61D:K64W:E80R	-1.3096265905043658
1175	0.8642945228827216	D61D:K64W:E80S	5.0	-138.10931486517373	D61D:K64W:E80S	-10.856536683750164	D61D:K64W:E80S	1.122994	D61D:K64W:E80S	-1.3420668658088235
1176	0.8789808363539433	D61D:K64W:E80T	4.0	-135.75205826193275	D61D:K64W:E80T	-10.435588539789023	D61D:K64W:E80T	1.1015916	D61D:K64W:E80T	-1.3092871273265163
1177	0.8955118798288102	D61D:K64W:E80V	2.0	-136.53990101248206	D61D:K64W:E80V	-11.900706820531925	D61D:K64W:E80V	1.1255519	D61D:K64W:E80V	-1.305571881462546
1178	0.8290082074835484	D61D:K64W:E80W	2.0	-183.04782509237708	D61D:K64W:E80W	-12.367218109466194	D61D:K64W:E80W	1.1639168	D61D:K64W:E80W	-1.390594482421875
1179	0.8585403282464517	D61D:K64W:E80Y	3.0	-165.5965468826908	D61D:K64W:E80Y	-11.556446878486897	D61D:K64W:E80Y	1.1567326	D61D:K64W:E80Y	-1.3819938210880056
1180	0.9408774648119378	D61D:K64Y:E80A	5.0	-118.34223980337558	D61D:K64Y:E80A	-10.002377662734943	D61D:K64Y:E80A	1.105188	D61D:K64Y:E80A	-1.3378609152401195
1181	0.9240716365243714	D61D:K64Y:E80C	3.0	-145.27880720526156	D61D:K64Y:E80C	-14.888219823185864	D61D:K64Y:E80C	1.151433	D61D:K64Y:E80C	-1.4174469891716452
1182	0.9127805524635518	D61D:K64Y:E80D	8.0	-135.38832945257602	D61D:K64Y:E80D	-9.98447145690443	D61D:K64Y:E80D	1.1288626	D61D:K64Y:E80D	-1.343623082778033
1183	0.9997603864934742	D61D:K64Y:E80E	12.0	-80.9915813627857	D61D:K64Y:E80E	-5.490470909120631	D61D:K64Y:E80E	1.0943961	D61D:K64Y:E80E	-1.3034072875976563
1184	0.8839933443120375	D61D:K64Y:E80F	3.0	-160.21579231649815	D61D:K64Y:E80F	-13.289971358470211	D61D:K64Y:E80F	1.1251	D61D:K64Y:E80F	-1.3931128109202666
1185	0.8272886647742845	D61D:K64Y:E80G	4.0	-158.8387603226322	D61D:K64Y:E80G	-10.796043379596084	D61D:K64Y:E80G	1.1412456	D61D:K64Y:E80G	-1.404146890079274
1186	0.9124334368584504	D61D:K64Y:E80H	6.0	-139.9939684334415	D61D:K64Y:E80H	-10.821175436474732	D61D:K64Y:E80H	1.1260134	D61D:K64Y:E80H	-1.3710646685431986
1187	0.9357149784798272	D61D:K64Y:E80I	3.0	-131.54288658529697	D61D:K64Y:E80I	-13.260152130111235	D61D:K64Y:E80I	1.1134638	D61D:K64Y:E80I	-1.3332290649414062
1188	0.9387572931043482	D61D:K64Y:E80K	7.0	-114.37622422605932	D61D:K64Y:E80K	-9.280873661671649	D61D:K64Y:E80K	1.124959	D61D:K64Y:E80K	-1.331497730928309
1189	0.9483332957354794	D61D:K64Y:E80L	4.0	-131.326409858765	D61D:K64Y:E80L	-11.638651547560585	D61D:K64Y:E80L	1.1126847	D61D:K64Y:E80L	-1.3369772518382352
1190	0.9109619318502296	D61D:K64Y:E80M	4.0	-121.01559280783115	D61D:K64Y:E80M	-12.880817896684675	D61D:K64Y:E80M	1.1268697	D61D:K64Y:E80M	-1.3747032614315258
1191	0.87252328990317	D61D:K64Y:E80N	6.0	-144.06799444586215	D61D:K64Y:E80N	-11.91118582382478	D61D:K64Y:E80N	1.1374891	D61D:K64Y:E80N	-1.3913832720588235
1192	0.16538113437206	D61D:K64Y:E80P	6.0	-212.17415985495032	D61D:K64Y:E80P	-14.888219823185864	D61D:K64Y:E80P	1.1403157	D61D:K64Y:E80P	-1.4596459781422335
1193	0.9509838826842606	D61D:K64Y:E80Q	8.0	-98.66505107313571	D61D:K64Y:E80Q	-11.012051784797222	D61D:K64Y:E80Q	1.0938249	D61D:K64Y:E80Q	-1.3252831851734834
1194	0.90925578486048	D61D:K64Y:E80R	6.0	-123.27567743688999	D61D:K64Y:E80R	-9.53242366646009	D61D:K64Y:E80R	1.1280311	D61D:K64Y:E80R	-1.32072556439568
1195	0.9242887480568428	D61D:K64Y:E80S	6.0	-128.4522818031925	D61D:K64Y:E80S	-11.337339374862497	D61D:K64Y:E80S	1.1246847	D61D:K64Y:E80S	-1.3526160745059743
1196	0.931110509492988	D61D:K64Y:E80T	5.0	-126.09502519995152	D61D:K64Y:E80T	-10.911678874181234	D61D:K64Y:E80T	1.150384	D61D:K64Y:E80T	-1.3199002434225644
1197	0.944256257677629	D61D:K64Y:E80V	3.0	-126.88286795050084	D61D:K64Y:E80V	-12.379874021251451	D61D:K64Y:E80V	1.1159929	D61D:K64Y:E80V	-1.3162508796243106
1198	0.8640829345383448	D61D:K64Y:E80W	3.0	-173.39079203039586	D61D:K64Y:E80W	-12.847047395378468	D61D:K64Y:E80W	1.1631979	D61D:K64Y:E80W	-1.4013814589556526
1199	0.902517266441472	D61D:K64Y:E80Y	4.0	-155.93951382070958	D61D:K64Y:E80Y	-12.034324175729123	D61D:K64Y:E80Y	1.1456479	D61D:K64Y:E80Y	-1.390911506204044
1200	0.802625516645175	D61E:K64A:E80A	0.0	-155.35363230139194	D61E:K64A:E80A	-11.7792871419133	D61E:K64A:E80A	1.1229668	D61E:K64A:E80A	-1.271585531795726
1201	0.6878812554513699	D61E:K64A:E80C	-2.0	-182.29019970327795	D61E:K64A:E80C	-16.601175349562254	D61E:K64A:E80C	1.1519295	D61E:K64A:E80C	-1.353008763930377
1202	0.6787075179575845	D61E:K64A:E80D	3.0	-172.39972195059238	D61E:K64A:E80D	-11.67045759456778	D61E:K64A:E80D	1.1447783	D61E:K64A:E80D	-1.2789927763097426
1203	0.8910823942042543	D61E:K64A:E80E	7.0	-118.00297386080206	D61E:K64A:E80E	-7.246825049243853	D61E:K64A:E80E	1.0732856	D61E:K64A:E80E	-1.2368280747357536
1204	0.7652411518352358	D61E:K64A:E80F	-2.0	-197.22718481451452	D61E:K64A:E80F	-15.00518821431433	D61E:K64A:E80F	1.1308378	D61E:K64A:E80F	-1.3288253784179689
1205	0.2252912343889506	D61E:K64A:E80G	-1.0	-195.85015282064853	D61E:K64A:E80G	-12.562488248242516	D61E:K64A:E80G	1.1475533	D61E:K64A:E80G	-1.337090525907629
1206	0.7849537002394268	D61E:K64A:E80H	1.0	-177.00536093145786	D61E:K64A:E80H	-12.57079051736764	D61E:K64A:E80H	1.1463168	D61E:K64A:E80H	-1.3075064266429228
1207	0.8529676885753261	D61E:K64A:E80I	-2.0	-168.55427908331333	D61E:K64A:E80I	-14.986894638646843	D61E:K64A:E80I	1.1174605	D61E:K64A:E80I	-1.2702849444221047
1208	0.6885346927426395	D61E:K64A:E80K	2.0	-151.38761672407568	D61E:K64A:E80K	-10.898876243320046	D61E:K64A:E80K	1.1300275	D61E:K64A:E80K	-1.2656722124885111
1209	0.8492620697525675	D61E:K64A:E80L	-1.0	-168.33780235678137	D61E:K64A:E80L	-13.285660856481629	D61E:K64A:E80L	1.1276296	D61E:K64A:E80L	-1.2718694350298714
1210	0.7777666883141015	D61E:K64A:E80M	-1.0	-158.02698530584752	D61E:K64A:E80M	-14.6045323084727	D61E:K64A:E80M	1.1342286	D61E:K64A:E80M	-1.3105488496668198
1211	0.4774245081435214	D61E:K64A:E80N	1.0	-181.07938694387852	D61E:K64A:E80N	-13.467001562688893	D61E:K64A:E80N	1.1392795	D61E:K64A:E80N	-1.3275576423196231
1212	0.0726635472026021	D61E:K64A:E80P	1.0	-249.18555235296668	D61E:K64A:E80P	-16.601175349562254	D61E:K64A:E80P	1.136967	D61E:K64A:E80P	-1.3949248370002298
1213	0.8371469354034851	D61E:K64A:E80Q	3.0	-135.67644357115208	D61E:K64A:E80Q	-12.69563826792546	D61E:K64A:E80Q	1.1214652	D61E:K64A:E80Q	-1.260720017377068
1214	0.5832986039675384	D61E:K64A:E80R	1.0	-160.28706993490636	D61E:K64A:E80R	-11.33436102282394	D61E:K64A:E80R	1.1088555	D61E:K64A:E80R	-1.2552343929515166
1215	0.680178159185227	D61E:K64A:E80S	1.0	-165.46367430120887	D61E:K64A:E80S	-13.17378137533342	D61E:K64A:E80S	1.1300181	D61E:K64A:E80S	-1.2882211124195773
1216	0.7848759518256947	D61E:K64A:E80T	0.0	-163.10641769796788	D61E:K64A:E80T	-12.617293481269371	D61E:K64A:E80T	1.1181036	D61E:K64A:E80T	-1.2558488733628217
1217	0.8372792895847413	D61E:K64A:E80V	-2.0	-163.8942604485172	D61E:K64A:E80V	-14.086624022607792	D61E:K64A:E80V	1.1299284	D61E:K64A:E80V	-1.2520999684053309
1218	0.5946309128771663	D61E:K64A:E80W	-2.0	-210.4021845284122	D61E:K64A:E80W	-14.504283964828574	D61E:K64A:E80W	1.1489682	D61E:K64A:E80W	-1.3356295417336856
1219	0.7757222327724461	D61E:K64A:E80Y	-1.0	-192.95090631872597	D61E:K64A:E80Y	-13.712295056377116	D61E:K64A:E80Y	1.1373087	D61E:K64A:E80Y	-1.3279045553768385
1220	0.7269956645135426	D61E:K64C:E80A	-2.0	-114.13935589224278	D61E:K64C:E80A	-16.289198715656312	D61E:K64C:E80A	1.1099472	D61E:K64C:E80A	-1.2956004423253678
1221	0.5995758107150966	D61E:K64C:E80C	-4.0	-141.07592329412876	D61E:K64C:E80C	-21.13428188854232	D61E:K64C:E80C	1.1160988	D61E:K64C:E80C	-1.3653876809512868
1222	0.561072604873384	D61E:K64C:E80D	1.0	-131.18544554144322	D61E:K64C:E80D	-16.278170858591693	D61E:K64C:E80D	1.1151645	D61E:K64C:E80D	-1.301875753963695
1223	0.890336064770817	D61E:K64C:E80E	5.0	-76.78869745165288	D61E:K64C:E80E	-11.728913420907702	D61E:K64C:E80E	1.0741248	D61E:K64C:E80E	-1.2619254617130056
1224	0.651354346375594	D61E:K64C:E80F	-4.0	-156.01290840536535	D61E:K64C:E80F	-19.53599280499384	D61E:K64C:E80F	1.1265132	D61E:K64C:E80F	-1.3528192856732535
1225	0.1958066942890169	D61E:K64C:E80G	-3.0	-154.63587641149937	D61E:K64C:E80G	-17.07327723391245	D61E:K64C:E80G	1.1317518	D61E:K64C:E80G	-1.3601487103630514
1226	0.6182501411095956	D61E:K64C:E80H	-1.0	-135.7910845223087	D61E:K64C:E80H	-17.082080743255574	D61E:K64C:E80H	1.1291652	D61E:K64C:E80H	-1.3284798117244945
1227	0.7971267583494657	D61E:K64C:E80I	-4.0	-127.34000267416417	D61E:K64C:E80I	-19.51831031188885	D61E:K64C:E80I	1.1071615	D61E:K64C:E80I	-1.2926138485179228
1228	0.5396277299544485	D61E:K64C:E80K	0.0	-110.17334031492649	D61E:K64C:E80K	-15.461861750993194	D61E:K64C:E80K	1.1076854	D61E:K64C:E80K	-1.2897395414464614
1229	0.796008404104071	D61E:K64C:E80L	-3.0	-127.12352594763217	D61E:K64C:E80L	-17.85889452279116	D61E:K64C:E80L	1.105198	D61E:K64C:E80L	-1.2956666834214154
1230	0.7074459983821455	D61E:K64C:E80M	-3.0	-116.81270889669833	D61E:K64C:E80M	-19.13315665366281	D61E:K64C:E80M	1.1280847	D61E:K64C:E80M	-1.3327677109662224
1231	0.3394586300265285	D61E:K64C:E80N	-1.0	-139.86511053472935	D61E:K64C:E80N	-18.04352229050164	D61E:K64C:E80N	1.1405313	D61E:K64C:E80N	-1.3483194687787223
1232	0.017650842184601	D61E:K64C:E80P	-1.0	-207.9712759438175	D61E:K64C:E80P	-21.13428188854232	D61E:K64C:E80P	1.1213007	D61E:K64C:E80P	-1.417548235724954
1233	0.736145543430875	D61E:K64C:E80Q	1.0	-94.46216716200291	D61E:K64C:E80Q	-17.205160686129602	D61E:K64C:E80Q	1.1012077	D61E:K64C:E80Q	-1.2836886237649356
1234	0.3800068742568193	D61E:K64C:E80R	-1.0	-119.07279352575719	D61E:K64C:E80R	-15.861248259936474	D61E:K64C:E80R	1.0945024	D61E:K64C:E80R	-1.2791095509248622
1235	0.5548421303650805	D61E:K64C:E80S	-1.0	-124.24939789205968	D61E:K64C:E80S	-17.694245711443727	D61E:K64C:E80S	1.1259123	D61E:K64C:E80S	-1.3099596808938418
1236	0.7183818596951637	D61E:K64C:E80T	-2.0	-121.89214128881869	D61E:K64C:E80T	-17.136045173365346	D61E:K64C:E80T	1.0996428	D61E:K64C:E80T	-1.2775778377757352
1237	0.7826015625886323	D61E:K64C:E80V	-4.0	-122.67998403936801	D61E:K64C:E80V	-18.6135426156834	D61E:K64C:E80V	1.1102294	D61E:K64C:E80V	-1.275050084731158
1238	0.4253587824140282	D61E:K64C:E80W	-4.0	-169.18790811926303	D61E:K64C:E80W	-19.056801946537234	D61E:K64C:E80W	1.1409069	D61E:K64C:E80W	-1.3585278679342832
1239	0.6498250124904322	D61E:K64C:E80Y	-3.0	-151.73662990957678	D61E:K64C:E80Y	-18.244687218533727	D61E:K64C:E80Y	1.131207	D61E:K64C:E80Y	-1.3510678459616268
1240	0.2391420529522438	D61E:K64D:E80A	1.0	-200.07956518560823	D61E:K64D:E80A	-12.140593027570503	D61E:K64D:E80A	1.1219807	D61E:K64D:E80A	-1.3149771297679227
1241	0.2306029891845619	D61E:K64D:E80C	-1.0	-227.0161325874942	D61E:K64D:E80C	-16.938499680480163	D61E:K64D:E80C	1.1589917	D61E:K64D:E80C	-1.396039446662454
1242	0.1870622161925405	D61E:K64D:E80D	4.0	-217.12565483480867	D61E:K64D:E80D	-12.07773105119668	D61E:K64D:E80D	1.148928	D61E:K64D:E80D	-1.3209773344152114
1243	0.4459397982613361	D61E:K64D:E80E	8.0	-162.72890674501835	D61E:K64D:E80E	-7.538091728250947	D61E:K64D:E80E	1.0985926	D61E:K64D:E80E	-1.2800371955422791
1244	0.1963308699266448	D61E:K64D:E80F	-1.0	-241.9531176987308	D61E:K64D:E80F	-15.341551786184937	D61E:K64D:E80F	1.1609942	D61E:K64D:E80F	-1.3714380600873162
1245	0.0517342234608362	D61E:K64D:E80G	0.0	-240.57608570486485	D61E:K64D:E80G	-12.893617198182255	D61E:K64D:E80G	1.1500214	D61E:K64D:E80G	-1.3801256067612593
1246	0.1925088951526692	D61E:K64D:E80H	2.0	-221.73129381567415	D61E:K64D:E80H	-12.859549509294084	D61E:K64D:E80H	1.150032	D61E:K64D:E80H	-1.3496714872472426
1247	0.3763696340901319	D61E:K64D:E80I	-1.0	-213.28021196752962	D61E:K64D:E80I	-15.323548077334635	D61E:K64D:E80I	1.1194181	D61E:K64D:E80I	-1.3127355238970588
1248	0.1502873439971786	D61E:K64D:E80K	3.0	-196.11354960829198	D61E:K64D:E80K	-11.20450448034353	D61E:K64D:E80K	1.1454679	D61E:K64D:E80K	-1.3079457900103402
1249	0.3106414845616222	D61E:K64D:E80L	0.0	-213.06373524099766	D61E:K64D:E80L	-13.669856379527118	D61E:K64D:E80L	1.130057	D61E:K64D:E80L	-1.3150202134076288
1250	0.2318230702920608	D61E:K64D:E80M	0.0	-202.7529181900638	D61E:K64D:E80M	-14.93990571122049	D61E:K64D:E80M	1.1289258	D61E:K64D:E80M	-1.353402261173024
1251	0.0896588958016545	D61E:K64D:E80N	2.0	-225.8053198280948	D61E:K64D:E80N	-13.857790448162632	D61E:K64D:E80N	1.1291474	D61E:K64D:E80N	-1.3695046817555148
1252	-0.0155534484314598	D61E:K64D:E80P	2.0	-293.911485237183	D61E:K64D:E80P	-16.938499680480163	D61E:K64D:E80P	1.1557279	D61E:K64D:E80P	-1.4371847713694852
1253	0.2620371791361118	D61E:K64D:E80Q	4.0	-180.40237645536837	D61E:K64D:E80Q	-12.995881086526424	D61E:K64D:E80Q	1.1399275	D61E:K64D:E80Q	-1.3034658992991728
1254	0.0754594832948308	D61E:K64D:E80R	2.0	-205.01300281912265	D61E:K64D:E80R	-11.679985982560538	D61E:K64D:E80R	1.1412754	D61E:K64D:E80R	-1.297636952119715
1255	0.1848745791678621	D61E:K64D:E80S	2.0	-210.18960718542516	D61E:K64D:E80S	-13.474139826013923	D61E:K64D:E80S	1.1430262	D61E:K64D:E80S	-1.3304213579963236
1256	0.2530475404232878	D61E:K64D:E80T	1.0	-207.83235058218418	D61E:K64D:E80T	-12.930542523236	D61E:K64D:E80T	1.1318123	D61E:K64D:E80T	-1.298165803797105
1257	0.2693492465524327	D61E:K64D:E80V	-1.0	-208.6201933327335	D61E:K64D:E80V	-14.421203676587538	D61E:K64D:E80V	1.1196976	D61E:K64D:E80V	-1.294799535414752
1258	0.1332816685227656	D61E:K64D:E80W	-1.0	-255.1281174126285	D61E:K64D:E80W	-14.864578404833082	D61E:K64D:E80W	1.1489726	D61E:K64D:E80W	-1.378308823529412
1259	0.2006203918354908	D61E:K64D:E80Y	0.0	-237.67683920294223	D61E:K64D:E80Y	-14.059426951918796	D61E:K64D:E80Y	1.1534238	D61E:K64D:E80Y	-1.370024378159467
1260	0.6907926538497927	D61E:K64E:E80A	2.0	-160.8403587761539	D61E:K64E:E80A	-12.08690468720124	D61E:K64E:E80A	1.1286546	D61E:K64E:E80A	-1.25179542092716
1261	0.4820236951749965	D61E:K64E:E80C	0.0	-187.7769261780399	D61E:K64E:E80C	-16.991703603962378	D61E:K64E:E80C	1.1234595	D61E:K64E:E80C	-1.3339734245749082
1262	0.4836476212543199	D61E:K64E:E80D	5.0	-177.88644842535433	D61E:K64E:E80D	-12.193867972751832	D61E:K64E:E80D	1.1052477	D61E:K64E:E80D	-1.2595549639533548
1263	0.8557624465637999	D61E:K64E:E80E	9.0	-123.48970033556401	D61E:K64E:E80E	-7.5374900109654845	D61E:K64E:E80E	1.0747949	D61E:K64E:E80E	-1.215931522144991
1264	0.5827466307561886	D61E:K64E:E80F	0.0	-202.71391128927647	D61E:K64E:E80F	-15.398235317434228	D61E:K64E:E80F	1.1121442	D61E:K64E:E80F	-1.3078857421875
1265	0.1982607001948569	D61E:K64E:E80G	1.0	-201.33687929541048	D61E:K64E:E80G	-12.89296632056903	D61E:K64E:E80G	1.1581467	D61E:K64E:E80G	-1.317761948529412
1266	0.6185430931590409	D61E:K64E:E80H	3.0	-182.4920874062198	D61E:K64E:E80H	-12.955530611250651	D61E:K64E:E80H	1.124456	D61E:K64E:E80H	-1.2876684749827665
1267	0.750255421755991	D61E:K64E:E80I	0.0	-174.04100555807528	D61E:K64E:E80I	-15.38107564283382	D61E:K64E:E80I	1.1136565	D61E:K64E:E80I	-1.249459031048943
1268	0.4386404944780203	D61E:K64E:E80K	4.0	-156.87434319883764	D61E:K64E:E80K	-11.30727717208174	D61E:K64E:E80K	1.0958487	D61E:K64E:E80K	-1.2443905998678768
1269	0.7389944698347276	D61E:K64E:E80L	1.0	-173.82452883154332	D61E:K64E:E80L	-13.664603169314432	D61E:K64E:E80L	1.1065143	D61E:K64E:E80L	-1.2513565961052389
1270	0.6732963958594613	D61E:K64E:E80M	1.0	-163.51371178060947	D61E:K64E:E80M	-14.988588439289742	D61E:K64E:E80M	1.1105497	D61E:K64E:E80M	-1.289894822064568
1271	0.2699230673891913	D61E:K64E:E80N	3.0	-186.56611341864047	D61E:K64E:E80N	-13.90955612427024	D61E:K64E:E80N	1.125266	D61E:K64E:E80N	-1.3081901999080885
1272	0.0298978984778062	D61E:K64E:E80P	3.0	-254.67227882772863	D61E:K64E:E80P	-16.991703603962378	D61E:K64E:E80P	1.1243213	D61E:K64E:E80P	-1.3753270766314338
1273	0.7143762119490218	D61E:K64E:E80Q	5.0	-141.16317004591403	D61E:K64E:E80Q	-13.060275823523623	D61E:K64E:E80Q	1.104128	D61E:K64E:E80Q	-1.2406485164866727
1274	0.3053752044297885	D61E:K64E:E80R	3.0	-165.7737964096683	D61E:K64E:E80R	-11.720537931838408	D61E:K64E:E80R	1.1015372	D61E:K64E:E80R	-1.2351593017578124
1275	0.4401730140892304	D61E:K64E:E80S	3.0	-170.95040077597082	D61E:K64E:E80S	-13.586372452880823	D61E:K64E:E80S	1.1233251	D61E:K64E:E80S	-1.268577216653263
1276	0.623554221615437	D61E:K64E:E80T	2.0	-168.59314417272984	D61E:K64E:E80T	-13.016384769876822	D61E:K64E:E80T	1.0905206	D61E:K64E:E80T	-1.2361510332892922
1277	0.7313923112617485	D61E:K64E:E80V	0.0	-169.38098692327915	D61E:K64E:E80V	-14.4793625168586	D61E:K64E:E80V	1.1087712	D61E:K64E:E80V	-1.231546289780561
1278	0.3732126046559414	D61E:K64E:E80W	0.0	-215.88891100317414	D61E:K64E:E80W	-14.922552825306411	D61E:K64E:E80W	1.1541073	D61E:K64E:E80W	-1.3143386840820312
1279	0.6414180552796184	D61E:K64E:E80Y	1.0	-198.43763279348792	D61E:K64E:E80Y	-14.120586294897294	D61E:K64E:E80Y	1.138682	D61E:K64E:E80Y	-1.3069938210880054
1280	0.4200075701241524	D61E:K64F:E80A	-2.0	-205.29442581564362	D61E:K64F:E80A	-12.433692648517535	D61E:K64F:E80A	1.1256226	D61E:K64F:E80A	-1.3432820937212775
1281	0.3327158255521545	D61E:K64F:E80C	-4.0	-232.2309932175296	D61E:K64F:E80C	-17.291628290382505	D61E:K64F:E80C	1.1489769	D61E:K64F:E80C	-1.4222856409409468
1282	0.2616173283826158	D61E:K64F:E80D	1.0	-222.34051546484406	D61E:K64F:E80D	-12.45284266285853	D61E:K64F:E80D	1.1398536	D61E:K64F:E80D	-1.3503361421472886
1283	0.730643755411123	D61E:K64F:E80E	5.0	-167.94376737505374	D61E:K64F:E80E	-7.814462172687854	D61E:K64F:E80E	1.0805398	D61E:K64F:E80E	-1.307383638269761
1284	0.3583366584666581	D61E:K64F:E80F	-4.0	-247.1679783287662	D61E:K64F:E80F	-15.694939934064678	D61E:K64F:E80F	1.1649417	D61E:K64F:E80F	-1.398599422679228
1285	0.1000947420607671	D61E:K64F:E80G	-3.0	-245.79094633490024	D61E:K64F:E80G	-13.243634032032787	D61E:K64F:E80G	1.1400383	D61E:K64F:E80G	-1.4085692461799173
1286	0.3757005780843176	D61E:K64F:E80H	-1.0	-226.94615444570954	D61E:K64F:E80H	-13.23706039161152	D61E:K64F:E80H	1.1573037	D61E:K64F:E80H	-1.377844597311581
1287	0.6522383587666604	D61E:K64F:E80I	-4.0	-218.495072597565	D61E:K64F:E80I	-15.67774955340974	D61E:K64F:E80I	1.1087828	D61E:K64F:E80I	-1.3390109791475184
1288	0.2639390315359567	D61E:K64F:E80K	0.0	-201.32841023832736	D61E:K64F:E80K	-11.620066618872444	D61E:K64F:E80K	1.1270074	D61E:K64F:E80K	-1.3360445807961856
1289	0.5989229605807339	D61E:K64F:E80L	-3.0	-218.27859587103305	D61E:K64F:E80L	-14.022365129907485	D61E:K64F:E80L	1.1266948	D61E:K64F:E80L	-1.342433884564568
1290	0.4420795689186133	D61E:K64F:E80M	-3.0	-207.9677788200992	D61E:K64F:E80M	-15.293881540525035	D61E:K64F:E80M	1.1409712	D61E:K64F:E80M	-1.3802088120404412
1291	0.1224044656713227	D61E:K64F:E80N	-1.0	-231.0201804581302	D61E:K64F:E80N	-14.213879521963465	D61E:K64F:E80N	1.1613133	D61E:K64F:E80N	-1.3972319659064798
1292	-0.0096889666247534	D61E:K64F:E80P	-1.0	-299.12634586721833	D61E:K64F:E80P	-17.291628290382505	D61E:K64F:E80P	1.1429663	D61E:K64F:E80P	-1.465400067497702
1293	0.5087812174257639	D61E:K64F:E80Q	1.0	-185.61723708540376	D61E:K64F:E80Q	-13.37066582026273	D61E:K64F:E80Q	1.1031806	D61E:K64F:E80Q	-1.3318050608915442
1294	0.1847021123060776	D61E:K64F:E80R	-1.0	-210.22786344915804	D61E:K64F:E80R	-11.99685936683636	D61E:K64F:E80R	1.1210412	D61E:K64F:E80R	-1.3263113582835475
1295	0.239564693823444	D61E:K64F:E80S	-1.0	-215.40446781546055	D61E:K64F:E80S	-13.854374151886075	D61E:K64F:E80S	1.135045	D61E:K64F:E80S	-1.3588316973517922
1296	0.3688864637464933	D61E:K64F:E80T	-2.0	-213.04721121221957	D61E:K64F:E80T	-13.302635295147413	D61E:K64F:E80T	1.1291422	D61E:K64F:E80T	-1.3263802023494944
1297	0.5473427736651064	D61E:K64F:E80V	-4.0	-213.83505396276888	D61E:K64F:E80V	-14.77487947962618	D61E:K64F:E80V	1.1309211	D61E:K64F:E80V	-1.321884604061351
1298	0.2052433013928045	D61E:K64F:E80W	-4.0	-260.3429780426639	D61E:K64F:E80W	-15.216231384320054	D61E:K64F:E80W	1.160425	D61E:K64F:E80W	-1.4069387996897975
1299	0.3921847969122047	D61E:K64F:E80Y	-3.0	-242.89169983297762	D61E:K64F:E80Y	-14.412998578844054	D61E:K64F:E80Y	1.14699	D61E:K64F:E80Y	-1.39775291891659
1300	0.1710603556486198	D61E:K64G:E80A	-1.0	-211.41107544332917	D61E:K64G:E80A	-13.67029246052516	D61E:K64G:E80A	1.1233656	D61E:K64G:E80A	-1.3632888793945312
1301	0.1745396045967671	D61E:K64G:E80C	-3.0	-238.34764284521515	D61E:K64G:E80C	-18.50697125124316	D61E:K64G:E80C	1.1436639	D61E:K64G:E80C	-1.4431474573471967
1302	0.0886414235910532	D61E:K64G:E80D	2.0	-228.4571650925296	D61E:K64G:E80D	-13.65622872766653	D61E:K64G:E80D	1.1193331	D61E:K64G:E80D	-1.3706235997817096
1303	0.4215385703805779	D61E:K64G:E80E	6.0	-174.06041700273929	D61E:K64G:E80E	-9.1127169985175	D61E:K64G:E80E	1.0783663	D61E:K64G:E80E	-1.3285896750057444
1304	0.1791982362680539	D61E:K64G:E80F	-3.0	-253.28462795645174	D61E:K64G:E80F	-16.90888865297711	D61E:K64G:E80F	1.129095	D61E:K64G:E80F	-1.4199010512408088
1305	0.042052927627376	D61E:K64G:E80G	-2.0	-251.9075959625858	D61E:K64G:E80G	-14.448151681010131	D61E:K64G:E80G	1.1327472	D61E:K64G:E80G	-1.4270313936121324
1306	0.1813537568120469	D61E:K64G:E80H	0.0	-233.06280407339509	D61E:K64G:E80H	-14.4568284212055	D61E:K64G:E80H	1.1113359	D61E:K64G:E80H	-1.3992647058823529
1307	0.33981350762167	D61E:K64G:E80I	-3.0	-224.61172222525056	D61E:K64G:E80I	-16.8913804073145	D61E:K64G:E80I	1.107843	D61E:K64G:E80I	-1.361544351016774
1308	0.1638568051797976	D61E:K64G:E80K	1.0	-207.4450598660129	D61E:K64G:E80K	-12.800345105168162	D61E:K64G:E80K	1.1355029	D61E:K64G:E80K	-1.3569145651424632
1309	0.2996716892605108	D61E:K64G:E80L	-2.0	-224.3952454987186	D61E:K64G:E80L	-15.232970259579815	D61E:K64G:E80L	1.108939	D61E:K64G:E80L	-1.3634127448586857
1310	0.2567237558646575	D61E:K64G:E80M	-2.0	-214.08442844778475	D61E:K64G:E80M	-16.506364457836753	D61E:K64G:E80M	1.1271224	D61E:K64G:E80M	-1.4011533849379596
1311	0.0674945675655591	D61E:K64G:E80N	0.0	-237.13683008581575	D61E:K64G:E80N	-15.417971542670784	D61E:K64G:E80N	1.146406	D61E:K64G:E80N	-1.418739857393153
1312	-0.0356861693142176	D61E:K64G:E80P	0.0	-305.2429954949039	D61E:K64G:E80P	-18.50697125124316	D61E:K64G:E80P	1.1405382	D61E:K64G:E80P	-1.486183256261489
1313	0.2643360412474373	D61E:K64G:E80Q	2.0	-191.7338867130893	D61E:K64G:E80Q	-14.582774698405046	D61E:K64G:E80Q	1.1217583	D61E:K64G:E80Q	-1.352764264275046
1314	0.0954019633118393	D61E:K64G:E80R	0.0	-216.34451307684358	D61E:K64G:E80R	-13.205826791489017	D61E:K64G:E80R	1.1366966	D61E:K64G:E80R	-1.3468646778779871
1315	0.1768907346873205	D61E:K64G:E80S	0.0	-221.5211174431461	D61E:K64G:E80S	-15.070770462907603	D61E:K64G:E80S	1.1409149	D61E:K64G:E80S	-1.379657431209789
1316	0.1928962967414749	D61E:K64G:E80T	-1.0	-219.1638608399051	D61E:K64G:E80T	-14.510298057130058	D61E:K64G:E80T	1.1118815	D61E:K64G:E80T	-1.3475313972024356
1317	0.2615465483997177	D61E:K64G:E80V	-3.0	-219.95170359045443	D61E:K64G:E80V	-15.98692462026338	D61E:K64G:E80V	1.1225746	D61E:K64G:E80V	-1.3433733771829044
1318	0.1227866038417297	D61E:K64G:E80W	-3.0	-266.45962767034945	D61E:K64G:E80W	-16.429930091971983	D61E:K64G:E80W	1.1401889	D61E:K64G:E80W	-1.4261866850011489
1319	0.1898370793270833	D61E:K64G:E80Y	-2.0	-249.00834946066317	D61E:K64G:E80Y	-15.61917169688786	D61E:K64G:E80Y	1.1240568	D61E:K64G:E80Y	-1.4190194522633273
1320	0.6813599031823503	D61E:K64H:E80A	0.0	-169.8818768921512	D61E:K64H:E80A	-14.558449642738196	D61E:K64H:E80A	1.1202805	D61E:K64H:E80A	-1.3330070046817557
1321	0.5871288888008811	D61E:K64H:E80C	-2.0	-196.8184442940372	D61E:K64H:E80C	-19.401673035293697	D61E:K64H:E80C	1.143796	D61E:K64H:E80C	-1.413310421214384
1322	0.4983586621426791	D61E:K64H:E80D	3.0	-186.92796654135165	D61E:K64H:E80D	-14.546633473210022	D61E:K64H:E80D	1.1314687	D61E:K64H:E80D	-1.3393948723288145
1323	0.8168952596113659	D61E:K64H:E80E	7.0	-132.53121845156133	D61E:K64H:E80E	-10.001556830864502	D61E:K64H:E80E	1.1086909	D61E:K64H:E80E	-1.2974691951976105
1324	0.5992139031558151	D61E:K64H:E80F	-2.0	-211.7554294052738	D61E:K64H:E80F	-17.80343264334624	D61E:K64H:E80F	1.159034	D61E:K64H:E80F	-1.3898098216337316
1325	0.1599367145841575	D61E:K64H:E80G	-1.0	-210.37839741140783	D61E:K64H:E80G	-15.341680466639446	D61E:K64H:E80G	1.1409035	D61E:K64H:E80G	-1.3986223108628215
1326	0.6685586876506341	D61E:K64H:E80H	1.0	-191.53360552221713	D61E:K64H:E80H	-15.35180050769668	D61E:K64H:E80H	1.1444614	D61E:K64H:E80H	-1.3672335456399356
1327	0.7494498358737142	D61E:K64H:E80I	-2.0	-183.0825236740726	D61E:K64H:E80I	-17.78575415332125	D61E:K64H:E80I	1.1164759	D61E:K64H:E80I	-1.330648534438189
1328	0.5056061626972436	D61E:K64H:E80K	2.0	-165.91586131483496	D61E:K64H:E80K	-13.732119153375606	D61E:K64H:E80K	1.1252161	D61E:K64H:E80K	-1.3262952916762407
1329	0.7625193921905437	D61E:K64H:E80L	-1.0	-182.86604694754064	D61E:K64H:E80L	-16.126638517283936	D61E:K64H:E80L	1.1035851	D61E:K64H:E80L	-1.3327061372644762
1330	0.659792155032851	D61E:K64H:E80M	-1.0	-172.5552298966068	D61E:K64H:E80M	-17.400644850942626	D61E:K64H:E80M	1.1413379	D61E:K64H:E80M	-1.371276586196002
1331	0.3332370661995469	D61E:K64H:E80N	1.0	-195.6076315346378	D61E:K64H:E80N	-16.311472354978832	D61E:K64H:E80N	1.1361674	D61E:K64H:E80N	-1.3880331600413602
1332	-0.0020757235707648	D61E:K64H:E80P	1.0	-263.7137969437259	D61E:K64H:E80P	-19.401673035293697	D61E:K64H:E80P	1.1534792	D61E:K64H:E80P	-1.4554025089039522
1333	0.7571991667472145	D61E:K64H:E80Q	3.0	-150.20468816191135	D61E:K64H:E80Q	-15.474338265345068	D61E:K64H:E80Q	1.0933943	D61E:K64H:E80Q	-1.3211707620059745
1334	0.4270892152950669	D61E:K64H:E80R	1.0	-174.81531452566563	D61E:K64H:E80R	-14.099360295431325	D61E:K64H:E80R	1.1355942	D61E:K64H:E80R	-1.3158975040211398
1335	0.5158195426282749	D61E:K64H:E80S	1.0	-179.99191889196814	D61E:K64H:E80S	-15.96296342835376	D61E:K64H:E80S	1.1407399	D61E:K64H:E80S	-1.348972455193015
1336	0.6569325347926097	D61E:K64H:E80T	0.0	-177.63466228872716	D61E:K64H:E80T	-15.403927978512002	D61E:K64H:E80T	1.1229385	D61E:K64H:E80T	-1.3161622888901654
1337	0.7199175096565805	D61E:K64H:E80V	-2.0	-178.42250503927647	D61E:K64H:E80V	-16.881043657898772	D61E:K64H:E80V	1.119061	D61E:K64H:E80V	-1.3127002491670496
1338	0.3966035383165719	D61E:K64H:E80W	-2.0	-224.9304291191715	D61E:K64H:E80W	-17.324310970483566	D61E:K64H:E80W	1.1453872	D61E:K64H:E80W	-1.3966565300436582
1339	0.6264012672876146	D61E:K64H:E80Y	-1.0	-207.4791509094852	D61E:K64H:E80Y	-16.512497453730248	D61E:K64H:E80Y	1.1447972	D61E:K64H:E80Y	-1.388400089039522
1340	0.8662657844701366	D61E:K64I:E80A	-2.0	-170.59599918753085	D61E:K64I:E80A	-10.527482570256325	D61E:K64I:E80A	1.1102426	D61E:K64I:E80A	-1.3079426484949448
1341	0.8169618399647292	D61E:K64I:E80C	-4.0	-197.53256658941683	D61E:K64I:E80C	-15.419692672359815	D61E:K64I:E80C	1.1425407	D61E:K64I:E80C	-1.3867468441233914
1342	0.7722288603750005	D61E:K64I:E80D	1.0	-187.6420888367313	D61E:K64I:E80D	-10.519230297248214	D61E:K64I:E80D	1.1158675	D61E:K64I:E80D	-1.3141750560087315
1343	0.9658955709282558	D61E:K64I:E80E	5.0	-133.24534074694097	D61E:K64I:E80E	-6.105009112992775	D61E:K64I:E80E	1.0755465	D61E:K64I:E80E	-1.2725510541130514
1344	0.825617267470295	D61E:K64I:E80F	-4.0	-212.46955170065343	D61E:K64I:E80F	-13.80429620052564	D61E:K64I:E80F	1.1440663	D61E:K64I:E80F	-1.3627358829273897
1345	0.3632496535548135	D61E:K64I:E80G	-3.0	-211.09251970678747	D61E:K64I:E80G	-11.362054544113562	D61E:K64I:E80G	1.1389275	D61E:K64I:E80G	-1.3737174539005057
1346	0.8332717673174324	D61E:K64I:E80H	-1.0	-192.24772781759677	D61E:K64I:E80H	-11.330462816336876	D61E:K64I:E80H	1.1332579	D61E:K64I:E80H	-1.3418715533088237
1347	0.9054138604259164	D61E:K64I:E80I	-4.0	-183.79664596945224	D61E:K64I:E80I	-13.795223545826955	D61E:K64I:E80I	1.1003023	D61E:K64I:E80I	-1.3016506419462317
1348	0.7878370899074071	D61E:K64I:E80K	0.0	-166.6299836102146	D61E:K64I:E80K	-9.78753490093186	D61E:K64I:E80K	1.0985632	D61E:K64I:E80K	-1.3011608348173254
1349	0.888596135851368	D61E:K64I:E80L	-3.0	-183.58016924292028	D61E:K64I:E80L	-12.128590377067669	D61E:K64I:E80L	1.1232002	D61E:K64I:E80L	-1.306591796875
1350	0.8274153246928967	D61E:K64I:E80M	-3.0	-173.26935219198643	D61E:K64I:E80M	-13.410865452609867	D61E:K64I:E80M	1.1177641	D61E:K64I:E80M	-1.3441421508789062
1351	0.6583623604401325	D61E:K64I:E80N	-1.0	-196.32175383001743	D61E:K64I:E80N	-12.310750521412048	D61E:K64I:E80N	1.156785	D61E:K64I:E80N	-1.360579008214614
1352	0.0311699472391831	D61E:K64I:E80P	-1.0	-264.42791923910556	D61E:K64I:E80P	-15.419692672359815	D61E:K64I:E80P	1.1336257	D61E:K64I:E80P	-1.4297515869140625
1353	0.8922279338438142	D61E:K64I:E80Q	1.0	-150.918810457291	D61E:K64I:E80Q	-11.52620712908356	D61E:K64I:E80Q	1.092898	D61E:K64I:E80Q	-1.295997978659237
1354	0.7172591594693065	D61E:K64I:E80R	-1.0	-175.52943682104527	D61E:K64I:E80R	-10.25064221253524	D61E:K64I:E80R	1.1009425	D61E:K64I:E80R	-1.2912753834443933
1355	0.7982126169441176	D61E:K64I:E80S	-1.0	-180.70604118734778	D61E:K64I:E80S	-11.97237613132711	D61E:K64I:E80S	1.1279492	D61E:K64I:E80S	-1.3223867977366728
1356	0.8708871501979499	D61E:K64I:E80T	-2.0	-178.3487845841068	D61E:K64I:E80T	-11.42363914401176	D61E:K64I:E80T	1.1326836	D61E:K64I:E80T	-1.2898841409122244
1357	0.8912942857095313	D61E:K64I:E80V	-4.0	-179.1366273346561	D61E:K64I:E80V	-12.816607974446017	D61E:K64I:E80V	1.1144675	D61E:K64I:E80V	-1.285775577320772
1358	0.6874151929684218	D61E:K64I:E80W	-4.0	-225.64455141455113	D61E:K64I:E80W	-13.349449800463844	D61E:K64I:E80W	1.1430649	D61E:K64I:E80W	-1.3721800860236673
1359	0.8408214073425334	D61E:K64I:E80Y	-3.0	-208.19327320486485	D61E:K64I:E80Y	-12.561888026071756	D61E:K64I:E80Y	1.1389858	D61E:K64I:E80Y	-1.3618698120117188
1360	0.9508409639734248	D61E:K64K:E80A	6.0	-117.91806144148288	D61E:K64K:E80A	-8.105210426487247	D61E:K64K:E80A	1.0700102	D61E:K64K:E80A	-1.26180419921875
1361	0.9342695815411473	D61E:K64K:E80C	4.0	-144.85462884336886	D61E:K64K:E80C	-12.924390645748645	D61E:K64K:E80C	1.0974315	D61E:K64K:E80C	-1.3447553746840533
1362	0.9565726626427008	D61E:K64K:E80D	9.0	-134.96415109068332	D61E:K64K:E80D	-8.072346097387708	D61E:K64K:E80D	1.0849878	D61E:K64K:E80D	-1.2691642312442557
1363	1.0207487113099891	D61E:K64K:E80E	13.0	-80.567403000893	D61E:K64K:E80E	-3.460794304168303	D61E:K64K:E80E	1.0307722	D61E:K64K:E80E	-1.2250673181870404
1364	0.9241836648097476	D61E:K64K:E80F	4.0	-159.79161395460545	D61E:K64K:E80F	-11.327114597208492	D61E:K64K:E80F	1.0986725	D61E:K64K:E80F	-1.3181320190429688
1365	0.894303432232902	D61E:K64K:E80G	5.0	-158.4145819607395	D61E:K64K:E80G	-8.841483976420932	D61E:K64K:E80G	1.0978456	D61E:K64K:E80G	-1.328007058536305
1366	0.9472715055277474	D61E:K64K:E80H	7.0	-139.5697900715488	D61E:K64K:E80H	-8.904407403713776	D61E:K64K:E80H	1.0948043	D61E:K64K:E80H	-1.298314173081342
1367	0.961058889954332	D61E:K64K:E80I	4.0	-131.11870822340427	D61E:K64K:E80I	-11.309496731226318	D61E:K64K:E80I	1.0813638	D61E:K64K:E80I	-1.2591376809512869
1368	0.9278245903168136	D61E:K64K:E80K	8.0	-113.95204586416662	D61E:K64K:E80K	-7.225678014676305	D61E:K64K:E80K	1.0844805	D61E:K64K:E80K	-1.2540661980124082
1369	0.9748972873086884	D61E:K64K:E80L	5.0	-130.9022314968723	D61E:K64K:E80L	-9.639853655497063	D61E:K64K:E80L	1.0887324	D61E:K64K:E80L	-1.261780952004825
1370	0.912132251937065	D61E:K64K:E80M	5.0	-120.59141444593845	D61E:K64K:E80M	-10.925679597425187	D61E:K64K:E80M	1.0943722	D61E:K64K:E80M	-1.2998635684742648
1371	0.9310314932563848	D61E:K64K:E80N	7.0	-143.64381608396945	D61E:K64K:E80N	-9.85026801172171	D61E:K64K:E80N	1.0762768	D61E:K64K:E80N	-1.3178331262925091
1372	0.3148106164915583	D61E:K64K:E80P	7.0	-211.74998149305762	D61E:K64K:E80P	-12.924390645748645	D61E:K64K:E80P	1.1078093	D61E:K64K:E80P	-1.3855515423943014
1373	0.9859393551239408	D61E:K64K:E80Q	9.0	-98.24087271124301	D61E:K64K:E80Q	-9.008444412340396	D61E:K64K:E80Q	1.0640839	D61E:K64K:E80Q	-1.2504456463982077
1374	0.9421188452474768	D61E:K64K:E80R	7.0	-122.85149907499729	D61E:K64K:E80R	-7.644534266166374	D61E:K64K:E80R	1.10431	D61E:K64K:E80R	-1.2459083108340994
1375	0.9478499540506664	D61E:K64K:E80S	7.0	-128.0281034412998	D61E:K64K:E80S	-9.513729643998886	D61E:K64K:E80S	1.1023853	D61E:K64K:E80S	-1.2783739875344668
1376	0.961323466996639	D61E:K64K:E80T	6.0	-125.67084683805882	D61E:K64K:E80T	-8.894414112515733	D61E:K64K:E80T	1.0956838	D61E:K64K:E80T	-1.2457273595473346
1377	0.9632933966311392	D61E:K64K:E80V	4.0	-126.45868958860814	D61E:K64K:E80V	-10.406846583447988	D61E:K64K:E80V	1.0756552	D61E:K64K:E80V	-1.2418048634248622
1378	0.9199847117442718	D61E:K64K:E80W	4.0	-172.96661366850316	D61E:K64K:E80W	-10.849174303721156	D61E:K64K:E80W	1.1067027	D61E:K64K:E80W	-1.3259379667394302
1379	0.9503163312362248	D61E:K64K:E80Y	5.0	-155.51533545881688	D61E:K64K:E80Y	-10.043359425033486	D61E:K64K:E80Y	1.0919569	D61E:K64K:E80Y	-1.3175404268152573
1380	0.6925190500122813	D61E:K64L:E80A	-2.0	-163.0345328751224	D61E:K64L:E80A	-10.835148281525107	D61E:K64L:E80A	1.0694984	D61E:K64L:E80A	-1.2675750732421875
1381	0.5735338652163262	D61E:K64L:E80C	-4.0	-189.97110027700842	D61E:K64L:E80C	-15.701443694975753	D61E:K64L:E80C	1.0913246	D61E:K64L:E80C	-1.348933500402114
1382	0.5373363807884841	D61E:K64L:E80D	1.0	-180.08062252432285	D61E:K64L:E80D	-10.781605190079064	D61E:K64L:E80D	1.0888181	D61E:K64L:E80D	-1.2755538940429687
1383	0.8812306478420775	D61E:K64L:E80E	5.0	-125.68387443453253	D61E:K64L:E80E	-6.268036012092125	D61E:K64L:E80E	1.0363598	D61E:K64L:E80E	-1.231519272748162
1384	0.6143057715982005	D61E:K64L:E80F	-4.0	-204.90808538824498	D61E:K64L:E80F	-14.112909079891324	D61E:K64L:E80F	1.1076039	D61E:K64L:E80F	-1.3235999612247242
1385	0.2110755654812996	D61E:K64L:E80G	-3.0	-203.531053394379	D61E:K64L:E80G	-11.66314409820734	D61E:K64L:E80G	1.1002989	D61E:K64L:E80G	-1.333427070168888
1386	0.6024823218255996	D61E:K64L:E80H	-1.0	-184.68626150518833	D61E:K64L:E80H	-11.662066281007355	D61E:K64L:E80H	1.0922416	D61E:K64L:E80H	-1.3030307545381434
1387	0.8025288617135994	D61E:K64L:E80I	-4.0	-176.2351796570438	D61E:K64L:E80I	-14.063053302545086	D61E:K64L:E80I	1.0650094	D61E:K64L:E80I	-1.2645704381606158
1388	0.5046536797408607	D61E:K64L:E80K	0.0	-159.06851729780615	D61E:K64L:E80K	-10.075999469487217	D61E:K64L:E80K	1.0549923	D61E:K64L:E80K	-1.260440242991728
1389	0.7789108620359786	D61E:K64L:E80L	-3.0	-176.01870293051184	D61E:K64L:E80L	-12.473203646970433	D61E:K64L:E80L	1.0779295	D61E:K64L:E80L	-1.2667819752412683
1390	0.6815510413115007	D61E:K64L:E80M	-3.0	-165.707885879578	D61E:K64L:E80M	-13.695878083122809	D61E:K64L:E80M	1.0635127	D61E:K64L:E80M	-1.3054630055147058
1391	0.3135173344896363	D61E:K64L:E80N	-1.0	-188.760287517609	D61E:K64L:E80N	-12.645506146987827	D61E:K64L:E80N	1.0855207	D61E:K64L:E80N	-1.323345588235294
1392	0.0185010165879161	D61E:K64L:E80P	-1.0	-256.86645292669715	D61E:K64L:E80P	-15.701443694975753	D61E:K64L:E80P	1.0946676	D61E:K64L:E80P	-1.3902392219094668
1393	0.7387461524913699	D61E:K64L:E80Q	1.0	-143.35734414488255	D61E:K64L:E80Q	-11.722388903222964	D61E:K64L:E80Q	1.0614424	D61E:K64L:E80Q	-1.2561708338120403
1394	0.3678246067639374	D61E:K64L:E80R	-1.0	-167.96797050863682	D61E:K64L:E80R	-10.45669527953396	D61E:K64L:E80R	1.0862217	D61E:K64L:E80R	-1.2507103415096508
1395	0.5053706074848522	D61E:K64L:E80S	-1.0	-173.14457487493934	D61E:K64L:E80S	-12.25803431634813	D61E:K64L:E80S	1.0764437	D61E:K64L:E80S	-1.2841048296760111
1396	0.6698623103844166	D61E:K64L:E80T	-2.0	-170.78731827169835	D61E:K64L:E80T	-11.679116540084578	D61E:K64L:E80T	1.0684832	D61E:K64L:E80T	-1.2515317131491268
1397	0.7540397690415058	D61E:K64L:E80V	-4.0	-171.57516102224767	D61E:K64L:E80V	-13.212876953160958	D61E:K64L:E80V	1.0695381	D61E:K64L:E80V	-1.2466732249540442
1398	0.3593564900625804	D61E:K64L:E80W	-4.0	-218.08308510214266	D61E:K64L:E80W	-13.638445437090922	D61E:K64L:E80W	1.1113526	D61E:K64L:E80W	-1.3307500502642464
1399	0.6434726818014203	D61E:K64L:E80Y	-3.0	-200.63180689245644	D61E:K64L:E80Y	-12.742502273989883	D61E:K64L:E80Y	1.1020365	D61E:K64L:E80Y	-1.3226111916934742
1400	0.7859157158448322	D61E:K64M:E80A	0.0	-142.63419689566072	D61E:K64M:E80A	-12.11567619334346	D61E:K64M:E80A	1.0928452	D61E:K64M:E80A	-1.2455144545611214
1401	0.6522653104189359	D61E:K64M:E80C	-2.0	-169.5707642975467	D61E:K64M:E80C	-16.981453774926194	D61E:K64M:E80C	1.1324229	D61E:K64M:E80C	-1.325305534811581
1402	0.601876851397377	D61E:K64M:E80D	3.0	-159.68028654486116	D61E:K64M:E80D	-12.13388609156209	D61E:K64M:E80D	1.1210126	D61E:K64M:E80D	-1.2524441887350644
1403	0.9364169144541014	D61E:K64M:E80E	7.0	-105.28353845507084	D61E:K64M:E80E	-7.61774355381749	D61E:K64M:E80E	1.0689489	D61E:K64M:E80E	-1.2093063354492188
1404	0.7218764004091567	D61E:K64M:E80F	-2.0	-184.5077494087833	D61E:K64M:E80F	-15.384403122805452	D61E:K64M:E80F	1.1073047	D61E:K64M:E80F	-1.3014110789579505
1405	0.2328422753893611	D61E:K64M:E80G	-1.0	-183.13071741491734	D61E:K64M:E80G	-12.90041408622892	D61E:K64M:E80G	1.1182417	D61E:K64M:E80G	-1.3109453089096967
1406	0.7354523094665917	D61E:K64M:E80H	1.0	-164.28592552572664	D61E:K64M:E80H	-12.93215398387656	D61E:K64M:E80H	1.12343	D61E:K64M:E80H	-1.280376748477711
1407	0.8224103408458496	D61E:K64M:E80I	-2.0	-155.8348436775821	D61E:K64M:E80I	-15.367064321113505	D61E:K64M:E80I	1.104325	D61E:K64M:E80I	-1.2419965856215534
1408	0.6198341850163587	D61E:K64M:E80K	2.0	-138.66818131834447	D61E:K64M:E80K	-11.309527318187977	D61E:K64M:E80K	1.0912912	D61E:K64M:E80K	-1.2380279541015624
1409	0.8375028713417653	D61E:K64M:E80L	-1.0	-155.61836695105015	D61E:K64M:E80L	-13.712196707017938	D61E:K64M:E80L	1.0880914	D61E:K64M:E80L	-1.245073834587546
1410	0.7692620563183408	D61E:K64M:E80M	-1.0	-145.3075499001163	D61E:K64M:E80M	-14.95311702622348	D61E:K64M:E80M	1.1097267	D61E:K64M:E80M	-1.2819420309627758
1411	0.4159983063024612	D61E:K64M:E80N	1.0	-168.3599515381473	D61E:K64M:E80N	-13.906938850310326	D61E:K64M:E80N	1.1066048	D61E:K64M:E80N	-1.3005389045266544
1412	0.0498575238714369	D61E:K64M:E80P	1.0	-236.46611694723546	D61E:K64M:E80P	-16.981453774926194	D61E:K64M:E80P	1.1151929	D61E:K64M:E80P	-1.368281644933364
1413	0.8123227370193064	D61E:K64M:E80Q	3.0	-122.95700816542086	D61E:K64M:E80Q	-13.058195312323733	D61E:K64M:E80Q	1.0740077	D61E:K64M:E80Q	-1.2337420295266543
1414	0.5065483229431407	D61E:K64M:E80R	1.0	-147.56763452917514	D61E:K64M:E80R	-11.651210136877124	D61E:K64M:E80R	1.1165051	D61E:K64M:E80R	-1.2286002664005056
1415	0.6328424771594999	D61E:K64M:E80S	1.0	-152.74423889547765	D61E:K64M:E80S	-13.512851335652158	D61E:K64M:E80S	1.1120226	D61E:K64M:E80S	-1.261422909007353
1416	0.754770732308428	D61E:K64M:E80T	0.0	-150.38698229223667	D61E:K64M:E80T	-12.992509002962834	D61E:K64M:E80T	1.0966786	D61E:K64M:E80T	-1.22902535831227
1417	0.8374325078583867	D61E:K64M:E80V	-2.0	-151.17482504278598	D61E:K64M:E80V	-14.464268774905577	D61E:K64M:E80V	1.0858603	D61E:K64M:E80V	-1.2247382668887867
1418	0.5213162503710224	D61E:K64M:E80W	-2.0	-197.682749122681	D61E:K64M:E80W	-14.906352954558317	D61E:K64M:E80W	1.0945559	D61E:K64M:E80W	-1.3087283863740808
1419	0.7263181920637689	D61E:K64M:E80Y	-1.0	-180.23147091299472	D61E:K64M:E80Y	-14.10001517153978	D61E:K64M:E80Y	1.1216732	D61E:K64M:E80Y	-1.3001308665556066
1420	0.3525398063840365	D61E:K64N:E80A	1.0	-165.30665144354282	D61E:K64N:E80A	-15.19594344583129	D61E:K64N:E80A	1.131648	D61E:K64N:E80A	-1.331310765883502
1421	0.252707268815289	D61E:K64N:E80C	-1.0	-192.24321884542883	D61E:K64N:E80C	-20.039198919623686	D61E:K64N:E80C	1.1547186	D61E:K64N:E80C	-1.4121977862189798
1422	0.2464759981122029	D61E:K64N:E80D	4.0	-182.35274109274326	D61E:K64N:E80D	-15.18401943473691	D61E:K64N:E80D	1.1410837	D61E:K64N:E80D	-1.3370347864487593
1423	0.6772567323642226	D61E:K64N:E80E	8.0	-127.95599300295294	D61E:K64N:E80E	-10.64035897593385	D61E:K64N:E80E	1.097998	D61E:K64N:E80E	-1.2952928430893842
1424	0.3328131079789668	D61E:K64N:E80F	-1.0	-207.1802039566654	D61E:K64N:E80F	-18.44094747715826	D61E:K64N:E80F	1.1441194	D61E:K64N:E80F	-1.3880081176757812
1425	0.1425219890247632	D61E:K64N:E80G	0.0	-205.8031719627994	D61E:K64N:E80G	-15.978531809892957	D61E:K64N:E80G	1.1622815	D61E:K64N:E80G	-1.396873384363511
1426	0.2794243015531386	D61E:K64N:E80H	2.0	-186.95838007360874	D61E:K64N:E80H	-15.987528423012918	D61E:K64N:E80H	1.1415533	D61E:K64N:E80H	-1.3660928165211397
1427	0.6056168605416095	D61E:K64N:E80I	-1.0	-178.5072982254642	D61E:K64N:E80I	-18.42325988819175	D61E:K64N:E80I	1.1286821	D61E:K64N:E80I	-1.3284630270565256
1428	0.2579965738154848	D61E:K64N:E80K	3.0	-161.34063586622656	D61E:K64N:E80K	-14.341749466771944	D61E:K64N:E80K	1.1129557	D61E:K64N:E80K	-1.3241834752699908
1429	0.5303136753844799	D61E:K64N:E80L	0.0	-178.29082149893225	D61E:K64N:E80L	-16.76404998855105	D61E:K64N:E80L	1.134668	D61E:K64N:E80L	-1.331476548138787
1430	0.3662744623521519	D61E:K64N:E80M	0.0	-167.9800044479984	D61E:K64N:E80M	-18.03814825556401	D61E:K64N:E80M	1.1422229	D61E:K64N:E80M	-1.3693027271943934
1431	0.1513307109630342	D61E:K64N:E80N	2.0	-191.0324060860294	D61E:K64N:E80N	-16.948816299480313	D61E:K64N:E80N	1.1453594	D61E:K64N:E80N	-1.385336124195772
1432	0.019732598181515	D61E:K64N:E80P	2.0	-259.13857149511756	D61E:K64N:E80P	-20.039198919623686	D61E:K64N:E80P	1.1542114	D61E:K64N:E80P	-1.454281795726103
1433	0.4123105011310509	D61E:K64N:E80Q	4.0	-145.62946271330296	D61E:K64N:E80Q	-16.110893257564385	D61E:K64N:E80Q	1.107119	D61E:K64N:E80Q	-1.3192423203412225
1434	0.1876256524455575	D61E:K64N:E80R	2.0	-170.24008907705723	D61E:K64N:E80R	-14.771232528864855	D61E:K64N:E80R	1.1406296	D61E:K64N:E80R	-1.314461472455193
1435	0.2168528849601998	D61E:K64N:E80S	2.0	-175.41669344335975	D61E:K64N:E80S	-16.599684372011325	D61E:K64N:E80S	1.1360296	D61E:K64N:E80S	-1.3464044907513786
1436	0.3267797413057381	D61E:K64N:E80T	1.0	-173.05943684011876	D61E:K64N:E80T	-16.041388718489543	D61E:K64N:E80T	1.1199025	D61E:K64N:E80T	-1.3139019236845129
1437	0.4621380848107327	D61E:K64N:E80V	-1.0	-173.84727959066808	D61E:K64N:E80V	-17.51860965506603	D61E:K64N:E80V	1.1361974	D61E:K64N:E80V	-1.3112672693589154
1438	0.2023453055039674	D61E:K64N:E80W	-1.0	-220.35520367056307	D61E:K64N:E80W	-17.96184938915212	D61E:K64N:E80W	1.1636649	D61E:K64N:E80W	-1.39579153621898
1439	0.3325812860893954	D61E:K64N:E80Y	0.0	-202.90392546087685	D61E:K64N:E80Y	-17.149972002951472	D61E:K64N:E80Y	1.1427373	D61E:K64N:E80Y	-1.386773681640625
1440	0.0176901327630336	D61E:K64P:E80A	0.0	-303.05742134481847	D61E:K64P:E80A	-13.929878454326172	D61E:K64P:E80A	1.1399996	D61E:K64P:E80A	-1.4098335714901196
1441	-0.0058289532593138	D61E:K64P:E80C	-2.0	-329.9939887467044	D61E:K64P:E80C	-18.764432049978492	D61E:K64P:E80C	1.1710854	D61E:K64P:E80C	-1.4912041159237133
1442	0.009610977430757	D61E:K64P:E80D	3.0	-320.1035109940189	D61E:K64P:E80D	-13.914735189149724	D61E:K64P:E80D	1.1374106	D61E:K64P:E80D	-1.4174614401424632
1443	0.074479676291389	D61E:K64P:E80E	7.0	-265.7067629042285	D61E:K64P:E80E	-9.360182358932434	D61E:K64P:E80E	1.1014028	D61E:K64P:E80E	-1.3744937672334558
1444	-0.0046152587796775	D61E:K64P:E80F	-2.0	-344.930973857941	D61E:K64P:E80F	-17.16647060251671	D61E:K64P:E80F	1.1568983	D61E:K64P:E80F	-1.4659605138442096
1445	-0.0036665345601942	D61E:K64P:E80G	-1.0	-343.55394186407506	D61E:K64P:E80G	-14.711008938136729	D61E:K64P:E80G	1.1473886	D61E:K64P:E80G	-1.4753383860868563
1446	-0.010600960096898	D61E:K64P:E80H	1.0	-324.7091499748844	D61E:K64P:E80H	-14.630594852109423	D61E:K64P:E80H	1.1385945	D61E:K64P:E80H	-1.4451224831973806
1447	0.0556447269379543	D61E:K64P:E80I	-2.0	-316.25806812673983	D61E:K64P:E80I	-17.148783851871485	D61E:K64P:E80I	1.1127169	D61E:K64P:E80I	-1.4072179457720588
1448	-0.0148301762889384	D61E:K64P:E80K	2.0	-299.0914057675022	D61E:K64P:E80K	-13.112286488079915	D61E:K64P:E80K	1.1316463	D61E:K64P:E80K	-1.403050501206342
1449	0.0440361111194844	D61E:K64P:E80L	-1.0	-316.04159140020784	D61E:K64P:E80L	-15.492097963860942	D61E:K64P:E80L	1.1251564	D61E:K64P:E80L	-1.4088950662051931
1450	0.0416573831690957	D61E:K64P:E80M	-1.0	-305.730774349274	D61E:K64P:E80M	-16.763850289371476	D61E:K64P:E80M	1.1248446	D61E:K64P:E80M	-1.4480129466337317
1451	0.0285007116500882	D61E:K64P:E80N	1.0	-328.783175987305	D61E:K64P:E80N	-15.679485842307258	D61E:K64P:E80N	1.1367841	D61E:K64P:E80N	-1.465605432846967
1452	-0.0487268870427328	D61E:K64P:E80P	1.0	-396.8893413963932	D61E:K64P:E80P	-18.764432049978492	D61E:K64P:E80P	1.1462158	D61E:K64P:E80P	-1.5323674819048714
1453	0.0035479062299345	D61E:K64P:E80Q	3.0	-283.3802326145786	D61E:K64P:E80Q	-14.84386661193821	D61E:K64P:E80Q	1.1255112	D61E:K64P:E80Q	-1.3985281551585478
1454	0.0039599885945698	D61E:K64P:E80R	1.0	-307.9908589783329	D61E:K64P:E80R	-13.47309348545059	D61E:K64P:E80R	1.1215852	D61E:K64P:E80R	-1.3928769279928768
1455	0.048442717231855	D61E:K64P:E80S	1.0	-313.16746334463534	D61E:K64P:E80S	-15.33603550996304	D61E:K64P:E80S	1.1299871	D61E:K64P:E80S	-1.4265055936925553
1456	0.0178179701686627	D61E:K64P:E80T	0.0	-310.8102067413944	D61E:K64P:E80T	-14.768586508687804	D61E:K64P:E80T	1.121584	D61E:K64P:E80T	-1.393677027085248
1457	0.0221085511255905	D61E:K64P:E80V	-2.0	-311.5980494919437	D61E:K64P:E80V	-16.244460921565405	D61E:K64P:E80V	1.1216285	D61E:K64P:E80V	-1.3893789852366727
1458	-0.0004196745009684	D61E:K64P:E80W	-2.0	-358.1059735718387	D61E:K64P:E80W	-16.687684057795195	D61E:K64P:E80W	1.1501812	D61E:K64P:E80W	-1.472407980526195
1459	-0.0230791039120057	D61E:K64P:E80Y	-1.0	-340.65469536215244	D61E:K64P:E80Y	-15.87793682634765	D61E:K64P:E80Y	1.1425261	D61E:K64P:E80Y	-1.4648915010340071
1460	0.7934248419622757	D61E:K64Q:E80A	2.0	-141.64490856558263	D61E:K64Q:E80A	-13.029583341665784	D61E:K64Q:E80A	1.0933607	D61E:K64Q:E80A	-1.2661821253159466
1461	0.6737320742774834	D61E:K64Q:E80C	0.0	-168.58147596746863	D61E:K64Q:E80C	-17.859665024130663	D61E:K64Q:E80C	1.129879	D61E:K64Q:E80C	-1.3479120591107536
1462	0.6464328608206716	D61E:K64Q:E80D	5.0	-158.69099821478306	D61E:K64Q:E80D	-13.022081534907556	D61E:K64Q:E80D	1.1153686	D61E:K64Q:E80D	-1.2730814316693475
1463	0.8594621630874419	D61E:K64Q:E80E	9.0	-104.29425012499274	D61E:K64Q:E80E	-8.501549834056277	D61E:K64Q:E80E	1.0677887	D61E:K64Q:E80E	-1.23054297952091
1464	0.7559832233560503	D61E:K64Q:E80F	0.0	-183.5184610787052	D61E:K64Q:E80F	-16.262853621168688	D61E:K64Q:E80F	1.1357225	D61E:K64Q:E80F	-1.3231974882238051
1465	0.2589831044201323	D61E:K64Q:E80G	1.0	-182.14142908483922	D61E:K64Q:E80G	-13.799483455213704	D61E:K64Q:E80G	1.1304548	D61E:K64Q:E80G	-1.332279250201057
1466	0.7441269080416574	D61E:K64Q:E80H	3.0	-163.29663719564854	D61E:K64Q:E80H	-13.817799559144987	D61E:K64Q:E80H	1.1268845	D61E:K64Q:E80H	-1.3018309649299171
1467	0.8310980538043744	D61E:K64Q:E80I	0.0	-154.84555534750402	D61E:K64Q:E80I	-16.244593451227047	D61E:K64Q:E80I	1.112417	D61E:K64Q:E80I	-1.2643261180204504
1468	0.6938940527903595	D61E:K64Q:E80K	4.0	-137.67889298826637	D61E:K64Q:E80K	-12.194491723659668	D61E:K64Q:E80K	1.1090777	D61E:K64Q:E80K	-1.259674072265625
1469	0.8294891011704557	D61E:K64Q:E80L	1.0	-154.62907862097205	D61E:K64Q:E80L	-14.588581188718308	D61E:K64Q:E80L	1.106526	D61E:K64Q:E80L	-1.266026575425092
1470	0.7586984649638199	D61E:K64Q:E80M	1.0	-144.3182615700382	D61E:K64Q:E80M	-15.860149142336011	D61E:K64Q:E80M	1.118088	D61E:K64Q:E80M	-1.3048081341911764
1471	0.4588192526458801	D61E:K64Q:E80N	3.0	-167.3706632080692	D61E:K64Q:E80N	-14.704641715432444	D61E:K64Q:E80N	1.1149517	D61E:K64Q:E80N	-1.322037191951976
1472	0.0452734598968928	D61E:K64Q:E80P	3.0	-235.47682861715737	D61E:K64Q:E80P	-17.859665024130663	D61E:K64Q:E80P	1.1065915	D61E:K64Q:E80P	-1.3896838917451746
1473	0.8026469160325008	D61E:K64Q:E80Q	5.0	-121.96771983534276	D61E:K64Q:E80Q	-13.926163584188544	D61E:K64Q:E80Q	1.0771594	D61E:K64Q:E80Q	-1.254454309800092
1474	0.5797582892861045	D61E:K64Q:E80R	3.0	-146.57834619909704	D61E:K64Q:E80R	-12.58762366774863	D61E:K64Q:E80R	1.1052778	D61E:K64Q:E80R	-1.2498118681066177
1475	0.656127101762688	D61E:K64Q:E80S	3.0	-151.75495056539955	D61E:K64Q:E80S	-14.431058915322865	D61E:K64Q:E80S	1.1163028	D61E:K64Q:E80S	-1.2827124202952664
1476	0.7797574890467833	D61E:K64Q:E80T	2.0	-149.39769396215857	D61E:K64Q:E80T	-13.86865687005593	D61E:K64Q:E80T	1.0961658	D61E:K64Q:E80T	-1.2499868953929227
1477	0.822486270290862	D61E:K64Q:E80V	0.0	-150.1855367127079	D61E:K64Q:E80V	-15.34141171383635	D61E:K64Q:E80V	1.0962557	D61E:K64Q:E80V	-1.2463729858398438
1478	0.5484319035737922	D61E:K64Q:E80W	0.0	-196.69346079260288	D61E:K64Q:E80W	-15.732201307333526	D61E:K64Q:E80W	1.1334455	D61E:K64Q:E80W	-1.3300393497242646
1479	0.7345082708667726	D61E:K64Q:E80Y	1.0	-179.24218258291666	D61E:K64Q:E80Y	-14.958093764375008	D61E:K64Q:E80Y	1.1262523	D61E:K64Q:E80Y	-1.32243454877068
1480	0.8286053730323697	D61E:K64R:E80A	4.0	-126.26266955763276	D61E:K64R:E80A	-11.887950164089489	D61E:K64R:E80A	1.0698885	D61E:K64R:E80A	-1.2402008954216452
1481	0.7769257347792684	D61E:K64R:E80C	2.0	-153.19923695951877	D61E:K64R:E80C	-16.718277768042753	D61E:K64R:E80C	1.1013047	D61E:K64R:E80C	-1.3230633903952207
1482	0.7673104195080852	D61E:K64R:E80D	7.0	-143.3087592068332	D61E:K64R:E80D	-11.880323185714587	D61E:K64R:E80D	1.0769086	D61E:K64R:E80D	-1.248268486471737
1483	0.9634725648545672	D61E:K64R:E80E	11.0	-88.91201111704288	D61E:K64R:E80E	-7.282133053258804	D61E:K64R:E80E	1.0397166	D61E:K64R:E80E	-1.2043549481560205
1484	0.8091541750007233	D61E:K64R:E80F	2.0	-168.13622207075534	D61E:K64R:E80F	-15.12240768022275	D61E:K64R:E80F	1.1128225	D61E:K64R:E80F	-1.296606804342831
1485	0.3667215905074541	D61E:K64R:E80G	3.0	-166.75919007688935	D61E:K64R:E80G	-12.659866195432189	D61E:K64R:E80G	1.114255	D61E:K64R:E80G	-1.306365966796875
1486	0.80921120505867	D61E:K64R:E80H	5.0	-147.91439818769868	D61E:K64R:E80H	-12.640372892723462	D61E:K64R:E80H	1.0942867	D61E:K64R:E80H	-1.2762299481560202
1487	0.8654476021930216	D61E:K64R:E80I	2.0	-139.46331633955415	D61E:K64R:E80I	-15.10725020596692	D61E:K64R:E80I	1.0650862	D61E:K64R:E80I	-1.237859479118796
1488	0.7681405979992424	D61E:K64R:E80K	6.0	-122.2966539803165	D61E:K64R:E80K	-11.061776270797054	D61E:K64R:E80K	1.081557	D61E:K64R:E80K	-1.2335903392118566
1489	0.8664159319141255	D61E:K64R:E80L	3.0	-139.2468396130222	D61E:K64R:E80L	-13.452943189737198	D61E:K64R:E80L	1.0737232	D61E:K64R:E80L	-1.239604097254136
1490	0.8170690061459094	D61E:K64R:E80M	3.0	-128.93602256208834	D61E:K64R:E80M	-14.724395785200612	D61E:K64R:E80M	1.0860083	D61E:K64R:E80M	-1.278634823069853
1491	0.6126243261064251	D61E:K64R:E80N	5.0	-151.98842420011934	D61E:K64R:E80N	-13.595929673281717	D61E:K64R:E80N	1.0932055	D61E:K64R:E80N	-1.2968799366670496
1492	0.0730034837952276	D61E:K64R:E80P	5.0	-220.0945896092075	D61E:K64R:E80P	-16.718277768042753	D61E:K64R:E80P	1.1060344	D61E:K64R:E80P	-1.3637654921587776
1493	0.8633052038786528	D61E:K64R:E80Q	7.0	-106.5854808273929	D61E:K64R:E80Q	-12.789414834956917	D61E:K64R:E80Q	1.0855174	D61E:K64R:E80Q	-1.2291563146254596
1494	0.6907519853077488	D61E:K64R:E80R	5.0	-131.19610719114718	D61E:K64R:E80R	-11.40918270792281	D61E:K64R:E80R	1.069622	D61E:K64R:E80R	-1.22347609576057
1495	0.7656370649596281	D61E:K64R:E80S	5.0	-136.3727115574497	D61E:K64R:E80S	-13.271994926557454	D61E:K64R:E80S	1.1039253	D61E:K64R:E80S	-1.2571419210994943
1496	0.844558953207949	D61E:K64R:E80T	4.0	-134.0154549542087	D61E:K64R:E80T	-12.735951795386429	D61E:K64R:E80T	1.0874654	D61E:K64R:E80T	-1.2242528578814338
1497	0.8670615639216732	D61E:K64R:E80V	2.0	-134.80329770475802	D61E:K64R:E80V	-14.207589460229428	D61E:K64R:E80V	1.0892831	D61E:K64R:E80V	-1.2198477352366728
1498	0.6888334794037697	D61E:K64R:E80W	2.0	-181.31122178465301	D61E:K64R:E80W	-14.650128022620263	D61E:K64R:E80W	1.1138953	D61E:K64R:E80W	-1.3034345739028033
1499	0.7963793964305159	D61E:K64R:E80Y	3.0	-163.8599435749668	D61E:K64R:E80Y	-13.832339375925583	D61E:K64R:E80Y	1.0974787	D61E:K64R:E80Y	-1.2957726871266084
1500	0.6606476532776417	D61E:K64S:E80A	0.0	-158.06457914740025	D61E:K64S:E80A	-12.98715817903758	D61E:K64S:E80A	1.1327789	D61E:K64S:E80A	-1.300707379509421
1501	0.5196764956483331	D61E:K64S:E80C	-2.0	-185.00114654928626	D61E:K64S:E80C	-17.822021973368464	D61E:K64S:E80C	1.1378908	D61E:K64S:E80C	-1.380450439453125
1502	0.4395258931791539	D61E:K64S:E80D	3.0	-175.1106687966007	D61E:K64S:E80D	-12.972336283013648	D61E:K64S:E80D	1.1324856	D61E:K64S:E80D	-1.3070709228515625
1503	0.8530246470568886	D61E:K64S:E80E	7.0	-120.71392070681037	D61E:K64S:E80E	-8.40610666120665	D61E:K64S:E80E	1.0896864	D61E:K64S:E80E	-1.2649498434627755
1504	0.6068997263256953	D61E:K64S:E80F	-2.0	-199.93813166052283	D61E:K64S:E80F	-16.223959662203924	D61E:K64S:E80F	1.1335678	D61E:K64S:E80F	-1.3572016996495864
1505	0.1712944422340737	D61E:K64S:E80G	-1.0	-198.56109966665684	D61E:K64S:E80G	-13.735390663337968	D61E:K64S:E80G	1.1556634	D61E:K64S:E80G	-1.3656300264246324
1506	0.5664821107541006	D61E:K64S:E80H	1.0	-179.71630777746617	D61E:K64S:E80H	-13.772674829977404	D61E:K64S:E80H	1.1423794	D61E:K64S:E80H	-1.3356833065257352
1507	0.7718368185511014	D61E:K64S:E80I	-2.0	-171.26522592932164	D61E:K64S:E80I	-16.206247291427644	D61E:K64S:E80I	1.1256394	D61E:K64S:E80I	-1.2981357350068934
1508	0.4622515754447699	D61E:K64S:E80K	2.0	-154.098563570084	D61E:K64S:E80K	-12.164426863762856	D61E:K64S:E80K	1.1252391	D61E:K64S:E80K	-1.2936956069048713
1509	0.7691044165921901	D61E:K64S:E80L	-1.0	-171.04874920278968	D61E:K64S:E80L	-14.548275445022227	D61E:K64S:E80L	1.1133623	D61E:K64S:E80L	-1.300746872845818
1510	0.6776681639185707	D61E:K64S:E80M	-1.0	-160.73793215185583	D61E:K64S:E80M	-15.821245856408495	D61E:K64S:E80M	1.1352315	D61E:K64S:E80M	-1.338711996639476
1511	0.2631897884402529	D61E:K64S:E80N	1.0	-183.79033378988683	D61E:K64S:E80N	-14.734565357948668	D61E:K64S:E80N	1.1437755	D61E:K64S:E80N	-1.3546780754538144
1512	0.0178217798374834	D61E:K64S:E80P	1.0	-251.896499198975	D61E:K64S:E80P	-17.822021973368464	D61E:K64S:E80P	1.1556602	D61E:K64S:E80P	-1.4231611364028034
1513	0.7064440491161532	D61E:K64S:E80Q	3.0	-138.3873904171604	D61E:K64S:E80Q	-13.900157616664728	D61E:K64S:E80Q	1.0922621	D61E:K64S:E80Q	-1.2891911226160386
1514	0.3251335614751605	D61E:K64S:E80R	1.0	-162.99801678091467	D61E:K64S:E80R	-12.52864450503148	D61E:K64S:E80R	1.133505	D61E:K64S:E80R	-1.2836809046128217
1515	0.438127025801422	D61E:K64S:E80S	1.0	-168.17462114721718	D61E:K64S:E80S	-14.386741719195925	D61E:K64S:E80S	1.1279157	D61E:K64S:E80S	-1.3155638750861671
1516	0.6321540183814083	D61E:K64S:E80T	0.0	-165.8173645439762	D61E:K64S:E80T	-13.825228405958114	D61E:K64S:E80T	1.1313919	D61E:K64S:E80T	-1.2838343003216912
1517	0.735504607128564	D61E:K64S:E80V	-2.0	-166.6052072945255	D61E:K64S:E80V	-15.30176802430833	D61E:K64S:E80V	1.1339172	D61E:K64S:E80V	-1.2805693682502295
1518	0.3290896878291733	D61E:K64S:E80W	-2.0	-213.1131313744205	D61E:K64S:E80W	-15.745024961435774	D61E:K64S:E80W	1.1386093	D61E:K64S:E80W	-1.3647574032054228
1519	0.6088117331432791	D61E:K64S:E80Y	-1.0	-195.66185316473428	D61E:K64S:E80Y	-14.934219407377896	D61E:K64S:E80Y	1.1520118	D61E:K64S:E80Y	-1.3561221852022058
1520	0.7105841802858007	D61E:K64T:E80A	0.0	-146.9299867096561	D61E:K64T:E80A	-13.16951661110761	D61E:K64T:E80A	1.1252787	D61E:K64T:E80A	-1.2921471090877756
1521	0.6040587778007427	D61E:K64T:E80C	-2.0	-173.8665541115421	D61E:K64T:E80C	-18.003520657610352	D61E:K64T:E80C	1.1115618	D61E:K64T:E80C	-1.3722869873046877
1522	0.5263506863468144	D61E:K64T:E80D	3.0	-163.97607635885655	D61E:K64T:E80D	-13.157754427322288	D61E:K64T:E80D	1.1111249	D61E:K64T:E80D	-1.2971720975988053
1523	0.8744602171296484	D61E:K64T:E80E	7.0	-109.57932826906622	D61E:K64T:E80E	-8.610768935284796	D61E:K64T:E80E	1.081864	D61E:K64T:E80E	-1.256477445714614
1524	0.6746236714692815	D61E:K64T:E80F	-2.0	-188.80353922277868	D61E:K64T:E80F	-16.405526006694345	D61E:K64T:E80F	1.1180023	D61E:K64T:E80F	-1.3491788078756894
1525	0.178861094642871	D61E:K64T:E80G	-1.0	-187.42650722891273	D61E:K64T:E80G	-13.94725875293625	D61E:K64T:E80G	1.1159258	D61E:K64T:E80G	-1.356876687442555
1526	0.6512872926325681	D61E:K64T:E80H	1.0	-168.58171533972202	D61E:K64T:E80H	-13.955323301974204	D61E:K64T:E80H	1.1290728	D61E:K64T:E80H	-1.3261562571806067
1527	0.8006559746385901	D61E:K64T:E80I	-2.0	-160.1306334915775	D61E:K64T:E80I	-16.387780555194695	D61E:K64T:E80I	1.1045039	D61E:K64T:E80I	-1.2898422241210938
1528	0.528883379091384	D61E:K64T:E80K	2.0	-142.96397113233985	D61E:K64T:E80K	-12.327574996588735	D61E:K64T:E80K	1.1173004	D61E:K64T:E80K	-1.285228863884421
1529	0.8037901022060491	D61E:K64T:E80L	-1.0	-159.91415676504553	D61E:K64T:E80L	-14.729667249126578	D61E:K64T:E80L	1.0956808	D61E:K64T:E80L	-1.292373118681066
1530	0.7105838525191948	D61E:K64T:E80M	-1.0	-149.60333971411168	D61E:K64T:E80M	-16.00300673084348	D61E:K64T:E80M	1.1024832	D61E:K64T:E80M	-1.3309827019186582
1531	0.3535210299742643	D61E:K64T:E80N	1.0	-172.65574135214268	D61E:K64T:E80N	-14.916098579544268	D61E:K64T:E80N	1.1341472	D61E:K64T:E80N	-1.345442289464614
1532	0.0865488957475504	D61E:K64T:E80P	1.0	-240.76190676123085	D61E:K64T:E80P	-18.003520657610352	D61E:K64T:E80P	1.143483	D61E:K64T:E80P	-1.4136867747587316
1533	0.7558830609159188	D61E:K64T:E80Q	3.0	-127.25279797941624	D61E:K64T:E80Q	-14.038530899842954	D61E:K64T:E80Q	1.0835325	D61E:K64T:E80Q	-1.279851576861213
1534	0.3924112304940051	D61E:K64T:E80R	1.0	-151.86342434317052	D61E:K64T:E80R	-12.688376321040778	D61E:K64T:E80R	1.1206162	D61E:K64T:E80R	-1.2745494169347429
1535	0.5146610824524022	D61E:K64T:E80S	1.0	-157.04002870947303	D61E:K64T:E80S	-14.56866976288984	D61E:K64T:E80S	1.1078901	D61E:K64T:E80S	-1.3068261539234836
1536	0.7050518991268016	D61E:K64T:E80T	0.0	-154.68277210623205	D61E:K64T:E80T	-14.007753089585094	D61E:K64T:E80T	1.0987387	D61E:K64T:E80T	-1.274265064912684
1537	0.7889602910742379	D61E:K64T:E80V	-2.0	-155.47061485678137	D61E:K64T:E80V	-15.483571293187197	D61E:K64T:E80V	1.1138109	D61E:K64T:E80V	-1.271980644674862
1538	0.3966613670544703	D61E:K64T:E80W	-2.0	-201.9785389366764	D61E:K64T:E80W	-15.926767649934844	D61E:K64T:E80W	1.1255597	D61E:K64T:E80W	-1.3562682207892922
1539	0.6989885433080126	D61E:K64T:E80Y	-1.0	-184.5272607269901	D61E:K64T:E80Y	-15.116619580510816	D61E:K64T:E80Y	1.1235071	D61E:K64T:E80Y	-1.3475346284754135
1540	0.8173831695700227	D61E:K64V:E80A	-1.0	-149.94515194326814	D61E:K64V:E80A	-12.335385770731593	D61E:K64V:E80A	1.1062065	D61E:K64V:E80A	-1.288020055434283
1541	0.7686801413804515	D61E:K64V:E80C	-3.0	-176.88171934515412	D61E:K64V:E80C	-17.214371163056057	D61E:K64V:E80C	1.122747	D61E:K64V:E80C	-1.3689688289866728
1542	0.751631868306797	D61E:K64V:E80D	2.0	-166.99124159246858	D61E:K64V:E80D	-12.398701256641289	D61E:K64V:E80D	1.1118009	D61E:K64V:E80D	-1.2954414816463695
1543	0.9382229203972486	D61E:K64V:E80E	6.0	-112.59449350267826	D61E:K64V:E80E	-7.782761129192295	D61E:K64V:E80E	1.0496097	D61E:K64V:E80E	-1.2526952406939338
1544	0.7772881929770178	D61E:K64V:E80F	-3.0	-191.81870445639072	D61E:K64V:E80F	-15.596135975310972	D61E:K64V:E80F	1.111331	D61E:K64V:E80F	-1.3437905704273898
1545	0.2960113089515475	D61E:K64V:E80G	-2.0	-190.44167246252476	D61E:K64V:E80G	-13.144705550444996	D61E:K64V:E80G	1.1203704	D61E:K64V:E80G	-1.3536864336799173
1546	0.7911886936824736	D61E:K64V:E80H	0.0	-171.59688057333406	D61E:K64V:E80H	-13.205363041974124	D61E:K64V:E80H	1.1231247	D61E:K64V:E80H	-1.323258254107307
1547	0.886781205415512	D61E:K64V:E80I	-3.0	-163.14579872518954	D61E:K64V:E80I	-15.601029602976269	D61E:K64V:E80I	1.0940437	D61E:K64V:E80I	-1.2845694149241729
1548	0.7504782117425703	D61E:K64V:E80K	1.0	-145.9791363659519	D61E:K64V:E80K	-11.54261407764534	D61E:K64V:E80K	1.1174346	D61E:K64V:E80K	-1.2816443050608914
1549	0.8653919060039487	D61E:K64V:E80L	-2.0	-162.92932199865757	D61E:K64V:E80L	-13.953410112406344	D61E:K64V:E80L	1.0827136	D61E:K64V:E80L	-1.2871413286994486
1550	0.8132141264463199	D61E:K64V:E80M	-2.0	-152.61850494772372	D61E:K64V:E80M	-15.218433264268242	D61E:K64V:E80M	1.1046809	D61E:K64V:E80M	-1.32569481344784
1551	0.582781049744461	D61E:K64V:E80N	0.0	-175.67090658575472	D61E:K64V:E80N	-14.161068070459804	D61E:K64V:E80N	1.134139	D61E:K64V:E80N	-1.343379301183364
1552	0.0014513411202341	D61E:K64V:E80P	0.0	-243.77707199484288	D61E:K64V:E80P	-17.214371163056057	D61E:K64V:E80P	1.1173211	D61E:K64V:E80P	-1.4104851217830885
1553	0.8746615638165054	D61E:K64V:E80Q	2.0	-130.26796321302828	D61E:K64V:E80Q	-13.273081114215527	D61E:K64V:E80Q	1.0837487	D61E:K64V:E80Q	-1.2767856373506434
1554	0.6635054085160978	D61E:K64V:E80R	0.0	-154.87858957678256	D61E:K64V:E80R	-11.981729394339707	D61E:K64V:E80R	1.099413	D61E:K64V:E80R	-1.2711343204273895
1555	0.7408479089409671	D61E:K64V:E80S	0.0	-160.05519394308507	D61E:K64V:E80S	-13.754329661800512	D61E:K64V:E80S	1.1052195	D61E:K64V:E80S	-1.3040276022518382
1556	0.8334885646077066	D61E:K64V:E80T	-1.0	-157.6979373398441	D61E:K64V:E80T	-13.182423770942478	D61E:K64V:E80T	1.0880277	D61E:K64V:E80T	-1.2717668421128216
1557	0.8768636882982086	D61E:K64V:E80V	-3.0	-158.4857800903934	D61E:K64V:E80V	-14.702365235489196	D61E:K64V:E80V	1.1061672	D61E:K64V:E80V	-1.2661312327665442
1558	0.626922531588046	D61E:K64V:E80W	-3.0	-204.99370417028842	D61E:K64V:E80W	-15.141766498089057	D61E:K64V:E80W	1.1347934	D61E:K64V:E80W	-1.3514696009018845
1559	0.7934138421673138	D61E:K64V:E80Y	-2.0	-187.54242596060215	D61E:K64V:E80Y	-14.29177990005519	D61E:K64V:E80Y	1.1234761	D61E:K64V:E80Y	-1.3427961461684284
1560	0.5027211038747412	D61E:K64W:E80A	-1.0	-204.76536993414342	D61E:K64W:E80A	-12.905302896191644	D61E:K64W:E80A	1.1509423	D61E:K64W:E80A	-1.3273021024816176
1561	0.3866013132894069	D61E:K64W:E80C	-3.0	-231.7019373360294	D61E:K64W:E80C	-17.747104061032587	D61E:K64W:E80C	1.1541787	D61E:K64W:E80C	-1.4073865105124082
1562	0.3439200520185259	D61E:K64W:E80D	2.0	-221.81145958334386	D61E:K64W:E80D	-12.884137939296124	D61E:K64W:E80D	1.1360242	D61E:K64W:E80D	-1.3351770737591913
1563	0.8405636522697759	D61E:K64W:E80E	6.0	-167.41471149355354	D61E:K64W:E80E	-8.343754858417014	D61E:K64W:E80E	1.0948149	D61E:K64W:E80E	-1.290953333237592
1564	0.4385103011281809	D61E:K64W:E80F	-3.0	-246.638922447266	D61E:K64W:E80F	-16.149375949395107	D61E:K64W:E80F	1.1349201	D61E:K64W:E80F	-1.38363135842716
1565	0.123100733712492	D61E:K64W:E80G	-2.0	-245.26189045340004	D61E:K64W:E80G	-13.692965025778904	D61E:K64W:E80G	1.1480203	D61E:K64W:E80G	-1.3929017908432904
1566	0.4361799503258051	D61E:K64W:E80H	0.0	-226.41709856420934	D61E:K64W:E80H	-13.704412584511374	D61E:K64W:E80H	1.1399416	D61E:K64W:E80H	-1.362412217084099
1567	0.6936873954893152	D61E:K64W:E80I	-3.0	-217.96601671606481	D61E:K64W:E80I	-16.131945005208763	D61E:K64W:E80I	1.1202853	D61E:K64W:E80I	-1.3241778205422794
1568	0.3428470377075167	D61E:K64W:E80K	1.0	-200.79935435682717	D61E:K64W:E80K	-12.077794751063266	D61E:K64W:E80K	1.1272306	D61E:K64W:E80K	-1.3199105655445773
1569	0.6842944803038019	D61E:K64W:E80L	-2.0	-217.74953998953285	D61E:K64W:E80L	-14.474577069222503	D61E:K64W:E80L	1.1172779	D61E:K64W:E80L	-1.326520403693704
1570	0.5269297254777227	D61E:K64W:E80M	-2.0	-207.438722938599	D61E:K64W:E80M	-15.747155618311808	D61E:K64W:E80M	1.1551183	D61E:K64W:E80M	-1.3647150376263786
1571	0.2008298179284429	D61E:K64W:E80N	0.0	-230.49112457663	D61E:K64W:E80N	-14.647442025909186	D61E:K64W:E80N	1.1637462	D61E:K64W:E80N	-1.383121804630055
1572	0.0159989550989368	D61E:K64W:E80P	0.0	-298.59728998571813	D61E:K64W:E80P	-17.747104061032587	D61E:K64W:E80P	1.1451743	D61E:K64W:E80P	-1.449466121897978
1573	0.628838883980504	D61E:K64W:E80Q	2.0	-185.08818120390356	D61E:K64W:E80Q	-13.800041105363562	D61E:K64W:E80Q	1.104543	D61E:K64W:E80Q	-1.315799758013557
1574	0.2634829534061684	D61E:K64W:E80R	0.0	-209.69880756765784	D61E:K64W:E80R	-12.502318355835088	D61E:K64W:E80R	1.1414285	D61E:K64W:E80R	-1.3101853314568015
1575	0.3142893357609268	D61E:K64W:E80S	0.0	-214.87541193396035	D61E:K64W:E80S	-14.286051668254004	D61E:K64W:E80S	1.1278052	D61E:K64W:E80S	-1.344013079474954
1576	0.4810998084457343	D61E:K64W:E80T	-1.0	-212.51815533071937	D61E:K64W:E80T	-13.755128027985847	D61E:K64W:E80T	1.1239079	D61E:K64W:E80T	-1.311190616383272
1577	0.644325665400539	D61E:K64W:E80V	-3.0	-213.30599808126868	D61E:K64W:E80V	-15.228006008326702	D61E:K64W:E80V	1.1163298	D61E:K64W:E80V	-1.306177386115579
1578	0.2358070237336776	D61E:K64W:E80W	-3.0	-259.8139221611637	D61E:K64W:E80W	-15.670435374193405	D61E:K64W:E80W	1.1408393	D61E:K64W:E80W	-1.389595749798943
1579	0.4622518777818841	D61E:K64W:E80Y	-2.0	-242.36264395147742	D61E:K64W:E80Y	-14.862156278604743	D61E:K64W:E80Y	1.1489037	D61E:K64W:E80Y	-1.382003245634191
1580	0.7520707657284272	D61E:K64Y:E80A	0.0	-195.1083368721622	D61E:K64Y:E80A	-13.44011250400763	D61E:K64Y:E80A	1.124616	D61E:K64Y:E80A	-1.340911595961627
1581	0.6724316499175605	D61E:K64Y:E80C	-2.0	-222.04490427404818	D61E:K64Y:E80C	-18.274413619907136	D61E:K64Y:E80C	1.1577483	D61E:K64Y:E80C	-1.4197675817153033
1582	0.5852959550757253	D61E:K64Y:E80D	3.0	-212.15442652136264	D61E:K64Y:E80D	-13.398032894494465	D61E:K64Y:E80D	1.1386865	D61E:K64Y:E80D	-1.348179895737592
1583	0.9338210891325056	D61E:K64Y:E80E	7.0	-157.75767843157232	D61E:K64Y:E80E	-8.857294115447075	D61E:K64Y:E80E	1.1026479	D61E:K64Y:E80E	-1.3046258365406709
1584	0.7303878346845991	D61E:K64Y:E80F	-2.0	-236.98188938528477	D61E:K64Y:E80F	-16.676402050767138	D61E:K64Y:E80F	1.1571063	D61E:K64Y:E80F	-1.3958710614372702
1585	0.2153398906327473	D61E:K64Y:E80G	-1.0	-235.60485739141882	D61E:K64Y:E80G	-14.209658109850352	D61E:K64Y:E80G	1.1482431	D61E:K64Y:E80G	-1.4068431181066177
1586	0.6933960232193681	D61E:K64Y:E80H	1.0	-216.76006550222812	D61E:K64Y:E80H	-14.228074092306995	D61E:K64Y:E80H	1.1464698	D61E:K64Y:E80H	-1.3749579934512868
1587	0.8696108127084308	D61E:K64Y:E80I	-2.0	-208.3089836540836	D61E:K64Y:E80I	-16.658883144706124	D61E:K64Y:E80I	1.1371206	D61E:K64Y:E80I	-1.3361711389878217
1588	0.618121389041581	D61E:K64Y:E80K	2.0	-191.14232129484594	D61E:K64Y:E80K	-12.61487655685596	D61E:K64Y:E80K	1.1379559	D61E:K64Y:E80K	-1.3331457699046416
1589	0.8388336313965814	D61E:K64Y:E80L	-1.0	-208.09250692755163	D61E:K64Y:E80L	-15.000615180912064	D61E:K64Y:E80L	1.1218147	D61E:K64Y:E80L	-1.3397514792049632
1590	0.7859142303173292	D61E:K64Y:E80M	-1.0	-197.78168987661778	D61E:K64Y:E80M	-16.273891777633253	D61E:K64Y:E80M	1.136167	D61E:K64Y:E80M	-1.376842902688419
1591	0.3853900829405566	D61E:K64Y:E80N	1.0	-220.83409151464878	D61E:K64Y:E80N	-15.18731304013454	D61E:K64Y:E80N	1.1505903	D61E:K64Y:E80N	-1.39549461813534
1592	0.0138106353630805	D61E:K64Y:E80P	1.0	-288.9402569237369	D61E:K64Y:E80P	-18.274413619907136	D61E:K64Y:E80P	1.1439408	D61E:K64Y:E80P	-1.4631765926585478
1593	0.8084692129785267	D61E:K64Y:E80Q	3.0	-175.43114814192234	D61E:K64Y:E80Q	-14.353345235145753	D61E:K64Y:E80Q	1.1176207	D61E:K64Y:E80Q	-1.3289265352136947
1594	0.4718156861480211	D61E:K64Y:E80R	1.0	-200.0417745056766	D61E:K64Y:E80R	-13.001803800148991	D61E:K64Y:E80R	1.1385419	D61E:K64Y:E80R	-1.3234455781824448
1595	0.59139552326204	D61E:K64Y:E80S	1.0	-205.21837887197913	D61E:K64Y:E80S	-14.814110629789866	D61E:K64Y:E80S	1.1318761	D61E:K64Y:E80S	-1.3566662956686582
1596	0.7579294783763265	D61E:K64Y:E80T	0.0	-202.86112226873814	D61E:K64Y:E80T	-14.27847463280159	D61E:K64Y:E80T	1.122754	D61E:K64Y:E80T	-1.3240435431985291
1597	0.791928318052909	D61E:K64Y:E80V	-2.0	-203.64896501928746	D61E:K64Y:E80V	-15.754429479469763	D61E:K64Y:E80V	1.1444445	D61E:K64Y:E80V	-1.31904494341682
1598	0.4988709375308208	D61E:K64Y:E80W	-2.0	-250.15688909918248	D61E:K64Y:E80W	-16.19752093052921	D61E:K64Y:E80W	1.1456108	D61E:K64Y:E80W	-1.4026430017807905
1599	0.7065639961440411	D61E:K64Y:E80Y	-1.0	-232.7056108894962	D61E:K64Y:E80Y	-15.387289846270503	D61E:K64Y:E80Y	1.1472844	D61E:K64Y:E80Y	-1.3932250078986672
1600	0.3177840570600301	D61F:K64A:E80A	-6.0	-262.02763227850375	D61F:K64A:E80A	-15.455182716183115	D61F:K64A:E80A	1.1716111	D61F:K64A:E80A	-1.3720091875861673
1601	0.2995952683514655	D61F:K64A:E80C	-8.0	-288.96419968038975	D61F:K64A:E80C	-20.30928014023175	D61F:K64A:E80C	1.1982684	D61F:K64A:E80C	-1.4498623118681069
1602	0.2314793656458409	D61F:K64A:E80D	-3.0	-279.0737219277042	D61F:K64A:E80D	-15.381034034135157	D61F:K64A:E80D	1.1849808	D61F:K64A:E80D	-1.3789812873391545
1603	0.6505418342857547	D61F:K64A:E80E	1.0	-224.67697383791386	D61F:K64A:E80E	-10.987970820473492	D61F:K64A:E80E	1.1382475	D61F:K64A:E80E	-1.339253324620864
1604	0.3484692954009514	D61F:K64A:E80F	-8.0	-303.9011847916263	D61F:K64A:E80F	-18.706497039731403	D61F:K64A:E80F	1.1863152	D61F:K64A:E80F	-1.4277412863338694
1605	0.0937481383708959	D61F:K64A:E80G	-7.0	-302.52415279776034	D61F:K64A:E80G	-16.244019033290897	D61F:K64A:E80G	1.2215134	D61F:K64A:E80G	-1.4379236557904411
1606	0.2688936920859902	D61F:K64A:E80H	-5.0	-283.67936090856966	D61F:K64A:E80H	-16.259405215261722	D61F:K64A:E80H	1.1995314	D61F:K64A:E80H	-1.4060018202837776
1607	0.5666592105261572	D61F:K64A:E80I	-8.0	-275.22827906042517	D61F:K64A:E80I	-18.69030690208274	D61F:K64A:E80I	1.1645635	D61F:K64A:E80I	-1.367974314970129
1608	0.253081119510806	D61F:K64A:E80K	-4.0	-258.06161670118746	D61F:K64A:E80K	-14.621715051869614	D61F:K64A:E80K	1.1890135	D61F:K64A:E80K	-1.3678275613223805
1609	0.5190390006427524	D61F:K64A:E80L	-7.0	-275.0118023338932	D61F:K64A:E80L	-17.00877691370806	D61F:K64A:E80L	1.1787963	D61F:K64A:E80L	-1.3710486916934743
1610	0.3597224294483658	D61F:K64A:E80M	-7.0	-264.7009852829593	D61F:K64A:E80M	-18.32515701082957	D61F:K64A:E80M	1.1777965	D61F:K64A:E80M	-1.4099372414981617
1611	0.1235529477918478	D61F:K64A:E80N	-5.0	-287.75338692099035	D61F:K64A:E80N	-17.23347934112644	D61F:K64A:E80N	1.1996684	D61F:K64A:E80N	-1.4256756950827203
1612	0.0242010891961613	D61F:K64A:E80P	-5.0	-355.8595523300785	D61F:K64A:E80P	-20.30928014023175	D61F:K64A:E80P	1.2050469	D61F:K64A:E80P	-1.4941159416647518
1613	0.3931231720637742	D61F:K64A:E80Q	-3.0	-242.35044354826388	D61F:K64A:E80Q	-16.441601752439965	D61F:K64A:E80Q	1.1716155	D61F:K64A:E80Q	-1.361126349954044
1614	0.208597657063715	D61F:K64A:E80R	-5.0	-266.96106991201816	D61F:K64A:E80R	-14.979281881145653	D61F:K64A:E80R	1.180055	D61F:K64A:E80R	-1.3561217364142923
1615	0.2129043915080961	D61F:K64A:E80S	-5.0	-272.1376742783207	D61F:K64A:E80S	-16.813657038079327	D61F:K64A:E80S	1.1994177	D61F:K64A:E80S	-1.3876653334673714
1616	0.3341902290245926	D61F:K64A:E80T	-6.0	-269.78041767507966	D61F:K64A:E80T	-16.35692241976176	D61F:K64A:E80T	1.202464	D61F:K64A:E80T	-1.35507615033318
1617	0.4493603771148081	D61F:K64A:E80V	-8.0	-270.568260425629	D61F:K64A:E80V	-17.79125247742013	D61F:K64A:E80V	1.1713654	D61F:K64A:E80V	-1.3512157664579505
1618	0.1961328212326884	D61F:K64A:E80W	-8.0	-317.076184505524	D61F:K64A:E80W	-18.25970899078493	D61F:K64A:E80W	1.2070583	D61F:K64A:E80W	-1.4372151991900275
1619	0.3377789566917134	D61F:K64A:E80Y	-7.0	-299.6249062958378	D61F:K64A:E80Y	-17.434840751810043	D61F:K64A:E80Y	1.1894313	D61F:K64A:E80Y	-1.4278713450712317
1620	0.1804167334631296	D61F:K64C:E80A	-8.0	-220.81335586935458	D61F:K64C:E80A	-19.85848015461488	D61F:K64C:E80A	1.1567452	D61F:K64C:E80A	-1.3976111916934744
1621	0.0926567191377408	D61F:K64C:E80C	-10.0	-247.74992327124056	D61F:K64C:E80C	-24.735772543900566	D61F:K64C:E80C	1.2002426	D61F:K64C:E80C	-1.4660352819106155
1622	0.1408645929221295	D61F:K64C:E80D	-5.0	-237.85944551855502	D61F:K64C:E80D	-19.882133162847826	D61F:K64C:E80D	1.1663659	D61F:K64C:E80D	-1.4037728702320773
1623	0.3816725298198235	D61F:K64C:E80E	-1.0	-183.4626974287647	D61F:K64C:E80E	-15.363445056826096	D61F:K64C:E80E	1.1409862	D61F:K64C:E80E	-1.3656477984260111
1624	0.1484417239482341	D61F:K64C:E80F	-10.0	-262.68690838247716	D61F:K64C:E80F	-23.130687495099664	D61F:K64C:E80F	1.1986825	D61F:K64C:E80F	-1.453681048224954
1625	0.0124450044557696	D61F:K64C:E80G	-9.0	-261.3098763886112	D61F:K64C:E80G	-20.648193883649583	D61F:K64C:E80G	1.1846073	D61F:K64C:E80G	-1.4624985638786765
1626	0.1871677755228123	D61F:K64C:E80H	-7.0	-242.4650844994205	D61F:K64C:E80H	-20.66408130583841	D61F:K64C:E80H	1.1975996	D61F:K64C:E80H	-1.4288162231445312
1627	0.3344462127302756	D61F:K64C:E80I	-10.0	-234.01400265127597	D61F:K64C:E80I	-23.1151084400135	D61F:K64C:E80I	1.172363	D61F:K64C:E80I	-1.392539618997013
1628	0.113602983046043	D61F:K64C:E80K	-6.0	-216.84734029203833	D61F:K64C:E80K	-19.078086424231515	D61F:K64C:E80K	1.1547627	D61F:K64C:E80K	-1.3933572208180147
1629	0.3000479908568418	D61F:K64C:E80L	-9.0	-233.797525924744	D61F:K64C:E80L	-21.475396444706348	D61F:K64C:E80L	1.1566627	D61F:K64C:E80L	-1.3968603695140165
1630	0.2117824653714327	D61F:K64C:E80M	-9.0	-223.48670887381016	D61F:K64C:E80M	-22.747167220708437	D61F:K64C:E80M	1.1755368	D61F:K64C:E80M	-1.4343161190257352
1631	0.060393939740469	D61F:K64C:E80N	-7.0	-246.53911051184116	D61F:K64C:E80N	-21.703385933627946	D61F:K64C:E80N	1.1952945	D61F:K64C:E80N	-1.4487411499023437
1632	-0.0030391040517638	D61F:K64C:E80P	-7.0	-314.6452759209293	D61F:K64C:E80P	-24.735772543900566	D61F:K64C:E80P	1.1927906	D61F:K64C:E80P	-1.5182444852941177
1633	0.2419262634150465	D61F:K64C:E80Q	-5.0	-201.13616713911472	D61F:K64C:E80Q	-20.84451003533286	D61F:K64C:E80Q	1.1395127	D61F:K64C:E80Q	-1.3853528191061582
1634	0.127923038749195	D61F:K64C:E80R	-7.0	-225.746793502869	D61F:K64C:E80R	-19.39955498294694	D61F:K64C:E80R	1.1823745	D61F:K64C:E80R	-1.3813798792221967
1635	0.115525060528684	D61F:K64C:E80S	-7.0	-230.9233978691715	D61F:K64C:E80S	-21.22750723887839	D61F:K64C:E80S	1.1767266	D61F:K64C:E80S	-1.4113677080939795
1636	0.2061153030497253	D61F:K64C:E80T	-8.0	-228.56614126593053	D61F:K64C:E80T	-20.769059976546487	D61F:K64C:E80T	1.1531671	D61F:K64C:E80T	-1.3788025799919577
1637	0.2555196926696376	D61F:K64C:E80V	-10.0	-229.35398401647984	D61F:K64C:E80V	-22.21155693518449	D61F:K64C:E80V	1.1549083	D61F:K64C:E80V	-1.3760156070484837
1638	0.0187094113882337	D61F:K64C:E80W	-10.0	-275.86190809637486	D61F:K64C:E80W	-22.705612837182343	D61F:K64C:E80W	1.2052519	D61F:K64C:E80W	-1.4620251823874082
1639	0.1266801542555883	D61F:K64C:E80Y	-9.0	-258.4106298866886	D61F:K64C:E80Y	-21.860618778655407	D61F:K64C:E80Y	1.1846129	D61F:K64C:E80Y	-1.4528431611902572
1640	0.1309823678129416	D61F:K64D:E80A	-5.0	-306.75356516272007	D61F:K64D:E80A	-15.73254628932591	D61F:K64D:E80A	1.194251	D61F:K64D:E80A	-1.4132326911477482
1641	0.0196432727723645	D61F:K64D:E80C	-7.0	-333.690132564606	D61F:K64D:E80C	-20.56266215863525	D61F:K64D:E80C	1.2081012	D61F:K64D:E80C	-1.4911660587086395
1642	0.0986013053367935	D61F:K64D:E80D	-2.0	-323.7996548119205	D61F:K64D:E80D	-15.704365178249644	D61F:K64D:E80D	1.187846	D61F:K64D:E80D	-1.4193000344669118
1643	0.1419352429778662	D61F:K64D:E80E	2.0	-269.4029067221301	D61F:K64D:E80E	-11.195295186966176	D61F:K64D:E80E	1.142417	D61F:K64D:E80E	-1.380375581629136
1644	0.059445994825205	D61F:K64D:E80F	-7.0	-348.6271176758426	D61F:K64D:E80F	-18.9589182990876	D61F:K64D:E80F	1.2318243	D61F:K64D:E80F	-1.4683848661534926
1645	0.0035700319933678	D61F:K64D:E80G	-6.0	-347.25008568197666	D61F:K64D:E80G	-16.491205670716226	D61F:K64D:E80G	1.2172791	D61F:K64D:E80G	-1.479140427533318
1646	0.0512907740185316	D61F:K64D:E80H	-4.0	-328.405293792786	D61F:K64D:E80H	-16.464221894673756	D61F:K64D:E80H	1.2048819	D61F:K64D:E80H	-1.446477014878217
1647	0.149515321413423	D61F:K64D:E80I	-7.0	-319.95421194464143	D61F:K64D:E80I	-18.94301802825612	D61F:K64D:E80I	1.1908873	D61F:K64D:E80I	-1.4084401747759652
1648	0.0776184011430812	D61F:K64D:E80K	-3.0	-302.7875495854038	D61F:K64D:E80K	-14.843400976378687	D61F:K64D:E80K	1.188304	D61F:K64D:E80K	-1.4084038229549631
1649	0.1425156765851504	D61F:K64D:E80L	-6.0	-319.73773521810944	D61F:K64D:E80L	-17.309030124239143	D61F:K64D:E80L	1.165687	D61F:K64D:E80L	-1.4119375789866728
1650	0.0563098713993505	D61F:K64D:E80M	-6.0	-309.4269181671756	D61F:K64D:E80M	-18.576588101062956	D61F:K64D:E80M	1.2118576	D61F:K64D:E80M	-1.4506214815027574
1651	0.0735573844936349	D61F:K64D:E80N	-4.0	-332.4793198052066	D61F:K64D:E80N	-17.54032591408577	D61F:K64D:E80N	1.1990794	D61F:K64D:E80N	-1.4661336562212777
1652	-0.0635778048447815	D61F:K64D:E80P	-4.0	-400.58548521429475	D61F:K64D:E80P	-20.56266215863525	D61F:K64D:E80P	1.2056962	D61F:K64D:E80P	-1.534730619542739
1653	0.1757579110819906	D61F:K64D:E80Q	-2.0	-287.0763764324802	D61F:K64D:E80Q	-16.65790225852652	D61F:K64D:E80Q	1.168605	D61F:K64D:E80Q	-1.401735014073989
1654	0.0619123263976104	D61F:K64D:E80R	-4.0	-311.6870027962345	D61F:K64D:E80R	-15.24096452836784	D61F:K64D:E80R	1.2017992	D61F:K64D:E80R	-1.3970204072840071
1655	0.0277283744987193	D61F:K64D:E80S	-4.0	-316.86360716253694	D61F:K64D:E80S	-17.030073176245423	D61F:K64D:E80S	1.1866863	D61F:K64D:E80S	-1.427952844956342
1656	0.0642523392638277	D61F:K64D:E80T	-5.0	-314.506350559296	D61F:K64D:E80T	-16.586229149213978	D61F:K64D:E80T	1.1729935	D61F:K64D:E80T	-1.3954603307387408
1657	0.0880501088439842	D61F:K64D:E80V	-7.0	-315.2941933098453	D61F:K64D:E80V	-18.041889818885466	D61F:K64D:E80V	1.1695775	D61F:K64D:E80V	-1.3918728996725644
1658	0.0090668051587469	D61F:K64D:E80W	-7.0	-361.8021173897403	D61F:K64D:E80W	-18.53606111827503	D61F:K64D:E80W	1.2150859	D61F:K64D:E80W	-1.4780326394473806
1659	0.029159867199658	D61F:K64D:E80Y	-6.0	-344.35083918005404	D61F:K64D:E80Y	-17.698030334837313	D61F:K64D:E80Y	1.1923889	D61F:K64D:E80Y	-1.468262885598575
1660	0.2950809005164931	D61F:K64E:E80A	-4.0	-267.51435875326575	D61F:K64E:E80A	-15.630616360902422	D61F:K64E:E80A	1.1654537	D61F:K64E:E80A	-1.3456836476045495
1661	0.2361741221520144	D61F:K64E:E80C	-6.0	-294.4509261551517	D61F:K64E:E80C	-20.56762449406324	D61F:K64E:E80C	1.200547	D61F:K64E:E80C	-1.4249061135684742
1662	0.2065100148520215	D61F:K64E:E80D	-1.0	-284.5604484024662	D61F:K64E:E80D	-15.772260511750574	D61F:K64E:E80D	1.1720225	D61F:K64E:E80D	-1.3534762214211855
1663	0.606764138232348	D61F:K64E:E80E	3.0	-230.16370031267584	D61F:K64E:E80E	-11.14645188162649	D61F:K64E:E80E	1.1493232	D61F:K64E:E80E	-1.312190964642693
1664	0.2639291843021964	D61F:K64E:E80F	-6.0	-309.3879112663883	D61F:K64E:E80F	-18.967360242282663	D61F:K64E:E80F	1.1935925	D61F:K64E:E80F	-1.4009246826171875
1665	0.0776287135484646	D61F:K64E:E80G	-5.0	-308.01087927252235	D61F:K64E:E80G	-16.442313205048777	D61F:K64E:E80G	1.1961974	D61F:K64E:E80G	-1.4122534359202663
1666	0.226356917788234	D61F:K64E:E80H	-3.0	-289.16608738333167	D61F:K64E:E80H	-16.5119614085761	D61F:K64E:E80H	1.1718541	D61F:K64E:E80H	-1.380367234173943
1667	0.492581549153059	D61F:K64E:E80I	-6.0	-280.7150055351871	D61F:K64E:E80I	-18.95230400570108	D61F:K64E:E80I	1.162012	D61F:K64E:E80I	-1.341177457921645
1668	0.1953582629151424	D61F:K64E:E80K	-2.0	-263.54834317594947	D61F:K64E:E80K	-14.897932080062674	D61F:K64E:E80K	1.1573906	D61F:K64E:E80K	-1.3405679141773896
1669	0.4513836635018978	D61F:K64E:E80L	-5.0	-280.4985288086551	D61F:K64E:E80L	-17.255535325972232	D61F:K64E:E80L	1.1463267	D61F:K64E:E80L	-1.3443046121036306
1670	0.3001371732636413	D61F:K64E:E80M	-5.0	-270.1877117577213	D61F:K64E:E80M	-18.57702924107798	D61F:K64E:E80M	1.1704146	D61F:K64E:E80M	-1.3831904691808363
1671	0.1357861089797707	D61F:K64E:E80N	-3.0	-293.2401133957523	D61F:K64E:E80N	-17.543850002139152	D61F:K64E:E80N	1.1902442	D61F:K64E:E80N	-1.4002348955939798
1672	0.0204844045749863	D61F:K64E:E80P	-3.0	-361.3462788048405	D61F:K64E:E80P	-20.56762449406324	D61F:K64E:E80P	1.1970445	D61F:K64E:E80P	-1.4683755313648896
1673	0.3532096890463694	D61F:K64E:E80Q	-1.0	-247.83717002302586	D61F:K64E:E80Q	-16.674055407469496	D61F:K64E:E80Q	1.139785	D61F:K64E:E80Q	-1.3347208359662224
1674	0.1833592092135061	D61F:K64E:E80R	-3.0	-272.44779638678017	D61F:K64E:E80R	-15.233274889591485	D61F:K64E:E80R	1.1664065	D61F:K64E:E80R	-1.3298453835880055
1675	0.2291994866692089	D61F:K64E:E80S	-3.0	-277.6244007530826	D61F:K64E:E80S	-17.094064215058097	D61F:K64E:E80S	1.1842941	D61F:K64E:E80S	-1.3617786183076743
1676	0.2807781869971713	D61F:K64E:E80T	-4.0	-275.26714414984167	D61F:K64E:E80T	-16.623829807800576	D61F:K64E:E80T	1.1526105	D61F:K64E:E80T	-1.3290982414694394
1677	0.3756061448044482	D61F:K64E:E80V	-6.0	-276.054986900391	D61F:K64E:E80V	-18.051807071102303	D61F:K64E:E80V	1.1819828	D61F:K64E:E80V	-1.3244211533490349
1678	0.125995174173041	D61F:K64E:E80W	-6.0	-322.562910980286	D61F:K64E:E80W	-18.545793950694133	D61F:K64E:E80W	1.188001	D61F:K64E:E80W	-1.4100571576286764
1679	0.2979254151821864	D61F:K64E:E80Y	-5.0	-305.1116327705997	D61F:K64E:E80Y	-17.710948089761587	D61F:K64E:E80Y	1.1854484	D61F:K64E:E80Y	-1.4011620914234837
1680	0.264838133796805	D61F:K64F:E80A	-8.0	-311.9684257927555	D61F:K64F:E80A	-15.96884593784307	D61F:K64F:E80A	1.1832463	D61F:K64F:E80A	-1.4425121531767005
1681	0.0936339177957191	D61F:K64F:E80C	-10.0	-338.90499319464146	D61F:K64F:E80C	-20.85899079610772	D61F:K64F:E80C	1.2161762	D61F:K64F:E80C	-1.5193553251378678
1682	0.0811758550772466	D61F:K64F:E80D	-5.0	-329.01451544195595	D61F:K64F:E80D	-16.022676817481624	D61F:K64F:E80D	1.1980108	D61F:K64F:E80D	-1.4490412095013787
1683	0.2794579498059962	D61F:K64F:E80E	-1.0	-274.6177673521656	D61F:K64F:E80E	-11.414865658973213	D61F:K64F:E80E	1.1621351	D61F:K64F:E80E	-1.4083267211914063
1684	0.0900758312151537	D61F:K64F:E80F	-10.0	-353.84197830587806	D61F:K64F:E80F	-19.25550647453747	D61F:K64F:E80F	1.2028168	D61F:K64F:E80F	-1.497647274241728
1685	-0.0435367557542182	D61F:K64F:E80G	-9.0	-352.4649463120121	D61F:K64F:E80G	-16.784422532136887	D61F:K64F:E80G	1.2163874	D61F:K64F:E80G	-1.5081634521484375
1686	0.1899672332901293	D61F:K64F:E80H	-7.0	-333.62015442282143	D61F:K64F:E80H	-16.784932804561322	D61F:K64F:E80H	1.2187278	D61F:K64F:E80H	-1.47546485452091
1687	0.25121825333353	D61F:K64F:E80I	-10.0	-325.1690725746769	D61F:K64F:E80I	-19.240419531901352	D61F:K64F:E80I	1.1899408	D61F:K64F:E80I	-1.4366931690889246
1688	0.0884860241378553	D61F:K64F:E80K	-6.0	-308.0024102154392	D61F:K64F:E80K	-15.20216314247773	D61F:K64F:E80K	1.1839545	D61F:K64F:E80K	-1.436475865981158
1689	0.191863339933641	D61F:K64F:E80L	-9.0	-324.9525958481449	D61F:K64F:E80L	-17.604738902189638	D61F:K64F:E80L	1.177083	D61F:K64F:E80L	-1.4411201028262868
1690	0.1830569328261397	D61F:K64F:E80M	-9.0	-314.64177879721103	D61F:K64F:E80M	-18.873763957937623	D61F:K64F:E80M	1.1826568	D61F:K64F:E80M	-1.4793317009420957
1691	0.0915660078080383	D61F:K64F:E80N	-7.0	-337.69418043524206	D61F:K64F:E80N	-17.83961501545673	D61F:K64F:E80N	1.2303019	D61F:K64F:E80N	-1.4946692074046417
1692	0.0422668985092904	D61F:K64F:E80P	-7.0	-405.8003458443302	D61F:K64F:E80P	-20.85899079610772	D61F:K64F:E80P	1.2170326	D61F:K64F:E80P	-1.563481050379136
1693	0.1792562112694562	D61F:K64F:E80Q	-5.0	-292.2912370625156	D61F:K64F:E80Q	-16.975887019832953	D61F:K64F:E80Q	1.1725327	D61F:K64F:E80Q	-1.4306523042566637
1694	0.0724702364128821	D61F:K64F:E80R	-7.0	-316.9018634262699	D61F:K64F:E80R	-15.501037940213791	D61F:K64F:E80R	1.2056879	D61F:K64F:E80R	-1.4258301678825829
1695	0.0765342596586679	D61F:K64F:E80S	-7.0	-322.0784677925724	D61F:K64F:E80S	-17.353507529687704	D61F:K64F:E80S	1.1931725	D61F:K64F:E80S	-1.4572550156537225
1696	0.147959398328219	D61F:K64F:E80T	-8.0	-319.7212111893314	D61F:K64F:E80T	-16.901521948695517	D61F:K64F:E80T	1.191844	D61F:K64F:E80T	-1.4246889899758732
1697	0.1644696923667882	D61F:K64F:E80V	-10.0	-320.50905393988074	D61F:K64F:E80V	-18.338765649494235	D61F:K64F:E80V	1.1712595	D61F:K64F:E80V	-1.4205915563246785
1698	0.112425750169033	D61F:K64F:E80W	-10.0	-367.01697801977576	D61F:K64F:E80W	-18.83091412533213	D61F:K64F:E80W	1.2171817	D61F:K64F:E80W	-1.5075452019186582
1699	0.1056021235738586	D61F:K64F:E80Y	-9.0	-349.5656998100895	D61F:K64F:E80Y	-17.9948019893327	D61F:K64F:E80Y	1.2042898	D61F:K64F:E80Y	-1.4972576365751378
1700	0.0836515631448227	D61F:K64G:E80A	-7.0	-318.08507542044106	D61F:K64G:E80A	-17.227273977294317	D61F:K64G:E80A	1.1792296	D61F:K64G:E80A	-1.4628915225758272
1701	0.0264804358514029	D61F:K64G:E80C	-9.0	-345.021642822327	D61F:K64G:E80C	-22.096161984411992	D61F:K64G:E80C	1.2070056	D61F:K64G:E80C	-1.5406320010914525
1702	0.0153167942287255	D61F:K64G:E80D	-4.0	-335.1311650696415	D61F:K64G:E80D	-17.247891109733246	D61F:K64G:E80D	1.194469	D61F:K64G:E80D	-1.470120418772978
1703	0.1524800865027969	D61F:K64G:E80E	0.0	-280.7344169798511	D61F:K64G:E80E	-12.734948712246478	D61F:K64G:E80E	1.1453208	D61F:K64G:E80E	-1.4301124123965994
1704	0.048223371704473	D61F:K64G:E80F	-9.0	-359.9586279335636	D61F:K64G:E80F	-20.491283420893524	D61F:K64G:E80F	1.2138216	D61F:K64G:E80F	-1.518524169921875
1705	-0.0317126740078009	D61F:K64G:E80G	-8.0	-358.58159593969765	D61F:K64G:E80G	-18.01076840855785	D61F:K64G:E80G	1.2091343	D61F:K64G:E80G	-1.5279456643497242
1706	0.1070370604961458	D61F:K64G:E80H	-6.0	-339.736804050507	D61F:K64G:E80H	-18.02652906159892	D61F:K64G:E80H	1.2061684	D61F:K64G:E80H	-1.4973409316119026
1707	0.1150907649937872	D61F:K64G:E80I	-9.0	-331.2857222023624	D61F:K64G:E80I	-20.475878613249733	D61F:K64G:E80I	1.1772605	D61F:K64G:E80I	-1.4589370727539062
1708	0.0441976361285562	D61F:K64G:E80K	-5.0	-314.1190598431248	D61F:K64G:E80K	-16.40426985621707	D61F:K64G:E80K	1.1877245	D61F:K64G:E80K	-1.4581390380859376
1709	0.1018931169844414	D61F:K64G:E80L	-8.0	-331.0692454758304	D61F:K64G:E80L	-18.83717225930559	D61F:K64G:E80L	1.1639913	D61F:K64G:E80L	-1.4619467342601102
1710	0.1128831589195323	D61F:K64G:E80M	-8.0	-320.7584284248966	D61F:K64G:E80M	-20.108075102692965	D61F:K64G:E80M	1.1845722	D61F:K64G:E80M	-1.5002928789924173
1711	0.0719694209610306	D61F:K64G:E80N	-6.0	-343.8108300629276	D61F:K64G:E80N	-19.06553526360767	D61F:K64G:E80N	1.2057456	D61F:K64G:E80N	-1.516531192555147
1712	-0.0865650130400239	D61F:K64G:E80P	-6.0	-411.91699547201574	D61F:K64G:E80P	-22.096161984411992	D61F:K64G:E80P	1.2071633	D61F:K64G:E80P	-1.5846957936006434
1713	0.0892028951901013	D61F:K64G:E80Q	-4.0	-298.40788669020117	D61F:K64G:E80Q	-18.20982412541889	D61F:K64G:E80Q	1.1829187	D61F:K64G:E80Q	-1.4521479887120865
1714	0.0261078291428845	D61F:K64G:E80R	-6.0	-323.0185130539555	D61F:K64G:E80R	-16.731833592310068	D61F:K64G:E80R	1.1912582	D61F:K64G:E80R	-1.4468715892118569
1715	0.0318809559329733	D61F:K64G:E80S	-6.0	-328.19511742025793	D61F:K64G:E80S	-18.59173206815285	D61F:K64G:E80S	1.191495	D61F:K64G:E80S	-1.478402530445772
1716	0.0990174232174618	D61F:K64G:E80T	-7.0	-325.837860817017	D61F:K64G:E80T	-18.131012938121785	D61F:K64G:E80T	1.165128	D61F:K64G:E80T	-1.4462309893439798
1717	0.1015441699979475	D61F:K64G:E80V	-9.0	-326.6257035675663	D61F:K64G:E80V	-19.572639017575057	D61F:K64G:E80V	1.1737849	D61F:K64G:E80V	-1.4419544893152574
1718	0.0708206138705965	D61F:K64G:E80W	-9.0	-373.1336276474613	D61F:K64G:E80W	-20.06644106042768	D61F:K64G:E80W	1.1975712	D61F:K64G:E80W	-1.527434046128217
1719	0.1009446419938228	D61F:K64G:E80Y	-8.0	-355.68234943777503	D61F:K64G:E80Y	-19.222803334820128	D61F:K64G:E80Y	1.2040735	D61F:K64G:E80Y	-1.5186187744140625
1720	0.3051912101184209	D61F:K64H:E80A	-6.0	-276.55587686926305	D61F:K64H:E80A	-18.123322606761576	D61F:K64H:E80A	1.1739401	D61F:K64H:E80A	-1.432834400850184
1721	0.1839967293430126	D61F:K64H:E80C	-8.0	-303.49244427114905	D61F:K64H:E80C	-22.99875521571676	D61F:K64H:E80C	1.2016145	D61F:K64H:E80C	-1.509835994944853
1722	0.1974581011217505	D61F:K64H:E80D	-3.0	-293.6019665184635	D61F:K64H:E80D	-18.14618730253096	D61F:K64H:E80D	1.1894934	D61F:K64H:E80D	-1.4390812593347886
1723	0.4554552809307311	D61F:K64H:E80E	1.0	-239.20521842867316	D61F:K64H:E80E	-13.631679991847705	D61F:K64H:E80E	1.173434	D61F:K64H:E80E	-1.399693567612592
1724	0.222547030422612	D61F:K64H:E80F	-8.0	-318.4294293823856	D61F:K64H:E80F	-21.39371885851688	D61F:K64H:E80F	1.1994245	D61F:K64H:E80F	-1.4884274651022518
1725	0.0780641659251006	D61F:K64H:E80G	-7.0	-317.05239738851964	D61F:K64H:E80G	-18.91218864144139	D61F:K64H:E80G	1.2162718	D61F:K64H:E80G	-1.4988934685202209
1726	0.2401708742844935	D61F:K64H:E80H	-5.0	-298.20760549932896	D61F:K64H:E80H	-18.929392595344325	D61F:K64H:E80H	1.1980768	D61F:K64H:E80H	-1.4654690910788144
1727	0.4379679848237821	D61F:K64H:E80I	-8.0	-289.75652365118447	D61F:K64H:E80I	-21.378143806510707	D61F:K64H:E80I	1.1699826	D61F:K64H:E80I	-1.4279779770795036
1728	0.1316363917261896	D61F:K64H:E80K	-4.0	-272.58986129194676	D61F:K64H:E80K	-17.343935351678738	D61F:K64H:E80K	1.1761408	D61F:K64H:E80K	-1.4279951207778032
1729	0.3873645575860421	D61F:K64H:E80L	-7.0	-289.5400469246525	D61F:K64H:E80L	-19.73873196426393	D61F:K64H:E80L	1.1721216	D61F:K64H:E80L	-1.431411204618566
1730	0.3277022662018511	D61F:K64H:E80M	-7.0	-279.2292298737186	D61F:K64H:E80M	-21.010246943053065	D61F:K64H:E80M	1.1800419	D61F:K64H:E80M	-1.470314384909237
1731	0.08610888073905	D61F:K64H:E80N	-5.0	-302.28163151174965	D61F:K64H:E80N	-19.966927523169943	D61F:K64H:E80N	1.2073988	D61F:K64H:E80N	-1.485889300178079
1732	0.0041086756341132	D61F:K64H:E80P	-5.0	-370.3877969208378	D61F:K64H:E80P	-22.99875521571676	D61F:K64H:E80P	1.2157168	D61F:K64H:E80P	-1.554315185546875
1733	0.3147535046622366	D61F:K64H:E80Q	-3.0	-256.8786881390232	D61F:K64H:E80Q	-19.109279139613136	D61F:K64H:E80Q	1.162461	D61F:K64H:E80Q	-1.4210389978745404
1734	0.1526867077486742	D61F:K64H:E80R	-5.0	-281.48931450277746	D61F:K64H:E80R	-17.6332585435066	D61F:K64H:E80R	1.1814659	D61F:K64H:E80R	-1.416513241038603
1735	0.1655045383130839	D61F:K64H:E80S	-5.0	-286.66591886908	D61F:K64H:E80S	-19.49181648085323	D61F:K64H:E80S	1.1778675	D61F:K64H:E80S	-1.4479247149299173
1736	0.2557768785344555	D61F:K64H:E80T	-6.0	-284.30866226583896	D61F:K64H:E80T	-19.032534306757952	D61F:K64H:E80T	1.158994	D61F:K64H:E80T	-1.415033587287454
1737	0.3279382743546245	D61F:K64H:E80V	-8.0	-285.0965050163883	D61F:K64H:E80V	-20.474649502464672	D61F:K64H:E80V	1.1693774	D61F:K64H:E80V	-1.411407470703125
1738	0.1032554704746818	D61F:K64H:E80W	-8.0	-331.6044290962833	D61F:K64H:E80W	-20.968713386193485	D61F:K64H:E80W	1.2149	D61F:K64H:E80W	-1.4975179335650275
1739	0.2329469584011938	D61F:K64H:E80Y	-7.0	-314.1531508865971	D61F:K64H:E80Y	-20.12402053891674	D61F:K64H:E80Y	1.1935494	D61F:K64H:E80Y	-1.4881096335018382
1740	0.4401111840491916	D61F:K64I:E80A	-8.0	-277.2699991646427	D61F:K64I:E80A	-14.000516432910445	D61F:K64I:E80A	1.1648787	D61F:K64I:E80A	-1.4027238733628218
1741	0.3240360475391299	D61F:K64I:E80C	-10.0	-304.2065665665287	D61F:K64I:E80C	-18.924935751413614	D61F:K64I:E80C	1.2010248	D61F:K64I:E80C	-1.4788314819335937
1742	0.3051370898232717	D61F:K64I:E80D	-5.0	-294.3160888138431	D61F:K64I:E80D	-14.026945025199892	D61F:K64I:E80D	1.1982021	D61F:K64I:E80D	-1.4087533389820772
1743	0.707288984822759	D61F:K64I:E80E	-1.0	-239.9193407240528	D61F:K64I:E80E	-9.643293172606718	D61F:K64I:E80E	1.1400304	D61F:K64I:E80E	-1.3692494111902571
1744	0.3786166347163507	D61F:K64I:E80F	-10.0	-319.14355167776523	D61F:K64I:E80F	-17.302743314327017	D61F:K64I:E80F	1.1740406	D61F:K64I:E80F	-1.456974343692555
1745	0.1178088017685842	D61F:K64I:E80G	-9.0	-317.7665196838993	D61F:K64I:E80G	-14.840723617546246	D61F:K64I:E80G	1.2053118	D61F:K64I:E80G	-1.46874901266659
1746	0.3956268178120646	D61F:K64I:E80H	-7.0	-298.9217277947086	D61F:K64I:E80H	-14.81621580261526	D61F:K64I:E80H	1.1879995	D61F:K64I:E80H	-1.4351187313304228
1747	0.6278030538851006	D61F:K64I:E80I	-10.0	-290.4706459465641	D61F:K64I:E80I	-17.295774097647154	D61F:K64I:E80I	1.174428	D61F:K64I:E80I	-1.394663642434513
1748	0.3235763181191368	D61F:K64I:E80K	-6.0	-273.3039835873264	D61F:K64I:E80K	-13.307511997865731	D61F:K64I:E80K	1.1810153	D61F:K64I:E80K	-1.3972526101505056
1749	0.59378187726017	D61F:K64I:E80L	-9.0	-290.2541692200321	D61F:K64I:E80L	-15.648844722678405	D61F:K64I:E80L	1.1627545	D61F:K64I:E80L	-1.4005468929515166
1750	0.437573905790877	D61F:K64I:E80M	-9.0	-279.94335216909826	D61F:K64I:E80M	-16.928628443351045	D61F:K64I:E80M	1.182931	D61F:K64I:E80M	-1.4385589599609374
1751	0.2166741013584383	D61F:K64I:E80N	-7.0	-302.9957538071293	D61F:K64I:E80N	-15.874366588233896	D61F:K64I:E80N	1.1834242	D61F:K64I:E80N	-1.4536938835592832
1752	0.0040105567783709	D61F:K64I:E80P	-7.0	-371.1019192162174	D61F:K64I:E80P	-18.924935751413614	D61F:K64I:E80P	1.2036202	D61F:K64I:E80P	-1.5235224106732537
1753	0.50672529982383	D61F:K64I:E80Q	-5.0	-257.59281043440285	D61F:K64I:E80Q	-15.069308901982367	D61F:K64I:E80Q	1.1607413	D61F:K64I:E80Q	-1.3907145780675552
1754	0.2675987593226053	D61F:K64I:E80R	-7.0	-282.2034367981571	D61F:K64I:E80R	-13.692701359241257	D61F:K64I:E80R	1.1700011	D61F:K64I:E80R	-1.3865731632008271
1755	0.2911109998410621	D61F:K64I:E80S	-7.0	-287.3800411644596	D61F:K64I:E80S	-15.40939008245732	D61F:K64I:E80S	1.184711	D61F:K64I:E80S	-1.41651808794807
1756	0.4260664366001916	D61F:K64I:E80T	-8.0	-285.0227845612186	D61F:K64I:E80T	-14.96040637088845	D61F:K64I:E80T	1.1840526	D61F:K64I:E80T	-1.3839974796070773
1757	0.5335182183017155	D61F:K64I:E80V	-10.0	-285.8106273117679	D61F:K64I:E80V	-16.318374717642655	D61F:K64I:E80V	1.1758506	D61F:K64I:E80V	-1.379901392319623
1758	0.1984036156164704	D61F:K64I:E80W	-10.0	-332.31855139166294	D61F:K64I:E80W	-16.902013114804504	D61F:K64I:E80W	1.1901741	D61F:K64I:E80W	-1.4681115543141086
1759	0.3871092322916107	D61F:K64I:E80Y	-9.0	-314.8672731819767	D61F:K64I:E80Y	-16.081572009888987	D61F:K64I:E80Y	1.1904973	D61F:K64I:E80Y	-1.4567558737362132
1760	0.8971759456953039	D61F:K64K:E80A	0.0	-224.59206141859468	D61F:K64K:E80A	-11.720350878304089	D61F:K64K:E80A	1.1427763	D61F:K64K:E80A	-1.3524180692784926
1761	0.8279013295356277	D61F:K64K:E80C	-2.0	-251.52862882048066	D61F:K64K:E80C	-16.571740313965165	D61F:K64K:E80C	1.1492256	D61F:K64K:E80C	-1.431776158949908
1762	0.9060188051862264	D61F:K64K:E80D	3.0	-241.63815106779512	D61F:K64K:E80D	-11.72216741450211	D61F:K64K:E80D	1.126984	D61F:K64K:E80D	-1.35988868264591
1763	0.9784486169855562	D61F:K64K:E80E	7.0	-187.2414029780048	D61F:K64K:E80E	-7.141184952944968	D61F:K64K:E80E	1.0857635	D61F:K64K:E80E	-1.3185429292566635
1764	0.8579697358866009	D61F:K64K:E80F	-2.0	-266.46561393171726	D61F:K64K:E80F	-14.96766830017259	D61F:K64K:E80F	1.1580921	D61F:K64K:E80F	-1.4077891630284929
1765	0.7281780489359305	D61F:K64K:E80G	-1.0	-265.0885819378513	D61F:K64K:E80G	-12.462259639016338	D61F:K64K:E80G	1.1595116	D61F:K64K:E80G	-1.4189698163200828
1766	0.9083147277944948	D61F:K64K:E80H	1.0	-246.2437900486606	D61F:K64K:E80H	-12.532266979154883	D61F:K64K:E80H	1.1323888	D61F:K64K:E80H	-1.3871227488798257
1767	0.8948712231949028	D61F:K64K:E80I	-2.0	-237.79270820051607	D61F:K64K:E80I	-14.952153872209236	D61F:K64K:E80I	1.1319249	D61F:K64K:E80I	-1.347355562097886
1768	0.8529067895632209	D61F:K64K:E80K	2.0	-220.62604584127843	D61F:K64K:E80K	-10.8877617007729	D61F:K64K:E80K	1.1523293	D61F:K64K:E80K	-1.3465196497300091
1769	0.90316354905256	D61F:K64K:E80L	-1.0	-237.5762314739841	D61F:K64K:E80L	-13.302214590270523	D61F:K64K:E80L	1.1387544	D61F:K64K:E80L	-1.351193416819853
1770	0.8834252275372775	D61F:K64K:E80M	-1.0	-227.26541442305026	D61F:K64K:E80M	-14.585549177329083	D61F:K64K:E80M	1.1425608	D61F:K64K:E80M	-1.3896155862247244
1771	0.8252576498541847	D61F:K64K:E80N	1.0	-250.31781606108126	D61F:K64K:E80N	-13.555990667706284	D61F:K64K:E80N	1.1486504	D61F:K64K:E80N	-1.406364081887638
1772	0.1502223606592837	D61F:K64K:E80P	1.0	-318.42398147016945	D61F:K64K:E80P	-16.571740313965165	D61F:K64K:E80P	1.1677598	D61F:K64K:E80P	-1.475045327579274
1773	0.8934706939869258	D61F:K64K:E80Q	3.0	-204.91487268835482	D61F:K64K:E80Q	-12.693652774401926	D61F:K64K:E80Q	1.1017332	D61F:K64K:E80Q	-1.3409775677849265
1774	0.8322930735314668	D61F:K64K:E80R	1.0	-229.5254990521091	D61F:K64K:E80R	-11.228700002035112	D61F:K64K:E80R	1.1325796	D61F:K64K:E80R	-1.3368282542509191
1775	0.8843850609509598	D61F:K64K:E80S	1.0	-234.7021034184116	D61F:K64K:E80S	-13.09285018429182	D61F:K64K:E80S	1.1453644	D61F:K64K:E80S	-1.3681561638327209
1776	0.8967022716837598	D61F:K64K:E80T	0.0	-232.34484681517063	D61F:K64K:E80T	-12.573287928555146	D61F:K64K:E80T	1.1253637	D61F:K64K:E80T	-1.3353801054113053
1777	0.9022260193832364	D61F:K64K:E80V	-2.0	-233.13268956571994	D61F:K64K:E80V	-14.050719915807347	D61F:K64K:E80V	1.1329508	D61F:K64K:E80V	-1.3312661563648898
1778	0.8163119236669424	D61F:K64K:E80W	-2.0	-279.64061364561496	D61F:K64K:E80W	-14.543844207224538	D61F:K64K:E80W	1.1700658	D61F:K64K:E80W	-1.4176010131835937
1779	0.852824989859904	D61F:K64K:E80Y	-1.0	-262.1893354359287	D61F:K64K:E80Y	-13.70514999801344	D61F:K64K:E80Y	1.1439288	D61F:K64K:E80Y	-1.4079898609834558
1780	0.224252488960495	D61F:K64L:E80A	-8.0	-269.7085328522342	D61F:K64L:E80A	-14.338964145505088	D61F:K64L:E80A	1.151781	D61F:K64L:E80A	-1.366424560546875
1781	0.1614791714905201	D61F:K64L:E80C	-10.0	-296.6451002541202	D61F:K64L:E80C	-19.23746877535541	D61F:K64L:E80C	1.1688172	D61F:K64L:E80C	-1.444646588493796
1782	0.1897703793415374	D61F:K64L:E80D	-5.0	-286.75462250143465	D61F:K64L:E80D	-14.320101919356604	D61F:K64L:E80D	1.1391625	D61F:K64L:E80D	-1.3737077600815717
1783	0.3975500823324711	D61F:K64L:E80E	-1.0	-232.35787441164433	D61F:K64L:E80E	-9.837102073031929	D61F:K64L:E80E	1.1000104	D61F:K64L:E80E	-1.3323622759650735
1784	0.1857163360008296	D61F:K64L:E80F	-10.0	-311.58208536535676	D61F:K64L:E80F	-17.64213819501856	D61F:K64L:E80F	1.1564724	D61F:K64L:E80F	-1.4219156601849725
1785	0.0299923546216639	D61F:K64L:E80G	-9.0	-310.2050533714908	D61F:K64L:E80G	-15.172595172965885	D61F:K64L:E80G	1.1637822	D61F:K64L:E80G	-1.4323962940889243
1786	0.1862333390889197	D61F:K64L:E80H	-7.0	-291.36026148230013	D61F:K64L:E80H	-15.1786012686116	D61F:K64L:E80H	1.1592715	D61F:K64L:E80H	-1.400102144129136
1787	0.3618316430356192	D61F:K64L:E80I	-10.0	-282.90917963415563	D61F:K64L:E80I	-17.594385855691144	D61F:K64L:E80I	1.1290231	D61F:K64L:E80I	-1.3614764045266543
1788	0.1848768502725145	D61F:K64L:E80K	-6.0	-265.74251727491793	D61F:K64L:E80K	-13.626758567746949	D61F:K64L:E80K	1.1323276	D61F:K64L:E80K	-1.3607771031996785
1789	0.2992079946281482	D61F:K64L:E80L	-9.0	-282.69270290762364	D61F:K64L:E80L	-16.02423999390703	D61F:K64L:E80L	1.1351641	D61F:K64L:E80L	-1.3650361004997702
1790	0.2491126246944995	D61F:K64L:E80M	-9.0	-272.3818858566898	D61F:K64L:E80M	-17.244423075189843	D61F:K64L:E80M	1.1481954	D61F:K64L:E80M	-1.4038742065429688
1791	0.1154703794086096	D61F:K64L:E80N	-7.0	-295.4342874947208	D61F:K64L:E80N	-16.23990421513554	D61F:K64L:E80N	1.1457553	D61F:K64L:E80N	-1.4198787913602942
1792	-0.0056500189704945	D61F:K64L:E80P	-7.0	-363.54045290380895	D61F:K64L:E80P	-19.23746877535541	D61F:K64L:E80P	1.1522855	D61F:K64L:E80P	-1.4879049862132352
1793	0.2630035304791988	D61F:K64L:E80Q	-5.0	-250.03134412199435	D61F:K64L:E80Q	-15.296272677447632	D61F:K64L:E80Q	1.1296886	D61F:K64L:E80Q	-1.3548331765567556
1794	0.1109643454864107	D61F:K64L:E80R	-7.0	-274.64197048574863	D61F:K64L:E80R	-13.929536427565836	D61F:K64L:E80R	1.1742374	D61F:K64L:E80R	-1.3499218211454505
1795	0.1621715036341808	D61F:K64L:E80S	-7.0	-279.81857485205114	D61F:K64L:E80S	-15.725830268804202	D61F:K64L:E80S	1.1339854	D61F:K64L:E80S	-1.3819278492647058
1796	0.2431352565671626	D61F:K64L:E80T	-8.0	-277.46131824881013	D61F:K64L:E80T	-15.24666576828713	D61F:K64L:E80T	1.141263	D61F:K64L:E80T	-1.3492586921243106
1797	0.268534346544062	D61F:K64L:E80V	-10.0	-278.24916099935945	D61F:K64L:E80V	-16.74542569768346	D61F:K64L:E80V	1.146593	D61F:K64L:E80V	-1.344752592198989
1798	0.0681830095709014	D61F:K64L:E80W	-10.0	-324.75708507925447	D61F:K64L:E80W	-17.221790752757443	D61F:K64L:E80W	1.1594052	D61F:K64L:E80W	-1.4310575597426471
1799	0.2414920619760225	D61F:K64L:E80Y	-9.0	-307.30580686956824	D61F:K64L:E80Y	-16.292968259132977	D61F:K64L:E80Y	1.163022	D61F:K64L:E80Y	-1.4216708912568934
1800	0.3172010169528808	D61F:K64M:E80A	-6.0	-249.30819687277256	D61F:K64M:E80A	-15.567806143857524	D61F:K64M:E80A	1.1723883	D61F:K64M:E80A	-1.3428059297449448
1801	0.271708677823909	D61F:K64M:E80C	-8.0	-276.24476427465856	D61F:K64M:E80C	-20.465792941839936	D61F:K64M:E80C	1.1874802	D61F:K64M:E80C	-1.4197942397173713
1802	0.2405133077156107	D61F:K64M:E80D	-3.0	-266.354286521973	D61F:K64M:E80D	-15.620696907373713	D61F:K64M:E80D	1.1564127	D61F:K64M:E80D	-1.349389289407169
1803	0.5274380365272755	D61F:K64M:E80E	1.0	-211.95753843218267	D61F:K64M:E80E	-11.135123701291375	D61F:K64M:E80E	1.1313003	D61F:K64M:E80E	-1.308816707835478
1804	0.272271157585911	D61F:K64M:E80F	-8.0	-291.18174938589516	D61F:K64M:E80F	-18.86194632446677	D61F:K64M:E80F	1.1719384	D61F:K64M:E80F	-1.3978465360753676
1805	0.0729490796905945	D61F:K64M:E80G	-7.0	-289.80471739202915	D61F:K64M:E80G	-16.358179247521548	D61F:K64M:E80G	1.1705612	D61F:K64M:E80G	-1.4085370232077206
1806	0.2542357607237233	D61F:K64M:E80H	-5.0	-270.9599255028385	D61F:K64M:E80H	-16.39700305801489	D61F:K64M:E80H	1.1907468	D61F:K64M:E80H	-1.375987423167509
1807	0.4750951331626128	D61F:K64M:E80I	-8.0	-262.508843654694	D61F:K64M:E80I	-18.846710960793644	D61F:K64M:E80I	1.161072	D61F:K64M:E80I	-1.3371652939740348
1808	0.2020847658217571	D61F:K64M:E80K	-4.0	-245.3421812954563	D61F:K64M:E80K	-14.80860050298179	D61F:K64M:E80K	1.1638976	D61F:K64M:E80K	-1.3368891098920035
1809	0.4292469073216103	D61F:K64M:E80L	-7.0	-262.292366928162	D61F:K64M:E80L	-17.21154714048862	D61F:K64M:E80L	1.1688006	D61F:K64M:E80L	-1.3413889267865349
1810	0.3255765483347732	D61F:K64M:E80M	-7.0	-251.98154987722813	D61F:K64M:E80M	-18.4499761048246	D61F:K64M:E80M	1.1810157	D61F:K64M:E80M	-1.378777537626379
1811	0.1749547590794072	D61F:K64M:E80N	-5.0	-275.03395151525916	D61F:K64M:E80N	-17.44965100499212	D61F:K64M:E80N	1.1604171	D61F:K64M:E80N	-1.3956303316004135
1812	-0.002052505060092	D61F:K64M:E80P	-5.0	-343.1401169243473	D61F:K64M:E80P	-20.465792941839936	D61F:K64M:E80P	1.2010837	D61F:K64M:E80P	-1.464434186150046
1813	0.3248640667286348	D61F:K64M:E80Q	-3.0	-229.6310081425327	D61F:K64M:E80Q	-16.580393173082484	D61F:K64M:E80Q	1.1464387	D61F:K64M:E80Q	-1.3308029174804688
1814	0.1762876501624412	D61F:K64M:E80R	-5.0	-254.24163450628697	D61F:K64M:E80R	-15.072365371443084	D61F:K64M:E80R	1.1621383	D61F:K64M:E80R	-1.3263436710133272
1815	0.2033274765683285	D61F:K64M:E80S	-5.0	-259.4182388725895	D61F:K64M:E80S	-16.928961374642313	D61F:K64M:E80S	1.1531713	D61F:K64M:E80S	-1.3578798181870404
1816	0.2769568774369623	D61F:K64M:E80T	-6.0	-257.0609822693485	D61F:K64M:E80T	-16.508372317699468	D61F:K64M:E80T	1.1640269	D61F:K64M:E80T	-1.3253024830537683
1817	0.3621415109735019	D61F:K64M:E80V	-8.0	-257.8488250198978	D61F:K64M:E80V	-17.94513160596216	D61F:K64M:E80V	1.1435567	D61F:K64M:E80V	-1.320936315199908
1818	0.1654806552819231	D61F:K64M:E80W	-8.0	-304.3567490997928	D61F:K64M:E80W	-18.43801235675892	D61F:K64M:E80W	1.1654618	D61F:K64M:E80W	-1.4072113934685202
1819	0.2590142120236927	D61F:K64M:E80Y	-7.0	-286.9054708901066	D61F:K64M:E80Y	-17.598795243216955	D61F:K64M:E80Y	1.174865	D61F:K64M:E80Y	-1.3973701925838695
1820	0.1674374530042835	D61F:K64N:E80A	-5.0	-271.9806514206547	D61F:K64N:E80A	-18.76157042689556	D61F:K64N:E80A	1.183729	D61F:K64N:E80A	-1.4339235193589157
1821	0.0977510069331933	D61F:K64N:E80C	-7.0	-298.91721882254063	D61F:K64N:E80C	-23.637035117087635	D61F:K64N:E80C	1.215875	D61F:K64N:E80C	-1.5116026036879595
1822	0.1021521861135045	D61F:K64N:E80D	-2.0	-289.0267410698551	D61F:K64N:E80D	-18.78432728109874	D61F:K64N:E80D	1.2031481	D61F:K64N:E80D	-1.4399460736443015
1823	0.2649790800388164	D61F:K64N:E80E	2.0	-234.62999298006477	D61F:K64N:E80E	-14.271236153957943	D61F:K64N:E80E	1.1335824	D61F:K64N:E80E	-1.4006369198069852
1824	0.1088115609443215	D61F:K64N:E80F	-7.0	-313.8542039337772	D61F:K64N:E80F	-22.031987709369787	D61F:K64N:E80F	1.213065	D61F:K64N:E80F	-1.4892257690429689
1825	0.0332330764117357	D61F:K64N:E80G	-6.0	-312.4771719399113	D61F:K64N:E80G	-19.54979400173579	D61F:K64N:E80G	1.1970934	D61F:K64N:E80G	-1.5002108405618106
1826	0.0362649135606681	D61F:K64N:E80H	-4.0	-293.6323800507206	D61F:K64N:E80H	-19.565874527701453	D61F:K64N:E80H	1.2084298	D61F:K64N:E80H	-1.4671128216911764
1827	0.2027697763412403	D61F:K64N:E80I	-7.0	-285.18129820257604	D61F:K64N:E80I	-22.0164035584221	D61F:K64N:E80I	1.1780187	D61F:K64N:E80I	-1.428550361184513
1828	0.0744400051447603	D61F:K64N:E80K	-3.0	-268.0146358433384	D61F:K64N:E80K	-17.954319682115965	D61F:K64N:E80K	1.2023523	D61F:K64N:E80K	-1.4287151561063878
1829	0.1743956522201793	D61F:K64N:E80L	-6.0	-284.96482147604405	D61F:K64N:E80L	-20.37689745257194	D61F:K64N:E80L	1.1806492	D61F:K64N:E80L	-1.4325441248276654
1830	0.1396566398317661	D61F:K64N:E80M	-6.0	-274.6540044251102	D61F:K64N:E80M	-21.648504364715336	D61F:K64N:E80M	1.2037884	D61F:K64N:E80M	-1.4710193409639247
1831	0.0647149072824213	D61F:K64N:E80N	-4.0	-297.70640606314123	D61F:K64N:E80N	-20.605025484712318	D61F:K64N:E80N	1.2059243	D61F:K64N:E80N	-1.4862358542049632
1832	-0.0146839215838591	D61F:K64N:E80P	-4.0	-365.81257147222937	D61F:K64N:E80P	-23.637035117087635	D61F:K64N:E80P	1.203465	D61F:K64N:E80P	-1.5560171688304227
1833	0.1410661153568965	D61F:K64N:E80Q	-2.0	-252.3034626904148	D61F:K64N:E80Q	-19.746588148873343	D61F:K64N:E80Q	1.1769555	D61F:K64N:E80Q	-1.4219963522518382
1834	0.0994165201453651	D61F:K64N:E80R	-4.0	-276.9140890541691	D61F:K64N:E80R	-18.305884793981026	D61F:K64N:E80R	1.1954666	D61F:K64N:E80R	-1.4177564733168655
1835	0.1022384296692685	D61F:K64N:E80S	-4.0	-282.09069342047155	D61F:K64N:E80S	-20.12929144155169	D61F:K64N:E80S	1.1807828	D61F:K64N:E80S	-1.4485066133386948
1836	0.1170838957616646	D61F:K64N:E80T	-5.0	-279.7334368172306	D61F:K64N:E80T	-19.670749063776384	D61F:K64N:E80T	1.2073702	D61F:K64N:E80T	-1.4157889871036304
1837	0.12827100173632	D61F:K64N:E80V	-7.0	-280.5212795677799	D61F:K64N:E80V	-21.11296951667282	D61F:K64N:E80V	1.1845509	D61F:K64N:E80V	-1.4126979154698989
1838	0.1020648905156406	D61F:K64N:E80W	-7.0	-327.02920364767493	D61F:K64N:E80W	-21.60700582190293	D61F:K64N:E80W	1.2095245	D61F:K64N:E80W	-1.499343333524816
1839	0.1065903099544241	D61F:K64N:E80Y	-6.0	-309.57792543798865	D61F:K64N:E80Y	-20.762249105178853	D61F:K64N:E80Y	1.209569	D61F:K64N:E80Y	-1.4890495749080883
1840	0.0222938310022806	D61F:K64P:E80A	-6.0	-409.73142132193027	D61F:K64P:E80A	-17.470292683477965	D61F:K64P:E80A	1.1824332	D61F:K64P:E80A	-1.5130934771369486
1841	0.0341362428605468	D61F:K64P:E80C	-8.0	-436.6679887238162	D61F:K64P:E80C	-22.337055495529967	D61F:K64P:E80C	1.206981	D61F:K64P:E80C	-1.5914484360638788
1842	-0.0488107225017299	D61F:K64P:E80D	-3.0	-426.7775109711307	D61F:K64P:E80D	-17.489830283599076	D61F:K64P:E80D	1.210925	D61F:K64P:E80D	-1.5204636517693015
1843	-0.0160259532522292	D61F:K64P:E80E	1.0	-372.38076288134033	D61F:K64P:E80E	-12.96584678504405	D61F:K64P:E80E	1.1522834	D61F:K64P:E80E	-1.4799601835363052
1844	-0.009757449191992	D61F:K64P:E80F	-8.0	-451.6049738350528	D61F:K64P:E80F	-20.73229808281576	D61F:K64P:E80F	1.2087337	D61F:K64P:E80F	-1.5682412540211397
1845	0.0387431025780073	D61F:K64P:E80G	-7.0	-450.22794184118686	D61F:K64P:E80G	-18.25705837806709	D61F:K64P:E80G	1.2164978	D61F:K64P:E80G	-1.5792674345128677
1846	-0.039756917578227	D61F:K64P:E80H	-5.0	-431.3831499519962	D61F:K64P:E80H	-18.183728204885483	D61F:K64P:E80H	1.1987565	D61F:K64P:E80H	-1.5469058766084558
1847	0.0613962776042957	D61F:K64P:E80I	-8.0	-422.93206810385163	D61F:K64P:E80I	-20.716714770189355	D61F:K64P:E80I	1.1714747	D61F:K64P:E80I	-1.5082113826976102
1848	-0.0081645288818793	D61F:K64P:E80K	-4.0	-405.765405744614	D61F:K64P:E80K	-16.69964395151146	D61F:K64P:E80K	1.1839337	D61F:K64P:E80K	-1.5081930721507353
1849	0.0173616758920924	D61F:K64P:E80L	-7.0	-422.71559137731964	D61F:K64P:E80L	-19.079732675969357	D61F:K64P:E80L	1.1625576	D61F:K64P:E80L	-1.5112396240234376
1850	0.1058557976182691	D61F:K64P:E80M	-7.0	-412.4047743263858	D61F:K64P:E80M	-20.348993646610325	D61F:K64P:E80M	1.2026426	D61F:K64P:E80M	-1.5504784079159006
1851	0.023591089389351	D61F:K64P:E80N	-5.0	-435.4571759644168	D61F:K64P:E80N	-19.310482275626786	D61F:K64P:E80N	1.1998571	D61F:K64P:E80N	-1.5669359992532168
1852	-0.0669760867458756	D61F:K64P:E80P	-5.0	-503.56334137350495	D61F:K64P:E80P	-22.337055495529967	D61F:K64P:E80P	1.2266715	D61F:K64P:E80P	-1.6349517822265625
1853	0.0042804393729962	D61F:K64P:E80Q	-3.0	-390.0542325916904	D61F:K64P:E80Q	-18.45434875133469	D61F:K64P:E80Q	1.1652296	D61F:K64P:E80Q	-1.5019034890567555
1854	-0.0522351406185484	D61F:K64P:E80R	-5.0	-414.6648589554447	D61F:K64P:E80R	-16.98253299865428	D61F:K64P:E80R	1.1737479	D61F:K64P:E80R	-1.4969110825482537
1855	0.0051404249156453	D61F:K64P:E80S	-5.0	-419.84146332174714	D61F:K64P:E80S	-18.840429827590924	D61F:K64P:E80S	1.1908672	D61F:K64P:E80S	-1.528805362477022
1856	0.0054341387564777	D61F:K64P:E80T	-6.0	-417.4842067185062	D61F:K64P:E80T	-18.372734102062168	D61F:K64P:E80T	1.1839701	D61F:K64P:E80T	-1.495891705681296
1857	0.029071457954191	D61F:K64P:E80V	-8.0	-418.2720494690555	D61F:K64P:E80V	-19.81360803125972	D61F:K64P:E80V	1.1699662	D61F:K64P:E80V	-1.4916293873506434
1858	-0.0593696002068802	D61F:K64P:E80W	-8.0	-464.7799735489505	D61F:K64P:E80W	-20.307627738633528	D61F:K64P:E80W	1.2026306	D61F:K64P:E80W	-1.5773256189682905
1859	0.0519971205541536	D61F:K64P:E80Y	-7.0	-447.32869533926424	D61F:K64P:E80Y	-19.465001176662557	D61F:K64P:E80Y	1.2114121	D61F:K64P:E80Y	-1.5681812959558823
1860	0.3896018967180644	D61F:K64Q:E80A	-4.0	-248.31890854269443	D61F:K64Q:E80A	-16.636573955640415	D61F:K64Q:E80A	1.1620016	D61F:K64Q:E80A	-1.3632264081169576
1861	0.3297214920771255	D61F:K64Q:E80C	-6.0	-275.25547594458044	D61F:K64Q:E80C	-21.498864854504973	D61F:K64Q:E80C	1.1763695	D61F:K64Q:E80C	-1.44125877829159
1862	0.2186111874582305	D61F:K64Q:E80D	-1.0	-265.36499819189487	D61F:K64Q:E80D	-16.663753014179747	D61F:K64Q:E80D	1.1602732	D61F:K64Q:E80D	-1.3696789909811582
1863	0.6285857978617063	D61F:K64Q:E80E	3.0	-210.96825010210455	D61F:K64Q:E80E	-12.173790644990731	D61F:K64Q:E80E	1.1176481	D61F:K64Q:E80E	-1.3299684412339154
1864	0.3455777120123299	D61F:K64Q:E80F	-6.0	-290.19246105581703	D61F:K64Q:E80F	-19.89525748629057	D61F:K64Q:E80F	1.1754016	D61F:K64Q:E80F	-1.4187717213350184
1865	0.0919321864302817	D61F:K64Q:E80G	-5.0	-288.815429061951	D61F:K64Q:E80G	-17.4121092799669	D61F:K64Q:E80G	1.1906528	D61F:K64Q:E80G	-1.4292555865119485
1866	0.3274353127265507	D61F:K64Q:E80H	-3.0	-269.97063717276035	D61F:K64Q:E80H	-17.437509296743883	D61F:K64Q:E80H	1.1806917	D61F:K64Q:E80H	-1.396904620002298
1867	0.6095888716315676	D61F:K64Q:E80I	-6.0	-261.51955532461585	D61F:K64Q:E80I	-19.879100754367755	D61F:K64Q:E80I	1.1603199	D61F:K64Q:E80I	-1.35860299503102
1868	0.2553493635206004	D61F:K64Q:E80K	-2.0	-244.35289296537817	D61F:K64Q:E80K	-15.84842557191405	D61F:K64Q:E80K	1.1636263	D61F:K64Q:E80K	-1.358583158605239
1869	0.5456967823847294	D61F:K64Q:E80L	-5.0	-261.30307859808386	D61F:K64Q:E80L	-18.24279228564956	D61F:K64Q:E80L	1.1595048	D61F:K64Q:E80L	-1.3617729635799631
1870	0.4103543540170957	D61F:K64Q:E80M	-5.0	-250.99226154715	D61F:K64Q:E80M	-19.5118688843977	D61F:K64Q:E80M	1.1839993	D61F:K64Q:E80M	-1.4008737003102023
1871	0.2016163929913371	D61F:K64Q:E80N	-3.0	-274.04466318518104	D61F:K64Q:E80N	-18.402214533574806	D61F:K64Q:E80N	1.1794144	D61F:K64Q:E80N	-1.4165542602539063
1872	0.0467022566032711	D61F:K64Q:E80P	-3.0	-342.15082859426917	D61F:K64Q:E80P	-21.498864854504973	D61F:K64Q:E80P	1.1820875	D61F:K64Q:E80P	-1.4854361141429229
1873	0.4845107121151275	D61F:K64Q:E80Q	-1.0	-228.64171981245457	D61F:K64Q:E80Q	-17.603222108407863	D61F:K64Q:E80Q	1.148741	D61F:K64Q:E80Q	-1.351306421616498
1874	0.1775344080331337	D61F:K64Q:E80R	-3.0	-253.25234617620885	D61F:K64Q:E80R	-16.163639565775156	D61F:K64Q:E80R	1.1617961	D61F:K64Q:E80R	-1.347294526941636
1875	0.2502100070539976	D61F:K64Q:E80S	-3.0	-258.42895054251136	D61F:K64Q:E80S	-18.002029617773587	D61F:K64Q:E80S	1.182139	D61F:K64Q:E80S	-1.3787001665900736
1876	0.3732230534326103	D61F:K64Q:E80T	-4.0	-256.07169393927035	D61F:K64Q:E80T	-17.53938084825313	D61F:K64Q:E80T	1.158431	D61F:K64Q:E80T	-1.3458561616785385
1877	0.48769395116833	D61F:K64Q:E80V	-6.0	-256.85953668981966	D61F:K64Q:E80V	-18.977135208353506	D61F:K64Q:E80V	1.1477938	D61F:K64Q:E80V	-1.3420457727768842
1878	0.1838508764680254	D61F:K64Q:E80W	-6.0	-303.3674607697147	D61F:K64Q:E80W	-19.418721372994696	D61F:K64Q:E80W	1.1738383	D61F:K64Q:E80W	-1.4280374863568477
1879	0.3489463049592829	D61F:K64Q:E80Y	-5.0	-285.91618256002846	D61F:K64Q:E80Y	-18.61173449951275	D61F:K64Q:E80Y	1.1894366	D61F:K64Q:E80Y	-1.41903174905216
1880	0.4688559420824859	D61F:K64R:E80A	-2.0	-232.9366695347446	D61F:K64R:E80A	-15.49407507927208	D61F:K64R:E80A	1.1341379	D61F:K64R:E80A	-1.3385901955997244
1881	0.3546866821802875	D61F:K64R:E80C	-4.0	-259.8732369366306	D61F:K64R:E80C	-20.356611899625022	D61F:K64R:E80C	1.1720848	D61F:K64R:E80C	-1.417954029756434
1882	0.3178879864192691	D61F:K64R:E80D	1.0	-249.98275918394503	D61F:K64R:E80D	-15.521128966194738	D61F:K64R:E80D	1.148066	D61F:K64R:E80D	-1.3464221729951746
1883	0.6944876773322052	D61F:K64R:E80E	5.0	-195.5860110941547	D61F:K64R:E80E	-10.953508165401216	D61F:K64R:E80E	1.1093881	D61F:K64R:E80E	-1.305336716595818
1884	0.4121737633214343	D61F:K64R:E80F	-4.0	-274.81022204786717	D61F:K64R:E80F	-18.7539458465526	D61F:K64R:E80F	1.169448	D61F:K64R:E80F	-1.3941466387580423
1885	0.1132094299227461	D61F:K64R:E80G	-3.0	-273.4331900540012	D61F:K64R:E80G	-16.27162632139334	D61F:K64R:E80G	1.1622454	D61F:K64R:E80G	-1.4052306231330425
1886	0.3999269037443487	D61F:K64R:E80H	-1.0	-254.5883981648105	D61F:K64R:E80H	-16.259216931530318	D61F:K64R:E80H	1.1819383	D61F:K64R:E80H	-1.3730133056640623
1887	0.6430736742717916	D61F:K64R:E80I	-4.0	-246.137316316666	D61F:K64R:E80I	-18.74089181031559	D61F:K64R:E80I	1.1499295	D61F:K64R:E80I	-1.3340272791245404
1888	0.2924935119347638	D61F:K64R:E80K	0.0	-228.97065395742834	D61F:K64R:E80K	-14.714844420259396	D61F:K64R:E80K	1.1462364	D61F:K64R:E80K	-1.3339788100298713
1889	0.6287629963317166	D61F:K64R:E80L	-3.0	-245.92083959013402	D61F:K64R:E80L	-17.106288587876406	D61F:K64R:E80L	1.1212786	D61F:K64R:E80L	-1.3370683557846967
1890	0.4899187645930388	D61F:K64R:E80M	-3.0	-235.61002253920017	D61F:K64R:E80M	-18.37524982847026	D61F:K64R:E80M	1.1252682	D61F:K64R:E80M	-1.376328053193934
1891	0.1855771754510304	D61F:K64R:E80N	-1.0	-258.6624241772312	D61F:K64R:E80N	-17.292636792632038	D61F:K64R:E80N	1.1738691	D61F:K64R:E80N	-1.3931683708639706
1892	0.0201361601242529	D61F:K64R:E80P	-1.0	-326.7685895863193	D61F:K64R:E80P	-20.356611899625022	D61F:K64R:E80P	1.1663737	D61F:K64R:E80P	-1.4611579446231615
1893	0.4844172197506939	D61F:K64R:E80Q	1.0	-213.25948080450473	D61F:K64R:E80Q	-16.465607660384194	D61F:K64R:E80Q	1.1452827	D61F:K64R:E80Q	-1.327603328929228
1894	0.2495068928758089	D61F:K64R:E80R	-1.0	-237.870107168259	D61F:K64R:E80R	-14.984332907157295	D61F:K64R:E80R	1.1262457	D61F:K64R:E80R	-1.3225515926585478
1895	0.2908881233793753	D61F:K64R:E80S	-1.0	-243.04671153456152	D61F:K64R:E80S	-16.842099930216136	D61F:K64R:E80S	1.1516402	D61F:K64R:E80S	-1.3546469295726102
1896	0.4237550450634093	D61F:K64R:E80T	-2.0	-240.68945493132054	D61F:K64R:E80T	-16.40581007479159	D61F:K64R:E80T	1.1335137	D61F:K64R:E80T	-1.3217299517463237
1897	0.5645666867267523	D61F:K64R:E80V	-4.0	-241.47729768186986	D61F:K64R:E80V	-17.84244725595454	D61F:K64R:E80V	1.1314479	D61F:K64R:E80V	-1.3173094805549173
1898	0.2467794198001127	D61F:K64R:E80W	-4.0	-287.9852217617649	D61F:K64R:E80W	-18.335782389489395	D61F:K64R:E80W	1.1706368	D61F:K64R:E80W	-1.4032785752240349
1899	0.4625257203359109	D61F:K64R:E80Y	-3.0	-270.5339435520786	D61F:K64R:E80Y	-17.485114412271287	D61F:K64R:E80Y	1.1482815	D61F:K64R:E80Y	-1.3942217658547793
1900	0.2100446865979222	D61F:K64S:E80A	-6.0	-264.7385791245121	D61F:K64S:E80A	-16.588264267616978	D61F:K64S:E80A	1.1818272	D61F:K64S:E80A	-1.4018482881433822
1901	0.1722760051191433	D61F:K64S:E80C	-8.0	-291.67514652639807	D61F:K64S:E80C	-21.455337278347542	D61F:K64S:E80C	1.208364	D61F:K64S:E80C	-1.4785131117876835
1902	0.2153764452835533	D61F:K64S:E80D	-3.0	-281.78466877371255	D61F:K64S:E80D	-16.608123236890606	D61F:K64S:E80D	1.1945074	D61F:K64S:E80D	-1.4083619061638326
1903	0.4161568470743751	D61F:K64S:E80E	1.0	-227.3879206839222	D61F:K64S:E80E	-12.072462946745873	D61F:K64S:E80E	1.1454052	D61F:K64S:E80E	-1.3684385411879596
1904	0.2150778134706772	D61F:K64S:E80F	-8.0	-306.61213163763466	D61F:K64S:E80F	-19.85047900193058	D61F:K64S:E80F	1.1967403	D61F:K64S:E80F	-1.456862864774816
1905	0.0719811743015133	D61F:K64S:E80G	-7.0	-305.2350996437687	D61F:K64S:E80G	-17.34213196269593	D61F:K64S:E80G	1.2028412	D61F:K64S:E80G	-1.467480109719669
1906	0.162939822120487	D61F:K64S:E80H	-5.0	-286.39030775457803	D61F:K64S:E80H	-17.38650004218107	D61F:K64S:E80H	1.2083194	D61F:K64S:E80H	-1.4350683773265165
1907	0.3592504710356617	D61F:K64S:E80I	-8.0	-277.9392259064335	D61F:K64S:E80I	-19.83487006917312	D61F:K64S:E80I	1.1854372	D61F:K64S:E80I	-1.3966850729549631
1908	0.1244322194772091	D61F:K64S:E80K	-4.0	-260.77256354719583	D61F:K64S:E80K	-15.812476186622009	D61F:K64S:E80K	1.2029413	D61F:K64S:E80K	-1.3964849135454964
1909	0.313395828069847	D61F:K64S:E80L	-7.0	-277.7227491799015	D61F:K64S:E80L	-18.196602016558245	D61F:K64S:E80L	1.1992964	D61F:K64S:E80L	-1.4004649442784929
1910	0.2306296920302671	D61F:K64S:E80M	-7.0	-267.41193212896763	D61F:K64S:E80M	-19.46708107307495	D61F:K64S:E80M	1.196811	D61F:K64S:E80M	-1.4389044368968291
1911	0.1352500761112736	D61F:K64S:E80N	-5.0	-290.46433376699866	D61F:K64S:E80N	-18.4262536506958	D61F:K64S:E80N	1.2223208	D61F:K64S:E80N	-1.4540635950425091
1912	-0.0766287528354276	D61F:K64S:E80P	-5.0	-358.57049917608686	D61F:K64S:E80P	-21.455337278347542	D61F:K64S:E80P	1.2028726	D61F:K64S:E80P	-1.5232919132008271
1913	0.225841742139277	D61F:K64S:E80Q	-3.0	-245.06139039427222	D61F:K64S:E80Q	-17.571331615488816	D61F:K64S:E80Q	1.1628493	D61F:K64S:E80Q	-1.3903141694910386
1914	0.1314514167973404	D61F:K64S:E80R	-5.0	-269.67201675802653	D61F:K64S:E80R	-16.098775877662774	D61F:K64S:E80R	1.1927445	D61F:K64S:E80R	-1.3855297313017003
1915	0.1411589205823998	D61F:K64S:E80S	-5.0	-274.848621124329	D61F:K64S:E80S	-17.951827896251416	D61F:K64S:E80S	1.1962425	D61F:K64S:E80S	-1.4160790836109836
1916	0.2064211030715308	D61F:K64S:E80T	-6.0	-272.49136452108803	D61F:K64S:E80T	-17.490067858760085	D61F:K64S:E80T	1.1869416	D61F:K64S:E80T	-1.3840612972483914
1917	0.273773014072961	D61F:K64S:E80V	-8.0	-273.27920727163735	D61F:K64S:E80V	-18.93160699343025	D61F:K64S:E80V	1.1828586	D61F:K64S:E80V	-1.3804768281824449
1918	0.0937322225354979	D61F:K64S:E80W	-8.0	-319.78713135153237	D61F:K64S:E80W	-19.425660501701717	D61F:K64S:E80W	1.2067515	D61F:K64S:E80W	-1.466714657054228
1919	0.2001702084815582	D61F:K64S:E80Y	-7.0	-302.3358531418461	D61F:K64S:E80Y	-18.581975617120406	D61F:K64S:E80Y	1.198671	D61F:K64S:E80Y	-1.4568489523494943
1920	0.2628438888998264	D61F:K64T:E80A	-6.0	-253.6039866867679	D61F:K64T:E80A	-16.734340164888636	D61F:K64T:E80A	1.1573535	D61F:K64T:E80A	-1.3902269251206345
1921	0.2042680717674752	D61F:K64T:E80C	-8.0	-280.5405540886539	D61F:K64T:E80C	-21.600553427791056	D61F:K64T:E80C	1.1704395	D61F:K64T:E80C	-1.4672698077033548
1922	0.1819728474049948	D61F:K64T:E80D	-3.0	-270.6500763359684	D61F:K64T:E80D	-16.757258846400873	D61F:K64T:E80D	1.162201	D61F:K64T:E80D	-1.3953236299402574
1923	0.5084793096613276	D61F:K64T:E80E	1.0	-216.25332824617803	D61F:K64T:E80E	-12.240842686025644	D61F:K64T:E80E	1.1249639	D61F:K64T:E80E	-1.356803175982307
1924	0.2392602256536499	D61F:K64T:E80F	-8.0	-295.4775391998905	D61F:K64T:E80F	-19.995762811622622	D61F:K64T:E80F	1.1917728	D61F:K64T:E80F	-1.4457989860983456
1925	0.1289190438789744	D61F:K64T:E80G	-7.0	-294.10050720602453	D61F:K64T:E80G	-17.51771751749584	D61F:K64T:E80G	1.1775938	D61F:K64T:E80G	-1.4556768080767464
1926	0.2011770333144739	D61F:K64T:E80H	-5.0	-275.25571531683386	D61F:K64T:E80H	-17.532865979379494	D61F:K64T:E80H	1.1899765	D61F:K64T:E80H	-1.4226465561810662
1927	0.4411560398174812	D61F:K64T:E80I	-8.0	-266.8046334686893	D61F:K64T:E80I	-19.9801207981418	D61F:K64T:E80I	1.1644619	D61F:K64T:E80I	-1.3853083891027114
1928	0.2267519885596587	D61F:K64T:E80K	-4.0	-249.63797110945166	D61F:K64T:E80K	-15.939341784649514	D61F:K64T:E80K	1.1447917	D61F:K64T:E80K	-1.3852666518267462
1929	0.3950321077566961	D61F:K64T:E80L	-7.0	-266.5881567421573	D61F:K64T:E80L	-18.34171128586422	D61F:K64T:E80L	1.1539916	D61F:K64T:E80L	-1.38909912109375
1930	0.2718549351895621	D61F:K64T:E80M	-7.0	-256.27733969122346	D61F:K64T:E80M	-19.61255941271156	D61F:K64T:E80M	1.1649177	D61F:K64T:E80M	-1.4280031092026657
1931	0.1308970363041237	D61F:K64T:E80N	-5.0	-279.3297413292545	D61F:K64T:E80N	-18.571504337493025	D61F:K64T:E80N	1.1788821	D61F:K64T:E80N	-1.4419890459846048
1932	-0.0117875133715619	D61F:K64T:E80P	-5.0	-347.4359067383426	D61F:K64T:E80P	-21.600553427791056	D61F:K64T:E80P	1.1831731	D61F:K64T:E80P	-1.5109155991498162
1933	0.312685389297515	D61F:K64T:E80Q	-3.0	-233.92679795652805	D61F:K64T:E80Q	-17.673422363868667	D61F:K64T:E80Q	1.1529502	D61F:K64T:E80Q	-1.378100855210248
1934	0.152810613424693	D61F:K64T:E80R	-5.0	-258.53742432028235	D61F:K64T:E80R	-16.222225158873698	D61F:K64T:E80R	1.1601408	D61F:K64T:E80R	-1.3736307480755974
1935	0.1746107316350164	D61F:K64T:E80S	-5.0	-263.7140286865848	D61F:K64T:E80S	-18.09747340514696	D61F:K64T:E80S	1.1743419	D61F:K64T:E80S	-1.4042591768152572
1936	0.2527122814046348	D61F:K64T:E80T	-6.0	-261.35677208334386	D61F:K64T:E80T	-17.63631000758869	D61F:K64T:E80T	1.122131	D61F:K64T:E80T	-1.3716397453756894
1937	0.3467331166047629	D61F:K64T:E80V	-8.0	-262.1446148338932	D61F:K64T:E80V	-19.077127727510742	D61F:K64T:E80V	1.1637942	D61F:K64T:E80V	-1.368737164665671
1938	0.1620908018298019	D61F:K64T:E80W	-8.0	-308.6525389137882	D61F:K64T:E80W	-19.57112065540241	D61F:K64T:E80W	1.1952665	D61F:K64T:E80W	-1.4555935130399815
1939	0.2521719701097377	D61F:K64T:E80Y	-7.0	-291.2012607041019	D61F:K64T:E80Y	-18.72809325545495	D61F:K64T:E80Y	1.1832149	D61F:K64T:E80Y	-1.4452191521139706
1940	0.364679243094945	D61F:K64V:E80A	-7.0	-256.61915192038	D61F:K64V:E80A	-15.82467272454778	D61F:K64V:E80A	1.1714156	D61F:K64V:E80A	-1.385239365521599
1941	0.2591109833468664	D61F:K64V:E80C	-9.0	-283.555719322266	D61F:K64V:E80C	-20.735867333271926	D61F:K64V:E80C	1.1851426	D61F:K64V:E80C	-1.463041597254136
1942	0.2186562109854597	D61F:K64V:E80D	-4.0	-273.6652415695804	D61F:K64V:E80D	-15.92266907575504	D61F:K64V:E80D	1.1709541	D61F:K64V:E80D	-1.39222313376034
1943	0.6720676305809847	D61F:K64V:E80E	0.0	-219.2684934797901	D61F:K64V:E80E	-11.337298279968309	D61F:K64V:E80E	1.1286815	D61F:K64V:E80E	-1.351789317411535
1944	0.3308976354853271	D61F:K64V:E80F	-9.0	-298.4927044335026	D61F:K64V:E80F	-19.11083618027442	D61F:K64V:E80F	1.1836085	D61F:K64V:E80F	-1.4402580710018382
1945	0.0774828987513465	D61F:K64V:E80G	-8.0	-297.11567243963657	D61F:K64V:E80G	-16.63962771503975	D61F:K64V:E80G	1.1844951	D61F:K64V:E80G	-1.4513757144703583
1946	0.3417097612740722	D61F:K64V:E80H	-6.0	-278.2708805504459	D61F:K64V:E80H	-16.70736911941458	D61F:K64V:E80H	1.180632	D61F:K64V:E80H	-1.41873680563534
1947	0.5578873404007058	D61F:K64V:E80I	-9.0	-269.8197987023014	D61F:K64V:E80I	-19.117833245958536	D61F:K64V:E80I	1.1446196	D61F:K64V:E80I	-1.379594690659467
1948	0.2962800385498337	D61F:K64V:E80K	-5.0	-252.65313634306372	D61F:K64V:E80K	-15.078844265741282	D61F:K64V:E80K	1.1633703	D61F:K64V:E80K	-1.3802791819852942
1949	0.5242565501138597	D61F:K64V:E80L	-8.0	-269.6033219757694	D61F:K64V:E80L	-17.489917549179154	D61F:K64V:E80L	1.1637594	D61F:K64V:E80L	-1.3834725772633272
1950	0.3898876380456731	D61F:K64V:E80M	-8.0	-259.29250492483555	D61F:K64V:E80M	-18.75244934617149	D61F:K64V:E80M	1.1675156	D61F:K64V:E80M	-1.4223140043370863
1951	0.1953020541426005	D61F:K64V:E80N	-6.0	-282.3449065628666	D61F:K64V:E80N	-17.740937228443727	D61F:K64V:E80N	1.1600515	D61F:K64V:E80N	-1.438560396082261
1952	-0.0286480843207736	D61F:K64V:E80P	-6.0	-350.4510719719547	D61F:K64V:E80P	-20.735867333271926	D61F:K64V:E80P	1.1886472	D61F:K64V:E80P	-1.5066930434283088
1953	0.4374636484129746	D61F:K64V:E80Q	-4.0	-236.94196319014011	D61F:K64V:E80Q	-16.832435978276408	D61F:K64V:E80Q	1.1527083	D61F:K64V:E80Q	-1.3737945556640625
1954	0.214072619383569	D61F:K64V:E80R	-6.0	-261.5525895538944	D61F:K64V:E80R	-15.440041632207794	D61F:K64V:E80R	1.1558356	D61F:K64V:E80R	-1.3690251069910386
1955	0.2574968126059166	D61F:K64V:E80S	-6.0	-266.7291939201969	D61F:K64V:E80S	-17.207596704092794	D61F:K64V:E80S	1.1724629	D61F:K64V:E80S	-1.4003741096047797
1956	0.3516616522556543	D61F:K64V:E80T	-7.0	-264.3719373169559	D61F:K64V:E80T	-16.73544408898124	D61F:K64V:E80T	1.1583793	D61F:K64V:E80T	-1.3679521448471967
1957	0.4566796589954205	D61F:K64V:E80V	-9.0	-265.1597800675052	D61F:K64V:E80V	-18.220385069847907	D61F:K64V:E80V	1.1469892	D61F:K64V:E80V	-1.3626030417049633
1958	0.2061446946557756	D61F:K64V:E80W	-9.0	-311.66770414740023	D61F:K64V:E80W	-18.710582903591785	D61F:K64V:E80W	1.1857074	D61F:K64V:E80W	-1.4499352847828584
1959	0.3334049950782578	D61F:K64V:E80Y	-8.0	-294.216425937714	D61F:K64V:E80Y	-17.82771697503449	D61F:K64V:E80Y	1.188151	D61F:K64V:E80Y	-1.439950382008272
1960	0.2677551780358267	D61F:K64W:E80A	-7.0	-311.43936991125526	D61F:K64W:E80A	-16.588058226303474	D61F:K64W:E80A	1.1836613	D61F:K64W:E80A	-1.4311316995059742
1961	0.135511532529496	D61F:K64W:E80C	-9.0	-338.3759373131412	D61F:K64W:E80C	-21.462068607544097	D61F:K64W:E80C	1.2046813	D61F:K64W:E80C	-1.5088152717141543
1962	0.1416830815372576	D61F:K64W:E80D	-4.0	-328.4854595604557	D61F:K64W:E80D	-16.601574134705515	D61F:K64W:E80D	1.2050862	D61F:K64W:E80D	-1.4383290010340073
1963	0.448633345547779	D61F:K64W:E80E	0.0	-274.0887114706653	D61F:K64W:E80E	-12.09176038548867	D61F:K64W:E80E	1.1408284	D61F:K64W:E80E	-1.3968543557559745
1964	0.2102508494917534	D61F:K64W:E80F	-9.0	-353.3129224243778	D61F:K64W:E80F	-19.857544530654195	D61F:K64W:E80F	1.2011659	D61F:K64W:E80F	-1.4870989631204043
1965	0.0648497981428787	D61F:K64W:E80G	-8.0	-351.93589043051185	D61F:K64W:E80G	-17.3813555666693	D61F:K64W:E80G	1.2125987	D61F:K64W:E80G	-1.4969641292796416
1966	0.2175660311550543	D61F:K64W:E80H	-6.0	-333.0910985413212	D61F:K64W:E80H	-17.39988703824747	D61F:K64W:E80H	1.1846344	D61F:K64W:E80H	-1.4647494147805606
1967	0.342197833695613	D61F:K64W:E80I	-9.0	-324.6400166931766	D61F:K64W:E80I	-19.842217024486672	D61F:K64W:E80I	1.1806567	D61F:K64W:E80I	-1.4262691722196692
1968	0.1530614364915929	D61F:K64W:E80K	-5.0	-307.47335433393897	D61F:K64W:E80K	-15.807493315454847	D61F:K64W:E80K	1.1827669	D61F:K64W:E80K	-1.4253063426298254
1969	0.3294938433949067	D61F:K64W:E80L	-8.0	-324.4235399666446	D61F:K64W:E80L	-18.204552882290955	D61F:K64W:E80L	1.1933016	D61F:K64W:E80L	-1.429833984375
1970	0.2804321608387503	D61F:K64W:E80M	-8.0	-314.1127229157108	D61F:K64W:E80M	-19.474640076510696	D61F:K64W:E80M	1.2034483	D61F:K64W:E80M	-1.4683855842141544
1971	0.0381122993992623	D61F:K64W:E80N	-6.0	-337.1651245537418	D61F:K64W:E80N	-18.42077956018875	D61F:K64W:E80N	1.2169472	D61F:K64W:E80N	-1.4846909466911764
1972	0.0018632978778326	D61F:K64W:E80P	-6.0	-405.27128996283	D61F:K64W:E80P	-21.462068607544097	D61F:K64W:E80P	1.2038666	D61F:K64W:E80P	-1.5523731904871323
1973	0.2365364264665711	D61F:K64W:E80Q	-4.0	-291.76218118101536	D61F:K64W:E80Q	-17.55286434572008	D61F:K64W:E80Q	1.1649964	D61F:K64W:E80Q	-1.4195059383616728
1974	0.1309579591218552	D61F:K64W:E80R	-6.0	-316.37280754476967	D61F:K64W:E80R	-16.154098969998813	D61F:K64W:E80R	1.1966975	D61F:K64W:E80R	-1.4146215999827665
1975	0.1385419031574371	D61F:K64W:E80S	-6.0	-321.5494119110721	D61F:K64W:E80S	-17.932787086841927	D61F:K64W:E80S	1.1948512	D61F:K64W:E80S	-1.4468385584214154
1976	0.2134455005658632	D61F:K64W:E80T	-7.0	-319.1921553078312	D61F:K64W:E80T	-17.50161672232025	D61F:K64W:E80T	1.1662654	D61F:K64W:E80T	-1.414076950970818
1977	0.2967847700162673	D61F:K64W:E80V	-9.0	-319.9799980583805	D61F:K64W:E80V	-18.939494218981054	D61F:K64W:E80V	1.1674116	D61F:K64W:E80V	-1.409433791216682
1978	0.0826406949095771	D61F:K64W:E80W	-9.0	-366.4879221382755	D61F:K64W:E80W	-19.43272015599177	D61F:K64W:E80W	1.2213564	D61F:K64W:E80W	-1.4952576581169577
1979	0.2362963437216267	D61F:K64W:E80Y	-8.0	-349.0366439285892	D61F:K64W:E80Y	-18.59156172987969	D61F:K64W:E80Y	1.1923276	D61F:K64W:E80Y	-1.486417074764476
1980	0.2811069284611417	D61F:K64Y:E80A	-6.0	-301.78233684927403	D61F:K64Y:E80A	-17.03567592433501	D61F:K64Y:E80A	1.1872329	D61F:K64Y:E80A	-1.43935645608341
1981	0.2255535307311611	D61F:K64Y:E80C	-8.0	-328.71890425116	D61F:K64Y:E80C	-21.902186256634195	D61F:K64Y:E80C	1.2013023	D61F:K64Y:E80C	-1.5165048038258273
1982	0.1741403133323066	D61F:K64Y:E80D	-3.0	-318.82842649847447	D61F:K64Y:E80D	-17.028277180119403	D61F:K64Y:E80D	1.2034371	D61F:K64Y:E80D	-1.446255672679228
1983	0.5591381333327837	D61F:K64Y:E80E	1.0	-264.4316784086841	D61F:K64Y:E80E	-12.51810773273428	D61F:K64Y:E80E	1.1512609	D61F:K64Y:E80E	-1.40510155172909
1984	0.2499856593886884	D61F:K64Y:E80F	-8.0	-343.6558893623966	D61F:K64Y:E80F	-20.29737872224177	D61F:K64Y:E80F	1.2165179	D61F:K64Y:E80F	-1.4941372142118563
1985	0.0630680745658939	D61F:K64Y:E80G	-7.0	-342.2788573685306	D61F:K64Y:E80G	-17.810856740956297	D61F:K64Y:E80G	1.2100511	D61F:K64Y:E80G	-1.5057206995346968
1986	0.219531644394994	D61F:K64Y:E80H	-5.0	-323.43406547933995	D61F:K64Y:E80H	-17.836356636258643	D61F:K64Y:E80H	1.1971525	D61F:K64Y:E80H	-1.4721752391142005
1987	0.4702470378651515	D61F:K64Y:E80I	-8.0	-314.9829836311954	D61F:K64Y:E80I	-20.28196325419958	D61F:K64Y:E80I	1.1702837	D61F:K64Y:E80I	-1.4332743027630974
1988	0.1901628015798963	D61F:K64Y:E80K	-4.0	-297.81632127195775	D61F:K64Y:E80K	-16.257383211463093	D61F:K64Y:E80K	1.1768456	D61F:K64Y:E80K	-1.4330034143784467
1989	0.4254985801145834	D61F:K64Y:E80L	-7.0	-314.7665069046634	D61F:K64Y:E80L	-18.643399084196066	D61F:K64Y:E80L	1.1885679	D61F:K64Y:E80L	-1.437689568014706
1990	0.3193474564089418	D61F:K64Y:E80M	-7.0	-304.45568985372955	D61F:K64Y:E80M	-19.91418432604769	D61F:K64Y:E80M	1.1997454	D61F:K64Y:E80M	-1.4754100126378678
1991	0.1857369630254415	D61F:K64Y:E80N	-5.0	-327.5080914917606	D61F:K64Y:E80N	-18.87345866462965	D61F:K64Y:E80N	1.2056371	D61F:K64Y:E80N	-1.4921921673943015
1992	0.0157749786885306	D61F:K64Y:E80P	-5.0	-395.6142569008488	D61F:K64Y:E80P	-21.902186256634195	D61F:K64Y:E80P	1.2189074	D61F:K64Y:E80P	-1.5607260311351103
1993	0.3508266392988832	D61F:K64Y:E80Q	-3.0	-282.10514811903414	D61F:K64Y:E80Q	-18.01897656571782	D61F:K64Y:E80Q	1.1540009	D61F:K64Y:E80Q	-1.427174197926241
1994	0.1771482636906468	D61F:K64Y:E80R	-5.0	-306.71577448278845	D61F:K64Y:E80R	-16.566392504528267	D61F:K64Y:E80R	1.1883609	D61F:K64Y:E80R	-1.4226416195140166
1995	0.205403186716714	D61F:K64Y:E80S	-5.0	-311.8923788490909	D61F:K64Y:E80S	-18.373654138593334	D61F:K64Y:E80S	1.1827947	D61F:K64Y:E80S	-1.4544238819795496
1996	0.2875793647273543	D61F:K64Y:E80T	-6.0	-309.53512224584995	D61F:K64Y:E80T	-17.93777141735154	D61F:K64Y:E80T	1.1735228	D61F:K64Y:E80T	-1.4216470157398895
1997	0.3933863869028743	D61F:K64Y:E80V	-8.0	-310.32296499639926	D61F:K64Y:E80V	-19.378725780339664	D61F:K64Y:E80V	1.1673803	D61F:K64Y:E80V	-1.4171060898724723
1998	0.1723425319921789	D61F:K64Y:E80W	-8.0	-356.8308890762943	D61F:K64Y:E80W	-19.87261380254313	D61F:K64Y:E80W	1.1944442	D61F:K64Y:E80W	-1.5030815573299632
[truncated: 6,001 more rows]
