# Supplementary material for: Protein design using structure-based residue preferences
Source: Nat Commun. 2024 Feb 22;15:1639. doi: 10.1038/s41467-024-45621-4 (PMC10884402; doi:10.1038/s41467-024-45621-4)
Supplement: Supplementary file 7 — Source Data [file 41467_2024_45621_MOESM7_ESM.zip › source/fig3b/df_all_grb2.csv]

	mutated_sequence	mutant	DMS_score	evmut	Protein_MPNN_score	ESM	blosum	mut_T1	RES_pred
0	MEAIAKYDFKATADDELSFKRGDILKVLNEECDQNWYKAELNGKDGFIPKNYIEMKPHPWFFGKIPRAKAEEMLSKQRHDGAFLIRESESAPGDFSLSVKFGNDVQHFKVLRDGAGKYFLWVVKFNSLNELVDYHRSTSVSRNQQIFLRDIEQVPQQPNYVQALFDFRPQEDGELGFRRGDFIHVMDNSDPNWWKGACHGQTGMFPRNYVTPVNRNV	T159N:D168R	0.0144628247588236	978.8775499455488	-114.31176148355009	-2.19715105477026	-1.0	T1R:D10R	-24.85055114244419
1	MEAIAKYDFKATADDELSFKRGDILKVLNEECDQNWYKAELNGKDGFIPKNYIEMKPHPWFFGKIPRAKAEEMLSKQRHDGAFLIRESESAPGDFSLSVKFGNDVQHFKVLRDGAGKYFLWVVKFNSLNELVDYHRSTSVSRNQQIFLRDIEQVPQQPNYVQALFDFDTQEDGELGFRRGDFIHVMDNSDPNWWKGACHGQTGMFPRNYVTPVNRNV	T159N:P169T	-0.161291435013709	976.7965031801814	-118.15288712084292	-2.260882620084084	-1.0	T1T:P11T	-200.5077111399357
2	MEAIAKYDFKATADDELSFKRGDILKVLNEECDQNWYKAELNGKDGFIPKNYIEMKPHPWFFGKIPRAKAEEMLSKQRHDGAFLIRESESAPGDFSLSVKFGNDVQHFKVLRDGAGKYFLWVVKFNSLNELVDYHRSTSVSRNQQIFLRDIEQVPQQPNYVQALFDFDPQEDEELGFRRGDFIHVMDNSDPNWWKGACHGQTGMFPRNYVTPVNRNV	T159N:G173E	-0.359898890960517	977.367829390977	-119.4833723977208	-2.31985732256356	-2.0	T1E:G15E	-115.52313315035752
3	MEAIAKYDFKATADDELSFKRGDILKVLNEECDQNWYKAELNGKDGFIPKNYIEMKPHPWFFGKIPRAKAEEMLSKQRHDGAFLIRESESAPGDFSLSVKFGNDVQHFKVLRDGAGKYFLWVVKFNSLNELVDYHRSTSVSRNQQIFLRDIEQVPQQPNYVQALFDFDPQEDGELGRRRGDFIHVMDNSDPNWWKGACHGQTGMFPRNYVTPVNRNV	T159N:F177R	-1.3488340111281898	975.5070015227366	-119.65838631242514	-2.3797615180581304	-2.0	T1R:F19R	-85.93892920104938
4	MEAIAKYDFKATADDELSFKRGDILKVLNEECDQNWYKAELNGKDGFIPKNYIEMKPHPWFFGKIPRAKAEEMLSKQRHDGAFLIRESESAPGDFSLSVKFGNDVQHFKVLRDGAGKYFLWVVKFNSLNELVDYHRSTSVSRNQQIFLRDIEQVPQQPNYVQALFDFDPQEDGELGGRRGDFIHVMDNSDPNWWKGACHGQTGMFPRNYVTPVNRNV	T159N:F177G	-1.16417498224623	972.926399875485	-119.71055372804403	-2.347065812450344	-3.0	T1G:F19G	-124.74064354984242
5	MEAIAKYDFKATADDELSFKRGDILKVLNEECDQNWYKAELNGKDGFIPKNYIEMKPHPWFFGKIPRAKAEEMLSKQRHDGAFLIRESESAPGDFSLSVKFGNDVQHFKVLRDGAGKYFLWVVKFNSLNELVDYHRSTSVSRNQQIFLRDIEQVPQQPNYVQALFDFDPQEDGELGYRRGDFIHVMDNSDPNWWKGACHGQTGMFPRNYVTPVNRNV	T159N:F177Y	-1.20757076814698	972.926399875485	-118.19911774247883	-2.263698771848517	3.0	T1Y:F19Y	-33.714650441093006
6	MEAIAKYDFKATADDELSFKRGDILKVLNEECDQNWYKAELNGKDGFIPKNYIEMKPHPWFFGKIPRAKAEEMLSKQRHDGAFLIRESESAPGDFSLSVKFGNDVQHFKVLRDGAGKYFLWVVKFNSLNELVDYHRSTSVSRNQQIFLRDIEQVPQQPNYVQALFDFDPQEDGELGFRRGDFIHEMDNSDPNWWKGACHGQTGMFPRNYVTPVNRNV	T159N:V185E	-0.9496799519905392	973.0163989926588	-118.16409121453762	-2.2819402662374206	-3.0	T1E:V27E	-101.51241567353851
7	MEAIAKYDFKATADDELSFKRGDILKVLNEECDQNWYKAELNGKDGFIPKNYIEMKPHPWFFGKIPRAKAEEMLSKQRHDGAFLIRESESAPGDFSLSVKFGNDVQHFKVLRDGAGKYFLWVVKFNSLNELVDYHRSTSVSRNQQIFLRDIEQVPQQPNYVQALFDFDPQEDGELGFRRGDFIHVRDNSDPNWWKGACHGQTGMFPRNYVTPVNRNV	T159N:M186R	-0.249428175933412	979.071574810864	-115.29396425187588	-2.2515357066009005	-1.0	T1R:M28R	-41.38457840713716
8	MEAIAKYDFKATADDELSFKRGDILKVLNEECDQNWYKAELNGKDGFIPKNYIEMKPHPWFFGKIPRAKAEEMLSKQRHDGAFLIRESESAPGDFSLSVKFGNDVQHFKVLRDGAGKYFLWVVKFNSLNELVDYHRSTSVSRNQQIFLRDIEQVPQQPNYVQALFDFDPQEDGELGFRRGDFIHVMDNSDINWWKGACHGQTGMFPRNYVTPVNRNV	T159N:P191I	-0.2274733671947769	976.143381568837	-116.23199544847012	-2.2724115404032044	-2.0	T1I:P33I	-61.353815970936225
9	MEAIAKYDFKATADDELSFKRGDILKVLNEECDQNWYKAELNGKDGFIPKNYIEMKPHPWFFGKIPRAKAEEMLSKQRHDGAFLIRESESAPGDFSLSVKFGNDVQHFKVLRDGAGKYFLWVVKFNSLNELVDYHRSTSVSRNQQIFLRDIEQVPQQPNYVQALFDFDPQEDGELGFRRGDFIHVMDNSDPNGWKGACHGQTGMFPRNYVTPVNRNV	T159N:W193G	-0.630577348548564	973.1627092812668	-116.78562365472315	-2.3111424850205244	-2.0	T1G:W35G	-187.24316493632244
10	MEAIAKYDFKATADDELSFKRGDILKVLNEECDQNWYKAELNGKDGFIPKNYIEMKPHPWFFGKIPRAKAEEMLSKQRHDGAFLIRESESAPGDFSLSVKFGNDVQHFKVLRDGAGKYFLWVVKFNSLNELVDYHRSTSVSRNQQIFLRDIEQVPQQPNYVQALFDFDPQEDGELGFRRGDFIHVMDNSDPNWWKGAGHGQTGMFPRNYVTPVNRNV	T159N:C198G	-1.34795950780712	973.8976477487367	-118.56562910974026	-2.2760289079051907	-3.0	T1G:C40G	-74.9252992436424
11	MEAIAKYDFKATADDELSFKRGDILKVLNEECDQNWYKAELNGKDGFIPKNYIEMKPHPWFFGKIPRAKAEEMLSKQRHDGAFLIRESESAPGDFSLSVKFGNDVQHFKVLRDGAGKYFLWVVKFNSLNELVDYHRSTSVSRNQQIFLRDIEQVPQQPNYVQALFDFDPQEDGELGFRRGDFIHVMDNSDPNWWKGACHEQTGMFPRNYVTPVNRNV	T159N:G200E	-0.308625716449662	977.5513302276568	-116.21929369866848	-2.259423466052039	-2.0	T1E:G42E	-41.56171909611781
12	MEAIAKYDFKATADDELSFKRGDILKVLNEECDQNWYKAELNGKDGFIPKNYIEMKPHPWFFGKIPRAKAEEMLSKQRHDGAFLIRESESAPGDFSLSVKFGNDVQHFKVLRDGAGKYFLWVVKFNSLNELVDYHRSTSVSRNQQIFLRDIEQVPQQPNYVQALFDFDPQEDGELGFRRGDFIHVMDNSDPNWWKGACHGNTGMFPRNYVTPVNRNV	T159N:Q201N	-0.0408476741676319	978.3074820884912	-115.82746873795986	-2.2395179877846934	0.0	T1N:Q43N	-44.22005954117515
13	MEAIAKYDFKATADDELSFKRGDILKVLNEECDQNWYKAELNGKDGFIPKNYIEMKPHPWFFGKIPRAKAEEMLSKQRHDGAFLIRESESAPGDFSLSVKFGNDVQHFKVLRDGAGKYFLWVVKFNSLNELVDYHRSTSVSRNQQIFLRDIEQVPQQPNYVQALFDFDPQEDGELGFRRGDFIHVMDNSDPNWWKGACHGTTGMFPRNYVTPVNRNV	T159N:Q201T	-0.2348113061926	977.1200016637132	-114.92534171044828	-2.2384167687367587	-1.0	T1T:Q43T	-32.4298889193032
14	MEAIAKYDFKATADDELSFKRGDILKVLNEECDQNWYKAELNGKDGFIPKNYIEMKPHPWFFGKIPRAKAEEMLSKQRHDGAFLIRESESAPGDFSLSVKFGNDVQHFKVLRDGAGKYFLWVVKFNSLNELVDYHRSTSVSRNQQIFLRDIEQVPQQPNYVQALFDFDPQEDGELGFRRGDFIHVMDNSDPNWWKGACHGSTGMFPRNYVTPVNRNV	T159N:Q201S	0.0036174577868035	977.4334230787164	-115.06173454225063	-2.2461470264499472	0.0	T1S:Q43S	-32.48898239464499
15	MEAIAKYDFKATADDELSFKRGDILKVLNEECDQNWYKAELNGKDGFIPKNYIEMKPHPWFFGKIPRAKAEEMLSKQRHDGAFLIRESESAPGDFSLSVKFGNDVQHFKVLRDGAGKYFLWVVKFNSLNELVDYHRSTSVSRNQQIFLRDIEQVPQQPNYVQALFDFDPQEDGELGFRRGDFIHVMDNSDPNWWKGACHGQKGMFPRNYVTPVNRNV	T159N:T202K	-0.0134405866691385	978.4621384661688	-115.3750792592764	-2.243770793332892	-1.0	T1K:T44K	-22.48149483159316
16	MEAIAKYDFKATADDELSFKRGDILKVLNEECDQNWYKAELNGKDGFIPKNYIEMKPHPWFFGKIPRAKAEEMLSKQRHDGAFLIRESESAPGDFSLSVKFGNDVQHFKVLRDGAGKYFLWVVKFNSLNELVDYHRSTSVSRNQQIFLRDIEQVPQQPNYVQALFDFDPQEDGELGFRRGDFIHVMDNSDPNWWKGACHGQTKMFPRNYVTPVNRNV	T159N:G203K	-0.8623493717489399	971.56486472998	-119.85889641940594	-2.397970167257018	-2.0	T1K:G45K	-78.9003078615849
17	MEAIAKYDFKATADDELSFKRGDILKVLNEECDQNWYKAELNGKDGFIPKNYIEMKPHPWFFGKIPRAKAEEMLSKQRHDGAFLIRESESAPGDFSLSVKFGNDVQHFKVLRDGAGKYFLWVVKFNSLNELVDYHRSTSVSRNQQIFLRDIEQVPQQPNYVQALFDFDPQEDGELGFRRGDFIHVMDNSDPNWWKGACHGQTTMFPRNYVTPVNRNV	T159N:G203T	-1.34846624490252	971.56486472998	-119.7794872969389	-2.4114035913499734	-2.0	T1T:G45T	-92.47564555766039
18	MEAIAKYDFKATADDELSFKRGDILKVLNEECDQNWYKAELNGKDGFIPKNYIEMKPHPWFFGKIPRAKAEEMLSKQRHDGAFLIRESESAPGDFSLSVKFGNDVQHFKVLRDGAGKYFLWVVKFNSLNELVDYHRSTSVSRNQQIFLRDIEQVPQQPNYVQALFDFDPQEDGELGFRRGDFIHVMDNSDPNWWKGACHGQTRMFPRNYVTPVNRNV	T159N:G203R	-1.11474697086102	971.56486472998	-119.85656134784222	-2.3913227663201804	-2.0	T1R:G45R	-80.15814141394547
19	MEAIAKYDFKATADDELSFKRGDILKVLNEECDQNWYKAELNGKDGFIPKNYIEMKPHPWFFGKIPRAKAEEMLSKQRHDGAFLIRESESAPGDFSLSVKFGNDVQHFKVLRDGAGKYFLWVVKFNSLNELVDYHRSTSVSRNQQIFLRDIEQVPQQPNYVQALFDFDPQEDGELGFRRGDFIHVMDNSDPNWWKGACHGQTEMFPRNYVTPVNRNV	T159N:G203E	-0.927234866275218	971.56486472998	-119.8510123938322	-2.414284916247352	-2.0	T1E:G45E	-85.19973837496688
20	MEAIAKYDFKATADDELSFKRGDILKVLNEECDQNWYKAELNGKDGFIPKNYIEMKPHPWFFGKIPRAKAEEMLSKQRHDGAFLIRESESAPGDFSLSVKFGNDVQHFKVLRDGAGKYFLWVVKFNSLNELVDYHRSTSVSRNQQIFLRDIEQVPQQPNYVQALFDFDPQEDGELGFRRGDFIHVMDNSDPNWWKGACHGQTAMFPRNYVTPVNRNV	T159N:G203A	-0.941800748358682	971.5889040218816	-119.81640546023846	-2.343094130693856	0.0	T1A:G45A	-96.1624864733403
21	MEAIAKYDFKATADDELSFKRGDILKVLNEECDQNWYKAELNGKDGFIPKNYIEMKPHPWFFGKIPRAKAEEMLSKQRHDGAFLIRESESAPGDFSLSVKFGNDVQHFKVLRDGAGKYFLWVVKFNSLNELVDYHRSTSVSRNQQIFLRDIEQVPQQPNYVQALFDFDPQEDGELGFRRGDFIHVMDNSDPNWWKGACHGQTGMQPRNYVTPVNRNV	T159N:F205Q	-1.10213632882827	972.6765737463376	-118.14342759549618	-2.3400457349874206	-4.0	T1Q:F47Q	-148.64823260478846
22	MEAIAKYDFKATADDELSFKRGDILKVLNEECDQNWYKAELNGKDGFIPKNYIEMKPHPWFFGKIPRAKAEEMLSKQRHDGAFLIRESESAPGDFSLSVKFGNDVQHFKVLRDGAGKYFLWVVKFNSLNELVDYHRSTSVSRNQQIFLRDIEQVPQQPNYVQALFDFDPQEDGELGFRRGDFIHVMDNSDPNWWKGACHGQTGMGPRNYVTPVNRNV	T159N:F205G	-1.07730917230503	972.6765737463376	-118.11773751676084	-2.3095519502284163	-3.0	T1G:F47G	-191.9687302844988
23	MEAIAKYDFKATADDELSFKRGDILKVLNEECDQNWYKAELNGKDGFIPKNYIEMKPHPWFFGKIPRAKAEEMLSKQRHDGAFLIRESESAPGDFSLSVKFGNDVQHFKVLRDGAGKYFLWVVKFNSLNELVDYHRSTSVSRNQQIFLRDIEQVPQQPNYVQALFDFDPQEDGELGFRRGDFIHVMDNSDPNWWKGACHGQTGMVPRNYVTPVNRNV	T159N:F205V	-0.969001744545093	976.4770768864736	-114.04984901845457	-2.237834348516949	0.0	T1V:F47V	-150.06172597579823
24	MEAIAKYDFKATADDELSFKRGDILKVLNEECDQNWYKAELNGKDGFIPKNYIEMKPHPWFFGKIPRAKAEEMLSKQRHDGAFLIRESESAPGDFSLSVKFGNDVQHFKVLRDGAGKYFLWVVKFNSLNELVDYHRSTSVSRNQQIFLRDIEQVPQQPNYVQALFDFDPQEDGELGFRRGDFIHVMDNSDPNWWKGACHGQTGMLPRNYVTPVNRNV	T159N:F205L	-1.00366020414831	976.454649448916	-117.61000941693784	-2.253396502995895	1.0	T1L:F47L	-114.49816110305655
25	MEAIAKYDFKATADDELSFKRGDILKVLNEECDQNWYKAELNGKDGFIPKNYIEMKPHPWFFGKIPRAKAEEMLSKQRHDGAFLIRESESAPGDFSLSVKFGNDVQHFKVLRDGAGKYFLWVVKFNSLNELVDYHRSTSVSRNQQIFLRDIEQVPQQPNYVQALFDFDPQEDGELGFRRGDFIHVMDNSDPNWWKGACHGQTGMFPHNYVTPVNRNV	T159N:R207H	-0.805779671599695	977.773143886513	-117.08219502866268	-2.2592307915121816	0.0	T1H:R49H	-39.30001558718439
26	MEAIAKYDFKATADDELSFKRGDILKVLNEECDQNWYKAELNGKDGFIPKNYIEMKPHPWFFGKIPRAKAEEMLSKQRHDGAFLIRESESAPGDFSLSVKFGNDVQHFKVLRDGAGKYFLWVVKFNSLNELVDYHRSTSVSRNQQIFLRDIEQVPQQPNYVQALFDFDPQEDGELGFRRGDFIHVMDNSDPNWWKGACHGQTGMFPRKYVTPVNRNV	T159N:N208K	0.2157204959876079	977.0925524986314	-115.55620895326138	-2.241876375877251	0.0	T1K:N50K	-47.075709266895046
27	MEAIAKYDFKATADDELSFKRGDILKVLNEECDQNWYKAELNGKDGFIPKNYIEMKPHPWFFGKIPRAKAEEMLSKQRHDGAFLIRESESAPGDFSLSVKFGNDVQHFKVLRDGAGKYFLWVVKFNSLNELVDYHRSTSVSRNQQIFLRDIEQVPQQPNYVQALFDFDPQEDGELGFRRGDFIHVMDNSDPNWWKGACHGQTGMFPRNGVTPVNRNV	T159N:Y209G	-0.8478003415652829	973.1020750607404	-115.17783127725124	-2.260598651433395	-3.0	T1G:Y51G	-146.85762271935178
28	MEAIAKYDFKATADDELSFKRGDILKVLNEECDQNWYKAELNGKDGFIPKNYIEMKPHPWFFGKIPRAKAEEMLSKQRHDGAFLIRESESAPGDFSLSVKFGNDVQHFKVLRDGAGKYFLWVVKFNSLNELVDYHRSTSVSRNQQIFLRDIEQVPQQPNYVQALFDFDPQEDGELGFRRGDFIHVMDNSDPNWWKGACHGQTGMFPRNVVTPVNRNV	T159N:Y209V	-0.0378859135041446	973.326357164112	-117.4824930280447	-2.242339570643538	-1.0	T1V:Y51V	-105.83310771042537
29	MEAIAKYDFKATADDELSFKRGDILKVLNEECDQNWYKAELNGKDGFIPKNYIEMKPHPWFFGKIPRAKAEEMLSKQRHDGAFLIRESESAPGDFSLSVKFGNDVQHFKVLRDGAGKYFLWVVKFNSLNELVDYHRSTSVSRNQQIFLRDIEQVPQQPNYVQALFDFDPQEDGELGFRRGDFIHVMDNSDPNWWKGACHGQTGMFPRNYVTMVNRNV	T159N:P212M	-0.0339583500500026	974.1990219270948	-117.14273320138454	-2.3491754046941207	-2.0	T1M:P54M	-6.853701523017194e-05
30	MEAIAKYDFKATADDELSFKRGDILKVLNEECDQNWYKAELNGKDGFIPKNYIEMKPHPWFFGKIPRAKAEEMLSKQRHDGAFLIRESESAPGDFSLSVKFGNDVQHFKVLRDGAGKYFLWVVKFNSLNELVDYHRSTSVSRNQQIFLRDIEQVPQQPNYVQALFDFDPQEDGELGFRRGDFIHVMDNSDPNWWKGACHGQTGMFPRNYVTEVNRNV	T159N:P212E	-0.21404449433376	978.594767689542	-115.32962809503078	-2.3126828468452065	0.0	T1E:P54E	-11.927645078915864
31	MEAIAKYDFKATADDELSFKRGDILKVLNEECDQNWYKAELNGKDGFIPKNYIEMKPHPWFFGKIPRAKAEEMLSKQRHDGAFLIRESESAPGDFSLSVKFGNDVQHFKVLRDGAGKYFLWVVKFNSLNELVDYHRSTSVSRNQQIFLRDIEQVPQQPNYVQALFDFDPQEDGELGFRRGDFIHVMDNSDPNWWKGACHGQTGMFPRNYVTGVNRNV	T159N:P212G	-0.1048018655446859	976.4115483176164	-117.48300896584988	-2.357852741823358	-2.0	T1G:P54G	-23.934351078290256
32	MEAIAKYDFKATADDELSFKRGDILKVLNEECDQNWYKAELNGKDGFIPKNYIEMKPHPWFFGKIPRAKAEEMLSKQRHDGAFLIRESESAPGDFSLSVKFGNDVQHFKVLRDGAGKYFLWVVKFNSLNELVDYHRSTSVSRNQQIFLRDIEQVPQQPNYVQALFDFDPQEDGELGFRRGDFIHVMDNSDPNWWKGACHGQTGMFPRNYVWPVNRNV	T159N:T211W	-0.22755494268397	973.9437125442984	-116.56876574456692	-2.2796263613943326	-3.0	T1W:T53W	-117.66840466186407
33	MEAIAKYDFKATADDELSFKRGDILKVLNEECDQNWYKAELNGKDGFIPKNYIEMKPHPWFFGKIPRAKAEEMLSKQRHDGAFLIRESESAPGDFSLSVKFGNDVQHFKVLRDGAGKYFLWVVKFNSLNELVDYHRSTSVSRNQQIFLRDIEQVPQQPNYVQALFDFDPQEDGELGFRRGDFIHVMDNSDPNWWKGACHGQTGMFPRNCVTPVNRNV	T159N:Y209C	-0.163883723298553	973.8948875521482	-117.2107268422842	-2.226998539294226	-3.0	T1C:Y51C	-88.69867992455195
34	MEAIAKYDFKATADDELSFKRGDILKVLNEECDQNWYKAELNGKDGFIPKNYIEMKPHPWFFGKIPRAKAEEMLSKQRHDGAFLIRESESAPGDFSLSVKFGNDVQHFKVLRDGAGKYFLWVVKFNSLNELVDYHRSTSVSRNQQIFLRDIEQVPQQPNYVQALFDFDPQEDGELGFRRGDFIHVMDNSDPNWWKGACHGQTGMFPRNWVTPVNRNV	T159N:Y209W	0.0032635463581717	973.1020750607404	-114.75940011441708	-2.2404301530223782	3.0	T1W:Y51W	-53.45185661369992
35	MEAIAKYDFKATADDELSFKRGDILKVLNEECDQNWYKAELNGKDGFIPKNYIEMKPHPWFFGKIPRAKAEEMLSKQRHDGAFLIRESESAPGDFSLSVKFGNDVQHFKVLRDGAGKYFLWVVKFNSLNELVDYHRSTSVSRNQQIFLRDIEQVPQQPNYVQALFDFDPQEDGELGFRRGDFIHVMDNSDPNWWKGACHGQTGMFPRMYVTPVNRNV	T159N:N208M	-0.103195748507025	973.5575468150528	-116.49000488221644	-2.263091523768538	-2.0	T1M:N50M	-58.11128966354727
36	MEAIAKYDFKATADDELSFKRGDILKVLNEECDQNWYKAELNGKDGFIPKNYIEMKPHPWFFGKIPRAKAEEMLSKQRHDGAFLIRESESAPGDFSLSVKFGNDVQHFKVLRDGAGKYFLWVVKFNSLNELVDYHRSTSVSRNQQIFLRDIEQVPQQPNYVQALFDFDPQEDGELGFRRGDFIHVMDNSDPNWWKGACHGQTGMFPREYVTPVNRNV	T159N:N208E	0.249866100582897	976.529429731866	-115.11526475846767	-2.223244877184852	0.0	T1E:N50E	-36.74946095489859
37	MEAIAKYDFKATADDELSFKRGDILKVLNEECDQNWYKAELNGKDGFIPKNYIEMKPHPWFFGKIPRAKAEEMLSKQRHDGAFLIRESESAPGDFSLSVKFGNDVQHFKVLRDGAGKYFLWVVKFNSLNELVDYHRSTSVSRNQQIFLRDIEQVPQQPNYVQALFDFDPQEDGELGFRRGDFIHVMDNSDPNWWKGACHGQTGMFPRAYVTPVNRNV	T159N:N208A	0.2148726422651629	977.7686884437436	-116.03560577332972	-2.251224841101694	-1.0	T1A:N50A	-65.3241888239324
38	MEAIAKYDFKATADDELSFKRGDILKVLNEECDQNWYKAELNGKDGFIPKNYIEMKPHPWFFGKIPRAKAEEMLSKQRHDGAFLIRESESAPGDFSLSVKFGNDVQHFKVLRDGAGKYFLWVVKFNSLNELVDYHRSTSVSRNQQIFLRDIEQVPQQPNYVQALFDFDPQEDGELGFRRGDFIHVMDNSDPNWWKGACHGQTGMFPRGYVTPVNRNV	T159N:N208G	0.0177385514858758	975.435659079948	-116.22266422212124	-2.2445262327032576	0.0	T1G:N50G	-74.59026662849783
39	MEAIAKYDFKATADDELSFKRGDILKVLNEECDQNWYKAELNGKDGFIPKNYIEMKPHPWFFGKIPRAKAEEMLSKQRHDGAFLIRESESAPGDFSLSVKFGNDVQHFKVLRDGAGKYFLWVVKFNSLNELVDYHRSTSVSRNQQIFLRDIEQVPQQPNYVQALFDFDPQEDGELGFRRGDFIHVMDNSDPNWWKGACHGQTGMFPRVYVTPVNRNV	T159N:N208V	0.12851370893683	973.5575468150528	-116.18127118051052	-2.2745444087658897	-3.0	T1V:N50V	-87.13337714218495
40	MEAIAKYDFKATADDELSFKRGDILKVLNEECDQNWYKAELNGKDGFIPKNYIEMKPHPWFFGKIPRAKAEEMLSKQRHDGAFLIRESESAPGDFSLSVKFGNDVQHFKVLRDGAGKYFLWVVKFNSLNELVDYHRSTSVSRNQQIFLRDIEQVPQQPNYVQALFDFDPQEDGELGFRRGDFIHVMDNSDPNWWKGACHGQTGMFPRWYVTPVNRNV	T159N:N208W	0.0852119065167315	973.5575468150528	-115.87098871171474	-2.3156055515095337	-4.0	T1W:N50W	-97.28861071609853
41	MEAIAKYDFKATADDELSFKRGDILKVLNEECDQNWYKAELNGKDGFIPKNYIEMKPHPWFFGKIPRAKAEEMLSKQRHDGAFLIRESESAPGDFSLSVKFGNDVQHFKVLRDGAGKYFLWVVKFNSLNELVDYHRSTSVSRNQQIFLRDIEQVPQQPNYVQALFDFDPQEDGELGFRRGDFIHVMDNSDPNWWKGACHGQTGMFPLNYVTPVNRNV	T159N:R207L	-0.655878153375634	975.349530886486	-116.31070302426816	-2.238658840373412	-2.0	T1L:R49L	-74.5650106852984
42	MEAIAKYDFKATADDELSFKRGDILKVLNEECDQNWYKAELNGKDGFIPKNYIEMKPHPWFFGKIPRAKAEEMLSKQRHDGAFLIRESESAPGDFSLSVKFGNDVQHFKVLRDGAGKYFLWVVKFNSLNELVDYHRSTSVSRNQQIFLRDIEQVPQQPNYVQALFDFDPQEDGELGFRRGDFIHVMDNSDPNWWKGACHGQTGMFPGNYVTPVNRNV	T159N:R207G	-0.242317411939862	974.6527910708584	-116.9349963515997	-2.268070544226694	-2.0	T1G:R49G	-95.4603816932177
43	MEAIAKYDFKATADDELSFKRGDILKVLNEECDQNWYKAELNGKDGFIPKNYIEMKPHPWFFGKIPRAKAEEMLSKQRHDGAFLIRESESAPGDFSLSVKFGNDVQHFKVLRDGAGKYFLWVVKFNSLNELVDYHRSTSVSRNQQIFLRDIEQVPQQPNYVQALFDFDPQEDGELGFRRGDFIHVMDNSDPNWWKGACHGQTGMFVRNYVTPVNRNV	T159N:P206V	-1.26185470156608	972.2440717717008	-119.77967086434364	-2.4160086421643268	-3.0	T1V:P48V	-153.33929745318343
44	MEAIAKYDFKATADDELSFKRGDILKVLNEECDQNWYKAELNGKDGFIPKNYIEMKPHPWFFGKIPRAKAEEMLSKQRHDGAFLIRESESAPGDFSLSVKFGNDVQHFKVLRDGAGKYFLWVVKFNSLNELVDYHRSTSVSRNQQIFLRDIEQVPQQPNYVQALFDFDPQEDGELGFRRGDFIHVMDNSDPNWWKGACHGQTGAFPRNYVTPVNRNV	T159N:M204A	0.2615328146876869	974.1561593613978	-115.67875538766384	-2.2341337042339777	-1.0	T1A:M46A	-58.8943689472996
45	MEAIAKYDFKATADDELSFKRGDILKVLNEECDQNWYKAELNGKDGFIPKNYIEMKPHPWFFGKIPRAKAEEMLSKQRHDGAFLIRESESAPGDFSLSVKFGNDVQHFKVLRDGAGKYFLWVVKFNSLNELVDYHRSTSVSRNQQIFLRDIEQVPQQPNYVQALFDFDPQEDGELGFRRGDFIHVMDNSDPNWWKGACHGQTGGFPRNYVTPVNRNV	T159N:M204G	-0.199528355945514	974.1561593613978	-116.05208979547024	-2.2576712915452863	-2.0	T1G:M46G	-83.72973185852396
46	MEAIAKYDFKATADDELSFKRGDILKVLNEECDQNWYKAELNGKDGFIPKNYIEMKPHPWFFGKIPRAKAEEMLSKQRHDGAFLIRESESAPGDFSLSVKFGNDVQHFKVLRDGAGKYFLWVVKFNSLNELVDYHRSTSVSRNQQIFLRDIEQVPQQPNYVQALFDFDPQEDGELGFRRGDFIHVMDNSDPNWWKGACHGQTGVFPRNYVTPVNRNV	T159N:M204V	0.0317926418810408	978.4411524762882	-114.4495853036642	-2.2184523243015097	1.0	T1V:M46V	-24.713582623752245
47	MEAIAKYDFKATADDELSFKRGDILKVLNEECDQNWYKAELNGKDGFIPKNYIEMKPHPWFFGKIPRAKAEEMLSKQRHDGAFLIRESESAPGDFSLSVKFGNDVQHFKVLRDGAGKYFLWVVKFNSLNELVDYHRSTSVSRNQQIFLRDIEQVPQQPNYVQALFDFDPQEDGELGFRRGDFIHVMDNSDPNWWKGACHGQTGSFPRNYVTPVNRNV	T159N:M204S	-0.260620169774617	976.2930304529629	-114.5230399221182	-2.2079638464976163	-2.0	T1S:M46S	-48.72142473533977
48	MEAIAKYDFKATADDELSFKRGDILKVLNEECDQNWYKAELNGKDGFIPKNYIEMKPHPWFFGKIPRAKAEEMLSKQRHDGAFLIRESESAPGDFSLSVKFGNDVQHFKVLRDGAGKYFLWVVKFNSLNELVDYHRSTSVSRNQQIFLRDIEQVPQQPNYVQALFDFDPQEDGELGFRRGDFIHVMDNSDPNWWKGACHGQTVMFPRNYVTPVNRNV	T159N:G203V	-0.941874006998718	971.7137677074534	-119.77604453265668	-2.428827318094545	-3.0	T1V:G45V	-128.38873316409044
49	MEAIAKYDFKATADDELSFKRGDILKVLNEECDQNWYKAELNGKDGFIPKNYIEMKPHPWFFGKIPRAKAEEMLSKQRHDGAFLIRESESAPGDFSLSVKFGNDVQHFKVLRDGAGKYFLWVVKFNSLNELVDYHRSTSVSRNQQIFLRDIEQVPQQPNYVQALFDFDPQEDGELGFRRGDFIHVMDNSDPNWWKGACHGQTYMFPRNYVTPVNRNV	T159N:G203Y	-1.01294739701784	971.56486472998	-119.81617753207684	-2.4224284543829446	-3.0	T1Y:G45Y	-90.47166291834765
50	MEAIAKYDFKATADDELSFKRGDILKVLNEECDQNWYKAELNGKDGFIPKNYIEMKPHPWFFGKIPRAKAEEMLSKQRHDGAFLIRESESAPGDFSLSVKFGNDVQHFKVLRDGAGKYFLWVVKFNSLNELVDYHRSTSVSRNQQIFLRDIEQVPQQPNYVQALFDFDPQEDGELGFRRGDFIHVMDNSDPNWWKGACHGQTCMFPRNYVTPVNRNV	T159N:G203C	-0.847539641772516	971.56486472998	-119.78396670520306	-2.408529249288268	-3.0	T1C:G45C	-102.1633292353337
51	MEAIAKYDFKATADDELSFKRGDILKVLNEECDQNWYKAELNGKDGFIPKNYIEMKPHPWFFGKIPRAKAEEMLSKQRHDGAFLIRESESAPGDFSLSVKFGNDVQHFKVLRDGAGKYFLWVVKFNSLNELVDYHRSTSVSRNQQIFLRDIEQVPQQPNYVQALFDFDPQEDGELGFRRGDFIHVMDNSDPNWWKGACHGQTWMFPRNYVTPVNRNV	T159N:G203W	-0.999137247951028	971.56486472998	-119.80493180453776	-2.447025363728152	-2.0	T1W:G45W	-108.18846937777451
52	MEAIAKYDFKATADDELSFKRGDILKVLNEECDQNWYKAELNGKDGFIPKNYIEMKPHPWFFGKIPRAKAEEMLSKQRHDGAFLIRESESAPGDFSLSVKFGNDVQHFKVLRDGAGKYFLWVVKFNSLNELVDYHRSTSVSRNQQIFLRDIEQVPQQPNYVQALFDFDPQEDGELGFRRGDFIHVMDNSDPNWWKGACHGQTLMFPRNYVTPVNRNV	T159N:G203L	-1.1669609332001205	971.56486472998	-119.72682110965252	-2.410287889383607	-3.0	T1L:G45L	-115.16236874224595
53	MEAIAKYDFKATADDELSFKRGDILKVLNEECDQNWYKAELNGKDGFIPKNYIEMKPHPWFFGKIPRAKAEEMLSKQRHDGAFLIRESESAPGDFSLSVKFGNDVQHFKVLRDGAGKYFLWVVKFNSLNELVDYHRSTSVSRNQQIFLRDIEQVPQQPNYVQALFDFDPQEDGELGFRRGDFIHVMDNSDPNWWKGACHGQSGMFPRNYVTPVNRNV	T159N:T202S	-0.237138367633242	978.7407031770754	-114.81736479699612	-2.230737459861626	2.0	T1S:T44S	-21.22957923367752
54	MEAIAKYDFKATADDELSFKRGDILKVLNEECDQNWYKAELNGKDGFIPKNYIEMKPHPWFFGKIPRAKAEEMLSKQRHDGAFLIRESESAPGDFSLSVKFGNDVQHFKVLRDGAGKYFLWVVKFNSLNELVDYHRSTSVSRNQQIFLRDIEQVPQQPNYVQALFDFDPQEDGELGFRRGDFIHVMDNSDPNWWKGACHGQRGMFPRNYVTPVNRNV	T159N:T202R	-0.460560930218508	978.4610790014822	-115.97555910050868	-2.2437811382746293	-1.0	T1R:T44R	-29.584877013714443
55	MEAIAKYDFKATADDELSFKRGDILKVLNEECDQNWYKAELNGKDGFIPKNYIEMKPHPWFFGKIPRAKAEEMLSKQRHDGAFLIRESESAPGDFSLSVKFGNDVQHFKVLRDGAGKYFLWVVKFNSLNELVDYHRSTSVSRNQQIFLRDIEQVPQQPNYVQALFDFDPQEDGELGFRRGDFIHVMDNSDPNWWKGACHGQEGMFPRNYVTPVNRNV	T159N:T202E	0.120122825954078	978.9370342110532	-113.82691119611265	-2.20220947265625	-1.0	T1E:T44E	-22.787077188046105
56	MEAIAKYDFKATADDELSFKRGDILKVLNEECDQNWYKAELNGKDGFIPKNYIEMKPHPWFFGKIPRAKAEEMLSKQRHDGAFLIRESESAPGDFSLSVKFGNDVQHFKVLRDGAGKYFLWVVKFNSLNELVDYHRSTSVSRNQQIFLRDIEQVPQQPNYVQALFDFDPQEDGELGFRRGDFIHVMDNSDPNWWKGACHGQAGMFPRNYVTPVNRNV	T159N:T202A	-0.368369067762602	976.8538464317672	-115.5708297342062	-2.2466236696404924	0.0	T1A:T44A	-41.73776414349808
57	MEAIAKYDFKATADDELSFKRGDILKVLNEECDQNWYKAELNGKDGFIPKNYIEMKPHPWFFGKIPRAKAEEMLSKQRHDGAFLIRESESAPGDFSLSVKFGNDVQHFKVLRDGAGKYFLWVVKFNSLNELVDYHRSTSVSRNQQIFLRDIEQVPQQPNYVQALFDFDPQEDGELGFRRGDFIHVMDNSDPNWWKGACHGQGGMFPRNYVTPVNRNV	T159N:T202G	-1.0771581772486198	974.213611536602	-116.0283790677786	-2.2535177974377647	-2.0	T1G:T44G	-68.2306374783827
58	MEAIAKYDFKATADDELSFKRGDILKVLNEECDQNWYKAELNGKDGFIPKNYIEMKPHPWFFGKIPRAKAEEMLSKQRHDGAFLIRESESAPGDFSLSVKFGNDVQHFKVLRDGAGKYFLWVVKFNSLNELVDYHRSTSVSRNQQIFLRDIEQVPQQPNYVQALFDFDPQEDGELGFRRGDFIHVMDNSDPNWWKGACHGQVGMFPRNYVTPVNRNV	T159N:T202V	0.0250168947819364	979.3525654740632	-115.74090276658536	-2.2285164008706304	0.0	T1V:T44V	-33.33882315114272
59	MEAIAKYDFKATADDELSFKRGDILKVLNEECDQNWYKAELNGKDGFIPKNYIEMKPHPWFFGKIPRAKAEEMLSKQRHDGAFLIRESESAPGDFSLSVKFGNDVQHFKVLRDGAGKYFLWVVKFNSLNELVDYHRSTSVSRNQQIFLRDIEQVPQQPNYVQALFDFDPQEDGELGFRRGDFIHVMDNSDPNWWKGACHGQWGMFPRNYVTPVNRNV	T159N:T202W	-0.5978676066794429	974.213611536602	-117.53155122697352	-2.2874432579945707	-3.0	T1W:T44W	-59.23082749799026
60	MEAIAKYDFKATADDELSFKRGDILKVLNEECDQNWYKAELNGKDGFIPKNYIEMKPHPWFFGKIPRAKAEEMLSKQRHDGAFLIRESESAPGDFSLSVKFGNDVQHFKVLRDGAGKYFLWVVKFNSLNELVDYHRSTSVSRNQQIFLRDIEQVPQQPNYVQALFDFDPQEDGELGFRRGDFIHVMDNSDPNWWKGACHGQLGMFPRNYVTPVNRNV	T159N:T202L	-0.243834331210123	977.5780717643185	-116.75617872178556	-2.26526628914526	-1.0	T1L:T44L	-57.103160786183004
61	MEAIAKYDFKATADDELSFKRGDILKVLNEECDQNWYKAELNGKDGFIPKNYIEMKPHPWFFGKIPRAKAEEMLSKQRHDGAFLIRESESAPGDFSLSVKFGNDVQHFKVLRDGAGKYFLWVVKFNSLNELVDYHRSTSVSRNQQIFLRDIEQVPQQPNYVQALFDFDPQEDGELGFRRGDFIHVMDNSDPNWWKGACHGPTGMFPRNYVTPVNRNV	T159N:Q201P	-1.08028837495403	976.0853450414623	-117.61317430436613	-2.365622568938692	-1.0	T1P:Q43P	-123.26818194718099
62	MEAIAKYDFKATADDELSFKRGDILKVLNEECDQNWYKAELNGKDGFIPKNYIEMKPHPWFFGKIPRAKAEEMLSKQRHDGAFLIRESESAPGDFSLSVKFGNDVQHFKVLRDGAGKYFLWVVKFNSLNELVDYHRSTSVSRNQQIFLRDIEQVPQQPNYVQALFDFDPQEDGELGFRRGDFIHVMDNSDPNWWKGACHGLTGMFPRNYVTPVNRNV	T159N:Q201L	-0.133836584316924	976.9876394754364	-116.330860003829	-2.2555270437466897	-2.0	T1L:Q43L	-61.81949644417502
63	MEAIAKYDFKATADDELSFKRGDILKVLNEECDQNWYKAELNGKDGFIPKNYIEMKPHPWFFGKIPRAKAEEMLSKQRHDGAFLIRESESAPGDFSLSVKFGNDVQHFKVLRDGAGKYFLWVVKFNSLNELVDYHRSTSVSRNQQIFLRDIEQVPQQPNYVQALFDFDPQEDGELGFRRGDFIHVMDNSDPNWWKGACHGETGMFPRNYVTPVNRNV	T159N:Q201E	-0.140233490713265	978.6187370556844	-114.89135967195034	-2.228637178065413	2.0	T1E:Q43E	-20.948236301848667
64	MEAIAKYDFKATADDELSFKRGDILKVLNEECDQNWYKAELNGKDGFIPKNYIEMKPHPWFFGKIPRAKAEEMLSKQRHDGAFLIRESESAPGDFSLSVKFGNDVQHFKVLRDGAGKYFLWVVKFNSLNELVDYHRSTSVSRNQQIFLRDIEQVPQQPNYVQALFDFDPQEDGELGFRRGDFIHVMDNSDPNWWKGACHGATGMFPRNYVTPVNRNV	T159N:Q201A	-0.0151113545302068	977.2929711099104	-115.22382794320583	-2.2497612904694124	-1.0	T1A:Q43A	-48.000194409796975
65	MEAIAKYDFKATADDELSFKRGDILKVLNEECDQNWYKAELNGKDGFIPKNYIEMKPHPWFFGKIPRAKAEEMLSKQRHDGAFLIRESESAPGDFSLSVKFGNDVQHFKVLRDGAGKYFLWVVKFNSLNELVDYHRSTSVSRNQQIFLRDIEQVPQQPNYVQALFDFDPQEDGELGFRRGDFIHVMDNSDPNWWKGACHGGTGMFPRNYVTPVNRNV	T159N:Q201G	-0.35494736574015	974.2447110952052	-115.98886857926846	-2.290216219627251	-2.0	T1G:Q43G	-85.89357729286887
66	MEAIAKYDFKATADDELSFKRGDILKVLNEECDQNWYKAELNGKDGFIPKNYIEMKPHPWFFGKIPRAKAEEMLSKQRHDGAFLIRESESAPGDFSLSVKFGNDVQHFKVLRDGAGKYFLWVVKFNSLNELVDYHRSTSVSRNQQIFLRDIEQVPQQPNYVQALFDFDPQEDGELGFRRGDFIHVMDNSDPNWWKGACHGVTGMFPRNYVTPVNRNV	T159N:Q201V	0.0682067355988142	977.6747878147188	-115.2514482587576	-2.231940059338586	-3.0	T1V:Q43V	-50.63351488442161
67	MEAIAKYDFKATADDELSFKRGDILKVLNEECDQNWYKAELNGKDGFIPKNYIEMKPHPWFFGKIPRAKAEEMLSKQRHDGAFLIRESESAPGDFSLSVKFGNDVQHFKVLRDGAGKYFLWVVKFNSLNELVDYHRSTSVSRNQQIFLRDIEQVPQQPNYVQALFDFDPQEDGELGFRRGDFIHVMDNSDPNWWKGACHGWTGMFPRNYVTPVNRNV	T159N:Q201W	-0.7479127883277009	974.2447110952052	-117.0741027444601	-2.2943422996391685	-2.0	T1W:Q43W	-94.82174249024129
68	MEAIAKYDFKATADDELSFKRGDILKVLNEECDQNWYKAELNGKDGFIPKNYIEMKPHPWFFGKIPRAKAEEMLSKQRHDGAFLIRESESAPGDFSLSVKFGNDVQHFKVLRDGAGKYFLWVVKFNSLNELVDYHRSTSVSRNQQIFLRDIEQVPQQPNYVQALFDFDPQEDGELGFRRGDFIHVMDNSDPNWWKGACHGFTGMFPRNYVTPVNRNV	T159N:Q201F	-0.280592588165858	975.8383205013206	-116.95827661454678	-2.2698599605237018	-4.0	T1F:Q43F	-62.88470573754049
69	MEAIAKYDFKATADDELSFKRGDILKVLNEECDQNWYKAELNGKDGFIPKNYIEMKPHPWFFGKIPRAKAEEMLSKQRHDGAFLIRESESAPGDFSLSVKFGNDVQHFKVLRDGAGKYFLWVVKFNSLNELVDYHRSTSVSRNQQIFLRDIEQVPQQPNYVQALFDFDPQEDGELGFRRGDFIHVMDNSDPNWWKGACHVQTGMFPRNYVTPVNRNV	T159N:G200V	-1.05706217970347	977.02058706337	-117.88166533410548	-2.3105812719312766	-3.0	T1V:G42V	-91.71451240819056
70	MEAIAKYDFKATADDELSFKRGDILKVLNEECDQNWYKAELNGKDGFIPKNYIEMKPHPWFFGKIPRAKAEEMLSKQRHDGAFLIRESESAPGDFSLSVKFGNDVQHFKVLRDGAGKYFLWVVKFNSLNELVDYHRSTSVSRNQQIFLRDIEQVPQQPNYVQALFDFDPQEDGELGFRRGDFIHVMDNSDPNWWKGACGGQTGMFPRNYVTPVNRNV	T159N:H199G	-0.0657083993547345	978.5526456663748	-114.4189468473196	-2.2271281096894864	-2.0	T1G:H41G	-58.115439228737515
71	MEAIAKYDFKATADDELSFKRGDILKVLNEECDQNWYKAELNGKDGFIPKNYIEMKPHPWFFGKIPRAKAEEMLSKQRHDGAFLIRESESAPGDFSLSVKFGNDVQHFKVLRDGAGKYFLWVVKFNSLNELVDYHRSTSVSRNQQIFLRDIEQVPQQPNYVQALFDFDPQEDGELGFRRGDFIHVMDNSDPNWWQGACHGQTGMFPRNYVTPVNRNV	T159N:K195Q	-0.375903536678579	977.526840315736	-114.90660129487514	-2.2101256806971663	1.0	T1Q:K37Q	-32.58661847522539
72	MEAIAKYDFKATADDELSFKRGDILKVLNEECDQNWYKAELNGKDGFIPKNYIEMKPHPWFFGKIPRAKAEEMLSKQRHDGAFLIRESESAPGDFSLSVKFGNDVQHFKVLRDGAGKYFLWVVKFNSLNELVDYHRSTSVSRNQQIFLRDIEQVPQQPNYVQALFDFDPQEDGELGFRRGDFIHVEDNSDPNWWKGACHGQTGMFPRNYVTPVNRNV	T159N:M186E	-0.113413669699372	979.5642398183128	-114.79074750840664	-2.21038818359375	-2.0	T1E:M28E	-41.95000778469299
73	MEAIAKYDFKATADDELSFKRGDILKVLNEECDQNWYKAELNGKDGFIPKNYIEMKPHPWFFGKIPRAKAEEMLSKQRHDGAFLIRESESAPGDFSLSVKFGNDVQHFKVLRDGAGKYFLWVVKFNSLNELVDYHRSTSVSRNQQIFLRDIEQVPQQPNYVQALFDFDPQEDGELGFRRGDFIHVADNSDPNWWKGACHGQTGMFPRNYVTPVNRNV	T159N:M186A	-0.662572767005037	978.8160296532452	-115.63574300706388	-2.233025760973914	-1.0	T1A:M28A	-86.7365864399359
74	MEAIAKYDFKATADDELSFKRGDILKVLNEECDQNWYKAELNGKDGFIPKNYIEMKPHPWFFGKIPRAKAEEMLSKQRHDGAFLIRESESAPGDFSLSVKFGNDVQHFKVLRDGAGKYFLWVVKFNSLNELVDYHRSTSVSRNQQIFLRDIEQVPQQPNYVQALFDFDPQEDGELGFRRGDFIHVGDNSDPNWWKGACHGQTGMFPRNYVTPVNRNV	T159N:M186G	-1.05208310511253	976.8197144869018	-115.90906988084316	-2.2782207424357788	-2.0	T1G:M28G	-100.73989845546939
75	MEAIAKYDFKATADDELSFKRGDILKVLNEECDQNWYKAELNGKDGFIPKNYIEMKPHPWFFGKIPRAKAEEMLSKQRHDGAFLIRESESAPGDFSLSVKFGNDVQHFKVLRDGAGKYFLWVVKFNSLNELVDYHRSTSVSRNQQIFLRDIEQVPQQPNYVQALFDFDPQEDGELGFRRGDFIHVVDNSDPNWWKGACHGQTGMFPRNYVTPVNRNV	T159N:M186V	-0.0501785394222307	981.709269334272	-112.3015780299902	-2.1809565657276218	1.0	T1V:M28V	-46.734807122080085
76	MEAIAKYDFKATADDELSFKRGDILKVLNEECDQNWYKAELNGKDGFIPKNYIEMKPHPWFFGKIPRAKAEEMLSKQRHDGAFLIRESESAPGDFSLSVKFGNDVQHFKVLRDGAGKYFLWVVKFNSLNELVDYHRSTSVSRNQQIFLRDIEQVPQQPNYVQALFDFDPQEDGELGFRRGDFIHVLDNSDPNWWKGACHGQTGMFPRNYVTPVNRNV	T159N:M186L	0.129103297118538	983.662778058556	-112.38007090985776	-2.1802019022278865	2.0	T1L:M28L	-26.56783067020632
77	MEAIAKYDFKATADDELSFKRGDILKVLNEECDQNWYKAELNGKDGFIPKNYIEMKPHPWFFGKIPRAKAEEMLSKQRHDGAFLIRESESAPGDFSLSVKFGNDVQHFKVLRDGAGKYFLWVVKFNSLNELVDYHRSTSVSRNQQIFLRDIEQVPQQPNYVQALFDFDPQEDGELGFRRGGFIHVMDNSDPNWWKGACHGQTGMFPRNYVTPVNRNV	T159N:D181G	-1.03687351900868	975.686261004751	-119.00888766348362	-2.3461032156216897	-1.0	T1G:D23G	-120.11388398768358
78	MEAIAKYDFKATADDELSFKRGDILKVLNEECDQNWYKAELNGKDGFIPKNYIEMKPHPWFFGKIPRAKAEEMLSKQRHDGAFLIRESESAPGDFSLSVKFGNDVQHFKVLRDGAGKYFLWVVKFNSLNELVDYHRSTSVSRNQQIFLRDIEQVPQQPNYVQALFDFDPQEDGELGFRLGDFIHVMDNSDPNWWKGACHGQTGMFPRNYVTPVNRNV	T159N:R179L	-0.5929880144676011	975.1186585446384	-116.56777535378932	-2.2507880259368376	-2.0	T1L:R21L	-88.26910490221213
79	MEAIAKYDFKATADDELSFKRGDILKVLNEECDQNWYKAELNGKDGFIPKNYIEMKPHPWFFGKIPRAKAEEMLSKQRHDGAFLIRESESAPGDFSLSVKFGNDVQHFKVLRDGAGKYFLWVVKFNSLNELVDYHRSTSVSRNQQIFLRDIEQVPQQPNYVQALFDFDPQEDGELGFRGGDFIHVMDNSDPNWWKGACHGQTGMFPRNYVTPVNRNV	T159N:R179G	-0.680409916753449	973.0235185333216	-117.32671557366848	-2.314197087692002	-2.0	T1G:R21G	-117.0742930335445
80	MEAIAKYDFKATADDELSFKRGDILKVLNEECDQNWYKAELNGKDGFIPKNYIEMKPHPWFFGKIPRAKAEEMLSKQRHDGAFLIRESESAPGDFSLSVKFGNDVQHFKVLRDGAGKYFLWVVKFNSLNELVDYHRSTSVSRNQQIFLRDIEQVPQQPNYVQALFDFDPQEDGELGFRWGDFIHVMDNSDPNWWKGACHGQTGMFPRNYVTPVNRNV	T159N:R179W	-1.14014104087677	973.0098640722616	-117.7279583066702	-2.2774730617717163	-2.0	T1W:R21W	-134.33716301149553
81	MEAIAKYDFKATADDELSFKRGDILKVLNEECDQNWYKAELNGKDGFIPKNYIEMKPHPWFFGKIPRAKAEEMLSKQRHDGAFLIRESESAPGDFSLSVKFGNDVQHFKVLRDGAGKYFLWVVKFNSLNELVDYHRSTSVSRNQQIFLRDIEQVPQQPNYVQALFDFDPQEDGELGFLRGDFIHVMDNSDPNWWKGACHGQTGMFPRNYVTPVNRNV	T159N:R178L	-0.522210036503759	977.3150128706592	-116.2118254750967	-2.2567363674357788	-2.0	T1L:R20L	-72.87241382571361
82	MEAIAKYDFKATADDELSFKRGDILKVLNEECDQNWYKAELNGKDGFIPKNYIEMKPHPWFFGKIPRAKAEEMLSKQRHDGAFLIRESESAPGDFSLSVKFGNDVQHFKVLRDGAGKYFLWVVKFNSLNELVDYHRSTSVSRNQQIFLRDIEQVPQQPNYVQALFDFDPQEDGELGFGRGDFIHVMDNSDPNWWKGACHGQTGMFPRNYVTPVNRNV	T159N:R178G	-0.428004140872891	976.1765619706466	-116.52932892739771	-2.2747244107521185	-2.0	T1G:R20G	-70.96117935153148
83	MEAIAKYDFKATADDELSFKRGDILKVLNEECDQNWYKAELNGKDGFIPKNYIEMKPHPWFFGKIPRAKAEEMLSKQRHDGAFLIRESESAPGDFSLSVKFGNDVQHFKVLRDGAGKYFLWVVKFNSLNELVDYHRSTSVSRNQQIFLRDIEQVPQQPNYVQALFDFDPQEDGSLGFRRGDFIHVMDNSDPNWWKGACHGQTGMFPRNYVTPVNRNV	T159N:E174S	-0.110175411148964	973.6950728803986	-114.02693770825864	-2.260652962377516	0.0	T1S:E16S	-86.06681372286727
84	MEAIAKYDFKATADDELSFKRGDILKVLNEECDQNWYKAELNGKDGFIPKNYIEMKPHPWFFGKIPRAKAEEMLSKQRHDGAFLIRESESAPGDFSLSVKFGNDVQHFKVLRDGAGKYFLWVVKFNSLNELVDYHRSTSVSRNQQIFLRDIEQVPQQPNYVQALFDFVPQEDGELGFRRGDFIHVMDNSDPNWWKGACHGQTGMFPRNYVTPVNRNV	T159N:D168V	-0.043570944362397	978.9477186750192	-113.40832410752772	-2.2146171957759533	-3.0	T1V:D10V	-30.967913760890532
85	MEAIAKYDFKATADDELSFKRGDILKVLNEECDQNWYKAELNGKDGFIPKNYIEMKPHPWFFGKIPRAKAEEMLSKQRHDGAFLIRESESAPGDFSLSVKFGNDVQHFKVLRDGAGKYFLWVVKFNSLNELVDYHRSTSVSRNQQIFLRDIEQVPQQPNYVQALFAFDPQEDGELGFRRGDFIHVMDNSDPNWWKGACHGQTGMFPRNYVTPVNRNV	T159N:D166A	-0.0312024253698736	972.9069453613038	-118.96866036951542	-2.296910948672537	-2.0	T1A:D8A	-68.96597173307276
86	MEAIAKYDFKATADDELSFKRGDILKVLNEECDQNWYKAELNGKDGFIPKNYIEMKPHPWFFGKIPRAKAEEMLSKQRHDGAFLIRESESAPGDFSLSVKFGNDVQHFKVLRDGAGKYFLWVVKFNSLNELVDYHRSTSVSRNQQIFLRDIEQVPQQPNYVQALFWFDPQEDGELGFRRGDFIHVMDNSDPNWWKGACHGQTGMFPRNYVTPVNRNV	T159N:D166W	-1.10144881482223	972.8134438501728	-119.04395343363284	-2.3089457366426114	-4.0	T1W:D8W	-115.34296972844933
87	MEAIAKYDFKATADDELSFKRGDILKVLNEECDQNWYKAELNGKDGFIPKNYIEMKPHPWFFGKIPRAKAEEMLSKQRHDGAFLIRESESAPGDFSLSVKFGNDVQHFKVLRDGAGKYFLWVVKFNSLNELVDYHRSTSVSRNQQIFLRDIEQVPQQPNYVQWLFDFDPQEDGELGFRRGDFIHVMDNSDPNWWKGACHGQTGMFPRNYVTPVNRNV	T159N:A163W	-1.30585815440858	972.9164976429612	-119.40410865843296	-2.4177243507514565	-2.0	T1W:A5W	-251.9102062857335
88	MEAIAKYDFKATADDELSFKRGDILKVLNEECDQNWYKAELNGKDGFIPKNYIEMKPHPWFFGKIPRAKAEEMLSKQRHDGAFLIRESESAPGDFSLSVKFGNDVQHFKVLRDGAGKYFLWVVKFNSLNELVDYHRSTSVSRNQQIFLRDIEQVPQQPKYVQPLFDFDPQEDGELGFRRGDFIHVMDNSDPNWWKGACHGQTGMFPRNYVTPVNRNV	T159K:A163P	-1.18361983398392	974.608600696066	-120.655073300004	-2.4420543605998413	-2.0	T1P:A5P	-151.82452971102646
89	MEAIAKYDFKATADDELSFKRGDILKVLNEECDQNWYKAELNGKDGFIPKNYIEMKPHPWFFGKIPRAKAEEMLSKQRHDGAFLIRESESAPGDFSLSVKFGNDVQHFKVLRDGAGKYFLWVVKFNSLNELVDYHRSTSVSRNQQIFLRDIEQVPQQPKYVQRLFDFDPQEDGELGFRRGDFIHVMDNSDPNWWKGACHGQTGMFPRNYVTPVNRNV	T159K:A163R	-1.14351543585832	973.9655564071464	-120.06812633574008	-2.4063063799324684	-3.0	T1R:A5R	-213.67427910925798
90	MEAIAKYDFKATADDELSFKRGDILKVLNEECDQNWYKAELNGKDGFIPKNYIEMKPHPWFFGKIPRAKAEEMLSKQRHDGAFLIRESESAPGDFSLSVKFGNDVQHFKVLRDGAGKYFLWVVKFNSLNELVDYHRSTSVSRNQQIFLRDIEQVPQQPKYVQELFDFDPQEDGELGFRRGDFIHVMDNSDPNWWKGACHGQTGMFPRNYVTPVNRNV	T159K:A163E	-1.32662401359872	973.9655564071464	-120.1492458730936	-2.4299577616028865	-2.0	T1E:A5E	-192.87325016619616
91	MEAIAKYDFKATADDELSFKRGDILKVLNEECDQNWYKAELNGKDGFIPKNYIEMKPHPWFFGKIPRAKAEEMLSKQRHDGAFLIRESESAPGDFSLSVKFGNDVQHFKVLRDGAGKYFLWVVKFNSLNELVDYHRSTSVSRNQQIFLRDIEQVPQQPKYVQALADFDPQEDGELGFRRGDFIHVMDNSDPNWWKGACHGQTGMFPRNYVTPVNRNV	T159K:F165A	-0.293625982297748	974.206391517674	-114.63687168061732	-2.241010762877384	-3.0	T1A:F7A	-57.13377415000351
92	MEAIAKYDFKATADDELSFKRGDILKVLNEECDQNWYKAELNGKDGFIPKNYIEMKPHPWFFGKIPRAKAEEMLSKQRHDGAFLIRESESAPGDFSLSVKFGNDVQHFKVLRDGAGKYFLWVVKFNSLNELVDYHRSTSVSRNQQIFLRDIEQVPQQPKYVQALFQFDPQEDGELGFRRGDFIHVMDNSDPNWWKGACHGQTGMFPRNYVTPVNRNV	T159K:D166Q	-0.912413872186854	976.2749877033248	-119.80343820154668	-2.343703965009269	-1.0	T1Q:D8Q	-71.58890419099663
93	MEAIAKYDFKATADDELSFKRGDILKVLNEECDQNWYKAELNGKDGFIPKNYIEMKPHPWFFGKIPRAKAEEMLSKQRHDGAFLIRESESAPGDFSLSVKFGNDVQHFKVLRDGAGKYFLWVVKFNSLNELVDYHRSTSVSRNQQIFLRDIEQVPQQPKYVQALFLFDPQEDGELGFRRGDFIHVMDNSDPNWWKGACHGQTGMFPRNYVTPVNRNV	T159K:D166L	-1.20094254679976	974.4539549897784	-119.94221831858158	-2.378041930117849	-4.0	T1L:D8L	-114.54606163595054
94	MEAIAKYDFKATADDELSFKRGDILKVLNEECDQNWYKAELNGKDGFIPKNYIEMKPHPWFFGKIPRAKAEEMLSKQRHDGAFLIRESESAPGDFSLSVKFGNDVQHFKVLRDGAGKYFLWVVKFNSLNELVDYHRSTSVSRNQQIFLRDIEQVPQQPKYVQALFDFKPQEDGELGFRRGDFIHVMDNSDPNWWKGACHGQTGMFPRNYVTPVNRNV	T159K:D168K	-0.141818777901556	980.275703379234	-114.70458970963956	-2.253277277542373	-1.0	T1K:D10K	-11.333430948009061
95	MEAIAKYDFKATADDELSFKRGDILKVLNEECDQNWYKAELNGKDGFIPKNYIEMKPHPWFFGKIPRAKAEEMLSKQRHDGAFLIRESESAPGDFSLSVKFGNDVQHFKVLRDGAGKYFLWVVKFNSLNELVDYHRSTSVSRNQQIFLRDIEQVPQQPKYVQALFDFRPQEDGELGFRRGDFIHVMDNSDPNWWKGACHGQTGMFPRNYVTPVNRNV	T159K:D168R	0.0759893454200832	979.9365339794796	-115.2941385358572	-2.246617721298993	-2.0	T1R:D10R	-24.85055114244419
96	MEAIAKYDFKATADDELSFKRGDILKVLNEECDQNWYKAELNGKDGFIPKNYIEMKPHPWFFGKIPRAKAEEMLSKQRHDGAFLIRESESAPGDFSLSVKFGNDVQHFKVLRDGAGKYFLWVVKFNSLNELVDYHRSTSVSRNQQIFLRDIEQVPQQPKYVQALFDFEPQEDGELGFRRGDFIHVMDNSDPNWWKGACHGQTGMFPRNYVTPVNRNV	T159K:D168E	0.0930829910283552	981.4671086110512	-113.52789734303953	-2.254381858696372	1.0	T1E:D10E	-12.511420883884002
97	MEAIAKYDFKATADDELSFKRGDILKVLNEECDQNWYKAELNGKDGFIPKNYIEMKPHPWFFGKIPRAKAEEMLSKQRHDGAFLIRESESAPGDFSLSVKFGNDVQHFKVLRDGAGKYFLWVVKFNSLNELVDYHRSTSVSRNQQIFLRDIEQVPQQPKYVQALFDFDIQEDGELGFRRGDFIHVMDNSDPNWWKGACHGQTGMFPRNYVTPVNRNV	T159K:P169I	-0.8660680970379541	976.0997280718956	-119.2375929504633	-2.2973712985798462	-3.0	T1I:P11I	-263.90410243632255
98	MEAIAKYDFKATADDELSFKRGDILKVLNEECDQNWYKAELNGKDGFIPKNYIEMKPHPWFFGKIPRAKAEEMLSKQRHDGAFLIRESESAPGDFSLSVKFGNDVQHFKVLRDGAGKYFLWVVKFNSLNELVDYHRSTSVSRNQQIFLRDIEQVPQQPKYVQALFDFDPQEDGTLGFRRGDFIHVMDNSDPNWWKGACHGQTGMFPRNYVTPVNRNV	T159K:E174T	-0.113236608002884	974.8869215802976	-117.61044798791409	-2.367402674788136	-2.0	T1T:E16T	-91.56597243906904
99	MEAIAKYDFKATADDELSFKRGDILKVLNEECDQNWYKAELNGKDGFIPKNYIEMKPHPWFFGKIPRAKAEEMLSKQRHDGAFLIRESESAPGDFSLSVKFGNDVQHFKVLRDGAGKYFLWVVKFNSLNELVDYHRSTSVSRNQQIFLRDIEQVPQQPKYVQALFDFDPQEDGEPGFRRGDFIHVMDNSDPNWWKGACHGQTGMFPRNYVTPVNRNV	T159K:L175P	-0.8573651810412	974.1714121486488	-120.5704893618822	-2.4905723959712662	-4.0	T1P:L17P	-154.7630564606899
100	MEAIAKYDFKATADDELSFKRGDILKVLNEECDQNWYKAELNGKDGFIPKNYIEMKPHPWFFGKIPRAKAEEMLSKQRHDGAFLIRESESAPGDFSLSVKFGNDVQHFKVLRDGAGKYFLWVVKFNSLNELVDYHRSTSVSRNQQIFLRDIEQVPQQPKYVQALFDFDPQEDGELEFRRGDFIHVMDNSDPNWWKGACHGQTGMFPRNYVTPVNRNV	T159K:G176E	-0.223499375431996	979.8050890644708	-116.06253634393217	-2.222547110864672	-3.0	T1E:G18E	-42.67603454368741
101	MEAIAKYDFKATADDELSFKRGDILKVLNEECDQNWYKAELNGKDGFIPKNYIEMKPHPWFFGKIPRAKAEEMLSKQRHDGAFLIRESESAPGDFSLSVKFGNDVQHFKVLRDGAGKYFLWVVKFNSLNELVDYHRSTSVSRNQQIFLRDIEQVPQQPKYVQALFDFDPQEDGELGGRRGDFIHVMDNSDPNWWKGACHGQTGMFPRNYVTPVNRNV	T159K:F177G	-1.10215808482085	974.021265948696	-120.69293078035116	-2.392760195974576	-4.0	T1G:F19G	-124.74064354984242
102	MEAIAKYDFKATADDELSFKRGDILKVLNEECDQNWYKAELNGKDGFIPKNYIEMKPHPWFFGKIPRAKAEEMLSKQRHDGAFLIRESESAPGDFSLSVKFGNDVQHFKVLRDGAGKYFLWVVKFNSLNELVDYHRSTSVSRNQQIFLRDIEQVPQQPKYVQALFDFDPQEDGELGVRRGDFIHVMDNSDPNWWKGACHGQTGMFPRNYVTPVNRNV	T159K:F177V	-1.28674475304756	974.021265948696	-119.81240471452476	-2.331501588983051	-1.0	T1V:F19V	-98.9616378792949
103	MEAIAKYDFKATADDELSFKRGDILKVLNEECDQNWYKAELNGKDGFIPKNYIEMKPHPWFFGKIPRAKAEEMLSKQRHDGAFLIRESESAPGDFSLSVKFGNDVQHFKVLRDGAGKYFLWVVKFNSLNELVDYHRSTSVSRNQQIFLRDIEQVPQQPKYVQALFDFDPQEDGELGWRRGDFIHVMDNSDPNWWKGACHGQTGMFPRNYVTPVNRNV	T159K:F177W	-0.9987414125919272	974.021265948696	-120.16593988984825	-2.3913499217922403	0.0	T1W:F19W	-79.40194168178512
104	MEAIAKYDFKATADDELSFKRGDILKVLNEECDQNWYKAELNGKDGFIPKNYIEMKPHPWFFGKIPRAKAEEMLSKQRHDGAFLIRESESAPGDFSLSVKFGNDVQHFKVLRDGAGKYFLWVVKFNSLNELVDYHRSTSVSRNQQIFLRDIEQVPQQPKYVQALFDFDPQEDGELGFKRGDFIHVMDNSDPNWWKGACHGQTGMFPRNYVTPVNRNV	T159K:R178K	0.142614427762547	980.6528461666304	-114.20621524751186	-2.2621682377184853	2.0	T1K:R20K	-10.456852698050954
105	MEAIAKYDFKATADDELSFKRGDILKVLNEECDQNWYKAELNGKDGFIPKNYIEMKPHPWFFGKIPRAKAEEMLSKQRHDGAFLIRESESAPGDFSLSVKFGNDVQHFKVLRDGAGKYFLWVVKFNSLNELVDYHRSTSVSRNQQIFLRDIEQVPQQPKYVQALFDFDPQEDGELGFPRGDFIHVMDNSDPNWWKGACHGQTGMFPRNYVTPVNRNV	T159K:R178P	-1.15132010527589	974.9213839245704	-118.58742772042751	-2.4071060439287604	-3.0	T1P:R20P	-110.7339992997279
106	MEAIAKYDFKATADDELSFKRGDILKVLNEECDQNWYKAELNGKDGFIPKNYIEMKPHPWFFGKIPRAKAEEMLSKQRHDGAFLIRESESAPGDFSLSVKFGNDVQHFKVLRDGAGKYFLWVVKFNSLNELVDYHRSTSVSRNQQIFLRDIEQVPQQPKYVQALFDFDPQEDGELGFRKGDFIHVMDNSDPNWWKGACHGQTGMFPRNYVTPVNRNV	T159K:R179K	0.232699045342918	979.5375910511784	-114.26195077598096	-2.2606845144498147	2.0	T1K:R21K	-10.456058494512538
107	MEAIAKYDFKATADDELSFKRGDILKVLNEECDQNWYKAELNGKDGFIPKNYIEMKPHPWFFGKIPRAKAEEMLSKQRHDGAFLIRESESAPGDFSLSVKFGNDVQHFKVLRDGAGKYFLWVVKFNSLNELVDYHRSTSVSRNQQIFLRDIEQVPQQPKYVQALFDFDPQEDGELGFRTGDFIHVMDNSDPNWWKGACHGQTGMFPRNYVTPVNRNV	T159K:R179T	-0.169708928080524	977.3673249117392	-116.40656147897243	-2.29446902517545	-2.0	T1T:R21T	-71.99419764703939
108	MEAIAKYDFKATADDELSFKRGDILKVLNEECDQNWYKAELNGKDGFIPKNYIEMKPHPWFFGKIPRAKAEEMLSKQRHDGAFLIRESESAPGDFSLSVKFGNDVQHFKVLRDGAGKYFLWVVKFNSLNELVDYHRSTSVSRNQQIFLRDIEQVPQQPKYVQALFDFDPQEDGELGFRMGDFIHVMDNSDPNWWKGACHGQTGMFPRNYVTPVNRNV	T159K:R179M	-0.307483790791756	976.7560091163588	-118.04756079614162	-2.3058828580177435	-2.0	T1M:R21M	-68.63362840837667
109	MEAIAKYDFKATADDELSFKRGDILKVLNEECDQNWYKAELNGKDGFIPKNYIEMKPHPWFFGKIPRAKAEEMLSKQRHDGAFLIRESESAPGDFSLSVKFGNDVQHFKVLRDGAGKYFLWVVKFNSLNELVDYHRSTSVSRNQQIFLRDIEQVPQQPKYVQALFDFDPQEDGELGFRRGPFIHVMDNSDPNWWKGACHGQTGMFPRNYVTPVNRNV	T159K:D181P	-1.28642931961016	974.756850828423	-120.71533097326756	-2.4840248237221934	-2.0	T1P:D23P	-203.19359528185774
110	MEAIAKYDFKATADDELSFKRGDILKVLNEECDQNWYKAELNGKDGFIPKNYIEMKPHPWFFGKIPRAKAEEMLSKQRHDGAFLIRESESAPGDFSLSVKFGNDVQHFKVLRDGAGKYFLWVVKFNSLNELVDYHRSTSVSRNQQIFLRDIEQVPQQPKYVQALFDFDPQEDGELGFRRGLFIHVMDNSDPNWWKGACHGQTGMFPRNYVTPVNRNV	T159K:D181L	-1.15620989976785	976.7539524686337	-120.3408392816782	-2.383015519481594	-4.0	T1L:D23L	-176.46904093386578
111	MEAIAKYDFKATADDELSFKRGDILKVLNEECDQNWYKAELNGKDGFIPKNYIEMKPHPWFFGKIPRAKAEEMLSKQRHDGAFLIRESESAPGDFSLSVKFGNDVQHFKVLRDGAGKYFLWVVKFNSLNELVDYHRSTSVSRNQQIFLRDIEQVPQQPKYVQALFDFDPQEDGELGFRRGDFIHRMDNSDPNWWKGACHGQTGMFPRNYVTPVNRNV	T159K:V185R	-1.09357485133089	974.1118347763604	-119.51647101342678	-2.35804877846928	-3.0	T1R:V27R	-100.69320316533691
112	MEAIAKYDFKATADDELSFKRGDILKVLNEECDQNWYKAELNGKDGFIPKNYIEMKPHPWFFGKIPRAKAEEMLSKQRHDGAFLIRESESAPGDFSLSVKFGNDVQHFKVLRDGAGKYFLWVVKFNSLNELVDYHRSTSVSRNQQIFLRDIEQVPQQPKYVQALFDFDPQEDGELGFRRGDFIHAMDNSDPNWWKGACHGQTGMFPRNYVTPVNRNV	T159K:V185A	-1.04852697469141	977.7301164432184	-119.71883164346218	-2.3387914108017744	-1.0	T1A:V27A	-127.12717306832917
113	MEAIAKYDFKATADDELSFKRGDILKVLNEECDQNWYKAELNGKDGFIPKNYIEMKPHPWFFGKIPRAKAEEMLSKQRHDGAFLIRESESAPGDFSLSVKFGNDVQHFKVLRDGAGKYFLWVVKFNSLNELVDYHRSTSVSRNQQIFLRDIEQVPQQPKYVQALFDFDPQEDGELGFRRGDFIHGMDNSDPNWWKGACHGQTGMFPRNYVTPVNRNV	T159K:V185G	-1.12947440849035	974.1118347763604	-120.0483037084341	-2.313744755114539	-4.0	T1G:V27G	-173.00009291391024
114	MEAIAKYDFKATADDELSFKRGDILKVLNEECDQNWYKAELNGKDGFIPKNYIEMKPHPWFFGKIPRAKAEEMLSKQRHDGAFLIRESESAPGDFSLSVKFGNDVQHFKVLRDGAGKYFLWVVKFNSLNELVDYHRSTSVSRNQQIFLRDIEQVPQQPKYVQALFDFDPQEDGELGFRRGDFIHVKDNSDPNWWKGACHGQTGMFPRNYVTPVNRNV	T159K:M186K	-0.1190531078108109	977.9273500698356	-115.78522478044032	-2.2876473119703387	-2.0	T1K:M28K	-31.049874031870132
115	MEAIAKYDFKATADDELSFKRGDILKVLNEECDQNWYKAELNGKDGFIPKNYIEMKPHPWFFGKIPRAKAEEMLSKQRHDGAFLIRESESAPGDFSLSVKFGNDVQHFKVLRDGAGKYFLWVVKFNSLNELVDYHRSTSVSRNQQIFLRDIEQVPQQPKYVQALFDFDPQEDGELGFRRGDFIHVRDNSDPNWWKGACHGQTGMFPRNYVTPVNRNV	T159K:M186R	-0.3741222713224871	980.148206861858	-116.276341304183	-2.2945269568491797	-2.0	T1R:M28R	-41.38457840713716
116	MEAIAKYDFKATADDELSFKRGDILKVLNEECDQNWYKAELNGKDGFIPKNYIEMKPHPWFFGKIPRAKAEEMLSKQRHDGAFLIRESESAPGDFSLSVKFGNDVQHFKVLRDGAGKYFLWVVKFNSLNELVDYHRSTSVSRNQQIFLRDIEQVPQQPKYVQALFDFDPQEDGELGFRRGDFIHVMRNSDPNWWKGACHGQTGMFPRNYVTPVNRNV	T159K:D187R	-0.9503334992362272	976.5151837098792	-116.11674557626247	-2.2709148859573625	-2.0	T1R:D29R	-106.99445723654676
117	MEAIAKYDFKATADDELSFKRGDILKVLNEECDQNWYKAELNGKDGFIPKNYIEMKPHPWFFGKIPRAKAEEMLSKQRHDGAFLIRESESAPGDFSLSVKFGNDVQHFKVLRDGAGKYFLWVVKFNSLNELVDYHRSTSVSRNQQIFLRDIEQVPQQPKYVQALFDFDPQEDGELGFRRGDFIHVMDNDDPNWWKGACHGQTGMFPRNYVTPVNRNV	T159K:S189D	-0.351202985705356	979.299999400596	-115.79429875314236	-2.269186504816605	-1.0	T1D:S31D	-71.58379053236894
118	MEAIAKYDFKATADDELSFKRGDILKVLNEECDQNWYKAELNGKDGFIPKNYIEMKPHPWFFGKIPRAKAEEMLSKQRHDGAFLIRESESAPGDFSLSVKFGNDVQHFKVLRDGAGKYFLWVVKFNSLNELVDYHRSTSVSRNQQIFLRDIEQVPQQPKYVQALFDFDPQEDGELGFRRGDFIHVMDNSPPNWWKGACHGQTGMFPRNYVTPVNRNV	T159K:D190P	-1.05458985837039	974.1981772838344	-118.23160992562772	-2.406931990284031	-2.0	T1P:D32P	-111.1111147477659
119	MEAIAKYDFKATADDELSFKRGDILKVLNEECDQNWYKAELNGKDGFIPKNYIEMKPHPWFFGKIPRAKAEEMLSKQRHDGAFLIRESESAPGDFSLSVKFGNDVQHFKVLRDGAGKYFLWVVKFNSLNELVDYHRSTSVSRNQQIFLRDIEQVPQQPKYVQALFDFDPQEDGELGFRRGDFIHVMDNSDPNKWKGACHGQTGMFPRNYVTPVNRNV	T159K:W193K	0.311762861110886	974.0396263302982	-114.78748618066312	-2.275602179058528	-3.0	T1K:W35K	-150.03253928782394
120	MEAIAKYDFKATADDELSFKRGDILKVLNEECDQNWYKAELNGKDGFIPKNYIEMKPHPWFFGKIPRAKAEEMLSKQRHDGAFLIRESESAPGDFSLSVKFGNDVQHFKVLRDGAGKYFLWVVKFNSLNELVDYHRSTSVSRNQQIFLRDIEQVPQQPKYVQALFDFDPQEDGELGFRRGDFIHVMDNSDPNHWKGACHGQTGMFPRNYVTPVNRNV	T159K:W193H	-0.0276421392766025	976.3662902111068	-115.75726567208768	-2.2795937748278603	-4.0	T1H:W35H	-95.26161944033555
121	MEAIAKYDFKATADDELSFKRGDILKVLNEECDQNWYKAELNGKDGFIPKNYIEMKPHPWFFGKIPRAKAEEMLSKQRHDGAFLIRESESAPGDFSLSVKFGNDVQHFKVLRDGAGKYFLWVVKFNSLNELVDYHRSTSVSRNQQIFLRDIEQVPQQPKYVQALFDFDPQEDGELGFRRGDFIHVMDNSDPNGWKGACHGQTGMFPRNYVTPVNRNV	T159K:W193G	-0.9909861658139528	974.2174873884668	-117.7680007070303	-2.3565927279197565	-3.0	T1G:W35G	-187.24316493632244
122	MEAIAKYDFKATADDELSFKRGDILKVLNEECDQNWYKAELNGKDGFIPKNYIEMKPHPWFFGKIPRAKAEEMLSKQRHDGAFLIRESESAPGDFSLSVKFGNDVQHFKVLRDGAGKYFLWVVKFNSLNELVDYHRSTSVSRNQQIFLRDIEQVPQQPKYVQALFDFDPQEDGELGFRRGDFIHVMDNSDPNVWKGACHGQTGMFPRNYVTPVNRNV	T159K:W193V	-0.1943024299134589	974.0396263302982	-114.95028553903104	-2.25198622881356	-4.0	T1V:W35V	-118.84047571780135
123	MEAIAKYDFKATADDELSFKRGDILKVLNEECDQNWYKAELNGKDGFIPKNYIEMKPHPWFFGKIPRAKAEEMLSKQRHDGAFLIRESESAPGDFSLSVKFGNDVQHFKVLRDGAGKYFLWVVKFNSLNELVDYHRSTSVSRNQQIFLRDIEQVPQQPKYVQALFDFDPQEDGELGFRRGDFIHVMDNSDPNWHKGACHGQTGMFPRNYVTPVNRNV	T159K:W194H	-1.25445641012674	973.942199790968	-119.17723445594312	-2.314720800367452	-4.0	T1H:W36H	-96.61770850779465
124	MEAIAKYDFKATADDELSFKRGDILKVLNEECDQNWYKAELNGKDGFIPKNYIEMKPHPWFFGKIPRAKAEEMLSKQRHDGAFLIRESESAPGDFSLSVKFGNDVQHFKVLRDGAGKYFLWVVKFNSLNELVDYHRSTSVSRNQQIFLRDIEQVPQQPKYVQALFDFDPQEDGELGFRRGDFIHVMDNSDPNWWKRACHGQTGMFPRNYVTPVNRNV	T159K:G196R	-0.9351114842221072	973.5347107493228	-120.79675595462322	-2.5175972631422137	-3.0	T1R:G38R	-213.63497666479995
125	MEAIAKYDFKATADDELSFKRGDILKVLNEECDQNWYKAELNGKDGFIPKNYIEMKPHPWFFGKIPRAKAEEMLSKQRHDGAFLIRESESAPGDFSLSVKFGNDVQHFKVLRDGAGKYFLWVVKFNSLNELVDYHRSTSVSRNQQIFLRDIEQVPQQPKYVQALFDFDPQEDGELGFRRGDFIHVMDNSDPNWWKGARHGQTGMFPRNYVTPVNRNV	T159K:C198R	-0.7029473745817021	974.9938303171313	-119.1115590184927	-2.343558359954317	-4.0	T1R:C40R	-44.375497059537494
126	MEAIAKYDFKATADDELSFKRGDILKVLNEECDQNWYKAELNGKDGFIPKNYIEMKPHPWFFGKIPRAKAEEMLSKQRHDGAFLIRESESAPGDFSLSVKFGNDVQHFKVLRDGAGKYFLWVVKFNSLNELVDYHRSTSVSRNQQIFLRDIEQVPQQPKYVQALFDFDPQEDGELGFRRGDFIHVMDNSDPNWWKGALHGQTGMFPRNYVTPVNRNV	T159K:C198L	-0.180175720126572	980.3017640237604	-117.89344750344752	-2.320349483166711	-3.0	T1L:C40L	-81.18941805811079
127	MEAIAKYDFKATADDELSFKRGDILKVLNEECDQNWYKAELNGKDGFIPKNYIEMKPHPWFFGKIPRAKAEEMLSKQRHDGAFLIRESESAPGDFSLSVKFGNDVQHFKVLRDGAGKYFLWVVKFNSLNELVDYHRSTSVSRNQQIFLRDIEQVPQQPKYVQALFDFDPQEDGELGFRRGDFIHVMDNSDPNWWKGAGHGQTGMFPRNYVTPVNRNV	T159K:C198G	-1.01109235024351	975.0041330337544	-119.5480061620474	-2.3246672032243114	-4.0	T1G:C40G	-74.9252992436424
128	MEAIAKYDFKATADDELSFKRGDILKVLNEECDQNWYKAELNGKDGFIPKNYIEMKPHPWFFGKIPRAKAEEMLSKQRHDGAFLIRESESAPGDFSLSVKFGNDVQHFKVLRDGAGKYFLWVVKFNSLNELVDYHRSTSVSRNQQIFLRDIEQVPQQPKYVQALFDFDPQEDGELGFRRGDFIHVMDNSDPNWWKGACHKQTGMFPRNYVTPVNRNV	T159K:G200K	-0.5091715011355751	977.1972150138454	-116.93102823197842	-2.308563749668962	-3.0	T1K:G42K	-39.66288152974209
129	MEAIAKYDFKATADDELSFKRGDILKVLNEECDQNWYKAELNGKDGFIPKNYIEMKPHPWFFGKIPRAKAEEMLSKQRHDGAFLIRESESAPGDFSLSVKFGNDVQHFKVLRDGAGKYFLWVVKFNSLNELVDYHRSTSVSRNQQIFLRDIEQVPQQPKYVQALFDFDPQEDGELGFRRGDFIHVMDNSDPNWWKGACHSQTGMFPRNYVTPVNRNV	T159K:G200S	-0.6122643516096931	979.0954599102744	-117.24291764199734	-2.30653743420617	-1.0	T1S:G42S	-41.82123905461391
130	MEAIAKYDFKATADDELSFKRGDILKVLNEECDQNWYKAELNGKDGFIPKNYIEMKPHPWFFGKIPRAKAEEMLSKQRHDGAFLIRESESAPGDFSLSVKFGNDVQHFKVLRDGAGKYFLWVVKFNSLNELVDYHRSTSVSRNQQIFLRDIEQVPQQPKYVQALFDFDPQEDGELGFRRGDFIHVMDNSDPNWWKGACHRQTGMFPRNYVTPVNRNV	T159K:G200R	-0.8211707854264321	977.8555478084718	-117.16153202950954	-2.309862039856992	-3.0	T1R:G42R	-49.232229650431485
131	MEAIAKYDFKATADDELSFKRGDILKVLNEECDQNWYKAELNGKDGFIPKNYIEMKPHPWFFGKIPRAKAEEMLSKQRHDGAFLIRESESAPGDFSLSVKFGNDVQHFKVLRDGAGKYFLWVVKFNSLNELVDYHRSTSVSRNQQIFLRDIEQVPQQPKYVQALFDFDPQEDGELGFRRGDFIHVMDNSDPNWWKGACHQQTGMFPRNYVTPVNRNV	T159K:G200Q	-0.760113600812568	975.2121861180068	-117.52353917062284	-2.3084851281117587	-3.0	T1Q:G42Q	-43.955200708323325
132	MEAIAKYDFKATADDELSFKRGDILKVLNEECDQNWYKAELNGKDGFIPKNYIEMKPHPWFFGKIPRAKAEEMLSKQRHDGAFLIRESESAPGDFSLSVKFGNDVQHFKVLRDGAGKYFLWVVKFNSLNELVDYHRSTSVSRNQQIFLRDIEQVPQQPKYVQALFDFDPQEDGELGFRRGDFIHVMDNSDPNWWKGACHGNTGMFPRNYVTPVNRNV	T159K:Q201N	0.108377433945449	979.3549990588843	-116.809845790267	-2.28633246987553	-1.0	T1N:Q43N	-44.22005954117515
133	MEAIAKYDFKATADDELSFKRGDILKVLNEECDQNWYKAELNGKDGFIPKNYIEMKPHPWFFGKIPRAKAEEMLSKQRHDGAFLIRESESAPGDFSLSVKFGNDVQHFKVLRDGAGKYFLWVVKFNSLNELVDYHRSTSVSRNQQIFLRDIEQVPQQPKYVQALFDFDPQEDGELGFRRGDFIHVMDNSDPNWWKGACHGKTGMFPRNYVTPVNRNV	T159K:Q201K	0.0162901306271431	980.2135050587284	-114.1189825385809	-2.251024149231992	0.0	T1K:Q43K	-10.45712857575156
134	MEAIAKYDFKATADDELSFKRGDILKVLNEECDQNWYKAELNGKDGFIPKNYIEMKPHPWFFGKIPRAKAEEMLSKQRHDGAFLIRESESAPGDFSLSVKFGNDVQHFKVLRDGAGKYFLWVVKFNSLNELVDYHRSTSVSRNQQIFLRDIEQVPQQPKYVQALFDFDPQEDGELGFRRGDFIHVMDNSDPNWWKGACHGTTGMFPRNYVTPVNRNV	T159K:Q201T	-0.313763059351592	978.2419467674237	-115.9077187627554	-2.284622451006356	-2.0	T1T:Q43T	-32.4298889193032
135	MEAIAKYDFKATADDELSFKRGDILKVLNEECDQNWYKAELNGKDGFIPKNYIEMKPHPWFFGKIPRAKAEEMLSKQRHDGAFLIRESESAPGDFSLSVKFGNDVQHFKVLRDGAGKYFLWVVKFNSLNELVDYHRSTSVSRNQQIFLRDIEQVPQQPKYVQALFDFDPQEDGELGFRRGDFIHVMDNSDPNWWKGACHGRTGMFPRNYVTPVNRNV	T159K:Q201R	0.0584893750663932	980.5113271937488	-114.47168909013271	-2.2568330926410223	0.0	T1R:Q43R	-23.777252462813646
136	MEAIAKYDFKATADDELSFKRGDILKVLNEECDQNWYKAELNGKDGFIPKNYIEMKPHPWFFGKIPRAKAEEMLSKQRHDGAFLIRESESAPGDFSLSVKFGNDVQHFKVLRDGAGKYFLWVVKFNSLNELVDYHRSTSVSRNQQIFLRDIEQVPQQPKYVQALFDFDPQEDGELGFRRGDFIHVMDNSDPNWWKGACHGMTGMFPRNYVTPVNRNV	T159K:Q201M	-0.0844063495784622	978.2686031682638	-117.27054773271084	-2.296092663781117	-1.0	T1M:Q43M	-32.674697307059546
137	MEAIAKYDFKATADDELSFKRGDILKVLNEECDQNWYKAELNGKDGFIPKNYIEMKPHPWFFGKIPRAKAEEMLSKQRHDGAFLIRESESAPGDFSLSVKFGNDVQHFKVLRDGAGKYFLWVVKFNSLNELVDYHRSTSVSRNQQIFLRDIEQVPQQPKYVQALFDFDPQEDGELGFRRGDFIHVMDNSDPNWWKGACHGQKGMFPRNYVTPVNRNV	T159K:T202K	-0.0386992958328877	979.5299779470688	-116.35745631158352	-2.2882333529197565	-2.0	T1K:T44K	-22.48149483159316
138	MEAIAKYDFKATADDELSFKRGDILKVLNEECDQNWYKAELNGKDGFIPKNYIEMKPHPWFFGKIPRAKAEEMLSKQRHDGAFLIRESESAPGDFSLSVKFGNDVQHFKVLRDGAGKYFLWVVKFNSLNELVDYHRSTSVSRNQQIFLRDIEQVPQQPKYVQALFDFDPQEDGELGFRRGDFIHVMDNSDPNWWKGACHGQTNMFPRNYVTPVNRNV	T159K:G203N	-1.1747972481321498	972.6308650602338	-120.74253050982952	-2.428721541065281	-1.0	T1N:G45N	-72.12625996233871
139	MEAIAKYDFKATADDELSFKRGDILKVLNEECDQNWYKAELNGKDGFIPKNYIEMKPHPWFFGKIPRAKAEEMLSKQRHDGAFLIRESESAPGDFSLSVKFGNDVQHFKVLRDGAGKYFLWVVKFNSLNELVDYHRSTSVSRNQQIFLRDIEQVPQQPKYVQALFDFDPQEDGELGFRRGDFIHVMDNSDPNWWKGACHGQTKMFPRNYVTPVNRNV	T159K:G203K	-0.935956503560512	972.6308650602338	-120.84127347171308	-2.444259384931144	-3.0	T1K:G45K	-78.9003078615849
140	MEAIAKYDFKATADDELSFKRGDILKVLNEECDQNWYKAELNGKDGFIPKNYIEMKPHPWFFGKIPRAKAEEMLSKQRHDGAFLIRESESAPGDFSLSVKFGNDVQHFKVLRDGAGKYFLWVVKFNSLNELVDYHRSTSVSRNQQIFLRDIEQVPQQPKYVQALFDFDPQEDGELGFRRGDFIHVMDNSDPNWWKGACHGQTTMFPRNYVTPVNRNV	T159K:G203T	-1.09249231700883	972.6308650602338	-120.76186434924604	-2.4582033318988348	-3.0	T1T:G45T	-92.47564555766039
141	MEAIAKYDFKATADDELSFKRGDILKVLNEECDQNWYKAELNGKDGFIPKNYIEMKPHPWFFGKIPRAKAEEMLSKQRHDGAFLIRESESAPGDFSLSVKFGNDVQHFKVLRDGAGKYFLWVVKFNSLNELVDYHRSTSVSRNQQIFLRDIEQVPQQPKYVQALFDFDPQEDGELGFRRGDFIHVMDNSDPNWWKGACHGQTSMFPRNYVTPVNRNV	T159K:G203S	-1.09644874876065	972.6308650602338	-120.7675825804472	-2.4129832639532576	-1.0	T1S:G45S	-78.94974915148666
142	MEAIAKYDFKATADDELSFKRGDILKVLNEECDQNWYKAELNGKDGFIPKNYIEMKPHPWFFGKIPRAKAEEMLSKQRHDGAFLIRESESAPGDFSLSVKFGNDVQHFKVLRDGAGKYFLWVVKFNSLNELVDYHRSTSVSRNQQIFLRDIEQVPQQPKYVQALFDFDPQEDGELGFRRGDFIHVMDNSDPNWWKGACHGQTRMFPRNYVTPVNRNV	T159K:G203R	-0.9574216459319	972.6308650602338	-120.83893840014936	-2.437641984325344	-3.0	T1R:G45R	-80.15814141394547
143	MEAIAKYDFKATADDELSFKRGDILKVLNEECDQNWYKAELNGKDGFIPKNYIEMKPHPWFFGKIPRAKAEEMLSKQRHDGAFLIRESESAPGDFSLSVKFGNDVQHFKVLRDGAGKYFLWVVKFNSLNELVDYHRSTSVSRNQQIFLRDIEQVPQQPKYVQALFDFDPQEDGELGFRRGDFIHVMDNSDPNWWKGACHGQTMMFPRNYVTPVNRNV	T159K:G203M	-0.993733224257864	972.6308650602338	-120.82336680591106	-2.460956120895127	-3.0	T1M:G45M	-85.22321192385603
144	MEAIAKYDFKATADDELSFKRGDILKVLNEECDQNWYKAELNGKDGFIPKNYIEMKPHPWFFGKIPRAKAEEMLSKQRHDGAFLIRESESAPGDFSLSVKFGNDVQHFKVLRDGAGKYFLWVVKFNSLNELVDYHRSTSVSRNQQIFLRDIEQVPQQPKYVQALFDFDPQEDGELGFRRGDFIHVMDNSDPNWWKGACHGQTHMFPRNYVTPVNRNV	T159K:G203H	-1.1782276273690702	972.6308650602338	-120.86671321094036	-2.4579597085209217	-3.0	T1H:G45H	-78.33221804263046
145	MEAIAKYDFKATADDELSFKRGDILKVLNEECDQNWYKAELNGKDGFIPKNYIEMKPHPWFFGKIPRAKAEEMLSKQRHDGAFLIRESESAPGDFSLSVKFGNDVQHFKVLRDGAGKYFLWVVKFNSLNELVDYHRSTSVSRNQQIFLRDIEQVPQQPKYVQALFDFDPQEDGELGFRRGDFIHVMDNSDPNWWKGACHGQTQMFPRNYVTPVNRNV	T159K:G203Q	-1.06701060663578	972.6308650602338	-120.862103626132	-2.455901582362288	-3.0	T1Q:G45Q	-86.61178993346145
146	MEAIAKYDFKATADDELSFKRGDILKVLNEECDQNWYKAELNGKDGFIPKNYIEMKPHPWFFGKIPRAKAEEMLSKQRHDGAFLIRESESAPGDFSLSVKFGNDVQHFKVLRDGAGKYFLWVVKFNSLNELVDYHRSTSVSRNQQIFLRDIEQVPQQPKYVQALFDFDPQEDGELGFRRGDFIHVMDNSDPNWWKGACHGQTPMFPRNYVTPVNRNV	T159K:G203P	-1.04533390428432	972.6308650602338	-120.79648368060587	-2.5302855928065413	-3.0	T1P:G45P	-142.08445812823223
147	MEAIAKYDFKATADDELSFKRGDILKVLNEECDQNWYKAELNGKDGFIPKNYIEMKPHPWFFGKIPRAKAEEMLSKQRHDGAFLIRESESAPGDFSLSVKFGNDVQHFKVLRDGAGKYFLWVVKFNSLNELVDYHRSTSVSRNQQIFLRDIEQVPQQPKYVQALFDFDPQEDGELGFRRGDFIHVMDNSDPNWWKGACHGQTLMFPRNYVTPVNRNV	T159K:G203L	-1.06969562111154	972.6308650602338	-120.70919816195963	-2.4576408256918696	-4.0	T1L:G45L	-115.16236874224595
148	MEAIAKYDFKATADDELSFKRGDILKVLNEECDQNWYKAELNGKDGFIPKNYIEMKPHPWFFGKIPRAKAEEMLSKQRHDGAFLIRESESAPGDFSLSVKFGNDVQHFKVLRDGAGKYFLWVVKFNSLNELVDYHRSTSVSRNQQIFLRDIEQVPQQPKYVQALFDFDPQEDGELGFRRGDFIHVMDNSDPNWWKGACHGQTDMFPRNYVTPVNRNV	T159K:G203D	-0.945911315743422	972.6308650602338	-120.82838647067548	-2.422365350238348	-2.0	T1D:G45D	-89.77505864264418
149	MEAIAKYDFKATADDELSFKRGDILKVLNEECDQNWYKAELNGKDGFIPKNYIEMKPHPWFFGKIPRAKAEEMLSKQRHDGAFLIRESESAPGDFSLSVKFGNDVQHFKVLRDGAGKYFLWVVKFNSLNELVDYHRSTSVSRNQQIFLRDIEQVPQQPKYVQALFDFDPQEDGELGFRRGDFIHVMDNSDPNWWKGACHGQTEMFPRNYVTPVNRNV	T159K:G203E	-1.10158478767143	972.6308650602338	-120.83338944613934	-2.4609566381422137	-3.0	T1E:G45E	-85.19973837496688
150	MEAIAKYDFKATADDELSFKRGDILKVLNEECDQNWYKAELNGKDGFIPKNYIEMKPHPWFFGKIPRAKAEEMLSKQRHDGAFLIRESESAPGDFSLSVKFGNDVQHFKVLRDGAGKYFLWVVKFNSLNELVDYHRSTSVSRNQQIFLRDIEQVPQQPKYVQALFDFDPQEDGELGFRRGDFIHVMDNSDPNWWKGACHGQTAMFPRNYVTPVNRNV	T159K:G203A	-0.9719599598849328	972.6549026094276	-120.7987825125456	-2.39039741128178	-1.0	T1A:G45A	-96.1624864733403
151	MEAIAKYDFKATADDELSFKRGDILKVLNEECDQNWYKAELNGKDGFIPKNYIEMKPHPWFFGKIPRAKAEEMLSKQRHDGAFLIRESESAPGDFSLSVKFGNDVQHFKVLRDGAGKYFLWVVKFNSLNELVDYHRSTSVSRNQQIFLRDIEQVPQQPKYVQALFDFDPQEDGELGFRRGDFIHVMDNSDPNWWKGACHGQTGRFPRNYVTPVNRNV	T159K:M204R	0.239321612058191	975.26213329226	-114.35718809068204	-2.254291081832627	-2.0	T1R:M46R	-44.47682589367259
152	MEAIAKYDFKATADDELSFKRGDILKVLNEECDQNWYKAELNGKDGFIPKNYIEMKPHPWFFGKIPRAKAEEMLSKQRHDGAFLIRESESAPGDFSLSVKFGNDVQHFKVLRDGAGKYFLWVVKFNSLNELVDYHRSTSVSRNQQIFLRDIEQVPQQPKYVQALFDFDPQEDGELGFRRGDFIHVMDNSDPNWWKGACHGQTGMMPRNYVTPVNRNV	T159K:F205M	-1.02622641410974	973.7644545277216	-118.91368792951108	-2.3325329796742587	-1.0	T1M:F47M	-83.4089794891344
153	MEAIAKYDFKATADDELSFKRGDILKVLNEECDQNWYKAELNGKDGFIPKNYIEMKPHPWFFGKIPRAKAEEMLSKQRHDGAFLIRESESAPGDFSLSVKFGNDVQHFKVLRDGAGKYFLWVVKFNSLNELVDYHRSTSVSRNQQIFLRDIEQVPQQPKYVQALFDFDPQEDGELGFRRGDFIHVMDNSDPNWWKGACHGQTGMRPRNYVTPVNRNV	T159K:F205R	-1.00600884633834	973.746445971222	-119.0827710479498	-2.3858086537506624	-3.0	T1R:F47R	-163.08805780582296
154	MEAIAKYDFKATADDELSFKRGDILKVLNEECDQNWYKAELNGKDGFIPKNYIEMKPHPWFFGKIPRAKAEEMLSKQRHDGAFLIRESESAPGDFSLSVKFGNDVQHFKVLRDGAGKYFLWVVKFNSLNELVDYHRSTSVSRNQQIFLRDIEQVPQQPKYVQALFDFDPQEDGELGFRRGDFIHVMDNSDPNWWKGACHGQTGMEPRNYVTPVNRNV	T159K:F205E	-1.09729276654915	973.746445971222	-119.19231961667538	-2.407525272692664	-4.0	T1E:F47E	-163.71595418624744
155	MEAIAKYDFKATADDELSFKRGDILKVLNEECDQNWYKAELNGKDGFIPKNYIEMKPHPWFFGKIPRAKAEEMLSKQRHDGAFLIRESESAPGDFSLSVKFGNDVQHFKVLRDGAGKYFLWVVKFNSLNELVDYHRSTSVSRNQQIFLRDIEQVPQQPKYVQALFDFDPQEDGELGFRRGDFIHVMDNSDPNWWKGACHGQTGMGPRNYVTPVNRNV	T159K:F205G	-1.02841113357237	973.746445971222	-119.10011456906796	-2.357288942498676	-4.0	T1G:F47G	-191.9687302844988
156	MEAIAKYDFKATADDELSFKRGDILKVLNEECDQNWYKAELNGKDGFIPKNYIEMKPHPWFFGKIPRAKAEEMLSKQRHDGAFLIRESESAPGDFSLSVKFGNDVQHFKVLRDGAGKYFLWVVKFNSLNELVDYHRSTSVSRNQQIFLRDIEQVPQQPKYVQALFDFDPQEDGELGFRRGDFIHVMDNSDPNWWKGACHGQTGMVPRNYVTPVNRNV	T159K:F205V	-0.974805325982314	977.5602014554725	-115.03222607076168	-2.284703658798993	-1.0	T1V:F47V	-150.06172597579823
157	MEAIAKYDFKATADDELSFKRGDILKVLNEECDQNWYKAELNGKDGFIPKNYIEMKPHPWFFGKIPRAKAEEMLSKQRHDGAFLIRESESAPGDFSLSVKFGNDVQHFKVLRDGAGKYFLWVVKFNSLNELVDYHRSTSVSRNQQIFLRDIEQVPQQPKYVQALFDFDPQEDGELGFRRGDFIHVMDNSDPNWWKGACHGQTGMYPRNYVTPVNRNV	T159K:F205Y	-1.3380798001031498	973.746445971222	-117.26972268521786	-2.3025155794822565	2.0	T1Y:F47Y	-42.73029024772512
158	MEAIAKYDFKATADDELSFKRGDILKVLNEECDQNWYKAELNGKDGFIPKNYIEMKPHPWFFGKIPRAKAEEMLSKQRHDGAFLIRESESAPGDFSLSVKFGNDVQHFKVLRDGAGKYFLWVVKFNSLNELVDYHRSTSVSRNQQIFLRDIEQVPQQPKYVQALFDFDPQEDGELGFRRGDFIHVMDNSDPNWWKGACHGQTGMSPRNYVTPVNRNV	T159K:F205S	-1.31403549463723	973.746445971222	-119.02431891858578	-2.3730996342028603	-3.0	T1S:F47S	-147.36148421935903
159	MEAIAKYDFKATADDELSFKRGDILKVLNEECDQNWYKAELNGKDGFIPKNYIEMKPHPWFFGKIPRAKAEEMLSKQRHDGAFLIRESESAPGDFSLSVKFGNDVQHFKVLRDGAGKYFLWVVKFNSLNELVDYHRSTSVSRNQQIFLRDIEQVPQQPKYVQALFDFDPQEDGELGFRRGDFIHVMDNSDPNWWKGACHGQTGMWPRNYVTPVNRNV	T159K:F205W	-0.773772859909509	973.746445971222	-118.57855819165708	-2.355182712360964	0.0	T1W:F47W	-68.53342368774281
160	MEAIAKYDFKATADDELSFKRGDILKVLNEECDQNWYKAELNGKDGFIPKNYIEMKPHPWFFGKIPRAKAEEMLSKQRHDGAFLIRESESAPGDFSLSVKFGNDVQHFKVLRDGAGKYFLWVVKFNSLNELVDYHRSTSVSRNQQIFLRDIEQVPQQPKYVQALFDFDPQEDGELGFRRGDFIHVMDNSDPNWWKGACHGQTGMLPRNYVTPVNRNV	T159K:F205L	-1.03424206806231	977.5243967885808	-118.59238646924496	-2.3002983998444124	0.0	T1L:F47L	-114.49816110305655
161	MEAIAKYDFKATADDELSFKRGDILKVLNEECDQNWYKAELNGKDGFIPKNYIEMKPHPWFFGKIPRAKAEEMLSKQRHDGAFLIRESESAPGDFSLSVKFGNDVQHFKVLRDGAGKYFLWVVKFNSLNELVDYHRSTSVSRNQQIFLRDIEQVPQQPKYVQALFDFDPQEDGELGFRRGDFIHVMDNSDPNWWKGACHGQTGMFRRNYVTPVNRNV	T159K:P206R	-0.157654472843975	973.4520378047704	-119.48598447442056	-2.4060221526582364	-3.0	T1R:P48R	-132.2809527313893
162	MEAIAKYDFKATADDELSFKRGDILKVLNEECDQNWYKAELNGKDGFIPKNYIEMKPHPWFFGKIPRAKAEEMLSKQRHDGAFLIRESESAPGDFSLSVKFGNDVQHFKVLRDGAGKYFLWVVKFNSLNELVDYHRSTSVSRNQQIFLRDIEQVPQQPKYVQALFDFDPQEDGELGFRRGDFIHVMDNSDPNWWKGACHGQTGMFQRNYVTPVNRNV	T159K:P206Q	-0.3438644462101481	973.3085943293818	-120.13689199090004	-2.4099483166710804	-2.0	T1Q:P48Q	-138.76264833571364
163	MEAIAKYDFKATADDELSFKRGDILKVLNEECDQNWYKAELNGKDGFIPKNYIEMKPHPWFFGKIPRAKAEEMLSKQRHDGAFLIRESESAPGDFSLSVKFGNDVQHFKVLRDGAGKYFLWVVKFNSLNELVDYHRSTSVSRNQQIFLRDIEQVPQQPKYVQALFDFDPQEDGELGFRRGDFIHVMDNSDPNWWKGACHGQTGMFPMNYVTPVNRNV	T159K:R207M	0.118663967327271	975.6938875271962	-116.9312279075384	-2.299495890989142	-2.0	T1M:R49M	-43.93223299441095
164	MEAIAKYDFKATADDELSFKRGDILKVLNEECDQNWYKAELNGKDGFIPKNYIEMKPHPWFFGKIPRAKAEEMLSKQRHDGAFLIRESESAPGDFSLSVKFGNDVQHFKVLRDGAGKYFLWVVKFNSLNELVDYHRSTSVSRNQQIFLRDIEQVPQQPKYVQALFDFDPQEDGELGFRRGDFIHVMDNSDPNWWKGACHGQTGMFPRKYVTPVNRNV	T159K:N208K	0.303055441440209	978.1192767193144	-116.5385860055685	-2.285995483398437	-1.0	T1K:N50K	-47.075709266895046
165	MEAIAKYDFKATADDELSFKRGDILKVLNEECDQNWYKAELNGKDGFIPKNYIEMKPHPWFFGKIPRAKAEEMLSKQRHDGAFLIRESESAPGDFSLSVKFGNDVQHFKVLRDGAGKYFLWVVKFNSLNELVDYHRSTSVSRNQQIFLRDIEQVPQQPKYVQALFDFDPQEDGELGFRRGDFIHVMDNSDPNWWKGACHGQTGMFPRNTVTPVNRNV	T159K:Y209T	-0.573371398973303	974.1846760141852	-118.06538973748684	-2.28710032317598	-2.0	T1T:Y51T	-88.56499519402219
166	MEAIAKYDFKATADDELSFKRGDILKVLNEECDQNWYKAELNGKDGFIPKNYIEMKPHPWFFGKIPRAKAEEMLSKQRHDGAFLIRESESAPGDFSLSVKFGNDVQHFKVLRDGAGKYFLWVVKFNSLNELVDYHRSTSVSRNQQIFLRDIEQVPQQPKYVQALFDFDPQEDGELGFRRGDFIHVMDNSDPNWWKGACHGQTGMFPRNHVTPVNRNV	T159K:Y209H	-0.279380375092744	978.2923876633258	-117.52693735063076	-2.2698537535586603	1.0	T1H:Y51H	-49.060170984808934
167	MEAIAKYDFKATADDELSFKRGDILKVLNEECDQNWYKAELNGKDGFIPKNYIEMKPHPWFFGKIPRAKAEEMLSKQRHDGAFLIRESESAPGDFSLSVKFGNDVQHFKVLRDGAGKYFLWVVKFNSLNELVDYHRSTSVSRNQQIFLRDIEQVPQQPKYVQALFDFDPQEDGELGFRRGDFIHVMDNSDPNWWKGACHGQTGMFPRNRVTPVNRNV	T159K:Y209R	-0.0386833842168794	974.1492306639866	-117.73655734956264	-2.264842405157574	-2.0	T1R:Y51R	-71.11171405369474
168	MEAIAKYDFKATADDELSFKRGDILKVLNEECDQNWYKAELNGKDGFIPKNYIEMKPHPWFFGKIPRAKAEEMLSKQRHDGAFLIRESESAPGDFSLSVKFGNDVQHFKVLRDGAGKYFLWVVKFNSLNELVDYHRSTSVSRNQQIFLRDIEQVPQQPKYVQALFDFDPQEDGELGFRRGDFIHVMDNSDPNWWKGACHGQTGMFPRNLVTPVNRNV	T159K:Y209L	0.1046424894774	975.6752771417496	-117.49402080476284	-2.267096309338586	-1.0	T1L:Y51L	-58.85698456818296
169	MEAIAKYDFKATADDELSFKRGDILKVLNEECDQNWYKAELNGKDGFIPKNYIEMKPHPWFFGKIPRAKAEEMLSKQRHDGAFLIRESESAPGDFSLSVKFGNDVQHFKVLRDGAGKYFLWVVKFNSLNELVDYHRSTSVSRNQQIFLRDIEQVPQQPKYVQALFDFDPQEDGELGFRRGDFIHVMDNSDPNWWKGACHGQTGMFPRNGVTPVNRNV	T159K:Y209G	-0.8903170015470161	974.1492306639866	-116.16020832955836	-2.308109089479608	-4.0	T1G:Y51G	-146.85762271935178
170	MEAIAKYDFKATADDELSFKRGDILKVLNEECDQNWYKAELNGKDGFIPKNYIEMKPHPWFFGKIPRAKAEEMLSKQRHDGAFLIRESESAPGDFSLSVKFGNDVQHFKVLRDGAGKYFLWVVKFNSLNELVDYHRSTSVSRNQQIFLRDIEQVPQQPKYVQALFDFDPQEDGELGFRRGDFIHVMDNSDPNWWKGACHGQTGMFPRNVVTPVNRNV	T159K:Y209V	-0.141601224454676	974.3734818102866	-118.46487008035184	-2.288269301592293	-2.0	T1V:Y51V	-105.83310771042537
171	MEAIAKYDFKATADDELSFKRGDILKVLNEECDQNWYKAELNGKDGFIPKNYIEMKPHPWFFGKIPRAKAEEMLSKQRHDGAFLIRESESAPGDFSLSVKFGNDVQHFKVLRDGAGKYFLWVVKFNSLNELVDYHRSTSVSRNQQIFLRDIEQVPQQPKYVQALFDFDPQEDGELGFRRGDFIHVMDNSDPNWWKGACHGQTGMFPRNYVNPVNRNV	T159K:T211N	-0.26671298467157	978.5192605658912	-117.0296088308096	-2.2984246722722457	-1.0	T1N:T53N	-63.084154688566976
172	MEAIAKYDFKATADDELSFKRGDILKVLNEECDQNWYKAELNGKDGFIPKNYIEMKPHPWFFGKIPRAKAEEMLSKQRHDGAFLIRESESAPGDFSLSVKFGNDVQHFKVLRDGAGKYFLWVVKFNSLNELVDYHRSTSVSRNQQIFLRDIEQVPQQPKYVQALFDFDPQEDGELGFRRGDFIHVMDNSDPNWWKGACHGQTGMFPRNYVKPVNRNV	T159K:T211K	0.27273834530642	979.6740072663132	-114.97732053697108	-2.245562019994704	-2.0	T1K:T53K	-10.464829479903031
173	MEAIAKYDFKATADDELSFKRGDILKVLNEECDQNWYKAELNGKDGFIPKNYIEMKPHPWFFGKIPRAKAEEMLSKQRHDGAFLIRESESAPGDFSLSVKFGNDVQHFKVLRDGAGKYFLWVVKFNSLNELVDYHRSTSVSRNQQIFLRDIEQVPQQPKYVQALFDFDPQEDGELGFRRGDFIHVMDNSDPNWWKGACHGQTGMFPRNYVTPKNRNV	T159K:V213K	0.0994472126752226	975.4893518013432	-118.57614175975324	-2.363466683080641	-3.0	T1K:V55K	-46.98636704944494
174	MEAIAKYDFKATADDELSFKRGDILKVLNEECDQNWYKAELNGKDGFIPKNYIEMKPHPWFFGKIPRAKAEEMLSKQRHDGAFLIRESESAPGDFSLSVKFGNDVQHFKVLRDGAGKYFLWVVKFNSLNELVDYHRSTSVSRNQQIFLRDIEQVPQQPKYVQALFDFDPQEDGELGFRRGDFIHVMDNSDPNWWKGACHGQTGMFPRNYVTPVHRNV	T159K:N214H	-0.0414368548795767	982.2367700720253	-115.20142064988612	-2.2835401114770923	0.0	T1H:N56H	-25.0037156137429
175	MEAIAKYDFKATADDELSFKRGDILKVLNEECDQNWYKAELNGKDGFIPKNYIEMKPHPWFFGKIPRAKAEEMLSKQRHDGAFLIRESESAPGDFSLSVKFGNDVQHFKVLRDGAGKYFLWVVKFNSLNELVDYHRSTSVSRNQQIFLRDIEQVPQQPKYVQALFDFDPQEDGELGFRRGDFIHVMDNSDPNWWKGACHGQTGMFPRNYVTPWNRNV	T159K:V213W	-0.0810788962917726	975.4893518013432	-118.52094785869122	-2.3595358638440147	-4.0	T1W:V55W	-126.71413332485083
176	MEAIAKYDFKATADDELSFKRGDILKVLNEECDQNWYKAELNGKDGFIPKNYIEMKPHPWFFGKIPRAKAEEMLSKQRHDGAFLIRESESAPGDFSLSVKFGNDVQHFKVLRDGAGKYFLWVVKFNSLNELVDYHRSTSVSRNQQIFLRDIEQVPQQPKYVQALFDFDPQEDGELGFRRGDFIHVMDNSDPNWWKGACHGQTGMFPRNYVTRVNRNV	T159K:P212R	-0.264756206609788	977.8391630144224	-117.26146613061428	-2.3769401938228283	-3.0	T1R:P54R	-16.528003588933267
177	MEAIAKYDFKATADDELSFKRGDILKVLNEECDQNWYKAELNGKDGFIPKNYIEMKPHPWFFGKIPRAKAEEMLSKQRHDGAFLIRESESAPGDFSLSVKFGNDVQHFKVLRDGAGKYFLWVVKFNSLNELVDYHRSTSVSRNQQIFLRDIEQVPQQPKYVQALFDFDPQEDGELGFRRGDFIHVMDNSDPNWWKGACHGQTGMFPRNYVTFVNRNV	T159K:P212F	-0.016771289887408	975.497467255792	-118.0339509099722	-2.36886105294955	-4.0	T1F:P54F	-21.69769641520432
178	MEAIAKYDFKATADDELSFKRGDILKVLNEECDQNWYKAELNGKDGFIPKNYIEMKPHPWFFGKIPRAKAEEMLSKQRHDGAFLIRESESAPGDFSLSVKFGNDVQHFKVLRDGAGKYFLWVVKFNSLNELVDYHRSTSVSRNQQIFLRDIEQVPQQPKYVQALFDFDPQEDGELGFRRGDFIHVMDNSDPNWWKGACHGQTGMFPRNYVRPVNRNV	T159K:T211R	-0.0249614091811546	979.0890730880864	-114.5441430658102	-2.239391779495498	-2.0	T1R:T53R	-21.268576299399193
179	MEAIAKYDFKATADDELSFKRGDILKVLNEECDQNWYKAELNGKDGFIPKNYIEMKPHPWFFGKIPRAKAEEMLSKQRHDGAFLIRESESAPGDFSLSVKFGNDVQHFKVLRDGAGKYFLWVVKFNSLNELVDYHRSTSVSRNQQIFLRDIEQVPQQPKYVQALFDFDPQEDGELGFRRGDFIHVMDNSDPNWWKGACHGQTGMFPRNYVPPVNRNV	T159K:T211P	-1.13915477720595	975.2160609734284	-118.33760176599026	-2.4422749664823886	-2.0	T1P:T53P	-146.54144829437143
180	MEAIAKYDFKATADDELSFKRGDILKVLNEECDQNWYKAELNGKDGFIPKNYIEMKPHPWFFGKIPRAKAEEMLSKQRHDGAFLIRESESAPGDFSLSVKFGNDVQHFKVLRDGAGKYFLWVVKFNSLNELVDYHRSTSVSRNQQIFLRDIEQVPQQPKYVQALFDFDPQEDGELGFRRGDFIHVMDNSDPNWWKGACHGQTGMFPRNYVGPVNRNV	T159K:T211G	-0.0858309924818894	978.0607038746066	-117.56404648721218	-2.328364226777675	-3.0	T1G:T53G	-86.64253696128732
181	MEAIAKYDFKATADDELSFKRGDILKVLNEECDQNWYKAELNGKDGFIPKNYIEMKPHPWFFGKIPRAKAEEMLSKQRHDGAFLIRESESAPGDFSLSVKFGNDVQHFKVLRDGAGKYFLWVVKFNSLNELVDYHRSTSVSRNQQIFLRDIEQVPQQPKYVQALFDFDPQEDGELGFRRGDFIHVMDNSDPNWWKGACHGQTGMFPRNYVWPVNRNV	T159K:T211W	-0.274823581802867	975.0520906337516	-117.55114279687405	-2.325973252118644	-4.0	T1W:T53W	-117.66840466186407
182	MEAIAKYDFKATADDELSFKRGDILKVLNEECDQNWYKAELNGKDGFIPKNYIEMKPHPWFFGKIPRAKAEEMLSKQRHDGAFLIRESESAPGDFSLSVKFGNDVQHFKVLRDGAGKYFLWVVKFNSLNELVDYHRSTSVSRNQQIFLRDIEQVPQQPKYVQALFDFDPQEDGELGFRRGDFIHVMDNSDPNWWKGACHGQTGMFPRNYFTPVNRNV	T159K:V210F	-1.06165272732097	973.8473518145684	-118.58705841004848	-2.3506456795385327	-1.0	T1F:V52F	-112.21883265139508
183	MEAIAKYDFKATADDELSFKRGDILKVLNEECDQNWYKAELNGKDGFIPKNYIEMKPHPWFFGKIPRAKAEEMLSKQRHDGAFLIRESESAPGDFSLSVKFGNDVQHFKVLRDGAGKYFLWVVKFNSLNELVDYHRSTSVSRNQQIFLRDIEQVPQQPKYVQALFDFDPQEDGELGFRRGDFIHVMDNSDPNWWKGACHGQTGMFPRNCVTPVNRNV	T159K:Y209C	-0.0767483789603839	974.9417886113032	-118.19310389459132	-2.2713429079217424	-4.0	T1C:Y51C	-88.69867992455195
184	MEAIAKYDFKATADDELSFKRGDILKVLNEECDQNWYKAELNGKDGFIPKNYIEMKPHPWFFGKIPRAKAEEMLSKQRHDGAFLIRESESAPGDFSLSVKFGNDVQHFKVLRDGAGKYFLWVVKFNSLNELVDYHRSTSVSRNQQIFLRDIEQVPQQPKYVQALFDFDPQEDGELGFRRGDFIHVMDNSDPNWWKGACHGQTGMFPRNWVTPVNRNV	T159K:Y209W	-0.15039354288535	974.1492306639866	-115.7417771667242	-2.2856957387115995	2.0	T1W:Y51W	-53.45185661369992
185	MEAIAKYDFKATADDELSFKRGDILKVLNEECDQNWYKAELNGKDGFIPKNYIEMKPHPWFFGKIPRAKAEEMLSKQRHDGAFLIRESESAPGDFSLSVKFGNDVQHFKVLRDGAGKYFLWVVKFNSLNELVDYHRSTSVSRNQQIFLRDIEQVPQQPKYVQALFDFDPQEDGELGFRRGDFIHVMDNSDPNWWKGACHGQTGMFPRRYVTPVNRNV	T159K:N208R	0.177414252256792	976.4576986127622	-116.30616007745266	-2.2827182058560647	-1.0	T1R:N50R	-55.177499766582244
186	MEAIAKYDFKATADDELSFKRGDILKVLNEECDQNWYKAELNGKDGFIPKNYIEMKPHPWFFGKIPRAKAEEMLSKQRHDGAFLIRESESAPGDFSLSVKFGNDVQHFKVLRDGAGKYFLWVVKFNSLNELVDYHRSTSVSRNQQIFLRDIEQVPQQPKYVQALFDFDPQEDGELGFRRGDFIHVMDNSDPNWWKGACHGQTGMFPRMYVTPVNRNV	T159K:N208M	-0.006284830217116	974.567818958434	-117.47238193452358	-2.308998237221928	-3.0	T1M:N50M	-58.11128966354727
187	MEAIAKYDFKATADDELSFKRGDILKVLNEECDQNWYKAELNGKDGFIPKNYIEMKPHPWFFGKIPRAKAEEMLSKQRHDGAFLIRESESAPGDFSLSVKFGNDVQHFKVLRDGAGKYFLWVVKFNSLNELVDYHRSTSVSRNQQIFLRDIEQVPQQPKYVQALFDFDPQEDGELGFRRGDFIHVMDNSDPNWWKGACHGQTGMFPRDYVTPVNRNV	T159K:N208D	0.0144170119419145	976.5361035960536	-115.28158508241177	-2.2572145623675848	1.0	T1D:N50D	-15.752571578258268
188	MEAIAKYDFKATADDELSFKRGDILKVLNEECDQNWYKAELNGKDGFIPKNYIEMKPHPWFFGKIPRAKAEEMLSKQRHDGAFLIRESESAPGDFSLSVKFGNDVQHFKVLRDGAGKYFLWVVKFNSLNELVDYHRSTSVSRNQQIFLRDIEQVPQQPKYVQALFDFDPQEDGELGFRRGDFIHVMDNSDPNWWKGACHGQTGMFPREYVTPVNRNV	T159K:N208E	0.161101780707016	977.53106918273	-116.0976418107748	-2.2687183962029924	-1.0	T1E:N50E	-36.74946095489859
189	MEAIAKYDFKATADDELSFKRGDILKVLNEECDQNWYKAELNGKDGFIPKNYIEMKPHPWFFGKIPRAKAEEMLSKQRHDGAFLIRESESAPGDFSLSVKFGNDVQHFKVLRDGAGKYFLWVVKFNSLNELVDYHRSTSVSRNQQIFLRDIEQVPQQPKYVQALFDFDPQEDGELGFRRGDFIHVMDNSDPNWWKGACHGQTGMFPRAYVTPVNRNV	T159K:N208A	0.0303426928295369	978.7940104721428	-117.01798282563686	-2.2972761251158635	-2.0	T1A:N50A	-65.3241888239324
190	MEAIAKYDFKATADDELSFKRGDILKVLNEECDQNWYKAELNGKDGFIPKNYIEMKPHPWFFGKIPRAKAEEMLSKQRHDGAFLIRESESAPGDFSLSVKFGNDVQHFKVLRDGAGKYFLWVVKFNSLNELVDYHRSTSVSRNQQIFLRDIEQVPQQPKYVQALFDFDPQEDGELGFRRGDFIHVMDNSDPNWWKGACHGQTGMFPRGYVTPVNRNV	T159K:N208G	0.0495698815135087	976.4449499497832	-117.20504127442835	-2.29059510311838	-1.0	T1G:N50G	-74.59026662849783
191	MEAIAKYDFKATADDELSFKRGDILKVLNEECDQNWYKAELNGKDGFIPKNYIEMKPHPWFFGKIPRAKAEEMLSKQRHDGAFLIRESESAPGDFSLSVKFGNDVQHFKVLRDGAGKYFLWVVKFNSLNELVDYHRSTSVSRNQQIFLRDIEQVPQQPKYVQALFDFDPQEDGELGFRRGDFIHVMDNSDPNWWKGACHGQTGMFPRVYVTPVNRNV	T159K:N208V	0.0600620691725776	974.567818958434	-117.16364823281764	-2.3198699951171875	-4.0	T1V:N50V	-87.13337714218495
192	MEAIAKYDFKATADDELSFKRGDILKVLNEECDQNWYKAELNGKDGFIPKNYIEMKPHPWFFGKIPRAKAEEMLSKQRHDGAFLIRESESAPGDFSLSVKFGNDVQHFKVLRDGAGKYFLWVVKFNSLNELVDYHRSTSVSRNQQIFLRDIEQVPQQPKYVQALFDFDPQEDGELGFRRGDFIHVMDNSDPNWWKGACHGQTGMFPRWYVTPVNRNV	T159K:N208W	0.0076979430755774	974.567818958434	-116.85336576402187	-2.361764164294226	-5.0	T1W:N50W	-97.28861071609853
193	MEAIAKYDFKATADDELSFKRGDILKVLNEECDQNWYKAELNGKDGFIPKNYIEMKPHPWFFGKIPRAKAEEMLSKQRHDGAFLIRESESAPGDFSLSVKFGNDVQHFKVLRDGAGKYFLWVVKFNSLNELVDYHRSTSVSRNQQIFLRDIEQVPQQPKYVQALFDFDPQEDGELGFRRGDFIHVMDNSDPNWWKGACHGQTGMFPRLYVTPVNRNV	T159K:N208L	-0.0163068030346564	974.567818958434	-116.88879333436488	-2.303774817515228	-4.0	T1L:N50L	-89.33922545456288
194	MEAIAKYDFKATADDELSFKRGDILKVLNEECDQNWYKAELNGKDGFIPKNYIEMKPHPWFFGKIPRAKAEEMLSKQRHDGAFLIRESESAPGDFSLSVKFGNDVQHFKVLRDGAGKYFLWVVKFNSLNELVDYHRSTSVSRNQQIFLRDIEQVPQQPKYVQALFDFDPQEDGELGFRRGDFIHVMDNSDPNWWKGACHGQTGMFPENYVTPVNRNV	T159K:R207E	-0.806111855816516	977.4755420676564	-118.40766642987728	-2.3036721439684853	-1.0	T1E:R49E	-37.117531627986374
195	MEAIAKYDFKATADDELSFKRGDILKVLNEECDQNWYKAELNGKDGFIPKNYIEMKPHPWFFGKIPRAKAEEMLSKQRHDGAFLIRESESAPGDFSLSVKFGNDVQHFKVLRDGAGKYFLWVVKFNSLNELVDYHRSTSVSRNQQIFLRDIEQVPQQPKYVQALFDFDPQEDGELGFRRGDFIHVMDNSDPNWWKGACHGQTGMFPGNYVTPVNRNV	T159K:R207G	-0.308695813792305	975.6938875271962	-117.91737340390682	-2.3136919959116797	-3.0	T1G:R49G	-95.4603816932177
196	MEAIAKYDFKATADDELSFKRGDILKVLNEECDQNWYKAELNGKDGFIPKNYIEMKPHPWFFGKIPRAKAEEMLSKQRHDGAFLIRESESAPGDFSLSVKFGNDVQHFKVLRDGAGKYFLWVVKFNSLNELVDYHRSTSVSRNQQIFLRDIEQVPQQPKYVQALFDFDPQEDGELGFRRGDFIHVMDNSDPNWWKGACHGQTGMFPVNYVTPVNRNV	T159K:R207V	0.151382049893544	979.419137536196	-117.62875960767268	-2.305089659610037	-3.0	T1V:R49V	-28.177063984248587
197	MEAIAKYDFKATADDELSFKRGDILKVLNEECDQNWYKAELNGKDGFIPKNYIEMKPHPWFFGKIPRAKAEEMLSKQRHDGAFLIRESESAPGDFSLSVKFGNDVQHFKVLRDGAGKYFLWVVKFNSLNELVDYHRSTSVSRNQQIFLRDIEQVPQQPKYVQALFDFDPQEDGELGFRRGDFIHVMDNSDPNWWKGACHGQTGMFPSNYVTPVNRNV	T159K:R207S	0.354873056304136	981.2303979778126	-114.75878189504148	-2.26526628914526	-2.0	T1S:R49S	-28.425805563304372
198	MEAIAKYDFKATADDELSFKRGDILKVLNEECDQNWYKAELNGKDGFIPKNYIEMKPHPWFFGKIPRAKAEEMLSKQRHDGAFLIRESESAPGDFSLSVKFGNDVQHFKVLRDGAGKYFLWVVKFNSLNELVDYHRSTSVSRNQQIFLRDIEQVPQQPKYVQALFDFDPQEDGELGFRRGDFIHVMDNSDPNWWKGACHGQTGMFPCNYVTPVNRNV	T159K:R207C	0.0894586695691762	978.4965881238104	-118.00429318845272	-2.3411435919292902	-4.0	T1C:R49C	-58.42416400370355
199	MEAIAKYDFKATADDELSFKRGDILKVLNEECDQNWYKAELNGKDGFIPKNYIEMKPHPWFFGKIPRAKAEEMLSKQRHDGAFLIRESESAPGDFSLSVKFGNDVQHFKVLRDGAGKYFLWVVKFNSLNELVDYHRSTSVSRNQQIFLRDIEQVPQQPKYVQALFDFDPQEDGELGFRRGDFIHVMDNSDPNWWKGACHGQTGMFPWNYVTPVNRNV	T159K:R207W	-0.7421503775974009	975.6938875271962	-118.10480235517024	-2.3204423290188028	-3.0	T1W:R49W	-86.74753288683647
200	MEAIAKYDFKATADDELSFKRGDILKVLNEECDQNWYKAELNGKDGFIPKNYIEMKPHPWFFGKIPRAKAEEMLSKQRHDGAFLIRESESAPGDFSLSVKFGNDVQHFKVLRDGAGKYFLWVVKFNSLNELVDYHRSTSVSRNQQIFLRDIEQVPQQPKYVQALFDFDPQEDGELGFRRGDFIHVMDNSDPNWWKGACHGQTGMFPFNYVTPVNRNV	T159K:R207F	-0.822571366785145	977.821815586959	-118.09330008924007	-2.298557863397113	-3.0	T1F:R49F	-69.56487130579706
201	MEAIAKYDFKATADDELSFKRGDILKVLNEECDQNWYKAELNGKDGFIPKNYIEMKPHPWFFGKIPRAKAEEMLSKQRHDGAFLIRESESAPGDFSLSVKFGNDVQHFKVLRDGAGKYFLWVVKFNSLNELVDYHRSTSVSRNQQIFLRDIEQVPQQPKYVQALFDFDPQEDGELGFRRGDFIHVMDNSDPNWWKGACHGQTGMFPLNYVTPVNRNV	T159K:R207L	-0.7578988660536089	976.3901180388768	-117.29308007657528	-2.2839327020160223	-3.0	T1L:R49L	-74.5650106852984
202	MEAIAKYDFKATADDELSFKRGDILKVLNEECDQNWYKAELNGKDGFIPKNYIEMKPHPWFFGKIPRAKAEEMLSKQRHDGAFLIRESESAPGDFSLSVKFGNDVQHFKVLRDGAGKYFLWVVKFNSLNELVDYHRSTSVSRNQQIFLRDIEQVPQQPKYVQALFDFDPQEDGELGFRRGDFIHVMDNSDPNWWKGACHGQTGMFGRNYVTPVNRNV	T159K:P206G	-0.9488780826769108	973.3085943293818	-120.25441184639932	-2.4510296320511125	-3.0	T1G:P48G	-162.98979388834886
203	MEAIAKYDFKATADDELSFKRGDILKVLNEECDQNWYKAELNGKDGFIPKNYIEMKPHPWFFGKIPRAKAEEMLSKQRHDGAFLIRESESAPGDFSLSVKFGNDVQHFKVLRDGAGKYFLWVVKFNSLNELVDYHRSTSVSRNQQIFLRDIEQVPQQPKYVQALFDFDPQEDGELGFRRGDFIHVMDNSDPNWWKGACHGQTGLFPRNYVTPVNRNV	T159K:M204L	0.018986253791826	980.6292945206596	-114.99974547326563	-2.261659007961468	1.0	T1L:M46L	-60.679267609866734
204	MEAIAKYDFKATADDELSFKRGDILKVLNEECDQNWYKAELNGKDGFIPKNYIEMKPHPWFFGKIPRAKAEEMLSKQRHDGAFLIRESESAPGDFSLSVKFGNDVQHFKVLRDGAGKYFLWVVKFNSLNELVDYHRSTSVSRNQQIFLRDIEQVPQQPKYVQALFDFDPQEDGELGFRRGDFIHVMDNSDPNWWKGACHGQTGGFPRNYVTPVNRNV	T159K:M204G	-0.238768769320489	975.26213329226	-117.03446684777737	-2.304240339893406	-3.0	T1G:M46G	-83.72973185852396
205	MEAIAKYDFKATADDELSFKRGDILKVLNEECDQNWYKAELNGKDGFIPKNYIEMKPHPWFFGKIPRAKAEEMLSKQRHDGAFLIRESESAPGDFSLSVKFGNDVQHFKVLRDGAGKYFLWVVKFNSLNELVDYHRSTSVSRNQQIFLRDIEQVPQQPKYVQALFDFDPQEDGELGFRRGDFIHVMDNSDPNWWKGACHGQTGVFPRNYVTPVNRNV	T159K:M204V	-0.0074438096817685	979.5772365355632	-115.43196235597134	-2.2645801608845337	0.0	T1V:M46V	-24.713582623752245
206	MEAIAKYDFKATADDELSFKRGDILKVLNEECDQNWYKAELNGKDGFIPKNYIEMKPHPWFFGKIPRAKAEEMLSKQRHDGAFLIRESESAPGDFSLSVKFGNDVQHFKVLRDGAGKYFLWVVKFNSLNELVDYHRSTSVSRNQQIFLRDIEQVPQQPKYVQALFDFDPQEDGELGFRRGDFIHVMDNSDPNWWKGACHGQTGYFPRNYVTPVNRNV	T159K:M204Y	-0.0468895352556908	978.7106558477	-113.6644452661276	-2.2172693802138506	-1.0	T1Y:M46Y	-89.68728753403056
207	MEAIAKYDFKATADDELSFKRGDILKVLNEECDQNWYKAELNGKDGFIPKNYIEMKPHPWFFGKIPRAKAEEMLSKQRHDGAFLIRESESAPGDFSLSVKFGNDVQHFKVLRDGAGKYFLWVVKFNSLNELVDYHRSTSVSRNQQIFLRDIEQVPQQPKYVQALFDFDPQEDGELGFRRGDFIHVMDNSDPNWWKGACHGQTGSFPRNYVTPVNRNV	T159K:M204S	-0.0685790134290775	977.398022439168	-115.50541697442532	-2.2544928081965043	-3.0	T1S:M46S	-48.72142473533977
208	MEAIAKYDFKATADDELSFKRGDILKVLNEECDQNWYKAELNGKDGFIPKNYIEMKPHPWFFGKIPRAKAEEMLSKQRHDGAFLIRESESAPGDFSLSVKFGNDVQHFKVLRDGAGKYFLWVVKFNSLNELVDYHRSTSVSRNQQIFLRDIEQVPQQPKYVQALFDFDPQEDGELGFRRGDFIHVMDNSDPNWWKGACHGQTVMFPRNYVTPVNRNV	T159K:G203V	-0.860339336973591	972.779749094908	-120.7584215849638	-2.4759994765459483	-4.0	T1V:G45V	-128.38873316409044
209	MEAIAKYDFKATADDELSFKRGDILKVLNEECDQNWYKAELNGKDGFIPKNYIEMKPHPWFFGKIPRAKAEEMLSKQRHDGAFLIRESESAPGDFSLSVKFGNDVQHFKVLRDGAGKYFLWVVKFNSLNELVDYHRSTSVSRNQQIFLRDIEQVPQQPKYVQALFDFDPQEDGELGFRRGDFIHVMDNSDPNWWKGACHGQTYMFPRNYVTPVNRNV	T159K:G203Y	-0.88305510549704	972.6308650602338	-120.79855458438396	-2.469760700807733	-4.0	T1Y:G45Y	-90.47166291834765
210	MEAIAKYDFKATADDELSFKRGDILKVLNEECDQNWYKAELNGKDGFIPKNYIEMKPHPWFFGKIPRAKAEEMLSKQRHDGAFLIRESESAPGDFSLSVKFGNDVQHFKVLRDGAGKYFLWVVKFNSLNELVDYHRSTSVSRNQQIFLRDIEQVPQQPKYVQALFDFDPQEDGELGFRRGDFIHVMDNSDPNWWKGACHGQTCMFPRNYVTPVNRNV	T159K:G203C	-0.713239223049494	972.6308650602338	-120.7663437575102	-2.454217684471001	-4.0	T1C:G45C	-102.1633292353337
211	MEAIAKYDFKATADDELSFKRGDILKVLNEECDQNWYKAELNGKDGFIPKNYIEMKPHPWFFGKIPRAKAEEMLSKQRHDGAFLIRESESAPGDFSLSVKFGNDVQHFKVLRDGAGKYFLWVVKFNSLNELVDYHRSTSVSRNQQIFLRDIEQVPQQPKYVQALFDFDPQEDGELGFRRGDFIHVMDNSDPNWWKGACHGQTWMFPRNYVTPVNRNV	T159K:G203W	-0.967784657797458	972.6308650602338	-120.7873088568449	-2.4934242377846934	-3.0	T1W:G45W	-108.18846937777451
212	MEAIAKYDFKATADDELSFKRGDILKVLNEECDQNWYKAELNGKDGFIPKNYIEMKPHPWFFGKIPRAKAEEMLSKQRHDGAFLIRESESAPGDFSLSVKFGNDVQHFKVLRDGAGKYFLWVVKFNSLNELVDYHRSTSVSRNQQIFLRDIEQVPQQPKYVQALFDFDPQEDGELGFRRGDFIHVMDNSDPNWWKGACHGQTFMFPRNYVTPVNRNV	T159K:G203F	-0.972876446332688	972.6308650602338	-120.7659956663847	-2.4564467607918434	-4.0	T1F:G45F	-92.88326408030443
213	MEAIAKYDFKATADDELSFKRGDILKVLNEECDQNWYKAELNGKDGFIPKNYIEMKPHPWFFGKIPRAKAEEMLSKQRHDGAFLIRESESAPGDFSLSVKFGNDVQHFKVLRDGAGKYFLWVVKFNSLNELVDYHRSTSVSRNQQIFLRDIEQVPQQPKYVQALFDFDPQEDGELGFRRGDFIHVMDNSDPNWWKGACHGQRGMFPRNYVTPVNRNV	T159K:T202R	-0.254903732349356	979.5819374020402	-116.95793615281582	-2.28907905190678	-2.0	T1R:T44R	-29.584877013714443
214	MEAIAKYDFKATADDELSFKRGDILKVLNEECDQNWYKAELNGKDGFIPKNYIEMKPHPWFFGKIPRAKAEEMLSKQRHDGAFLIRESESAPGDFSLSVKFGNDVQHFKVLRDGAGKYFLWVVKFNSLNELVDYHRSTSVSRNQQIFLRDIEQVPQQPKYVQALFDFDPQEDGELGFRRGDFIHVMDNSDPNWWKGACHGQIGMFPRNYVTPVNRNV	T159K:T202I	0.0671182704992743	979.6877367749884	-117.4770182222128	-2.2845660710738875	-2.0	T1I:T44I	-53.22570493176711
215	MEAIAKYDFKATADDELSFKRGDILKVLNEECDQNWYKAELNGKDGFIPKNYIEMKPHPWFFGKIPRAKAEEMLSKQRHDGAFLIRESESAPGDFSLSVKFGNDVQHFKVLRDGAGKYFLWVVKFNSLNELVDYHRSTSVSRNQQIFLRDIEQVPQQPKYVQALFDFDPQEDGELGFRRGDFIHVMDNSDPNWWKGACHGQMGMFPRNYVTPVNRNV	T159K:T202M	-0.025672269531579	977.930671742045	-117.36643086373806	-2.2897651801675054	-2.0	T1M:T44M	-22.069587635548242
216	MEAIAKYDFKATADDELSFKRGDILKVLNEECDQNWYKAELNGKDGFIPKNYIEMKPHPWFFGKIPRAKAEEMLSKQRHDGAFLIRESESAPGDFSLSVKFGNDVQHFKVLRDGAGKYFLWVVKFNSLNELVDYHRSTSVSRNQQIFLRDIEQVPQQPKYVQALFDFDPQEDGELGFRRGDFIHVMDNSDPNWWKGACHGQQGMFPRNYVTPVNRNV	T159K:T202Q	0.105017473923399	978.9596995218062	-116.35090766847134	-2.2738634529760327	-2.0	T1Q:T44Q	-22.140349959881426
217	MEAIAKYDFKATADDELSFKRGDILKVLNEECDQNWYKAELNGKDGFIPKNYIEMKPHPWFFGKIPRAKAEEMLSKQRHDGAFLIRESESAPGDFSLSVKFGNDVQHFKVLRDGAGKYFLWVVKFNSLNELVDYHRSTSVSRNQQIFLRDIEQVPQQPKYVQALFDFDPQEDGELGFRRGDFIHVMDNSDPNWWKGACHGQPGMFPRNYVTPVNRNV	T159K:T202P	-1.11805510671815	975.2976404993016	-116.34224186837672	-2.3209016444319386	-2.0	T1P:T44P	-82.45054762318861
218	MEAIAKYDFKATADDELSFKRGDILKVLNEECDQNWYKAELNGKDGFIPKNYIEMKPHPWFFGKIPRAKAEEMLSKQRHDGAFLIRESESAPGDFSLSVKFGNDVQHFKVLRDGAGKYFLWVVKFNSLNELVDYHRSTSVSRNQQIFLRDIEQVPQQPKYVQALFDFDPQEDGELGFRRGDFIHVMDNSDPNWWKGACHGQLGMFPRNYVTPVNRNV	T159K:T202L	-0.3340949195022589	978.6866845850208	-117.73855577409267	-2.311717405157574	-2.0	T1L:T44L	-57.103160786183004
219	MEAIAKYDFKATADDELSFKRGDILKVLNEECDQNWYKAELNGKDGFIPKNYIEMKPHPWFFGKIPRAKAEEMLSKQRHDGAFLIRESESAPGDFSLSVKFGNDVQHFKVLRDGAGKYFLWVVKFNSLNELVDYHRSTSVSRNQQIFLRDIEQVPQQPKYVQALFDFDPQEDGELGFRRGDFIHVMDNSDPNWWKGACHGQEGMFPRNYVTPVNRNV	T159K:T202E	0.1702200689925069	980.0147947737833	-114.80928824841976	-2.2490888692564885	-2.0	T1E:T44E	-22.787077188046105
220	MEAIAKYDFKATADDELSFKRGDILKVLNEECDQNWYKAELNGKDGFIPKNYIEMKPHPWFFGKIPRAKAEEMLSKQRHDGAFLIRESESAPGDFSLSVKFGNDVQHFKVLRDGAGKYFLWVVKFNSLNELVDYHRSTSVSRNQQIFLRDIEQVPQQPKYVQALFDFDPQEDGELGFRRGDFIHVMDNSDPNWWKGACHGQAGMFPRNYVTPVNRNV	T159K:T202A	-0.0818610745599566	977.9345047674932	-116.55320678651331	-2.293420048083289	-1.0	T1A:T44A	-41.73776414349808
221	MEAIAKYDFKATADDELSFKRGDILKVLNEECDQNWYKAELNGKDGFIPKNYIEMKPHPWFFGKIPRAKAEEMLSKQRHDGAFLIRESESAPGDFSLSVKFGNDVQHFKVLRDGAGKYFLWVVKFNSLNELVDYHRSTSVSRNQQIFLRDIEQVPQQPKYVQALFDFDPQEDGELGFRRGDFIHVMDNSDPNWWKGACHGQGGMFPRNYVTPVNRNV	T159K:T202G	-0.911673966048505	975.2976404993016	-117.01075612008572	-2.300430039228019	-3.0	T1G:T44G	-68.2306374783827
222	MEAIAKYDFKATADDELSFKRGDILKVLNEECDQNWYKAELNGKDGFIPKNYIEMKPHPWFFGKIPRAKAEEMLSKQRHDGAFLIRESESAPGDFSLSVKFGNDVQHFKVLRDGAGKYFLWVVKFNSLNELVDYHRSTSVSRNQQIFLRDIEQVPQQPKYVQALFDFDPQEDGELGFRRGDFIHVMDNSDPNWWKGACHGQVGMFPRNYVTPVNRNV	T159K:T202V	0.247077584239819	980.428466982824	-116.72327981889248	-2.2752496751688294	-1.0	T1V:T44V	-33.33882315114272
223	MEAIAKYDFKATADDELSFKRGDILKVLNEECDQNWYKAELNGKDGFIPKNYIEMKPHPWFFGKIPRAKAEEMLSKQRHDGAFLIRESESAPGDFSLSVKFGNDVQHFKVLRDGAGKYFLWVVKFNSLNELVDYHRSTSVSRNQQIFLRDIEQVPQQPKYVQALFDFDPQEDGELGFRRGDFIHVMDNSDPNWWKGACHGQSGMFPRNYVTPVNRNV	T159K:T202S	-0.185392837689566	979.823512174521	-115.79974184930325	-2.2773207325046347	1.0	T1S:T44S	-21.22957923367752
224	MEAIAKYDFKATADDELSFKRGDILKVLNEECDQNWYKAELNGKDGFIPKNYIEMKPHPWFFGKIPRAKAEEMLSKQRHDGAFLIRESESAPGDFSLSVKFGNDVQHFKVLRDGAGKYFLWVVKFNSLNELVDYHRSTSVSRNQQIFLRDIEQVPQQPKYVQALFDFDPQEDGELGFRRGDFIHVMDNSDPNWWKGACHGQCGMFPRNYVTPVNRNV	T159K:T202C	-0.21625155120857	978.3459033808948	-118.1939552873373	-2.3188523114737816	-2.0	T1C:T44C	-60.153646826298356
225	MEAIAKYDFKATADDELSFKRGDILKVLNEECDQNWYKAELNGKDGFIPKNYIEMKPHPWFFGKIPRAKAEEMLSKQRHDGAFLIRESESAPGDFSLSVKFGNDVQHFKVLRDGAGKYFLWVVKFNSLNELVDYHRSTSVSRNQQIFLRDIEQVPQQPKYVQALFDFDPQEDGELGFRRGDFIHVMDNSDPNWWKGACHGQWGMFPRNYVTPVNRNV	T159K:T202W	-0.5932906245147309	975.2976404993016	-118.51392827928066	-2.333614543332892	-4.0	T1W:T44W	-59.23082749799026
226	MEAIAKYDFKATADDELSFKRGDILKVLNEECDQNWYKAELNGKDGFIPKNYIEMKPHPWFFGKIPRAKAEEMLSKQRHDGAFLIRESESAPGDFSLSVKFGNDVQHFKVLRDGAGKYFLWVVKFNSLNELVDYHRSTSVSRNQQIFLRDIEQVPQQPKYVQALFDFDPQEDGELGFRRGDFIHVMDNSDPNWWKGACHGQFGMFPRNYVTPVNRNV	T159K:T202F	-0.277090838941223	977.6959888225184	-118.1474579423666	-2.3043502548993646	-2.0	T1F:T44F	-42.96417987302077
227	MEAIAKYDFKATADDELSFKRGDILKVLNEECDQNWYKAELNGKDGFIPKNYIEMKPHPWFFGKIPRAKAEEMLSKQRHDGAFLIRESESAPGDFSLSVKFGNDVQHFKVLRDGAGKYFLWVVKFNSLNELVDYHRSTSVSRNQQIFLRDIEQVPQQPKYVQALFDFDPQEDGELGFRRGDFIHVMDNSDPNWWKGACHGPTGMFPRNYVTPVNRNV	T159K:Q201P	-1.2683373979783998	977.1624467874764	-118.59555135667324	-2.410122111692267	-2.0	T1P:Q43P	-123.26818194718099
228	MEAIAKYDFKATADDELSFKRGDILKVLNEECDQNWYKAELNGKDGFIPKNYIEMKPHPWFFGKIPRAKAEEMLSKQRHDGAFLIRESESAPGDFSLSVKFGNDVQHFKVLRDGAGKYFLWVVKFNSLNELVDYHRSTSVSRNQQIFLRDIEQVPQQPKYVQALFDFDPQEDGELGFRRGDFIHVMDNSDPNWWKGACHGLTGMFPRNYVTPVNRNV	T159K:Q201L	-0.1143411800275219	978.0633095348212	-117.31323705613612	-2.3015917761851163	-3.0	T1L:Q43L	-61.81949644417502
229	MEAIAKYDFKATADDELSFKRGDILKVLNEECDQNWYKAELNGKDGFIPKNYIEMKPHPWFFGKIPRAKAEEMLSKQRHDGAFLIRESESAPGDFSLSVKFGNDVQHFKVLRDGAGKYFLWVVKFNSLNELVDYHRSTSVSRNQQIFLRDIEQVPQQPKYVQALFDFDPQEDGELGFRRGDFIHVMDNSDPNWWKGACHGETGMFPRNYVTPVNRNV	T159K:Q201E	0.0488648219019908	979.687773486793	-115.87373672425748	-2.2744875115863348	1.0	T1E:Q43E	-20.948236301848667
230	MEAIAKYDFKATADDELSFKRGDILKVLNEECDQNWYKAELNGKDGFIPKNYIEMKPHPWFFGKIPRAKAEEMLSKQRHDGAFLIRESESAPGDFSLSVKFGNDVQHFKVLRDGAGKYFLWVVKFNSLNELVDYHRSTSVSRNQQIFLRDIEQVPQQPKYVQALFDFDPQEDGELGFRRGDFIHVMDNSDPNWWKGACHGATGMFPRNYVTPVNRNV	T159K:Q201A	0.0293903655035922	978.3668796234024	-116.20620499551296	-2.2961141295352223	-2.0	T1A:Q43A	-48.000194409796975
231	MEAIAKYDFKATADDELSFKRGDILKVLNEECDQNWYKAELNGKDGFIPKNYIEMKPHPWFFGKIPRAKAEEMLSKQRHDGAFLIRESESAPGDFSLSVKFGNDVQHFKVLRDGAGKYFLWVVKFNSLNELVDYHRSTSVSRNQQIFLRDIEQVPQQPKYVQALFDFDPQEDGELGFRRGDFIHVMDNSDPNWWKGACHGGTGMFPRNYVTPVNRNV	T159K:Q201G	-0.3857007716114589	975.3235059516628	-116.97124563157558	-2.336628800731594	-3.0	T1G:Q43G	-85.89357729286887
232	MEAIAKYDFKATADDELSFKRGDILKVLNEECDQNWYKAELNGKDGFIPKNYIEMKPHPWFFGKIPRAKAEEMLSKQRHDGAFLIRESESAPGDFSLSVKFGNDVQHFKVLRDGAGKYFLWVVKFNSLNELVDYHRSTSVSRNQQIFLRDIEQVPQQPKYVQALFDFDPQEDGELGFRRGDFIHVMDNSDPNWWKGACHGVTGMFPRNYVTPVNRNV	T159K:Q201V	0.0486243494076277	978.7419279641008	-116.23382531106472	-2.2777182368908897	-4.0	T1V:Q43V	-50.63351488442161
233	MEAIAKYDFKATADDELSFKRGDILKVLNEECDQNWYKAELNGKDGFIPKNYIEMKPHPWFFGKIPRAKAEEMLSKQRHDGAFLIRESESAPGDFSLSVKFGNDVQHFKVLRDGAGKYFLWVVKFNSLNELVDYHRSTSVSRNQQIFLRDIEQVPQQPKYVQALFDFDPQEDGELGFRRGDFIHVMDNSDPNWWKGACHGYTGMFPRNYVTPVNRNV	T159K:Q201Y	-0.2240205430256781	977.0912328486784	-117.70141921937466	-2.310409287274894	-2.0	T1Y:Q43Y	-62.966605142066264
234	MEAIAKYDFKATADDELSFKRGDILKVLNEECDQNWYKAELNGKDGFIPKNYIEMKPHPWFFGKIPRAKAEEMLSKQRHDGAFLIRESESAPGDFSLSVKFGNDVQHFKVLRDGAGKYFLWVVKFNSLNELVDYHRSTSVSRNQQIFLRDIEQVPQQPKYVQALFDFDPQEDGELGFRRGDFIHVMDNSDPNWWKGACHGSTGMFPRNYVTPVNRNV	T159K:Q201S	-0.0738611211666629	978.503504712894	-116.04411159455776	-2.2923514156018268	-1.0	T1S:Q43S	-32.48898239464499
235	MEAIAKYDFKATADDELSFKRGDILKVLNEECDQNWYKAELNGKDGFIPKNYIEMKPHPWFFGKIPRAKAEEMLSKQRHDGAFLIRESESAPGDFSLSVKFGNDVQHFKVLRDGAGKYFLWVVKFNSLNELVDYHRSTSVSRNQQIFLRDIEQVPQQPKYVQALFDFDPQEDGELGFRRGDFIHVMDNSDPNWWKGACHGCTGMFPRNYVTPVNRNV	T159K:Q201C	0.100794847112368	977.6971301089698	-117.3749068826437	-2.333041950807733	-4.0	T1C:Q43C	-66.78259892792441
236	MEAIAKYDFKATADDELSFKRGDILKVLNEECDQNWYKAELNGKDGFIPKNYIEMKPHPWFFGKIPRAKAEEMLSKQRHDGAFLIRESESAPGDFSLSVKFGNDVQHFKVLRDGAGKYFLWVVKFNSLNELVDYHRSTSVSRNQQIFLRDIEQVPQQPKYVQALFDFDPQEDGELGFRRGDFIHVMDNSDPNWWKGACHGWTGMFPRNYVTPVNRNV	T159K:Q201W	-0.5298894193012871	975.3235059516628	-118.05647979676723	-2.3409416069418696	-3.0	T1W:Q43W	-94.82174249024129
237	MEAIAKYDFKATADDELSFKRGDILKVLNEECDQNWYKAELNGKDGFIPKNYIEMKPHPWFFGKIPRAKAEEMLSKQRHDGAFLIRESESAPGDFSLSVKFGNDVQHFKVLRDGAGKYFLWVVKFNSLNELVDYHRSTSVSRNQQIFLRDIEQVPQQPKYVQALFDFDPQEDGELGFRRGDFIHVMDNSDPNWWKGACHGFTGMFPRNYVTPVNRNV	T159K:Q201F	-0.208373349462087	976.9162166711658	-117.9406536668539	-2.3164080603648043	-5.0	T1F:Q43F	-62.88470573754049
238	MEAIAKYDFKATADDELSFKRGDILKVLNEECDQNWYKAELNGKDGFIPKNYIEMKPHPWFFGKIPRAKAEEMLSKQRHDGAFLIRESESAPGDFSLSVKFGNDVQHFKVLRDGAGKYFLWVVKFNSLNELVDYHRSTSVSRNQQIFLRDIEQVPQQPKYVQALFDFDPQEDGELGFRRGDFIHVMDNSDPNWWKGACHVQTGMFPRNYVTPVNRNV	T159K:G200V	-0.851515306402996	978.1029791159644	-118.86404238641262	-2.3564776404429293	-4.0	T1V:G42V	-91.71451240819056
239	MEAIAKYDFKATADDELSFKRGDILKVLNEECDQNWYKAELNGKDGFIPKNYIEMKPHPWFFGKIPRAKAEEMLSKQRHDGAFLIRESESAPGDFSLSVKFGNDVQHFKVLRDGAGKYFLWVVKFNSLNELVDYHRSTSVSRNQQIFLRDIEQVPQQPKYVQALFDFDPQEDGELGFRRGDFIHVMDNSDPNWWKGACHWQTGMFPRNYVTPVNRNV	T159K:G200W	-0.857103890648507	975.3040669662488	-118.85825787484646	-2.3414642851231457	-3.0	T1W:G42W	-84.73387628834804
240	MEAIAKYDFKATADDELSFKRGDILKVLNEECDQNWYKAELNGKDGFIPKNYIEMKPHPWFFGKIPRAKAEEMLSKQRHDGAFLIRESESAPGDFSLSVKFGNDVQHFKVLRDGAGKYFLWVVKFNSLNELVDYHRSTSVSRNQQIFLRDIEQVPQQPKYVQALFDFDPQEDGELGFRRGDFIHVMDNSDPNWWKGACHLQTGMFPRNYVTPVNRNV	T159K:G200L	-1.1577796278214698	975.3659911643472	-118.27340851724148	-2.324191335904396	-4.0	T1L:G42L	-76.19429422658047
241	MEAIAKYDFKATADDELSFKRGDILKVLNEECDQNWYKAELNGKDGFIPKNYIEMKPHPWFFGKIPRAKAEEMLSKQRHDGAFLIRESESAPGDFSLSVKFGNDVQHFKVLRDGAGKYFLWVVKFNSLNELVDYHRSTSVSRNQQIFLRDIEQVPQQPKYVQALFDFDPQEDGELGFRRGDFIHVMDNSDPNWWKGACRGQTGMFPRNYVTPVNRNV	T159K:H199R	0.0776852040468421	980.0840735398132	-115.78875289857388	-2.2375705525026484	-1.0	T1R:H41R	-21.938938741409945
242	MEAIAKYDFKATADDELSFKRGDILKVLNEECDQNWYKAELNGKDGFIPKNYIEMKPHPWFFGKIPRAKAEEMLSKQRHDGAFLIRESESAPGDFSLSVKFGNDVQHFKVLRDGAGKYFLWVVKFNSLNELVDYHRSTSVSRNQQIFLRDIEQVPQQPKYVQALFDFDPQEDGELGFRRGDFIHVMDNSDPNWWKGACLGQTGMFPRNYVTPVNRNV	T159K:H199L	-1.10525010203215	978.5675333716435	-117.29266105592252	-2.2781369484077065	-3.0	T1L:H41L	-70.2563152835013
243	MEAIAKYDFKATADDELSFKRGDILKVLNEECDQNWYKAELNGKDGFIPKNYIEMKPHPWFFGKIPRAKAEEMLSKQRHDGAFLIRESESAPGDFSLSVKFGNDVQHFKVLRDGAGKYFLWVVKFNSLNELVDYHRSTSVSRNQQIFLRDIEQVPQQPKYVQALFDFDPQEDGELGFRRGDFIHVMDNSDPNWWKGACEGQTGMFPRNYVTPVNRNV	T159K:H199E	-0.299135634350533	978.4497137814078	-117.32907901704311	-2.277142023636123	-1.0	T1E:H41E	-43.469015364372886
244	MEAIAKYDFKATADDELSFKRGDILKVLNEECDQNWYKAELNGKDGFIPKNYIEMKPHPWFFGKIPRAKAEEMLSKQRHDGAFLIRESESAPGDFSLSVKFGNDVQHFKVLRDGAGKYFLWVVKFNSLNELVDYHRSTSVSRNQQIFLRDIEQVPQQPKYVQALFDFDPQEDGELGFRRGDFIHVMDNSDPNWWKGACGGQTGMFPRNYVTPVNRNV	T159K:H199G	-0.288660116053032	979.5581727290293	-115.40132389962672	-2.2736979339082364	-3.0	T1G:H41G	-58.115439228737515
245	MEAIAKYDFKATADDELSFKRGDILKVLNEECDQNWYKAELNGKDGFIPKNYIEMKPHPWFFGKIPRAKAEEMLSKQRHDGAFLIRESESAPGDFSLSVKFGNDVQHFKVLRDGAGKYFLWVVKFNSLNELVDYHRSTSVSRNQQIFLRDIEQVPQQPKYVQALFDFDPQEDGELGFRRGDFIHVMDNSDPNWWKGACWGQTGMFPRNYVTPVNRNV	T159K:H199W	-0.274353830956466	977.5373369512154	-117.8365882486105	-2.3234366724046613	-4.0	T1W:H41W	-80.38080268355625
246	MEAIAKYDFKATADDELSFKRGDILKVLNEECDQNWYKAELNGKDGFIPKNYIEMKPHPWFFGKIPRAKAEEMLSKQRHDGAFLIRESESAPGDFSLSVKFGNDVQHFKVLRDGAGKYFLWVVKFNSLNELVDYHRSTSVSRNQQIFLRDIEQVPQQPKYVQALFDFDPQEDGELGFRRGDFIHVMDNSDPNWWKGAWHGQTGMFPRNYVTPVNRNV	T159K:C198W	-0.798363539409754	974.9653130457182	-118.79054461419582	-2.3318954726396983	-6.0	T1W:C40W	-111.8754303261772
247	MEAIAKYDFKATADDELSFKRGDILKVLNEECDQNWYKAELNGKDGFIPKNYIEMKPHPWFFGKIPRAKAEEMLSKQRHDGAFLIRESESAPGDFSLSVKFGNDVQHFKVLRDGAGKYFLWVVKFNSLNELVDYHRSTSVSRNQQIFLRDIEQVPQQPKYVQALFDFDPQEDGELGFRRGDFIHVMDNSDPNWWKGWCHGQTGMFPRNYVTPVNRNV	T159K:A197W	-0.171862937877575	976.7952408752852	-115.32778488099576	-2.2771363339181674	-3.0	T1W:A39W	-86.15850504414222
248	MEAIAKYDFKATADDELSFKRGDILKVLNEECDQNWYKAELNGKDGFIPKNYIEMKPHPWFFGKIPRAKAEEMLSKQRHDGAFLIRESESAPGDFSLSVKFGNDVQHFKVLRDGAGKYFLWVVKFNSLNELVDYHRSTSVSRNQQIFLRDIEQVPQQPKYVQALFDFDPQEDGELGFRRGDFIHVMDNSDPNWWKVACHGQTGMFPRNYVTPVNRNV	T159K:G196V	-1.0864634012062	973.5347107493228	-120.6420337408781	-2.3971063646219544	-4.0	T1V:G38V	-227.85196568133287
249	MEAIAKYDFKATADDELSFKRGDILKVLNEECDQNWYKAELNGKDGFIPKNYIEMKPHPWFFGKIPRAKAEEMLSKQRHDGAFLIRESESAPGDFSLSVKFGNDVQHFKVLRDGAGKYFLWVVKFNSLNELVDYHRSTSVSRNQQIFLRDIEQVPQQPKYVQALFDFDPQEDGELGFRRGDFIHVMDNSDPNWWGGACHGQTGMFPRNYVTPVNRNV	T159K:K195G	-0.912080971716232	974.6855426516186	-117.49525748193264	-2.3341744633044232	-3.0	T1G:K37G	-77.47479460647388
250	MEAIAKYDFKATADDELSFKRGDILKVLNEECDQNWYKAELNGKDGFIPKNYIEMKPHPWFFGKIPRAKAEEMLSKQRHDGAFLIRESESAPGDFSLSVKFGNDVQHFKVLRDGAGKYFLWVVKFNSLNELVDYHRSTSVSRNQQIFLRDIEQVPQQPKYVQALFDFDPQEDGELGFRRGDFIHVMDNSDPMWWKGACHGQTGMFPRNYVTPVNRNV	T159K:N192M	-0.196823358463367	974.0957298085486	-117.11839877068996	-2.307479599774894	-3.0	T1M:N34M	-71.62988779720114
251	MEAIAKYDFKATADDELSFKRGDILKVLNEECDQNWYKAELNGKDGFIPKNYIEMKPHPWFFGKIPRAKAEEMLSKQRHDGAFLIRESESAPGDFSLSVKFGNDVQHFKVLRDGAGKYFLWVVKFNSLNELVDYHRSTSVSRNQQIFLRDIEQVPQQPKYVQALFDFDPQEDGELGFRRGDFIHVMDNSDDNWWKGACHGQTGMFPRNYVTPVNRNV	T159K:P191D	-0.249707715232145	979.0558383873076	-115.77082739770412	-2.2710884223550054	-2.0	T1D:P33D	-44.359190760174194
252	MEAIAKYDFKATADDELSFKRGDILKVLNEECDQNWYKAELNGKDGFIPKNYIEMKPHPWFFGKIPRAKAEEMLSKQRHDGAFLIRESESAPGDFSLSVKFGNDVQHFKVLRDGAGKYFLWVVKFNSLNELVDYHRSTSVSRNQQIFLRDIEQVPQQPKYVQALFDFDPQEDGELGFRRGDFIHVMDNSDGNWWKGACHGQTGMFPRNYVTPVNRNV	T159K:P191G	-0.259792886222171	976.0876105027136	-116.89060650765896	-2.330876495878575	-3.0	T1G:P33G	-69.54204114488641
253	MEAIAKYDFKATADDELSFKRGDILKVLNEECDQNWYKAELNGKDGFIPKNYIEMKPHPWFFGKIPRAKAEEMLSKQRHDGAFLIRESESAPGDFSLSVKFGNDVQHFKVLRDGAGKYFLWVVKFNSLNELVDYHRSTSVSRNQQIFLRDIEQVPQQPKYVQALFDFDPQEDGELGFRRGDFIHVMDNSDWNWWKGACHGQTGMFPRNYVTPVNRNV	T159K:P191W	-0.798315740112861	974.9319108215068	-118.20791231095792	-2.349378165552172	-4.0	T1W:P33W	-83.115119967976
254	MEAIAKYDFKATADDELSFKRGDILKVLNEECDQNWYKAELNGKDGFIPKNYIEMKPHPWFFGKIPRAKAEEMLSKQRHDGAFLIRESESAPGDFSLSVKFGNDVQHFKVLRDGAGKYFLWVVKFNSLNELVDYHRSTSVSRNQQIFLRDIEQVPQQPKYVQALFDFDPQEDGELGFRRGDFIHVMDNSGPNWWKGACHGQTGMFPRNYVTPVNRNV	T159K:D190G	-0.382411255196236	978.2913074221588	-115.53113923966885	-2.278271432650292	-2.0	T1G:D32G	-71.7184868886503
255	MEAIAKYDFKATADDELSFKRGDILKVLNEECDQNWYKAELNGKDGFIPKNYIEMKPHPWFFGKIPRAKAEEMLSKQRHDGAFLIRESESAPGDFSLSVKFGNDVQHFKVLRDGAGKYFLWVVKFNSLNELVDYHRSTSVSRNQQIFLRDIEQVPQQPKYVQALFDFDPQEDGELGFRRGDFIHVMDNSLPNWWKGACHGQTGMFPRNYVTPVNRNV	T159K:D190L	-0.935502647668716	976.1139034999078	-116.18091951310636	-2.332106250827595	-4.0	T1L:D32L	-92.63308091903056
256	MEAIAKYDFKATADDELSFKRGDILKVLNEECDQNWYKAELNGKDGFIPKNYIEMKPHPWFFGKIPRAKAEEMLSKQRHDGAFLIRESESAPGDFSLSVKFGNDVQHFKVLRDGAGKYFLWVVKFNSLNELVDYHRSTSVSRNQQIFLRDIEQVPQQPKYVQALFDFDPQEDGELGFRRGDFIHVEDNSDPNWWKGACHGQTGMFPRNYVTPVNRNV	T159K:M186E	-0.0386198458088991	980.660434655344	-115.77312456071375	-2.2524429579912604	-3.0	T1E:M28E	-41.95000778469299
257	MEAIAKYDFKATADDELSFKRGDILKVLNEECDQNWYKAELNGKDGFIPKNYIEMKPHPWFFGKIPRAKAEEMLSKQRHDGAFLIRESESAPGDFSLSVKFGNDVQHFKVLRDGAGKYFLWVVKFNSLNELVDYHRSTSVSRNQQIFLRDIEQVPQQPKYVQALFDFDPQEDGELGFRRGDFIHVADNSDPNWWKGACHGQTGMFPRNYVTPVNRNV	T159K:M186A	-0.704029142430428	979.8940599487624	-116.618120059371	-2.2788693702827065	-2.0	T1A:M28A	-86.7365864399359
258	MEAIAKYDFKATADDELSFKRGDILKVLNEECDQNWYKAELNGKDGFIPKNYIEMKPHPWFFGKIPRAKAEEMLSKQRHDGAFLIRESESAPGDFSLSVKFGNDVQHFKVLRDGAGKYFLWVVKFNSLNELVDYHRSTSVSRNQQIFLRDIEQVPQQPKYVQALFDFDPQEDGELGFRRGDFIHVGDNSDPNWWKGACHGQTGMFPRNYVTPVNRNV	T159K:M186G	-0.905438889917971	977.897447004004	-116.89144693315028	-2.32298899505098	-3.0	T1G:M28G	-100.73989845546939
259	MEAIAKYDFKATADDELSFKRGDILKVLNEECDQNWYKAELNGKDGFIPKNYIEMKPHPWFFGKIPRAKAEEMLSKQRHDGAFLIRESESAPGDFSLSVKFGNDVQHFKVLRDGAGKYFLWVVKFNSLNELVDYHRSTSVSRNQQIFLRDIEQVPQQPKYVQALFDFDPQEDGELGFRRGDFIHVVDNSDPNWWKGACHGQTGMFPRNYVTPVNRNV	T159K:M186V	0.115646582105768	982.7776013716584	-113.28395508229733	-2.2282906225172137	0.0	T1V:M28V	-46.734807122080085
260	MEAIAKYDFKATADDELSFKRGDILKVLNEECDQNWYKAELNGKDGFIPKNYIEMKPHPWFFGKIPRAKAEEMLSKQRHDGAFLIRESESAPGDFSLSVKFGNDVQHFKVLRDGAGKYFLWVVKFNSLNELVDYHRSTSVSRNQQIFLRDIEQVPQQPKYVQALFDFDPQEDGELGFRRGDFIHVWDNSDPNWWKGACHGQTGMFPRNYVTPVNRNV	T159K:M186W	-0.291206257590489	977.897447004004	-117.01167570054533	-2.310996104094942	-3.0	T1W:M28W	-72.49689317974305
261	MEAIAKYDFKATADDELSFKRGDILKVLNEECDQNWYKAELNGKDGFIPKNYIEMKPHPWFFGKIPRAKAEEMLSKQRHDGAFLIRESESAPGDFSLSVKFGNDVQHFKVLRDGAGKYFLWVVKFNSLNELVDYHRSTSVSRNQQIFLRDIEQVPQQPKYVQALFDFDPQEDGELGFRRGDFIHVLDNSDPNWWKGACHGQTGMFPRNYVTPVNRNV	T159K:M186L	0.148839570675543	984.7421737624908	-113.36244796216488	-2.2261031845868646	1.0	T1L:M28L	-26.56783067020632
262	MEAIAKYDFKATADDELSFKRGDILKVLNEECDQNWYKAELNGKDGFIPKNYIEMKPHPWFFGKIPRAKAEEMLSKQRHDGAFLIRESESAPGDFSLSVKFGNDVQHFKVLRDGAGKYFLWVVKFNSLNELVDYHRSTSVSRNQQIFLRDIEQVPQQPKYVQALFDFDPQEDGELGFRRGDFIHCMDNSDPNWWKGACHGQTGMFPRNYVTPVNRNV	T159K:V185C	-0.89681371399579	974.1118347763604	-119.3220959752798	-2.3189725714214777	-2.0	T1C:V27C	-105.98982279519684
263	MEAIAKYDFKATADDELSFKRGDILKVLNEECDQNWYKAELNGKDGFIPKNYIEMKPHPWFFGKIPRAKAEEMLSKQRHDGAFLIRESESAPGDFSLSVKFGNDVQHFKVLRDGAGKYFLWVVKFNSLNELVDYHRSTSVSRNQQIFLRDIEQVPQQPKYVQALFDFDPQEDGELGFRRGDFIGVMDNSDPNWWKGACHGQTGMFPRNYVTPVNRNV	T159K:H184G	-0.3916247926191379	979.130773962518	-117.23756228387356	-2.3558326333256088	-3.0	T1G:H26G	-77.9942591933171
264	MEAIAKYDFKATADDELSFKRGDILKVLNEECDQNWYKAELNGKDGFIPKNYIEMKPHPWFFGKIPRAKAEEMLSKQRHDGAFLIRESESAPGDFSLSVKFGNDVQHFKVLRDGAGKYFLWVVKFNSLNELVDYHRSTSVSRNQQIFLRDIEQVPQQPKYVQALFDFDPQEDGELGFRRGDFVHVMDNSDPNWWKGACHGQTGMFPRNYVTPVNRNV	T159K:I183V	-0.753852148703832	979.2955923086612	-114.65128599107264	-2.268147096795551	2.0	T1V:I25V	-53.48095285059892
265	MEAIAKYDFKATADDELSFKRGDILKVLNEECDQNWYKAELNGKDGFIPKNYIEMKPHPWFFGKIPRAKAEEMLSKQRHDGAFLIRESESAPGDFSLSVKFGNDVQHFKVLRDGAGKYFLWVVKFNSLNELVDYHRSTSVSRNQQIFLRDIEQVPQQPKYVQALFDFDPQEDGELGFRRGGFIHVMDNSDPNWWKGACHGQTGMFPRNYVTPVNRNV	T159K:D181G	-1.04937730316047	976.7730719660512	-119.99126471579076	-2.392435106180482	-2.0	T1G:D23G	-120.11388398768358
266	MEAIAKYDFKATADDELSFKRGDILKVLNEECDQNWYKAELNGKDGFIPKNYIEMKPHPWFFGKIPRAKAEEMLSKQRHDGAFLIRESESAPGDFSLSVKFGNDVQHFKVLRDGAGKYFLWVVKFNSLNELVDYHRSTSVSRNQQIFLRDIEQVPQQPKYVQALFDFDPQEDGELGFRRGVFIHVMDNSDPNWWKGACHGQTGMFPRNYVTPVNRNV	T159K:D181V	-0.498391017725372	976.6644760560348	-120.3362792879343	-2.375934924109508	-4.0	T1V:D23V	-176.8166561758702
267	MEAIAKYDFKATADDELSFKRGDILKVLNEECDQNWYKAELNGKDGFIPKNYIEMKPHPWFFGKIPRAKAEEMLSKQRHDGAFLIRESESAPGDFSLSVKFGNDVQHFKVLRDGAGKYFLWVVKFNSLNELVDYHRSTSVSRNQQIFLRDIEQVPQQPKYVQALFDFDPQEDGELGFRRGWFIHVMDNSDPNWWKGACHGQTGMFPRNYVTPVNRNV	T159K:D181W	-0.854455179243745	974.756850828423	-120.59089364111423	-2.3984307757878707	-5.0	T1W:D23W	-165.09408680560043
268	MEAIAKYDFKATADDELSFKRGDILKVLNEECDQNWYKAELNGKDGFIPKNYIEMKPHPWFFGKIPRAKAEEMLSKQRHDGAFLIRESESAPGDFSLSVKFGNDVQHFKVLRDGAGKYFLWVVKFNSLNELVDYHRSTSVSRNQQIFLRDIEQVPQQPKYVQALFDFDPQEDGELGFREGDFIHVMDNSDPNWWKGACHGQTGMFPRNYVTPVNRNV	T159K:R179E	0.173248094564493	974.048194526894	-115.8266457170248	-2.288470510709084	-1.0	T1E:R21E	-55.96980337328145
269	MEAIAKYDFKATADDELSFKRGDILKVLNEECDQNWYKAELNGKDGFIPKNYIEMKPHPWFFGKIPRAKAEEMLSKQRHDGAFLIRESESAPGDFSLSVKFGNDVQHFKVLRDGAGKYFLWVVKFNSLNELVDYHRSTSVSRNQQIFLRDIEQVPQQPKYVQALFDFDPQEDGELGFRAGDFIHVMDNSDPNWWKGACHGQTGMFPRNYVTPVNRNV	T159K:R179A	0.0728449569373021	978.1809448941684	-116.37083683907986	-2.29079036389367	-3.0	T1A:R21A	-47.539114467565526
270	MEAIAKYDFKATADDELSFKRGDILKVLNEECDQNWYKAELNGKDGFIPKNYIEMKPHPWFFGKIPRAKAEEMLSKQRHDGAFLIRESESAPGDFSLSVKFGNDVQHFKVLRDGAGKYFLWVVKFNSLNELVDYHRSTSVSRNQQIFLRDIEQVPQQPKYVQALFDFDPQEDGELGFRGGDFIHVMDNSDPNWWKGACHGQTGMFPRNYVTPVNRNV	T159K:R179G	-0.59423614997275	974.0618465996208	-118.3090926259756	-2.3601131115929554	-3.0	T1G:R21G	-117.0742930335445
271	MEAIAKYDFKATADDELSFKRGDILKVLNEECDQNWYKAELNGKDGFIPKNYIEMKPHPWFFGKIPRAKAEEMLSKQRHDGAFLIRESESAPGDFSLSVKFGNDVQHFKVLRDGAGKYFLWVVKFNSLNELVDYHRSTSVSRNQQIFLRDIEQVPQQPKYVQALFDFDPQEDGELGFRVGDFIHVMDNSDPNWWKGACHGQTGMFPRNYVTPVNRNV	T159K:R179V	-0.0770717985653443	977.1657190113336	-117.1802719682455	-2.2870708400920288	-3.0	T1V:R21V	-79.16120351976583
272	MEAIAKYDFKATADDELSFKRGDILKVLNEECDQNWYKAELNGKDGFIPKNYIEMKPHPWFFGKIPRAKAEEMLSKQRHDGAFLIRESESAPGDFSLSVKFGNDVQHFKVLRDGAGKYFLWVVKFNSLNELVDYHRSTSVSRNQQIFLRDIEQVPQQPKYVQALFDFDPQEDGELGFRSGDFIHVMDNSDPNWWKGACHGQTGMFPRNYVTPVNRNV	T159K:R179S	-0.309294791950722	978.0563364397758	-117.00620613992214	-2.305837081650556	-2.0	T1S:R21S	-63.69214014238548
273	MEAIAKYDFKATADDELSFKRGDILKVLNEECDQNWYKAELNGKDGFIPKNYIEMKPHPWFFGKIPRAKAEEMLSKQRHDGAFLIRESESAPGDFSLSVKFGNDVQHFKVLRDGAGKYFLWVVKFNSLNELVDYHRSTSVSRNQQIFLRDIEQVPQQPKYVQALFDFDPQEDGELGFRWGDFIHVMDNSDPNWWKGACHGQTGMFPRNYVTPVNRNV	T159K:R179W	-0.96181723204106	974.048194526894	-118.71033535897732	-2.3256903179621293	-3.0	T1W:R21W	-134.33716301149553
274	MEAIAKYDFKATADDELSFKRGDILKVLNEECDQNWYKAELNGKDGFIPKNYIEMKPHPWFFGKIPRAKAEEMLSKQRHDGAFLIRESESAPGDFSLSVKFGNDVQHFKVLRDGAGKYFLWVVKFNSLNELVDYHRSTSVSRNQQIFLRDIEQVPQQPKYVQALFDFDPQEDGELGFRFGDFIHVMDNSDPNWWKGACHGQTGMFPRNYVTPVNRNV	T159K:R179F	-0.809460630867198	974.2537008354712	-118.2439266294241	-2.3005813340009267	-3.0	T1F:R21F	-113.1770448607845
275	MEAIAKYDFKATADDELSFKRGDILKVLNEECDQNWYKAELNGKDGFIPKNYIEMKPHPWFFGKIPRAKAEEMLSKQRHDGAFLIRESESAPGDFSLSVKFGNDVQHFKVLRDGAGKYFLWVVKFNSLNELVDYHRSTSVSRNQQIFLRDIEQVPQQPKYVQALFDFDPQEDGELGFRLGDFIHVMDNSDPNWWKGACHGQTGMFPRNYVTPVNRNV	T159K:R179L	-0.7497864069856751	976.1561087346536	-117.55015240609646	-2.2990156270689885	-3.0	T1L:R21L	-88.26910490221213
276	MEAIAKYDFKATADDELSFKRGDILKVLNEECDQNWYKAELNGKDGFIPKNYIEMKPHPWFFGKIPRAKAEEMLSKQRHDGAFLIRESESAPGDFSLSVKFGNDVQHFKVLRDGAGKYFLWVVKFNSLNELVDYHRSTSVSRNQQIFLRDIEQVPQQPKYVQALFDFDPQEDGELGFGRGDFIHVMDNSDPNWWKGACHGQTGMFPRNYVTPVNRNV	T159K:R178G	-0.520821455618718	977.320705002171	-117.51170597970486	-2.3208915581137446	-3.0	T1G:R20G	-70.96117935153148
277	MEAIAKYDFKATADDELSFKRGDILKVLNEECDQNWYKAELNGKDGFIPKNYIEMKPHPWFFGKIPRAKAEEMLSKQRHDGAFLIRESESAPGDFSLSVKFGNDVQHFKVLRDGAGKYFLWVVKFNSLNELVDYHRSTSVSRNQQIFLRDIEQVPQQPKYVQALFDFDPQEDGELGFSRGDFIHVMDNSDPNWWKGACHGQTGMFPRNYVTPVNRNV	T159K:R178S	-0.0559913268355374	979.0249148829652	-115.63910280168056	-2.259808039261123	-2.0	T1S:R20S	-24.606941842757685
278	MEAIAKYDFKATADDELSFKRGDILKVLNEECDQNWYKAELNGKDGFIPKNYIEMKPHPWFFGKIPRAKAEEMLSKQRHDGAFLIRESESAPGDFSLSVKFGNDVQHFKVLRDGAGKYFLWVVKFNSLNELVDYHRSTSVSRNQQIFLRDIEQVPQQPKYVQALFDFDPQEDGELGFWRGDFIHVMDNSDPNWWKGACHGQTGMFPRNYVTPVNRNV	T159K:R178W	-0.7946075215277231	976.0639202913674	-118.1234670728445	-2.323863142627781	-3.0	T1W:R20W	-97.52542681666515
279	MEAIAKYDFKATADDELSFKRGDILKVLNEECDQNWYKAELNGKDGFIPKNYIEMKPHPWFFGKIPRAKAEEMLSKQRHDGAFLIRESESAPGDFSLSVKFGNDVQHFKVLRDGAGKYFLWVVKFNSLNELVDYHRSTSVSRNQQIFLRDIEQVPQQPKYVQALFDFDPQEDGELGLRRGDFIHVMDNSDPNWWKGACHGQTGMFPRNYVTPVNRNV	T159K:F177L	-0.7621701349894779	979.2772458127556	-120.5593558177352	-2.3551568500066207	0.0	T1L:F19L	-70.90550584880785
280	MEAIAKYDFKATADDELSFKRGDILKVLNEECDQNWYKAELNGKDGFIPKNYIEMKPHPWFFGKIPRAKAEEMLSKQRHDGAFLIRESESAPGDFSLSVKFGNDVQHFKVLRDGAGKYFLWVVKFNSLNELVDYHRSTSVSRNQQIFLRDIEQVPQQPKYVQALFDFDPQEDGELWFRRGDFIHVMDNSDPNWWKGACHGQTGMFPRNYVTPVNRNV	T159K:G176W	0.0531060988509307	976.0159258415888	-118.32154975831509	-2.2733772407143804	-3.0	T1W:G18W	-77.5346786000076
281	MEAIAKYDFKATADDELSFKRGDILKVLNEECDQNWYKAELNGKDGFIPKNYIEMKPHPWFFGKIPRAKAEEMLSKQRHDGAFLIRESESAPGDFSLSVKFGNDVQHFKVLRDGAGKYFLWVVKFNSLNELVDYHRSTSVSRNQQIFLRDIEQVPQQPKYVQALFDFDPQEDGELLFRRGDFIHVMDNSDPNWWKGACHGQTGMFPRNYVTPVNRNV	T159K:G176L	-0.4782441605645271	977.157990622557	-118.34963069856168	-2.2714052361957098	-4.0	T1L:G18L	-83.5528556324783
282	MEAIAKYDFKATADDELSFKRGDILKVLNEECDQNWYKAELNGKDGFIPKNYIEMKPHPWFFGKIPRAKAEEMLSKQRHDGAFLIRESESAPGDFSLSVKFGNDVQHFKVLRDGAGKYFLWVVKFNSLNELVDYHRSTSVSRNQQIFLRDIEQVPQQPKYVQALFDFDPQEDGEAGFRRGDFIHVMDNSDPNWWKGACHGQTGMFPRNYVTPVNRNV	T159K:L175A	-1.30489119593795	974.1714121486488	-120.66077037155628	-2.362709174721928	-2.0	T1A:L17A	-93.53074516422691
283	MEAIAKYDFKATADDELSFKRGDILKVLNEECDQNWYKAELNGKDGFIPKNYIEMKPHPWFFGKIPRAKAEEMLSKQRHDGAFLIRESESAPGDFSLSVKFGNDVQHFKVLRDGAGKYFLWVVKFNSLNELVDYHRSTSVSRNQQIFLRDIEQVPQQPKYVQALFDFDPQEDGEGGFRRGDFIHVMDNSDPNWWKGACHGQTGMFPRNYVTPVNRNV	T159K:L175G	-1.26925005149867	974.1714121486488	-120.60771031677724	-2.430363800566075	-4.0	T1G:L17G	-144.51853393680992
284	MEAIAKYDFKATADDELSFKRGDILKVLNEECDQNWYKAELNGKDGFIPKNYIEMKPHPWFFGKIPRAKAEEMLSKQRHDGAFLIRESESAPGDFSLSVKFGNDVQHFKVLRDGAGKYFLWVVKFNSLNELVDYHRSTSVSRNQQIFLRDIEQVPQQPKYVQALFDFDPQEDGEFGFRRGDFIHVMDNSDPNWWKGACHGQTGMFPRNYVTPVNRNV	T159K:L175F	-0.7457324773232891	976.755701028048	-120.60403390228748	-2.36756121102026	0.0	T1F:L17F	-45.86956318981589
285	MEAIAKYDFKATADDELSFKRGDILKVLNEECDQNWYKAELNGKDGFIPKNYIEMKPHPWFFGKIPRAKAEEMLSKQRHDGAFLIRESESAPGDFSLSVKFGNDVQHFKVLRDGAGKYFLWVVKFNSLNELVDYHRSTSVSRNQQIFLRDIEQVPQQPKYVQALFDFDPQEDGGLGFRRGDFIHVMDNSDPNWWKGACHGQTGMFPRNYVTPVNRNV	T159K:E174G	-0.187561975855439	976.814173027732	-114.74818228185175	-2.344930616475768	-3.0	T1G:E16G	-114.52324115397386
286	MEAIAKYDFKATADDELSFKRGDILKVLNEECDQNWYKAELNGKDGFIPKNYIEMKPHPWFFGKIPRAKAEEMLSKQRHDGAFLIRESESAPGDFSLSVKFGNDVQHFKVLRDGAGKYFLWVVKFNSLNELVDYHRSTSVSRNQQIFLRDIEQVPQQPKYVQALFDFGPQEDGELGFRRGDFIHVMDNSDPNWWKGACHGQTGMFPRNYVTPVNRNV	T159K:D168G	-0.8080136928245379	978.2780760923788	-116.90380154550076	-2.2831728660454185	-2.0	T1G:D10G	-68.37255064462619
287	MEAIAKYDFKATADDELSFKRGDILKVLNEECDQNWYKAELNGKDGFIPKNYIEMKPHPWFFGKIPRAKAEEMLSKQRHDGAFLIRESESAPGDFSLSVKFGNDVQHFKVLRDGAGKYFLWVVKFNSLNELVDYHRSTSVSRNQQIFLRDIEQVPQQPKYVQALFDFSPQEDGELGFRRGDFIHVMDNSDPNWWKGACHGQTGMFPRNYVTPVNRNV	T159K:D168S	-0.2502477887379969	980.34478743831	-115.48576317727566	-2.2596078646385065	-1.0	T1S:D10S	-26.173395719279817
288	MEAIAKYDFKATADDELSFKRGDILKVLNEECDQNWYKAELNGKDGFIPKNYIEMKPHPWFFGKIPRAKAEEMLSKQRHDGAFLIRESESAPGDFSLSVKFGNDVQHFKVLRDGAGKYFLWVVKFNSLNELVDYHRSTSVSRNQQIFLRDIEQVPQQPKYVQALFDFWPQEDGELGFRRGDFIHVMDNSDPNWWKGACHGQTGMFPRNYVTPVNRNV	T159K:D168W	0.0009005356182541	976.0277378251384	-116.30696927011012	-2.2820056979939087	-5.0	T1W:D10W	-73.38518821214633
289	MEAIAKYDFKATADDELSFKRGDILKVLNEECDQNWYKAELNGKDGFIPKNYIEMKPHPWFFGKIPRAKAEEMLSKQRHDGAFLIRESESAPGDFSLSVKFGNDVQHFKVLRDGAGKYFLWVVKFNSLNELVDYHRSTSVSRNQQIFLRDIEQVPQQPKYVQALFEFDPQEDGELGFRRGDFIHVMDNSDPNWWKGACHGQTGMFPRNYVTPVNRNV	T159K:D166E	-0.9272401096625392	978.047003567798	-119.38822795450687	-2.3190041234937766	1.0	T1E:D8E	-54.77058699224326
290	MEAIAKYDFKATADDELSFKRGDILKVLNEECDQNWYKAELNGKDGFIPKNYIEMKPHPWFFGKIPRAKAEEMLSKQRHDGAFLIRESESAPGDFSLSVKFGNDVQHFKVLRDGAGKYFLWVVKFNSLNELVDYHRSTSVSRNQQIFLRDIEQVPQQPKYVQALFGFDPQEDGELGFRRGDFIHVMDNSDPNWWKGACHGQTGMFPRNYVTPVNRNV	T159K:D166G	-1.1150988398504	976.5302473597447	-120.18596984446047	-2.374602754237288	-2.0	T1G:D8G	-91.43491561506127
291	MEAIAKYDFKATADDELSFKRGDILKVLNEECDQNWYKAELNGKDGFIPKNYIEMKPHPWFFGKIPRAKAEEMLSKQRHDGAFLIRESESAPGDFSLSVKFGNDVQHFKVLRDGAGKYFLWVVKFNSLNELVDYHRSTSVSRNQQIFLRDIEQVPQQPKYVQALFSFDPQEDGELGFRRGDFIHVMDNSDPNWWKGACHGQTGMFPRNYVTPVNRNV	T159K:D166S	-0.7283769432235759	977.7974209309004	-119.75399161875248	-2.3245091842392744	-1.0	T1S:D8S	-31.05515902135705
292	MEAIAKYDFKATADDELSFKRGDILKVLNEECDQNWYKAELNGKDGFIPKNYIEMKPHPWFFGKIPRAKAEEMLSKQRHDGAFLIRESESAPGDFSLSVKFGNDVQHFKVLRDGAGKYFLWVVKFNSLNELVDYHRSTSVSRNQQIFLRDIEQVPQQPTNVQNLFDFDPQEDGELGFRRGDFIHVMDNSDPNWWKGACHGQTGMFPRNYVTPVNRNV	Y160N:A163N	-1.06634036487963	971.9852508169616	-123.00250639021397	-2.4172019311937234	-3.0	Y2N:A5N	-222.9388329745529
293	MEAIAKYDFKATADDELSFKRGDILKVLNEECDQNWYKAELNGKDGFIPKNYIEMKPHPWFFGKIPRAKAEEMLSKQRHDGAFLIRESESAPGDFSLSVKFGNDVQHFKVLRDGAGKYFLWVVKFNSLNELVDYHRSTSVSRNQQIFLRDIEQVPQQPTNVQALLDFDPQEDGELGFRRGDFIHVMDNSDPNWWKGACHGQTGMFPRNYVTPVNRNV	Y160N:F165L	-0.7787919594652529	974.173608096492	-118.3968602269888	-2.306232775672008	-1.0	Y2L:F7L	-88.91445424267735
294	MEAIAKYDFKATADDELSFKRGDILKVLNEECDQNWYKAELNGKDGFIPKNYIEMKPHPWFFGKIPRAKAEEMLSKQRHDGAFLIRESESAPGDFSLSVKFGNDVQHFKVLRDGAGKYFLWVVKFNSLNELVDYHRSTSVSRNQQIFLRDIEQVPQQPTNVQALFKFDPQEDGELGFRRGDFIHVMDNSDPNWWKGACHGQTGMFPRNYVTPVNRNV	Y160N:D166K	-1.16338235889018	973.3237594563698	-122.68480397760868	-2.3900886147709217	-2.0	Y2K:D8K	-115.3876926277485
295	MEAIAKYDFKATADDELSFKRGDILKVLNEECDQNWYKAELNGKDGFIPKNYIEMKPHPWFFGKIPRAKAEEMLSKQRHDGAFLIRESESAPGDFSLSVKFGNDVQHFKVLRDGAGKYFLWVVKFNSLNELVDYHRSTSVSRNQQIFLRDIEQVPQQPTNVQALFDRDPQEDGELGFRRGDFIHVMDNSDPNWWKGACHGQTGMFPRNYVTPVNRNV	Y160N:F167R	-0.324220885173353	970.807391141706	-121.6018948405981	-2.3425849009368376	-4.0	Y2R:F9R	-125.73589223842524
296	MEAIAKYDFKATADDELSFKRGDILKVLNEECDQNWYKAELNGKDGFIPKNYIEMKPHPWFFGKIPRAKAEEMLSKQRHDGAFLIRESESAPGDFSLSVKFGNDVQHFKVLRDGAGKYFLWVVKFNSLNELVDYHRSTSVSRNQQIFLRDIEQVPQQPTNVQALFDFKPQEDGELGFRRGDFIHVMDNSDPNWWKGACHGQTGMFPRNYVTPVNRNV	Y160N:D168K	-0.391666142386788	977.3729940504718	-117.40840040147305	-2.288699909792108	-2.0	Y2K:D10K	-66.35471887454518
297	MEAIAKYDFKATADDELSFKRGDILKVLNEECDQNWYKAELNGKDGFIPKNYIEMKPHPWFFGKIPRAKAEEMLSKQRHDGAFLIRESESAPGDFSLSVKFGNDVQHFKVLRDGAGKYFLWVVKFNSLNELVDYHRSTSVSRNQQIFLRDIEQVPQQPTNVQALFDFHPQEDGELGFRRGDFIHVMDNSDPNWWKGACHGQTGMFPRNYVTPVNRNV	Y160N:D168H	-0.4746279555800701	976.348418571456	-118.43243657052516	-2.298607777740996	-2.0	Y2H:D10H	-55.93616707191002
298	MEAIAKYDFKATADDELSFKRGDILKVLNEECDQNWYKAELNGKDGFIPKNYIEMKPHPWFFGKIPRAKAEEMLSKQRHDGAFLIRESESAPGDFSLSVKFGNDVQHFKVLRDGAGKYFLWVVKFNSLNELVDYHRSTSVSRNQQIFLRDIEQVPQQPTNVQALFDFRPQEDGELGFRRGDFIHVMDNSDPNWWKGACHGQTGMFPRNYVTPVNRNV	Y160N:D168R	-0.591036042467633	977.0360715476864	-117.9979492276907	-2.2804909399000266	-3.0	Y2R:D10R	-69.20251822337637
299	MEAIAKYDFKATADDELSFKRGDILKVLNEECDQNWYKAELNGKDGFIPKNYIEMKPHPWFFGKIPRAKAEEMLSKQRHDGAFLIRESESAPGDFSLSVKFGNDVQHFKVLRDGAGKYFLWVVKFNSLNELVDYHRSTSVSRNQQIFLRDIEQVPQQPTNVQALFDFDPQEDTELGFRRGDFIHVMDNSDPNWWKGACHGQTGMFPRNYVTPVNRNV	Y160N:G173T	-0.7568809744573242	975.4357757592016	-123.36835355311632	-2.437504913847325	-4.0	Y2T:G15T	-174.78367989075167
300	MEAIAKYDFKATADDELSFKRGDILKVLNEECDQNWYKAELNGKDGFIPKNYIEMKPHPWFFGKIPRAKAEEMLSKQRHDGAFLIRESESAPGDFSLSVKFGNDVQHFKVLRDGAGKYFLWVVKFNSLNELVDYHRSTSVSRNQQIFLRDIEQVPQQPTNVQALFDFDPQEDMELGFRRGDFIHVMDNSDPNWWKGACHGQTGMFPRNYVTPVNRNV	Y160N:G173M	-1.32741216680927	971.7740222223848	-123.50546998530626	-2.4182757361460543	-4.0	Y2M:G15M	-168.09409601700287
301	MEAIAKYDFKATADDELSFKRGDILKVLNEECDQNWYKAELNGKDGFIPKNYIEMKPHPWFFGKIPRAKAEEMLSKQRHDGAFLIRESESAPGDFSLSVKFGNDVQHFKVLRDGAGKYFLWVVKFNSLNELVDYHRSTSVSRNQQIFLRDIEQVPQQPTNVQALFDFDPQEDGEMGFRRGDFIHVMDNSDPNWWKGACHGQTGMFPRNYVTPVNRNV	Y160N:L175M	-0.835140223973091	974.8300189572774	-121.61033959686756	-2.3607813948291843	0.0	Y2M:L17M	-81.60714750307079
302	MEAIAKYDFKATADDELSFKRGDILKVLNEECDQNWYKAELNGKDGFIPKNYIEMKPHPWFFGKIPRAKAEEMLSKQRHDGAFLIRESESAPGDFSLSVKFGNDVQHFKVLRDGAGKYFLWVVKFNSLNELVDYHRSTSVSRNQQIFLRDIEQVPQQPTNVQALFDFDPQEDGEHGFRRGDFIHVMDNSDPNWWKGACHGQTGMFPRNYVTPVNRNV	Y160N:L175H	-1.22588470012586	971.2734030961296	-123.34902043640614	-2.442168930829581	-4.0	Y2H:L17H	-104.64031639116284
303	MEAIAKYDFKATADDELSFKRGDILKVLNEECDQNWYKAELNGKDGFIPKNYIEMKPHPWFFGKIPRAKAEEMLSKQRHDGAFLIRESESAPGDFSLSVKFGNDVQHFKVLRDGAGKYFLWVVKFNSLNELVDYHRSTSVSRNQQIFLRDIEQVPQQPTNVQALFDFDPQEDGELKFRRGDFIHVMDNSDPNWWKGACHGQTGMFPRNYVTPVNRNV	Y160N:G176K	-0.180678900134827	975.8439441486707	-119.4904242604971	-2.2901218220338984	-4.0	Y2K:G18K	-93.22827387479506
304	MEAIAKYDFKATADDELSFKRGDILKVLNEECDQNWYKAELNGKDGFIPKNYIEMKPHPWFFGKIPRAKAEEMLSKQRHDGAFLIRESESAPGDFSLSVKFGNDVQHFKVLRDGAGKYFLWVVKFNSLNELVDYHRSTSVSRNQQIFLRDIEQVPQQPTNVQALFDFDPQEDGELGRRRGDFIHVMDNSDPNWWKGACHGQTGMFPRNYVTPVNRNV	Y160N:F177R	-1.04671632556691	973.677945278586	-123.34457405656576	-2.4615796622583423	-4.0	Y2R:F19R	-130.29089628198156
305	MEAIAKYDFKATADDELSFKRGDILKVLNEECDQNWYKAELNGKDGFIPKNYIEMKPHPWFFGKIPRAKAEEMLSKQRHDGAFLIRESESAPGDFSLSVKFGNDVQHFKVLRDGAGKYFLWVVKFNSLNELVDYHRSTSVSRNQQIFLRDIEQVPQQPTNVQALFDFDPQEDGELGMRRGDFIHVMDNSDPNWWKGACHGQTGMFPRNYVTPVNRNV	Y160N:F177M	-1.14895275997969	974.4898163668704	-123.42081650346518	-2.4153695833885065	-2.0	Y2M:F19M	-89.01329170205602
306	MEAIAKYDFKATADDELSFKRGDILKVLNEECDQNWYKAELNGKDGFIPKNYIEMKPHPWFFGKIPRAKAEEMLSKQRHDGAFLIRESESAPGDFSLSVKFGNDVQHFKVLRDGAGKYFLWVVKFNSLNELVDYHRSTSVSRNQQIFLRDIEQVPQQPTNVQALFDFDPQEDGELGGRRGDFIHVMDNSDPNWWKGACHGQTGMFPRNYVTPVNRNV	Y160N:F177G	-1.18002709893689	971.0967307318592	-123.39674147218466	-2.428473262463586	-5.0	Y2G:F19G	-184.906765517974
307	MEAIAKYDFKATADDELSFKRGDILKVLNEECDQNWYKAELNGKDGFIPKNYIEMKPHPWFFGKIPRAKAEEMLSKQRHDGAFLIRESESAPGDFSLSVKFGNDVQHFKVLRDGAGKYFLWVVKFNSLNELVDYHRSTSVSRNQQIFLRDIEQVPQQPTNVQALFDFDPQEDGELGWRRGDFIHVMDNSDPNWWKGACHGQTGMFPRNYVTPVNRNV	Y160N:F177W	-1.06331341266687	971.0967307318592	-122.86975058168171	-2.4284466242386125	-1.0	Y2W:F19W	-43.04847234227664
308	MEAIAKYDFKATADDELSFKRGDILKVLNEECDQNWYKAELNGKDGFIPKNYIEMKPHPWFFGKIPRAKAEEMLSKQRHDGAFLIRESESAPGDFSLSVKFGNDVQHFKVLRDGAGKYFLWVVKFNSLNELVDYHRSTSVSRNQQIFLRDIEQVPQQPTNVQALFDFDPQEDGELGFPRGDFIHVMDNSDPNWWKGACHGQTGMFPRNYVTPVNRNV	Y160N:R178P	-0.413174247910325	972.0090301708852	-121.291238412261	-2.4472609697762184	-4.0	Y2P:R20P	-198.5876490674658
309	MEAIAKYDFKATADDELSFKRGDILKVLNEECDQNWYKAELNGKDGFIPKNYIEMKPHPWFFGKIPRAKAEEMLSKQRHDGAFLIRESESAPGDFSLSVKFGNDVQHFKVLRDGAGKYFLWVVKFNSLNELVDYHRSTSVSRNQQIFLRDIEQVPQQPTNVQALFDFDPQEDGELGFRSGDFIHVMDNSDPNWWKGACHGQTGMFPRNYVTPVNRNV	Y160N:R179S	-0.419437712607562	975.2105054041504	-119.71001683175564	-2.3420676538499734	-3.0	Y2S:R21S	-119.29115505294567
310	MEAIAKYDFKATADDELSFKRGDILKVLNEECDQNWYKAELNGKDGFIPKNYIEMKPHPWFFGKIPRAKAEEMLSKQRHDGAFLIRESESAPGDFSLSVKFGNDVQHFKVLRDGAGKYFLWVVKFNSLNELVDYHRSTSVSRNQQIFLRDIEQVPQQPTNVQALFDFDPQEDGELGFRRGDFIHGMDNSDPNWWKGACHGQTGMFPRNYVTPVNRNV	Y160N:V185G	-1.10282655013977	971.1788059150816	-122.7521144002676	-2.355397628525556	-5.0	Y2G:V27G	-233.16621488204183
311	MEAIAKYDFKATADDELSFKRGDILKVLNEECDQNWYKAELNGKDGFIPKNYIEMKPHPWFFGKIPRAKAEEMLSKQRHDGAFLIRESESAPGDFSLSVKFGNDVQHFKVLRDGAGKYFLWVVKFNSLNELVDYHRSTSVSRNQQIFLRDIEQVPQQPTNVQALFDFDPQEDGELGFRRGDFIHVKDNSDPNWWKGACHGQTGMFPRNYVTPVNRNV	Y160N:M186K	-0.7264624752107192	975.0157330975172	-118.48903547227384	-2.32779422048795	-3.0	Y2K:M28K	-86.07116195840626
312	MEAIAKYDFKATADDELSFKRGDILKVLNEECDQNWYKAELNGKDGFIPKNYIEMKPHPWFFGKIPRAKAEEMLSKQRHDGAFLIRESESAPGDFSLSVKFGNDVQHFKVLRDGAGKYFLWVVKFNSLNELVDYHRSTSVSRNQQIFLRDIEQVPQQPTNVQALFDFDPQEDGELGFRRGDFIHVRDNSDPNWWKGACHGQTGMFPRNYVTPVNRNV	Y160N:M186R	-0.6906768233441151	977.238016968714	-118.9801519960165	-2.3350599903171347	-3.0	Y2R:M28R	-85.73654548806934
313	MEAIAKYDFKATADDELSFKRGDILKVLNEECDQNWYKAELNGKDGFIPKNYIEMKPHPWFFGKIPRAKAEEMLSKQRHDGAFLIRESESAPGDFSLSVKFGNDVQHFKVLRDGAGKYFLWVVKFNSLNELVDYHRSTSVSRNQQIFLRDIEQVPQQPTNVQALFDFDPQEDGELGFRRGDFIHVMDNEDPNWWKGACHGQTGMFPRNYVTPVNRNV	Y160N:S189E	-1.00526715705256	976.0815224442858	-117.49444828927516	-2.3049078472590043	-2.0	Y2E:S31E	-133.30724580299835
314	MEAIAKYDFKATADDELSFKRGDILKVLNEECDQNWYKAELNGKDGFIPKNYIEMKPHPWFFGKIPRAKAEEMLSKQRHDGAFLIRESESAPGDFSLSVKFGNDVQHFKVLRDGAGKYFLWVVKFNSLNELVDYHRSTSVSRNQQIFLRDIEQVPQQPTNVQALFDFDPQEDGELGFRRGDFIHVMDNSRPNWWKGACHGQTGMFPRNYVTPVNRNV	Y160N:D190R	-0.811374543132449	971.2783771830076	-118.85597620904446	-2.338022781630694	-3.0	Y2R:D32R	-118.3670879522409
315	MEAIAKYDFKATADDELSFKRGDILKVLNEECDQNWYKAELNGKDGFIPKNYIEMKPHPWFFGKIPRAKAEEMLSKQRHDGAFLIRESESAPGDFSLSVKFGNDVQHFKVLRDGAGKYFLWVVKFNSLNELVDYHRSTSVSRNQQIFLRDIEQVPQQPTNVQALFDFDPQEDGELGFRRGDFIHVMDNSDPNQWKGACHGQTGMFPRNYVTPVNRNV	Y160N:W193Q	-0.964428096933535	971.1560708572248	-118.89956127107143	-2.3110012765658103	-4.0	Y2Q:W35Q	-184.24034426224216
316	MEAIAKYDFKATADDELSFKRGDILKVLNEECDQNWYKAELNGKDGFIPKNYIEMKPHPWFFGKIPRAKAEEMLSKQRHDGAFLIRESESAPGDFSLSVKFGNDVQHFKVLRDGAGKYFLWVVKFNSLNELVDYHRSTSVSRNQQIFLRDIEQVPQQPTNVQALFDFDPQEDGELGFRRGDFIHVMDNSDPNGWKGACHGQTGMFPRNYVTPVNRNV	Y160N:W193G	-1.1826048792666002	971.3339839830778	-120.4718113988638	-2.3947241831634005	-4.0	Y2G:W35G	-247.40928690445404
317	MEAIAKYDFKATADDELSFKRGDILKVLNEECDQNWYKAELNGKDGFIPKNYIEMKPHPWFFGKIPRAKAEEMLSKQRHDGAFLIRESESAPGDFSLSVKFGNDVQHFKVLRDGAGKYFLWVVKFNSLNELVDYHRSTSVSRNQQIFLRDIEQVPQQPTNVQALFDFDPQEDGELGFRRGDFIHVMDNSDPNVWKGACHGQTGMFPRNYVTPVNRNV	Y160N:W193V	-0.692484207416604	971.1560708572248	-117.65409623086452	-2.289718886553231	-5.0	Y2V:W35V	-159.01325485718235
318	MEAIAKYDFKATADDELSFKRGDILKVLNEECDQNWYKAELNGKDGFIPKNYIEMKPHPWFFGKIPRAKAEEMLSKQRHDGAFLIRESESAPGDFSLSVKFGNDVQHFKVLRDGAGKYFLWVVKFNSLNELVDYHRSTSVSRNQQIFLRDIEQVPQQPTNVQALFDFDPQEDGELGFRRGDFIHVMDNSDPNWWKKACHGQTGMFPRNYVTPVNRNV	Y160N:G196K	-1.09492723785672	970.6380390779602	-123.52440421283244	-2.5621873241359903	-4.0	Y2K:G38K	-260.4574141741989
319	MEAIAKYDFKATADDELSFKRGDILKVLNEECDQNWYKAELNGKDGFIPKNYIEMKPHPWFFGKIPRAKAEEMLSKQRHDGAFLIRESESAPGDFSLSVKFGNDVQHFKVLRDGAGKYFLWVVKFNSLNELVDYHRSTSVSRNQQIFLRDIEQVPQQPTNVQALFDFDPQEDGELGFRRGDFIHVMDNSDPNWWKRACHGQTGMFPRNYVTPVNRNV	Y160N:G196R	-1.31712878669953	970.6380390779602	-123.50056664645672	-2.558583663681806	-4.0	Y2R:G38R	-257.9869437457321
320	MEAIAKYDFKATADDELSFKRGDILKVLNEECDQNWYKAELNGKDGFIPKNYIEMKPHPWFFGKIPRAKAEEMLSKQRHDGAFLIRESESAPGDFSLSVKFGNDVQHFKVLRDGAGKYFLWVVKFNSLNELVDYHRSTSVSRNQQIFLRDIEQVPQQPTNVQALFDFDPQEDGELGFRRGDFIHVMDNSDPNWWKGAKHGQTGMFPRNYVTPVNRNV	Y160N:C198K	-0.863602849349891	974.710274285918	-122.18237315118311	-2.375756215240996	-5.0	Y2K:C40K	-104.14830225806915
321	MEAIAKYDFKATADDELSFKRGDILKVLNEECDQNWYKAELNGKDGFIPKNYIEMKPHPWFFGKIPRAKAEEMLSKQRHDGAFLIRESESAPGDFSLSVKFGNDVQHFKVLRDGAGKYFLWVVKFNSLNELVDYHRSTSVSRNQQIFLRDIEQVPQQPTNVQALFDFDPQEDGELGFRRGDFIHVMDNSDPNWWKGAGHGQTGMFPRNYVTPVNRNV	Y160N:C198G	-1.40026353606516	972.0846413383806	-122.25181685388088	-2.359110428115069	-5.0	Y2G:C40G	-135.091421211774
322	MEAIAKYDFKATADDELSFKRGDILKVLNEECDQNWYKAELNGKDGFIPKNYIEMKPHPWFFGKIPRAKAEEMLSKQRHDGAFLIRESESAPGDFSLSVKFGNDVQHFKVLRDGAGKYFLWVVKFNSLNELVDYHRSTSVSRNQQIFLRDIEQVPQQPTNVQALFDFDPQEDGELGFRRGDFIHVMDNSDPNWWKGAVHGQTGMFPRNYVTPVNRNV	Y160N:C198V	-0.7465804316155891	976.753625731265	-118.0379562228918	-2.2947059243412338	-3.0	Y2V:C40V	-85.40112933021273
323	MEAIAKYDFKATADDELSFKRGDILKVLNEECDQNWYKAELNGKDGFIPKNYIEMKPHPWFFGKIPRAKAEEMLSKQRHDGAFLIRESESAPGDFSLSVKFGNDVQHFKVLRDGAGKYFLWVVKFNSLNELVDYHRSTSVSRNQQIFLRDIEQVPQQPTNVQALFDFDPQEDGELGFRRGDFIHVMDNSDPNWWKGASHGQTGMFPRNYVTPVNRNV	Y160N:C198S	-0.929716307902322	974.847124654153	-119.9743689149618	-2.3148526983746027	-3.0	Y2S:C40S	-86.5194865117618
324	MEAIAKYDFKATADDELSFKRGDILKVLNEECDQNWYKAELNGKDGFIPKNYIEMKPHPWFFGKIPRAKAEEMLSKQRHDGAFLIRESESAPGDFSLSVKFGNDVQHFKVLRDGAGKYFLWVVKFNSLNELVDYHRSTSVSRNQQIFLRDIEQVPQQPTNVQALFDFDPQEDGELGFRRGDFIHVMDNSDPNWWKGACTGQTGMFPRNYVTPVNRNV	Y160N:H199T	-1.13506780091728	976.3190007036574	-120.62554441392422	-2.356614969544492	-4.0	Y2T:H41T	-111.56796771389789
325	MEAIAKYDFKATADDELSFKRGDILKVLNEECDQNWYKAELNGKDGFIPKNYIEMKPHPWFFGKIPRAKAEEMLSKQRHDGAFLIRESESAPGDFSLSVKFGNDVQHFKVLRDGAGKYFLWVVKFNSLNELVDYHRSTSVSRNQQIFLRDIEQVPQQPTNVQALFDFDPQEDGELGFRRGDFIHVMDNSDPNWWKGACHKQTGMFPRNYVTPVNRNV	Y160N:G200K	-0.7115820275839059	974.3203668537852	-119.63483892381193	-2.3509265447067	-4.0	Y2K:G42K	-94.68416945627821
326	MEAIAKYDFKATADDELSFKRGDILKVLNEECDQNWYKAELNGKDGFIPKNYIEMKPHPWFFGKIPRAKAEEMLSKQRHDGAFLIRESESAPGDFSLSVKFGNDVQHFKVLRDGAGKYFLWVVKFNSLNELVDYHRSTSVSRNQQIFLRDIEQVPQQPTNVQALFDFDPQEDGELGFRRGDFIHVMDNSDPNWWKGACHSQTGMFPRNYVTPVNRNV	Y160N:G200S	-0.878241266494672	976.2161162397688	-119.94672833383083	-2.346963914774232	-2.0	Y2S:G42S	-97.42025396517408
327	MEAIAKYDFKATADDELSFKRGDILKVLNEECDQNWYKAELNGKDGFIPKNYIEMKPHPWFFGKIPRAKAEEMLSKQRHDGAFLIRESESAPGDFSLSVKFGNDVQHFKVLRDGAGKYFLWVVKFNSLNELVDYHRSTSVSRNQQIFLRDIEQVPQQPTNVQALFDFDPQEDGELGFRRGDFIHVMDNSDPNWWKGACHGSTGMFPRNYVTPVNRNV	Y160N:Q201S	-0.332622415022833	975.62547211298	-118.74792228639126	-2.331932973053496	-2.0	Y2S:Q43S	-88.08799730520516
328	MEAIAKYDFKATADDELSFKRGDILKVLNEECDQNWYKAELNGKDGFIPKNYIEMKPHPWFFGKIPRAKAEEMLSKQRHDGAFLIRESESAPGDFSLSVKFGNDVQHFKVLRDGAGKYFLWVVKFNSLNELVDYHRSTSVSRNQQIFLRDIEQVPQQPTNVQALFDFDPQEDGELGFRRGDFIHVMDNSDPNWWKGACHGRTGMFPRNYVTPVNRNV	Y160N:Q201R	-0.26012389689455	977.6449913004772	-117.1754997819662	-2.2969942254535223	-1.0	Y2R:Q43R	-68.12921954374583
329	MEAIAKYDFKATADDELSFKRGDILKVLNEECDQNWYKAELNGKDGFIPKNYIEMKPHPWFFGKIPRAKAEEMLSKQRHDGAFLIRESESAPGDFSLSVKFGNDVQHFKVLRDGAGKYFLWVVKFNSLNELVDYHRSTSVSRNQQIFLRDIEQVPQQPTNVQALFDFDPQEDGELGFRRGDFIHVMDNSDPNWWKGACHGITGMFPRNYVTPVNRNV	Y160N:Q201I	-0.497628275980315	974.7562486774704	-119.9417522996664	-2.3296420857057734	-4.0	Y2I:Q43I	-107.02940264921457
330	MEAIAKYDFKATADDELSFKRGDILKVLNEECDQNWYKAELNGKDGFIPKNYIEMKPHPWFFGKIPRAKAEEMLSKQRHDGAFLIRESESAPGDFSLSVKFGNDVQHFKVLRDGAGKYFLWVVKFNSLNELVDYHRSTSVSRNQQIFLRDIEQVPQQPTNVQALFDFDPQEDGELGFRRGDFIHVMDNSDPNWWKGACHGMTGMFPRNYVTPVNRNV	Y160N:Q201M	-0.314756823251223	975.3375737559904	-119.97435842454432	-2.333783424506753	-2.0	Y2M:Q43M	-79.78786665182383
331	MEAIAKYDFKATADDELSFKRGDILKVLNEECDQNWYKAELNGKDGFIPKNYIEMKPHPWFFGKIPRAKAEEMLSKQRHDGAFLIRESESAPGDFSLSVKFGNDVQHFKVLRDGAGKYFLWVVKFNSLNELVDYHRSTSVSRNQQIFLRDIEQVPQQPTNVQALFDFDPQEDGELGFRRGDFIHVMDNSDPNWWKGACHGQKGMFPRNYVTPVNRNV	Y160N:T202K	-0.286015578162218	976.68426241858	-119.06126700341702	-2.3283660371424797	-3.0	Y2K:T44K	-77.50278275812929
332	MEAIAKYDFKATADDELSFKRGDILKVLNEECDQNWYKAELNGKDGFIPKNYIEMKPHPWFFGKIPRAKAEEMLSKQRHDGAFLIRESESAPGDFSLSVKFGNDVQHFKVLRDGAGKYFLWVVKFNSLNELVDYHRSTSVSRNQQIFLRDIEQVPQQPTNVQALFDFDPQEDGELGFRRGDFIHVMDNSDPNWWKGACHGQTNMFPRNYVTPVNRNV	Y160N:G203N	-1.30253840490654	969.731094240844	-123.44634120166302	-2.467412140409825	-2.0	Y2N:G45N	-118.23114702713474
333	MEAIAKYDFKATADDELSFKRGDILKVLNEECDQNWYKAELNGKDGFIPKNYIEMKPHPWFFGKIPRAKAEEMLSKQRHDGAFLIRESESAPGDFSLSVKFGNDVQHFKVLRDGAGKYFLWVVKFNSLNELVDYHRSTSVSRNQQIFLRDIEQVPQQPTNVQALFDFDPQEDGELGFRRGDFIHVMDNSDPNWWKGACHGQTKMFPRNYVTPVNRNV	Y160N:G203K	-1.13827822803621	969.731094240844	-123.54508416354656	-2.482627997964116	-4.0	Y2K:G45K	-133.92159578812104
334	MEAIAKYDFKATADDELSFKRGDILKVLNEECDQNWYKAELNGKDGFIPKNYIEMKPHPWFFGKIPRAKAEEMLSKQRHDGAFLIRESESAPGDFSLSVKFGNDVQHFKVLRDGAGKYFLWVVKFNSLNELVDYHRSTSVSRNQQIFLRDIEQVPQQPTNVQALFDFDPQEDGELGFRRGDFIHVMDNSDPNWWKGACHGQTTMFPRNYVTPVNRNV	Y160N:G203T	-1.10264563580306	969.731094240844	-123.46567504107952	-2.4966653080309853	-4.0	Y2T:G45T	-146.54605333816988
335	MEAIAKYDFKATADDELSFKRGDILKVLNEECDQNWYKAELNGKDGFIPKNYIEMKPHPWFFGKIPRAKAEEMLSKQRHDGAFLIRESESAPGDFSLSVKFGNDVQHFKVLRDGAGKYFLWVVKFNSLNELVDYHRSTSVSRNQQIFLRDIEQVPQQPTNVQALFDFDPQEDGELGFRRGDFIHVMDNSDPNWWKGACHGQTRMFPRNYVTPVNRNV	Y160N:G203R	-1.1342882628533	969.731094240844	-123.54274909198284	-2.476310600668697	-4.0	Y2R:G45R	-124.51010849487766
336	MEAIAKYDFKATADDELSFKRGDILKVLNEECDQNWYKAELNGKDGFIPKNYIEMKPHPWFFGKIPRAKAEEMLSKQRHDGAFLIRESESAPGDFSLSVKFGNDVQHFKVLRDGAGKYFLWVVKFNSLNELVDYHRSTSVSRNQQIFLRDIEQVPQQPTNVQALFDFDPQEDGELGFRRGDFIHVMDNSDPNWWKGACHGQTMMFPRNYVTPVNRNV	Y160N:G203M	-1.12246798674961	969.731094240844	-123.52717749774456	-2.498613777807204	-4.0	Y2M:G45M	-132.33638126862033
337	MEAIAKYDFKATADDELSFKRGDILKVLNEECDQNWYKAELNGKDGFIPKNYIEMKPHPWFFGKIPRAKAEEMLSKQRHDGAFLIRESESAPGDFSLSVKFGNDVQHFKVLRDGAGKYFLWVVKFNSLNELVDYHRSTSVSRNQQIFLRDIEQVPQQPTNVQALFDFDPQEDGELGFRRGDFIHVMDNSDPNWWKGACHGQTQMFPRNYVTPVNRNV	Y160N:G203Q	-0.900595925601549	969.731094240844	-123.56591431796552	-2.49432295459812	-4.0	Y2Q:G45Q	-138.16499741089328
338	MEAIAKYDFKATADDELSFKRGDILKVLNEECDQNWYKAELNGKDGFIPKNYIEMKPHPWFFGKIPRAKAEEMLSKQRHDGAFLIRESESAPGDFSLSVKFGNDVQHFKVLRDGAGKYFLWVVKFNSLNELVDYHRSTSVSRNQQIFLRDIEQVPQQPTNVQALFDFDPQEDGELGFRRGDFIHVMDNSDPNWWKGACHGQTLMFPRNYVTPVNRNV	Y160N:G203L	-1.17818298283822	969.731094240844	-123.41300885379314	-2.4966192730402543	-5.0	Y2L:G45L	-135.78434298050388
339	MEAIAKYDFKATADDELSFKRGDILKVLNEECDQNWYKAELNGKDGFIPKNYIEMKPHPWFFGKIPRAKAEEMLSKQRHDGAFLIRESESAPGDFSLSVKFGNDVQHFKVLRDGAGKYFLWVVKFNSLNELVDYHRSTSVSRNQQIFLRDIEQVPQQPTNVQALFDFDPQEDGELGFRRGDFIHVMDNSDPNWWKGACHGQTEMFPRNYVTPVNRNV	Y160N:G203E	-1.22305769313084	969.731094240844	-123.53720013797285	-2.4998432741326804	-4.0	Y2E:G45E	-144.09055130493624
340	MEAIAKYDFKATADDELSFKRGDILKVLNEECDQNWYKAELNGKDGFIPKNYIEMKPHPWFFGKIPRAKAEEMLSKQRHDGAFLIRESESAPGDFSLSVKFGNDVQHFKVLRDGAGKYFLWVVKFNSLNELVDYHRSTSVSRNQQIFLRDIEQVPQQPTNVQALFDFDPQEDGELGFRRGDFIHVMDNSDPNWWKGACHGQTAMFPRNYVTPVNRNV	Y160N:G203A	-1.10549846942307	969.7551397124575	-123.50259320437908	-2.4283377437268268	-2.0	Y2A:G45A	-142.57556040298923
341	MEAIAKYDFKATADDELSFKRGDILKVLNEECDQNWYKAELNGKDGFIPKNYIEMKPHPWFFGKIPRAKAEEMLSKQRHDGAFLIRESESAPGDFSLSVKFGNDVQHFKVLRDGAGKYFLWVVKFNSLNELVDYHRSTSVSRNQQIFLRDIEQVPQQPTNVQALFDFDPQEDGELGFRRGDFIHVMDNSDPNWWKGACHGQTGMKPRNYVTPVNRNV	Y160N:F205K	-1.2954470312916002	970.8427799230536	-121.87980864942074	-2.449463407872087	-5.0	Y2K:F47K	-224.58423150601783
342	MEAIAKYDFKATADDELSFKRGDILKVLNEECDQNWYKAELNGKDGFIPKNYIEMKPHPWFFGKIPRAKAEEMLSKQRHDGAFLIRESESAPGDFSLSVKFGNDVQHFKVLRDGAGKYFLWVVKFNSLNELVDYHRSTSVSRNQQIFLRDIEQVPQQPTNVQALFDFDPQEDGELGFRRGDFIHVMDNSDPNWWKGACHGQTGMSPRNYVTPVNRNV	Y160N:F205S	-0.9289598129646608	970.8427799230536	-121.72812961041927	-2.4115142822265625	-4.0	Y2S:F47S	-202.9604991299192
343	MEAIAKYDFKATADDELSFKRGDILKVLNEECDQNWYKAELNGKDGFIPKNYIEMKPHPWFFGKIPRAKAEEMLSKQRHDGAFLIRESESAPGDFSLSVKFGNDVQHFKVLRDGAGKYFLWVVKFNSLNELVDYHRSTSVSRNQQIFLRDIEQVPQQPTNVQALFDFDPQEDGELGFRRGDFIHVMDNSDPNWWKGACHGQTGMMPRNYVTPVNRNV	Y160N:F205M	-1.11439440073143	970.8607198248378	-121.61749862134457	-2.3707487461930614	-2.0	Y2M:F47M	-130.52214883389868
344	MEAIAKYDFKATADDELSFKRGDILKVLNEECDQNWYKAELNGKDGFIPKNYIEMKPHPWFFGKIPRAKAEEMLSKQRHDGAFLIRESESAPGDFSLSVKFGNDVQHFKVLRDGAGKYFLWVVKFNSLNELVDYHRSTSVSRNQQIFLRDIEQVPQQPTNVQALFDFDPQEDGELGFRRGDFIHVMDNSDPNWWKGACHGQTGMRPRNYVTPVNRNV	Y160N:F205R	-0.994685370474932	970.8427799230536	-121.78658173978329	-2.4244007175251587	-4.0	Y2R:F47R	-207.44002488675514
345	MEAIAKYDFKATADDELSFKRGDILKVLNEECDQNWYKAELNGKDGFIPKNYIEMKPHPWFFGKIPRAKAEEMLSKQRHDGAFLIRESESAPGDFSLSVKFGNDVQHFKVLRDGAGKYFLWVVKFNSLNELVDYHRSTSVSRNQQIFLRDIEQVPQQPTNVQALFDFDPQEDGELGFRRGDFIHVMDNSDPNWWKGACHGQTGMAPRNYVTPVNRNV	Y160N:F205A	-0.990382441803504	970.8427799230536	-118.958594545722	-2.3558877201403603	-4.0	Y2A:F47A	-189.50700677457252
346	MEAIAKYDFKATADDELSFKRGDILKVLNEECDQNWYKAELNGKDGFIPKNYIEMKPHPWFFGKIPRAKAEEMLSKQRHDGAFLIRESESAPGDFSLSVKFGNDVQHFKVLRDGAGKYFLWVVKFNSLNELVDYHRSTSVSRNQQIFLRDIEQVPQQPTNVQALFDFDPQEDGELGFRRGDFIHVMDNSDPNWWKGACHGQTGMGPRNYVTPVNRNV	Y160N:F205G	-1.10328748211156	970.8427799230536	-121.80392526090144	-2.396091267213983	-5.0	Y2G:F47G	-252.1348522526304
347	MEAIAKYDFKATADDELSFKRGDILKVLNEECDQNWYKAELNGKDGFIPKNYIEMKPHPWFFGKIPRAKAEEMLSKQRHDGAFLIRESESAPGDFSLSVKFGNDVQHFKVLRDGAGKYFLWVVKFNSLNELVDYHRSTSVSRNQQIFLRDIEQVPQQPTNVQALFDFDPQEDGELGFRRGDFIHVMDNSDPNWWKGACHGQTGMVPRNYVTPVNRNV	Y160N:F205V	-0.988769038671344	974.6426898552972	-117.73603676259518	-2.32388797048795	-2.0	Y2V:F47V	-190.23450511517922
348	MEAIAKYDFKATADDELSFKRGDILKVLNEECDQNWYKAELNGKDGFIPKNYIEMKPHPWFFGKIPRAKAEEMLSKQRHDGAFLIRESESAPGDFSLSVKFGNDVQHFKVLRDGAGKYFLWVVKFNSLNELVDYHRSTSVSRNQQIFLRDIEQVPQQPTNVQALFDFDPQEDGELGFRRGDFIHVMDNSDPNWWKGACHGQTGMWPRNYVTPVNRNV	Y160N:F205W	-1.01938097770631	970.8427799230536	-121.28236888349056	-2.3928871801344016	-1.0	Y2W:F47W	-32.17995434823433
349	MEAIAKYDFKATADDELSFKRGDILKVLNEECDQNWYKAELNGKDGFIPKNYIEMKPHPWFFGKIPRAKAEEMLSKQRHDGAFLIRESESAPGDFSLSVKFGNDVQHFKVLRDGAGKYFLWVVKFNSLNELVDYHRSTSVSRNQQIFLRDIEQVPQQPTNVQALFDFDPQEDGELGFRRGDFIHVMDNSDPNWWKGACHGQTGMFRRNYVTPVNRNV	Y160N:P206R	-0.627633980816344	970.5526103191262	-122.18979516625404	-2.4431491140591897	-4.0	Y2R:P48R	-176.6329198123215
350	MEAIAKYDFKATADDELSFKRGDILKVLNEECDQNWYKAELNGKDGFIPKNYIEMKPHPWFFGKIPRAKAEEMLSKQRHDGAFLIRESESAPGDFSLSVKFGNDVQHFKVLRDGAGKYFLWVVKFNSLNELVDYHRSTSVSRNQQIFLRDIEQVPQQPTNVQALFDFDPQEDGELGFRRGDFIHVMDNSDPNWWKGACHGQTGMFPTNYVTPVNRNV	Y160N:R207T	-0.557631159736787	976.3452314391844	-118.3525280803442	-2.30419921875	-3.0	Y2T:R49T	-75.40624180145547
351	MEAIAKYDFKATADDELSFKRGDILKVLNEECDQNWYKAELNGKDGFIPKNYIEMKPHPWFFGKIPRAKAEEMLSKQRHDGAFLIRESESAPGDFSLSVKFGNDVQHFKVLRDGAGKYFLWVVKFNSLNELVDYHRSTSVSRNQQIFLRDIEQVPQQPTNVQALFDFDPQEDGELGFRRGDFIHVMDNSDPNWWKGACHGQTGMFPMNYVTPVNRNV	Y160N:R207M	-0.750551423063083	972.8424510682988	-119.63503859937192	-2.339805473715572	-3.0	Y2M:R49M	-91.04540233917524
352	MEAIAKYDFKATADDELSFKRGDILKVLNEECDQNWYKAELNGKDGFIPKNYIEMKPHPWFFGKIPRAKAEEMLSKQRHDGAFLIRESESAPGDFSLSVKFGNDVQHFKVLRDGAGKYFLWVVKFNSLNELVDYHRSTSVSRNQQIFLRDIEQVPQQPTNVQALFDFDPQEDGELGFRRGDFIHVMDNSDPNWWKGACHGQTGMFPRNRVTPVNRNV	Y160N:Y209R	-0.3712987210426409	971.2633114230796	-120.44036804139614	-2.301382808362024	-3.0	Y2R:Y51R	-115.46368113462692
353	MEAIAKYDFKATADDELSFKRGDILKVLNEECDQNWYKAELNGKDGFIPKNYIEMKPHPWFFGKIPRAKAEEMLSKQRHDGAFLIRESESAPGDFSLSVKFGNDVQHFKVLRDGAGKYFLWVVKFNSLNELVDYHRSTSVSRNQQIFLRDIEQVPQQPTNVQALFDFDPQEDGELGFRRGDFIHVMDNSDPNWWKGACHGQTGMFPRNMVTPVNRNV	Y160N:Y209M	-0.4008765740760961	971.2633114230796	-119.70402012765408	-2.313017764333951	-2.0	Y2M:Y51M	-64.15174661581284
354	MEAIAKYDFKATADDELSFKRGDILKVLNEECDQNWYKAELNGKDGFIPKNYIEMKPHPWFFGKIPRAKAEEMLSKQRHDGAFLIRESESAPGDFSLSVKFGNDVQHFKVLRDGAGKYFLWVVKFNSLNELVDYHRSTSVSRNQQIFLRDIEQVPQQPTNVQALFDFDPQEDGELGFRRGDFIHVMDNSDPNWWKGACHGQTGMFPRNEVTPVNRNV	Y160N:Y209E	-0.965860890184261	971.2633114230796	-121.5468994230032	-2.339385986328125	-4.0	Y2E:Y51E	-138.61441422407393
355	MEAIAKYDFKATADDELSFKRGDILKVLNEECDQNWYKAELNGKDGFIPKNYIEMKPHPWFFGKIPRAKAEEMLSKQRHDGAFLIRESESAPGDFSLSVKFGNDVQHFKVLRDGAGKYFLWVVKFNSLNELVDYHRSTSVSRNQQIFLRDIEQVPQQPTNVQALFDFDPQEDGELGFRRGDFIHVMDNSDPNWWKGACHGQTGMFPRNAVTPVNRNV	Y160N:Y209A	-0.233313857892127	973.8379068738586	-118.40549443662168	-2.2707263493942	-4.0	Y2A:Y51A	-145.78655920927292
356	MEAIAKYDFKATADDELSFKRGDILKVLNEECDQNWYKAELNGKDGFIPKNYIEMKPHPWFFGKIPRAKAEEMLSKQRHDGAFLIRESESAPGDFSLSVKFGNDVQHFKVLRDGAGKYFLWVVKFNSLNELVDYHRSTSVSRNQQIFLRDIEQVPQQPTNVQALFDFDPQEDGELGFRRGDFIHVMDNSDPNWWKGACHGQTGMFPRNGVTPVNRNV	Y160N:Y209G	-0.909452581040488	971.2633114230796	-118.86401902139188	-2.343711723715572	-5.0	Y2G:Y51G	-207.02374468748337
357	MEAIAKYDFKATADDELSFKRGDILKVLNEECDQNWYKAELNGKDGFIPKNYIEMKPHPWFFGKIPRAKAEEMLSKQRHDGAFLIRESESAPGDFSLSVKFGNDVQHFKVLRDGAGKYFLWVVKFNSLNELVDYHRSTSVSRNQQIFLRDIEQVPQQPTNVQALFDFDPQEDGELGFRRGDFIHVMDNSDPNWWKGACHGQTGMFPRNVVTPVNRNV	Y160N:Y209V	-0.2272585079876969	971.4875997092812	-121.16868077218533	-2.325242381984905	-3.0	Y2V:Y51V	-146.00588684980636
358	MEAIAKYDFKATADDELSFKRGDILKVLNEECDQNWYKAELNGKDGFIPKNYIEMKPHPWFFGKIPRAKAEEMLSKQRHDGAFLIRESESAPGDFSLSVKFGNDVQHFKVLRDGAGKYFLWVVKFNSLNELVDYHRSTSVSRNQQIFLRDIEQVPQQPTNVQALFDFDPQEDGELGFRRGDFIHVMDNSDPNWWKGACHGQTGMFPRNYNTPVNRNV	Y160N:V210N	-1.3481139425279498	970.9656633924247	-121.2844527810812	-2.4030293610136386	-5.0	Y2N:V52N	-147.45151317131504
359	MEAIAKYDFKATADDELSFKRGDILKVLNEECDQNWYKAELNGKDGFIPKNYIEMKPHPWFFGKIPRAKAEEMLSKQRHDGAFLIRESESAPGDFSLSVKFGNDVQHFKVLRDGAGKYFLWVVKFNSLNELVDYHRSTSVSRNQQIFLRDIEQVPQQPTNVQALFDFDPQEDGELGFRRGDFIHVMDNSDPNWWKGACHGQTGMFPRNYRTPVNRNV	Y160N:V210R	-0.9790233838479552	971.289137704014	-121.0093587487936	-2.4587686829647777	-4.0	Y2R:V52R	-150.43887851250156
360	MEAIAKYDFKATADDELSFKRGDILKVLNEECDQNWYKAELNGKDGFIPKNYIEMKPHPWFFGKIPRAKAEEMLSKQRHDGAFLIRESESAPGDFSLSVKFGNDVQHFKVLRDGAGKYFLWVVKFNSLNELVDYHRSTSVSRNQQIFLRDIEQVPQQPTNVQALFDFDPQEDGELGFRRGDFIHVMDNSDPNWWKGACHGQTGMFPRNYGTPVNRNV	Y160N:V210G	-1.2088305255062	970.9656633924247	-118.04419599473476	-2.37979539774232	-5.0	Y2G:V52G	-201.21499955666047
361	MEAIAKYDFKATADDELSFKRGDILKVLNEECDQNWYKAELNGKDGFIPKNYIEMKPHPWFFGKIPRAKAEEMLSKQRHDGAFLIRESESAPGDFSLSVKFGNDVQHFKVLRDGAGKYFLWVVKFNSLNELVDYHRSTSVSRNQQIFLRDIEQVPQQPTNVQALFDFDPQEDGELGFRRGDFIHVMDNSDPNWWKGACHGQTGMFPRNYVTPRNRNV	Y160N:V213R	-0.409829863185545	972.5752665933604	-120.50537864863873	-2.3789597850734903	-4.0	Y2R:V55R	-98.56497805032188
362	MEAIAKYDFKATADDELSFKRGDILKVLNEECDQNWYKAELNGKDGFIPKNYIEMKPHPWFFGKIPRAKAEEMLSKQRHDGAFLIRESESAPGDFSLSVKFGNDVQHFKVLRDGAGKYFLWVVKFNSLNELVDYHRSTSVSRNQQIFLRDIEQVPQQPTNVQALFDFDPQEDGELGFRRGDFIHVMDNSDPNWWKGACHGQTGMFPRNYVTPVWRNV	Y160N:N214W	-0.905609008126346	979.3316492473396	-117.86926375329494	-2.3469468456203653	-6.0	Y2W:N56W	-37.92181562161601
363	MEAIAKYDFKATADDELSFKRGDILKVLNEECDQNWYKAELNGKDGFIPKNYIEMKPHPWFFGKIPRAKAEEMLSKQRHDGAFLIRESESAPGDFSLSVKFGNDVQHFKVLRDGAGKYFLWVVKFNSLNELVDYHRSTSVSRNQQIFLRDIEQVPQQPTNVQALFDFDPQEDGELGFRRGDFIHVMDNSDPNWWKGACHGQTGMFPRNYVTEVNRNV	Y160N:P212E	-0.271143953471455	976.7579714772736	-119.0158158391714	-2.3958626440015887	-2.0	Y2E:P54E	-70.81845800888522
364	MEAIAKYDFKATADDELSFKRGDILKVLNEECDQNWYKAELNGKDGFIPKNYIEMKPHPWFFGKIPRAKAEEMLSKQRHDGAFLIRESESAPGDFSLSVKFGNDVQHFKVLRDGAGKYFLWVVKFNSLNELVDYHRSTSVSRNQQIFLRDIEQVPQQPTNVQALFDFDPQEDGELGFRRGDFIHVMDNSDPNWWKGACHGQTGMFPRNYVRPVNRNV	Y160N:T211R	0.0955890325340026	976.2259234390996	-117.2479537576437	-2.2809205136056674	-3.0	Y2R:T53R	-65.62054338033138
365	MEAIAKYDFKATADDELSFKRGDILKVLNEECDQNWYKAELNGKDGFIPKNYIEMKPHPWFFGKIPRAKAEEMLSKQRHDGAFLIRESESAPGDFSLSVKFGNDVQHFKVLRDGAGKYFLWVVKFNSLNELVDYHRSTSVSRNQQIFLRDIEQVPQQPTNVQALFDFDPQEDGELGFRRGDFIHVMDNSDPNWWKGACHGQTGMFPRNYVAPVNRNV	Y160N:T211A	-0.322669157343747	976.363935626986	-118.56658898293972	-2.315572189072431	-2.0	Y2A:T53A	-100.61073808247983
366	MEAIAKYDFKATADDELSFKRGDILKVLNEECDQNWYKAELNGKDGFIPKNYIEMKPHPWFFGKIPRAKAEEMLSKQRHDGAFLIRESESAPGDFSLSVKFGNDVQHFKVLRDGAGKYFLWVVKFNSLNELVDYHRSTSVSRNQQIFLRDIEQVPQQPTNVQALFDFDPQEDGELGFRRGDFIHVMDNSDPNWWKGACHGQTGMFPRNYLTPVNRNV	Y160N:V210L	-0.996747846834163	974.4651593802346	-121.38579927384852	-2.36131907317598	-1.0	Y2L:V52L	-131.50340001595004
367	MEAIAKYDFKATADDELSFKRGDILKVLNEECDQNWYKAELNGKDGFIPKNYIEMKPHPWFFGKIPRAKAEEMLSKQRHDGAFLIRESESAPGDFSLSVKFGNDVQHFKVLRDGAGKYFLWVVKFNSLNELVDYHRSTSVSRNQQIFLRDIEQVPQQPTNVQALFDFDPQEDGELGFRRGDFIHVMDNSDPNWWKGACHGQTGMFPRNSVTPVNRNV	Y160N:Y209S	-0.8052464735874921	973.3708762692412	-119.7589195817709	-2.2934722900390625	-4.0	Y2S:Y51S	-141.98660355512862
368	MEAIAKYDFKATADDELSFKRGDILKVLNEECDQNWYKAELNGKDGFIPKNYIEMKPHPWFFGKIPRAKAEEMLSKQRHDGAFLIRESESAPGDFSLSVKFGNDVQHFKVLRDGAGKYFLWVVKFNSLNELVDYHRSTSVSRNQQIFLRDIEQVPQQPTNVQALFDFDPQEDGELGFRRGDFIHVMDNSDPNWWKGACHGQTGMFPRNCVTPVNRNV	Y160N:Y209C	-0.4523591539286329	972.0561535311654	-120.89691458642484	-2.3123391361559853	-5.0	Y2C:Y51C	-116.30943537657026
369	MEAIAKYDFKATADDELSFKRGDILKVLNEECDQNWYKAELNGKDGFIPKNYIEMKPHPWFFGKIPRAKAEEMLSKQRHDGAFLIRESESAPGDFSLSVKFGNDVQHFKVLRDGAGKYFLWVVKFNSLNELVDYHRSTSVSRNQQIFLRDIEQVPQQPTNVQALFDFDPQEDGELGFRRGDFIHVMDNSDPNWWKGACHGQTGMFPRNWVTPVNRNV	Y160N:Y209W	-0.5920584217825771	971.2633114230796	-118.4455878585577	-2.325573420120498	1.0	Y2W:Y51W	-17.098387274191445
370	MEAIAKYDFKATADDELSFKRGDILKVLNEECDQNWYKAELNGKDGFIPKNYIEMKPHPWFFGKIPRAKAEEMLSKQRHDGAFLIRESESAPGDFSLSVKFGNDVQHFKVLRDGAGKYFLWVVKFNSLNELVDYHRSTSVSRNQQIFLRDIEQVPQQPTNVQALFDFDPQEDGELGFRRGDFIHVMDNSDPNWWKGACHGQTGMFPRNFVTPVNRNV	Y160N:Y209F	-0.351195262071359	975.7600212904516	-118.78566609323023	-2.310764894647113	1.0	Y2F:Y51F	-41.624891576216285
371	MEAIAKYDFKATADDELSFKRGDILKVLNEECDQNWYKAELNGKDGFIPKNYIEMKPHPWFFGKIPRAKAEEMLSKQRHDGAFLIRESESAPGDFSLSVKFGNDVQHFKVLRDGAGKYFLWVVKFNSLNELVDYHRSTSVSRNQQIFLRDIEQVPQQPTNVQALFDFDPQEDGELGFRRGDFIHVMDNSDPNWWKGACHGQTGMFPRNLVTPVNRNV	Y160N:Y209L	-0.14448081073695	972.7897659617964	-120.19783149659634	-2.3057610463287874	-2.0	Y2L:Y51L	-79.4789588064409
372	MEAIAKYDFKATADDELSFKRGDILKVLNEECDQNWYKAELNGKDGFIPKNYIEMKPHPWFFGKIPRAKAEEMLSKQRHDGAFLIRESESAPGDFSLSVKFGNDVQHFKVLRDGAGKYFLWVVKFNSLNELVDYHRSTSVSRNQQIFLRDIEQVPQQPTNVQALFDFDPQEDGELGFRRGDFIHVMDNSDPNWWKGACHGQTGMFPRTYVTPVNRNV	Y160N:N208T	-0.106351077264855	976.804883363192	-117.92003665864468	-2.3320876299324684	-2.0	Y2T:N50T	-101.5873504439347
373	MEAIAKYDFKATADDELSFKRGDILKVLNEECDQNWYKAELNGKDGFIPKNYIEMKPHPWFFGKIPRAKAEEMLSKQRHDGAFLIRESESAPGDFSLSVKFGNDVQHFKVLRDGAGKYFLWVVKFNSLNELVDYHRSTSVSRNQQIFLRDIEQVPQQPTNVQALFDFDPQEDGELGFRRGDFIHVMDNSDPNWWKGACHGQTGMFPRSYVTPVNRNV	Y160N:N208S	-0.134949537346553	975.9319431087288	-118.21792851388454	-2.316498319981462	-1.0	Y2S:N50S	-89.8469405928605
374	MEAIAKYDFKATADDELSFKRGDILKVLNEECDQNWYKAELNGKDGFIPKNYIEMKPHPWFFGKIPRAKAEEMLSKQRHDGAFLIRESESAPGDFSLSVKFGNDVQHFKVLRDGAGKYFLWVVKFNSLNELVDYHRSTSVSRNQQIFLRDIEQVPQQPTNVQALFDFDPQEDGELGFRRGDFIHVMDNSDPNWWKGACHGQTGMFPRRYVTPVNRNV	Y160N:N208R	-0.0398582064685152	973.6716721464844	-119.00997076928616	-2.322672957080906	-2.0	Y2R:N50R	-99.52946684751443
375	MEAIAKYDFKATADDELSFKRGDILKVLNEECDQNWYKAELNGKDGFIPKNYIEMKPHPWFFGKIPRAKAEEMLSKQRHDGAFLIRESESAPGDFSLSVKFGNDVQHFKVLRDGAGKYFLWVVKFNSLNELVDYHRSTSVSRNQQIFLRDIEQVPQQPTNVQALFDFDPQEDGELGFRRGDFIHVMDNSDPNWWKGACHGQTGMFPRMYVTPVNRNV	Y160N:N208M	-0.2341719328121149	971.7818664234	-120.17619262635708	-2.347281245862024	-4.0	Y2M:N50M	-105.22445900831156
376	MEAIAKYDFKATADDELSFKRGDILKVLNEECDQNWYKAELNGKDGFIPKNYIEMKPHPWFFGKIPRAKAEEMLSKQRHDGAFLIRESESAPGDFSLSVKFGNDVQHFKVLRDGAGKYFLWVVKFNSLNELVDYHRSTSVSRNQQIFLRDIEQVPQQPTNVQALFDFDPQEDGELGFRRGDFIHVMDNSDPNWWKGACHGQTGMFPRQYVTPVNRNV	Y160N:N208Q	-0.196922514733783	974.2652312503716	-119.38359819352628	-2.3183448920815684	-2.0	Y2Q:N50Q	-101.76324627790385
377	MEAIAKYDFKATADDELSFKRGDILKVLNEECDQNWYKAELNGKDGFIPKNYIEMKPHPWFFGKIPRAKAEEMLSKQRHDGAFLIRESESAPGDFSLSVKFGNDVQHFKVLRDGAGKYFLWVVKFNSLNELVDYHRSTSVSRNQQIFLRDIEQVPQQPTNVQALFDFDPQEDGELGFRRGDFIHVMDNSDPNWWKGACHGQTGMFPRDYVTPVNRNV	Y160N:N208D	-0.201069979208827	973.7516602735682	-117.98539577424526	-2.2950051517809853	0.0	Y2D:N50D	-70.46192925367286
378	MEAIAKYDFKATADDELSFKRGDILKVLNEECDQNWYKAELNGKDGFIPKNYIEMKPHPWFFGKIPRAKAEEMLSKQRHDGAFLIRESESAPGDFSLSVKFGNDVQHFKVLRDGAGKYFLWVVKFNSLNELVDYHRSTSVSRNQQIFLRDIEQVPQQPTNVQALFDFDPQEDGELGFRRGDFIHVMDNSDPNWWKGACHGQTGMFPREYVTPVNRNV	Y160N:N208E	0.0273566367438338	974.7561360180924	-118.8014525026083	-2.3079371048232256	-2.0	Y2E:N50E	-95.64027388486794
379	MEAIAKYDFKATADDELSFKRGDILKVLNEECDQNWYKAELNGKDGFIPKNYIEMKPHPWFFGKIPRAKAEEMLSKQRHDGAFLIRESESAPGDFSLSVKFGNDVQHFKVLRDGAGKYFLWVVKFNSLNELVDYHRSTSVSRNQQIFLRDIEQVPQQPTNVQALFDFDPQEDGELGFRRGDFIHVMDNSDPNWWKGACHGQTGMFPRGYVTPVNRNV	Y160N:N208G	-0.144250807802735	973.6600620998588	-119.90885196626186	-2.329173459845074	-2.0	Y2G:N50G	-134.75638859662942
380	MEAIAKYDFKATADDELSFKRGDILKVLNEECDQNWYKAELNGKDGFIPKNYIEMKPHPWFFGKIPRAKAEEMLSKQRHDGAFLIRESESAPGDFSLSVKFGNDVQHFKVLRDGAGKYFLWVVKFNSLNELVDYHRSTSVSRNQQIFLRDIEQVPQQPTNVQALFDFDPQEDGELGFRRGDFIHVMDNSDPNWWKGACHGQTGMFPRVYVTPVNRNV	Y160N:N208V	-0.236860074011096	971.7818664234	-119.86745892465116	-2.359058962029926	-5.0	Y2V:N50V	-127.30615628156593
381	MEAIAKYDFKATADDELSFKRGDILKVLNEECDQNWYKAELNGKDGFIPKNYIEMKPHPWFFGKIPRAKAEEMLSKQRHDGAFLIRESESAPGDFSLSVKFGNDVQHFKVLRDGAGKYFLWVVKFNSLNELVDYHRSTSVSRNQQIFLRDIEQVPQQPTNVQALFDFDPQEDGELGFRRGDFIHVMDNSDPNWWKGACHGQTGMFPRWYVTPVNRNV	Y160N:N208W	-0.233275417041943	971.7818664234	-119.55717645585536	-2.4028586694749734	-6.0	Y2W:N50W	-60.93514137659006
382	MEAIAKYDFKATADDELSFKRGDILKVLNEECDQNWYKAELNGKDGFIPKNYIEMKPHPWFFGKIPRAKAEEMLSKQRHDGAFLIRESESAPGDFSLSVKFGNDVQHFKVLRDGAGKYFLWVVKFNSLNELVDYHRSTSVSRNQQIFLRDIEQVPQQPTNVQALFDFDPQEDGELGFRRGDFIHVMDNSDPNWWKGACHGQTGMFPRLYVTPVNRNV	Y160N:N208L	-0.289771981498961	971.7818664234	-119.5926040261984	-2.3433649095438294	-5.0	Y2L:N50L	-109.96119969282083
383	MEAIAKYDFKATADDELSFKRGDILKVLNEECDQNWYKAELNGKDGFIPKNYIEMKPHPWFFGKIPRAKAEEMLSKQRHDGAFLIRESESAPGDFSLSVKFGNDVQHFKVLRDGAGKYFLWVVKFNSLNELVDYHRSTSVSRNQQIFLRDIEQVPQQPTNVQALFDFDPQEDGELGFRRGDFIHVMDNSDPNWWKGACHGQTGMFPLNYVTPVNRNV	Y160N:R207L	-0.9109104587457892	973.5393188606288	-119.99689076840878	-2.326588517528469	-4.0	Y2L:R49L	-95.18698492355635
384	MEAIAKYDFKATADDELSFKRGDILKVLNEECDQNWYKAELNGKDGFIPKNYIEMKPHPWFFGKIPRAKAEEMLSKQRHDGAFLIRESESAPGDFSLSVKFGNDVQHFKVLRDGAGKYFLWVVKFNSLNELVDYHRSTSVSRNQQIFLRDIEQVPQQPTNVQALFDFDPQEDGELGFRRGDFIHVMDNSDPNWWKGACHGQTGMFPDNYVTPVNRNV	Y160N:R207D	-1.0979018481108	972.8424510682988	-121.27341435849668	-2.3572224762480136	-3.0	Y2D:R49D	-112.81132021255777
385	MEAIAKYDFKATADDELSFKRGDILKVLNEECDQNWYKAELNGKDGFIPKNYIEMKPHPWFFGKIPRAKAEEMLSKQRHDGAFLIRESESAPGDFSLSVKFGNDVQHFKVLRDGAGKYFLWVVKFNSLNELVDYHRSTSVSRNQQIFLRDIEQVPQQPTNVQALFDFDPQEDGELGFRRGDFIHVMDNSDPNWWKGACHGQTGMFPANYVTPVNRNV	Y160N:R207A	-0.0257061624681146	978.2111343607984	-117.7875923961401	-2.312989315744174	-4.0	Y2A:R49A	-70.83078294105816
386	MEAIAKYDFKATADDELSFKRGDILKVLNEECDQNWYKAELNGKDGFIPKNYIEMKPHPWFFGKIPRAKAEEMLSKQRHDGAFLIRESESAPGDFSLSVKFGNDVQHFKVLRDGAGKYFLWVVKFNSLNELVDYHRSTSVSRNQQIFLRDIEQVPQQPTNVQALFDFDPQEDGELGFRRGDFIHVMDNSDPNWWKGACHGQTGMFPGNYVTPVNRNV	Y160N:R207G	-0.452138633915625	972.8424510682988	-120.62118409574032	-2.3518058647543696	-4.0	Y2G:R49G	-155.62650366134932
387	MEAIAKYDFKATADDELSFKRGDILKVLNEECDQNWYKAELNGKDGFIPKNYIEMKPHPWFFGKIPRAKAEEMLSKQRHDGAFLIRESESAPGDFSLSVKFGNDVQHFKVLRDGAGKYFLWVVKFNSLNELVDYHRSTSVSRNQQIFLRDIEQVPQQPTNVQALFDFDPQEDGELGFRRGDFIHVMDNSDPNWWKGACHGQTGMFPVNYVTPVNRNV	Y160N:R207V	-0.131951696974493	976.6138998347532	-120.3325702995062	-2.34589295468088	-4.0	Y2V:R49V	-68.34984312362957
388	MEAIAKYDFKATADDELSFKRGDILKVLNEECDQNWYKAELNGKDGFIPKNYIEMKPHPWFFGKIPRAKAEEMLSKQRHDGAFLIRESESAPGDFSLSVKFGNDVQHFKVLRDGAGKYFLWVVKFNSLNELVDYHRSTSVSRNQQIFLRDIEQVPQQPTNVQALFDFDPQEDGELGFRRGDFIHVMDNSDPNWWKGACHGQTGMFPSNYVTPVNRNV	Y160N:R207S	0.149003185583982	978.3628472729624	-117.46259258687496	-2.3042969784494174	-3.0	Y2S:R49S	-84.02482047386455
389	MEAIAKYDFKATADDELSFKRGDILKVLNEECDQNWYKAELNGKDGFIPKNYIEMKPHPWFFGKIPRAKAEEMLSKQRHDGAFLIRESESAPGDFSLSVKFGNDVQHFKVLRDGAGKYFLWVVKFNSLNELVDYHRSTSVSRNQQIFLRDIEQVPQQPTNVQALFDFDPQEDGELGFRRGDFIHVMDNSDPNWWKGACHGQTGMFPWNYVTPVNRNV	Y160N:R207W	-0.973061777803596	972.8424510682988	-120.80861304700376	-2.363831600900424	-4.0	Y2W:R49W	-50.394063547327995
390	MEAIAKYDFKATADDELSFKRGDILKVLNEECDQNWYKAELNGKDGFIPKNYIEMKPHPWFFGKIPRAKAEEMLSKQRHDGAFLIRESESAPGDFSLSVKFGNDVQHFKVLRDGAGKYFLWVVKFNSLNELVDYHRSTSVSRNQQIFLRDIEQVPQQPTNVQALFDFDPQEDGELGFRRGDFIHVMDNSDPNWWKGACHGQTGMFGRNYVTPVNRNV	Y160N:P206G	-1.2373042557741398	970.4097486654512	-122.9582225382328	-2.4859901040287338	-4.0	Y2G:P48G	-223.15591585648045
391	MEAIAKYDFKATADDELSFKRGDILKVLNEECDQNWYKAELNGKDGFIPKNYIEMKPHPWFFGKIPRAKAEEMLSKQRHDGAFLIRESESAPGDFSLSVKFGNDVQHFKVLRDGAGKYFLWVVKFNSLNELVDYHRSTSVSRNQQIFLRDIEQVPQQPTNVQALFDFDPQEDGELGFRRGDFIHVMDNSDPNWWKGACHGQTGMFVRNYVTPVNRNV	Y160N:P206V	-1.15414024929492	970.4097486654512	-123.46585860848428	-2.499329647775424	-5.0	Y2V:P48V	-193.51207659256443
392	MEAIAKYDFKATADDELSFKRGDILKVLNEECDQNWYKAELNGKDGFIPKNYIEMKPHPWFFGKIPRAKAEEMLSKQRHDGAFLIRESESAPGDFSLSVKFGNDVQHFKVLRDGAGKYFLWVVKFNSLNELVDYHRSTSVSRNQQIFLRDIEQVPQQPTNVQALFDFDPQEDGELGFRRGDFIHVMDNSDPNWWKGACHGQTGMFLRNYVTPVNRNV	Y160N:P206L	-0.9501905288527892	970.4097486654512	-122.85209527611732	-2.44283488645392	-5.0	Y2L:P48L	-184.3043005229233
393	MEAIAKYDFKATADDELSFKRGDILKVLNEECDQNWYKAELNGKDGFIPKNYIEMKPHPWFFGKIPRAKAEEMLSKQRHDGAFLIRESESAPGDFSLSVKFGNDVQHFKVLRDGAGKYFLWVVKFNSLNELVDYHRSTSVSRNQQIFLRDIEQVPQQPTNVQALFDFDPQEDGELGFRRGDFIHVMDNSDPNWWKGACHGQTGLFPRNYVTPVNRNV	Y160N:M204L	-0.320186609349101	977.7990753994864	-117.70355616509914	-2.300904354806674	0.0	Y2L:M46L	-81.30124184812468
394	MEAIAKYDFKATADDELSFKRGDILKVLNEECDQNWYKAELNGKDGFIPKNYIEMKPHPWFFGKIPRAKAEEMLSKQRHDGAFLIRESESAPGDFSLSVKFGNDVQHFKVLRDGAGKYFLWVVKFNSLNELVDYHRSTSVSRNQQIFLRDIEQVPQQPTNVQALFDFDPQEDGELGFRRGDFIHVMDNSDPNWWKGACHGQTGEFPRNYVTPVNRNV	Y160N:M204E	-0.6542002185182729	972.359890849894	-118.83606253564358	-2.311055070262844	-4.0	Y2E:M46E	-108.96060836042324
395	MEAIAKYDFKATADDELSFKRGDILKVLNEECDQNWYKAELNGKDGFIPKNYIEMKPHPWFFGKIPRAKAEEMLSKQRHDGAFLIRESESAPGDFSLSVKFGNDVQHFKVLRDGAGKYFLWVVKFNSLNELVDYHRSTSVSRNQQIFLRDIEQVPQQPTNVQALFDFDPQEDGELGFRRGDFIHVMDNSDPNWWKGACHGQTGAFPRNYVTPVNRNV	Y160N:M204A	-0.600054645186992	972.359890849894	-119.36494313180448	-2.3194137831865733	-3.0	Y2A:M46A	-105.30744287694853
396	MEAIAKYDFKATADDELSFKRGDILKVLNEECDQNWYKAELNGKDGFIPKNYIEMKPHPWFFGKIPRAKAEEMLSKQRHDGAFLIRESESAPGDFSLSVKFGNDVQHFKVLRDGAGKYFLWVVKFNSLNELVDYHRSTSVSRNQQIFLRDIEQVPQQPTNVQALFDFDPQEDGELGFRRGDFIHVMDNSDPNWWKGACHGQTGGFPRNYVTPVNRNV	Y160N:M204G	-0.53450495753383	972.359890849894	-119.73827753961086	-2.342899645789194	-4.0	Y2G:M46G	-143.89585382665555
397	MEAIAKYDFKATADDELSFKRGDILKVLNEECDQNWYKAELNGKDGFIPKNYIEMKPHPWFFGKIPRAKAEEMLSKQRHDGAFLIRESESAPGDFSLSVKFGNDVQHFKVLRDGAGKYFLWVVKFNSLNELVDYHRSTSVSRNQQIFLRDIEQVPQQPTNVQALFDFDPQEDGELGFRRGDFIHVMDNSDPNWWKGACHGQTGVFPRNYVTPVNRNV	Y160N:M204V	-0.289137294208143	976.6351693585392	-118.13577304780485	-2.3041655976893543	-1.0	Y2V:M46V	-64.88636176313322
398	MEAIAKYDFKATADDELSFKRGDILKVLNEECDQNWYKAELNGKDGFIPKNYIEMKPHPWFFGKIPRAKAEEMLSKQRHDGAFLIRESESAPGDFSLSVKFGNDVQHFKVLRDGAGKYFLWVVKFNSLNELVDYHRSTSVSRNQQIFLRDIEQVPQQPTNVQALFDFDPQEDGELGFRRGDFIHVMDNSDPNWWKGACHGQTGSFPRNYVTPVNRNV	Y160N:M204S	-0.486988216300633	974.4978260105644	-118.2092276662588	-2.292639004982124	-4.0	Y2S:M46S	-104.32043964589994
399	MEAIAKYDFKATADDELSFKRGDILKVLNEECDQNWYKAELNGKDGFIPKNYIEMKPHPWFFGKIPRAKAEEMLSKQRHDGAFLIRESESAPGDFSLSVKFGNDVQHFKVLRDGAGKYFLWVVKFNSLNELVDYHRSTSVSRNQQIFLRDIEQVPQQPTNVQALFDFDPQEDGELGFRRGDFIHVMDNSDPNWWKGACHGQTGCFPRNYVTPVNRNV	Y160N:M204C	-0.64996184516538	972.508907005406	-119.59724579751492	-2.3406974663168696	-4.0	Y2C:M46C	-67.47239706243437
400	MEAIAKYDFKATADDELSFKRGDILKVLNEECDQNWYKAELNGKDGFIPKNYIEMKPHPWFFGKIPRAKAEEMLSKQRHDGAFLIRESESAPGDFSLSVKFGNDVQHFKVLRDGAGKYFLWVVKFNSLNELVDYHRSTSVSRNQQIFLRDIEQVPQQPTNVQALFDFDPQEDGELGFRRGDFIHVMDNSDPNWWKGACHGQTVMFPRNYVTPVNRNV	Y160N:G203V	-1.1726348551379	969.8793950576188	-123.4622322767973	-2.514372227555614	-5.0	Y2V:G45V	-168.56151230347143
401	MEAIAKYDFKATADDELSFKRGDILKVLNEECDQNWYKAELNGKDGFIPKNYIEMKPHPWFFGKIPRAKAEEMLSKQRHDGAFLIRESESAPGDFSLSVKFGNDVQHFKVLRDGAGKYFLWVVKFNSLNELVDYHRSTSVSRNQQIFLRDIEQVPQQPTNVQALFDFDPQEDGELGFRRGDFIHVMDNSDPNWWKGACHGQTYMFPRNYVTPVNRNV	Y160N:G203Y	-1.0658433027995	969.731094240844	-123.50236527621746	-2.509577347060381	-5.0	Y2Y:G45Y	-89.02774069321141
402	MEAIAKYDFKATADDELSFKRGDILKVLNEECDQNWYKAELNGKDGFIPKNYIEMKPHPWFFGKIPRAKAEEMLSKQRHDGAFLIRESESAPGDFSLSVKFGNDVQHFKVLRDGAGKYFLWVVKFNSLNELVDYHRSTSVSRNQQIFLRDIEQVPQQPTNVQALFDFDPQEDGELGFRRGDFIHVMDNSDPNWWKGACHGQTSMFPRNYVTPVNRNV	Y160N:G203S	-0.9847997613275252	969.731094240844	-123.4713932722807	-2.4513182559255826	-2.0	Y2S:G45S	-134.54876406204684
403	MEAIAKYDFKATADDELSFKRGDILKVLNEECDQNWYKAELNGKDGFIPKNYIEMKPHPWFFGKIPRAKAEEMLSKQRHDGAFLIRESESAPGDFSLSVKFGNDVQHFKVLRDGAGKYFLWVVKFNSLNELVDYHRSTSVSRNQQIFLRDIEQVPQQPTNVQALFDFDPQEDGELGFRRGDFIHVMDNSDPNWWKGACHGQTCMFPRNYVTPVNRNV	Y160N:G203C	-1.00630768857451	969.731094240844	-123.47015444934368	-2.495219343799656	-5.0	Y2C:G45C	-129.77408468735203
404	MEAIAKYDFKATADDELSFKRGDILKVLNEECDQNWYKAELNGKDGFIPKNYIEMKPHPWFFGKIPRAKAEEMLSKQRHDGAFLIRESESAPGDFSLSVKFGNDVQHFKVLRDGAGKYFLWVVKFNSLNELVDYHRSTSVSRNQQIFLRDIEQVPQQPTNVQALFDFDPQEDGELGFRRGDFIHVMDNSDPNWWKGACHGQTWMFPRNYVTPVNRNV	Y160N:G203W	-1.35303539354608	969.731094240844	-123.4911195486784	-2.532936484126721	-4.0	Y2W:G45W	-71.83500003826603
405	MEAIAKYDFKATADDELSFKRGDILKVLNEECDQNWYKAELNGKDGFIPKNYIEMKPHPWFFGKIPRAKAEEMLSKQRHDGAFLIRESESAPGDFSLSVKFGNDVQHFKVLRDGAGKYFLWVVKFNSLNELVDYHRSTSVSRNQQIFLRDIEQVPQQPTNVQALFDFDPQEDGELGFRRGDFIHVMDNSDPNWWKGACHGQTFMFPRNYVTPVNRNV	Y160N:G203F	-1.1315464859893798	969.731094240844	-123.4698063582182	-2.49597917977026	-5.0	Y2F:G45F	-98.03915431511389
406	MEAIAKYDFKATADDELSFKRGDILKVLNEECDQNWYKAELNGKDGFIPKNYIEMKPHPWFFGKIPRAKAEEMLSKQRHDGAFLIRESESAPGDFSLSVKFGNDVQHFKVLRDGAGKYFLWVVKFNSLNELVDYHRSTSVSRNQQIFLRDIEQVPQQPTNVQALFDFDPQEDGELGFRRGDFIHVMDNSDPNWWKGACHGQRGMFPRNYVTPVNRNV	Y160N:T202R	-0.5566127595179261	976.662102079049	-119.66174684464931	-2.329068717309984	-3.0	Y2R:T44R	-73.93684409464663
407	MEAIAKYDFKATADDELSFKRGDILKVLNEECDQNWYKAELNGKDGFIPKNYIEMKPHPWFFGKIPRAKAEEMLSKQRHDGAFLIRESESAPGDFSLSVKFGNDVQHFKVLRDGAGKYFLWVVKFNSLNELVDYHRSTSVSRNQQIFLRDIEQVPQQPTNVQALFDFDPQEDGELGFRRGDFIHVMDNSDPNWWKGACHGQIGMFPRNYVTPVNRNV	Y160N:T202I	0.420842981522424	976.838460415108	-120.18082891404627	-2.3243891829151218	-3.0	Y2I:T44I	-84.64272077883547
408	MEAIAKYDFKATADDELSFKRGDILKVLNEECDQNWYKAELNGKDGFIPKNYIEMKPHPWFFGKIPRAKAEEMLSKQRHDGAFLIRESESAPGDFSLSVKFGNDVQHFKVLRDGAGKYFLWVVKFNSLNELVDYHRSTSVSRNQQIFLRDIEQVPQQPTNVQALFDFDPQEDGELGFRRGDFIHVMDNSDPNWWKGACHGQMGMFPRNYVTPVNRNV	Y160N:T202M	-0.56350698702337	975.073486387163	-120.07024155557156	-2.3292143223649364	-3.0	Y2M:T44M	-69.18275698031253
409	MEAIAKYDFKATADDELSFKRGDILKVLNEECDQNWYKAELNGKDGFIPKNYIEMKPHPWFFGKIPRAKAEEMLSKQRHDGAFLIRESESAPGDFSLSVKFGNDVQHFKVLRDGAGKYFLWVVKFNSLNELVDYHRSTSVSRNQQIFLRDIEQVPQQPTNVQALFDFDPQEDGELGFRRGDFIHVMDNSDPNWWKGACHGQQGMFPRNYVTPVNRNV	Y160N:T202Q	-0.2738224403476509	976.0878535585224	-119.05471836030485	-2.312182410288665	-3.0	Y2Q:T44Q	-73.69355743731326
410	MEAIAKYDFKATADDELSFKRGDILKVLNEECDQNWYKAELNGKDGFIPKNYIEMKPHPWFFGKIPRAKAEEMLSKQRHDGAFLIRESESAPGDFSLSVKFGNDVQHFKVLRDGAGKYFLWVVKFNSLNELVDYHRSTSVSRNQQIFLRDIEQVPQQPTNVQALFDFDPQEDGELGFRRGDFIHVMDNSDPNWWKGACHGQPGMFPRNYVTPVNRNV	Y160N:T202P	-1.18811795469301	972.4312217523038	-119.04605256021024	-2.3603373382051114	-3.0	Y2P:T44P	-170.30419739092653
411	MEAIAKYDFKATADDELSFKRGDILKVLNEECDQNWYKAELNGKDGFIPKNYIEMKPHPWFFGKIPRAKAEEMLSKQRHDGAFLIRESESAPGDFSLSVKFGNDVQHFKVLRDGAGKYFLWVVKFNSLNELVDYHRSTSVSRNQQIFLRDIEQVPQQPTNVQALFDFDPQEDGELGFRRGDFIHVMDNSDPNWWKGACHGQLGMFPRNYVTPVNRNV	Y160N:T202L	-0.367619350204381	975.790759479366	-120.44236646592616	-2.3523888022212662	-3.0	Y2L:T44L	-77.72513502444095
412	MEAIAKYDFKATADDELSFKRGDILKVLNEECDQNWYKAELNGKDGFIPKNYIEMKPHPWFFGKIPRAKAEEMLSKQRHDGAFLIRESESAPGDFSLSVKFGNDVQHFKVLRDGAGKYFLWVVKFNSLNELVDYHRSTSVSRNQQIFLRDIEQVPQQPTNVQALFDFDPQEDGELGFRRGDFIHVMDNSDPNWWKGACHGQEGMFPRNYVTPVNRNV	Y160N:T202E	-0.0677715716063014	977.1390005712392	-117.51309894025326	-2.2874352406647245	-3.0	Y2E:T44E	-81.67789011801545
413	MEAIAKYDFKATADDELSFKRGDILKVLNEECDQNWYKAELNGKDGFIPKNYIEMKPHPWFFGKIPRAKAEEMLSKQRHDGAFLIRESESAPGDFSLSVKFGNDVQHFKVLRDGAGKYFLWVVKFNSLNELVDYHRSTSVSRNQQIFLRDIEQVPQQPTNVQALFDFDPQEDGELGFRRGDFIHVMDNSDPNWWKGACHGQAGMFPRNYVTPVNRNV	Y160N:T202A	-0.4799404970571621	975.065296484393	-119.25701747834682	-2.33279832742982	-2.0	Y2A:T44A	-88.150838073147
414	MEAIAKYDFKATADDELSFKRGDILKVLNEECDQNWYKAELNGKDGFIPKNYIEMKPHPWFFGKIPRAKAEEMLSKQRHDGAFLIRESESAPGDFSLSVKFGNDVQHFKVLRDGAGKYFLWVVKFNSLNELVDYHRSTSVSRNQQIFLRDIEQVPQQPTNVQALFDFDPQEDGELGFRRGDFIHVMDNSDPNWWKGACHGQGGMFPRNYVTPVNRNV	Y160N:T202G	-1.02559864701935	972.4312217523038	-119.7145668119192	-2.339874267578125	-4.0	Y2G:T44G	-128.3967594465143
415	MEAIAKYDFKATADDELSFKRGDILKVLNEECDQNWYKAELNGKDGFIPKNYIEMKPHPWFFGKIPRAKAEEMLSKQRHDGAFLIRESESAPGDFSLSVKFGNDVQHFKVLRDGAGKYFLWVVKFNSLNELVDYHRSTSVSRNQQIFLRDIEQVPQQPTNVQALFDFDPQEDGELGFRRGDFIHVMDNSDPNWWKGACHGQVGMFPRNYVTPVNRNV	Y160N:T202V	-0.0810413474375903	977.61486470599	-119.42709051072598	-2.314890974659031	-2.0	Y2V:T44V	-73.51160229052371
416	MEAIAKYDFKATADDELSFKRGDILKVLNEECDQNWYKAELNGKDGFIPKNYIEMKPHPWFFGKIPRAKAEEMLSKQRHDGAFLIRESESAPGDFSLSVKFGNDVQHFKVLRDGAGKYFLWVVKFNSLNELVDYHRSTSVSRNQQIFLRDIEQVPQQPTNVQALFDFDPQEDGELGFRRGDFIHVMDNSDPNWWKGACHGQSGMFPRNYVTPVNRNV	Y160N:T202S	-0.345555266695372	976.9482198530976	-118.50355254113674	-2.316302800582627	0.0	Y2S:T44S	-76.8285941442377
417	MEAIAKYDFKATADDELSFKRGDILKVLNEECDQNWYKAELNGKDGFIPKNYIEMKPHPWFFGKIPRAKAEEMLSKQRHDGAFLIRESESAPGDFSLSVKFGNDVQHFKVLRDGAGKYFLWVVKFNSLNELVDYHRSTSVSRNQQIFLRDIEQVPQQPTNVQALFDFDPQEDGELGFRRGDFIHVMDNSDPNWWKGACHGQWGMFPRNYVTPVNRNV	Y160N:T202W	-0.7992387048851809	972.4312217523038	-121.21773897111416	-2.376403291346663	-5.0	Y2W:T44W	-22.877358158481783
418	MEAIAKYDFKATADDELSFKRGDILKVLNEECDQNWYKAELNGKDGFIPKNYIEMKPHPWFFGKIPRAKAEEMLSKQRHDGAFLIRESESAPGDFSLSVKFGNDVQHFKVLRDGAGKYFLWVVKFNSLNELVDYHRSTSVSRNQQIFLRDIEQVPQQPTNVQALFDFDPQEDGELGFRRGDFIHVMDNSDPNWWKGACHGPTGMFPRNYVTPVNRNV	Y160N:Q201P	-1.04219180452798	974.26334556014	-121.29936204850674	-2.4520292120464777	-3.0	Y2P:Q43P	-211.12183171491893
419	MEAIAKYDFKATADDELSFKRGDILKVLNEECDQNWYKAELNGKDGFIPKNYIEMKPHPWFFGKIPRAKAEEMLSKQRHDGAFLIRESESAPGDFSLSVKFGNDVQHFKVLRDGAGKYFLWVVKFNSLNELVDYHRSTSVSRNQQIFLRDIEQVPQQPTNVQALFDFDPQEDGELGFRRGDFIHVMDNSDPNWWKGACHGLTGMFPRNYVTPVNRNV	Y160N:Q201L	-0.306127235197205	975.141974015075	-120.01704774796964	-2.342015153270657	-4.0	Y2L:Q43L	-82.44147068243296
420	MEAIAKYDFKATADDELSFKRGDILKVLNEECDQNWYKAELNGKDGFIPKNYIEMKPHPWFFGKIPRAKAEEMLSKQRHDGAFLIRESESAPGDFSLSVKFGNDVQHFKVLRDGAGKYFLWVVKFNSLNELVDYHRSTSVSRNQQIFLRDIEQVPQQPTNVQALFDFDPQEDGELGFRRGDFIHVMDNSDPNWWKGACHGDTGMFPRNYVTPVNRNV	Y160N:Q201D	-0.459496185227063	972.42456827558	-120.20639692246914	-2.342307397874736	-2.0	Y2D:Q43D	-106.64991618376045
421	MEAIAKYDFKATADDELSFKRGDILKVLNEECDQNWYKAELNGKDGFIPKNYIEMKPHPWFFGKIPRAKAEEMLSKQRHDGAFLIRESESAPGDFSLSVKFGNDVQHFKVLRDGAGKYFLWVVKFNSLNELVDYHRSTSVSRNQQIFLRDIEQVPQQPTNVQALFDFDPQEDGELGFRRGDFIHVMDNSDPNWWKGACHGATGMFPRNYVTPVNRNV	Y160N:Q201A	-0.202115881878779	975.4735030909952	-118.91001568734646	-2.3350809388241527	-3.0	Y2A:Q43A	-94.41326833944589
422	MEAIAKYDFKATADDELSFKRGDILKVLNEECDQNWYKAELNGKDGFIPKNYIEMKPHPWFFGKIPRAKAEEMLSKQRHDGAFLIRESESAPGDFSLSVKFGNDVQHFKVLRDGAGKYFLWVVKFNSLNELVDYHRSTSVSRNQQIFLRDIEQVPQQPTNVQALFDFDPQEDGELGFRRGDFIHVMDNSDPNWWKGACHGGTGMFPRNYVTPVNRNV	Y160N:Q201G	-0.7594514656631001	972.42456827558	-119.67505632340908	-2.3759377689684853	-4.0	Y2G:Q43G	-146.05969926100047
423	MEAIAKYDFKATADDELSFKRGDILKVLNEECDQNWYKAELNGKDGFIPKNYIEMKPHPWFFGKIPRAKAEEMLSKQRHDGAFLIRESESAPGDFSLSVKFGNDVQHFKVLRDGAGKYFLWVVKFNSLNELVDYHRSTSVSRNQQIFLRDIEQVPQQPTNVQALFDFDPQEDGELGFRRGDFIHVMDNSDPNWWKGACHGVTGMFPRNYVTPVNRNV	Y160N:Q201V	-0.3067402888714289	975.8120518595324	-118.93763600289822	-2.3178723868677173	-5.0	Y2V:Q43V	-90.8062940238026
424	MEAIAKYDFKATADDELSFKRGDILKVLNEECDQNWYKAELNGKDGFIPKNYIEMKPHPWFFGKIPRAKAEEMLSKQRHDGAFLIRESESAPGDFSLSVKFGNDVQHFKVLRDGAGKYFLWVVKFNSLNELVDYHRSTSVSRNQQIFLRDIEQVPQQPTNVQALFDFDPQEDGELGFRRGDFIHVMDNSDPNWWKGACHGCTGMFPRNYVTPVNRNV	Y160N:Q201C	-0.16212210170237	974.7787975104012	-120.0787175744772	-2.3775342521020923	-5.0	Y2C:Q43C	-94.39335437994274
425	MEAIAKYDFKATADDELSFKRGDILKVLNEECDQNWYKAELNGKDGFIPKNYIEMKPHPWFFGKIPRAKAEEMLSKQRHDGAFLIRESESAPGDFSLSVKFGNDVQHFKVLRDGAGKYFLWVVKFNSLNELVDYHRSTSVSRNQQIFLRDIEQVPQQPTNVQALFDFDPQEDGELGFRRGDFIHVMDNSDPNWWKGACHGWTGMFPRNYVTPVNRNV	Y160N:Q201W	-0.769420475922549	972.42456827558	-120.76029048860072	-2.381724470752781	-4.0	Y2W:Q43W	-58.46827315073282
426	MEAIAKYDFKATADDELSFKRGDILKVLNEECDQNWYKAELNGKDGFIPKNYIEMKPHPWFFGKIPRAKAEEMLSKQRHDGAFLIRESESAPGDFSLSVKFGNDVQHFKVLRDGAGKYFLWVVKFNSLNELVDYHRSTSVSRNQQIFLRDIEQVPQQPTNVQALFDFDPQEDGELGFRRGDFIHVMDNSDPNWWKGACHGFTGMFPRNYVTPVNRNV	Y160N:Q201F	-0.396438062060537	974.0181391698144	-120.6444643586874	-2.3565666069418696	-6.0	Y2F:Q43F	-68.04059597234995
427	MEAIAKYDFKATADDELSFKRGDILKVLNEECDQNWYKAELNGKDGFIPKNYIEMKPHPWFFGKIPRAKAEEMLSKQRHDGAFLIRESESAPGDFSLSVKFGNDVQHFKVLRDGAGKYFLWVVKFNSLNELVDYHRSTSVSRNQQIFLRDIEQVPQQPTNVQALFDFDPQEDGELGFRRGDFIHVMDNSDPNWWKGACRGQTGMFPRNYVTPVNRNV	Y160N:H199R	-0.190289206942005	977.339032208548	-118.49256359040736	-2.27628054861295	-2.0	Y2R:H41R	-66.29090582234213
428	MEAIAKYDFKATADDELSFKRGDILKVLNEECDQNWYKAELNGKDGFIPKNYIEMKPHPWFFGKIPRAKAEEMLSKQRHDGAFLIRESESAPGDFSLSVKFGNDVQHFKVLRDGAGKYFLWVVKFNSLNELVDYHRSTSVSRNQQIFLRDIEQVPQQPTNVQALFDFDPQEDGELGFRRGDFIHVMDNSDPNWWKGACEGQTGMFPRNYVTPVNRNV	Y160N:H199E	-1.05883346185932	975.6127082236936	-120.0328897088766	-2.3171508271815413	-2.0	Y2E:H41E	-102.35982829434224
429	MEAIAKYDFKATADDELSFKRGDILKVLNEECDQNWYKAELNGKDGFIPKNYIEMKPHPWFFGKIPRAKAEEMLSKQRHDGAFLIRESESAPGDFSLSVKFGNDVQHFKVLRDGAGKYFLWVVKFNSLNELVDYHRSTSVSRNQQIFLRDIEQVPQQPTNVQALFDFDPQEDGELGFRRGDFIHVMDNSDPNWWLGACHGQTGMFPRNYVTPVNRNV	Y160N:K195L	-0.313667382372145	974.7920538014732	-116.84705398976804	-2.304150080276748	-5.0	Y2L:K37L	-72.17509235204076
430	MEAIAKYDFKATADDELSFKRGDILKVLNEECDQNWYKAELNGKDGFIPKNYIEMKPHPWFFGKIPRAKAEEMLSKQRHDGAFLIRESESAPGDFSLSVKFGNDVQHFKVLRDGAGKYFLWVVKFNSLNELVDYHRSTSVSRNQQIFLRDIEQVPQQPTNVQALFDFDPQEDGELGFRRGDFIHVMDNSDPNWWGGACHGQTGMFPRNYVTPVNRNV	Y160N:K195G	-1.0563560119180302	971.7807545535449	-120.19906817376614	-2.3733742924059853	-4.0	Y2G:K37G	-137.64091657460548
431	MEAIAKYDFKATADDELSFKRGDILKVLNEECDQNWYKAELNGKDGFIPKNYIEMKPHPWFFGKIPRAKAEEMLSKQRHDGAFLIRESESAPGDFSLSVKFGNDVQHFKVLRDGAGKYFLWVVKFNSLNELVDYHRSTSVSRNQQIFLRDIEQVPQQPTNVQALFDFDPQEDGELGFRRGDFIHVMDNSDPNFWKGACHGQTGMFPRNYVTPVNRNV	Y160N:W193F	-0.885209265802769	971.1560708572248	-118.4517026990652	-2.308907460358183	-1.0	Y2F:W35F	-78.55135171425327
432	MEAIAKYDFKATADDELSFKRGDILKVLNEECDQNWYKAELNGKDGFIPKNYIEMKPHPWFFGKIPRAKAEEMLSKQRHDGAFLIRESESAPGDFSLSVKFGNDVQHFKVLRDGAGKYFLWVVKFNSLNELVDYHRSTSVSRNQQIFLRDIEQVPQQPTNVQALFDFDPQEDGELGFRRGDFIHVMDNSDYNWWKGACHGQTGMFPRNYVTPVNRNV	Y160N:P191Y	-1.14132812836668	973.7165289965023	-120.31576238572598	-2.373687485517081	-5.0	Y2Y:P33Y	-58.69052686156843
433	MEAIAKYDFKATADDELSFKRGDILKVLNEECDQNWYKAELNGKDGFIPKNYIEMKPHPWFFGKIPRAKAEEMLSKQRHDGAFLIRESESAPGDFSLSVKFGNDVQHFKVLRDGAGKYFLWVVKFNSLNELVDYHRSTSVSRNQQIFLRDIEQVPQQPTNVQALFDFDPQEDGELGFRRGDFIHVMDNSEPNWWKGACHGQTGMFPRNYVTPVNRNV	Y160N:D190E	-1.11657012543449	974.0676209152851	-117.37844549119473	-2.329049320544226	0.0	Y2E:D32E	-106.46164971981901
434	MEAIAKYDFKATADDELSFKRGDILKVLNEECDQNWYKAELNGKDGFIPKNYIEMKPHPWFFGKIPRAKAEEMLSKQRHDGAFLIRESESAPGDFSLSVKFGNDVQHFKVLRDGAGKYFLWVVKFNSLNELVDYHRSTSVSRNQQIFLRDIEQVPQQPTNVQALFDFDPQEDGELGFRRGDFIHVMGNSDPNWWKGACHGQTGMFPRNYVTPVNRNV	Y160N:D187G	-0.905609008126346	974.8402376950736	-119.10098730027676	-2.3120380983514304	-3.0	Y2G:D29G	-166.7986534358261
435	MEAIAKYDFKATADDELSFKRGDILKVLNEECDQNWYKAELNGKDGFIPKNYIEMKPHPWFFGKIPRAKAEEMLSKQRHDGAFLIRESESAPGDFSLSVKFGNDVQHFKVLRDGAGKYFLWVVKFNSLNELVDYHRSTSVSRNQQIFLRDIEQVPQQPTNVQALFDFDPQEDGELGFRRGDFIHVMVNSDPNWWKGACHGQTGMFPRNYVTPVNRNV	Y160N:D187V	-1.24547475266129	971.2402853798284	-120.24557505548	-2.3424090369273043	-5.0	Y2V:D29V	-173.6513687373398
436	MEAIAKYDFKATADDELSFKRGDILKVLNEECDQNWYKAELNGKDGFIPKNYIEMKPHPWFFGKIPRAKAEEMLSKQRHDGAFLIRESESAPGDFSLSVKFGNDVQHFKVLRDGAGKYFLWVVKFNSLNELVDYHRSTSVSRNQQIFLRDIEQVPQQPTNVQALFDFDPQEDGELGFRRGDFIHVMWNSDPNWWKGACHGQTGMFPRNYVTPVNRNV	Y160N:D187W	-1.20094254679976	971.2402853798284	-120.63037930428982	-2.3455942444882147	-6.0	Y2W:D29W	-118.34433746349795
437	MEAIAKYDFKATADDELSFKRGDILKVLNEECDQNWYKAELNGKDGFIPKNYIEMKPHPWFFGKIPRAKAEEMLSKQRHDGAFLIRESESAPGDFSLSVKFGNDVQHFKVLRDGAGKYFLWVVKFNSLNELVDYHRSTSVSRNQQIFLRDIEQVPQQPTNVQALFDFDPQEDGELGFRRGDFIHVQDNSDPNWWKGACHGQTGMFPRNYVTPVNRNV	Y160N:M186Q	-0.291525453780769	976.0468458920524	-118.95650659501553	-2.3080860719842424	-2.0	Y2Q:M28Q	-85.35454713983327
438	MEAIAKYDFKATADDELSFKRGDILKVLNEECDQNWYKAELNGKDGFIPKNYIEMKPHPWFFGKIPRAKAEEMLSKQRHDGAFLIRESESAPGDFSLSVKFGNDVQHFKVLRDGAGKYFLWVVKFNSLNELVDYHRSTSVSRNQQIFLRDIEQVPQQPTNVQALFDFDPQEDGELGFRRGDFIHVEDNSDPNWWKGACHGQTGMFPRNYVTPVNRNV	Y160N:M186E	-0.4396139802889189	977.7317602357408	-118.47693525254726	-2.2944033347954185	-4.0	Y2E:M28E	-100.84082071466234
439	MEAIAKYDFKATADDELSFKRGDILKVLNEECDQNWYKAELNGKDGFIPKNYIEMKPHPWFFGKIPRAKAEEMLSKQRHDGAFLIRESESAPGDFSLSVKFGNDVQHFKVLRDGAGKYFLWVVKFNSLNELVDYHRSTSVSRNQQIFLRDIEQVPQQPTNVQALFDFDPQEDGELGFRRGDFIHVADNSDPNWWKGACHGQTGMFPRNYVTPVNRNV	Y160N:M186A	-1.02776045483295	976.9820730967958	-119.32193075120448	-2.319794735666049	-3.0	Y2A:M28A	-133.14966036958484
440	MEAIAKYDFKATADDELSFKRGDILKVLNEECDQNWYKAELNGKDGFIPKNYIEMKPHPWFFGKIPRAKAEEMLSKQRHDGAFLIRESESAPGDFSLSVKFGNDVQHFKVLRDGAGKYFLWVVKFNSLNELVDYHRSTSVSRNQQIFLRDIEQVPQQPTNVQALFDFDPQEDGELGFRRGDFIHVGDNSDPNWWKGACHGQTGMFPRNYVTPVNRNV	Y160N:M186G	-1.23250593464665	974.9858246141708	-119.5952576249838	-2.3620972714181674	-4.0	Y2G:M28G	-160.90602042360098
441	MEAIAKYDFKATADDELSFKRGDILKVLNEECDQNWYKAELNGKDGFIPKNYIEMKPHPWFFGKIPRAKAEEMLSKQRHDGAFLIRESESAPGDFSLSVKFGNDVQHFKVLRDGAGKYFLWVVKFNSLNELVDYHRSTSVSRNQQIFLRDIEQVPQQPTNVQALFDFDPQEDGELGFRRGDFIHVVDNSDPNWWKGACHGQTGMFPRNYVTPVNRNV	Y160N:M186V	-0.491148548541559	979.8810334289784	-115.98776577413082	-2.2675853664592163	-1.0	Y2V:M28V	-86.90758626146106
442	MEAIAKYDFKATADDELSFKRGDILKVLNEECDQNWYKAELNGKDGFIPKNYIEMKPHPWFFGKIPRAKAEEMLSKQRHDGAFLIRESESAPGDFSLSVKFGNDVQHFKVLRDGAGKYFLWVVKFNSLNELVDYHRSTSVSRNQQIFLRDIEQVPQQPTNVQALFDFDPQEDGELGFRRGDFIHVWDNSDPNWWKGACHGQTGMFPRNYVTPVNRNV	Y160N:M186W	-0.618371182534755	974.9858246141708	-119.7154863923788	-2.3541293386685647	-4.0	Y2W:M28W	-36.143423840234576
443	MEAIAKYDFKATADDELSFKRGDILKVLNEECDQNWYKAELNGKDGFIPKNYIEMKPHPWFFGKIPRAKAEEMLSKQRHDGAFLIRESESAPGDFSLSVKFGNDVQHFKVLRDGAGKYFLWVVKFNSLNELVDYHRSTSVSRNQQIFLRDIEQVPQQPTNVQALFDFDPQEDGELGFRRGDFGHVMDNSDPNWWKGACHGQTGMFPRNYVTPVNRNV	Y160N:I183G	-1.11281677853327	970.5840114869784	-122.43055234849452	-2.42707126423464	-6.0	Y2G:I25G	-277.822464347005
444	MEAIAKYDFKATADDELSFKRGDILKVLNEECDQNWYKAELNGKDGFIPKNYIEMKPHPWFFGKIPRAKAEEMLSKQRHDGAFLIRESESAPGDFSLSVKFGNDVQHFKVLRDGAGKYFLWVVKFNSLNELVDYHRSTSVSRNQQIFLRDIEQVPQQPTNVQALFDFDPQEDGELGFRRGGFIHVMDNSDPNWWKGACHGQTGMFPRNYVTPVNRNV	Y160N:D181G	-1.12389900202708	973.8977415386336	-122.69507540762424	-2.4257654739638506	-3.0	Y2G:D23G	-180.28000595581517
445	MEAIAKYDFKATADDELSFKRGDILKVLNEECDQNWYKAELNGKDGFIPKNYIEMKPHPWFFGKIPRAKAEEMLSKQRHDGAFLIRESESAPGDFSLSVKFGNDVQHFKVLRDGAGKYFLWVVKFNSLNELVDYHRSTSVSRNQQIFLRDIEQVPQQPTNVQALFDFDPQEDGELGFRRGLFIHVMDNSDPNWWKGACHGQTGMFPRNYVTPVNRNV	Y160N:D181L	-1.39913545655945	973.8788948377924	-123.0446499735117	-2.4149725962493376	-5.0	Y2L:D23L	-197.09101517212372
446	MEAIAKYDFKATADDELSFKRGDILKVLNEECDQNWYKAELNGKDGFIPKNYIEMKPHPWFFGKIPRAKAEEMLSKQRHDGAFLIRESESAPGDFSLSVKFGNDVQHFKVLRDGAGKYFLWVVKFNSLNELVDYHRSTSVSRNQQIFLRDIEQVPQQPTNVQALFDFDPQEDGELGFREGDFIHVMDNSDPNWWKGACHGQTGMFPRNYVTPVNRNV	Y160N:R179E	-0.0471103794981077	971.2212237751728	-118.5304564088583	-2.327474044541181	-2.0	Y2E:R21E	-114.8606163032508
447	MEAIAKYDFKATADDELSFKRGDILKVLNEECDQNWYKAELNGKDGFIPKNYIEMKPHPWFFGKIPRAKAEEMLSKQRHDGAFLIRESESAPGDFSLSVKFGNDVQHFKVLRDGAGKYFLWVVKFNSLNELVDYHRSTSVSRNQQIFLRDIEQVPQQPTNVQALFDFDPQEDGELGFRAGDFIHVMDNSDPNWWKGACHGQTGMFPRNYVTPVNRNV	Y160N:R179A	0.257936507015252	975.4042563111008	-119.07464753091335	-2.327950429108183	-4.0	Y2A:R21A	-93.95218839721446
448	MEAIAKYDFKATADDELSFKRGDILKVLNEECDQNWYKAELNGKDGFIPKNYIEMKPHPWFFGKIPRAKAEEMLSKQRHDGAFLIRESESAPGDFSLSVKFGNDVQHFKVLRDGAGKYFLWVVKFNSLNELVDYHRSTSVSRNQQIFLRDIEQVPQQPTNVQALFDFDPQEDGELGFRGGDFIHVMDNSDPNWWKGACHGQTGMFPRNYVTPVNRNV	Y160N:R179G	-0.8646772948499079	971.234887777042	-121.0129033178091	-2.398530604475636	-4.0	Y2G:R21G	-177.24041500167613
449	MEAIAKYDFKATADDELSFKRGDILKVLNEECDQNWYKAELNGKDGFIPKNYIEMKPHPWFFGKIPRAKAEEMLSKQRHDGAFLIRESESAPGDFSLSVKFGNDVQHFKVLRDGAGKYFLWVVKFNSLNELVDYHRSTSVSRNQQIFLRDIEQVPQQPTNVQALFDFDPQEDGELGFRVGDFIHVMDNSDPNWWKGACHGQTGMFPRNYVTPVNRNV	Y160N:R179V	-0.29949195280513	974.3481467808716	-119.884082660079	-2.324283405885858	-4.0	Y2V:R21V	-119.33398265914681
450	MEAIAKYDFKATADDELSFKRGDILKVLNEECDQNWYKAELNGKDGFIPKNYIEMKPHPWFFGKIPRAKAEEMLSKQRHDGAFLIRESESAPGDFSLSVKFGNDVQHFKVLRDGAGKYFLWVVKFNSLNELVDYHRSTSVSRNQQIFLRDIEQVPQQPTNVQALFDFDPQEDGELGFRYGDFIHVMDNSDPNWWKGACHGQTGMFPRNYVTPVNRNV	Y160N:R179Y	-1.21307231638295	972.7742125259256	-120.65675650537014	-2.3333812648967163	-3.0	Y2Y:R21Y	-106.66492548064949
451	MEAIAKYDFKATADDELSFKRGDILKVLNEECDQNWYKAELNGKDGFIPKNYIEMKPHPWFFGKIPRAKAEEMLSKQRHDGAFLIRESESAPGDFSLSVKFGNDVQHFKVLRDGAGKYFLWVVKFNSLNELVDYHRSTSVSRNQQIFLRDIEQVPQQPTNVQALFDFDPQEDGELGFRWGDFIHVMDNSDPNWWKGACHGQTGMFPRNYVTPVNRNV	Y160N:R179W	-0.8691077355408371	971.2212237751728	-121.4141460508108	-2.363869618561308	-4.0	Y2W:R21W	-97.98369367198707
452	MEAIAKYDFKATADDELSFKRGDILKVLNEECDQNWYKAELNGKDGFIPKNYIEMKPHPWFFGKIPRAKAEEMLSKQRHDGAFLIRESESAPGDFSLSVKFGNDVQHFKVLRDGAGKYFLWVVKFNSLNELVDYHRSTSVSRNQQIFLRDIEQVPQQPTNVQALFDFDPQEDGELGFRLGDFIHVMDNSDPNWWKGACHGQTGMFPRNYVTPVNRNV	Y160N:R179L	-0.8169064844276701	973.3304143568394	-120.25396309792995	-2.3368194062831043	-4.0	Y2L:R21L	-108.89107914047008
453	MEAIAKYDFKATADDELSFKRGDILKVLNEECDQNWYKAELNGKDGFIPKNYIEMKPHPWFFGKIPRAKAEEMLSKQRHDGAFLIRESESAPGDFSLSVKFGNDVQHFKVLRDGAGKYFLWVVKFNSLNELVDYHRSTSVSRNQQIFLRDIEQVPQQPTNVQALFDFDPQEDGELGFERGDFIHVMDNSDPNWWKGACHGQTGMFPRNYVTPVNRNV	Y160N:R178E	-0.6284583462576221	974.4904658655768	-118.3254774659872	-2.328201035321769	-2.0	Y2E:R20E	-94.19899450165464
454	MEAIAKYDFKATADDELSFKRGDILKVLNEECDQNWYKAELNGKDGFIPKNYIEMKPHPWFFGKIPRAKAEEMLSKQRHDGAFLIRESESAPGDFSLSVKFGNDVQHFKVLRDGAGKYFLWVVKFNSLNELVDYHRSTSVSRNQQIFLRDIEQVPQQPTNVQALFDFDPQEDGELGFGRGDFIHVMDNSDPNWWKGACHGQTGMFPRNYVTPVNRNV	Y160N:R178G	-0.8016926733867951	974.4110832252854	-120.21551667153835	-2.3584046444650424	-4.0	Y2G:R20G	-131.12730131966308
455	MEAIAKYDFKATADDELSFKRGDILKVLNEECDQNWYKAELNGKDGFIPKNYIEMKPHPWFFGKIPRAKAEEMLSKQRHDGAFLIRESESAPGDFSLSVKFGNDVQHFKVLRDGAGKYFLWVVKFNSLNELVDYHRSTSVSRNQQIFLRDIEQVPQQPTNVQALFDFDPQEDGELGFVRGDFIHVMDNSDPNWWKGACHGQTGMFPRNYVTPVNRNV	Y160N:R178V	-0.8528273382993409	974.8128166621436	-118.85942088067532	-2.326568086268538	-4.0	Y2V:R20V	-114.47612658364012
456	MEAIAKYDFKATADDELSFKRGDILKVLNEECDQNWYKAELNGKDGFIPKNYIEMKPHPWFFGKIPRAKAEEMLSKQRHDGAFLIRESESAPGDFSLSVKFGNDVQHFKVLRDGAGKYFLWVVKFNSLNELVDYHRSTSVSRNQQIFLRDIEQVPQQPTNVQALFDFDPQEDGELGFYRGDFIHVMDNSDPNWWKGACHGQTGMFPRNYVTPVNRNV	Y160N:R178Y	-1.01355167665749	975.7537854886988	-120.4861723035574	-2.3334976454912604	-3.0	Y2Y:R20Y	-65.99984889847472
457	MEAIAKYDFKATADDELSFKRGDILKVLNEECDQNWYKAELNGKDGFIPKNYIEMKPHPWFFGKIPRAKAEEMLSKQRHDGAFLIRESESAPGDFSLSVKFGNDVQHFKVLRDGAGKYFLWVVKFNSLNELVDYHRSTSVSRNQQIFLRDIEQVPQQPTNVQALFDFDPQEDGELGFWRGDFIHVMDNSDPNWWKGACHGQTGMFPRNYVTPVNRNV	Y160N:R178W	-1.01342906933739	973.1647636433528	-120.827277764678	-2.3643077268438826	-4.0	Y2W:R20W	-61.171957477156674
458	MEAIAKYDFKATADDELSFKRGDILKVLNEECDQNWYKAELNGKDGFIPKNYIEMKPHPWFFGKIPRAKAEEMLSKQRHDGAFLIRESESAPGDFSLSVKFGNDVQHFKVLRDGAGKYFLWVVKFNSLNELVDYHRSTSVSRNQQIFLRDIEQVPQQPTNVQALFDFDGQEDGELGFRRGDFIHVMDNSDPNWWKGACHGQTGMFPRNYVTPVNRNV	Y160N:P169G	0.0905156516731274	975.0328044776552	-122.53780914843082	-2.34900652352026	-4.0	Y2G:P11G	-300.4690662623642
459	MEAIAKYDFKATADDELSFKRGDILKVLNEECDQNWYKAELNGKDGFIPKNYIEMKPHPWFFGKIPRAKAEEMLSKQRHDGAFLIRESESAPGDFSLSVKFGNDVQHFKVLRDGAGKYFLWVVKFNSLNELVDYHRSTSVSRNQQIFLRDIEQVPQQPTNVQALFDFAPQEDGELGFRRGDFIHVMDNSDPNWWKGACHGQTGMFPRNYVTPVNRNV	Y160N:D168A	-0.8465411013765369	976.8067137603877	-117.96810208261012	-2.3059718245166843	-4.0	Y2A:D10A	-89.77684399947654
460	MEAIAKYDFKATADDELSFKRGDILKVLNEECDQNWYKAELNGKDGFIPKNYIEMKPHPWFFGKIPRAKAEEMLSKQRHDGAFLIRESESAPGDFSLSVKFGNDVQHFKVLRDGAGKYFLWVVKFNSLNELVDYHRSTSVSRNQQIFLRDIEQVPQQPTNVQALFDFGPQEDGELGFRRGDFIHVMDNSDPNWWKGACHGQTGMFPRNYVTPVNRNV	Y160N:D168G	-0.9340585936124708	975.3602153941148	-119.60761223733424	-2.318279718948623	-3.0	Y2G:D10G	-128.5386726127578
461	MEAIAKYDFKATADDELSFKRGDILKVLNEECDQNWYKAELNGKDGFIPKNYIEMKPHPWFFGKIPRAKAEEMLSKQRHDGAFLIRESESAPGDFSLSVKFGNDVQHFKVLRDGAGKYFLWVVKFNSLNELVDYHRSTSVSRNQQIFLRDIEQVPQQPTNVQALFWFDPQEDGELGFRRGDFIHVMDNSDPNWWKGACHGQTGMFPRNYVTPVNRNV	Y160N:D166W	-1.2153391284881498	970.9991483061148	-122.73014117777348	-2.3843236373642744	-6.0	Y2W:D8W	-78.98950038894085
462	MEAIAKYDFKATADDELSFKRGDILKVLNEECDQNWYKAELNGKDGFIPKNYIEMKPHPWFFGKIPRAKAEEMLSKQRHDGAFLIRESESAPGDFSLSVKFGNDVQHFKVLRDGAGKYFLWVVKFNSLNELVDYHRSTSVSRNQQIFLRDIEQVPQQPTKVQALGDFDPQEDGELGFRRGDFIHVMDNSDPNWWKGACHGQTGMFPRNYVTPVNRNV	Y160K:F165G	-0.7411635755614779	973.2328138082094	-117.8753357976675	-2.339787628691075	-4.0	Y2G:F7G	-143.56221749493562
463	MEAIAKYDFKATADDELSFKRGDILKVLNEECDQNWYKAELNGKDGFIPKNYIEMKPHPWFFGKIPRAKAEEMLSKQRHDGAFLIRESESAPGDFSLSVKFGNDVQHFKVLRDGAGKYFLWVVKFNSLNELVDYHRSTSVSRNQQIFLRDIEQVPQQPTKVQALLDFDPQEDGELGFRRGDFIHVMDNSDPNWWKGACHGQTGMFPRNYVTPVNRNV	Y160K:F165L	-0.0200928021337762	976.0508281625598	-118.0775104612112	-2.3029811018604343	0.0	Y2L:F7L	-88.91445424267735
464	MEAIAKYDFKATADDELSFKRGDILKVLNEECDQNWYKAELNGKDGFIPKNYIEMKPHPWFFGKIPRAKAEEMLSKQRHDGAFLIRESESAPGDFSLSVKFGNDVQHFKVLRDGAGKYFLWVVKFNSLNELVDYHRSTSVSRNQQIFLRDIEQVPQQPTKVQALFKFDPQEDGELGFRRGDFIHVMDNSDPNWWKGACHGQTGMFPRNYVTPVNRNV	Y160K:D166K	-1.1852839166710902	975.166842169806	-122.36545421183108	-2.3916592355501853	-1.0	Y2K:D8K	-115.3876926277485
465	MEAIAKYDFKATADDELSFKRGDILKVLNEECDQNWYKAELNGKDGFIPKNYIEMKPHPWFFGKIPRAKAEEMLSKQRHDGAFLIRESESAPGDFSLSVKFGNDVQHFKVLRDGAGKYFLWVVKFNSLNELVDYHRSTSVSRNQQIFLRDIEQVPQQPTKVQALFTFDPQEDGELGFRRGDFIHVMDNSDPNWWKGACHGQTGMFPRNYVTPVNRNV	Y160K:D166T	-0.5297896738108749	976.1551443669388	-121.81681443750858	-2.3468599481097723	-2.0	Y2T:D8T	-76.57214787944223
466	MEAIAKYDFKATADDELSFKRGDILKVLNEECDQNWYKAELNGKDGFIPKNYIEMKPHPWFFGKIPRAKAEEMLSKQRHDGAFLIRESESAPGDFSLSVKFGNDVQHFKVLRDGAGKYFLWVVKFNSLNELVDYHRSTSVSRNQQIFLRDIEQVPQQPTKVQALFRFDPQEDGELGFRRGDFIHVMDNSDPNWWKGACHGQTGMFPRNYVTPVNRNV	Y160K:D166R	-1.14615522726376	975.7578403874296	-122.13698579370975	-2.3662326618776484	-2.0	Y2R:D8R	-110.8685305450764
467	MEAIAKYDFKATADDELSFKRGDILKVLNEECDQNWYKAELNGKDGFIPKNYIEMKPHPWFFGKIPRAKAEEMLSKQRHDGAFLIRESESAPGDFSLSVKFGNDVQHFKVLRDGAGKYFLWVVKFNSLNELVDYHRSTSVSRNQQIFLRDIEQVPQQPTKVQALFMFDPQEDGELGFRRGDFIHVMDNSDPNWWKGACHGQTGMFPRNYVTPVNRNV	Y160K:D166M	-1.06778344883326	972.8567500219942	-122.7962470203638	-2.420461105088056	-4.0	Y2M:D8M	-134.81764381869698
468	MEAIAKYDFKATADDELSFKRGDILKVLNEECDQNWYKAELNGKDGFIPKNYIEMKPHPWFFGKIPRAKAEEMLSKQRHDGAFLIRESESAPGDFSLSVKFGNDVQHFKVLRDGAGKYFLWVVKFNSLNELVDYHRSTSVSRNQQIFLRDIEQVPQQPTKVQALFPFDPQEDGELGFRRGDFIHVMDNSDPNWWKGACHGQTGMFPRNYVTPVNRNV	Y160K:D166P	-1.01918513067118	972.8567500219942	-122.63389112055302	-2.433765217409296	-2.0	Y2P:D8P	-220.03266857608224
469	MEAIAKYDFKATADDELSFKRGDILKVLNEECDQNWYKAELNGKDGFIPKNYIEMKPHPWFFGKIPRAKAEEMLSKQRHDGAFLIRESESAPGDFSLSVKFGNDVQHFKVLRDGAGKYFLWVVKFNSLNELVDYHRSTSVSRNQQIFLRDIEQVPQQPTKVQALFDGDPQEDGELGFRRGDFIHVMDNSDPNWWKGACHGQTGMFPRNYVTPVNRNV	Y160K:F167G	-1.4057569255568898	972.6263917180258	-121.4786701053381	-2.3748199980137707	-4.0	Y2G:F9G	-216.0492627523412
470	MEAIAKYDFKATADDELSFKRGDILKVLNEECDQNWYKAELNGKDGFIPKNYIEMKPHPWFFGKIPRAKAEEMLSKQRHDGAFLIRESESAPGDFSLSVKFGNDVQHFKVLRDGAGKYFLWVVKFNSLNELVDYHRSTSVSRNQQIFLRDIEQVPQQPTKVQALFDFPPQEDGELGFRRGDFIHVMDNSDPNWWKGACHGQTGMFPRNYVTPVNRNV	Y160K:D168P	-1.16648026523377	977.5719234709112	-117.50278721749784	-2.3154555498543434	-2.0	Y2P:D10P	-166.66933605536946
471	MEAIAKYDFKATADDELSFKRGDILKVLNEECDQNWYKAELNGKDGFIPKNYIEMKPHPWFFGKIPRAKAEEMLSKQRHDGAFLIRESESAPGDFSLSVKFGNDVQHFKVLRDGAGKYFLWVVKFNSLNELVDYHRSTSVSRNQQIFLRDIEQVPQQPTKVQALFDFEPQEDGELGFRRGDFIHVMDNSDPNWWKGACHGQTGMFPRNYVTPVNRNV	Y160K:D168E	0.0068408756909887	980.3817100646784	-115.91235826909542	-2.293040647345074	1.0	Y2E:D10E	-71.40223381385336
472	MEAIAKYDFKATADDELSFKRGDILKVLNEECDQNWYKAELNGKDGFIPKNYIEMKPHPWFFGKIPRAKAEEMLSKQRHDGAFLIRESESAPGDFSLSVKFGNDVQHFKVLRDGAGKYFLWVVKFNSLNELVDYHRSTSVSRNQQIFLRDIEQVPQQPTKVQALFDFDPQLDGELGFRRGDFIHVMDNSDPNWWKGACHGQTGMFPRNYVTPVNRNV	Y160K:E171L	-0.206883779499877	973.997862249726	-118.05607925355434	-2.3187992936473782	-3.0	Y2L:E13L	-81.07037426971803
473	MEAIAKYDFKATADDELSFKRGDILKVLNEECDQNWYKAELNGKDGFIPKNYIEMKPHPWFFGKIPRAKAEEMLSKQRHDGAFLIRESESAPGDFSLSVKFGNDVQHFKVLRDGAGKYFLWVVKFNSLNELVDYHRSTSVSRNQQIFLRDIEQVPQQPTKVQALFDFDPQEDQELGFRRGDFIHVMDNSDPNWWKGACHGQTGMFPRNYVTPVNRNV	Y160K:G173Q	-0.8541465431210309	976.4969884215308	-123.162288852036	-2.40929270598848	-3.0	Y2Q:G15Q	-166.968694806218
474	MEAIAKYDFKATADDELSFKRGDILKVLNEECDQNWYKAELNGKDGFIPKNYIEMKPHPWFFGKIPRAKAEEMLSKQRHDGAFLIRESESAPGDFSLSVKFGNDVQHFKVLRDGAGKYFLWVVKFNSLNELVDYHRSTSVSRNQQIFLRDIEQVPQQPTKVQALFDFDPQEDGELNFRRGDFIHVMDNSDPNWWKGACHGQTGMFPRNYVTPVNRNV	Y160K:G176N	-0.839553054152866	977.3438939371416	-118.66465364396572	-2.2621167716333423	-1.0	Y2N:G18N	-94.7680710378047
475	MEAIAKYDFKATADDELSFKRGDILKVLNEECDQNWYKAELNGKDGFIPKNYIEMKPHPWFFGKIPRAKAEEMLSKQRHDGAFLIRESESAPGDFSLSVKFGNDVQHFKVLRDGAGKYFLWVVKFNSLNELVDYHRSTSVSRNQQIFLRDIEQVPQQPTKVQALFDFDPQEDGELRFRRGDFIHVMDNSDPNWWKGACHGQTGMFPRNYVTPVNRNV	Y160K:G176R	-0.0706486724895902	977.9455020430478	-118.97306428849696	-2.2833849373510327	-3.0	Y2R:G18R	-90.01427016881667
476	MEAIAKYDFKATADDELSFKRGDILKVLNEECDQNWYKAELNGKDGFIPKNYIEMKPHPWFFGKIPRAKAEEMLSKQRHDGAFLIRESESAPGDFSLSVKFGNDVQHFKVLRDGAGKYFLWVVKFNSLNELVDYHRSTSVSRNQQIFLRDIEQVPQQPTKVQALFDFDPQEDGELGKRRGDFIHVMDNSDPNWWKGACHGQTGMFPRNYVTPVNRNV	Y160K:F177K	-0.878912350335393	972.9287460801016	-123.07727202028036	-2.444909823142876	-4.0	Y2K:F19K	-137.41164680459508
477	MEAIAKYDFKATADDELSFKRGDILKVLNEECDQNWYKAELNGKDGFIPKNYIEMKPHPWFFGKIPRAKAEEMLSKQRHDGAFLIRESESAPGDFSLSVKFGNDVQHFKVLRDGAGKYFLWVVKFNSLNELVDYHRSTSVSRNQQIFLRDIEQVPQQPTKVQALFDFDPQEDGELGTRRGDFIHVMDNSDPNWWKGACHGQTGMFPRNYVTPVNRNV	Y160K:F177T	-1.19430604163852	972.9287460801016	-123.08715256303547	-2.425213312698623	-2.0	Y2T:F19T	-138.4280861470938
478	MEAIAKYDFKATADDELSFKRGDILKVLNEECDQNWYKAELNGKDGFIPKNYIEMKPHPWFFGKIPRAKAEEMLSKQRHDGAFLIRESESAPGDFSLSVKFGNDVQHFKVLRDGAGKYFLWVVKFNSLNELVDYHRSTSVSRNQQIFLRDIEQVPQQPTKVQALFDFDPQEDGELGSRRGDFIHVMDNSDPNWWKGACHGQTGMFPRNYVTPVNRNV	Y160K:F177S	-1.23066447926584	972.9287460801016	-123.10365112870932	-2.4491750426211603	-3.0	Y2S:F19S	-143.13123393991003
479	MEAIAKYDFKATADDELSFKRGDILKVLNEECDQNWYKAELNGKDGFIPKNYIEMKPHPWFFGKIPRAKAEEMLSKQRHDGAFLIRESESAPGDFSLSVKFGNDVQHFKVLRDGAGKYFLWVVKFNSLNELVDYHRSTSVSRNQQIFLRDIEQVPQQPTKVQALFDFDPQEDGELGIRRGDFIHVMDNSDPNWWKGACHGQTGMFPRNYVTPVNRNV	Y160K:F177I	-1.34795950780712	975.3852551342798	-122.65712317079306	-2.3849639892578125	-1.0	Y2I:F19I	-143.47159620263582
480	MEAIAKYDFKATADDELSFKRGDILKVLNEECDQNWYKAELNGKDGFIPKNYIEMKPHPWFFGKIPRAKAEEMLSKQRHDGAFLIRESESAPGDFSLSVKFGNDVQHFKVLRDGAGKYFLWVVKFNSLNELVDYHRSTSVSRNQQIFLRDIEQVPQQPTKVQALFDFDPQEDGELGHRRGDFIHVMDNSDPNWWKGACHGQTGMFPRNYVTPVNRNV	Y160K:F177H	-0.8593461203550149	972.9287460801016	-123.49899777024984	-2.4079662258342163	-3.0	Y2H:F19H	-46.914871511244876
481	MEAIAKYDFKATADDELSFKRGDILKVLNEECDQNWYKAELNGKDGFIPKNYIEMKPHPWFFGKIPRAKAEEMLSKQRHDGAFLIRESESAPGDFSLSVKFGNDVQHFKVLRDGAGKYFLWVVKFNSLNELVDYHRSTSVSRNQQIFLRDIEQVPQQPTKVQALFDFDPQEDGELGLRRGDFIHVMDNSDPNWWKGACHGQTGMFPRNYVTPVNRNV	Y160K:F177L	-0.600460653970198	978.2002379539928	-122.9438167437911	-2.39207174010196	0.0	Y2L:F19L	-91.52748008706578
482	MEAIAKYDFKATADDELSFKRGDILKVLNEECDQNWYKAELNGKDGFIPKNYIEMKPHPWFFGKIPRAKAEEMLSKQRHDGAFLIRESESAPGDFSLSVKFGNDVQHFKVLRDGAGKYFLWVVKFNSLNELVDYHRSTSVSRNQQIFLRDIEQVPQQPTKVQALFDFDPQEDGELGDRRGDFIHVMDNSDPNWWKGACHGQTGMFPRNYVTPVNRNV	Y160K:F177D	-0.9790233838479552	972.9287460801016	-122.85519417375326	-2.484654830673993	-5.0	Y2D:F19D	-154.02562404611118
483	MEAIAKYDFKATADDELSFKRGDILKVLNEECDQNWYKAELNGKDGFIPKNYIEMKPHPWFFGKIPRAKAEEMLSKQRHDGAFLIRESESAPGDFSLSVKFGNDVQHFKVLRDGAGKYFLWVVKFNSLNELVDYHRSTSVSRNQQIFLRDIEQVPQQPTKVQALFDFDPQEDGELGERRGDFIHVMDNSDPNWWKGACHGQTGMFPRNYVTPVNRNV	Y160K:F177E	-0.901213891849609	972.9287460801016	-122.85926207154988	-2.4806539244570973	-4.0	Y2E:F19E	-152.41499601342684
484	MEAIAKYDFKATADDELSFKRGDILKVLNEECDQNWYKAELNGKDGFIPKNYIEMKPHPWFFGKIPRAKAEEMLSKQRHDGAFLIRESESAPGDFSLSVKFGNDVQHFKVLRDGAGKYFLWVVKFNSLNELVDYHRSTSVSRNQQIFLRDIEQVPQQPTKVQALFDFDPQEDGELGARRGDFIHVMDNSDPNWWKGACHGQTGMFPRNYVTPVNRNV	Y160K:F177A	-0.926261586318092	972.9708348634294	-123.08954104036091	-2.3975685248940684	-3.0	Y2A:F19A	-147.734563312316
485	MEAIAKYDFKATADDELSFKRGDILKVLNEECDQNWYKAELNGKDGFIPKNYIEMKPHPWFFGKIPRAKAEEMLSKQRHDGAFLIRESESAPGDFSLSVKFGNDVQHFKVLRDGAGKYFLWVVKFNSLNELVDYHRSTSVSRNQQIFLRDIEQVPQQPTKVQALFDFDPQEDGELGGRRGDFIHVMDNSDPNWWKGACHGQTGMFPRNYVTPVNRNV	Y160K:F177G	-1.01016993466186	972.9287460801016	-123.07739170640708	-2.426330825029793	-4.0	Y2G:F19G	-184.906765517974
486	MEAIAKYDFKATADDELSFKRGDILKVLNEECDQNWYKAELNGKDGFIPKNYIEMKPHPWFFGKIPRAKAEEMLSKQRHDGAFLIRESESAPGDFSLSVKFGNDVQHFKVLRDGAGKYFLWVVKFNSLNELVDYHRSTSVSRNQQIFLRDIEQVPQQPTKVQALFDFDPQEDGELGVRRGDFIHVMDNSDPNWWKGACHGQTGMFPRNYVTPVNRNV	Y160K:F177V	-1.20358139389374	972.9287460801016	-122.19686564058064	-2.36639326709812	-1.0	Y2V:F19V	-139.1344170186759
487	MEAIAKYDFKATADDELSFKRGDILKVLNEECDQNWYKAELNGKDGFIPKNYIEMKPHPWFFGKIPRAKAEEMLSKQRHDGAFLIRESESAPGDFSLSVKFGNDVQHFKVLRDGAGKYFLWVVKFNSLNELVDYHRSTSVSRNQQIFLRDIEQVPQQPTKVQALFDFDPQEDGELGYRRGDFIHVMDNSDPNWWKGACHGQTGMFPRNYVTPVNRNV	Y160K:F177Y	-1.13068696275702	972.9287460801016	-121.56595572084188	-2.3450488074351163	2.0	Y2Y:F19Y	-32.27072821595679
488	MEAIAKYDFKATADDELSFKRGDILKVLNEECDQNWYKAELNGKDGFIPKNYIEMKPHPWFFGKIPRAKAEEMLSKQRHDGAFLIRESESAPGDFSLSVKFGNDVQHFKVLRDGAGKYFLWVVKFNSLNELVDYHRSTSVSRNQQIFLRDIEQVPQQPTKVQALFDFDPQEDGELGWRRGDFIHVMDNSDPNWWKGACHGQTGMFPRNYVTPVNRNV	Y160K:F177W	-0.7787919594652529	972.9287460801016	-122.55040081590414	-2.426980228747352	0.0	Y2W:F19W	-43.04847234227664
489	MEAIAKYDFKATADDELSFKRGDILKVLNEECDQNWYKAELNGKDGFIPKNYIEMKPHPWFFGKIPRAKAEEMLSKQRHDGAFLIRESESAPGDFSLSVKFGNDVQHFKVLRDGAGKYFLWVVKFNSLNELVDYHRSTSVSRNQQIFLRDIEQVPQQPTKVQALFDFDPQEDGELGFKRGDFIHVMDNSDPNWWKGACHGQTGMFPRNYVTPVNRNV	Y160K:R178K	0.1035844391285019	979.598716583586	-116.59067617356776	-2.2984156204482256	2.0	Y2K:R20K	-65.47814062458708
490	MEAIAKYDFKATADDELSFKRGDILKVLNEECDQNWYKAELNGKDGFIPKNYIEMKPHPWFFGKIPRAKAEEMLSKQRHDGAFLIRESESAPGDFSLSVKFGNDVQHFKVLRDGAGKYFLWVVKFNSLNELVDYHRSTSVSRNQQIFLRDIEQVPQQPTKVQALFDFDPQEDGELGFSRGDFIHVMDNSDPNWWKGACHGQTGMFPRNYVTPVNRNV	Y160K:R178S	0.0178108325170968	978.0639486467926	-118.02356372773647	-2.295387656001721	-2.0	Y2S:R20S	-80.20595675331786
491	MEAIAKYDFKATADDELSFKRGDILKVLNEECDQNWYKAELNGKDGFIPKNYIEMKPHPWFFGKIPRAKAEEMLSKQRHDGAFLIRESESAPGDFSLSVKFGNDVQHFKVLRDGAGKYFLWVVKFNSLNELVDYHRSTSVSRNQQIFLRDIEQVPQQPTKVQALFDFDPQEDGELGFMRGDFIHVMDNSDPNWWKGACHGQTGMFPRNYVTPVNRNV	Y160K:R178M	-0.310249323074964	976.246904000488	-119.9505344480276	-2.3463121834447827	-2.0	Y2M:R20M	-92.67652297836975
492	MEAIAKYDFKATADDELSFKRGDILKVLNEECDQNWYKAELNGKDGFIPKNYIEMKPHPWFFGKIPRAKAEEMLSKQRHDGAFLIRESESAPGDFSLSVKFGNDVQHFKVLRDGAGKYFLWVVKFNSLNELVDYHRSTSVSRNQQIFLRDIEQVPQQPTKVQALFDFDPQEDGELGFRKGDFIHVMDNSDPNWWKGACHGQTGMFPRNYVTPVNRNV	Y160K:R179K	0.25660695323513	978.7148832307456	-116.64641170203686	-2.2954634326999472	2.0	Y2K:R21K	-65.47734642104867
493	MEAIAKYDFKATADDELSFKRGDILKVLNEECDQNWYKAELNGKDGFIPKNYIEMKPHPWFFGKIPRAKAEEMLSKQRHDGAFLIRESESAPGDFSLSVKFGNDVQHFKVLRDGAGKYFLWVVKFNSLNELVDYHRSTSVSRNQQIFLRDIEQVPQQPTKVQALFDFDPQEDGELGFRMGDFIHVMDNSDPNWWKGACHGQTGMFPRNYVTPVNRNV	Y160K:R179M	0.015676713210676	975.8389286560276	-120.43202172219752	-2.3440254340737554	-2.0	Y2M:R21M	-115.74679775314095
494	MEAIAKYDFKATADDELSFKRGDILKVLNEECDQNWYKAELNGKDGFIPKNYIEMKPHPWFFGKIPRAKAEEMLSKQRHDGAFLIRESESAPGDFSLSVKFGNDVQHFKVLRDGAGKYFLWVVKFNSLNELVDYHRSTSVSRNQQIFLRDIEQVPQQPTKVQALFDFDPQEDGELGFRQGDFIHVMDNSDPNWWKGACHGQTGMFPRNYVTPVNRNV	Y160K:R179Q	0.0235436302231028	976.9906704366084	-118.11609874665736	-2.3159042617021983	0.0	Y2Q:R21Q	-98.48460760192636
495	MEAIAKYDFKATADDELSFKRGDILKVLNEECDQNWYKAELNGKDGFIPKNYIEMKPHPWFFGKIPRAKAEEMLSKQRHDGAFLIRESESAPGDFSLSVKFGNDVQHFKVLRDGAGKYFLWVVKFNSLNELVDYHRSTSVSRNQQIFLRDIEQVPQQPTKVQALFDFDPQEDGELGFRPGDFIHVMDNSDPNWWKGACHGQTGMFPRNYVTPVNRNV	Y160K:R179P	-1.09810032252595	975.504985777436	-121.14664660394192	-2.355796684653072	-3.0	Y2P:R21P	-228.05393762664556
496	MEAIAKYDFKATADDELSFKRGDILKVLNEECDQNWYKAELNGKDGFIPKNYIEMKPHPWFFGKIPRAKAEEMLSKQRHDGAFLIRESESAPGDFSLSVKFGNDVQHFKVLRDGAGKYFLWVVKFNSLNELVDYHRSTSVSRNQQIFLRDIEQVPQQPTKVQALFDFDPQEDGELGFRRPDFIHVMDNSDPNWWKGACHGQTGMFPRNYVTPVNRNV	Y160K:G180P	-1.23307178087072	973.019488122486	-122.91149108111858	-2.4925345727952863	-3.0	Y2P:G22P	-318.65128700745083
497	MEAIAKYDFKATADDELSFKRGDILKVLNEECDQNWYKAELNGKDGFIPKNYIEMKPHPWFFGKIPRAKAEEMLSKQRHDGAFLIRESESAPGDFSLSVKFGNDVQHFKVLRDGAGKYFLWVVKFNSLNELVDYHRSTSVSRNQQIFLRDIEQVPQQPTKVQALFDFDPQEDGELGFRRLDFIHVMDNSDPNWWKGACHGQTGMFPRNYVTPVNRNV	Y160K:G180L	-0.7740062561587999	973.019488122486	-122.19625155627728	-2.3722552283335543	-4.0	Y2L:G22L	-205.94395430099948
498	MEAIAKYDFKATADDELSFKRGDILKVLNEECDQNWYKAELNGKDGFIPKNYIEMKPHPWFFGKIPRAKAEEMLSKQRHDGAFLIRESESAPGDFSLSVKFGNDVQHFKVLRDGAGKYFLWVVKFNSLNELVDYHRSTSVSRNQQIFLRDIEQVPQQPTKVQALFDFDPQEDGELGFRREDFIHVMDNSDPNWWKGACHGQTGMFPRNYVTPVNRNV	Y160K:G180E	-0.981766231927887	975.807766131501	-121.35990683734416	-2.3785772808527543	-3.0	Y2E:G22E	-208.36467134964445
499	MEAIAKYDFKATADDELSFKRGDILKVLNEECDQNWYKAELNGKDGFIPKNYIEMKPHPWFFGKIPRAKAEEMLSKQRHDGAFLIRESESAPGDFSLSVKFGNDVQHFKVLRDGAGKYFLWVVKFNSLNELVDYHRSTSVSRNQQIFLRDIEQVPQQPTKVQALFDFDPQEDGELGFRRADFIHVMDNSDPNWWKGACHGQTGMFPRNYVTPVNRNV	Y160K:G180A	-1.16137991937586	975.1175180395048	-121.97500245273112	-2.3751593121027543	-1.0	Y2A:G22A	-194.72027084839328
500	MEAIAKYDFKATADDELSFKRGDILKVLNEECDQNWYKAELNGKDGFIPKNYIEMKPHPWFFGKIPRAKAEEMLSKQRHDGAFLIRESESAPGDFSLSVKFGNDVQHFKVLRDGAGKYFLWVVKFNSLNELVDYHRSTSVSRNQQIFLRDIEQVPQQPTKVQALFDFDPQEDGELGFRRGKFIHVMDNSDPNWWKGACHGQTGMFPRNYVTPVNRNV	Y160K:D181K	-1.27165528238305	975.5549063839944	-122.6056817919016	-2.4186980683924797	-1.0	Y2K:D23K	-199.16463987839205
501	MEAIAKYDFKATADDELSFKRGDILKVLNEECDQNWYKAELNGKDGFIPKNYIEMKPHPWFFGKIPRAKAEEMLSKQRHDGAFLIRESESAPGDFSLSVKFGNDVQHFKVLRDGAGKYFLWVVKFNSLNELVDYHRSTSVSRNQQIFLRDIEQVPQQPTKVQALFDFDPQEDGELGFRRGQFIHVMDNSDPNWWKGACHGQTGMFPRNYVTPVNRNV	Y160K:D181Q	-0.7779860938737629	977.2157583237504	-120.61323107779026	-2.3518919863943326	-1.0	Y2Q:D23Q	-154.98164742004855
502	MEAIAKYDFKATADDELSFKRGDILKVLNEECDQNWYKAELNGKDGFIPKNYIEMKPHPWFFGKIPRAKAEEMLSKQRHDGAFLIRESESAPGDFSLSVKFGNDVQHFKVLRDGAGKYFLWVVKFNSLNELVDYHRSTSVSRNQQIFLRDIEQVPQQPTKVQALFDFDPQEDGELGFRRGRFIHVMDNSDPNWWKGACHGQTGMFPRNYVTPVNRNV	Y160K:D181R	-1.26444201380531	973.6745869832694	-122.49625672399998	-2.417910559702728	-2.0	Y2R:D23R	-191.8292185069321
503	MEAIAKYDFKATADDELSFKRGDILKVLNEECDQNWYKAELNGKDGFIPKNYIEMKPHPWFFGKIPRAKAEEMLSKQRHDGAFLIRESESAPGDFSLSVKFGNDVQHFKVLRDGAGKYFLWVVKFNSLNELVDYHRSTSVSRNQQIFLRDIEQVPQQPTKVQALFDFDPQEDGELGFRRGDFNHVMDNSDPNWWKGACHGQTGMFPRNYVTPVNRNV	Y160K:I183N	-0.838131677880317	972.422465209068	-121.98529468476772	-2.4923152600304554	-3.0	Y2N:I25N	-202.77822577965273
504	MEAIAKYDFKATADDELSFKRGDILKVLNEECDQNWYKAELNGKDGFIPKNYIEMKPHPWFFGKIPRAKAEEMLSKQRHDGAFLIRESESAPGDFSLSVKFGNDVQHFKVLRDGAGKYFLWVVKFNSLNELVDYHRSTSVSRNQQIFLRDIEQVPQQPTKVQALFDFDPQEDGELGFRRGDFKHVMDNSDPNWWKGACHGQTGMFPRNYVTPVNRNV	Y160K:I183K	-1.11726007669696	972.422465209068	-121.94446597993374	-2.4924450890492587	-4.0	Y2K:I25K	-239.30661532890812
505	MEAIAKYDFKATADDELSFKRGDILKVLNEECDQNWYKAELNGKDGFIPKNYIEMKPHPWFFGKIPRAKAEEMLSKQRHDGAFLIRESESAPGDFSLSVKFGNDVQHFKVLRDGAGKYFLWVVKFNSLNELVDYHRSTSVSRNQQIFLRDIEQVPQQPTKVQALFDFDPQEDGELGFRRGDFSHVMDNSDPNWWKGACHGQTGMFPRNYVTPVNRNV	Y160K:I183S	-1.18279737679076	972.422465209068	-122.10939107835291	-2.4967581538830768	-3.0	Y2S:I25S	-221.79506633293644
506	MEAIAKYDFKATADDELSFKRGDILKVLNEECDQNWYKAELNGKDGFIPKNYIEMKPHPWFFGKIPRAKAEEMLSKQRHDGAFLIRESESAPGDFSLSVKFGNDVQHFKVLRDGAGKYFLWVVKFNSLNELVDYHRSTSVSRNQQIFLRDIEQVPQQPTKVQALFDFDPQEDGELGFRRGDFIHGMDNSDPNWWKGACHGQTGMFPRNYVTPVNRNV	Y160K:V185G	-1.2363415641491	973.0526227127102	-122.43276463449	-2.356069532491393	-4.0	Y2G:V27G	-233.16621488204183
507	MEAIAKYDFKATADDELSFKRGDILKVLNEECDQNWYKAELNGKDGFIPKNYIEMKPHPWFFGKIPRAKAEEMLSKQRHDGAFLIRESESAPGDFSLSVKFGNDVQHFKVLRDGAGKYFLWVVKFNSLNELVDYHRSTSVSRNQQIFLRDIEQVPQQPTKVQALFDFDPQEDGELGFRRGDFIHVNDNSDPNWWKGACHGQTGMFPRNYVTPVNRNV	Y160K:M186N	-0.8212948998745259	976.8130977169012	-119.12431655824184	-2.3292629435911016	-3.0	Y2N:M28N	-102.16128985566883
508	MEAIAKYDFKATADDELSFKRGDILKVLNEECDQNWYKAELNGKDGFIPKNYIEMKPHPWFFGKIPRAKAEEMLSKQRHDGAFLIRESESAPGDFSLSVKFGNDVQHFKVLRDGAGKYFLWVVKFNSLNELVDYHRSTSVSRNQQIFLRDIEQVPQQPTKVQALFDFDPQEDGELGFRRGDFIHVKDNSDPNWWKGACHGQTGMFPRNYVTPVNRNV	Y160K:M186K	-0.326335435994216	976.8429986111796	-118.16968570649624	-2.323317188327595	-2.0	Y2K:M28K	-86.07116195840626
509	MEAIAKYDFKATADDELSFKRGDILKVLNEECDQNWYKAELNGKDGFIPKNYIEMKPHPWFFGKIPRAKAEEMLSKQRHDGAFLIRESESAPGDFSLSVKFGNDVQHFKVLRDGAGKYFLWVVKFNSLNELVDYHRSTSVSRNQQIFLRDIEQVPQQPTKVQALFDFDPQEDGELGFRRGDFIHVTDNSDPNWWKGACHGQTGMFPRNYVTPVNRNV	Y160K:M186T	0.0253554068131132	981.724693872614	-115.6917592138052	-2.269368058544094	-2.0	Y2T:M28T	-66.23504440469532
510	MEAIAKYDFKATADDELSFKRGDILKVLNEECDQNWYKAELNGKDGFIPKNYIEMKPHPWFFGKIPRAKAEEMLSKQRHDGAFLIRESESAPGDFSLSVKFGNDVQHFKVLRDGAGKYFLWVVKFNSLNELVDYHRSTSVSRNQQIFLRDIEQVPQQPTKVQALFDFDPQEDGELGFRRGDFIHVRDNSDPNWWKGACHGQTGMFPRNYVTPVNRNV	Y160K:M186R	-0.518047985379626	979.063241315028	-118.66080223023891	-2.332520565744174	-2.0	Y2R:M28R	-85.73654548806934
511	MEAIAKYDFKATADDELSFKRGDILKVLNEECDQNWYKAELNGKDGFIPKNYIEMKPHPWFFGKIPRAKAEEMLSKQRHDGAFLIRESESAPGDFSLSVKFGNDVQHFKVLRDGAGKYFLWVVKFNSLNELVDYHRSTSVSRNQQIFLRDIEQVPQQPTKVQALFDFDPQEDGELGFRRGDFIHVMRNSDPNWWKGACHGQTGMFPRNYVTPVNRNV	Y160K:D187R	-0.9126442432693008	975.4701094315252	-118.50120650231838	-2.3111096398305087	-2.0	Y2R:D29R	-151.34642431747895
512	MEAIAKYDFKATADDELSFKRGDILKVLNEECDQNWYKAELNGKDGFIPKNYIEMKPHPWFFGKIPRAKAEEMLSKQRHDGAFLIRESESAPGDFSLSVKFGNDVQHFKVLRDGAGKYFLWVVKFNSLNELVDYHRSTSVSRNQQIFLRDIEQVPQQPTKVQALFDFDPQEDGELGFRRGDFIHVMDNSDPNNWKGACHGQTGMFPRNYVTPVNRNV	Y160K:W193N	-0.654981772266223	972.965342300683	-118.83796606957912	-2.314843905174126	-5.0	Y2N:W35N	-179.85648415100556
513	MEAIAKYDFKATADDELSFKRGDILKVLNEECDQNWYKAELNGKDGFIPKNYIEMKPHPWFFGKIPRAKAEEMLSKQRHDGAFLIRESESAPGDFSLSVKFGNDVQHFKVLRDGAGKYFLWVVKFNSLNELVDYHRSTSVSRNQQIFLRDIEQVPQQPTKVQALFDFDPQEDGELGFRRGDFIHVMDNSDPNTWKGACHGQTGMFPRNYVTPVNRNV	Y160K:W193T	-0.410814457582329	975.6954595452636	-117.21221743524076	-2.284149169921875	-4.0	Y2T:W35T	-173.73363773834689
514	MEAIAKYDFKATADDELSFKRGDILKVLNEECDQNWYKAELNGKDGFIPKNYIEMKPHPWFFGKIPRAKAEEMLSKQRHDGAFLIRESESAPGDFSLSVKFGNDVQHFKVLRDGAGKYFLWVVKFNSLNELVDYHRSTSVSRNQQIFLRDIEQVPQQPTKVQALFDFDPQEDGELGFRRGDFIHVMDNSDPNRWKGACHGQTGMFPRNYVTPVNRNV	Y160K:W193R	-0.052138660695937	976.7382983794968	-116.66313360631466	-2.303950681524761	-3.0	Y2R:W35R	-190.80642406952367
515	MEAIAKYDFKATADDELSFKRGDILKVLNEECDQNWYKAELNGKDGFIPKNYIEMKPHPWFFGKIPRAKAEEMLSKQRHDGAFLIRESESAPGDFSLSVKFGNDVQHFKVLRDGAGKYFLWVVKFNSLNELVDYHRSTSVSRNQQIFLRDIEQVPQQPTKVQALFDFDPQEDGELGFRRGDFIHVMDNSDPNAWKGACHGQTGMFPRNYVTPVNRNV	Y160K:W193A	-0.867050331071145	974.6378691854344	-119.14319668710232	-2.345025531316208	-3.0	Y2A:W35A	-200.6674409152268
516	MEAIAKYDFKATADDELSFKRGDILKVLNEECDQNWYKAELNGKDGFIPKNYIEMKPHPWFFGKIPRAKAEEMLSKQRHDGAFLIRESESAPGDFSLSVKFGNDVQHFKVLRDGAGKYFLWVVKFNSLNELVDYHRSTSVSRNQQIFLRDIEQVPQQPTKVQALFDFDPQEDGELGFRRGDFIHVMDNSDPNGWKGACHGQTGMFPRNYVTPVNRNV	Y160K:W193G	-0.8591451160568659	973.1432294735696	-120.1524616330862	-2.3928750248278603	-3.0	Y2G:W35G	-247.40928690445404
517	MEAIAKYDFKATADDELSFKRGDILKVLNEECDQNWYKAELNGKDGFIPKNYIEMKPHPWFFGKIPRAKAEEMLSKQRHDGAFLIRESESAPGDFSLSVKFGNDVQHFKVLRDGAGKYFLWVVKFNSLNELVDYHRSTSVSRNQQIFLRDIEQVPQQPTKVQALFDFDPQEDGELGFRRGDFIHVMDNSDPNVWKGACHGQTGMFPRNYVTPVNRNV	Y160K:W193V	0.0435280761368971	972.965342300683	-117.33474646508694	-2.287150754766949	-4.0	Y2V:W35V	-159.01325485718235
518	MEAIAKYDFKATADDELSFKRGDILKVLNEECDQNWYKAELNGKDGFIPKNYIEMKPHPWFFGKIPRAKAEEMLSKQRHDGAFLIRESESAPGDFSLSVKFGNDVQHFKVLRDGAGKYFLWVVKFNSLNELVDYHRSTSVSRNQQIFLRDIEQVPQQPTKVQALFDFDPQEDGELGFRRGDFIHVMDNSDPNSWKGACHGQTGMFPRNYVTPVNRNV	Y160K:W193S	-0.8501629941648761	975.4825860716784	-118.10914789140224	-2.3208000053793696	-5.0	Y2S:W35S	-199.6265513659714
519	MEAIAKYDFKATADDELSFKRGDILKVLNEECDQNWYKAELNGKDGFIPKNYIEMKPHPWFFGKIPRAKAEEMLSKQRHDGAFLIRESESAPGDFSLSVKFGNDVQHFKVLRDGAGKYFLWVVKFNSLNELVDYHRSTSVSRNQQIFLRDIEQVPQQPTKVQALFDFDPQEDGELGFRRGDFIHVMDNSDPNWRKGACHGQTGMFPRNYVTPVNRNV	Y160K:W194R	-0.825523171000907	972.8952500325044	-122.9509513825178	-2.368464065810381	-3.0	Y2R:W36R	-195.1529622794388
520	MEAIAKYDFKATADDELSFKRGDILKVLNEECDQNWYKAELNGKDGFIPKNYIEMKPHPWFFGKIPRAKAEEMLSKQRHDGAFLIRESESAPGDFSLSVKFGNDVQHFKVLRDGAGKYFLWVVKFNSLNELVDYHRSTSVSRNQQIFLRDIEQVPQQPTKVQALFDFDPQEDGELGFRRGDFIHVMDNSDPNWEKGACHGQTGMFPRNYVTPVNRNV	Y160K:W194E	-0.988467548494302	972.8952500325044	-121.67321042716505	-2.34012254617982	-4.0	Y2E:W36E	-224.46552245628817
521	MEAIAKYDFKATADDELSFKRGDILKVLNEECDQNWYKAELNGKDGFIPKNYIEMKPHPWFFGKIPRAKAEEMLSKQRHDGAFLIRESESAPGDFSLSVKFGNDVQHFKVLRDGAGKYFLWVVKFNSLNELVDYHRSTSVSRNQQIFLRDIEQVPQQPTKVQALFDFDPQEDGELGFRRGDFIHVMDNSDPNWGKGACHGQTGMFPRNYVTPVNRNV	Y160K:W194G	-0.9322144841289592	972.8952500325044	-122.16912584006786	-2.354338565115201	-3.0	Y2G:W36G	-269.237703204274
522	MEAIAKYDFKATADDELSFKRGDILKVLNEECDQNWYKAELNGKDGFIPKNYIEMKPHPWFFGKIPRAKAEEMLSKQRHDGAFLIRESESAPGDFSLSVKFGNDVQHFKVLRDGAGKYFLWVVKFNSLNELVDYHRSTSVSRNQQIFLRDIEQVPQQPTKVQALFDFDPQEDGELGFRRGDFIHVMDNSDPNWVKGACHGQTGMFPRNYVTPVNRNV	Y160K:W194V	-0.310777859814713	972.9855219746024	-119.9441817253828	-2.2514371710308527	-4.0	Y2V:W36V	-202.60246074211582
523	MEAIAKYDFKATADDELSFKRGDILKVLNEECDQNWYKAELNGKDGFIPKNYIEMKPHPWFFGKIPRAKAEEMLSKQRHDGAFLIRESESAPGDFSLSVKFGNDVQHFKVLRDGAGKYFLWVVKFNSLNELVDYHRSTSVSRNQQIFLRDIEQVPQQPTKVQALFDFDPQEDGELGFRRGDFIHVMDNSDPNWYKGACHGQTGMFPRNYVTPVNRNV	Y160K:W194Y	-0.5977582412958741	974.1510240070792	-121.12503652274609	-2.29814018637447	2.0	Y2Y:W36Y	-99.19634683144078
524	MEAIAKYDFKATADDELSFKRGDILKVLNEECDQNWYKAELNGKDGFIPKNYIEMKPHPWFFGKIPRAKAEEMLSKQRHDGAFLIRESESAPGDFSLSVKFGNDVQHFKVLRDGAGKYFLWVVKFNSLNELVDYHRSTSVSRNQQIFLRDIEQVPQQPTKVQALFDFDPQEDGELGFRRGDFIHVMDNSDPNWWKIACHGQTGMFPRNYVTPVNRNV	Y160K:G196I	-1.06956216593982	972.4719895055762	-123.1874472349882	-2.496130215919624	-5.0	Y2I:G38I	-278.12262146484835
525	MEAIAKYDFKATADDELSFKRGDILKVLNEECDQNWYKAELNGKDGFIPKNYIEMKPHPWFFGKIPRAKAEEMLSKQRHDGAFLIRESESAPGDFSLSVKFGNDVQHFKVLRDGAGKYFLWVVKFNSLNELVDYHRSTSVSRNQQIFLRDIEQVPQQPTKVQALFDFDPQEDGELGFRRGDFIHVMDNSDPNWWKRACHGQTGMFPRNYVTPVNRNV	Y160K:G196R	-0.8893779590187241	972.4719895055762	-123.18121688067912	-2.556622004104873	-3.0	Y2R:G38R	-257.9869437457321
526	MEAIAKYDFKATADDELSFKRGDILKVLNEECDQNWYKAELNGKDGFIPKNYIEMKPHPWFFGKIPRAKAEEMLSKQRHDGAFLIRESESAPGDFSLSVKFGNDVQHFKVLRDGAGKYFLWVVKFNSLNELVDYHRSTSVSRNQQIFLRDIEQVPQQPTKVQALFDFDPQEDGELGFRRGDFIHVMDNSDPNWWKAACHGQTGMFPRNYVTPVNRNV	Y160K:G196A	-1.01535209391735	976.9858792527748	-122.5560290068388	-2.3353530107918434	-1.0	Y2A:G38A	-208.80207245361788
527	MEAIAKYDFKATADDELSFKRGDILKVLNEECDQNWYKAELNGKDGFIPKNYIEMKPHPWFFGKIPRAKAEEMLSKQRHDGAFLIRESESAPGDFSLSVKFGNDVQHFKVLRDGAGKYFLWVVKFNSLNELVDYHRSTSVSRNQQIFLRDIEQVPQQPTKVQALFDFDPQEDGELGFRRGDFIHVMDNSDPNWWKGQCHGQTGMFPRNYVTPVNRNV	Y160K:A197Q	0.0206916415244276	980.1445018735384	-116.95845232903956	-2.2729355117021983	-2.0	Y2Q:A39Q	-67.11910185243799
528	MEAIAKYDFKATADDELSFKRGDILKVLNEECDQNWYKAELNGKDGFIPKNYIEMKPHPWFFGKIPRAKAEEMLSKQRHDGAFLIRESESAPGDFSLSVKFGNDVQHFKVLRDGAGKYFLWVVKFNSLNELVDYHRSTSVSRNQQIFLRDIEQVPQQPTKVQALFDFDPQEDGELGFRRGDFIHVMDNSDPNWWKGDCHGQTGMFPRNYVTPVNRNV	Y160K:A197D	-0.543515154494102	977.5688712041728	-118.42054758965968	-2.292988405389301	-3.0	Y2D:A39D	-109.59725536730004
529	MEAIAKYDFKATADDELSFKRGDILKVLNEECDQNWYKAELNGKDGFIPKNYIEMKPHPWFFGKIPRAKAEEMLSKQRHDGAFLIRESESAPGDFSLSVKFGNDVQHFKVLRDGAGKYFLWVVKFNSLNELVDYHRSTSVSRNQQIFLRDIEQVPQQPTKVQALFDFDPQEDGELGFRRGDFIHVMDNSDPNWWKGATHGQTGMFPRNYVTPVNRNV	Y160K:C198T	-0.689407814249223	977.0417372864148	-119.08415614068508	-2.303183604094942	-2.0	Y2T:C40T	-90.51039055686675
530	MEAIAKYDFKATADDELSFKRGDILKVLNEECDQNWYKAELNGKDGFIPKNYIEMKPHPWFFGKIPRAKAEEMLSKQRHDGAFLIRESESAPGDFSLSVKFGNDVQHFKVLRDGAGKYFLWVVKFNSLNELVDYHRSTSVSRNQQIFLRDIEQVPQQPTKVQALFDFDPQEDGELGFRRGDFIHVMDNSDPNWWKGARHGQTGMFPRNYVTPVNRNV	Y160K:C198R	-0.608029733974957	973.9015994265628	-121.4960199445486	-2.3801256600072827	-4.0	Y2R:C40R	-88.72746414046968
531	MEAIAKYDFKATADDELSFKRGDILKVLNEECDQNWYKAELNGKDGFIPKNYIEMKPHPWFFGKIPRAKAEEMLSKQRHDGAFLIRESESAPGDFSLSVKFGNDVQHFKVLRDGAGKYFLWVVKFNSLNELVDYHRSTSVSRNQQIFLRDIEQVPQQPTKVQALFDFDPQEDGELGFRRGDFIHVMDNSDPNWWKGAHHGQTGMFPRNYVTPVNRNV	Y160K:C198H	-0.5828236831983521	976.2522477203128	-120.61327467858791	-2.3424204163632147	-4.0	Y2H:C40H	-101.26408666473115
532	MEAIAKYDFKATADDELSFKRGDILKVLNEECDQNWYKAELNGKDGFIPKNYIEMKPHPWFFGKIPRAKAEEMLSKQRHDGAFLIRESESAPGDFSLSVKFGNDVQHFKVLRDGAGKYFLWVVKFNSLNELVDYHRSTSVSRNQQIFLRDIEQVPQQPTKVQALFDFDPQEDGELGFRRGDFIHVMDNSDPNWWKGAGHGQTGMFPRNYVTPVNRNV	Y160K:C198G	-0.8819136912826891	973.9119052888228	-121.9324670881033	-2.358898098185912	-4.0	Y2G:C40G	-135.091421211774
533	MEAIAKYDFKATADDELSFKRGDILKVLNEECDQNWYKAELNGKDGFIPKNYIEMKPHPWFFGKIPRAKAEEMLSKQRHDGAFLIRESESAPGDFSLSVKFGNDVQHFKVLRDGAGKYFLWVVKFNSLNELVDYHRSTSVSRNQQIFLRDIEQVPQQPTKVQALFDFDPQEDGELGFRRGDFIHVMDNSDPNWWKGAVHGQTGMFPRNYVTPVNRNV	Y160K:C198V	0.1041666002122119	978.5541181399576	-117.71860645711422	-2.294260574599444	-2.0	Y2V:C40V	-85.40112933021273
534	MEAIAKYDFKATADDELSFKRGDILKVLNEECDQNWYKAELNGKDGFIPKNYIEMKPHPWFFGKIPRAKAEEMLSKQRHDGAFLIRESESAPGDFSLSVKFGNDVQHFKVLRDGAGKYFLWVVKFNSLNELVDYHRSTSVSRNQQIFLRDIEQVPQQPTKVQALFDFDPQEDGELGFRRGDFIHVMDNSDPNWWKGAYHGQTGMFPRNYVTPVNRNV	Y160K:C198Y	-0.83859057809201	976.3676647871488	-120.23169766366482	-2.3462493379237293	-4.0	Y2Y:C40Y	-107.363056267316
535	MEAIAKYDFKATADDELSFKRGDILKVLNEECDQNWYKAELNGKDGFIPKNYIEMKPHPWFFGKIPRAKAEEMLSKQRHDGAFLIRESESAPGDFSLSVKFGNDVQHFKVLRDGAGKYFLWVVKFNSLNELVDYHRSTSVSRNQQIFLRDIEQVPQQPTKVQALFDFDPQEDGELGFRRGDFIHVMDNSDPNWWKGACHKQTGMFPRNYVTPVNRNV	Y160K:G200K	-0.3596641046732829	976.2271628155896	-119.31548915803432	-2.3469610699152543	-3.0	Y2K:G42K	-94.68416945627821
536	MEAIAKYDFKATADDELSFKRGDILKVLNEECDQNWYKAELNGKDGFIPKNYIEMKPHPWFFGKIPRAKAEEMLSKQRHDGAFLIRESESAPGDFSLSVKFGNDVQHFKVLRDGAGKYFLWVVKFNSLNELVDYHRSTSVSRNQQIFLRDIEQVPQQPTKVQALFDFDPQEDGELGFRRGDFIHVMDNSDPNWWKGACHRQTGMFPRNYVTPVNRNV	Y160K:G200R	-0.706573991404341	976.8626273795098	-119.54599295556544	-2.3492400605799797	-3.0	Y2R:G42R	-93.58419673136368
537	MEAIAKYDFKATADDELSFKRGDILKVLNEECDQNWYKAELNGKDGFIPKNYIEMKPHPWFFGKIPRAKAEEMLSKQRHDGAFLIRESESAPGDFSLSVKFGNDVQHFKVLRDGAGKYFLWVVKFNSLNELVDYHRSTSVSRNQQIFLRDIEQVPQQPTKVQALFDFDPQEDGELGFRRGDFIHVMDNSDPNWWKGACHMQTGMFPRNYVTPVNRNV	Y160K:G200M	-0.9904550314886308	976.5526738584896	-120.99530898034573	-2.3714141845703125	-3.0	Y2M:G42M	-94.37228486231459
538	MEAIAKYDFKATADDELSFKRGDILKVLNEECDQNWYKAELNGKDGFIPKNYIEMKPHPWFFGKIPRAKAEEMLSKQRHDGAFLIRESESAPGDFSLSVKFGNDVQHFKVLRDGAGKYFLWVVKFNSLNELVDYHRSTSVSRNQQIFLRDIEQVPQQPTKVQALFDFDPQEDGELGFRRGDFIHVMDNSDPNWWKGACHQQTGMFPRNYVTPVNRNV	Y160K:G200Q	-0.605418612044928	974.220739852234	-119.90800009667872	-2.3476014218087924	-3.0	Y2Q:G42Q	-95.50840818575514
539	MEAIAKYDFKATADDELSFKRGDILKVLNEECDQNWYKAELNGKDGFIPKNYIEMKPHPWFFGKIPRAKAEEMLSKQRHDGAFLIRESESAPGDFSLSVKFGNDVQHFKVLRDGAGKYFLWVVKFNSLNELVDYHRSTSVSRNQQIFLRDIEQVPQQPTKVQALFDFDPQEDGELGFRRGDFIHVMDNSDPNWWKGACHLQTGMFPRNYVTPVNRNV	Y160K:G200L	-1.04940458293755	974.3735541690284	-120.6578694432974	-2.364461866475768	-4.0	Y2L:G42L	-96.8162684648384
540	MEAIAKYDFKATADDELSFKRGDILKVLNEECDQNWYKAELNGKDGFIPKNYIEMKPHPWFFGKIPRAKAEEMLSKQRHDGAFLIRESESAPGDFSLSVKFGNDVQHFKVLRDGAGKYFLWVVKFNSLNELVDYHRSTSVSRNQQIFLRDIEQVPQQPTKVQALFDFDPQEDGELGFRRGDFIHVMDNSDPNWWKGACHDQTGMFPRNYVTPVNRNV	Y160K:G200D	-0.518361992480582	977.6737140433332	-119.2902916520834	-2.3284262964280984	-2.0	Y2D:G42D	-91.08466703585279
541	MEAIAKYDFKATADDELSFKRGDILKVLNEECDQNWYKAELNGKDGFIPKNYIEMKPHPWFFGKIPRAKAEEMLSKQRHDGAFLIRESESAPGDFSLSVKFGNDVQHFKVLRDGAGKYFLWVVKFNSLNELVDYHRSTSVSRNQQIFLRDIEQVPQQPTKVQALFDFDPQEDGELGFRRGDFIHVMDNSDPNWWKGACHEQTGMFPRNYVTPVNRNV	Y160K:G200E	-0.263045422690428	977.648043988972	-119.58613167703152	-2.344558974443856	-3.0	Y2E:G42E	-100.45253202608717
542	MEAIAKYDFKATADDELSFKRGDILKVLNEECDQNWYKAELNGKDGFIPKNYIEMKPHPWFFGKIPRAKAEEMLSKQRHDGAFLIRESESAPGDFSLSVKFGNDVQHFKVLRDGAGKYFLWVVKFNSLNELVDYHRSTSVSRNQQIFLRDIEQVPQQPTKVQALFDFDPQEDGELGFRRGDFIHVMDNSDPNWWKGACHAQTGMFPRNYVTPVNRNV	Y160K:G200A	-0.7835925877786339	977.5817458563844	-120.15066777169704	-2.3645601434222723	-1.0	Y2A:G42A	-112.09591381243361
543	MEAIAKYDFKATADDELSFKRGDILKVLNEECDQNWYKAELNGKDGFIPKNYIEMKPHPWFFGKIPRAKAEEMLSKQRHDGAFLIRESESAPGDFSLSVKFGNDVQHFKVLRDGAGKYFLWVVKFNSLNELVDYHRSTSVSRNQQIFLRDIEQVPQQPTKVQALFDFDPQEDGELGFRRGDFIHVMDNSDPNWWKGACHGNTGMFPRNYVTPVNRNV	Y160K:Q201N	-0.0020101072555391	978.3204389170504	-119.1943067163229	-2.323585122318592	-1.0	Y2N:Q43N	-90.32494660597118
544	MEAIAKYDFKATADDELSFKRGDILKVLNEECDQNWYKAELNGKDGFIPKNYIEMKPHPWFFGKIPRAKAEEMLSKQRHDGAFLIRESESAPGDFSLSVKFGNDVQHFKVLRDGAGKYFLWVVKFNSLNELVDYHRSTSVSRNQQIFLRDIEQVPQQPTKVQALFDFDPQEDGELGFRRGDFIHVMDNSDPNWWKGACHGKTGMFPRNYVTPVNRNV	Y160K:Q201K	0.19756238959688	979.130511143675	-116.5034434646368	-2.287048598467293	0.0	Y2K:Q43K	-65.47841650228769
545	MEAIAKYDFKATADDELSFKRGDILKVLNEECDQNWYKAELNGKDGFIPKNYIEMKPHPWFFGKIPRAKAEEMLSKQRHDGAFLIRESESAPGDFSLSVKFGNDVQHFKVLRDGAGKYFLWVVKFNSLNELVDYHRSTSVSRNQQIFLRDIEQVPQQPTKVQALFDFDPQEDGELGFRRGDFIHVMDNSDPNWWKGACHGTTGMFPRNYVTPVNRNV	Y160K:Q201T	-0.070064035441534	977.12139277778	-118.2921796888113	-2.321590617551642	-2.0	Y2T:Q43T	-86.50029669981271
546	MEAIAKYDFKATADDELSFKRGDILKVLNEECDQNWYKAELNGKDGFIPKNYIEMKPHPWFFGKIPRAKAEEMLSKQRHDGAFLIRESESAPGDFSLSVKFGNDVQHFKVLRDGAGKYFLWVVKFNSLNELVDYHRSTSVSRNQQIFLRDIEQVPQQPTKVQALFDFDPQEDGELGFRRGDFIHVMDNSDPNWWKGACHGSTGMFPRNYVTPVNRNV	Y160K:Q201S	0.0701663801052896	977.440610360899	-118.42857252061368	-2.3298226049390887	-1.0	Y2S:Q43S	-88.08799730520516
547	MEAIAKYDFKATADDELSFKRGDILKVLNEECDQNWYKAELNGKDGFIPKNYIEMKPHPWFFGKIPRAKAEEMLSKQRHDGAFLIRESESAPGDFSLSVKFGNDVQHFKVLRDGAGKYFLWVVKFNSLNELVDYHRSTSVSRNQQIFLRDIEQVPQQPTKVQALFDFDPQEDGELGFRRGDFIHVMDNSDPNWWKGACHGRTGMFPRNYVTPVNRNV	Y160K:Q201R	0.1795806901614889	979.5211623731966	-116.85615001618862	-2.293906260344942	0.0	Y2R:Q43R	-68.12921954374583
548	MEAIAKYDFKATADDELSFKRGDILKVLNEECDQNWYKAELNGKDGFIPKNYIEMKPHPWFFGKIPRAKAEEMLSKQRHDGAFLIRESESAPGDFSLSVKFGNDVQHFKVLRDGAGKYFLWVVKFNSLNELVDYHRSTSVSRNQQIFLRDIEQVPQQPTKVQALFDFDPQEDGELGFRRGDFIHVMDNSDPNWWKGACHGITGMFPRNYVTPVNRNV	Y160K:Q201I	-0.196039723865232	976.5792989991396	-119.62240253388882	-2.3271644721596934	-3.0	Y2I:Q43I	-107.02940264921457
549	MEAIAKYDFKATADDELSFKRGDILKVLNEECDQNWYKAELNGKDGFIPKNYIEMKPHPWFFGKIPRAKAEEMLSKQRHDGAFLIRESESAPGDFSLSVKFGNDVQHFKVLRDGAGKYFLWVVKFNSLNELVDYHRSTSVSRNQQIFLRDIEQVPQQPTKVQALFDFDPQEDGELGFRRGDFIHVMDNSDPNWWKGACHGMTGMFPRNYVTPVNRNV	Y160K:Q201M	-0.0663913058979669	977.1591749428768	-119.65500865876676	-2.3324318578687766	-1.0	Y2M:Q43M	-79.78786665182383
550	MEAIAKYDFKATADDELSFKRGDILKVLNEECDQNWYKAELNGKDGFIPKNYIEMKPHPWFFGKIPRAKAEEMLSKQRHDGAFLIRESESAPGDFSLSVKFGNDVQHFKVLRDGAGKYFLWVVKFNSLNELVDYHRSTSVSRNQQIFLRDIEQVPQQPTKVQALFDFDPQEDGELGFRRGDFIHVMDNSDPNWWKGACHGHTGMFPRNYVTPVNRNV	Y160K:Q201H	0.0575588587734002	978.3436098951796	-118.05347572267056	-2.334462052684719	0.0	Y2H:Q43H	-58.62323366384777
551	MEAIAKYDFKATADDELSFKRGDILKVLNEECDQNWYKAELNGKDGFIPKNYIEMKPHPWFFGKIPRAKAEEMLSKQRHDGAFLIRESESAPGDFSLSVKFGNDVQHFKVLRDGAGKYFLWVVKFNSLNELVDYHRSTSVSRNQQIFLRDIEQVPQQPTKVQALFDFDPQEDGELGFRRGDFIHVMDNSDPNWWKGACHGQNGMFPRNYVTPVNRNV	Y160K:T202N	-0.4672573731994839	975.090613040812	-119.8308588117361	-2.331727367336468	-1.0	Y2N:T44N	-88.98648808802433
552	MEAIAKYDFKATADDELSFKRGDILKVLNEECDQNWYKAELNGKDGFIPKNYIEMKPHPWFFGKIPRAKAEEMLSKQRHDGAFLIRESESAPGDFSLSVKFGNDVQHFKVLRDGAGKYFLWVVKFNSLNELVDYHRSTSVSRNQQIFLRDIEQVPQQPTKVQALFDFDPQEDGELGFRRGDFIHVMDNSDPNWWKGACHGQKGMFPRNYVTPVNRNV	Y160K:T202K	-0.0490969384686514	978.4790985816426	-118.74191723763944	-2.3247432385460804	-2.0	Y2K:T44K	-77.50278275812929
553	MEAIAKYDFKATADDELSFKRGDILKVLNEECDQNWYKAELNGKDGFIPKNYIEMKPHPWFFGKIPRAKAEEMLSKQRHDGAFLIRESESAPGDFSLSVKFGNDVQHFKVLRDGAGKYFLWVVKFNSLNELVDYHRSTSVSRNQQIFLRDIEQVPQQPTKVQALFDFDPQEDGELGFRRGDFIHVMDNSDPNWWKGACHGQTNMFPRNYVTPVNRNV	Y160K:G203N	-0.934297387617518	971.550567883514	-123.12699143588544	-2.465638500148968	-1.0	Y2N:G45N	-118.23114702713474
554	MEAIAKYDFKATADDELSFKRGDILKVLNEECDQNWYKAELNGKDGFIPKNYIEMKPHPWFFGKIPRAKAEEMLSKQRHDGAFLIRESESAPGDFSLSVKFGNDVQHFKVLRDGAGKYFLWVVKFNSLNELVDYHRSTSVSRNQQIFLRDIEQVPQQPTKVQALFDFDPQEDGELGFRRGDFIHVMDNSDPNWWKGACHGQTKMFPRNYVTPVNRNV	Y160K:G203K	-0.9149470666717672	971.550567883514	-123.22573439776896	-2.47970917265294	-3.0	Y2K:G45K	-133.92159578812104
555	MEAIAKYDFKATADDELSFKRGDILKVLNEECDQNWYKAELNGKDGFIPKNYIEMKPHPWFFGKIPRAKAEEMLSKQRHDGAFLIRESESAPGDFSLSVKFGNDVQHFKVLRDGAGKYFLWVVKFNSLNELVDYHRSTSVSRNQQIFLRDIEQVPQQPTKVQALFDFDPQEDGELGFRRGDFIHVMDNSDPNWWKGACHGQTTMFPRNYVTPVNRNV	Y160K:G203T	-0.98463784234508	971.550567883514	-123.14632527530192	-2.4955612441240733	-3.0	Y2T:G45T	-146.54605333816988
556	MEAIAKYDFKATADDELSFKRGDILKVLNEECDQNWYKAELNGKDGFIPKNYIEMKPHPWFFGKIPRAKAEEMLSKQRHDGAFLIRESESAPGDFSLSVKFGNDVQHFKVLRDGAGKYFLWVVKFNSLNELVDYHRSTSVSRNQQIFLRDIEQVPQQPTKVQALFDFDPQEDGELGFRRGDFIHVMDNSDPNWWKGACHGQTSMFPRNYVTPVNRNV	Y160K:G203S	-0.9671354971582772	971.550567883514	-123.1520435065031	-2.4498963436837924	-1.0	Y2S:G45S	-134.54876406204684
557	MEAIAKYDFKATADDELSFKRGDILKVLNEECDQNWYKAELNGKDGFIPKNYIEMKPHPWFFGKIPRAKAEEMLSKQRHDGAFLIRESESAPGDFSLSVKFGNDVQHFKVLRDGAGKYFLWVVKFNSLNELVDYHRSTSVSRNQQIFLRDIEQVPQQPTKVQALFDFDPQEDGELGFRRGDFIHVMDNSDPNWWKGACHGQTRMFPRNYVTPVNRNV	Y160K:G203R	-0.94510158076283	971.550567883514	-123.22339932620524	-2.474237215721001	-3.0	Y2R:G45R	-124.51010849487766
558	MEAIAKYDFKATADDELSFKRGDILKVLNEECDQNWYKAELNGKDGFIPKNYIEMKPHPWFFGKIPRAKAEEMLSKQRHDGAFLIRESESAPGDFSLSVKFGNDVQHFKVLRDGAGKYFLWVVKFNSLNELVDYHRSTSVSRNQQIFLRDIEQVPQQPTKVQALFDFDPQEDGELGFRRGDFIHVMDNSDPNWWKGACHGQTIMFPRNYVTPVNRNV	Y160K:G203I	-0.947890561959348	971.550567883514	-123.10552184283732	-2.529051699880826	-5.0	Y2I:G45I	-179.7665355921982
559	MEAIAKYDFKATADDELSFKRGDILKVLNEECDQNWYKAELNGKDGFIPKNYIEMKPHPWFFGKIPRAKAEEMLSKQRHDGAFLIRESESAPGDFSLSVKFGNDVQHFKVLRDGAGKYFLWVVKFNSLNELVDYHRSTSVSRNQQIFLRDIEQVPQQPTKVQALFDFDPQEDGELGFRRGDFIHVMDNSDPNWWKGACHGQTMMFPRNYVTPVNRNV	Y160K:G203M	-1.06057341179275	971.550567883514	-123.20782773196696	-2.497865062648968	-3.0	Y2M:G45M	-132.33638126862033
560	MEAIAKYDFKATADDELSFKRGDILKVLNEECDQNWYKAELNGKDGFIPKNYIEMKPHPWFFGKIPRAKAEEMLSKQRHDGAFLIRESESAPGDFSLSVKFGNDVQHFKVLRDGAGKYFLWVVKFNSLNELVDYHRSTSVSRNQQIFLRDIEQVPQQPTKVQALFDFDPQEDGELGFRRGDFIHVMDNSDPNWWKGACHGQTHMFPRNYVTPVNRNV	Y160K:G203H	-1.01215262625361	971.550567883514	-123.25117413699628	-2.495660296941208	-3.0	Y2H:G45H	-108.15652625572666
561	MEAIAKYDFKATADDELSFKRGDILKVLNEECDQNWYKAELNGKDGFIPKNYIEMKPHPWFFGKIPRAKAEEMLSKQRHDGAFLIRESESAPGDFSLSVKFGNDVQHFKVLRDGAGKYFLWVVKFNSLNELVDYHRSTSVSRNQQIFLRDIEQVPQQPTKVQALFDFDPQEDGELGFRRGDFIHVMDNSDPNWWKGACHGQTQMFPRNYVTPVNRNV	Y160K:G203Q	-1.18341844319709	971.550567883514	-123.24656455218792	-2.4930593199649103	-3.0	Y2Q:G45Q	-138.16499741089328
562	MEAIAKYDFKATADDELSFKRGDILKVLNEECDQNWYKAELNGKDGFIPKNYIEMKPHPWFFGKIPRAKAEEMLSKQRHDGAFLIRESESAPGDFSLSVKFGNDVQHFKVLRDGAGKYFLWVVKFNSLNELVDYHRSTSVSRNQQIFLRDIEQVPQQPTKVQALFDFDPQEDGELGFRRGDFIHVMDNSDPNWWKGACHGQTPMFPRNYVTPVNRNV	Y160K:G203P	-1.18446692867094	971.550567883514	-123.1809446066618	-2.56745212360964	-3.0	Y2P:G45P	-229.93810789597015
563	MEAIAKYDFKATADDELSFKRGDILKVLNEECDQNWYKAELNGKDGFIPKNYIEMKPHPWFFGKIPRAKAEEMLSKQRHDGAFLIRESESAPGDFSLSVKFGNDVQHFKVLRDGAGKYFLWVVKFNSLNELVDYHRSTSVSRNQQIFLRDIEQVPQQPTKVQALFDFDPQEDGELGFRRGDFIHVMDNSDPNWWKGACHGQTLMFPRNYVTPVNRNV	Y160K:G203L	-0.932891924629646	971.550567883514	-123.09365908801556	-2.4953690868313028	-4.0	Y2L:G45L	-135.78434298050388
564	MEAIAKYDFKATADDELSFKRGDILKVLNEECDQNWYKAELNGKDGFIPKNYIEMKPHPWFFGKIPRAKAEEMLSKQRHDGAFLIRESESAPGDFSLSVKFGNDVQHFKVLRDGAGKYFLWVVKFNSLNELVDYHRSTSVSRNQQIFLRDIEQVPQQPTKVQALFDFDPQEDGELGFRRGDFIHVMDNSDPNWWKGACHGQTDMFPRNYVTPVNRNV	Y160K:G203D	-0.7529234538071958	971.550567883514	-123.21284739673138	-2.460223440396584	-2.0	Y2D:G45D	-144.48441631805878
565	MEAIAKYDFKATADDELSFKRGDILKVLNEECDQNWYKAELNGKDGFIPKNYIEMKPHPWFFGKIPRAKAEEMLSKQRHDGAFLIRESESAPGDFSLSVKFGNDVQHFKVLRDGAGKYFLWVVKFNSLNELVDYHRSTSVSRNQQIFLRDIEQVPQQPTKVQALFDFDPQEDGELGFRRGDFIHVMDNSDPNWWKGACHGQTEMFPRNYVTPVNRNV	Y160K:G203E	-1.01281679822546	971.550567883514	-123.21785037219524	-2.497364884715969	-3.0	Y2E:G45E	-144.09055130493624
566	MEAIAKYDFKATADDELSFKRGDILKVLNEECDQNWYKAELNGKDGFIPKNYIEMKPHPWFFGKIPRAKAEEMLSKQRHDGAFLIRESESAPGDFSLSVKFGNDVQHFKVLRDGAGKYFLWVVKFNSLNELVDYHRSTSVSRNQQIFLRDIEQVPQQPTKVQALFDFDPQEDGELGFRRGDFIHVMDNSDPNWWKGACHGQTAMFPRNYVTPVNRNV	Y160K:G203A	-0.808976999889838	971.5746111727864	-123.1832434386015	-2.42726264565678	-1.0	Y2A:G45A	-142.57556040298923
567	MEAIAKYDFKATADDELSFKRGDILKVLNEECDQNWYKAELNGKDGFIPKNYIEMKPHPWFFGKIPRAKAEEMLSKQRHDGAFLIRESESAPGDFSLSVKFGNDVQHFKVLRDGAGKYFLWVVKFNSLNELVDYHRSTSVSRNQQIFLRDIEQVPQQPTKVQALFDFDPQEDGELGFRRGDFIHVMDNSDPNWWKGACHGQTGKFPRNYVTPVNRNV	Y160K:M204K	0.252893780661026	976.049785115837	-116.95941792428492	-2.307741326800848	-2.0	Y2K:M46K	-94.86233103002468
568	MEAIAKYDFKATADDELSFKRGDILKVLNEECDQNWYKAELNGKDGFIPKNYIEMKPHPWFFGKIPRAKAEEMLSKQRHDGAFLIRESESAPGDFSLSVKFGNDVQHFKVLRDGAGKYFLWVVKFNSLNELVDYHRSTSVSRNQQIFLRDIEQVPQQPTKVQALFDFDPQEDGELGFRRGDFIHVMDNSDPNWWKGACHGQTGSFPRNYVTPVNRNV	Y160K:M204S	-0.0612828642318747	976.320128326276	-117.88987790048122	-2.2910332114009533	-3.0	Y2S:M46S	-104.32043964589994
569	MEAIAKYDFKATADDELSFKRGDILKVLNEECDQNWYKAELNGKDGFIPKNYIEMKPHPWFFGKIPRAKAEEMLSKQRHDGAFLIRESESAPGDFSLSVKFGNDVQHFKVLRDGAGKYFLWVVKFNSLNELVDYHRSTSVSRNQQIFLRDIEQVPQQPTKVQALFDFDPQEDGELGFRRGDFIHVMDNSDPNWWKGACHGQTGRFPRNYVTPVNRNV	Y160K:M204R	0.213292690731347	974.1836710455528	-116.74164901673794	-2.2908213987188826	-2.0	Y2R:M46R	-88.82879297460477
570	MEAIAKYDFKATADDELSFKRGDILKVLNEECDQNWYKAELNGKDGFIPKNYIEMKPHPWFFGKIPRAKAEEMLSKQRHDGAFLIRESESAPGDFSLSVKFGNDVQHFKVLRDGAGKYFLWVVKFNSLNELVDYHRSTSVSRNQQIFLRDIEQVPQQPTKVQALFDFDPQEDGELGFRRGDFIHVMDNSDPNWWKGACHGQTGMKPRNYVTPVNRNV	Y160K:F205K	-1.00768205321222	972.6845828098316	-121.56045888364316	-2.447165537688692	-4.0	Y2K:F47K	-224.58423150601783
571	MEAIAKYDFKATADDELSFKRGDILKVLNEECDQNWYKAELNGKDGFIPKNYIEMKPHPWFFGKIPRAKAEEMLSKQRHDGAFLIRESESAPGDFSLSVKFGNDVQHFKVLRDGAGKYFLWVVKFNSLNELVDYHRSTSVSRNQQIFLRDIEQVPQQPTKVQALFDFDPQEDGELGFRRGDFIHVMDNSDPNWWKGACHGQTGMRPRNYVTPVNRNV	Y160K:F205R	-0.997469663271399	972.6845828098316	-121.4672319740057	-2.4236724336268543	-3.0	Y2R:F47R	-207.44002488675514
572	MEAIAKYDFKATADDELSFKRGDILKVLNEECDQNWYKAELNGKDGFIPKNYIEMKPHPWFFGKIPRAKAEEMLSKQRHDGAFLIRESESAPGDFSLSVKFGNDVQHFKVLRDGAGKYFLWVVKFNSLNELVDYHRSTSVSRNQQIFLRDIEQVPQQPTKVQALFDFDPQEDGELGFRRGDFIHVMDNSDPNWWKGACHGQTGMIPRNYVTPVNRNV	Y160K:F205I	-0.820313453613789	976.842770092736	-119.07730673253536	-2.314813387596001	-1.0	Y2I:F47I	-209.6868018490354
573	MEAIAKYDFKATADDELSFKRGDILKVLNEECDQNWYKAELNGKDGFIPKNYIEMKPHPWFFGKIPRAKAEEMLSKQRHDGAFLIRESESAPGDFSLSVKFGNDVQHFKVLRDGAGKYFLWVVKFNSLNELVDYHRSTSVSRNQQIFLRDIEQVPQQPTKVQALFDFDPQEDGELGFRRGDFIHVMDNSDPNWWKGACHGQTGMMPRNYVTPVNRNV	Y160K:F205M	-0.9003435835170691	972.7025204699052	-121.29814885556698	-2.369446318028337	-1.0	Y2M:F47M	-130.52214883389868
574	MEAIAKYDFKATADDELSFKRGDILKVLNEECDQNWYKAELNGKDGFIPKNYIEMKPHPWFFGKIPRAKAEEMLSKQRHDGAFLIRESESAPGDFSLSVKFGNDVQHFKVLRDGAGKYFLWVVKFNSLNELVDYHRSTSVSRNQQIFLRDIEQVPQQPTKVQALFDFDPQEDGELGFRRGDFIHVMDNSDPNWWKGACHGQTGMLPRNYVTPVNRNV	Y160K:F205L	-0.941813321097291	976.4609854268284	-120.97684739530088	-2.337213289939751	0.0	Y2L:F47L	-135.1201353413145
575	MEAIAKYDFKATADDELSFKRGDILKVLNEECDQNWYKAELNGKDGFIPKNYIEMKPHPWFFGKIPRAKAEEMLSKQRHDGAFLIRESESAPGDFSLSVKFGNDVQHFKVLRDGAGKYFLWVVKFNSLNELVDYHRSTSVSRNQQIFLRDIEQVPQQPTKVQALFDFDPQEDGELGFRRGDFIHVMDNSDPNWWKGACHGQTGMEPRNYVTPVNRNV	Y160K:F205E	-0.975835159226342	972.6845828098316	-121.57678054273129	-2.4417186672404663	-4.0	Y2E:F47E	-222.6067671162168
576	MEAIAKYDFKATADDELSFKRGDILKVLNEECDQNWYKAELNGKDGFIPKNYIEMKPHPWFFGKIPRAKAEEMLSKQRHDGAFLIRESESAPGDFSLSVKFGNDVQHFKVLRDGAGKYFLWVVKFNSLNELVDYHRSTSVSRNQQIFLRDIEQVPQQPTKVQALFDFDPQEDGELGFRRGDFIHVMDNSDPNWWKGACHGQTGMAPRNYVTPVNRNV	Y160K:F205A	-1.26123624062192	972.6845828098316	-118.63924477994442	-2.3541888220835543	-3.0	Y2A:F47A	-189.50700677457252
577	MEAIAKYDFKATADDELSFKRGDILKVLNEECDQNWYKAELNGKDGFIPKNYIEMKPHPWFFGKIPRAKAEEMLSKQRHDGAFLIRESESAPGDFSLSVKFGNDVQHFKVLRDGAGKYFLWVVKFNSLNELVDYHRSTSVSRNQQIFLRDIEQVPQQPTKVQALFDFDPQEDGELGFRRGDFIHVMDNSDPNWWKGACHGQTGMGPRNYVTPVNRNV	Y160K:F205G	-1.04289322272915	972.6845828098316	-121.48457549512386	-2.3941609010858054	-4.0	Y2G:F47G	-252.1348522526304
578	MEAIAKYDFKATADDELSFKRGDILKVLNEECDQNWYKAELNGKDGFIPKNYIEMKPHPWFFGKIPRAKAEEMLSKQRHDGAFLIRESESAPGDFSLSVKFGNDVQHFKVLRDGAGKYFLWVVKFNSLNELVDYHRSTSVSRNQQIFLRDIEQVPQQPTKVQALFDFDPQEDGELGFRRGDFIHVMDNSDPNWWKGACHGQTGMVPRNYVTPVNRNV	Y160K:F205V	-0.7890327280663509	976.5112668407392	-117.4166869968176	-2.321331476761123	-1.0	Y2V:F47V	-190.23450511517922
579	MEAIAKYDFKATADDELSFKRGDILKVLNEECDQNWYKAELNGKDGFIPKNYIEMKPHPWFFGKIPRAKAEEMLSKQRHDGAFLIRESESAPGDFSLSVKFGNDVQHFKVLRDGAGKYFLWVVKFNSLNELVDYHRSTSVSRNQQIFLRDIEQVPQQPTKVQALFDFDPQEDGELGFRRGDFIHVMDNSDPNWWKGACHGQTGMSPRNYVTPVNRNV	Y160K:F205S	-1.16240791049714	972.6845828098316	-121.40877984464169	-2.409766504320048	-3.0	Y2S:F47S	-202.9604991299192
580	MEAIAKYDFKATADDELSFKRGDILKVLNEECDQNWYKAELNGKDGFIPKNYIEMKPHPWFFGKIPRAKAEEMLSKQRHDGAFLIRESESAPGDFSLSVKFGNDVQHFKVLRDGAGKYFLWVVKFNSLNELVDYHRSTSVSRNQQIFLRDIEQVPQQPTKVQALFDFDPQEDGELGFRRGDFIHVMDNSDPNWWKGACHGQTGMWPRNYVTPVNRNV	Y160K:F205W	-0.69582730127139	972.6845828098316	-120.96301911771296	-2.391137850486626	0.0	Y2W:F47W	-32.17995434823433
581	MEAIAKYDFKATADDELSFKRGDILKVLNEECDQNWYKAELNGKDGFIPKNYIEMKPHPWFFGKIPRAKAEEMLSKQRHDGAFLIRESESAPGDFSLSVKFGNDVQHFKVLRDGAGKYFLWVVKFNSLNELVDYHRSTSVSRNQQIFLRDIEQVPQQPTKVQALFDFDPQEDGELGFRRGDFIHVMDNSDPNWWKGACHGQTGMFNRNYVTPVNRNV	Y160K:P206N	-0.10031103487113	972.22748662709	-122.15458407998084	-2.4078537245928238	-3.0	Y2N:P48N	-178.13595039856418
582	MEAIAKYDFKATADDELSFKRGDILKVLNEECDQNWYKAELNGKDGFIPKNYIEMKPHPWFFGKIPRAKAEEMLSKQRHDGAFLIRESESAPGDFSLSVKFGNDVQHFKVLRDGAGKYFLWVVKFNSLNELVDYHRSTSVSRNQQIFLRDIEQVPQQPTKVQALFDFDPQEDGELGFRRGDFIHVMDNSDPNWWKGACHGQTGMFKRNYVTPVNRNV	Y160K:P206K	-0.182071367499097	972.22748662709	-122.07282415032388	-2.4320776987884005	-2.0	Y2K:P48K	-189.07253887665257
583	MEAIAKYDFKATADDELSFKRGDILKVLNEECDQNWYKAELNGKDGFIPKNYIEMKPHPWFFGKIPRAKAEEMLSKQRHDGAFLIRESESAPGDFSLSVKFGNDVQHFKVLRDGAGKYFLWVVKFNSLNELVDYHRSTSVSRNQQIFLRDIEQVPQQPTKVQALFDFDPQEDGELGFRRGDFIHVMDNSDPNWWKGACHGQTGMFSRNYVTPVNRNV	Y160K:P206S	-0.686378822491709	975.251084981931	-122.27954974770546	-2.460619910288665	-2.0	Y2S:P48S	-180.02157013428194
584	MEAIAKYDFKATADDELSFKRGDILKVLNEECDQNWYKAELNGKDGFIPKNYIEMKPHPWFFGKIPRAKAEEMLSKQRHDGAFLIRESESAPGDFSLSVKFGNDVQHFKVLRDGAGKYFLWVVKFNSLNELVDYHRSTSVSRNQQIFLRDIEQVPQQPTKVQALFDFDPQEDGELGFRRGDFIHVMDNSDPNWWKGACHGQTGMFHRNYVTPVNRNV	Y160K:P206H	0.0425212416381005	972.22748662709	-122.00194850564004	-2.453802076436705	-3.0	Y2H:P48H	-184.81808307182772
585	MEAIAKYDFKATADDELSFKRGDILKVLNEECDQNWYKAELNGKDGFIPKNYIEMKPHPWFFGKIPRAKAEEMLSKQRHDGAFLIRESESAPGDFSLSVKFGNDVQHFKVLRDGAGKYFLWVVKFNSLNELVDYHRSTSVSRNQQIFLRDIEQVPQQPTKVQALFDFDPQEDGELGFRRGDFIHVMDNSDPNWWKGACHGQTGMFPSNYVTPVNRNV	Y160K:R207S	0.2291578843448889	980.2003130272142	-117.14324282109736	-2.303365675069518	-2.0	Y2S:R49S	-84.02482047386455
586	MEAIAKYDFKATADDELSFKRGDILKVLNEECDQNWYKAELNGKDGFIPKNYIEMKPHPWFFGKIPRAKAEEMLSKQRHDGAFLIRESESAPGDFSLSVKFGNDVQHFKVLRDGAGKYFLWVVKFNSLNELVDYHRSTSVSRNQQIFLRDIEQVPQQPTKVQALFDFDPQEDGELGFRRGDFIHVMDNSDPNWWKGACHGQTGMFPMNYVTPVNRNV	Y160K:R207M	-0.097958432815538	974.6851025925544	-119.31568883359432	-2.3384753728317	-2.0	Y2M:R49M	-91.04540233917524
587	MEAIAKYDFKATADDELSFKRGDILKVLNEECDQNWYKAELNGKDGFIPKNYIEMKPHPWFFGKIPRAKAEEMLSKQRHDGAFLIRESESAPGDFSLSVKFGNDVQHFKVLRDGAGKYFLWVVKFNSLNELVDYHRSTSVSRNQQIFLRDIEQVPQQPTKVQALFDFDPQEDGELGFRRGDFIHVMDNSDPNWWKGACHGQTGMFPHNYVTPVNRNV	Y160K:R207H	-0.606493201792123	977.8051981540856	-120.44903300702572	-2.340965917554952	-1.0	Y2H:R49H	-69.12432380028059
588	MEAIAKYDFKATADDELSFKRGDILKVLNEECDQNWYKAELNGKDGFIPKNYIEMKPHPWFFGKIPRAKAEEMLSKQRHDGAFLIRESESAPGDFSLSVKFGNDVQHFKVLRDGAGKYFLWVVKFNSLNELVDYHRSTSVSRNQQIFLRDIEQVPQQPTKVQALFDFDPQEDGELGFRRGDFIHVMDNSDPNWWKGACHGQTGMFPQNYVTPVNRNV	Y160K:R207Q	-0.3404398155658369	978.0377800697324	-120.26267360150814	-2.333995237188824	0.0	Y2Q:R49Q	-81.65926995582868
589	MEAIAKYDFKATADDELSFKRGDILKVLNEECDQNWYKAELNGKDGFIPKNYIEMKPHPWFFGKIPRAKAEEMLSKQRHDGAFLIRESESAPGDFSLSVKFGNDVQHFKVLRDGAGKYFLWVVKFNSLNELVDYHRSTSVSRNQQIFLRDIEQVPQQPTKVQALFDFDPQEDGELGFRRGDFIHVMDNSDPNWWKGACHGQTGMFPRKYVTPVNRNV	Y160K:N208K	0.340641949597425	977.111028469798	-118.9230469316244	-2.3233058088916843	-1.0	Y2K:N50K	-102.09699719343118
590	MEAIAKYDFKATADDELSFKRGDILKVLNEECDQNWYKAELNGKDGFIPKNYIEMKPHPWFFGKIPRAKAEEMLSKQRHDGAFLIRESESAPGDFSLSVKFGNDVQHFKVLRDGAGKYFLWVVKFNSLNELVDYHRSTSVSRNQQIFLRDIEQVPQQPTKVQALFDFDPQEDGELGFRRGDFIHVMDNSDPNWWKGACHGQTGMFPRNKVTPVNRNV	Y160K:Y209K	0.0749549077220337	973.1002156394734	-119.33222399652004	-2.2947010104939087	-2.0	Y2K:Y51K	-117.04089747373823
591	MEAIAKYDFKATADDELSFKRGDILKVLNEECDQNWYKAELNGKDGFIPKNYIEMKPHPWFFGKIPRAKAEEMLSKQRHDGAFLIRESESAPGDFSLSVKFGNDVQHFKVLRDGAGKYFLWVVKFNSLNELVDYHRSTSVSRNQQIFLRDIEQVPQQPTKVQALFDFDPQEDGELGFRRGDFIHVMDNSDPNWWKGACHGQTGMFPRNTVTPVNRNV	Y160K:Y209T	-0.5214038889031599	973.1356626703382	-120.44985066354276	-2.3219775183726163	-2.0	Y2T:Y51T	-142.6354029745317
592	MEAIAKYDFKATADDELSFKRGDILKVLNEECDQNWYKAELNGKDGFIPKNYIEMKPHPWFFGKIPRAKAEEMLSKQRHDGAFLIRESESAPGDFSLSVKFGNDVQHFKVLRDGAGKYFLWVVKFNSLNELVDYHRSTSVSRNQQIFLRDIEQVPQQPTKVQALFDFDPQEDGELGFRRGDFIHVMDNSDPNWWKGACHGQTGMFPRNSVTPVNRNV	Y160K:Y209S	-0.469056634200737	975.20695628442	-119.43956981599332	-2.292030463784428	-3.0	Y2S:Y51S	-141.98660355512862
593	MEAIAKYDFKATADDELSFKRGDILKVLNEECDQNWYKAELNGKDGFIPKNYIEMKPHPWFFGKIPRAKAEEMLSKQRHDGAFLIRESESAPGDFSLSVKFGNDVQHFKVLRDGAGKYFLWVVKFNSLNELVDYHRSTSVSRNQQIFLRDIEQVPQQPTKVQALFDFDPQEDGELGFRRGDFIHVMDNSDPNWWKGACHGQTGMFPRNRVTPVNRNV	Y160K:Y209R	-0.0014200437928918	973.1002156394734	-120.12101827561855	-2.2962620622020657	-2.0	Y2R:Y51R	-115.46368113462692
594	MEAIAKYDFKATADDELSFKRGDILKVLNEECDQNWYKAELNGKDGFIPKNYIEMKPHPWFFGKIPRAKAEEMLSKQRHDGAFLIRESESAPGDFSLSVKFGNDVQHFKVLRDGAGKYFLWVVKFNSLNELVDYHRSTSVSRNQQIFLRDIEQVPQQPTKVQALFDFDPQEDGELGFRRGDFIHVMDNSDPNWWKGACHGQTGMFPRNMVTPVNRNV	Y160K:Y209M	-0.0124427432353802	973.1002156394734	-119.38467036187647	-2.3117727505958685	-1.0	Y2M:Y51M	-64.15174661581284
595	MEAIAKYDFKATADDELSFKRGDILKVLNEECDQNWYKAELNGKDGFIPKNYIEMKPHPWFFGKIPRAKAEEMLSKQRHDGAFLIRESESAPGDFSLSVKFGNDVQHFKVLRDGAGKYFLWVVKFNSLNELVDYHRSTSVSRNQQIFLRDIEQVPQQPTKVQALFDFDPQEDGELGFRRGDFIHVMDNSDPNWWKGACHGQTGMFPRNHVTPVNRNV	Y160K:Y209H	0.218632186826283	977.2572121754793	-119.91139827668668	-2.304783707958157	1.0	Y2H:Y51H	-78.88447919790514
596	MEAIAKYDFKATADDELSFKRGDILKVLNEECDQNWYKAELNGKDGFIPKNYIEMKPHPWFFGKIPRAKAEEMLSKQRHDGAFLIRESESAPGDFSLSVKFGNDVQHFKVLRDGAGKYFLWVVKFNSLNELVDYHRSTSVSRNQQIFLRDIEQVPQQPTKVQALFDFDPQEDGELGFRRGDFIHVMDNSDPNWWKGACHGQTGMFPRNPVTPVNRNV	Y160K:Y209P	-1.08656937531511	973.1002156394734	-121.66082774102688	-2.469529491359905	-4.0	Y2P:Y51P	-271.75836354200607
597	MEAIAKYDFKATADDELSFKRGDILKVLNEECDQNWYKAELNGKDGFIPKNYIEMKPHPWFFGKIPRAKAEEMLSKQRHDGAFLIRESESAPGDFSLSVKFGNDVQHFKVLRDGAGKYFLWVVKFNSLNELVDYHRSTSVSRNQQIFLRDIEQVPQQPTKVQALFDFDPQEDGELGFRRGDFIHVMDNSDPNWWKGACHGQTGMFPRNLVTPVNRNV	Y160K:Y209L	0.216717438159107	974.6262625578976	-119.87848173081876	-2.3036405918961864	-1.0	Y2L:Y51L	-79.4789588064409
598	MEAIAKYDFKATADDELSFKRGDILKVLNEECDQNWYKAELNGKDGFIPKNYIEMKPHPWFFGKIPRAKAEEMLSKQRHDGAFLIRESESAPGDFSLSVKFGNDVQHFKVLRDGAGKYFLWVVKFNSLNELVDYHRSTSVSRNQQIFLRDIEQVPQQPTKVQALFDFDPQEDGELGFRRGDFIHVMDNSDPNWWKGACHGQTGMFPRNEVTPVNRNV	Y160K:Y209E	-1.04214290802307	973.1002156394734	-121.2275496572256	-2.3379640740863348	-3.0	Y2E:Y51E	-138.61441422407393
599	MEAIAKYDFKATADDELSFKRGDILKVLNEECDQNWYKAELNGKDGFIPKNYIEMKPHPWFFGKIPRAKAEEMLSKQRHDGAFLIRESESAPGDFSLSVKFGNDVQHFKVLRDGAGKYFLWVVKFNSLNELVDYHRSTSVSRNQQIFLRDIEQVPQQPTKVQALFDFDPQEDGELGFRRGDFIHVMDNSDPNWWKGACHGQTGMFPRNAVTPVNRNV	Y160K:Y209A	0.0743958398642298	975.673303857774	-118.08614467084408	-2.270025996838586	-3.0	Y2A:Y51A	-145.78655920927292
600	MEAIAKYDFKATADDELSFKRGDILKVLNEECDQNWYKAELNGKDGFIPKNYIEMKPHPWFFGKIPRAKAEEMLSKQRHDGAFLIRESESAPGDFSLSVKFGNDVQHFKVLRDGAGKYFLWVVKFNSLNELVDYHRSTSVSRNQQIFLRDIEQVPQQPTKVQALFDFDPQEDGELGFRRGDFIHVMDNSDPNWWKGACHGQTGMFPRNGVTPVNRNV	Y160K:Y209G	-0.7390174762830151	973.1002156394734	-118.54466925561428	-2.3424716238248147	-4.0	Y2G:Y51G	-207.02374468748337
601	MEAIAKYDFKATADDELSFKRGDILKVLNEECDQNWYKAELNGKDGFIPKNYIEMKPHPWFFGKIPRAKAEEMLSKQRHDGAFLIRESESAPGDFSLSVKFGNDVQHFKVLRDGAGKYFLWVVKFNSLNELVDYHRSTSVSRNQQIFLRDIEQVPQQPTKVQALFDFDPQEDGELGFRRGDFIHVMDNSDPNWWKGACHGQTGMFPRNVVTPVNRNV	Y160K:Y209V	-0.0580787839036111	973.3244691153676	-120.84933100640774	-2.323549690893141	-2.0	Y2V:Y51V	-146.00588684980636
602	MEAIAKYDFKATADDELSFKRGDILKVLNEECDQNWYKAELNGKDGFIPKNYIEMKPHPWFFGKIPRAKAEEMLSKQRHDGAFLIRESESAPGDFSLSVKFGNDVQHFKVLRDGAGKYFLWVVKFNSLNELVDYHRSTSVSRNQQIFLRDIEQVPQQPTKVQALFDFDPQEDGELGFRRGDFIHVMDNSDPNWWKGACHGQTGMFPRNYSTPVNRNV	Y160K:V210S	-1.1628220041877502	972.8130265653372	-119.20739041268826	-2.363972033484508	-2.0	Y2S:V52S	-141.26200234901887
603	MEAIAKYDFKATADDELSFKRGDILKVLNEECDQNWYKAELNGKDGFIPKNYIEMKPHPWFFGKIPRAKAEEMLSKQRHDGAFLIRESESAPGDFSLSVKFGNDVQHFKVLRDGAGKYFLWVVKFNSLNELVDYHRSTSVSRNQQIFLRDIEQVPQQPTKVQALFDFDPQEDGELGFRRGDFIHVMDNSDPNWWKGACHGQTGMFPRNYMTPVNRNV	Y160K:V210M	-1.12423358364346	972.8130265653372	-120.3724096864462	-2.387447551145392	0.0	Y2M:V52M	-127.57197625648959
604	MEAIAKYDFKATADDELSFKRGDILKVLNEECDQNWYKAELNGKDGFIPKNYIEMKPHPWFFGKIPRAKAEEMLSKQRHDGAFLIRESESAPGDFSLSVKFGNDVQHFKVLRDGAGKYFLWVVKFNSLNELVDYHRSTSVSRNQQIFLRDIEQVPQQPTKVQALFDFDPQEDGELGFRRGDFIHVMDNSDPNWWKGACHGQTGMFPRNYPTPVNRNV	Y160K:V210P	-1.2011445086873502	972.8130265653372	-121.18874441087246	-2.4979185977224576	-4.0	Y2P:V52P	-210.13419730675204
605	MEAIAKYDFKATADDELSFKRGDILKVLNEECDQNWYKAELNGKDGFIPKNYIEMKPHPWFFGKIPRAKAEEMLSKQRHDGAFLIRESESAPGDFSLSVKFGNDVQHFKVLRDGAGKYFLWVVKFNSLNELVDYHRSTSVSRNQQIFLRDIEQVPQQPTKVQALFDFDPQEDGELGFRRGDFIHVMDNSDPNWWKGACHGQTGMFPRNYGTPVNRNV	Y160K:V210G	-0.93583705590487	972.8130265653372	-117.72484622895718	-2.3734133445610435	-4.0	Y2G:V52G	-201.21499955666047
606	MEAIAKYDFKATADDELSFKRGDILKVLNEECDQNWYKAELNGKDGFIPKNYIEMKPHPWFFGKIPRAKAEEMLSKQRHDGAFLIRESESAPGDFSLSVKFGNDVQHFKVLRDGAGKYFLWVVKFNSLNELVDYHRSTSVSRNQQIFLRDIEQVPQQPTKVQALFDFDPQEDGELGFRRGDFIHVMDNSDPNWWKGACHGQTGMFPRNYVKPVNRNV	Y160K:T211K	0.17035715469979	978.6003733040206	-117.361781463027	-2.278683161331436	-2.0	Y2K:T53K	-65.48611740643916
607	MEAIAKYDFKATADDELSFKRGDILKVLNEECDQNWYKAELNGKDGFIPKNYIEMKPHPWFFGKIPRAKAEEMLSKQRHDGAFLIRESESAPGDFSLSVKFGNDVQHFKVLRDGAGKYFLWVVKFNSLNELVDYHRSTSVSRNQQIFLRDIEQVPQQPTKVQALFDFDPQEDGELGFRRGDFIHVMDNSDPNWWKGACHGQTGMFPRNYVTPVIRNV	Y160K:N214I	-0.0772646866056058	981.1669454395532	-119.58100973069668	-2.335638272560249	-3.0	Y2I:N56I	-96.12219349122202
608	MEAIAKYDFKATADDELSFKRGDILKVLNEECDQNWYKAELNGKDGFIPKNYIEMKPHPWFFGKIPRAKAEEMLSKQRHDGAFLIRESESAPGDFSLSVKFGNDVQHFKVLRDGAGKYFLWVVKFNSLNELVDYHRSTSVSRNQQIFLRDIEQVPQQPTKVQALFDFDPQEDGELGFRRGDFIHVMDNSDPNWWKGACHGQTGMFPRNYVTPVWRNV	Y160K:N214W	0.0115264371622356	981.1669454395532	-117.54991398751736	-2.343117148189221	-5.0	Y2W:N56W	-37.92181562161601
609	MEAIAKYDFKATADDELSFKRGDILKVLNEECDQNWYKAELNGKDGFIPKNYIEMKPHPWFFGKIPRAKAEEMLSKQRHDGAFLIRESESAPGDFSLSVKFGNDVQHFKVLRDGAGKYFLWVVKFNSLNELVDYHRSTSVSRNQQIFLRDIEQVPQQPTKVQALFDFDPQEDGELGFRRGDFIHVMDNSDPNWWKGACHGQTGMFPRNYVTPLNRNV	Y160K:V213L	-0.113807122676914	979.4220665418987	-119.18261639773846	-2.3032084319551114	0.0	Y2L:V55L	-108.25141184243616
610	MEAIAKYDFKATADDELSFKRGDILKVLNEECDQNWYKAELNGKDGFIPKNYIEMKPHPWFFGKIPRAKAEEMLSKQRHDGAFLIRESESAPGDFSLSVKFGNDVQHFKVLRDGAGKYFLWVVKFNSLNELVDYHRSTSVSRNQQIFLRDIEQVPQQPTKVQALFDFDPQEDGELGFRRGDFIHVMDNSDPNWWKGACHGQTGMFPRNYVTGVNRNV	Y160K:P212G	0.0478237474344232	976.4178847715802	-120.84984694421291	-2.443787655587924	-3.0	Y2G:P54G	-84.10047304642185
611	MEAIAKYDFKATADDELSFKRGDILKVLNEECDQNWYKAELNGKDGFIPKNYIEMKPHPWFFGKIPRAKAEEMLSKQRHDGAFLIRESESAPGDFSLSVKFGNDVQHFKVLRDGAGKYFLWVVKFNSLNELVDYHRSTSVSRNQQIFLRDIEQVPQQPTKVQALFDFDPQEDGELGFRRGDFIHVMDNSDPNWWKGACHGQTGMFPRNYVTSVNRNV	Y160K:P212S	0.0147305835366238	977.8183157776884	-119.21549426019192	-2.418404013423596	-2.0	Y2S:P54S	-66.98444721710666
612	MEAIAKYDFKATADDELSFKRGDILKVLNEECDQNWYKAELNGKDGFIPKNYIEMKPHPWFFGKIPRAKAEEMLSKQRHDGAFLIRESESAPGDFSLSVKFGNDVQHFKVLRDGAGKYFLWVVKFNSLNELVDYHRSTSVSRNQQIFLRDIEQVPQQPTKVQALFDFDPQEDGELGFRRGDFIHVMDNSDPNWWKGACHGQTGMFPRNYVTWVNRNV	Y160K:P212W	-0.0925691702658408	974.1827442366448	-118.49260960519314	-2.4056815454515363	-4.0	Y2W:P54W	-1.190605392124944e-10
613	MEAIAKYDFKATADDELSFKRGDILKVLNEECDQNWYKAELNGKDGFIPKNYIEMKPHPWFFGKIPRAKAEEMLSKQRHDGAFLIRESESAPGDFSLSVKFGNDVQHFKVLRDGAGKYFLWVVKFNSLNELVDYHRSTSVSRNQQIFLRDIEQVPQQPTKVQALFDFDPQEDGELGFRRGDFIHVMDNSDPNWWKGACHGQTGMFPRNYVHPVNRNV	Y160K:T211H	0.0262868457693751	977.53672092336	-119.5505558103323	-2.34406422760527	-3.0	Y2H:T53H	-81.30701632077633
614	MEAIAKYDFKATADDELSFKRGDILKVLNEECDQNWYKAELNGKDGFIPKNYIEMKPHPWFFGKIPRAKAEEMLSKQRHDGAFLIRESESAPGDFSLSVKFGNDVQHFKVLRDGAGKYFLWVVKFNSLNELVDYHRSTSVSRNQQIFLRDIEQVPQQPTKVQALFDFDPQEDGELGFRRGDFIHVMDNSDPNWWKGACHGQTGMFPRNYVRPVNRNV	Y160K:T211R	0.266614990548228	978.030489798487	-116.92860399186613	-2.2748268256753184	-2.0	Y2R:T53R	-65.62054338033138
615	MEAIAKYDFKATADDELSFKRGDILKVLNEECDQNWYKAELNGKDGFIPKNYIEMKPHPWFFGKIPRAKAEEMLSKQRHDGAFLIRESESAPGDFSLSVKFGNDVQHFKVLRDGAGKYFLWVVKFNSLNELVDYHRSTSVSRNQQIFLRDIEQVPQQPTKVQALFDFDPQEDGELGFRRGDFIHVMDNSDPNWWKGACHGQTGMFPRNYVEPVNRNV	Y160K:T211E	-0.085696709114816	977.9299870922196	-118.168848618865	-2.298151824433925	-2.0	Y2E:T53E	-99.28693689877925
616	MEAIAKYDFKATADDELSFKRGDILKVLNEECDQNWYKAELNGKDGFIPKNYIEMKPHPWFFGKIPRAKAEEMLSKQRHDGAFLIRESESAPGDFSLSVKFGNDVQHFKVLRDGAGKYFLWVVKFNSLNELVDYHRSTSVSRNQQIFLRDIEQVPQQPTKVQALFDFDPQEDGELGFRRGDFIHVMDNSDPNWWKGACHGQTGMFPRNYVLPVNRNV	Y160K:T211L	-0.0556094586120383	976.4628742086196	-118.20948182046412	-2.319564560712394	-2.0	Y2L:T53L	-105.26258358533322
617	MEAIAKYDFKATADDELSFKRGDILKVLNEECDQNWYKAELNGKDGFIPKNYIEMKPHPWFFGKIPRAKAEEMLSKQRHDGAFLIRESESAPGDFSLSVKFGNDVQHFKVLRDGAGKYFLWVVKFNSLNELVDYHRSTSVSRNQQIFLRDIEQVPQQPTKVQALFDFDPQEDGELGFRRGDFIHVMDNSDPNWWKGACHGQTGMFPRNYYTPVNRNV	Y160K:V210Y	-1.4021037258609297	973.431519902654	-120.80691657960416	-2.417337449930482	-2.0	Y2Y:V52Y	-113.39927127373203
618	MEAIAKYDFKATADDELSFKRGDILKVLNEECDQNWYKAELNGKDGFIPKNYIEMKPHPWFFGKIPRAKAEEMLSKQRHDGAFLIRESESAPGDFSLSVKFGNDVQHFKVLRDGAGKYFLWVVKFNSLNELVDYHRSTSVSRNQQIFLRDIEQVPQQPTKVQALFDFDPQEDGELGFRRGDFIHVMDNSDPNWWKGACHGQTGMFPRNCVTPVNRNV	Y160K:Y209C	0.0296963076235456	973.8929310947124	-120.57756482064724	-2.3084184032375528	-4.0	Y2C:Y51C	-116.30943537657026
619	MEAIAKYDFKATADDELSFKRGDILKVLNEECDQNWYKAELNGKDGFIPKNYIEMKPHPWFFGKIPRAKAEEMLSKQRHDGAFLIRESESAPGDFSLSVKFGNDVQHFKVLRDGAGKYFLWVVKFNSLNELVDYHRSTSVSRNQQIFLRDIEQVPQQPTKVQALFDFDPQEDGELGFRRGDFIHVMDNSDPNWWKGACHGQTGMFPRNWVTPVNRNV	Y160K:Y209W	-0.1057475330671259	973.1002156394734	-118.12623809278011	-2.32238614357124	2.0	Y2W:Y51W	-17.098387274191445
620	MEAIAKYDFKATADDELSFKRGDILKVLNEECDQNWYKAELNGKDGFIPKNYIEMKPHPWFFGKIPRAKAEEMLSKQRHDGAFLIRESESAPGDFSLSVKFGNDVQHFKVLRDGAGKYFLWVVKFNSLNELVDYHRSTSVSRNQQIFLRDIEQVPQQPTKVQALFDFDPQEDGELGFRRGDFIHVMDNSDPNWWKGACHGQTGMFPRNFVTPVNRNV	Y160K:Y209F	0.0772942106010648	977.604596905884	-118.46631632745266	-2.3091208247815147	2.0	Y2F:Y51F	-41.624891576216285
621	MEAIAKYDFKATADDELSFKRGDILKVLNEECDQNWYKAELNGKDGFIPKNYIEMKPHPWFFGKIPRAKAEEMLSKQRHDGAFLIRESESAPGDFSLSVKFGNDVQHFKVLRDGAGKYFLWVVKFNSLNELVDYHRSTSVSRNQQIFLRDIEQVPQQPTKVQALFDFDPQEDGELGFRRGDFIHVMDNSDPNWWKGACHGQTGMFPRTYVTPVNRNV	Y160K:N208T	0.266247635248479	978.608558684712	-117.60068689286707	-2.3302666615631624	-1.0	Y2T:N50T	-101.5873504439347
622	MEAIAKYDFKATADDELSFKRGDILKVLNEECDQNWYKAELNGKDGFIPKNYIEMKPHPWFFGKIPRAKAEEMLSKQRHDGAFLIRESESAPGDFSLSVKFGNDVQHFKVLRDGAGKYFLWVVKFNSLNELVDYHRSTSVSRNQQIFLRDIEQVPQQPTKVQALFDFDPQEDGELGFRRGDFIHVMDNSDPNWWKGACHGQTGMFPRSYVTPVNRNV	Y160K:N208S	0.179463186641556	977.7121374727004	-117.89857874810696	-2.3144844184487554	0.0	Y2S:N50S	-89.8469405928605
623	MEAIAKYDFKATADDELSFKRGDILKVLNEECDQNWYKAELNGKDGFIPKNYIEMKPHPWFFGKIPRAKAEEMLSKQRHDGAFLIRESESAPGDFSLSVKFGNDVQHFKVLRDGAGKYFLWVVKFNSLNELVDYHRSTSVSRNQQIFLRDIEQVPQQPTKVQALFDFDPQEDGELGFRRGDFIHVMDNSDPNWWKGACHGQTGMFPRRYVTPVNRNV	Y160K:N208R	0.28960291474348	975.4697493451976	-118.69062100350855	-2.3196579238115733	-1.0	Y2R:N50R	-99.52946684751443
624	MEAIAKYDFKATADDELSFKRGDILKVLNEECDQNWYKAELNGKDGFIPKNYIEMKPHPWFFGKIPRAKAEEMLSKQRHDGAFLIRESESAPGDFSLSVKFGNDVQHFKVLRDGAGKYFLWVVKFNSLNELVDYHRSTSVSRNQQIFLRDIEQVPQQPTKVQALFDFDPQEDGELGFRRGDFIHVMDNSDPNWWKGACHGQTGMFPRMYVTPVNRNV	Y160K:N208M	0.0077263217655925	973.5810231069136	-119.85684286057948	-2.345434415138374	-3.0	Y2M:N50M	-105.22445900831156
625	MEAIAKYDFKATADDELSFKRGDILKVLNEECDQNWYKAELNGKDGFIPKNYIEMKPHPWFFGKIPRAKAEEMLSKQRHDGAFLIRESESAPGDFSLSVKFGNDVQHFKVLRDGAGKYFLWVVKFNSLNELVDYHRSTSVSRNQQIFLRDIEQVPQQPTKVQALFDFDPQEDGELGFRRGDFIHVMDNSDPNWWKGACHGQTGMFPRQYVTPVNRNV	Y160K:N208Q	0.2302601394841939	976.0616341815048	-119.06424842774868	-2.3166170281878973	-1.0	Y2Q:N50Q	-101.76324627790385
626	MEAIAKYDFKATADDELSFKRGDILKVLNEECDQNWYKAELNGKDGFIPKNYIEMKPHPWFFGKIPRAKAEEMLSKQRHDGAFLIRESESAPGDFSLSVKFGNDVQHFKVLRDGAGKYFLWVVKFNSLNELVDYHRSTSVSRNQQIFLRDIEQVPQQPTKVQALFDFDPQEDGELGFRRGDFIHVMDNSDPNWWKGACHGQTGMFPRLYVTPVNRNV	Y160K:N208L	0.0545461990135937	973.5810231069136	-119.2732542604208	-2.340654793432204	-4.0	Y2L:N50L	-109.96119969282083
627	MEAIAKYDFKATADDELSFKRGDILKVLNEECDQNWYKAELNGKDGFIPKNYIEMKPHPWFFGKIPRAKAEEMLSKQRHDGAFLIRESESAPGDFSLSVKFGNDVQHFKVLRDGAGKYFLWVVKFNSLNELVDYHRSTSVSRNQQIFLRDIEQVPQQPTKVQALFDFDPQEDGELGFRRGDFIHVMDNSDPNWWKGACHGQTGMFPRDYVTPVNRNV	Y160K:N208D	0.217102737853861	975.549541199905	-117.66604600846767	-2.2941022969908635	1.0	Y2D:N50D	-70.46192925367286
628	MEAIAKYDFKATADDELSFKRGDILKVLNEECDQNWYKAELNGKDGFIPKNYIEMKPHPWFFGKIPRAKAEEMLSKQRHDGAFLIRESESAPGDFSLSVKFGNDVQHFKVLRDGAGKYFLWVVKFNSLNELVDYHRSTSVSRNQQIFLRDIEQVPQQPTKVQALFDFDPQEDGELGFRRGDFIHVMDNSDPNWWKGACHGQTGMFPREYVTPVNRNV	Y160K:N208E	0.2970245940894	976.5494017719328	-118.48210273683073	-2.3065296754998674	-1.0	Y2E:N50E	-95.64027388486794
629	MEAIAKYDFKATADDELSFKRGDILKVLNEECDQNWYKAELNGKDGFIPKNYIEMKPHPWFFGKIPRAKAEEMLSKQRHDGAFLIRESESAPGDFSLSVKFGNDVQHFKVLRDGAGKYFLWVVKFNSLNELVDYHRSTSVSRNQQIFLRDIEQVPQQPTKVQALFDFDPQEDGELGFRRGDFIHVMDNSDPNWWKGACHGQTGMFPRAYVTPVNRNV	Y160K:N208A	0.311433839308536	977.8103989821656	-119.40244375169276	-2.333685664807336	-2.0	Y2A:N50A	-111.73726275358132
630	MEAIAKYDFKATADDELSFKRGDILKVLNEECDQNWYKAELNGKDGFIPKNYIEMKPHPWFFGKIPRAKAEEMLSKQRHDGAFLIRESESAPGDFSLSVKFGNDVQHFKVLRDGAGKYFLWVVKFNSLNELVDYHRSTSVSRNQQIFLRDIEQVPQQPTKVQALFDFDPQEDGELGFRRGDFIHVMDNSDPNWWKGACHGQTGMFPRGYVTPVNRNV	Y160K:N208G	0.142200599382882	975.458117485222	-119.58950220048428	-2.3267879162804554	-1.0	Y2G:N50G	-134.75638859662942
631	MEAIAKYDFKATADDELSFKRGDILKVLNEECDQNWYKAELNGKDGFIPKNYIEMKPHPWFFGKIPRAKAEEMLSKQRHDGAFLIRESESAPGDFSLSVKFGNDVQHFKVLRDGAGKYFLWVVKFNSLNELVDYHRSTSVSRNQQIFLRDIEQVPQQPTKVQALFDFDPQEDGELGFRRGDFIHVMDNSDPNWWKGACHGQTGMFPRVYVTPVNRNV	Y160K:N208V	0.100084089313286	973.5810231069136	-119.54810915887356	-2.3570398880263506	-4.0	Y2V:N50V	-127.30615628156593
632	MEAIAKYDFKATADDELSFKRGDILKVLNEECDQNWYKAELNGKDGFIPKNYIEMKPHPWFFGKIPRAKAEEMLSKQRHDGAFLIRESESAPGDFSLSVKFGNDVQHFKVLRDGAGKYFLWVVKFNSLNELVDYHRSTSVSRNQQIFLRDIEQVPQQPTKVQALFDFDPQEDGELGFRRGDFIHVMDNSDPNWWKGACHGQTGMFPRCYVTPVNRNV	Y160K:N208C	0.143895233462151	975.8730110296174	-119.94498001039028	-2.361789509401483	-3.0	Y2C:N50C	-100.69483340177469
633	MEAIAKYDFKATADDELSFKRGDILKVLNEECDQNWYKAELNGKDGFIPKNYIEMKPHPWFFGKIPRAKAEEMLSKQRHDGAFLIRESESAPGDFSLSVKFGNDVQHFKVLRDGAGKYFLWVVKFNSLNELVDYHRSTSVSRNQQIFLRDIEQVPQQPTKVQALFDFDPQEDGELGFRRGDFIHVMDNSDPNWWKGACHGQTGMFPRWYVTPVNRNV	Y160K:N208W	0.142295711348572	973.5810231069136	-119.23782669007778	-2.4009722693491797	-5.0	Y2W:N50W	-60.93514137659006
634	MEAIAKYDFKATADDELSFKRGDILKVLNEECDQNWYKAELNGKDGFIPKNYIEMKPHPWFFGKIPRAKAEEMLSKQRHDGAFLIRESESAPGDFSLSVKFGNDVQHFKVLRDGAGKYFLWVVKFNSLNELVDYHRSTSVSRNQQIFLRDIEQVPQQPTKVQALFDFDPQEDGELGFRRGDFIHVMDNSDPNWWKGACHGQTGMFPRFYVTPVNRNV	Y160K:N208F	-0.12228541497715	973.5810231069136	-118.67494235932828	-2.359318878691075	-3.0	Y2F:N50F	-88.10332096013957
635	MEAIAKYDFKATADDELSFKRGDILKVLNEECDQNWYKAELNGKDGFIPKNYIEMKPHPWFFGKIPRAKAEEMLSKQRHDGAFLIRESESAPGDFSLSVKFGNDVQHFKVLRDGAGKYFLWVVKFNSLNELVDYHRSTSVSRNQQIFLRDIEQVPQQPTKVQALFDFDPQEDGELGFRRGDFIHVMDNSDPNWWKGACHGQTGMFPLNYVTPVNRNV	Y160K:R207L	-0.542323300672462	975.3816981089788	-119.6775410026312	-2.3249209129204185	-3.0	Y2L:R49L	-95.18698492355635
636	MEAIAKYDFKATADDELSFKRGDILKVLNEECDQNWYKAELNGKDGFIPKNYIEMKPHPWFFGKIPRAKAEEMLSKQRHDGAFLIRESESAPGDFSLSVKFGNDVQHFKVLRDGAGKYFLWVVKFNSLNELVDYHRSTSVSRNQQIFLRDIEQVPQQPTKVQALFDFDPQEDGELGFRRGDFIHVMDNSDPNWWKGACHGQTGMFPENYVTPVNRNV	Y160K:R207E	-0.7922653422126409	976.4659403945634	-120.7921273559332	-2.342738264698093	-1.0	Y2E:R49E	-96.00834455795572
637	MEAIAKYDFKATADDELSFKRGDILKVLNEECDQNWYKAELNGKDGFIPKNYIEMKPHPWFFGKIPRAKAEEMLSKQRHDGAFLIRESESAPGDFSLSVKFGNDVQHFKVLRDGAGKYFLWVVKFNSLNELVDYHRSTSVSRNQQIFLRDIEQVPQQPTKVQALFDFDPQEDGELGFRRGDFIHVMDNSDPNWWKGACHGQTGMFPANYVTPVNRNV	Y160K:R207A	0.316118486030904	980.0671178062266	-117.46824263036252	-2.3123587915452863	-3.0	Y2A:R49A	-70.83078294105816
638	MEAIAKYDFKATADDELSFKRGDILKVLNEECDQNWYKAELNGKDGFIPKNYIEMKPHPWFFGKIPRAKAEEMLSKQRHDGAFLIRESESAPGDFSLSVKFGNDVQHFKVLRDGAGKYFLWVVKFNSLNELVDYHRSTSVSRNQQIFLRDIEQVPQQPTKVQALFDFDPQEDGELGFRRGDFIHVMDNSDPNWWKGACHGQTGMFPGNYVTPVNRNV	Y160K:R207G	-0.203421001941594	974.6851025925544	-120.30183432996272	-2.3510915465274103	-3.0	Y2G:R49G	-155.62650366134932
639	MEAIAKYDFKATADDELSFKRGDILKVLNEECDQNWYKAELNGKDGFIPKNYIEMKPHPWFFGKIPRAKAEEMLSKQRHDGAFLIRESESAPGDFSLSVKFGNDVQHFKVLRDGAGKYFLWVVKFNSLNELVDYHRSTSVSRNQQIFLRDIEQVPQQPTKVQALFDFDPQEDGELGFRRGDFIHVMDNSDPNWWKGACHGQTGMFPVNYVTPVNRNV	Y160K:R207V	0.0635711465126616	978.4360415985147	-120.0132205337286	-2.3447663905256886	-3.0	Y2V:R49V	-68.34984312362957
640	MEAIAKYDFKATADDELSFKRGDILKVLNEECDQNWYKAELNGKDGFIPKNYIEMKPHPWFFGKIPRAKAEEMLSKQRHDGAFLIRESESAPGDFSLSVKFGNDVQHFKVLRDGAGKYFLWVVKFNSLNELVDYHRSTSVSRNQQIFLRDIEQVPQQPTKVQALFDFDPQEDGELGFRRGDFIHVMDNSDPNWWKGACHGQTGMFPYNYVTPVNRNV	Y160K:R207Y	-0.902547580448726	977.4893718677896	-120.1537782996893	-2.327336456816075	-2.0	Y2Y:R49Y	-64.90751114197064
641	MEAIAKYDFKATADDELSFKRGDILKVLNEECDQNWYKAELNGKDGFIPKNYIEMKPHPWFFGKIPRAKAEEMLSKQRHDGAFLIRESESAPGDFSLSVKFGNDVQHFKVLRDGAGKYFLWVVKFNSLNELVDYHRSTSVSRNQQIFLRDIEQVPQQPTKVQALFDFDPQEDGELGFRRGDFIHVMDNSDPNWWKGACHGQTGMFPCNYVTPVNRNV	Y160K:R207C	0.0749264456748939	977.4924349052426	-120.38875411450864	-2.381001876572431	-4.0	Y2C:R49C	-86.03491945572188
642	MEAIAKYDFKATADDELSFKRGDILKVLNEECDQNWYKAELNGKDGFIPKNYIEMKPHPWFFGKIPRAKAEEMLSKQRHDGAFLIRESESAPGDFSLSVKFGNDVQHFKVLRDGAGKYFLWVVKFNSLNELVDYHRSTSVSRNQQIFLRDIEQVPQQPTKVQALFDFDPQEDGELGFRRGDFIHVMDNSDPNWWKGACHGQTGMFPWNYVTPVNRNV	Y160K:R207W	-0.862231297204603	974.6851025925544	-120.48926328122616	-2.36195735608117	-3.0	Y2W:R49W	-50.394063547327995
643	MEAIAKYDFKATADDELSFKRGDILKVLNEECDQNWYKAELNGKDGFIPKNYIEMKPHPWFFGKIPRAKAEEMLSKQRHDGAFLIRESESAPGDFSLSVKFGNDVQHFKVLRDGAGKYFLWVVKFNSLNELVDYHRSTSVSRNQQIFLRDIEQVPQQPTKVQALFDFDPQEDGELGFRRGDFIHVMDNSDPNWWKGACHGQTGMFPFNYVTPVNRNV	Y160K:R207F	-0.515617052754673	976.8115636108932	-120.47776101529598	-2.3387758933891685	-3.0	Y2F:R49F	-74.72076154060652
644	MEAIAKYDFKATADDELSFKRGDILKVLNEECDQNWYKAELNGKDGFIPKNYIEMKPHPWFFGKIPRAKAEEMLSKQRHDGAFLIRESESAPGDFSLSVKFGNDVQHFKVLRDGAGKYFLWVVKFNSLNELVDYHRSTSVSRNQQIFLRDIEQVPQQPTKVQALFDFDPQEDGELGFRRGDFIHVMDNSDPNWWKGACHGQTGMFLRNYVTPVNRNV	Y160K:P206L	-0.614963431190641	972.22748662709	-122.53274551033974	-2.441231161861096	-4.0	Y2L:P48L	-184.3043005229233
645	MEAIAKYDFKATADDELSFKRGDILKVLNEECDQNWYKAELNGKDGFIPKNYIEMKPHPWFFGKIPRAKAEEMLSKQRHDGAFLIRESESAPGDFSLSVKFGNDVQHFKVLRDGAGKYFLWVVKFNSLNELVDYHRSTSVSRNQQIFLRDIEQVPQQPTKVQALFDFDPQEDGELGFRRGDFIHVMDNSDPNWWKGACHGQTGMFARNYVTPVNRNV	Y160K:P206A	-0.5705231578045601	972.22748662709	-122.225882679224	-2.4523369740631624	-2.0	Y2A:P48A	-181.03491528046118
646	MEAIAKYDFKATADDELSFKRGDILKVLNEECDQNWYKAELNGKDGFIPKNYIEMKPHPWFFGKIPRAKAEEMLSKQRHDGAFLIRESESAPGDFSLSVKFGNDVQHFKVLRDGAGKYFLWVVKFNSLNELVDYHRSTSVSRNQQIFLRDIEQVPQQPTKVQALFDFDPQEDGELGFRRGDFIHVMDNSDPNWWKGACHGQTGMFGRNYVTPVNRNV	Y160K:P206G	-0.92428823403441	972.22748662709	-122.63887277245522	-2.4866808875132413	-3.0	Y2G:P48G	-223.15591585648045
647	MEAIAKYDFKATADDELSFKRGDILKVLNEECDQNWYKAELNGKDGFIPKNYIEMKPHPWFFGKIPRAKAEEMLSKQRHDGAFLIRESESAPGDFSLSVKFGNDVQHFKVLRDGAGKYFLWVVKFNSLNELVDYHRSTSVSRNQQIFLRDIEQVPQQPTKVQALFDFDPQEDGELGFRRGDFIHVMDNSDPNWWKGACHGQTGMFYRNYVTPVNRNV	Y160K:P206Y	-0.980678330206926	972.22748662709	-122.743611484766	-2.4418916863910223	-4.0	Y2Y:P48Y	-181.88745539200292
648	MEAIAKYDFKATADDELSFKRGDILKVLNEECDQNWYKAELNGKDGFIPKNYIEMKPHPWFFGKIPRAKAEEMLSKQRHDGAFLIRESESAPGDFSLSVKFGNDVQHFKVLRDGAGKYFLWVVKFNSLNELVDYHRSTSVSRNQQIFLRDIEQVPQQPTKVQALFDFDPQEDGELGFRRGDFIHVMDNSDPNWWKGACHGQTGMFWRNYVTPVNRNV	Y160K:P206W	-0.6576530020044711	972.22748662709	-122.8925134241581	-2.4578518625033103	-4.0	Y2W:P48W	-156.692292213559
649	MEAIAKYDFKATADDELSFKRGDILKVLNEECDQNWYKAELNGKDGFIPKNYIEMKPHPWFFGKIPRAKAEEMLSKQRHDGAFLIRESESAPGDFSLSVKFGNDVQHFKVLRDGAGKYFLWVVKFNSLNELVDYHRSTSVSRNQQIFLRDIEQVPQQPTKVQALFDFDPQEDGELGFRRGDFIHVMDNSDPNWWKGACHGQTGEFPRNYVTPVNRNV	Y160K:M204E	-0.510416508079882	974.1836710455528	-118.516712769866	-2.30829529843088	-3.0	Y2E:M46E	-108.96060836042324
650	MEAIAKYDFKATADDELSFKRGDILKVLNEECDQNWYKAELNGKDGFIPKNYIEMKPHPWFFGKIPRAKAEEMLSKQRHDGAFLIRESESAPGDFSLSVKFGNDVQHFKVLRDGAGKYFLWVVKFNSLNELVDYHRSTSVSRNQQIFLRDIEQVPQQPTKVQALFDFDPQEDGELGFRRGDFIHVMDNSDPNWWKGACHGQTGAFPRNYVTPVNRNV	Y160K:M204A	-0.146591799747738	974.1836710455528	-119.04559336602688	-2.31766160867982	-2.0	Y2A:M46A	-105.30744287694853
651	MEAIAKYDFKATADDELSFKRGDILKVLNEECDQNWYKAELNGKDGFIPKNYIEMKPHPWFFGKIPRAKAEEMLSKQRHDGAFLIRESESAPGDFSLSVKFGNDVQHFKVLRDGAGKYFLWVVKFNSLNELVDYHRSTSVSRNQQIFLRDIEQVPQQPTKVQALFDFDPQEDGELGFRRGDFIHVMDNSDPNWWKGACHGQTGGFPRNYVTPVNRNV	Y160K:M204G	-0.353985759834479	974.1836710455528	-119.41892777383327	-2.341420836367849	-3.0	Y2G:M46G	-143.89585382665555
652	MEAIAKYDFKATADDELSFKRGDILKVLNEECDQNWYKAELNGKDGFIPKNYIEMKPHPWFFGKIPRAKAEEMLSKQRHDGAFLIRESESAPGDFSLSVKFGNDVQHFKVLRDGAGKYFLWVVKFNSLNELVDYHRSTSVSRNQQIFLRDIEQVPQQPTKVQALFDFDPQEDGELGFRRGDFIHVMDNSDPNWWKGACHGQTGVFPRNYVTPVNRNV	Y160K:M204V	0.0962805230477611	978.432674705372	-117.81642328202724	-2.3020099704548462	0.0	Y2V:M46V	-64.88636176313322
653	MEAIAKYDFKATADDELSFKRGDILKVLNEECDQNWYKAELNGKDGFIPKNYIEMKPHPWFFGKIPRAKAEEMLSKQRHDGAFLIRESESAPGDFSLSVKFGNDVQHFKVLRDGAGKYFLWVVKFNSLNELVDYHRSTSVSRNQQIFLRDIEQVPQQPTKVQALFDFDPQEDGELGFRRGDFIHVMDNSDPNWWKGACHGQTGCFPRNYVTPVNRNV	Y160K:M204C	-0.139672088936153	974.3326608232768	-119.27789603173731	-2.336515264996028	-3.0	Y2C:M46C	-67.47239706243437
654	MEAIAKYDFKATADDELSFKRGDILKVLNEECDQNWYKAELNGKDGFIPKNYIEMKPHPWFFGKIPRAKAEEMLSKQRHDGAFLIRESESAPGDFSLSVKFGNDVQHFKVLRDGAGKYFLWVVKFNSLNELVDYHRSTSVSRNQQIFLRDIEQVPQQPTKVQALFDFDPQEDGELGFRRGDFIHVMDNSDPNWWKGACHGQTGWFPRNYVTPVNRNV	Y160K:M204W	0.2039136685704169	974.1836710455528	-116.80841074883938	-2.2687737416412874	-3.0	Y2W:M46W	-58.198112961901835
655	MEAIAKYDFKATADDELSFKRGDILKVLNEECDQNWYKAELNGKDGFIPKNYIEMKPHPWFFGKIPRAKAEEMLSKQRHDGAFLIRESESAPGDFSLSVKFGNDVQHFKVLRDGAGKYFLWVVKFNSLNELVDYHRSTSVSRNQQIFLRDIEQVPQQPTKVQALFDFDPQEDGELGFRRGDFIHVMDNSDPNWWKGACHGQTGLFPRNYVTPVNRNV	Y160K:M204L	0.1820966454352759	979.6486624970248	-117.38420639932156	-2.29905416197696	1.0	Y2L:M46L	-81.30124184812468
656	MEAIAKYDFKATADDELSFKRGDILKVLNEECDQNWYKAELNGKDGFIPKNYIEMKPHPWFFGKIPRAKAEEMLSKQRHDGAFLIRESESAPGDFSLSVKFGNDVQHFKVLRDGAGKYFLWVVKFNSLNELVDYHRSTSVSRNQQIFLRDIEQVPQQPTKVQALFDFDPQEDGELGFRRGDFIHVMDNSDPNWWKGACHGQTVMFPRNYVTPVNRNV	Y160K:G203V	-0.8821384955786021	971.6988554508308	-123.1428825110197	-2.5132027318922137	-4.0	Y2V:G45V	-168.56151230347143
657	MEAIAKYDFKATADDELSFKRGDILKVLNEECDQNWYKAELNGKDGFIPKNYIEMKPHPWFFGKIPRAKAEEMLSKQRHDGAFLIRESESAPGDFSLSVKFGNDVQHFKVLRDGAGKYFLWVVKFNSLNELVDYHRSTSVSRNQQIFLRDIEQVPQQPTKVQALFDFDPQEDGELGFRRGDFIHVMDNSDPNWWKGACHGQTYMFPRNYVTPVNRNV	Y160K:G203Y	-0.8809241071704091	971.550567883514	-123.18301551043989	-2.508426472292108	-4.0	Y2Y:G45Y	-89.02774069321141
658	MEAIAKYDFKATADDELSFKRGDILKVLNEECDQNWYKAELNGKDGFIPKNYIEMKPHPWFFGKIPRAKAEEMLSKQRHDGAFLIRESESAPGDFSLSVKFGNDVQHFKVLRDGAGKYFLWVVKFNSLNELVDYHRSTSVSRNQQIFLRDIEQVPQQPTKVQALFDFDPQEDGELGFRRGDFIHVMDNSDPNWWKGACHGQTCMFPRNYVTPVNRNV	Y160K:G203C	-0.840262561274991	971.550567883514	-123.1508046835661	-2.4926706087791315	-4.0	Y2C:G45C	-129.77408468735203
659	MEAIAKYDFKATADDELSFKRGDILKVLNEECDQNWYKAELNGKDGFIPKNYIEMKPHPWFFGKIPRAKAEEMLSKQRHDGAFLIRESESAPGDFSLSVKFGNDVQHFKVLRDGAGKYFLWVVKFNSLNELVDYHRSTSVSRNQQIFLRDIEQVPQQPTKVQALFDFDPQEDGELGFRRGDFIHVMDNSDPNWWKGACHGQTWMFPRNYVTPVNRNV	Y160K:G203W	-1.06462120414077	971.550567883514	-123.1717697829008	-2.5311028432037874	-3.0	Y2W:G45W	-71.83500003826603
660	MEAIAKYDFKATADDELSFKRGDILKVLNEECDQNWYKAELNGKDGFIPKNYIEMKPHPWFFGKIPRAKAEEMLSKQRHDGAFLIRESESAPGDFSLSVKFGNDVQHFKVLRDGAGKYFLWVVKFNSLNELVDYHRSTSVSRNQQIFLRDIEQVPQQPTKVQALFDFDPQEDGELGFRRGDFIHVMDNSDPNWWKGACHGQTFMFPRNYVTPVNRNV	Y160K:G203F	-0.7697749933112259	971.550567883514	-123.1504565924406	-2.4941289869405456	-4.0	Y2F:G45F	-98.03915431511389
661	MEAIAKYDFKATADDELSFKRGDILKVLNEECDQNWYKAELNGKDGFIPKNYIEMKPHPWFFGKIPRAKAEEMLSKQRHDGAFLIRESESAPGDFSLSVKFGNDVQHFKVLRDGAGKYFLWVVKFNSLNELVDYHRSTSVSRNQQIFLRDIEQVPQQPTKVQALFDFDPQEDGELGFRRGDFIHVMDNSDPNWWKGACHGQSGMFPRNYVTPVNRNV	Y160K:T202S	-0.0386604733602289	978.70270652196	-118.18420277535915	-2.314647351281117	1.0	Y2S:T44S	-76.8285941442377
662	MEAIAKYDFKATADDELSFKRGDILKVLNEECDQNWYKAELNGKDGFIPKNYIEMKPHPWFFGKIPRAKAEEMLSKQRHDGAFLIRESESAPGDFSLSVKFGNDVQHFKVLRDGAGKYFLWVVKFNSLNELVDYHRSTSVSRNQQIFLRDIEQVPQQPTKVQALFDFDPQEDGELGFRRGDFIHVMDNSDPNWWKGACHGQRGMFPRNYVTPVNRNV	Y160K:T202R	-0.264514723842627	978.3975631746372	-119.34239707887173	-2.3263262732554293	-2.0	Y2R:T44R	-73.93684409464663
663	MEAIAKYDFKATADDELSFKRGDILKVLNEECDQNWYKAELNGKDGFIPKNYIEMKPHPWFFGKIPRAKAEEMLSKQRHDGAFLIRESESAPGDFSLSVKFGNDVQHFKVLRDGAGKYFLWVVKFNSLNELVDYHRSTSVSRNQQIFLRDIEQVPQQPTKVQALFDFDPQEDGELGFRRGDFIHVMDNSDPNWWKGACHGQIGMFPRNYVTPVNRNV	Y160K:T202I	0.088217679651219	978.6088573122188	-119.8614791482687	-2.323661416263904	-2.0	Y2I:T44I	-84.64272077883547
664	MEAIAKYDFKATADDELSFKRGDILKVLNEECDQNWYKAELNGKDGFIPKNYIEMKPHPWFFGKIPRAKAEEMLSKQRHDGAFLIRESESAPGDFSLSVKFGNDVQHFKVLRDGAGKYFLWVVKFNSLNELVDYHRSTSVSRNQQIFLRDIEQVPQQPTKVQALFDFDPQEDGELGFRRGDFIHVMDNSDPNWWKGACHGQMGMFPRNYVTPVNRNV	Y160K:T202M	0.0831528537469875	976.8377742419189	-119.75089178979395	-2.3280127573821505	-2.0	Y2M:T44M	-69.18275698031253
665	MEAIAKYDFKATADDELSFKRGDILKVLNEECDQNWYKAELNGKDGFIPKNYIEMKPHPWFFGKIPRAKAEEMLSKQRHDGAFLIRESESAPGDFSLSVKFGNDVQHFKVLRDGAGKYFLWVVKFNSLNELVDYHRSTSVSRNQQIFLRDIEQVPQQPTKVQALFDFDPQEDGELGFRRGDFIHVMDNSDPNWWKGACHGQHGMFPRNYVTPVNRNV	Y160K:T202H	-0.283958314838232	976.7612219839366	-120.2704704850912	-2.347340212029926	-3.0	Y2H:T44H	-63.24988339747257
666	MEAIAKYDFKATADDELSFKRGDILKVLNEECDQNWYKAELNGKDGFIPKNYIEMKPHPWFFGKIPRAKAEEMLSKQRHDGAFLIRESESAPGDFSLSVKFGNDVQHFKVLRDGAGKYFLWVVKFNSLNELVDYHRSTSVSRNQQIFLRDIEQVPQQPTKVQALFDFDPQEDGELGFRRGDFIHVMDNSDPNWWKGACHGQQGMFPRNYVTPVNRNV	Y160K:T202Q	0.1301216525867509	977.85893633897	-118.73536859452724	-2.3105334265757413	-2.0	Y2Q:T44Q	-73.69355743731326
667	MEAIAKYDFKATADDELSFKRGDILKVLNEECDQNWYKAELNGKDGFIPKNYIEMKPHPWFFGKIPRAKAEEMLSKQRHDGAFLIRESESAPGDFSLSVKFGNDVQHFKVLRDGAGKYFLWVVKFNSLNELVDYHRSTSVSRNQQIFLRDIEQVPQQPTKVQALFDFDPQEDGELGFRRGDFIHVMDNSDPNWWKGACHGQPGMFPRNYVTPVNRNV	Y160K:T202P	-0.95768435851892	974.1990931909922	-118.72670279443264	-2.358397403005826	-2.0	Y2P:T44P	-170.30419739092653
668	MEAIAKYDFKATADDELSFKRGDILKVLNEECDQNWYKAELNGKDGFIPKNYIEMKPHPWFFGKIPRAKAEEMLSKQRHDGAFLIRESESAPGDFSLSVKFGNDVQHFKVLRDGAGKYFLWVVKFNSLNELVDYHRSTSVSRNQQIFLRDIEQVPQQPTKVQALFDFDPQEDGELGFRRGDFIHVMDNSDPNWWKGACHGQLGMFPRNYVTPVNRNV	Y160K:T202L	-0.0707214730457749	977.5479804688156	-120.12301670014858	-2.350831112619174	-2.0	Y2L:T44L	-77.72513502444095
669	MEAIAKYDFKATADDELSFKRGDILKVLNEECDQNWYKAELNGKDGFIPKNYIEMKPHPWFFGKIPRAKAEEMLSKQRHDGAFLIRESESAPGDFSLSVKFGNDVQHFKVLRDGAGKYFLWVVKFNSLNELVDYHRSTSVSRNQQIFLRDIEQVPQQPTKVQALFDFDPQEDGELGFRRGDFIHVMDNSDPNWWKGACHGQDGMFPRNYVTPVNRNV	Y160K:T202D	-0.4280124068303679	976.3150899197144	-118.9685805886984	-2.324513063592426	-2.0	Y2D:T44D	-101.49703029002015
670	MEAIAKYDFKATADDELSFKRGDILKVLNEECDQNWYKAELNGKDGFIPKNYIEMKPHPWFFGKIPRAKAEEMLSKQRHDGAFLIRESESAPGDFSLSVKFGNDVQHFKVLRDGAGKYFLWVVKFNSLNELVDYHRSTSVSRNQQIFLRDIEQVPQQPTKVQALFDFDPQEDGELGFRRGDFIHVMDNSDPNWWKGACHGQEGMFPRNYVTPVNRNV	Y160K:T202E	0.1749076383405669	978.911239371665	-117.19374917447568	-2.2854994434421347	-2.0	Y2E:T44E	-81.67789011801545
671	MEAIAKYDFKATADDELSFKRGDILKVLNEECDQNWYKAELNGKDGFIPKNYIEMKPHPWFFGKIPRAKAEEMLSKQRHDGAFLIRESESAPGDFSLSVKFGNDVQHFKVLRDGAGKYFLWVVKFNSLNELVDYHRSTSVSRNQQIFLRDIEQVPQQPTKVQALFDFDPQEDGELGFRRGDFIHVMDNSDPNWWKGACHGQAGMFPRNYVTPVNRNV	Y160K:T202A	-0.287598168712795	976.8302368136164	-118.93766771256924	-2.3312308101330768	-1.0	Y2A:T44A	-88.150838073147
672	MEAIAKYDFKATADDELSFKRGDILKVLNEECDQNWYKAELNGKDGFIPKNYIEMKPHPWFFGKIPRAKAEEMLSKQRHDGAFLIRESESAPGDFSLSVKFGNDVQHFKVLRDGAGKYFLWVVKFNSLNELVDYHRSTSVSRNQQIFLRDIEQVPQQPTKVQALFDFDPQEDGELGFRRGDFIHVMDNSDPNWWKGACHGQGGMFPRNYVTPVNRNV	Y160K:T202G	-0.918884754401865	974.1990931909922	-119.39521704614162	-2.3386258917339777	-3.0	Y2G:T44G	-128.3967594465143
673	MEAIAKYDFKATADDELSFKRGDILKVLNEECDQNWYKAELNGKDGFIPKNYIEMKPHPWFFGKIPRAKAEEMLSKQRHDGAFLIRESESAPGDFSLSVKFGNDVQHFKVLRDGAGKYFLWVVKFNSLNELVDYHRSTSVSRNQQIFLRDIEQVPQQPTKVQALFDFDPQEDGELGFRRGDFIHVMDNSDPNWWKGACHGQVGMFPRNYVTPVNRNV	Y160K:T202V	0.258898000750046	979.336662603012	-119.1077407449484	-2.313603546659825	-1.0	Y2V:T44V	-73.51160229052371
674	MEAIAKYDFKATADDELSFKRGDILKVLNEECDQNWYKAELNGKDGFIPKNYIEMKPHPWFFGKIPRAKAEEMLSKQRHDGAFLIRESESAPGDFSLSVKFGNDVQHFKVLRDGAGKYFLWVVKFNSLNELVDYHRSTSVSRNQQIFLRDIEQVPQQPTKVQALFDFDPQEDGELGFRRGDFIHVMDNSDPNWWKGACHGQYGMFPRNYVTPVNRNV	Y160K:T202Y	-0.0516171699802098	976.1761061936058	-120.4061535447836	-2.3423705020193326	-2.0	Y2Y:T44Y	-41.924102385891146
675	MEAIAKYDFKATADDELSFKRGDILKVLNEECDQNWYKAELNGKDGFIPKNYIEMKPHPWFFGKIPRAKAEEMLSKQRHDGAFLIRESESAPGDFSLSVKFGNDVQHFKVLRDGAGKYFLWVVKFNSLNELVDYHRSTSVSRNQQIFLRDIEQVPQQPTKVQALFDFDPQEDGELGFRRGDFIHVMDNSDPNWWKGACHGQCGMFPRNYVTPVNRNV	Y160K:T202C	0.0199783288656132	977.2592245693312	-120.5784162133932	-2.3588719772080244	-2.0	Y2C:T44C	-87.76440227831668
676	MEAIAKYDFKATADDELSFKRGDILKVLNEECDQNWYKAELNGKDGFIPKNYIEMKPHPWFFGKIPRAKAEEMLSKQRHDGAFLIRESESAPGDFSLSVKFGNDVQHFKVLRDGAGKYFLWVVKFNSLNELVDYHRSTSVSRNQQIFLRDIEQVPQQPTKVQALFDFDPQEDGELGFRRGDFIHVMDNSDPNWWKGACHGQWGMFPRNYVTPVNRNV	Y160K:T202W	-0.5334262699429221	974.1990931909922	-120.89838920533656	-2.374357579118114	-4.0	Y2W:T44W	-22.877358158481783
677	MEAIAKYDFKATADDELSFKRGDILKVLNEECDQNWYKAELNGKDGFIPKNYIEMKPHPWFFGKIPRAKAEEMLSKQRHDGAFLIRESESAPGDFSLSVKFGNDVQHFKVLRDGAGKYFLWVVKFNSLNELVDYHRSTSVSRNQQIFLRDIEQVPQQPTKVQALFDFDPQEDGELGFRRGDFIHVMDNSDPNWWKGACHGQFGMFPRNYVTPVNRNV	Y160K:T202F	-0.134806744589816	976.6172483123784	-120.53191886842252	-2.3435689635195973	-2.0	Y2F:T44F	-48.12007010783023
678	MEAIAKYDFKATADDELSFKRGDILKVLNEECDQNWYKAELNGKDGFIPKNYIEMKPHPWFFGKIPRAKAEEMLSKQRHDGAFLIRESESAPGDFSLSVKFGNDVQHFKVLRDGAGKYFLWVVKFNSLNELVDYHRSTSVSRNQQIFLRDIEQVPQQPTKVQALFDFDPQEDGELGFRRGDFIHVMDNSDPNWWKGACHGPTGMFPRNYVTPVNRNV	Y160K:Q201P	-0.969294891651698	976.0865855422752	-120.98001228272916	-2.448725554902675	-2.0	Y2P:Q43P	-211.12183171491893
679	MEAIAKYDFKATADDELSFKRGDILKVLNEECDQNWYKAELNGKDGFIPKNYIEMKPHPWFFGKIPRAKAEEMLSKQRHDGAFLIRESESAPGDFSLSVKFGNDVQHFKVLRDGAGKYFLWVVKFNSLNELVDYHRSTSVSRNQQIFLRDIEQVPQQPTKVQALFDFDPQEDGELGFRRGDFIHVMDNSDPNWWKGACHGLTGMFPRNYVTPVNRNV	Y160K:Q201L	-0.0415842625294512	976.9651047668094	-119.69769798219204	-2.3395512467723782	-3.0	Y2L:Q43L	-82.44147068243296
680	MEAIAKYDFKATADDELSFKRGDILKVLNEECDQNWYKAELNGKDGFIPKNYIEMKPHPWFFGKIPRAKAEEMLSKQRHDGAFLIRESESAPGDFSLSVKFGNDVQHFKVLRDGAGKYFLWVVKFNSLNELVDYHRSTSVSRNQQIFLRDIEQVPQQPTKVQALFDFDPQEDGELGFRRGDFIHVMDNSDPNWWKGACHGDTGMFPRNYVTPVNRNV	Y160K:Q201D	-0.1726076338024049	974.2512053576576	-119.88704715669157	-2.34036513506356	-1.0	Y2D:Q43D	-106.64991618376045
681	MEAIAKYDFKATADDELSFKRGDILKVLNEECDQNWYKAELNGKDGFIPKNYIEMKPHPWFFGKIPRAKAEEMLSKQRHDGAFLIRESESAPGDFSLSVKFGNDVQHFKVLRDGAGKYFLWVVKFNSLNELVDYHRSTSVSRNQQIFLRDIEQVPQQPTKVQALFDFDPQEDGELGFRRGDFIHVMDNSDPNWWKGACHGETGMFPRNYVTPVNRNV	Y160K:Q201E	-0.1171303181939209	978.6456660679332	-118.25819765031338	-2.312013787738348	1.0	Y2E:Q43E	-79.83904923181802
682	MEAIAKYDFKATADDELSFKRGDILKVLNEECDQNWYKAELNGKDGFIPKNYIEMKPHPWFFGKIPRAKAEEMLSKQRHDGAFLIRESESAPGDFSLSVKFGNDVQHFKVLRDGAGKYFLWVVKFNSLNELVDYHRSTSVSRNQQIFLRDIEQVPQQPTKVQALFDFDPQEDGELGFRRGDFIHVMDNSDPNWWKGACHGATGMFPRNYVTPVNRNV	Y160K:Q201A	0.0690342467982836	977.314997330578	-118.59066592156888	-2.332622980667373	-2.0	Y2A:Q43A	-94.41326833944589
683	MEAIAKYDFKATADDELSFKRGDILKVLNEECDQNWYKAELNGKDGFIPKNYIEMKPHPWFFGKIPRAKAEEMLSKQRHDGAFLIRESESAPGDFSLSVKFGNDVQHFKVLRDGAGKYFLWVVKFNSLNELVDYHRSTSVSRNQQIFLRDIEQVPQQPTKVQALFDFDPQEDGELGFRRGDFIHVMDNSDPNWWKGACHGGTGMFPRNYVTPVNRNV	Y160K:Q201G	-0.573080459882823	974.2512053576576	-119.35570655763148	-2.3739440400721663	-3.0	Y2G:Q43G	-146.05969926100047
684	MEAIAKYDFKATADDELSFKRGDILKVLNEECDQNWYKAELNGKDGFIPKNYIEMKPHPWFFGKIPRAKAEEMLSKQRHDGAFLIRESESAPGDFSLSVKFGNDVQHFKVLRDGAGKYFLWVVKFNSLNELVDYHRSTSVSRNQQIFLRDIEQVPQQPTKVQALFDFDPQEDGELGFRRGDFIHVMDNSDPNWWKGACHGVTGMFPRNYVTPVNRNV	Y160K:Q201V	0.0166850843145407	977.6317874926326	-118.61828623712064	-2.315047441902806	-4.0	Y2V:Q43V	-90.8062940238026
685	MEAIAKYDFKATADDELSFKRGDILKVLNEECDQNWYKAELNGKDGFIPKNYIEMKPHPWFFGKIPRAKAEEMLSKQRHDGAFLIRESESAPGDFSLSVKFGNDVQHFKVLRDGAGKYFLWVVKFNSLNELVDYHRSTSVSRNQQIFLRDIEQVPQQPTKVQALFDFDPQEDGELGFRRGDFIHVMDNSDPNWWKGACHGYTGMFPRNYVTPVNRNV	Y160K:Q201Y	-0.0388980385972496	976.0189173939808	-120.08588014543056	-2.3491536803164723	-2.0	Y2Y:Q43Y	-61.52268291693004
686	MEAIAKYDFKATADDELSFKRGDILKVLNEECDQNWYKAELNGKDGFIPKNYIEMKPHPWFFGKIPRAKAEEMLSKQRHDGAFLIRESESAPGDFSLSVKFGNDVQHFKVLRDGAGKYFLWVVKFNSLNELVDYHRSTSVSRNQQIFLRDIEQVPQQPTKVQALFDFDPQEDGELGFRRGDFIHVMDNSDPNWWKGACHGCTGMFPRNYVTPVNRNV	Y160K:Q201C	0.155900148005993	976.6126475974824	-119.7593678086996	-2.3725792836334745	-4.0	Y2C:Q43C	-94.39335437994274
687	MEAIAKYDFKATADDELSFKRGDILKVLNEECDQNWYKAELNGKDGFIPKNYIEMKPHPWFFGKIPRAKAEEMLSKQRHDGAFLIRESESAPGDFSLSVKFGNDVQHFKVLRDGAGKYFLWVVKFNSLNELVDYHRSTSVSRNQQIFLRDIEQVPQQPTKVQALFDFDPQEDGELGFRRGDFIHVMDNSDPNWWKGACHGWTGMFPRNYVTPVNRNV	Y160K:Q201W	-0.635945547826578	974.2512053576576	-120.44094072282314	-2.3794157383805614	-3.0	Y2W:Q43W	-58.46827315073282
688	MEAIAKYDFKATADDELSFKRGDILKVLNEECDQNWYKAELNGKDGFIPKNYIEMKPHPWFFGKIPRAKAEEMLSKQRHDGAFLIRESESAPGDFSLSVKFGNDVQHFKVLRDGAGKYFLWVVKFNSLNELVDYHRSTSVSRNQQIFLRDIEQVPQQPTKVQALFDFDPQEDGELGFRRGDFIHVMDNSDPNWWKGACHGFTGMFPRNYVTPVNRNV	Y160K:Q201F	-0.183401127034481	975.8436754396616	-120.3251145929098	-2.354654861708819	-5.0	Y2F:Q43F	-68.04059597234995
689	MEAIAKYDFKATADDELSFKRGDILKVLNEECDQNWYKAELNGKDGFIPKNYIEMKPHPWFFGKIPRAKAEEMLSKQRHDGAFLIRESESAPGDFSLSVKFGNDVQHFKVLRDGAGKYFLWVVKFNSLNELVDYHRSTSVSRNQQIFLRDIEQVPQQPTKVQALFDFDPQEDGELGFRRGDFIHVMDNSDPNWWKGACHVQTGMFPRNYVTPVNRNV	Y160K:G200V	-0.996931336632246	977.1197635476284	-121.24850331246851	-2.3972245555813028	-4.0	Y2V:G42V	-131.88729154757155
690	MEAIAKYDFKATADDELSFKRGDILKVLNEECDQNWYKAELNGKDGFIPKNYIEMKPHPWFFGKIPRAKAEEMLSKQRHDGAFLIRESESAPGDFSLSVKFGNDVQHFKVLRDGAGKYFLWVVKFNSLNELVDYHRSTSVSRNQQIFLRDIEQVPQQPTKVQALFDFDPQEDGELGFRRGDFIHVMDNSDPNWWKGACHWQTGMFPRNYVTPVNRNV	Y160K:G200W	-0.644559180521826	974.3120227695554	-121.24271880090237	-2.381061618610964	-3.0	Y2W:G42W	-48.380406948839564
691	MEAIAKYDFKATADDELSFKRGDILKVLNEECDQNWYKAELNGKDGFIPKNYIEMKPHPWFFGKIPRAKAEEMLSKQRHDGAFLIRESESAPGDFSLSVKFGNDVQHFKVLRDGAGKYFLWVVKFNSLNELVDYHRSTSVSRNQQIFLRDIEQVPQQPTKVQALFDFDPQEDGELGFRRGDFIHVMDNSDPNWWKGACQGQTGMFPRNYVTPVNRNV	Y160K:H199Q	-0.123261394765291	978.3613484045871	-119.33825574815272	-2.300143484341896	0.0	Y2Q:H41Q	-85.3171749721224
692	MEAIAKYDFKATADDELSFKRGDILKVLNEECDQNWYKAELNGKDGFIPKNYIEMKPHPWFFGKIPRAKAEEMLSKQRHDGAFLIRESESAPGDFSLSVKFGNDVQHFKVLRDGAGKYFLWVVKFNSLNELVDYHRSTSVSRNQQIFLRDIEQVPQQPTKVQALFDFDPQEDGELGFRRGDFIHVMDNSDPNWWKGACPGQTGMFPRNYVTPVNRNV	Y160K:H199P	-1.22221419740486	976.301314797186	-119.52516590058804	-2.433917546676377	-3.0	Y2P:H41P	-199.71908007962054
693	MEAIAKYDFKATADDELSFKRGDILKVLNEECDQNWYKAELNGKDGFIPKNYIEMKPHPWFFGKIPRAKAEEMLSKQRHDGAFLIRESESAPGDFSLSVKFGNDVQHFKVLRDGAGKYFLWVVKFNSLNELVDYHRSTSVSRNQQIFLRDIEQVPQQPTKVQALFDFDPQEDGELGFRRGDFIHVMDNSDPNWWKGACRGQTGMFPRNYVTPVNRNV	Y160K:H199R	0.0740780067962588	979.2466300472232	-118.17321382462978	-2.2745529433428238	-1.0	Y2R:H41R	-66.29090582234213
694	MEAIAKYDFKATADDELSFKRGDILKVLNEECDQNWYKAELNGKDGFIPKNYIEMKPHPWFFGKIPRAKAEEMLSKQRHDGAFLIRESESAPGDFSLSVKFGNDVQHFKVLRDGAGKYFLWVVKFNSLNELVDYHRSTSVSRNQQIFLRDIEQVPQQPTKVQALFDFDPQEDGELGFRRGDFIHVMDNSDPNWWKGACDGQTGMFPRNYVTPVNRNV	Y160K:H199D	-0.351843232062401	978.1305974797078	-118.55808912217616	-2.3095845367948886	-1.0	Y2D:H41D	-86.63432580334492
695	MEAIAKYDFKATADDELSFKRGDILKVLNEECDQNWYKAELNGKDGFIPKNYIEMKPHPWFFGKIPRAKAEEMLSKQRHDGAFLIRESESAPGDFSLSVKFGNDVQHFKVLRDGAGKYFLWVVKFNSLNELVDYHRSTSVSRNQQIFLRDIEQVPQQPTKVQALFDFDPQEDGELGFRRGDFIHVMDNSDPNWWKGACAGQTGMFPRNYVTPVNRNV	Y160K:H199A	-0.321201209539028	976.8449179615571	-119.35150514543056	-2.301568500066208	-3.0	Y2A:H41A	-106.52340523106406
696	MEAIAKYDFKATADDELSFKRGDILKVLNEECDQNWYKAELNGKDGFIPKNYIEMKPHPWFFGKIPRAKAEEMLSKQRHDGAFLIRESESAPGDFSLSVKFGNDVQHFKVLRDGAGKYFLWVVKFNSLNELVDYHRSTSVSRNQQIFLRDIEQVPQQPTKVQALFDFDPQEDGELGFRRGDFIHVMDNSDPNWWKGACGGQTGMFPRNYVTPVNRNV	Y160K:H199G	-0.1020901761453769	978.616983758816	-117.78578482568264	-2.311494471663136	-3.0	Y2G:H41G	-118.28156119686912
697	MEAIAKYDFKATADDELSFKRGDILKVLNEECDQNWYKAELNGKDGFIPKNYIEMKPHPWFFGKIPRAKAEEMLSKQRHDGAFLIRESESAPGDFSLSVKFGNDVQHFKVLRDGAGKYFLWVVKFNSLNELVDYHRSTSVSRNQQIFLRDIEQVPQQPTKVQALFDFDPQEDGELGFRRGDFIHVMDNSDPNWWKGACSGQTGMFPRNYVTPVNRNV	Y160K:H199S	-0.414651848841717	977.9439766875012	-119.2335139364004	-2.313495183395127	-2.0	Y2S:H41S	-92.84804922444174
698	MEAIAKYDFKATADDELSFKRGDILKVLNEECDQNWYKAELNGKDGFIPKNYIEMKPHPWFFGKIPRAKAEEMLSKQRHDGAFLIRESESAPGDFSLSVKFGNDVQHFKVLRDGAGKYFLWVVKFNSLNELVDYHRSTSVSRNQQIFLRDIEQVPQQPTKVQALFDFDPQEDGELGFRRGDFIHVMDNSDPNWWKGAWHGQTGMFPRNYVTPVNRNV	Y160K:C198W	-0.7033176200814979	973.8730825901794	-121.17500554025172	-2.367907249321372	-6.0	Y2W:C40W	-75.52196098666872
699	MEAIAKYDFKATADDELSFKRGDILKVLNEECDQNWYKAELNGKDGFIPKNYIEMKPHPWFFGKIPRAKAEEMLSKQRHDGAFLIRESESAPGDFSLSVKFGNDVQHFKVLRDGAGKYFLWVVKFNSLNELVDYHRSTSVSRNQQIFLRDIEQVPQQPTKVQALFDFDPQEDGELGFRRGDFIHVMDNSDPNWWKGALHGQTGMFPRNYVTPVNRNV	Y160K:C198L	0.0295966490776627	979.1600247533617	-120.27790842950344	-2.3551966780323093	-3.0	Y2L:C40L	-101.81139229636872
700	MEAIAKYDFKATADDELSFKRGDILKVLNEECDQNWYKAELNGKDGFIPKNYIEMKPHPWFFGKIPRAKAEEMLSKQRHDGAFLIRESESAPGDFSLSVKFGNDVQHFKVLRDGAGKYFLWVVKFNSLNELVDYHRSTSVSRNQQIFLRDIEQVPQQPTKVQALFDFDPQEDGELGFRRGDFIHVMDNSDPNWWKGGCHGQTGMFPRNYVTPVNRNV	Y160K:A197G	-0.504866490823833	978.2664645824798	-118.70013962686062	-2.2999285681773043	-1.0	Y2G:A39G	-118.10665277864649
701	MEAIAKYDFKATADDELSFKRGDILKVLNEECDQNWYKAELNGKDGFIPKNYIEMKPHPWFFGKIPRAKAEEMLSKQRHDGAFLIRESESAPGDFSLSVKFGNDVQHFKVLRDGAGKYFLWVVKFNSLNELVDYHRSTSVSRNQQIFLRDIEQVPQQPTKVQALFDFDPQEDGELGFRRGDFIHVMDNSDPNWWKVACHGQTGMFPRNYVTPVNRNV	Y160K:G196V	-1.00343111389735	972.4719895055762	-123.026494666934	-2.434646865068856	-4.0	Y2V:G38V	-268.02474482071386
702	MEAIAKYDFKATADDELSFKRGDILKVLNEECDQNWYKAELNGKDGFIPKNYIEMKPHPWFFGKIPRAKAEEMLSKQRHDGAFLIRESESAPGDFSLSVKFGNDVQHFKVLRDGAGKYFLWVVKFNSLNELVDYHRSTSVSRNQQIFLRDIEQVPQQPTKVQALFDFDPQEDGELGFRRGDFIHVMDNSDPNWWKWACHGQTGMFPRNYVTPVNRNV	Y160K:G196W	-0.917929419084608	972.4719895055762	-123.2043010443449	-2.5056473036943854	-3.0	Y2W:G38W	-213.6391824723481
703	MEAIAKYDFKATADDELSFKRGDILKVLNEECDQNWYKAELNGKDGFIPKNYIEMKPHPWFFGKIPRAKAEEMLSKQRHDGAFLIRESESAPGDFSLSVKFGNDVQHFKVLRDGAGKYFLWVVKFNSLNELVDYHRSTSVSRNQQIFLRDIEQVPQQPTKVQALFDFDPQEDGELGFRRGDFIHVMDNSDPNWWKLACHGQTGMFPRNYVTPVNRNV	Y160K:G196L	-1.0579089576170602	972.4719895055762	-123.06159035861492	-2.497944460076801	-4.0	Y2L:G38L	-240.45986120712746
704	MEAIAKYDFKATADDELSFKRGDILKVLNEECDQNWYKAELNGKDGFIPKNYIEMKPHPWFFGKIPRAKAEEMLSKQRHDGAFLIRESESAPGDFSLSVKFGNDVQHFKVLRDGAGKYFLWVVKFNSLNELVDYHRSTSVSRNQQIFLRDIEQVPQQPTKVQALFDFDPQEDGELGFRRGDFIHVMDNSDPNWWTGACHGQTGMFPRNYVTPVNRNV	Y160K:K195T	-0.286511840667183	978.1226796815216	-117.92158494889736	-2.313750962079581	-2.0	Y2T:K37T	-66.15319753945681
705	MEAIAKYDFKATADDELSFKRGDILKVLNEECDQNWYKAELNGKDGFIPKNYIEMKPHPWFFGKIPRAKAEEMLSKQRHDGAFLIRESESAPGDFSLSVKFGNDVQHFKVLRDGAGKYFLWVVKFNSLNELVDYHRSTSVSRNQQIFLRDIEQVPQQPTKVQALFDFDPQEDGELGFRRGDFIHVMDNSDPNWWRGACHGQTGMFPRNYVTPVNRNV	Y160K:K195R	-0.0396168200849616	979.3357063969352	-116.79894457757472	-2.290301565396584	2.0	Y2R:K37R	-67.57726842225408
706	MEAIAKYDFKATADDELSFKRGDILKVLNEECDQNWYKAELNGKDGFIPKNYIEMKPHPWFFGKIPRAKAEEMLSKQRHDGAFLIRESESAPGDFSLSVKFGNDVQHFKVLRDGAGKYFLWVVKFNSLNELVDYHRSTSVSRNQQIFLRDIEQVPQQPTKVQALFDFDPQEDGELGFRRGDFIHVMDNSDPNWWPGACHGQTGMFPRNYVTPVNRNV	Y160K:K195P	-1.3295013363415902	973.6114895972888	-120.37018595635892	-2.389053861973649	-2.0	Y2P:K37P	-193.01011928380348
707	MEAIAKYDFKATADDELSFKRGDILKVLNEECDQNWYKAELNGKDGFIPKNYIEMKPHPWFFGKIPRAKAEEMLSKQRHDGAFLIRESESAPGDFSLSVKFGNDVQHFKVLRDGAGKYFLWVVKFNSLNELVDYHRSTSVSRNQQIFLRDIEQVPQQPTKVQALFDFDPQEDGELGFRRGDFIHVMDNSDPNWWGGACHGQTGMFPRNYVTPVNRNV	Y160K:K195G	-0.90714193243933	973.6114895972888	-119.87971840798856	-2.3742034394862293	-3.0	Y2G:K37G	-137.64091657460548
708	MEAIAKYDFKATADDELSFKRGDILKVLNEECDQNWYKAELNGKDGFIPKNYIEMKPHPWFFGKIPRAKAEEMLSKQRHDGAFLIRESESAPGDFSLSVKFGNDVQHFKVLRDGAGKYFLWVVKFNSLNELVDYHRSTSVSRNQQIFLRDIEQVPQQPTKVQALFDFDPQEDGELGFRRGDFIHVMDNSDPNWWVGACHGQTGMFPRNYVTPVNRNV	Y160K:K195V	-0.0517573104788522	976.460451758317	-117.65147124230862	-2.31457364357124	-3.0	Y2V:K37V	-72.03145631612158
709	MEAIAKYDFKATADDELSFKRGDILKVLNEECDQNWYKAELNGKDGFIPKNYIEMKPHPWFFGKIPRAKAEEMLSKQRHDGAFLIRESESAPGDFSLSVKFGNDVQHFKVLRDGAGKYFLWVVKFNSLNELVDYHRSTSVSRNQQIFLRDIEQVPQQPTKVQALFDFDPQEDGELGFRRGDFIHVMDNSDPNWLKGACHGQTGMFPRNYVTPVNRNV	Y160K:W194L	-0.37239993129374	975.2812723586258	-120.99854020774364	-2.2575937044822565	-3.0	Y2L:W36L	-141.53792884361727
710	MEAIAKYDFKATADDELSFKRGDILKVLNEECDQNWYKAELNGKDGFIPKNYIEMKPHPWFFGKIPRAKAEEMLSKQRHDGAFLIRESESAPGDFSLSVKFGNDVQHFKVLRDGAGKYFLWVVKFNSLNELVDYHRSTSVSRNQQIFLRDIEQVPQQPTKVQALFDFDPQEDGELGFRRGDFIHVMDNSDPNLWKGACHGQTGMFPRNYVTPVNRNV	Y160K:W193L	-0.147775860505218	974.8912518131974	-117.98506723344326	-2.2877484337758207	-3.0	Y2L:W35L	-142.95796473038183
711	MEAIAKYDFKATADDELSFKRGDILKVLNEECDQNWYKAELNGKDGFIPKNYIEMKPHPWFFGKIPRAKAEEMLSKQRHDGAFLIRESESAPGDFSLSVKFGNDVQHFKVLRDGAGKYFLWVVKFNSLNELVDYHRSTSVSRNQQIFLRDIEQVPQQPTKVQALFDFDPQEDGELGFRRGDFIHVMDNSDPKWWKGACHGQTGMFPRNYVTPVNRNV	Y160K:N192K	0.170154735712911	973.1325794464829	-118.96613083779812	-2.3376922607421875	-1.0	Y2K:N34K	-128.66405418938976
712	MEAIAKYDFKATADDELSFKRGDILKVLNEECDQNWYKAELNGKDGFIPKNYIEMKPHPWFFGKIPRAKAEEMLSKQRHDGAFLIRESESAPGDFSLSVKFGNDVQHFKVLRDGAGKYFLWVVKFNSLNELVDYHRSTSVSRNQQIFLRDIEQVPQQPTKVQALFDFDPQEDGELGFRRGDFIHVMDNSDPRWWKGACHGQTGMFPRNYVTPVNRNV	Y160K:N192R	-0.116259734504248	974.6766922874748	-119.16157637536526	-2.3405415163201804	-1.0	Y2R:N34R	-120.4206455094276
713	MEAIAKYDFKATADDELSFKRGDILKVLNEECDQNWYKAELNGKDGFIPKNYIEMKPHPWFFGKIPRAKAEEMLSKQRHDGAFLIRESESAPGDFSLSVKFGNDVQHFKVLRDGAGKYFLWVVKFNSLNELVDYHRSTSVSRNQQIFLRDIEQVPQQPTKVQALFDFDPQEDGELGFRRGDFIHVMDNSDPGWWKGACHGQTGMFPRNYVTPVNRNV	Y160K:N192G	-0.5360328437809629	976.0126568947662	-118.67287097871304	-2.340029700327728	-1.0	Y2G:N34G	-157.14988411492686
714	MEAIAKYDFKATADDELSFKRGDILKVLNEECDQNWYKAELNGKDGFIPKNYIEMKPHPWFFGKIPRAKAEEMLSKQRHDGAFLIRESESAPGDFSLSVKFGNDVQHFKVLRDGAGKYFLWVVKFNSLNELVDYHRSTSVSRNQQIFLRDIEQVPQQPTKVQALFDFDPQEDGELGFRRGDFIHVMDNSDDNWWKGACHGQTGMFPRNYVTPVNRNV	Y160K:P191D	-0.168822742402118	978.0974636046276	-118.15528832376005	-2.3087359929488875	-2.0	Y2D:P33D	-99.0685484355888
715	MEAIAKYDFKATADDELSFKRGDILKVLNEECDQNWYKAELNGKDGFIPKNYIEMKPHPWFFGKIPRAKAEEMLSKQRHDGAFLIRESESAPGDFSLSVKFGNDVQHFKVLRDGAGKYFLWVVKFNSLNELVDYHRSTSVSRNQQIFLRDIEQVPQQPTKVQALFDFDPQEDGELGFRRGDFIHVMDNSDFNWWKGACHGQTGMFPRNYVTPVNRNV	Y160K:P191F	-0.81618059211555	973.972954358961	-120.11508260667324	-2.375060517909163	-4.0	Y2F:P33F	-64.92290849151227
716	MEAIAKYDFKATADDELSFKRGDILKVLNEECDQNWYKAELNGKDGFIPKNYIEMKPHPWFFGKIPRAKAEEMLSKQRHDGAFLIRESESAPGDFSLSVKFGNDVQHFKVLRDGAGKYFLWVVKFNSLNELVDYHRSTSVSRNQQIFLRDIEQVPQQPTKVQALFDFDPQEDGELGFRRGDFIHVMDNSAPNWWKGACHGQTGMFPRNYVTPVNRNV	Y160K:D190A	-0.748353869088538	975.1013104219936	-118.3187786191702	-2.319212056822696	-3.0	Y2A:D32A	-119.95923968945405
717	MEAIAKYDFKATADDELSFKRGDILKVLNEECDQNWYKAELNGKDGFIPKNYIEMKPHPWFFGKIPRAKAEEMLSKQRHDGAFLIRESESAPGDFSLSVKFGNDVQHFKVLRDGAGKYFLWVVKFNSLNELVDYHRSTSVSRNQQIFLRDIEQVPQQPTKVQALFDFDPQEDGELGFRRGDFIHVMDNSGPNWWKGACHGQTGMFPRNYVTPVNRNV	Y160K:D190G	-0.317082203514447	977.2169482783256	-117.91560016572475	-2.314283726579052	-2.0	Y2G:D32G	-131.8846088567819
718	MEAIAKYDFKATADDELSFKRGDILKVLNEECDQNWYKAELNGKDGFIPKNYIEMKPHPWFFGKIPRAKAEEMLSKQRHDGAFLIRESESAPGDFSLSVKFGNDVQHFKVLRDGAGKYFLWVVKFNSLNELVDYHRSTSVSRNQQIFLRDIEQVPQQPTKVQALFDFDPQEDGELGFRRGDFIHVMDNSVPNWWKGACHGQTGMFPRNYVTPVNRNV	Y160K:D190V	-0.8501629941648761	975.0829825146038	-119.59331761300564	-2.3839703576039457	-4.0	Y2V:D32V	-131.8987546125497
719	MEAIAKYDFKATADDELSFKRGDILKVLNEECDQNWYKAELNGKDGFIPKNYIEMKPHPWFFGKIPRAKAEEMLSKQRHDGAFLIRESESAPGDFSLSVKFGNDVQHFKVLRDGAGKYFLWVVKFNSLNELVDYHRSTSVSRNQQIFLRDIEQVPQQPTKVQALFDFDPQEDGELGFRRGDFIHVMDRSDPNWWKGACHGQTGMFPRNYVTPVNRNV	Y160K:N188R	-0.0594615321067636	979.8987036961272	-116.71833764016628	-2.2885874085507147	-1.0	Y2R:N30R	-82.51839557408115
720	MEAIAKYDFKATADDELSFKRGDILKVLNEECDQNWYKAELNGKDGFIPKNYIEMKPHPWFFGKIPRAKAEEMLSKQRHDGAFLIRESESAPGDFSLSVKFGNDVQHFKVLRDGAGKYFLWVVKFNSLNELVDYHRSTSVSRNQQIFLRDIEQVPQQPTKVQALFDFDPQEDGELGFRRGDFIHVMGNSDPNWWKGACHGQTGMFPRNYVTPVNRNV	Y160K:D187G	-0.939450439204804	976.6297026792864	-118.78163753449915	-2.310851533534163	-2.0	Y2G:D29G	-166.7986534358261
721	MEAIAKYDFKATADDELSFKRGDILKVLNEECDQNWYKAELNGKDGFIPKNYIEMKPHPWFFGKIPRAKAEEMLSKQRHDGAFLIRESESAPGDFSLSVKFGNDVQHFKVLRDGAGKYFLWVVKFNSLNELVDYHRSTSVSRNQQIFLRDIEQVPQQPTKVQALFDFDPQEDGELGFRRGDFIHVMVNSDPNWWKGACHGQTGMFPRNYVTPVNRNV	Y160K:D187V	-0.9380156491520192	973.0464919420784	-119.92622528970242	-2.3429123183428238	-4.0	Y2V:D29V	-173.6513687373398
722	MEAIAKYDFKATADDELSFKRGDILKVLNEECDQNWYKAELNGKDGFIPKNYIEMKPHPWFFGKIPRAKAEEMLSKQRHDGAFLIRESESAPGDFSLSVKFGNDVQHFKVLRDGAGKYFLWVVKFNSLNELVDYHRSTSVSRNQQIFLRDIEQVPQQPTKVQALFDFDPQEDGELGFRRGDFIHVMWNSDPNWWKGACHGQTGMFPRNYVTPVNRNV	Y160K:D187W	-1.04580675495097	973.0464919420784	-120.31102953851224	-2.3451209634037338	-5.0	Y2W:D29W	-118.34433746349795
723	MEAIAKYDFKATADDELSFKRGDILKVLNEECDQNWYKAELNGKDGFIPKNYIEMKPHPWFFGKIPRAKAEEMLSKQRHDGAFLIRESESAPGDFSLSVKFGNDVQHFKVLRDGAGKYFLWVVKFNSLNELVDYHRSTSVSRNQQIFLRDIEQVPQQPTKVQALFDFDPQEDGELGFRRGDFIHVMLNSDPNWWKGACHGQTGMFPRNYVTPVNRNV	Y160K:D187L	-1.00547908741704	973.0464919420784	-119.55088864266872	-2.3438224145921613	-4.0	Y2L:D29L	-158.6709387065171
724	MEAIAKYDFKATADDELSFKRGDILKVLNEECDQNWYKAELNGKDGFIPKNYIEMKPHPWFFGKIPRAKAEEMLSKQRHDGAFLIRESESAPGDFSLSVKFGNDVQHFKVLRDGAGKYFLWVVKFNSLNELVDYHRSTSVSRNQQIFLRDIEQVPQQPTKVQALFDFDPQEDGELGFRRGDFIHVHDNSDPNWWKGACHGQTGMFPRNYVTPVNRNV	Y160K:M186H	-0.231715869985351	979.5270586422675	-119.32967172563076	-2.3593718965174797	-1.0	Y2H:M28H	-79.63501746339591
725	MEAIAKYDFKATADDELSFKRGDILKVLNEECDQNWYKAELNGKDGFIPKNYIEMKPHPWFFGKIPRAKAEEMLSKQRHDGAFLIRESESAPGDFSLSVKFGNDVQHFKVLRDGAGKYFLWVVKFNSLNELVDYHRSTSVSRNQQIFLRDIEQVPQQPTKVQALFDFDPQEDGELGFRRGDFIHVQDNSDPNWWKGACHGQTGMFPRNYVTPVNRNV	Y160K:M186Q	0.0106148765898395	977.8736144916448	-118.63715682923794	-2.305346990035752	-1.0	Y2Q:M28Q	-85.35454713983327
726	MEAIAKYDFKATADDELSFKRGDILKVLNEECDQNWYKAELNGKDGFIPKNYIEMKPHPWFFGKIPRAKAEEMLSKQRHDGAFLIRESESAPGDFSLSVKFGNDVQHFKVLRDGAGKYFLWVVKFNSLNELVDYHRSTSVSRNQQIFLRDIEQVPQQPTKVQALFDFDPQEDGELGFRRGDFIHVLDNSDPNWWKGACHGQTGMFPRNYVTPVNRNV	Y160K:M186L	0.123891264560173	983.6169263590537	-115.7469088882208	-2.261733491541976	1.0	Y2L:M28L	-47.18980490846426
727	MEAIAKYDFKATADDELSFKRGDILKVLNEECDQNWYKAELNGKDGFIPKNYIEMKPHPWFFGKIPRAKAEEMLSKQRHDGAFLIRESESAPGDFSLSVKFGNDVQHFKVLRDGAGKYFLWVVKFNSLNELVDYHRSTSVSRNQQIFLRDIEQVPQQPTKVQALFDFDPQEDGELGFRRGDFIHVDDNSDPNWWKGACHGQTGMFPRNYVTPVNRNV	Y160K:M186D	-0.67351109709061	979.7356461436138	-118.88763700425623	-2.306652004435912	-4.0	Y2D:M28D	-129.09250056428698
728	MEAIAKYDFKATADDELSFKRGDILKVLNEECDQNWYKAELNGKDGFIPKNYIEMKPHPWFFGKIPRAKAEEMLSKQRHDGAFLIRESESAPGDFSLSVKFGNDVQHFKVLRDGAGKYFLWVVKFNSLNELVDYHRSTSVSRNQQIFLRDIEQVPQQPTKVQALFDFDPQEDGELGFRRGDFIHVEDNSDPNWWKGACHGQTGMFPRNYVTPVNRNV	Y160K:M186E	-0.062092795724661	979.5531194447368	-118.15758548676968	-2.285217543779793	-3.0	Y2E:M28E	-100.84082071466234
729	MEAIAKYDFKATADDELSFKRGDILKVLNEECDQNWYKAELNGKDGFIPKNYIEMKPHPWFFGKIPRAKAEEMLSKQRHDGAFLIRESESAPGDFSLSVKFGNDVQHFKVLRDGAGKYFLWVVKFNSLNELVDYHRSTSVSRNQQIFLRDIEQVPQQPTKVQALFDFDPQEDGELGFRRGDFIHVADNSDPNWWKGACHGQTGMFPRNYVTPVNRNV	Y160K:M186A	-0.5167884357436939	978.8077553068406	-119.0025809854269	-2.3206683659957625	-2.0	Y2A:M28A	-133.14966036958484
730	MEAIAKYDFKATADDELSFKRGDILKVLNEECDQNWYKAELNGKDGFIPKNYIEMKPHPWFFGKIPRAKAEEMLSKQRHDGAFLIRESESAPGDFSLSVKFGNDVQHFKVLRDGAGKYFLWVVKFNSLNELVDYHRSTSVSRNQQIFLRDIEQVPQQPTKVQALFDFDPQEDGELGFRRGDFIHVGDNSDPNWWKGACHGQTGMFPRNYVTPVNRNV	Y160K:M186G	-0.882827959264513	976.8130977169012	-119.2759078592062	-2.362862021236096	-3.0	Y2G:M28G	-160.90602042360098
731	MEAIAKYDFKATADDELSFKRGDILKVLNEECDQNWYKAELNGKDGFIPKNYIEMKPHPWFFGKIPRAKAEEMLSKQRHDGAFLIRESESAPGDFSLSVKFGNDVQHFKVLRDGAGKYFLWVVKFNSLNELVDYHRSTSVSRNQQIFLRDIEQVPQQPTKVQALFDFDPQEDGELGFRRGDFIHVVDNSDPNWWKGACHGQTGMFPRNYVTPVNRNV	Y160K:M186V	0.135436352035862	981.7523512979216	-115.66841600835323	-2.26621879965572	0.0	Y2V:M28V	-86.90758626146106
732	MEAIAKYDFKATADDELSFKRGDILKVLNEECDQNWYKAELNGKDGFIPKNYIEMKPHPWFFGKIPRAKAEEMLSKQRHDGAFLIRESESAPGDFSLSVKFGNDVQHFKVLRDGAGKYFLWVVKFNSLNELVDYHRSTSVSRNQQIFLRDIEQVPQQPTKVQALFDFDPQEDGELGFRRGDFIHVSDNSDPNWWKGACHGQTGMFPRNYVTPVNRNV	Y160K:M186S	-0.1299620455523469	976.8313105706302	-118.80994687974452	-2.3258721303131624	-3.0	Y2S:M28S	-113.29171263856679
733	MEAIAKYDFKATADDELSFKRGDILKVLNEECDQNWYKAELNGKDGFIPKNYIEMKPHPWFFGKIPRAKAEEMLSKQRHDGAFLIRESESAPGDFSLSVKFGNDVQHFKVLRDGAGKYFLWVVKFNSLNELVDYHRSTSVSRNQQIFLRDIEQVPQQPTKVQALFDFDPQEDGELGFRRGDFIHVCDNSDPNWWKGACHGQTGMFPRNYVTPVNRNV	Y160K:M186C	-0.557493871359418	976.8130977169012	-119.1981171220541	-2.3413683357885327	-3.0	Y2C:M28C	-95.57711574716359
734	MEAIAKYDFKATADDELSFKRGDILKVLNEECDQNWYKAELNGKDGFIPKNYIEMKPHPWFFGKIPRAKAEEMLSKQRHDGAFLIRESESAPGDFSLSVKFGNDVQHFKVLRDGAGKYFLWVVKFNSLNELVDYHRSTSVSRNQQIFLRDIEQVPQQPTKVQALFDFDPQEDGELGFRRGDFIHVWDNSDPNWWKGACHGQTGMFPRNYVTPVNRNV	Y160K:M186W	-0.235434592478993	976.8130977169012	-119.39613662660122	-2.3566752288301114	-3.0	Y2W:M28W	-36.143423840234576
735	MEAIAKYDFKATADDELSFKRGDILKVLNEECDQNWYKAELNGKDGFIPKNYIEMKPHPWFFGKIPRAKAEEMLSKQRHDGAFLIRESESAPGDFSLSVKFGNDVQHFKVLRDGAGKYFLWVVKFNSLNELVDYHRSTSVSRNQQIFLRDIEQVPQQPTKVQALFDFDPQEDGELGFRRGDFIHVFDNSDPNWWKGACHGQTGMFPRNYVTPVNRNV	Y160K:M186F	-0.245497197074741	979.5305961781168	-118.91461311280727	-2.3422197244935115	-1.0	Y2F:M28F	-81.57428743524346
736	MEAIAKYDFKATADDELSFKRGDILKVLNEECDQNWYKAELNGKDGFIPKNYIEMKPHPWFFGKIPRAKAEEMLSKQRHDGAFLIRESESAPGDFSLSVKFGNDVQHFKVLRDGAGKYFLWVVKFNSLNELVDYHRSTSVSRNQQIFLRDIEQVPQQPTKVQALFDFDPQEDGELGFRRGDFGHVMDNSDPNWWKGACHGQTGMFPRNYVTPVNRNV	Y160K:I183G	-0.990722802106756	972.422465209068	-122.11120258271694	-2.4279896364373674	-5.0	Y2G:I25G	-277.822464347005
737	MEAIAKYDFKATADDELSFKRGDILKVLNEECDQNWYKAELNGKDGFIPKNYIEMKPHPWFFGKIPRAKAEEMLSKQRHDGAFLIRESESAPGDFSLSVKFGNDVQHFKVLRDGAGKYFLWVVKFNSLNELVDYHRSTSVSRNQQIFLRDIEQVPQQPTKVQALFDFDPQEDGELGFRRGGFIHVMDNSDPNWWKGACHGQTGMFPRNYVTPVNRNV	Y160K:D181G	-1.10294213959559	975.6901312594936	-122.37572564184666	-2.4236918303926114	-2.0	Y2G:D23G	-180.28000595581517
738	MEAIAKYDFKATADDELSFKRGDILKVLNEECDQNWYKAELNGKDGFIPKNYIEMKPHPWFFGKIPRAKAEEMLSKQRHDGAFLIRESESAPGDFSLSVKFGNDVQHFKVLRDGAGKYFLWVVKFNSLNELVDYHRSTSVSRNQQIFLRDIEQVPQQPTKVQALFDFDPQEDGELGFRRGVFIHVMDNSDPNWWKGACHGQTGMFPRNYVTPVNRNV	Y160K:D181V	-0.953906389497964	975.5813815752564	-122.7207402139902	-2.4072762182203387	-4.0	Y2V:D23V	-216.9894353152512
739	MEAIAKYDFKATADDELSFKRGDILKVLNEECDQNWYKAELNGKDGFIPKNYIEMKPHPWFFGKIPRAKAEEMLSKQRHDGAFLIRESESAPGDFSLSVKFGNDVQHFKVLRDGAGKYFLWVVKFNSLNELVDYHRSTSVSRNQQIFLRDIEQVPQQPTKVQALFDFDPQEDGELGFRRVDFIHVMDNSDPNWWKGACHGQTGMFPRNYVTPVNRNV	Y160K:G180V	-1.05786473262977	973.019488122486	-122.66851203143597	-2.433016243627516	-4.0	Y2V:G22V	-233.37260878097996
740	MEAIAKYDFKATADDELSFKRGDILKVLNEECDQNWYKAELNGKDGFIPKNYIEMKPHPWFFGKIPRAKAEEMLSKQRHDGAFLIRESESAPGDFSLSVKFGNDVQHFKVLRDGAGKYFLWVVKFNSLNELVDYHRSTSVSRNQQIFLRDIEQVPQQPTKVQALFDFDPQEDGELGFRRYDFIHVMDNSDPNWWKGACHGQTGMFPRNYVTPVNRNV	Y160K:G180Y	-1.04060758387104	973.019488122486	-121.89807288348676	-2.358925770905058	-4.0	Y2Y:G22Y	-189.15092031967623
741	MEAIAKYDFKATADDELSFKRGDILKVLNEECDQNWYKAELNGKDGFIPKNYIEMKPHPWFFGKIPRAKAEEMLSKQRHDGAFLIRESESAPGDFSLSVKFGNDVQHFKVLRDGAGKYFLWVVKFNSLNELVDYHRSTSVSRNQQIFLRDIEQVPQQPTKVQALFDFDPQEDGELGFRLGDFIHVMDNSDPNWWKGACHGQTGMFPRNYVTPVNRNV	Y160K:R179L	-0.7227956830707779	975.2574620846508	-119.93461333215237	-2.3378207966432734	-3.0	Y2L:R21L	-108.89107914047008
742	MEAIAKYDFKATADDELSFKRGDILKVLNEECDQNWYKAELNGKDGFIPKNYIEMKPHPWFFGKIPRAKAEEMLSKQRHDGAFLIRESESAPGDFSLSVKFGNDVQHFKVLRDGAGKYFLWVVKFNSLNELVDYHRSTSVSRNQQIFLRDIEQVPQQPTKVQALFDFDPQEDGELGFREGDFIHVMDNSDPNWWKGACHGQTGMFPRNYVTPVNRNV	Y160K:R179E	0.233300665019054	973.15026033121	-118.21110664308073	-2.324196766998808	-1.0	Y2E:R21E	-114.8606163032508
743	MEAIAKYDFKATADDELSFKRGDILKVLNEECDQNWYKAELNGKDGFIPKNYIEMKPHPWFFGKIPRAKAEEMLSKQRHDGAFLIRESESAPGDFSLSVKFGNDVQHFKVLRDGAGKYFLWVVKFNSLNELVDYHRSTSVSRNQQIFLRDIEQVPQQPTKVQALFDFDPQEDGELGFRAGDFIHVMDNSDPNWWKGACHGQTGMFPRNYVTPVNRNV	Y160K:R179A	0.1701067541266629	977.3217577854894	-118.75529776513577	-2.327964653403072	-3.0	Y2A:R21A	-93.95218839721446
744	MEAIAKYDFKATADDELSFKRGDILKVLNEECDQNWYKAELNGKDGFIPKNYIEMKPHPWFFGKIPRAKAEEMLSKQRHDGAFLIRESESAPGDFSLSVKFGNDVQHFKVLRDGAGKYFLWVVKFNSLNELVDYHRSTSVSRNQQIFLRDIEQVPQQPTKVQALFDFDPQEDGELGFRGGDFIHVMDNSDPNWWKGACHGQTGMFPRNYVTPVNRNV	Y160K:R179G	-0.644499705566812	973.1639215309164	-120.69355355203152	-2.3971573134600104	-3.0	Y2G:R21G	-177.24041500167613
745	MEAIAKYDFKATADDELSFKRGDILKVLNEECDQNWYKAELNGKDGFIPKNYIEMKPHPWFFGKIPRAKAEEMLSKQRHDGAFLIRESESAPGDFSLSVKFGNDVQHFKVLRDGAGKYFLWVVKFNSLNELVDYHRSTSVSRNQQIFLRDIEQVPQQPTKVQALFDFDPQEDGELGFRVGDFIHVMDNSDPNWWKGACHGQTGMFPRNYVTPVNRNV	Y160K:R179V	0.0654151615918006	976.3006465153494	-119.5647328943014	-2.3239609023271983	-3.0	Y2V:R21V	-119.33398265914681
746	MEAIAKYDFKATADDELSFKRGDILKVLNEECDQNWYKAELNGKDGFIPKNYIEMKPHPWFFGKIPRAKAEEMLSKQRHDGAFLIRESESAPGDFSLSVKFGNDVQHFKVLRDGAGKYFLWVVKFNSLNELVDYHRSTSVSRNQQIFLRDIEQVPQQPTKVQALFDFDPQEDGELGFRCGDFIHVMDNSDPNWWKGACHGQTGMFPRNYVTPVNRNV	Y160K:R179C	-0.2828739266981019	976.328136627536	-120.65678463876247	-2.3617315777277543	-4.0	Y2C:R21C	-133.31704330520392
747	MEAIAKYDFKATADDELSFKRGDILKVLNEECDQNWYKAELNGKDGFIPKNYIEMKPHPWFFGKIPRAKAEEMLSKQRHDGAFLIRESESAPGDFSLSVKFGNDVQHFKVLRDGAGKYFLWVVKFNSLNELVDYHRSTSVSRNQQIFLRDIEQVPQQPTKVQALFDFDPQEDGELGFRWGDFIHVMDNSDPNWWKGACHGQTGMFPRNYVTPVNRNV	Y160K:R179W	-1.03273948459828	973.15026033121	-121.09479628503324	-2.3652421337063028	-3.0	Y2W:R21W	-97.98369367198707
748	MEAIAKYDFKATADDELSFKRGDILKVLNEECDQNWYKAELNGKDGFIPKNYIEMKPHPWFFGKIPRAKAEEMLSKQRHDGAFLIRESESAPGDFSLSVKFGNDVQHFKVLRDGAGKYFLWVVKFNSLNELVDYHRSTSVSRNQQIFLRDIEQVPQQPTKVQALFDFDPQEDGELGFLRGDFIHVMDNSDPNWWKGACHGQTGMFPRNYVTPVNRNV	Y160K:R178L	-0.534134558670802	977.381264311779	-119.57866345345974	-2.3394708148503707	-3.0	Y2L:R20L	-93.49438806397156
749	MEAIAKYDFKATADDELSFKRGDILKVLNEECDQNWYKAELNGKDGFIPKNYIEMKPHPWFFGKIPRAKAEEMLSKQRHDGAFLIRESESAPGDFSLSVKFGNDVQHFKVLRDGAGKYFLWVVKFNSLNELVDYHRSTSVSRNQQIFLRDIEQVPQQPTKVQALFDFDPQEDGELGFERGDFIHVMDNSDPNWWKGACHGQTGMFPRNYVTPVNRNV	Y160K:R178E	-0.0659530942949252	976.3247129927596	-118.00612770020962	-2.325201260841499	-1.0	Y2E:R20E	-94.19899450165464
750	MEAIAKYDFKATADDELSFKRGDILKVLNEECDQNWYKAELNGKDGFIPKNYIEMKPHPWFFGKIPRAKAEEMLSKQRHDGAFLIRESESAPGDFSLSVKFGNDVQHFKVLRDGAGKYFLWVVKFNSLNELVDYHRSTSVSRNQQIFLRDIEQVPQQPTKVQALFDFDPQEDGELGFARGDFIHVMDNSDPNWWKGACHGQTGMFPRNYVTPVNRNV	Y160K:R178A	-0.2428129776985439	975.7363361582476	-118.92179881036282	-2.3269619699251853	-3.0	Y2A:R20A	-97.87470637184813
751	MEAIAKYDFKATADDELSFKRGDILKVLNEECDQNWYKAELNGKDGFIPKNYIEMKPHPWFFGKIPRAKAEEMLSKQRHDGAFLIRESESAPGDFSLSVKFGNDVQHFKVLRDGAGKYFLWVVKFNSLNELVDYHRSTSVSRNQQIFLRDIEQVPQQPTKVQALFDFDPQEDGELGFGRGDFIHVMDNSDPNWWKGACHGQTGMFPRNYVTPVNRNV	Y160K:R178G	-0.589823620996668	976.2531964462404	-119.89616690576077	-2.357268769862288	-3.0	Y2G:R20G	-131.12730131966308
752	MEAIAKYDFKATADDELSFKRGDILKVLNEECDQNWYKAELNGKDGFIPKNYIEMKPHPWFFGKIPRAKAEEMLSKQRHDGAFLIRESESAPGDFSLSVKFGNDVQHFKVLRDGAGKYFLWVVKFNSLNELVDYHRSTSVSRNQQIFLRDIEQVPQQPTKVQALFDFDPQEDGELGFVRGDFIHVMDNSDPNWWKGACHGQTGMFPRNYVTPVNRNV	Y160K:R178V	-0.361236526486966	976.670947951342	-118.54007111489771	-2.324632030422405	-3.0	Y2V:R20V	-114.47612658364012
753	MEAIAKYDFKATADDELSFKRGDILKVLNEECDQNWYKAELNGKDGFIPKNYIEMKPHPWFFGKIPRAKAEEMLSKQRHDGAFLIRESESAPGDFSLSVKFGNDVQHFKVLRDGAGKYFLWVVKFNSLNELVDYHRSTSVSRNQQIFLRDIEQVPQQPTKVQALFDFDPQEDGELGFWRGDFIHVMDNSDPNWWKGACHGQTGMFPRNYVTPVNRNV	Y160K:R178W	-0.730710279497986	974.9915586442924	-120.5079279989004	-2.3623321015956043	-3.0	Y2W:R20W	-61.171957477156674
754	MEAIAKYDFKATADDELSFKRGDILKVLNEECDQNWYKAELNGKDGFIPKNYIEMKPHPWFFGKIPRAKAEEMLSKQRHDGAFLIRESESAPGDFSLSVKFGNDVQHFKVLRDGAGKYFLWVVKFNSLNELVDYHRSTSVSRNQQIFLRDIEQVPQQPTKVQALFDFDPQEDGELGFFRGDFIHVMDNSDPNWWKGACHGQTGMFPRNYVTPVNRNV	Y160K:R178F	-0.488906557160411	976.1626321631638	-120.192334279418	-2.341287903866525	-3.0	Y2F:R20F	-73.65941425186828
755	MEAIAKYDFKATADDELSFKRGDILKVLNEECDQNWYKAELNGKDGFIPKNYIEMKPHPWFFGKIPRAKAEEMLSKQRHDGAFLIRESESAPGDFSLSVKFGNDVQHFKVLRDGAGKYFLWVVKFNSLNELVDYHRSTSVSRNQQIFLRDIEQVPQQPTKVQALFDFDPQEDGELVFRRGDFIHVMDNSDPNWWKGACHGQTGMFPRNYVTPVNRNV	Y160K:G176V	-0.287655649191606	975.1479808187004	-120.29214511811732	-2.286521006438692	-4.0	Y2V:G18V	-128.41365280774792
756	MEAIAKYDFKATADDELSFKRGDILKVLNEECDQNWYKAELNGKDGFIPKNYIEMKPHPWFFGKIPRAKAEEMLSKQRHDGAFLIRESESAPGDFSLSVKFGNDVQHFKVLRDGAGKYFLWVVKFNSLNELVDYHRSTSVSRNQQIFLRDIEQVPQQPTKVQALFDFDPQEDGELWFRRGDFIHVMDNSDPNWWKGACHGQTGMFPRNYVTPVNRNV	Y160K:G176W	0.0390985647606326	975.0517102647254	-120.706010684371	-2.310997138589116	-3.0	Y2W:G18W	-41.18120926049912
757	MEAIAKYDFKATADDELSFKRGDILKVLNEECDQNWYKAELNGKDGFIPKNYIEMKPHPWFFGKIPRAKAEEMLSKQRHDGAFLIRESESAPGDFSLSVKFGNDVQHFKVLRDGAGKYFLWVVKFNSLNELVDYHRSTSVSRNQQIFLRDIEQVPQQPTKVQALFDFDPQEDGELLFRRGDFIHVMDNSDPNWWKGACHGQTGMFPRNYVTPVNRNV	Y160K:G176L	-0.2229342799289589	976.2139838717494	-120.73409162461758	-2.3080772787837662	-4.0	Y2L:G18L	-104.17482987073623
758	MEAIAKYDFKATADDELSFKRGDILKVLNEECDQNWYKAELNGKDGFIPKNYIEMKPHPWFFGKIPRAKAEEMLSKQRHDGAFLIRESESAPGDFSLSVKFGNDVQHFKVLRDGAGKYFLWVVKFNSLNELVDYHRSTSVSRNQQIFLRDIEQVPQQPTKVQALFDFDPQEDGEGGFRRGDFIHVMDNSDPNWWKGACHGQTGMFPRNYVTPVNRNV	Y160K:L175G	-1.11614371796238	973.094998900176	-122.99217124283314	-2.46678032309322	-4.0	Y2G:L17G	-204.6846559049415
759	MEAIAKYDFKATADDELSFKRGDILKVLNEECDQNWYKAELNGKDGFIPKNYIEMKPHPWFFGKIPRAKAEEMLSKQRHDGAFLIRESESAPGDFSLSVKFGNDVQHFKVLRDGAGKYFLWVVKFNSLNELVDYHRSTSVSRNQQIFLRDIEQVPQQPTKVQALFDFDPQEDGEVGFRRGDFIHVMDNSDPNWWKGACHGQTGMFPRNYVTPVNRNV	Y160K:L175V	-0.90184839710797	977.699351172495	-122.3092498332262	-2.35680247161348	0.0	Y2V:L17V	-135.23078484552377
760	MEAIAKYDFKATADDELSFKRGDILKVLNEECDQNWYKAELNGKDGFIPKNYIEMKPHPWFFGKIPRAKAEEMLSKQRHDGAFLIRESESAPGDFSLSVKFGNDVQHFKVLRDGAGKYFLWVVKFNSLNELVDYHRSTSVSRNQQIFLRDIEQVPQQPTKVQALFDFDPQEDGGLGFRRGDFIHVMDNSDPNWWKGACHGQTGMFPRNYVTPVNRNV	Y160K:E174G	-0.146275892929501	975.6694212981902	-117.13264320790768	-2.381434553760593	-3.0	Y2G:E16G	-174.68936312210545
761	MEAIAKYDFKATADDELSFKRGDILKVLNEECDQNWYKAELNGKDGFIPKNYIEMKPHPWFFGKIPRAKAEEMLSKQRHDGAFLIRESESAPGDFSLSVKFGNDVQHFKVLRDGAGKYFLWVVKFNSLNELVDYHRSTSVSRNQQIFLRDIEQVPQQPTKVQALFDFDPQEDGCLGFRRGDFIHVMDNSDPNWWKGACHGQTGMFPRNYVTPVNRNV	Y160K:E174C	0.0140056795948927	975.3645014481308	-119.4077631086111	-2.385909775556144	-4.0	Y2C:E16C	-133.30104477417453
762	MEAIAKYDFKATADDELSFKRGDILKVLNEECDQNWYKAELNGKDGFIPKNYIEMKPHPWFFGKIPRAKAEEMLSKQRHDGAFLIRESESAPGDFSLSVKFGNDVQHFKVLRDGAGKYFLWVVKFNSLNELVDYHRSTSVSRNQQIFLRDIEQVPQQPTKVQALFDFDPQGDGELGFRRGDFIHVMDNSDPNWWKGACHGQTGMFPRNYVTPVNRNV	Y160K:E171G	0.123653488838966	976.504104503053	-117.92597423493862	-2.2864910061076538	-3.0	Y2G:E13G	-146.0410070135535
763	MEAIAKYDFKATADDELSFKRGDILKVLNEECDQNWYKAELNGKDGFIPKNYIEMKPHPWFFGKIPRAKAEEMLSKQRHDGAFLIRESESAPGDFSLSVKFGNDVQHFKVLRDGAGKYFLWVVKFNSLNELVDYHRSTSVSRNQQIFLRDIEQVPQQPTKVQALFDFDPQWDGELGFRRGDFIHVMDNSDPNWWKGACHGQTGMFPRNYVTPVNRNV	Y160K:E171W	-0.409968162954462	973.2016732831408	-119.4345148652792	-2.3249379820742853	-4.0	Y2W:E13W	-37.57178840183626
764	MEAIAKYDFKATADDELSFKRGDILKVLNEECDQNWYKAELNGKDGFIPKNYIEMKPHPWFFGKIPRAKAEEMLSKQRHDGAFLIRESESAPGDFSLSVKFGNDVQHFKVLRDGAGKYFLWVVKFNSLNELVDYHRSTSVSRNQQIFLRDIEQVPQQPTKVQALFDFDPREDGELGFRRGDFIHVMDNSDPNWWKGACHGQTGMFPRNYVTPVNRNV	Y160K:Q170R	0.0489441722992113	976.1986745325848	-117.06352125108242	-2.3097567800748147	0.0	Y2R:Q12R	-70.11564139985236
765	MEAIAKYDFKATADDELSFKRGDILKVLNEECDQNWYKAELNGKDGFIPKNYIEMKPHPWFFGKIPRAKAEEMLSKQRHDGAFLIRESESAPGDFSLSVKFGNDVQHFKVLRDGAGKYFLWVVKFNSLNELVDYHRSTSVSRNQQIFLRDIEQVPQQPTKVQALFDFDPGEDGELGFRRGDFIHVMDNSDPNWWKGACHGQTGMFPRNYVTPVNRNV	Y160K:Q170G	-0.345336768357911	976.5421796243108	-118.99679265916348	-2.3293286339711337	-3.0	Y2G:Q12G	-163.33472404145394
766	MEAIAKYDFKATADDELSFKRGDILKVLNEECDQNWYKAELNGKDGFIPKNYIEMKPHPWFFGKIPRAKAEEMLSKQRHDGAFLIRESESAPGDFSLSVKFGNDVQHFKVLRDGAGKYFLWVVKFNSLNELVDYHRSTSVSRNQQIFLRDIEQVPQQPTKVQALFDFAPQEDGELGFRRGDFIHVMDNSDPNWWKGACHGQTGMFPRNYVTPVNRNV	Y160K:D168A	-0.1038865407154299	978.641956120352	-117.64875231683254	-2.305188712427172	-3.0	Y2A:D10A	-89.77684399947654
767	MEAIAKYDFKATADDELSFKRGDILKVLNEECDQNWYKAELNGKDGFIPKNYIEMKPHPWFFGKIPRAKAEEMLSKQRHDGAFLIRESESAPGDFSLSVKFGNDVQHFKVLRDGAGKYFLWVVKFNSLNELVDYHRSTSVSRNQQIFLRDIEQVPQQPTKVQALFDFGPQEDGELGFRRGDFIHVMDNSDPNWWKGACHGQTGMFPRNYVTPVNRNV	Y160K:D168G	-0.7916713017853059	977.1868892011162	-119.28826247155666	-2.320235947431144	-2.0	Y2G:D10G	-128.5386726127578
768	MEAIAKYDFKATADDELSFKRGDILKVLNEECDQNWYKAELNGKDGFIPKNYIEMKPHPWFFGKIPRAKAEEMLSKQRHDGAFLIRESESAPGDFSLSVKFGNDVQHFKVLRDGAGKYFLWVVKFNSLNELVDYHRSTSVSRNQQIFLRDIEQVPQQPTKVQALFDFFPQEDGELGFRRGDFIHVMDNSDPNWWKGACHGQTGMFPRNYVTPVNRNV	Y160K:D168F	0.0753062658505918	977.7936508756328	-118.08926020562647	-2.313533459679556	-5.0	Y2F:D10F	-59.81317341193687
769	MEAIAKYDFKATADDELSFKRGDILKVLNEECDQNWYKAELNGKDGFIPKNYIEMKPHPWFFGKIPRAKAEEMLSKQRHDGAFLIRESESAPGDFSLSVKFGNDVQHFKVLRDGAGKYFLWVVKFNSLNELVDYHRSTSVSRNQQIFLRDIEQVPQQPTKVQALFAFDPQEDGELGFRRGDFIHVMDNSDPNWWKGACHGQTGMFPRNYVTPVNRNV	Y160K:D166A	-1.05304947962096	972.9502191828296	-122.33549834787846	-2.379066596596928	-3.0	Y2A:D8A	-115.37904566272168
770	MEAIAKYDFKATADDELSFKRGDILKVLNEECDQNWYKAELNGKDGFIPKNYIEMKPHPWFFGKIPRAKAEEMLSKQRHDGAFLIRESESAPGDFSLSVKFGNDVQHFKVLRDGAGKYFLWVVKFNSLNELVDYHRSTSVSRNQQIFLRDIEQVPQQPTKVQALFGFDPQEDGELGFRRGDFIHVMDNSDPNWWKGACHGQTGMFPRNYVTPVNRNV	Y160K:D166G	-1.14954061988739	975.4998793534404	-122.5704307705164	-2.411072294590837	-2.0	Y2G:D8G	-151.60103758319286
771	MEAIAKYDFKATADDELSFKRGDILKVLNEECDQNWYKAELNGKDGFIPKNYIEMKPHPWFFGKIPRAKAEEMLSKQRHDGAFLIRESESAPGDFSLSVKFGNDVQHFKVLRDGAGKYFLWVVKFNSLNELVDYHRSTSVSRNQQIFLRDIEQVPQQPTKVQALFVFDPQEDGELGFRRGDFIHVMDNSDPNWWKGACHGQTGMFPRNYVTPVNRNV	Y160K:D166V	-1.40647262698076	972.8747933684176	-122.30541421473026	-2.3752583649198886	-4.0	Y2V:D8V	-130.88384588702587
772	MEAIAKYDFKATADDELSFKRGDILKVLNEECDQNWYKAELNGKDGFIPKNYIEMKPHPWFFGKIPRAKAEEMLSKQRHDGAFLIRESESAPGDFSLSVKFGNDVQHFKVLRDGAGKYFLWVVKFNSLNELVDYHRSTSVSRNQQIFLRDIEQVPQQPTKVQALFSFDPQEDGELGFRRGDFIHVMDNSDPNWWKGACHGQTGMFPRNYVTPVNRNV	Y160K:D166S	-0.8332556766990359	976.7729316461928	-122.1384525448084	-2.3591256869041315	-1.0	Y2S:D8S	-86.65417393191723
773	MEAIAKYDFKATADDELSFKRGDILKVLNEECDQNWYKAELNGKDGFIPKNYIEMKPHPWFFGKIPRAKAEEMLSKQRHDGAFLIRESESAPGDFSLSVKFGNDVQHFKVLRDGAGKYFLWVVKFNSLNELVDYHRSTSVSRNQQIFLRDIEQVPQQPTKVQALFFFDPQEDGELGFRRGDFIHVMDNSDPNWWKGACHGQTGMFPRNYVTPVNRNV	Y160K:D166F	-1.23833196789975	972.8567500219942	-122.43081142008305	-2.402368836483713	-5.0	Y2F:D8F	-114.30812066539197
774	MEAIAKYDFKATADDELSFKRGDILKVLNEECDQNWYKAELNGKDGFIPKNYIEMKPHPWFFGKIPRAKAEEMLSKQRHDGAFLIRESESAPGDFSLSVKFGNDVQHFKVLRDGAGKYFLWVVKFNSLNELVDYHRSTSVSRNQQIFLRDIEQVPQQPTTVQALFDFNPQEDGELGFRRGDFIHVMDNSDPNWWKGACHGQTGMFPRNYVTPVNRNV	Y160T:D168N	0.240401326672778	979.2385433321988	-117.69933496415617	-2.2608177055746816	1.0	Y2N:D10N	-69.19213697776328
775	MEAIAKYDFKATADDELSFKRGDILKVLNEECDQNWYKAELNGKDGFIPKNYIEMKPHPWFFGKIPRAKAEEMLSKQRHDGAFLIRESESAPGDFSLSVKFGNDVQHFKVLRDGAGKYFLWVVKFNSLNELVDYHRSTSVSRNQQIFLRDIEQVPQQPTTVQALFDFKPQEDGELGFRRGDFIHVMDNSDPNWWKGACHGQTGMFPRNYVTPVNRNV	Y160T:D168K	0.2334922766959569	979.1630952243804	-116.65844951570034	-2.2542375467591365	-1.0	Y2K:D10K	-66.35471887454518
776	MEAIAKYDFKATADDELSFKRGDILKVLNEECDQNWYKAELNGKDGFIPKNYIEMKPHPWFFGKIPRAKAEEMLSKQRHDGAFLIRESESAPGDFSLSVKFGNDVQHFKVLRDGAGKYFLWVVKFNSLNELVDYHRSTSVSRNQQIFLRDIEQVPQQPTTVQALFDFRPQEDGELGFRRGDFIHVMDNSDPNWWKGACHGQTGMFPRNYVTPVNRNV	Y160T:D168R	-0.0542333983052958	978.8348580643296	-117.247998341918	-2.246197199417373	-2.0	Y2R:D10R	-69.20251822337637
777	MEAIAKYDFKATADDELSFKRGDILKVLNEECDQNWYKAELNGKDGFIPKNYIEMKPHPWFFGKIPRAKAEEMLSKQRHDGAFLIRESESAPGDFSLSVKFGNDVQHFKVLRDGAGKYFLWVVKFNSLNELVDYHRSTSVSRNQQIFLRDIEQVPQQPTTVQALFDFEPQEDGELGFRRGDFIHVMDNSDPNWWKGACHGQTGMFPRNYVTPVNRNV	Y160T:D168E	-0.12897878297454	980.308608755885	-115.4817571491003	-2.260400545799126	1.0	Y2E:D10E	-71.40223381385336
778	MEAIAKYDFKATADDELSFKRGDILKVLNEECDQNWYKAELNGKDGFIPKNYIEMKPHPWFFGKIPRAKAEEMLSKQRHDGAFLIRESESAPGDFSLSVKFGNDVQHFKVLRDGAGKYFLWVVKFNSLNELVDYHRSTSVSRNQQIFLRDIEQVPQQPTTVQALFDFDPQEDGERGFRRGDFIHVMDNSDPNWWKGACHGQTGMFPRNYVTPVNRNV	Y160T:L175R	-1.33631330149388	973.0185646293952	-122.60339684784412	-2.406004824880826	-3.0	Y2R:L17R	-119.88575530069346
779	MEAIAKYDFKATADDELSFKRGDILKVLNEECDQNWYKAELNGKDGFIPKNYIEMKPHPWFFGKIPRAKAEEMLSKQRHDGAFLIRESESAPGDFSLSVKFGNDVQHFKVLRDGAGKYFLWVVKFNSLNELVDYHRSTSVSRNQQIFLRDIEQVPQQPTTVQALFDFDPQEDGELRFRRGDFIHVMDNSDPNWWKGACHGQTGMFPRNYVTPVNRNV	Y160T:G176R	-0.0393932000282598	977.7874903957428	-118.54246316850184	-2.251129150390625	-3.0	Y2R:G18R	-90.01427016881667
780	MEAIAKYDFKATADDELSFKRGDILKVLNEECDQNWYKAELNGKDGFIPKNYIEMKPHPWFFGKIPRAKAEEMLSKQRHDGAFLIRESESAPGDFSLSVKFGNDVQHFKVLRDGAGKYFLWVVKFNSLNELVDYHRSTSVSRNQQIFLRDIEQVPQQPTTVQALFDFDPQEDGELGNRRGDFIHVMDNSDPNWWKGACHGQTGMFPRNYVTPVNRNV	Y160T:F177N	-1.16765398051092	972.8901823421174	-122.37033423036335	-2.420943955243644	-3.0	Y2N:F19N	-112.79417682626257
781	MEAIAKYDFKATADDELSFKRGDILKVLNEECDQNWYKAELNGKDGFIPKNYIEMKPHPWFFGKIPRAKAEEMLSKQRHDGAFLIRESESAPGDFSLSVKFGNDVQHFKVLRDGAGKYFLWVVKFNSLNELVDYHRSTSVSRNQQIFLRDIEQVPQQPTTVQALFDFDPQEDGELGRRRGDFIHVMDNSDPNWWKGACHGQTGMFPRNYVTPVNRNV	Y160T:F177R	-1.23633526640273	975.4702915009192	-122.59462317079306	-2.4217581021583685	-3.0	Y2R:F19R	-130.29089628198156
782	MEAIAKYDFKATADDELSFKRGDILKVLNEECDQNWYKAELNGKDGFIPKNYIEMKPHPWFFGKIPRAKAEEMLSKQRHDGAFLIRESESAPGDFSLSVKFGNDVQHFKVLRDGAGKYFLWVVKFNSLNELVDYHRSTSVSRNQQIFLRDIEQVPQQPTTVQALFDFDPQEDGELGGRRGDFIHVMDNSDPNWWKGACHGQTGMFPRNYVTPVNRNV	Y160T:F177G	-1.1856974914105098	972.8901823421174	-122.64679058641195	-2.3918886346332098	-4.0	Y2G:F19G	-184.906765517974
783	MEAIAKYDFKATADDELSFKRGDILKVLNEECDQNWYKAELNGKDGFIPKNYIEMKPHPWFFGKIPRAKAEEMLSKQRHDGAFLIRESESAPGDFSLSVKFGNDVQHFKVLRDGAGKYFLWVVKFNSLNELVDYHRSTSVSRNQQIFLRDIEQVPQQPTTVQALFDFDPQEDGELGVRRGDFIHVMDNSDPNWWKGACHGQTGMFPRNYVTPVNRNV	Y160T:F177V	-1.2651849457183302	972.8901823421174	-121.76626452058554	-2.3340692035222457	-1.0	Y2V:F19V	-139.1344170186759
784	MEAIAKYDFKATADDELSFKRGDILKVLNEECDQNWYKAELNGKDGFIPKNYIEMKPHPWFFGKIPRAKAEEMLSKQRHDGAFLIRESESAPGDFSLSVKFGNDVQHFKVLRDGAGKYFLWVVKFNSLNELVDYHRSTSVSRNQQIFLRDIEQVPQQPTTVQALFDFDPQEDGELGSRRGDFIHVMDNSDPNWWKGACHGQTGMFPRNYVTPVNRNV	Y160T:F177S	-0.6815118934201309	972.8901823421174	-122.6730500087142	-2.4134547346729343	-3.0	Y2S:F19S	-143.13123393991003
785	MEAIAKYDFKATADDELSFKRGDILKVLNEECDQNWYKAELNGKDGFIPKNYIEMKPHPWFFGKIPRAKAEEMLSKQRHDGAFLIRESESAPGDFSLSVKFGNDVQHFKVLRDGAGKYFLWVVKFNSLNELVDYHRSTSVSRNQQIFLRDIEQVPQQPTTVQALFDFDPQEDGELGFRKGDFIHVMDNSDPNWWKGACHGQTGMFPRNYVTPVNRNV	Y160T:R179K	0.297824112757924	978.4508143382728	-116.21581058204174	-2.264857405323093	2.0	Y2K:R21K	-65.47734642104867
786	MEAIAKYDFKATADDELSFKRGDILKVLNEECDQNWYKAELNGKDGFIPKNYIEMKPHPWFFGKIPRAKAEEMLSKQRHDGAFLIRESESAPGDFSLSVKFGNDVQHFKVLRDGAGKYFLWVVKFNSLNELVDYHRSTSVSRNQQIFLRDIEQVPQQPTTVQALFDFDPQEDGELGFRSGDFIHVMDNSDPNWWKGACHGQTGMFPRNYVTPVNRNV	Y160T:R179S	0.0801070755597436	976.940797914268	-118.96006594598292	-2.3066848496259267	-2.0	Y2S:R21S	-119.29115505294567
787	MEAIAKYDFKATADDELSFKRGDILKVLNEECDQNWYKAELNGKDGFIPKNYIEMKPHPWFFGKIPRAKAEEMLSKQRHDGAFLIRESESAPGDFSLSVKFGNDVQHFKVLRDGAGKYFLWVVKFNSLNELVDYHRSTSVSRNQQIFLRDIEQVPQQPTTVQALFDFDPQEDGELGFRRTDFIHVMDNSDPNWWKGACHGQTGMFPRNYVTPVNRNV	Y160T:G180T	-1.13458470241078	972.9860030852968	-121.72651831805706	-2.36123915850106	-3.0	Y2T:G22T	-200.84627230179288
788	MEAIAKYDFKATADDELSFKRGDILKVLNEECDQNWYKAELNGKDGFIPKNYIEMKPHPWFFGKIPRAKAEEMLSKQRHDGAFLIRESESAPGDFSLSVKFGNDVQHFKVLRDGAGKYFLWVVKFNSLNELVDYHRSTSVSRNQQIFLRDIEQVPQQPTTVQALFDFDPQEDGELGFRRRDFIHVMDNSDPNWWKGACHGQTGMFPRNYVTPVNRNV	Y160T:G180R	-1.26827349308197	975.2924096998296	-120.56651060283184	-2.331903489969545	-3.0	Y2R:G22R	-194.27284481537325
789	MEAIAKYDFKATADDELSFKRGDILKVLNEECDQNWYKAELNGKDGFIPKNYIEMKPHPWFFGKIPRAKAEEMLSKQRHDGAFLIRESESAPGDFSLSVKFGNDVQHFKVLRDGAGKYFLWVVKFNSLNELVDYHRSTSVSRNQQIFLRDIEQVPQQPTTVQALFDFDPQEDGELGFRRGKFIHVMDNSDPNWWKGACHGQTGMFPRNYVTPVNRNV	Y160T:D181K	-1.15350411178022	975.5078438644496	-122.17508067190649	-2.3912314722093484	-1.0	Y2K:D23K	-199.16463987839205
790	MEAIAKYDFKATADDELSFKRGDILKVLNEECDQNWYKAELNGKDGFIPKNYIEMKPHPWFFGKIPRAKAEEMLSKQRHDGAFLIRESESAPGDFSLSVKFGNDVQHFKVLRDGAGKYFLWVVKFNSLNELVDYHRSTSVSRNQQIFLRDIEQVPQQPTTVQALFDFDPQEDGELGFRRGEFIHVMDNSDPNWWKGACHGQTGMFPRNYVTPVNRNV	Y160T:D181E	-0.100440763307959	978.525699133702	-118.7682669311762	-2.309356689453125	1.0	Y2E:D23E	-132.91164114487154
791	MEAIAKYDFKATADDELSFKRGDILKVLNEECDQNWYKAELNGKDGFIPKNYIEMKPHPWFFGKIPRAKAEEMLSKQRHDGAFLIRESESAPGDFSLSVKFGNDVQHFKVLRDGAGKYFLWVVKFNSLNELVDYHRSTSVSRNQQIFLRDIEQVPQQPTTVQALFDFDPQEDGELGFRRGDFIHGMDNSDPNWWKGACHGQTGMFPRNYVTPVNRNV	Y160T:V185G	-0.8299307366968102	972.9558501476586	-122.0021635144949	-2.320778798248808	-4.0	Y2G:V27G	-233.16621488204183
792	MEAIAKYDFKATADDELSFKRGDILKVLNEECDQNWYKAELNGKDGFIPKNYIEMKPHPWFFGKIPRAKAEEMLSKQRHDGAFLIRESESAPGDFSLSVKFGNDVQHFKVLRDGAGKYFLWVVKFNSLNELVDYHRSTSVSRNQQIFLRDIEQVPQQPTTVQALFDFDPQEDGELGFRRGDFIHVKDNSDPNWWKGACHGQTGMFPRNYVTPVNRNV	Y160T:M186K	-0.0836380210774813	976.7483996367946	-117.73908458650112	-2.2944364386089777	-2.0	Y2K:M28K	-86.07116195840626
793	MEAIAKYDFKATADDELSFKRGDILKVLNEECDQNWYKAELNGKDGFIPKNYIEMKPHPWFFGKIPRAKAEEMLSKQRHDGAFLIRESESAPGDFSLSVKFGNDVQHFKVLRDGAGKYFLWVVKFNSLNELVDYHRSTSVSRNQQIFLRDIEQVPQQPTTVQALFDFDPQEDGELGFRRGDFIHVRDNSDPNWWKGACHGQTGMFPRNYVTPVNRNV	Y160T:M186R	-0.382817295456169	978.9800992031204	-118.2302011102438	-2.300348831435381	-2.0	Y2R:M28R	-85.73654548806934
794	MEAIAKYDFKATADDELSFKRGDILKVLNEECDQNWYKAELNGKDGFIPKNYIEMKPHPWFFGKIPRAKAEEMLSKQRHDGAFLIRESESAPGDFSLSVKFGNDVQHFKVLRDGAGKYFLWVVKFNSLNELVDYHRSTSVSRNQQIFLRDIEQVPQQPTTVQALFDFDPQEDGELGFRRGDFIHVMDNSDPNMWKGACHGQTGMFPRNYVTPVNRNV	Y160T:W193M	0.0953710378917186	972.9275808859612	-117.803422793746	-2.2638873084116797	-3.0	Y2M:W35M	-141.0873707057236
795	MEAIAKYDFKATADDELSFKRGDILKVLNEECDQNWYKAELNGKDGFIPKNYIEMKPHPWFFGKIPRAKAEEMLSKQRHDGAFLIRESESAPGDFSLSVKFGNDVQHFKVLRDGAGKYFLWVVKFNSLNELVDYHRSTSVSRNQQIFLRDIEQVPQQPTTVQALFDFDPQEDGELGFRRGDFIHVMDNSDPNPWKGACHGQTGMFPRNYVTPVNRNV	Y160T:W193P	-1.23003839428151	972.9275808859612	-120.15136824548244	-2.4190324686341365	-4.0	Y2P:W35P	-339.31547176849824
796	MEAIAKYDFKATADDELSFKRGDILKVLNEECDQNWYKAELNGKDGFIPKNYIEMKPHPWFFGKIPRAKAEEMLSKQRHDGAFLIRESESAPGDFSLSVKFGNDVQHFKVLRDGAGKYFLWVVKFNSLNELVDYHRSTSVSRNQQIFLRDIEQVPQQPTTVQALFDFDPQEDGELGFRRGDFIHVMDNSDPNGWKGACHGQTGMFPRNYVTPVNRNV	Y160T:W193G	-0.9698286032504608	973.1054744181256	-119.72186051309107	-2.360784756935249	-3.0	Y2G:W35G	-247.40928690445404
797	MEAIAKYDFKATADDELSFKRGDILKVLNEECDQNWYKAELNGKDGFIPKNYIEMKPHPWFFGKIPRAKAEEMLSKQRHDGAFLIRESESAPGDFSLSVKFGNDVQHFKVLRDGAGKYFLWVVKFNSLNELVDYHRSTSVSRNQQIFLRDIEQVPQQPTTVQALFDFDPQEDGELGFRRGDFIHVMDNSDPNCWKGACHGQTGMFPRNYVTPVNRNV	Y160T:W193C	-0.4051684797869639	976.300107494143	-119.02791176736356	-2.3228263208421613	-6.0	Y2C:W35C	-169.9541308642624
798	MEAIAKYDFKATADDELSFKRGDILKVLNEECDQNWYKAELNGKDGFIPKNYIEMKPHPWFFGKIPRAKAEEMLSKQRHDGAFLIRESESAPGDFSLSVKFGNDVQHFKVLRDGAGKYFLWVVKFNSLNELVDYHRSTSVSRNQQIFLRDIEQVPQQPTTVQALFDFDPQEDGELGFRRGDFIHVMDNSDPNWEKGACHGQTGMFPRNYVTPVNRNV	Y160T:W194E	-1.07709651870434	972.8559517448753	-121.24260930716991	-2.3096202268438826	-4.0	Y2E:W36E	-224.46552245628817
799	MEAIAKYDFKATADDELSFKRGDILKVLNEECDQNWYKAELNGKDGFIPKNYIEMKPHPWFFGKIPRAKAEEMLSKQRHDGAFLIRESESAPGDFSLSVKFGNDVQHFKVLRDGAGKYFLWVVKFNSLNELVDYHRSTSVSRNQQIFLRDIEQVPQQPTTVQALFDFDPQEDGELGFRRGDFIHVMDNSDPNWWKGALHGQTGMFPRNYVTPVNRNV	Y160T:C198L	-0.108274841216752	979.0883174076852	-119.84730730950832	-2.32291140798795	-3.0	Y2L:C40L	-101.81139229636872
800	MEAIAKYDFKATADDELSFKRGDILKVLNEECDQNWYKAELNGKDGFIPKNYIEMKPHPWFFGKIPRAKAEEMLSKQRHDGAFLIRESESAPGDFSLSVKFGNDVQHFKVLRDGAGKYFLWVVKFNSLNELVDYHRSTSVSRNQQIFLRDIEQVPQQPTTVQALFDFDPQEDGELGFRRGDFIHVMDNSDPNWWKGAGHGQTGMFPRNYVTPVNRNV	Y160T:C198G	-1.07102919179709	973.8479173925108	-121.50186596810818	-2.325900837526483	-4.0	Y2G:C40G	-135.091421211774
801	MEAIAKYDFKATADDELSFKRGDILKVLNEECDQNWYKAELNGKDGFIPKNYIEMKPHPWFFGKIPRAKAEEMLSKQRHDGAFLIRESESAPGDFSLSVKFGNDVQHFKVLRDGAGKYFLWVVKFNSLNELVDYHRSTSVSRNQQIFLRDIEQVPQQPTTVQALFDFDPQEDGELGFRRGDFIHVMDNSDPNWWKGAVHGQTGMFPRNYVTPVNRNV	Y160T:C198V	0.1853851216655	978.5159491653732	-117.2880053371191	-2.261149519580906	-2.0	Y2V:C40V	-85.40112933021273
802	MEAIAKYDFKATADDELSFKRGDILKVLNEECDQNWYKAELNGKDGFIPKNYIEMKPHPWFFGKIPRAKAEEMLSKQRHDGAFLIRESESAPGDFSLSVKFGNDVQHFKVLRDGAGKYFLWVVKFNSLNELVDYHRSTSVSRNQQIFLRDIEQVPQQPTTVQALFDFDPQEDGELGFRRGDFIHVMDNSDPNWWKGACRGQTGMFPRNYVTPVNRNV	Y160T:H199R	0.162257847225711	979.0750645163872	-117.74261270463468	-2.243459669210143	-1.0	Y2R:H41R	-66.29090582234213
803	MEAIAKYDFKATADDELSFKRGDILKVLNEECDQNWYKAELNGKDGFIPKNYIEMKPHPWFFGKIPRAKAEEMLSKQRHDGAFLIRESESAPGDFSLSVKFGNDVQHFKVLRDGAGKYFLWVVKFNSLNELVDYHRSTSVSRNQQIFLRDIEQVPQQPTTVQALFDFDPQEDGELGFRRGDFIHVMDNSDPNWWKGACHKQTGMFPRNYVTPVNRNV	Y160T:G200K	-0.314872698404983	976.1022218579336	-118.8848880380392	-2.3170233257746293	-3.0	Y2K:G42K	-94.68416945627821
804	MEAIAKYDFKATADDELSFKRGDILKVLNEECDQNWYKAELNGKDGFIPKNYIEMKPHPWFFGKIPRAKAEEMLSKQRHDGAFLIRESESAPGDFSLSVKFGNDVQHFKVLRDGAGKYFLWVVKFNSLNELVDYHRSTSVSRNQQIFLRDIEQVPQQPTTVQALFDFDPQEDGELGFRRGDFIHVMDNSDPNWWKGACHRQTGMFPRNYVTPVNRNV	Y160T:G200R	-0.545953379267571	976.7610604443043	-119.11539183557034	-2.316805306127516	-3.0	Y2R:G42R	-93.58419673136368
805	MEAIAKYDFKATADDELSFKRGDILKVLNEECDQNWYKAELNGKDGFIPKNYIEMKPHPWFFGKIPRAKAEEMLSKQRHDGAFLIRESESAPGDFSLSVKFGNDVQHFKVLRDGAGKYFLWVVKFNSLNELVDYHRSTSVSRNQQIFLRDIEQVPQQPTTVQALFDFDPQEDGELGFRRGDFIHVMDNSDPNWWKGACHPQTGMFPRNYVTPVNRNV	Y160T:G200P	-1.05478492824429	975.699798960225	-121.27669678628445	-2.43864311606197	-3.0	Y2P:G42P	-184.84950010470044
806	MEAIAKYDFKATADDELSFKRGDILKVLNEECDQNWYKAELNGKDGFIPKNYIEMKPHPWFFGKIPRAKAEEMLSKQRHDGAFLIRESESAPGDFSLSVKFGNDVQHFKVLRDGAGKYFLWVVKFNSLNELVDYHRSTSVSRNQQIFLRDIEQVPQQPTTVQALFDFDPQEDGELGFRRGDFIHVMDNSDPNWWKGACHEQTGMFPRNYVTPVNRNV	Y160T:G200E	-0.2355712035075539	977.5143445565928	-119.1555305570364	-2.31263112213652	-3.0	Y2E:G42E	-100.45253202608717
807	MEAIAKYDFKATADDELSFKRGDILKVLNEECDQNWYKAELNGKDGFIPKNYIEMKPHPWFFGKIPRAKAEEMLSKQRHDGAFLIRESESAPGDFSLSVKFGNDVQHFKVLRDGAGKYFLWVVKFNSLNELVDYHRSTSVSRNQQIFLRDIEQVPQQPTTVQALFDFDPQEDGELGFRRGDFIHVMDNSDPNWWKGACHAQTGMFPRNYVTPVNRNV	Y160T:G200A	-0.8373462548631121	977.480135711886	-119.72006665170191	-2.3308247711698886	-1.0	Y2A:G42A	-112.09591381243361
808	MEAIAKYDFKATADDELSFKRGDILKVLNEECDQNWYKAELNGKDGFIPKNYIEMKPHPWFFGKIPRAKAEEMLSKQRHDGAFLIRESESAPGDFSLSVKFGNDVQHFKVLRDGAGKYFLWVVKFNSLNELVDYHRSTSVSRNQQIFLRDIEQVPQQPTTVQALFDFDPQEDGELGFRRGDFIHVMDNSDPNWWKGACHGKTGMFPRNYVTPVNRNV	Y160T:Q201K	0.191916372019515	979.0615779055016	-116.07284234464169	-2.257667153568592	0.0	Y2K:Q43K	-65.47841650228769
809	MEAIAKYDFKATADDELSFKRGDILKVLNEECDQNWYKAELNGKDGFIPKNYIEMKPHPWFFGKIPRAKAEEMLSKQRHDGAFLIRESESAPGDFSLSVKFGNDVQHFKVLRDGAGKYFLWVVKFNSLNELVDYHRSTSVSRNQQIFLRDIEQVPQQPTTVQALFDFDPQEDGELGFRRGDFIHVMDNSDPNWWKGACHGTTGMFPRNYVTPVNRNV	Y160T:Q201T	-0.0623213408102526	977.0638330075826	-117.86157856881618	-2.2891900014069124	-2.0	Y2T:Q43T	-86.50029669981271
810	MEAIAKYDFKATADDELSFKRGDILKVLNEECDQNWYKAELNGKDGFIPKNYIEMKPHPWFFGKIPRAKAEEMLSKQRHDGAFLIRESESAPGDFSLSVKFGNDVQHFKVLRDGAGKYFLWVVKFNSLNELVDYHRSTSVSRNQQIFLRDIEQVPQQPTTVQALFDFDPQEDGELGFRRGDFIHVMDNSDPNWWKGACHGSTGMFPRNYVTPVNRNV	Y160T:Q201S	-0.242354621500958	977.4033039572596	-117.99797140061855	-2.297994064072431	-1.0	Y2S:Q43S	-88.08799730520516
811	MEAIAKYDFKATADDELSFKRGDILKVLNEECDQNWYKAELNGKDGFIPKNYIEMKPHPWFFGKIPRAKAEEMLSKQRHDGAFLIRESESAPGDFSLSVKFGNDVQHFKVLRDGAGKYFLWVVKFNSLNELVDYHRSTSVSRNQQIFLRDIEQVPQQPTTVQALFDFDPQEDGELGFRRGDFIHVMDNSDPNWWKGACHGRTGMFPRNYVTPVNRNV	Y160T:Q201R	0.193676690537408	979.406022655131	-116.4255488961935	-2.262442637298067	0.0	Y2R:Q43R	-68.12921954374583
812	MEAIAKYDFKATADDELSFKRGDILKVLNEECDQNWYKAELNGKDGFIPKNYIEMKPHPWFFGKIPRAKAEEMLSKQRHDGAFLIRESESAPGDFSLSVKFGNDVQHFKVLRDGAGKYFLWVVKFNSLNELVDYHRSTSVSRNQQIFLRDIEQVPQQPTTVQALFDFDPQEDGELGFRRGDFIHVMDNSDPNWWKGACHGITGMFPRNYVTPVNRNV	Y160T:Q201I	-0.129572281654215	976.5211938937072	-119.1918014138937	-2.2957898156117587	-3.0	Y2I:Q43I	-107.02940264921457
813	MEAIAKYDFKATADDELSFKRGDILKVLNEECDQNWYKAELNGKDGFIPKNYIEMKPHPWFFGKIPRAKAEEMLSKQRHDGAFLIRESESAPGDFSLSVKFGNDVQHFKVLRDGAGKYFLWVVKFNSLNELVDYHRSTSVSRNQQIFLRDIEQVPQQPTTVQALFDFDPQEDGELGFRRGDFIHVMDNSDPNWWKGACHGMTGMFPRNYVTPVNRNV	Y160T:Q201M	-0.093976659715633	977.101410193703	-119.22440753877164	-2.2991658873477223	-1.0	Y2M:Q43M	-79.78786665182383
814	MEAIAKYDFKATADDELSFKRGDILKVLNEECDQNWYKAELNGKDGFIPKNYIEMKPHPWFFGKIPRAKAEEMLSKQRHDGAFLIRESESAPGDFSLSVKFGNDVQHFKVLRDGAGKYFLWVVKFNSLNELVDYHRSTSVSRNQQIFLRDIEQVPQQPTTVQALFDFDPQEDGELGFRRGDFIHVMDNSDPNWWKGACHGQKGMFPRNYVTPVNRNV	Y160T:T202K	-0.0043179930932039	978.4194378196617	-118.31131611764432	-2.2955865375066207	-2.0	Y2K:T44K	-77.50278275812929
815	MEAIAKYDFKATADDELSFKRGDILKVLNEECDQNWYKAELNGKDGFIPKNYIEMKPHPWFFGKIPRAKAEEMLSKQRHDGAFLIRESESAPGDFSLSVKFGNDVQHFKVLRDGAGKYFLWVVKFNSLNELVDYHRSTSVSRNQQIFLRDIEQVPQQPTTVQALFDFDPQEDGELGFRRGDFIHVMDNSDPNWWKGACHGQTNMFPRNYVTPVNRNV	Y160T:G203N	-0.9546855507298092	971.5093199114	-122.69639031589033	-2.4337127168299797	-1.0	Y2N:G45N	-118.23114702713474
816	MEAIAKYDFKATADDELSFKRGDILKVLNEECDQNWYKAELNGKDGFIPKNYIEMKPHPWFFGKIPRAKAEEMLSKQRHDGAFLIRESESAPGDFSLSVKFGNDVQHFKVLRDGAGKYFLWVVKFNSLNELVDYHRSTSVSRNQQIFLRDIEQVPQQPTTVQALFDFDPQEDGELGFRRGDFIHVMDNSDPNWWKGACHGQTKMFPRNYVTPVNRNV	Y160T:G203K	-0.901671670967469	971.5093199114	-122.79513327777386	-2.4494631492485435	-3.0	Y2K:G45K	-133.92159578812104
817	MEAIAKYDFKATADDELSFKRGDILKVLNEECDQNWYKAELNGKDGFIPKNYIEMKPHPWFFGKIPRAKAEEMLSKQRHDGAFLIRESESAPGDFSLSVKFGNDVQHFKVLRDGAGKYFLWVVKFNSLNELVDYHRSTSVSRNQQIFLRDIEQVPQQPTTVQALFDFDPQEDGELGFRRGDFIHVMDNSDPNWWKGACHGQTTMFPRNYVTPVNRNV	Y160T:G203T	-1.10370075761118	971.5093199114	-122.71572415530682	-2.46220035876258	-3.0	Y2T:G45T	-146.54605333816988
818	MEAIAKYDFKATADDELSFKRGDILKVLNEECDQNWYKAELNGKDGFIPKNYIEMKPHPWFFGKIPRAKAEEMLSKQRHDGAFLIRESESAPGDFSLSVKFGNDVQHFKVLRDGAGKYFLWVVKFNSLNELVDYHRSTSVSRNQQIFLRDIEQVPQQPTTVQALFDFDPQEDGELGFRRGDFIHVMDNSDPNWWKGACHGQTSMFPRNYVTPVNRNV	Y160T:G203S	-0.8406752709740258	971.5093199114	-122.721442386508	-2.4168768413996293	-1.0	Y2S:G45S	-134.54876406204684
819	MEAIAKYDFKATADDELSFKRGDILKVLNEECDQNWYKAELNGKDGFIPKNYIEMKPHPWFFGKIPRAKAEEMLSKQRHDGAFLIRESESAPGDFSLSVKFGNDVQHFKVLRDGAGKYFLWVVKFNSLNELVDYHRSTSVSRNQQIFLRDIEQVPQQPTTVQALFDFDPQEDGELGFRRGDFIHVMDNSDPNWWKGACHGQTRMFPRNYVTPVNRNV	Y160T:G203R	-1.02964147564827	971.5093199114	-122.79279820621014	-2.4425721249337924	-3.0	Y2R:G45R	-124.51010849487766
820	MEAIAKYDFKATADDELSFKRGDILKVLNEECDQNWYKAELNGKDGFIPKNYIEMKPHPWFFGKIPRAKAEEMLSKQRHDGAFLIRESESAPGDFSLSVKFGNDVQHFKVLRDGAGKYFLWVVKFNSLNELVDYHRSTSVSRNQQIFLRDIEQVPQQPTTVQALFDFDPQEDGELGFRRGDFIHVMDNSDPNWWKGACHGQTIMFPRNYVTPVNRNV	Y160T:G203I	-1.09347088280125	971.5093199114	-122.67492072284222	-2.497017811920683	-5.0	Y2I:G45I	-179.7665355921982
821	MEAIAKYDFKATADDELSFKRGDILKVLNEECDQNWYKAELNGKDGFIPKNYIEMKPHPWFFGKIPRAKAEEMLSKQRHDGAFLIRESESAPGDFSLSVKFGNDVQHFKVLRDGAGKYFLWVVKFNSLNELVDYHRSTSVSRNQQIFLRDIEQVPQQPTTVQALFDFDPQEDGELGFRRGDFIHVMDNSDPNWWKGACHGQTMMFPRNYVTPVNRNV	Y160T:G203M	-0.9903183252690458	971.5093199114	-122.77722661197186	-2.46506073515294	-3.0	Y2M:G45M	-132.33638126862033
822	MEAIAKYDFKATADDELSFKRGDILKVLNEECDQNWYKAELNGKDGFIPKNYIEMKPHPWFFGKIPRAKAEEMLSKQRHDGAFLIRESESAPGDFSLSVKFGNDVQHFKVLRDGAGKYFLWVVKFNSLNELVDYHRSTSVSRNQQIFLRDIEQVPQQPTTVQALFDFDPQEDGELGFRRGDFIHVMDNSDPNWWKGACHGQTQMFPRNYVTPVNRNV	Y160T:G203Q	-1.0078555158826998	971.5093199114	-122.8159634321928	-2.4608270677469544	-3.0	Y2Q:G45Q	-138.16499741089328
823	MEAIAKYDFKATADDELSFKRGDILKVLNEECDQNWYKAELNGKDGFIPKNYIEMKPHPWFFGKIPRAKAEEMLSKQRHDGAFLIRESESAPGDFSLSVKFGNDVQHFKVLRDGAGKYFLWVVKFNSLNELVDYHRSTSVSRNQQIFLRDIEQVPQQPTTVQALFDFDPQEDGELGFRRGDFIHVMDNSDPNWWKGACHGQTLMFPRNYVTPVNRNV	Y160T:G203L	-0.765516149656049	971.5093199114	-122.66305796802044	-2.462990970934852	-4.0	Y2L:G45L	-135.78434298050388
824	MEAIAKYDFKATADDELSFKRGDILKVLNEECDQNWYKAELNGKDGFIPKNYIEMKPHPWFFGKIPRAKAEEMLSKQRHDGAFLIRESESAPGDFSLSVKFGNDVQHFKVLRDGAGKYFLWVVKFNSLNELVDYHRSTSVSRNQQIFLRDIEQVPQQPTTVQALFDFDPQEDGELGFRRGDFIHVMDNSDPNWWKGACHGQTDMFPRNYVTPVNRNV	Y160T:G203D	-0.729747087617721	971.5093199114	-122.78224627673626	-2.428058688923464	-2.0	Y2D:G45D	-144.48441631805878
825	MEAIAKYDFKATADDELSFKRGDILKVLNEECDQNWYKAELNGKDGFIPKNYIEMKPHPWFFGKIPRAKAEEMLSKQRHDGAFLIRESESAPGDFSLSVKFGNDVQHFKVLRDGAGKYFLWVVKFNSLNELVDYHRSTSVSRNQQIFLRDIEQVPQQPTTVQALFDFDPQEDGELGFRRGDFIHVMDNSDPNWWKGACHGQTEMFPRNYVTPVNRNV	Y160T:G203E	-0.952678155401998	971.5093199114	-122.78724925220013	-2.4661141088453387	-3.0	Y2E:G45E	-144.09055130493624
826	MEAIAKYDFKATADDELSFKRGDILKVLNEECDQNWYKAELNGKDGFIPKNYIEMKPHPWFFGKIPRAKAEEMLSKQRHDGAFLIRESESAPGDFSLSVKFGNDVQHFKVLRDGAGKYFLWVVKFNSLNELVDYHRSTSVSRNQQIFLRDIEQVPQQPTTVQALFDFDPQEDGELGFRRGDFIHVMDNSDPNWWKGACHGQTAMFPRNYVTPVNRNV	Y160T:G203A	-0.818885436399609	971.5333631708488	-122.75264231860638	-2.3942917645987816	-1.0	Y2A:G45A	-142.57556040298923
827	MEAIAKYDFKATADDELSFKRGDILKVLNEECDQNWYKAELNGKDGFIPKNYIEMKPHPWFFGKIPRAKAEEMLSKQRHDGAFLIRESESAPGDFSLSVKFGNDVQHFKVLRDGAGKYFLWVVKFNSLNELVDYHRSTSVSRNQQIFLRDIEQVPQQPTTVQALFDFDPQEDGELGFRRGDFIHVMDNSDPNWWKGACHGQTGRFPRNYVTPVNRNV	Y160T:M204R	0.324211434284177	974.1321028261618	-116.31104789674282	-2.258286815578655	-2.0	Y2R:M46R	-88.82879297460477
828	MEAIAKYDFKATADDELSFKRGDILKVLNEECDQNWYKAELNGKDGFIPKNYIEMKPHPWFFGKIPRAKAEEMLSKQRHDGAFLIRESESAPGDFSLSVKFGNDVQHFKVLRDGAGKYFLWVVKFNSLNELVDYHRSTSVSRNQQIFLRDIEQVPQQPTTVQALFDFDPQEDGELGFRRGDFIHVMDNSDPNWWKGACHGQTGMRPRNYVTPVNRNV	Y160T:F205R	-1.01627806162719	972.6119391403238	-121.03663085401058	-2.390441377284163	-3.0	Y2R:F47R	-207.44002488675514
829	MEAIAKYDFKATADDELSFKRGDILKVLNEECDQNWYKAELNGKDGFIPKNYIEMKPHPWFFGKIPRAKAEEMLSKQRHDGAFLIRESESAPGDFSLSVKFGNDVQHFKVLRDGAGKYFLWVVKFNSLNELVDYHRSTSVSRNQQIFLRDIEQVPQQPTTVQALFDFDPQEDGELGFRRGDFIHVMDNSDPNWWKGACHGQTGMMPRNYVTPVNRNV	Y160T:F205M	-1.1565910579886698	972.6298769804248	-120.86754773557186	-2.336283279677569	-1.0	Y2M:F47M	-130.52214883389868
830	MEAIAKYDFKATADDELSFKRGDILKVLNEECDQNWYKAELNGKDGFIPKNYIEMKPHPWFFGKIPRAKAEEMLSKQRHDGAFLIRESESAPGDFSLSVKFGNDVQHFKVLRDGAGKYFLWVVKFNSLNELVDYHRSTSVSRNQQIFLRDIEQVPQQPTTVQALFDFDPQEDGELGFRRGDFIHVMDNSDPNWWKGACHGQTGMQPRNYVTPVNRNV	Y160T:F205Q	-1.35585099367365	972.6119391403238	-121.0796644538641	-2.390361203985699	-5.0	Y2Q:F47Q	-200.20144008222027
831	MEAIAKYDFKATADDELSFKRGDILKVLNEECDQNWYKAELNGKDGFIPKNYIEMKPHPWFFGKIPRAKAEEMLSKQRHDGAFLIRESESAPGDFSLSVKFGNDVQHFKVLRDGAGKYFLWVVKFNSLNELVDYHRSTSVSRNQQIFLRDIEQVPQQPTTVQALFDFDPQEDGELGFRRGDFIHVMDNSDPNWWKGACHGQTGMEPRNYVTPVNRNV	Y160T:F205E	-0.73908128997718	972.6119391403238	-121.14617942273615	-2.4115057476496293	-4.0	Y2E:F47E	-222.6067671162168
832	MEAIAKYDFKATADDELSFKRGDILKVLNEECDQNWYKAELNGKDGFIPKNYIEMKPHPWFFGKIPRAKAEEMLSKQRHDGAFLIRESESAPGDFSLSVKFGNDVQHFKVLRDGAGKYFLWVVKFNSLNELVDYHRSTSVSRNQQIFLRDIEQVPQQPTTVQALFDFDPQEDGELGFRRGDFIHVMDNSDPNWWKGACHGQTGMAPRNYVTPVNRNV	Y160T:F205A	-0.914753306825632	972.6119391403238	-118.2086436599493	-2.3204943123510327	-3.0	Y2A:F47A	-189.50700677457252
833	MEAIAKYDFKATADDELSFKRGDILKVLNEECDQNWYKAELNGKDGFIPKNYIEMKPHPWFFGKIPRAKAEEMLSKQRHDGAFLIRESESAPGDFSLSVKFGNDVQHFKVLRDGAGKYFLWVVKFNSLNELVDYHRSTSVSRNQQIFLRDIEQVPQQPTTVQALFDFDPQEDGELGFRRGDFIHVMDNSDPNWWKGACHGQTGMGPRNYVTPVNRNV	Y160T:F205G	-0.685588577108309	972.6119391403238	-121.05397437512876	-2.360891309835143	-4.0	Y2G:F47G	-252.1348522526304
834	MEAIAKYDFKATADDELSFKRGDILKVLNEECDQNWYKAELNGKDGFIPKNYIEMKPHPWFFGKIPRAKAEEMLSKQRHDGAFLIRESESAPGDFSLSVKFGNDVQHFKVLRDGAGKYFLWVVKFNSLNELVDYHRSTSVSRNQQIFLRDIEQVPQQPTTVQALFDFDPQEDGELGFRRGDFIHVMDNSDPNWWKGACHGQTGMVPRNYVTPVNRNV	Y160T:F205V	-0.871170995899108	976.409522258663	-116.98608587682249	-2.2890531895524364	-1.0	Y2V:F47V	-190.23450511517922
835	MEAIAKYDFKATADDELSFKRGDILKVLNEECDQNWYKAELNGKDGFIPKNYIEMKPHPWFFGKIPRAKAEEMLSKQRHDGAFLIRESESAPGDFSLSVKFGNDVQHFKVLRDGAGKYFLWVVKFNSLNELVDYHRSTSVSRNQQIFLRDIEQVPQQPTTVQALFDFDPQEDGELGFRRGDFIHVMDNSDPNWWKGACHGQTGMSPRNYVTPVNRNV	Y160T:F205S	-1.0678243299683	972.6119391403238	-120.97817872464655	-2.37646484375	-3.0	Y2S:F47S	-202.9604991299192
836	MEAIAKYDFKATADDELSFKRGDILKVLNEECDQNWYKAELNGKDGFIPKNYIEMKPHPWFFGKIPRAKAEEMLSKQRHDGAFLIRESESAPGDFSLSVKFGNDVQHFKVLRDGAGKYFLWVVKFNSLNELVDYHRSTSVSRNQQIFLRDIEQVPQQPTTVQALFDFDPQEDGELGFRRGDFIHVMDNSDPNWWKGACHGQTGMWPRNYVTPVNRNV	Y160T:F205W	-0.750430906696787	972.6119391403238	-120.53241799771786	-2.357655412059719	0.0	Y2W:F47W	-32.17995434823433
837	MEAIAKYDFKATADDELSFKRGDILKVLNEECDQNWYKAELNGKDGFIPKNYIEMKPHPWFFGKIPRAKAEEMLSKQRHDGAFLIRESESAPGDFSLSVKFGNDVQHFKVLRDGAGKYFLWVVKFNSLNELVDYHRSTSVSRNQQIFLRDIEQVPQQPTTVQALFDFDPQEDGELGFRRGDFIHVMDNSDPNWWKGACHGQTGMLPRNYVTPVNRNV	Y160T:F205L	-0.852583164107463	976.3911299873372	-120.54624627530576	-2.304288443872484	0.0	Y2L:F47L	-135.1201353413145
838	MEAIAKYDFKATADDELSFKRGDILKVLNEECDQNWYKAELNGKDGFIPKNYIEMKPHPWFFGKIPRAKAEEMLSKQRHDGAFLIRESESAPGDFSLSVKFGNDVQHFKVLRDGAGKYFLWVVKFNSLNELVDYHRSTSVSRNQQIFLRDIEQVPQQPTTVQALFDFDPQEDGELGFRRGDFIHVMDNSDPNWWKGACHGQTGMFNRNYVTPVNRNV	Y160T:P206N	-0.0628599102822856	972.187292078781	-121.72398295998572	-2.3745401673397777	-3.0	Y2N:P48N	-178.13595039856418
839	MEAIAKYDFKATADDELSFKRGDILKVLNEECDQNWYKAELNGKDGFIPKNYIEMKPHPWFFGKIPRAKAEEMLSKQRHDGAFLIRESESAPGDFSLSVKFGNDVQHFKVLRDGAGKYFLWVVKFNSLNELVDYHRSTSVSRNQQIFLRDIEQVPQQPTTVQALFDFDPQEDGELGFRRGDFIHVMDNSDPNWWKGACHGQTGMFPKNYVTPVNRNV	Y160T:R207K	0.210458585798231	978.059598972476	-117.4770386070013	-2.2807824086334745	2.0	Y2K:R49K	-67.47899852104472
840	MEAIAKYDFKATADDELSFKRGDILKVLNEECDQNWYKAELNGKDGFIPKNYIEMKPHPWFFGKIPRAKAEEMLSKQRHDGAFLIRESESAPGDFSLSVKFGNDVQHFKVLRDGAGKYFLWVVKFNSLNELVDYHRSTSVSRNQQIFLRDIEQVPQQPTTVQALFDFDPQEDGELGFRRGDFIHVMDNSDPNWWKGACHGQTGMFPSNYVTPVNRNV	Y160T:R207S	0.287830542317406	980.1248849763732	-116.71264170110226	-2.27168403237553	-2.0	Y2S:R49S	-84.02482047386455
841	MEAIAKYDFKATADDELSFKRGDILKVLNEECDQNWYKAELNGKDGFIPKNYIEMKPHPWFFGKIPRAKAEEMLSKQRHDGAFLIRESESAPGDFSLSVKFGNDVQHFKVLRDGAGKYFLWVVKFNSLNELVDYHRSTSVSRNQQIFLRDIEQVPQQPTTVQALFDFDPQEDGELGFRRGDFIHVMDNSDPNWWKGACHGQTGMFPPNYVTPVNRNV	Y160T:R207P	-0.1053274238492869	977.5890762820408	-121.21808837354185	-2.4456549175715043	-3.0	Y2P:R49P	-177.0596435577421
842	MEAIAKYDFKATADDELSFKRGDILKVLNEECDQNWYKAELNGKDGFIPKNYIEMKPHPWFFGKIPRAKAEEMLSKQRHDGAFLIRESESAPGDFSLSVKFGNDVQHFKVLRDGAGKYFLWVVKFNSLNELVDYHRSTSVSRNQQIFLRDIEQVPQQPTTVQALFDFDPQEDGELGFRRGDFIHVMDNSDPNWWKGACHGQTGMFPRKYVTPVNRNV	Y160T:N208K	0.305468594996096	977.099660459474	-118.4924458116293	-2.2921008093882413	-1.0	Y2K:N50K	-102.09699719343118
843	MEAIAKYDFKATADDELSFKRGDILKVLNEECDQNWYKAELNGKDGFIPKNYIEMKPHPWFFGKIPRAKAEEMLSKQRHDGAFLIRESESAPGDFSLSVKFGNDVQHFKVLRDGAGKYFLWVVKFNSLNELVDYHRSTSVSRNQQIFLRDIEQVPQQPTTVQALFDFDPQEDGELGFRRGDFIHVMDNSDPNWWKGACHGQTGMFPRNTVTPVNRNV	Y160T:Y209T	-0.4573816454388	973.0693445317228	-120.01924954354764	-2.288936808957892	-2.0	Y2T:Y51T	-142.6354029745317
844	MEAIAKYDFKATADDELSFKRGDILKVLNEECDQNWYKAELNGKDGFIPKNYIEMKPHPWFFGKIPRAKAEEMLSKQRHDGAFLIRESESAPGDFSLSVKFGNDVQHFKVLRDGAGKYFLWVVKFNSLNELVDYHRSTSVSRNQQIFLRDIEQVPQQPTTVQALFDFDPQEDGELGFRRGDFIHVMDNSDPNWWKGACHGQTGMFPRNRVTPVNRNV	Y160T:Y209R	0.052225026571252	973.0338955480548	-119.69041715562344	-2.262735399149232	-2.0	Y2R:Y51R	-115.46368113462692
845	MEAIAKYDFKATADDELSFKRGDILKVLNEECDQNWYKAELNGKDGFIPKNYIEMKPHPWFFGKIPRAKAEEMLSKQRHDGAFLIRESESAPGDFSLSVKFGNDVQHFKVLRDGAGKYFLWVVKFNSLNELVDYHRSTSVSRNQQIFLRDIEQVPQQPTTVQALFDFDPQEDGELGFRRGDFIHVMDNSDPNWWKGACHGQTGMFPRNMVTPVNRNV	Y160T:Y209M	0.1145623205944969	973.0338955480548	-118.95406924188136	-2.2793563584149896	-1.0	Y2M:Y51M	-64.15174661581284
846	MEAIAKYDFKATADDELSFKRGDILKVLNEECDQNWYKAELNGKDGFIPKNYIEMKPHPWFFGKIPRAKAEEMLSKQRHDGAFLIRESESAPGDFSLSVKFGNDVQHFKVLRDGAGKYFLWVVKFNSLNELVDYHRSTSVSRNQQIFLRDIEQVPQQPTTVQALFDFDPQEDGELGFRRGDFIHVMDNSDPNWWKGACHGQTGMFPRNLVTPVNRNV	Y160T:Y209L	0.1961841411986319	974.5601516139732	-119.44788061082365	-2.2709816108315684	-1.0	Y2L:Y51L	-79.4789588064409
847	MEAIAKYDFKATADDELSFKRGDILKVLNEECDQNWYKAELNGKDGFIPKNYIEMKPHPWFFGKIPRAKAEEMLSKQRHDGAFLIRESESAPGDFSLSVKFGNDVQHFKVLRDGAGKYFLWVVKFNSLNELVDYHRSTSVSRNQQIFLRDIEQVPQQPTTVQALFDFDPQEDGELGFRRGDFIHVMDNSDPNWWKGACHGQTGMFPRNAVTPVNRNV	Y160T:Y209A	0.0841061135035929	975.6079510207284	-117.65554355084896	-2.2358920857057734	-3.0	Y2A:Y51A	-145.78655920927292
848	MEAIAKYDFKATADDELSFKRGDILKVLNEECDQNWYKAELNGKDGFIPKNYIEMKPHPWFFGKIPRAKAEEMLSKQRHDGAFLIRESESAPGDFSLSVKFGNDVQHFKVLRDGAGKYFLWVVKFNSLNELVDYHRSTSVSRNQQIFLRDIEQVPQQPTTVQALFDFDPQEDGELGFRRGDFIHVMDNSDPNWWKGACHGQTGMFPRNGVTPVNRNV	Y160T:Y209G	-0.6619209633374301	973.0338955480548	-118.11406813561916	-2.310292648056806	-4.0	Y2G:Y51G	-207.02374468748337
849	MEAIAKYDFKATADDELSFKRGDILKVLNEECDQNWYKAELNGKDGFIPKNYIEMKPHPWFFGKIPRAKAEEMLSKQRHDGAFLIRESESAPGDFSLSVKFGNDVQHFKVLRDGAGKYFLWVVKFNSLNELVDYHRSTSVSRNQQIFLRDIEQVPQQPTTVQALFDFDPQEDGELGFRRGDFIHVMDNSDPNWWKGACHGQTGMFPRNVVTPVNRNV	Y160T:Y209V	0.0725991418668522	973.2581609842464	-120.41872988641262	-2.2908418299788136	-2.0	Y2V:Y51V	-146.00588684980636
850	MEAIAKYDFKATADDELSFKRGDILKVLNEECDQNWYKAELNGKDGFIPKNYIEMKPHPWFFGKIPRAKAEEMLSKQRHDGAFLIRESESAPGDFSLSVKFGNDVQHFKVLRDGAGKYFLWVVKFNSLNELVDYHRSTSVSRNQQIFLRDIEQVPQQPTTVQALFDFDPQEDGELGFRRGDFIHVMDNSDPNWWKGACHGQTGMFPRNYRTPVNRNV	Y160T:V210R	-0.934885611914156	973.0635394334222	-120.2594078630209	-2.4249321889069124	-3.0	Y2R:V52R	-150.43887851250156
851	MEAIAKYDFKATADDELSFKRGDILKVLNEECDQNWYKAELNGKDGFIPKNYIEMKPHPWFFGKIPRAKAEEMLSKQRHDGAFLIRESESAPGDFSLSVKFGNDVQHFKVLRDGAGKYFLWVVKFNSLNELVDYHRSTSVSRNQQIFLRDIEQVPQQPTTVQALFDFDPQEDGELGFRRGDFIHVMDNSDPNWWKGACHGQTGMFPRNYGTPVNRNV	Y160T:V210G	-0.7497864069856751	972.7401016768644	-117.29424510896206	-2.345591399629237	-4.0	Y2G:V52G	-201.21499955666047
852	MEAIAKYDFKATADDELSFKRGDILKVLNEECDQNWYKAELNGKDGFIPKNYIEMKPHPWFFGKIPRAKAEEMLSKQRHDGAFLIRESESAPGDFSLSVKFGNDVQHFKVLRDGAGKYFLWVVKFNSLNELVDYHRSTSVSRNQQIFLRDIEQVPQQPTTVQALFDFDPQEDGELGFRRGDFIHVMDNSDPNWWKGACHGQTGMFPRNYVTPANRNV	Y160T:V213A	-0.132171380266703	976.500955831737	-120.51182739436626	-2.3345768815380032	-1.0	Y2A:V55A	-129.23275110635217
853	MEAIAKYDFKATADDELSFKRGDILKVLNEECDQNWYKAELNGKDGFIPKNYIEMKPHPWFFGKIPRAKAEEMLSKQRHDGAFLIRESESAPGDFSLSVKFGNDVQHFKVLRDGAGKYFLWVVKFNSLNELVDYHRSTSVSRNQQIFLRDIEQVPQQPTTVQALFDFDPQEDGELGFRRGDFIHVMDNSDPNWWKGACHGQTGMFPRNYVTPGNRNV	Y160T:V213G	-0.0079254590346827	974.3349547208604	-121.6002091616392	-2.3962123030323093	-4.0	Y2G:V55G	-174.74485075387412
854	MEAIAKYDFKATADDELSFKRGDILKVLNEECDQNWYKAELNGKDGFIPKNYIEMKPHPWFFGKIPRAKAEEMLSKQRHDGAFLIRESESAPGDFSLSVKFGNDVQHFKVLRDGAGKYFLWVVKFNSLNELVDYHRSTSVSRNQQIFLRDIEQVPQQPTTVQALFDFDPQEDGELGFRRGDFIHVMDNSDPNWWKGACHGQTGMFPRNYVTPVIRNV	Y160T:N214I	0.0199656546814897	981.0824969004688	-119.15040861070156	-2.3049650030621027	-3.0	Y2I:N56I	-96.12219349122202
855	MEAIAKYDFKATADDELSFKRGDILKVLNEECDQNWYKAELNGKDGFIPKNYIEMKPHPWFFGKIPRAKAEEMLSKQRHDGAFLIRESESAPGDFSLSVKFGNDVQHFKVLRDGAGKYFLWVVKFNSLNELVDYHRSTSVSRNQQIFLRDIEQVPQQPTTVQALFDFDPQEDGELGFRRGDFIHVMDNSDPNWWKGACHGQTGMFPRNYVTPLNRNV	Y160T:V213L	0.150833447865306	979.3065880422082	-118.75201527774334	-2.2701783261056674	0.0	Y2L:V55L	-108.25141184243616
856	MEAIAKYDFKATADDELSFKRGDILKVLNEECDQNWYKAELNGKDGFIPKNYIEMKPHPWFFGKIPRAKAEEMLSKQRHDGAFLIRESESAPGDFSLSVKFGNDVQHFKVLRDGAGKYFLWVVKFNSLNELVDYHRSTSVSRNQQIFLRDIEQVPQQPTTVQALFDFDPQEDGELGFRRGDFIHVMDNSDPNWWKGACHGQTGMFPRNYVLPVNRNV	Y160T:T211L	0.0581564219517789	976.4076898322955	-117.77888070046902	-2.2879524877515887	-2.0	Y2L:T53L	-105.26258358533322
857	MEAIAKYDFKATADDELSFKRGDILKVLNEECDQNWYKAELNGKDGFIPKNYIEMKPHPWFFGKIPRAKAEEMLSKQRHDGAFLIRESESAPGDFSLSVKFGNDVQHFKVLRDGAGKYFLWVVKFNSLNELVDYHRSTSVSRNQQIFLRDIEQVPQQPTTVQALFDFDPQEDGELGFRRGDFIHVMDNSDPNWWKGACHGQTGMFPRNYLTPVNRNV	Y160T:V210L	-1.20247572901551	976.2373009388692	-120.63584838807584	-2.3271530927237816	0.0	Y2L:V52L	-131.50340001595004
858	MEAIAKYDFKATADDELSFKRGDILKVLNEECDQNWYKAELNGKDGFIPKNYIEMKPHPWFFGKIPRAKAEEMLSKQRHDGAFLIRESESAPGDFSLSVKFGNDVQHFKVLRDGAGKYFLWVVKFNSLNELVDYHRSTSVSRNQQIFLRDIEQVPQQPTTVQALFDFDPQEDGELGFRRGDFIHVMDNSDPNWWKGACHGQTGMFPRNCVTPVNRNV	Y160T:Y209C	-0.0666924112092113	973.8266662769374	-120.14696370065212	-2.278096603134931	-4.0	Y2C:Y51C	-116.30943537657026
859	MEAIAKYDFKATADDELSFKRGDILKVLNEECDQNWYKAELNGKDGFIPKNYIEMKPHPWFFGKIPRAKAEEMLSKQRHDGAFLIRESESAPGDFSLSVKFGNDVQHFKVLRDGAGKYFLWVVKFNSLNELVDYHRSTSVSRNQQIFLRDIEQVPQQPTTVQALFDFDPQEDGELGFRRGDFIHVMDNSDPNWWKGACHGQTGMFPRNWVTPVNRNV	Y160T:Y209W	0.25044790102137	973.0338955480548	-117.695636972785	-2.28974061093088	2.0	Y2W:Y51W	-17.098387274191445
860	MEAIAKYDFKATADDELSFKRGDILKVLNEECDQNWYKAELNGKDGFIPKNYIEMKPHPWFFGKIPRAKAEEMLSKQRHDGAFLIRESESAPGDFSLSVKFGNDVQHFKVLRDGAGKYFLWVVKFNSLNELVDYHRSTSVSRNQQIFLRDIEQVPQQPTTVQALFDFDPQEDGELGFRRGDFIHVMDNSDPNWWKGACHGQTGMFPRNFVTPVNRNV	Y160T:Y209F	0.0209437844741244	977.527410370175	-118.03571520745754	-2.2770926265393268	2.0	Y2F:Y51F	-41.624891576216285
861	MEAIAKYDFKATADDELSFKRGDILKVLNEECDQNWYKAELNGKDGFIPKNYIEMKPHPWFFGKIPRAKAEEMLSKQRHDGAFLIRESESAPGDFSLSVKFGNDVQHFKVLRDGAGKYFLWVVKFNSLNELVDYHRSTSVSRNQQIFLRDIEQVPQQPTTVQALFDFDPQEDGELGFRRGDFIHVMDNSDPNWWKGACHGQTGMFPRRYVTPVNRNV	Y160T:N208R	0.27478563844405	975.4571647774146	-118.26001988351344	-2.2859103962526484	-1.0	Y2R:N50R	-99.52946684751443
862	MEAIAKYDFKATADDELSFKRGDILKVLNEECDQNWYKAELNGKDGFIPKNYIEMKPHPWFFGKIPRAKAEEMLSKQRHDGAFLIRESESAPGDFSLSVKFGNDVQHFKVLRDGAGKYFLWVVKFNSLNELVDYHRSTSVSRNQQIFLRDIEQVPQQPTTVQALFDFDPQEDGELGFRRGDFIHVMDNSDPNWWKGACHGQTGMFPRMYVTPVNRNV	Y160T:N208M	-0.0650991042342301	973.5679336550984	-119.42624174058436	-2.311886286331436	-3.0	Y2M:N50M	-105.22445900831156
863	MEAIAKYDFKATADDELSFKRGDILKVLNEECDQNWYKAELNGKDGFIPKNYIEMKPHPWFFGKIPRAKAEEMLSKQRHDGAFLIRESESAPGDFSLSVKFGNDVQHFKVLRDGAGKYFLWVVKFNSLNELVDYHRSTSVSRNQQIFLRDIEQVPQQPTTVQALFDFDPQEDGELGFRRGDFIHVMDNSDPNWWKGACHGQTGMFPRDYVTPVNRNV	Y160T:N208D	0.0480088745332113	975.537096568694	-117.23544488847256	-2.259200791181144	1.0	Y2D:N50D	-70.46192925367286
864	MEAIAKYDFKATADDELSFKRGDILKVLNEECDQNWYKAELNGKDGFIPKNYIEMKPHPWFFGKIPRAKAEEMLSKQRHDGAFLIRESESAPGDFSLSVKFGNDVQHFKVLRDGAGKYFLWVVKFNSLNELVDYHRSTSVSRNQQIFLRDIEQVPQQPTTVQALFDFDPQEDGELGFRRGDFIHVMDNSDPNWWKGACHGQTGMFPREYVTPVNRNV	Y160T:N208E	0.298740746545841	976.53864456463	-118.0515016168356	-2.272162227307336	-1.0	Y2E:N50E	-95.64027388486794
865	MEAIAKYDFKATADDELSFKRGDILKVLNEECDQNWYKAELNGKDGFIPKNYIEMKPHPWFFGKIPRAKAEEMLSKQRHDGAFLIRESESAPGDFSLSVKFGNDVQHFKVLRDGAGKYFLWVVKFNSLNELVDYHRSTSVSRNQQIFLRDIEQVPQQPTTVQALFDFDPQEDGELGFRRGDFIHVMDNSDPNWWKGACHGQTGMFPRAYVTPVNRNV	Y160T:N208A	0.300864836416126	977.813145218778	-118.97184263169764	-2.298580363645392	-2.0	Y2A:N50A	-111.73726275358132
866	MEAIAKYDFKATADDELSFKRGDILKVLNEECDQNWYKAELNGKDGFIPKNYIEMKPHPWFFGKIPRAKAEEMLSKQRHDGAFLIRESESAPGDFSLSVKFGNDVQHFKVLRDGAGKYFLWVVKFNSLNELVDYHRSTSVSRNQQIFLRDIEQVPQQPTTVQALFDFDPQEDGELGFRRGDFIHVMDNSDPNWWKGACHGQTGMFPRGYVTPVNRNV	Y160T:N208G	0.187710095424992	975.4455736928368	-119.15890108048916	-2.292889093948623	-1.0	Y2G:N50G	-134.75638859662942
867	MEAIAKYDFKATADDELSFKRGDILKVLNEECDQNWYKAELNGKDGFIPKNYIEMKPHPWFFGKIPRAKAEEMLSKQRHDGAFLIRESESAPGDFSLSVKFGNDVQHFKVLRDGAGKYFLWVVKFNSLNELVDYHRSTSVSRNQQIFLRDIEQVPQQPTTVQALFDFDPQEDGELGFRRGDFIHVMDNSDPNWWKGACHGQTGMFPRVYVTPVNRNV	Y160T:N208V	0.213010911213901	973.5679336550984	-119.11750803887844	-2.323510121490996	-4.0	Y2V:N50V	-127.30615628156593
868	MEAIAKYDFKATADDELSFKRGDILKVLNEECDQNWYKAELNGKDGFIPKNYIEMKPHPWFFGKIPRAKAEEMLSKQRHDGAFLIRESESAPGDFSLSVKFGNDVQHFKVLRDGAGKYFLWVVKFNSLNELVDYHRSTSVSRNQQIFLRDIEQVPQQPTTVQALFDFDPQEDGELGFRRGDFIHVMDNSDPNWWKGACHGQTGMFPRWYVTPVNRNV	Y160T:N208W	0.0761090193556921	973.5679336550984	-118.80722557008266	-2.366522578869836	-5.0	Y2W:N50W	-60.93514137659006
869	MEAIAKYDFKATADDELSFKRGDILKVLNEECDQNWYKAELNGKDGFIPKNYIEMKPHPWFFGKIPRAKAEEMLSKQRHDGAFLIRESESAPGDFSLSVKFGNDVQHFKVLRDGAGKYFLWVVKFNSLNELVDYHRSTSVSRNQQIFLRDIEQVPQQPTTVQALFDFDPQEDGELGFRRGDFIHVMDNSDPNWWKGACHGQTGMFPRLYVTPVNRNV	Y160T:N208L	0.0736977783276595	973.5679336550984	-118.84265314042568	-2.3071842516882946	-4.0	Y2L:N50L	-109.96119969282083
870	MEAIAKYDFKATADDELSFKRGDILKVLNEECDQNWYKAELNGKDGFIPKNYIEMKPHPWFFGKIPRAKAEEMLSKQRHDGAFLIRESESAPGDFSLSVKFGNDVQHFKVLRDGAGKYFLWVVKFNSLNELVDYHRSTSVSRNQQIFLRDIEQVPQQPTTVQALFDFDPQEDGELGFRRGDFIHVMDNSDPNWWKGACHGQTGMFPDNYVTPVNRNV	Y160T:R207D	-1.22809986365206	974.6032424786108	-120.52346347272396	-2.322921494306144	-2.0	Y2D:R49D	-112.81132021255777
871	MEAIAKYDFKATADDELSFKRGDILKVLNEECDQNWYKAELNGKDGFIPKNYIEMKPHPWFFGKIPRAKAEEMLSKQRHDGAFLIRESESAPGDFSLSVKFGNDVQHFKVLRDGAGKYFLWVVKFNSLNELVDYHRSTSVSRNQQIFLRDIEQVPQQPTTVQALFDFDPQEDGELGFRRGDFIHVMDNSDPNWWKGACHGQTGMFPGNYVTPVNRNV	Y160T:R207G	-0.184089548654124	974.6032424786108	-119.8712332099676	-2.3173171221199684	-3.0	Y2G:R49G	-155.62650366134932
872	MEAIAKYDFKATADDELSFKRGDILKVLNEECDQNWYKAELNGKDGFIPKNYIEMKPHPWFFGKIPRAKAEEMLSKQRHDGAFLIRESESAPGDFSLSVKFGNDVQHFKVLRDGAGKYFLWVVKFNSLNELVDYHRSTSVSRNQQIFLRDIEQVPQQPTTVQALFDFDPQEDGELGFRRGDFIHVMDNSDPNWWKGACHGQTGMFPVNYVTPVNRNV	Y160T:R207V	0.183252224943172	978.3847284577214	-119.58261941373348	-2.31290836657508	-3.0	Y2V:R49V	-68.34984312362957
873	MEAIAKYDFKATADDELSFKRGDILKVLNEECDQNWYKAELNGKDGFIPKNYIEMKPHPWFFGKIPRAKAEEMLSKQRHDGAFLIRESESAPGDFSLSVKFGNDVQHFKVLRDGAGKYFLWVVKFNSLNELVDYHRSTSVSRNQQIFLRDIEQVPQQPTTVQALFDFDPQEDGELGFRRGDFIHVMDNSDPNWWKGACHGQTGMFPCNYVTPVNRNV	Y160T:R207C	0.0699632883740804	977.4172924810237	-119.95815299451353	-2.35116008176642	-4.0	Y2C:R49C	-86.03491945572188
874	MEAIAKYDFKATADDELSFKRGDILKVLNEECDQNWYKAELNGKDGFIPKNYIEMKPHPWFFGKIPRAKAEEMLSKQRHDGAFLIRESESAPGDFSLSVKFGNDVQHFKVLRDGAGKYFLWVVKFNSLNELVDYHRSTSVSRNQQIFLRDIEQVPQQPTTVQALFDFDPQEDGELGFRRGDFIHVMDNSDPNWWKGACHGQTGMFPWNYVTPVNRNV	Y160T:R207W	-0.7206344218786921	974.6032424786108	-120.05866216123104	-2.330523991988877	-3.0	Y2W:R49W	-50.394063547327995
875	MEAIAKYDFKATADDELSFKRGDILKVLNEECDQNWYKAELNGKDGFIPKNYIEMKPHPWFFGKIPRAKAEEMLSKQRHDGAFLIRESESAPGDFSLSVKFGNDVQHFKVLRDGAGKYFLWVVKFNSLNELVDYHRSTSVSRNQQIFLRDIEQVPQQPTTVQALFDFDPQEDGELGFRRGDFIHVMDNSDPNWWKGACHGQTGMFPLNYVTPVNRNV	Y160T:R207L	-0.5590022096975771	975.3000164065618	-119.24693988263608	-2.293860225354211	-3.0	Y2L:R49L	-95.18698492355635
876	MEAIAKYDFKATADDELSFKRGDILKVLNEECDQNWYKAELNGKDGFIPKNYIEMKPHPWFFGKIPRAKAEEMLSKQRHDGAFLIRESESAPGDFSLSVKFGNDVQHFKVLRDGAGKYFLWVVKFNSLNELVDYHRSTSVSRNQQIFLRDIEQVPQQPTTVQALFDFDPQEDGELGFRRGDFIHVMDNSDPNWWKGACHGQTGMFGRNYVTPVNRNV	Y160T:P206G	-0.989530124847011	972.187292078781	-122.2082716524601	-2.451516620183395	-3.0	Y2G:P48G	-223.15591585648045
877	MEAIAKYDFKATADDELSFKRGDILKVLNEECDQNWYKAELNGKDGFIPKNYIEMKPHPWFFGKIPRAKAEEMLSKQRHDGAFLIRESESAPGDFSLSVKFGNDVQHFKVLRDGAGKYFLWVVKFNSLNELVDYHRSTSVSRNQQIFLRDIEQVPQQPTTVQALFDFDPQEDGELGFRRGDFIHVMDNSDPNWWKGACHGQTGMFCRNYVTPVNRNV	Y160T:P206C	-0.624152544032635	972.187292078781	-122.58833280205728	-2.45970774505098	-5.0	Y2C:P48C	-188.52687075149996
878	MEAIAKYDFKATADDELSFKRGDILKVLNEECDQNWYKAELNGKDGFIPKNYIEMKPHPWFFGKIPRAKAEEMLSKQRHDGAFLIRESESAPGDFSLSVKFGNDVQHFKVLRDGAGKYFLWVVKFNSLNELVDYHRSTSVSRNQQIFLRDIEQVPQQPTTVQALFDFDPQEDGELGFRRGDFIHVMDNSDPNWWKGACHGQTGMFFRNYVTPVNRNV	Y160T:P206F	-1.0465512269845698	972.187292078781	-122.5408231317997	-2.422573283567267	-4.0	Y2F:P48F	-193.0089401961564
879	MEAIAKYDFKATADDELSFKRGDILKVLNEECDQNWYKAELNGKDGFIPKNYIEMKPHPWFFGKIPRAKAEEMLSKQRHDGAFLIRESESAPGDFSLSVKFGNDVQHFKVLRDGAGKYFLWVVKFNSLNELVDYHRSTSVSRNQQIFLRDIEQVPQQPTTVQALFDFDPQEDGELGFRRGDFIHVMDNSDPNWWKGACHGQTGQFPRNYVTPVNRNV	Y160T:M204Q	-0.127068217227125	977.267232002786	-118.004825219512	-2.2782709154032044	-1.0	Y2Q:M46Q	-87.68900091375274
880	MEAIAKYDFKATADDELSFKRGDILKVLNEECDQNWYKAELNGKDGFIPKNYIEMKPHPWFFGKIPRAKAEEMLSKQRHDGAFLIRESESAPGDFSLSVKFGNDVQHFKVLRDGAGKYFLWVVKFNSLNELVDYHRSTSVSRNQQIFLRDIEQVPQQPTTVQALFDFDPQEDGELGFRRGDFIHVMDNSDPNWWKGACHGQTGEFPRNYVTPVNRNV	Y160T:M204E	-0.383996371711965	974.1321028261618	-118.08611164987089	-2.2762019270557468	-3.0	Y2E:M46E	-108.96060836042324
881	MEAIAKYDFKATADDELSFKRGDILKVLNEECDQNWYKAELNGKDGFIPKNYIEMKPHPWFFGKIPRAKAEEMLSKQRHDGAFLIRESESAPGDFSLSVKFGNDVQHFKVLRDGAGKYFLWVVKFNSLNELVDYHRSTSVSRNQQIFLRDIEQVPQQPTTVQALFDFDPQEDGELGFRRGDFIHVMDNSDPNWWKGACHGQTGGFPRNYVTPVNRNV	Y160T:M204G	-0.2878212355735169	974.1321028261618	-118.98832665383816	-2.308207883673199	-3.0	Y2G:M46G	-143.89585382665555
882	MEAIAKYDFKATADDELSFKRGDILKVLNEECDQNWYKAELNGKDGFIPKNYIEMKPHPWFFGKIPRAKAEEMLSKQRHDGAFLIRESESAPGDFSLSVKFGNDVQHFKVLRDGAGKYFLWVVKFNSLNELVDYHRSTSVSRNQQIFLRDIEQVPQQPTTVQALFDFDPQEDGELGFRRGDFIHVMDNSDPNWWKGACHGQTGVFPRNYVTPVNRNV	Y160T:M204V	0.132972770067984	978.3946091141124	-117.38582216203211	-2.269865908865201	0.0	Y2V:M46V	-64.88636176313322
883	MEAIAKYDFKATADDELSFKRGDILKVLNEECDQNWYKAELNGKDGFIPKNYIEMKPHPWFFGKIPRAKAEEMLSKQRHDGAFLIRESESAPGDFSLSVKFGNDVQHFKVLRDGAGKYFLWVVKFNSLNELVDYHRSTSVSRNQQIFLRDIEQVPQQPTTVQALFDFDPQEDGELGFRRGDFIHVMDNSDPNWWKGACHGQTGWFPRNYVTPVNRNV	Y160T:M204W	0.0866331413347299	974.1321028261618	-116.37780962884426	-2.2359626899331304	-3.0	Y2W:M46W	-58.198112961901835
884	MEAIAKYDFKATADDELSFKRGDILKVLNEECDQNWYKAELNGKDGFIPKNYIEMKPHPWFFGKIPRAKAEEMLSKQRHDGAFLIRESESAPGDFSLSVKFGNDVQHFKVLRDGAGKYFLWVVKFNSLNELVDYHRSTSVSRNQQIFLRDIEQVPQQPTTVQALFDFDPQEDGELGFRRGDFIHVMDNSDPNWWKGACHGQTGFFPRNYVTPVNRNV	Y160T:M204F	0.0874103729573095	978.028473711508	-116.16738806664944	-2.242360001903469	-1.0	Y2F:M46F	-98.80946128095552
885	MEAIAKYDFKATADDELSFKRGDILKVLNEECDQNWYKAELNGKDGFIPKNYIEMKPHPWFFGKIPRAKAEEMLSKQRHDGAFLIRESESAPGDFSLSVKFGNDVQHFKVLRDGAGKYFLWVVKFNSLNELVDYHRSTSVSRNQQIFLRDIEQVPQQPTTVQALFDFDPQEDGELGFRRGDFIHVMDNSDPNWWKGACHGQTGLFPRNYVTPVNRNV	Y160T:M204L	0.0772937334012974	979.5919637208108	-116.95360527932644	-2.266900531316208	1.0	Y2L:M46L	-81.30124184812468
886	MEAIAKYDFKATADDELSFKRGDILKVLNEECDQNWYKAELNGKDGFIPKNYIEMKPHPWFFGKIPRAKAEEMLSKQRHDGAFLIRESESAPGDFSLSVKFGNDVQHFKVLRDGAGKYFLWVVKFNSLNELVDYHRSTSVSRNQQIFLRDIEQVPQQPTTVQALFDFDPQEDGELGFRRGDFIHVMDNSDPNWWKGACHGQTVMFPRNYVTPVNRNV	Y160T:G203V	-0.8838225825263258	971.657607887054	-122.7122813910246	-2.4810043593584483	-4.0	Y2V:G45V	-168.56151230347143
887	MEAIAKYDFKATADDELSFKRGDILKVLNEECDQNWYKAELNGKDGFIPKNYIEMKPHPWFFGKIPRAKAEEMLSKQRHDGAFLIRESESAPGDFSLSVKFGNDVQHFKVLRDGAGKYFLWVVKFNSLNELVDYHRSTSVSRNQQIFLRDIEQVPQQPTTVQALFDFDPQEDGELGFRRGDFIHVMDNSDPNWWKGACHGQTYMFPRNYVTPVNRNV	Y160T:G203Y	-0.858175479933014	971.5093199114	-122.75241439044476	-2.476176633673199	-4.0	Y2Y:G45Y	-89.02774069321141
888	MEAIAKYDFKATADDELSFKRGDILKVLNEECDQNWYKAELNGKDGFIPKNYIEMKPHPWFFGKIPRAKAEEMLSKQRHDGAFLIRESESAPGDFSLSVKFGNDVQHFKVLRDGAGKYFLWVVKFNSLNELVDYHRSTSVSRNQQIFLRDIEQVPQQPTTVQALFDFDPQEDGELGFRRGDFIHVMDNSDPNWWKGACHGQTCMFPRNYVTPVNRNV	Y160T:G203C	-0.707733260511912	971.5093199114	-122.72020356357098	-2.461577076022908	-4.0	Y2C:G45C	-129.77408468735203
889	MEAIAKYDFKATADDELSFKRGDILKVLNEECDQNWYKAELNGKDGFIPKNYIEMKPHPWFFGKIPRAKAEEMLSKQRHDGAFLIRESESAPGDFSLSVKFGNDVQHFKVLRDGAGKYFLWVVKFNSLNELVDYHRSTSVSRNQQIFLRDIEQVPQQPTTVQALFDFDPQEDGELGFRRGDFIHVMDNSDPNWWKGACHGQTWMFPRNYVTPVNRNV	Y160T:G203W	-0.946976897857127	971.5093199114	-122.7411686629057	-2.498310671014301	-3.0	Y2W:G45W	-71.83500003826603
890	MEAIAKYDFKATADDELSFKRGDILKVLNEECDQNWYKAELNGKDGFIPKNYIEMKPHPWFFGKIPRAKAEEMLSKQRHDGAFLIRESESAPGDFSLSVKFGNDVQHFKVLRDGAGKYFLWVVKFNSLNELVDYHRSTSVSRNQQIFLRDIEQVPQQPTTVQALFDFDPQEDGELGFRRGDFIHVMDNSDPNWWKGACHGQTFMFPRNYVTPVNRNV	Y160T:G203F	-0.7569489450288491	971.5093199114	-122.71985547244547	-2.4624884653899626	-4.0	Y2F:G45F	-98.03915431511389
891	MEAIAKYDFKATADDELSFKRGDILKVLNEECDQNWYKAELNGKDGFIPKNYIEMKPHPWFFGKIPRAKAEEMLSKQRHDGAFLIRESESAPGDFSLSVKFGNDVQHFKVLRDGAGKYFLWVVKFNSLNELVDYHRSTSVSRNQQIFLRDIEQVPQQPTTVQALFDFDPQEDGELGFRRGDFIHVMDNSDPNWWKGACHGQSGMFPRNYVTPVNRNV	Y160T:T202S	-0.0279245422916455	978.6821519464584	-117.75360165536404	-2.2821818206269864	1.0	Y2S:T44S	-76.8285941442377
892	MEAIAKYDFKATADDELSFKRGDILKVLNEECDQNWYKAELNGKDGFIPKNYIEMKPHPWFFGKIPRAKAEEMLSKQRHDGAFLIRESESAPGDFSLSVKFGNDVQHFKVLRDGAGKYFLWVVKFNSLNELVDYHRSTSVSRNQQIFLRDIEQVPQQPTTVQALFDFDPQEDGELGFRRGDFIHVMDNSDPNWWKGACHGQRGMFPRNYVTPVNRNV	Y160T:T202R	-0.165471756145359	978.3945135780604	-118.9117959588766	-2.2947405798960543	-2.0	Y2R:T44R	-73.93684409464663
893	MEAIAKYDFKATADDELSFKRGDILKVLNEECDQNWYKAELNGKDGFIPKNYIEMKPHPWFFGKIPRAKAEEMLSKQRHDGAFLIRESESAPGDFSLSVKFGNDVQHFKVLRDGAGKYFLWVVKFNSLNELVDYHRSTSVSRNQQIFLRDIEQVPQQPTTVQALFDFDPQEDGELGFRRGDFIHVMDNSDPNWWKGACHGQMGMFPRNYVTPVNRNV	Y160T:T202M	0.0738963898692805	976.817833570859	-119.32029066979884	-2.2960256802833685	-2.0	Y2M:T44M	-69.18275698031253
894	MEAIAKYDFKATADDELSFKRGDILKVLNEECDQNWYKAELNGKDGFIPKNYIEMKPHPWFFGKIPRAKAEEMLSKQRHDGAFLIRESESAPGDFSLSVKFGNDVQHFKVLRDGAGKYFLWVVKFNSLNELVDYHRSTSVSRNQQIFLRDIEQVPQQPTTVQALFDFDPQEDGELGFRRGDFIHVMDNSDPNWWKGACHGQQGMFPRNYVTPVNRNV	Y160T:T202Q	0.112917952442875	977.8256740797452	-118.30476747453211	-2.2788799738479875	-2.0	Y2Q:T44Q	-73.69355743731326
895	MEAIAKYDFKATADDELSFKRGDILKVLNEECDQNWYKAELNGKDGFIPKNYIEMKPHPWFFGKIPRAKAEEMLSKQRHDGAFLIRESESAPGDFSLSVKFGNDVQHFKVLRDGAGKYFLWVVKFNSLNELVDYHRSTSVSRNQQIFLRDIEQVPQQPTTVQALFDFDPQEDGELGFRRGDFIHVMDNSDPNWWKGACHGQLGMFPRNYVTPVNRNV	Y160T:T202L	-0.1526878443802619	977.5331374590396	-119.69241558015348	-2.318545325327728	-2.0	Y2L:T44L	-77.72513502444095
896	MEAIAKYDFKATADDELSFKRGDILKVLNEECDQNWYKAELNGKDGFIPKNYIEMKPHPWFFGKIPRAKAEEMLSKQRHDGAFLIRESESAPGDFSLSVKFGNDVQHFKVLRDGAGKYFLWVVKFNSLNELVDYHRSTSVSRNQQIFLRDIEQVPQQPTTVQALFDFDPQEDGELGFRRGDFIHVMDNSDPNWWKGACHGQEGMFPRNYVTPVNRNV	Y160T:T202E	0.210080633615286	978.9110080124964	-116.76314805448057	-2.2536155571371816	-2.0	Y2E:T44E	-81.67789011801545
897	MEAIAKYDFKATADDELSFKRGDILKVLNEECDQNWYKAELNGKDGFIPKNYIEMKPHPWFFGKIPRAKAEEMLSKQRHDGAFLIRESESAPGDFSLSVKFGNDVQHFKVLRDGAGKYFLWVVKFNSLNELVDYHRSTSVSRNQQIFLRDIEQVPQQPTTVQALFDFDPQEDGELGFRRGDFIHVMDNSDPNWWKGACHGQAGMFPRNYVTPVNRNV	Y160T:T202A	-0.1167042354291209	976.8088059804531	-118.50706659257412	-2.29828708454714	-1.0	Y2A:T44A	-88.150838073147
898	MEAIAKYDFKATADDELSFKRGDILKVLNEECDQNWYKAELNGKDGFIPKNYIEMKPHPWFFGKIPRAKAEEMLSKQRHDGAFLIRESESAPGDFSLSVKFGNDVQHFKVLRDGAGKYFLWVVKFNSLNELVDYHRSTSVSRNQQIFLRDIEQVPQQPTTVQALFDFDPQEDGELGFRRGDFIHVMDNSDPNWWKGACHGQGGMFPRNYVTPVNRNV	Y160T:T202G	-0.8228201123549	974.1770322035107	-118.96461592614652	-2.305764667058395	-3.0	Y2G:T44G	-128.3967594465143
899	MEAIAKYDFKATADDELSFKRGDILKVLNEECDQNWYKAELNGKDGFIPKNYIEMKPHPWFFGKIPRAKAEEMLSKQRHDGAFLIRESESAPGDFSLSVKFGNDVQHFKVLRDGAGKYFLWVVKFNSLNELVDYHRSTSVSRNQQIFLRDIEQVPQQPTTVQALFDFDPQEDGELGFRRGDFIHVMDNSDPNWWKGACHGQVGMFPRNYVTPVNRNV	Y160T:T202V	0.152480313493363	979.3392625587084	-118.67713962495328	-2.2813335354045288	-1.0	Y2V:T44V	-73.51160229052371
900	MEAIAKYDFKATADDELSFKRGDILKVLNEECDQNWYKAELNGKDGFIPKNYIEMKPHPWFFGKIPRAKAEEMLSKQRHDGAFLIRESESAPGDFSLSVKFGNDVQHFKVLRDGAGKYFLWVVKFNSLNELVDYHRSTSVSRNQQIFLRDIEQVPQQPTTVQALFDFDPQEDGELGFRRGDFIHVMDNSDPNWWKGACHGQCGMFPRNYVTPVNRNV	Y160T:T202C	0.0392222423015897	977.2183772754006	-120.1478150933981	-2.327998015840175	-2.0	Y2C:T44C	-87.76440227831668
901	MEAIAKYDFKATADDELSFKRGDILKVLNEECDQNWYKAELNGKDGFIPKNYIEMKPHPWFFGKIPRAKAEEMLSKQRHDGAFLIRESESAPGDFSLSVKFGNDVQHFKVLRDGAGKYFLWVVKFNSLNELVDYHRSTSVSRNQQIFLRDIEQVPQQPTTVQALFDFDPQEDGELGFRRGDFIHVMDNSDPNWWKGACHGQWGMFPRNYVTPVNRNV	Y160T:T202W	-0.424421357503035	974.1770322035107	-120.46778808534144	-2.3416091143074684	-4.0	Y2W:T44W	-22.877358158481783
902	MEAIAKYDFKATADDELSFKRGDILKVLNEECDQNWYKAELNGKDGFIPKNYIEMKPHPWFFGKIPRAKAEEMLSKQRHDGAFLIRESESAPGDFSLSVKFGNDVQHFKVLRDGAGKYFLWVVKFNSLNELVDYHRSTSVSRNQQIFLRDIEQVPQQPTTVQALFDFDPQEDGELGFRRGDFIHVMDNSDPNWWKGACHGPTGMFPRNYVTPVNRNV	Y160T:Q201P	-1.02461834521284	976.02870719375	-120.54941116273405	-2.417530641717426	-2.0	Y2P:Q43P	-211.12183171491893
903	MEAIAKYDFKATADDELSFKRGDILKVLNEECDQNWYKAELNGKDGFIPKNYIEMKPHPWFFGKIPRAKAEEMLSKQRHDGAFLIRESESAPGDFSLSVKFGNDVQHFKVLRDGAGKYFLWVVKFNSLNELVDYHRSTSVSRNQQIFLRDIEQVPQQPTTVQALFDFDPQEDGELGFRRGDFIHVMDNSDPNWWKGACHGLTGMFPRNYVTPVNRNV	Y160T:Q201L	-0.0339805936726044	976.9065858111944	-119.26709686219692	-2.3073818400754766	-3.0	Y2L:Q43L	-82.44147068243296
904	MEAIAKYDFKATADDELSFKRGDILKVLNEECDQNWYKAELNGKDGFIPKNYIEMKPHPWFFGKIPRAKAEEMLSKQRHDGAFLIRESESAPGDFSLSVKFGNDVQHFKVLRDGAGKYFLWVVKFNSLNELVDYHRSTSVSRNQQIFLRDIEQVPQQPTTVQALFDFDPQEDGELGFRRGDFIHVMDNSDPNWWKGACHGATGMFPRNYVTPVNRNV	Y160T:Q201A	0.0665573998592099	977.2358331302177	-118.16006480157375	-2.299999689651748	-2.0	Y2A:Q43A	-94.41326833944589
905	MEAIAKYDFKATADDELSFKRGDILKVLNEECDQNWYKAELNGKDGFIPKNYIEMKPHPWFFGKIPRAKAEEMLSKQRHDGAFLIRESESAPGDFSLSVKFGNDVQHFKVLRDGAGKYFLWVVKFNSLNELVDYHRSTSVSRNQQIFLRDIEQVPQQPTTVQALFDFDPQEDGELGFRRGDFIHVMDNSDPNWWKGACHGGTGMFPRNYVTPVNRNV	Y160T:Q201G	-0.41510359240315	974.190895716616	-118.92510543763638	-2.341120315810381	-3.0	Y2G:Q43G	-146.05969926100047
906	MEAIAKYDFKATADDELSFKRGDILKVLNEECDQNWYKAELNGKDGFIPKNYIEMKPHPWFFGKIPRAKAEEMLSKQRHDGAFLIRESESAPGDFSLSVKFGNDVQHFKVLRDGAGKYFLWVVKFNSLNELVDYHRSTSVSRNQQIFLRDIEQVPQQPTTVQALFDFDPQEDGELGFRRGDFIHVMDNSDPNWWKGACHGVTGMFPRNYVTPVNRNV	Y160T:Q201V	0.0949254679797668	977.5954945812272	-118.18768511712553	-2.2832998502052435	-4.0	Y2V:Q43V	-90.8062940238026
907	MEAIAKYDFKATADDELSFKRGDILKVLNEECDQNWYKAELNGKDGFIPKNYIEMKPHPWFFGKIPRAKAEEMLSKQRHDGAFLIRESESAPGDFSLSVKFGNDVQHFKVLRDGAGKYFLWVVKFNSLNELVDYHRSTSVSRNQQIFLRDIEQVPQQPTTVQALFDFDPQEDGELGFRRGDFIHVMDNSDPNWWKGACHGCTGMFPRNYVTPVNRNV	Y160T:Q201C	0.104964816917109	976.5432719245082	-119.32876668870448	-2.343224735583289	-4.0	Y2C:Q43C	-94.39335437994274
908	MEAIAKYDFKATADDELSFKRGDILKVLNEECDQNWYKAELNGKDGFIPKNYIEMKPHPWFFGKIPRAKAEEMLSKQRHDGAFLIRESESAPGDFSLSVKFGNDVQHFKVLRDGAGKYFLWVVKFNSLNELVDYHRSTSVSRNQQIFLRDIEQVPQQPTTVQALFDFDPQEDGELGFRRGDFIHVMDNSDPNWWKGACHGWTGMFPRNYVTPVNRNV	Y160T:Q201W	-0.468591181300895	974.190895716616	-120.01033960282804	-2.3460895085738875	-3.0	Y2W:Q43W	-58.46827315073282
909	MEAIAKYDFKATADDELSFKRGDILKVLNEECDQNWYKAELNGKDGFIPKNYIEMKPHPWFFGKIPRAKAEEMLSKQRHDGAFLIRESESAPGDFSLSVKFGNDVQHFKVLRDGAGKYFLWVVKFNSLNELVDYHRSTSVSRNQQIFLRDIEQVPQQPTTVQALFDFDPQEDGELGFRRGDFIHVMDNSDPNWWKGACHGFTGMFPRNYVTPVNRNV	Y160T:Q201F	-0.0993611915024818	975.7839051987912	-119.8945134729147	-2.321940535205906	-5.0	Y2F:Q43F	-68.04059597234995
910	MEAIAKYDFKATADDELSFKRGDILKVLNEECDQNWYKAELNGKDGFIPKNYIEMKPHPWFFGKIPRAKAEEMLSKQRHDGAFLIRESESAPGDFSLSVKFGNDVQHFKVLRDGAGKYFLWVVKFNSLNELVDYHRSTSVSRNQQIFLRDIEQVPQQPTTVQALFDFDPQEDGELGFRRGDFIHVMDNSDPNWWKGACHVQTGMFPRNYVTPVNRNV	Y160T:G200V	-0.7940999210810691	977.0007470378778	-120.8179021924734	-2.365421101198358	-4.0	Y2V:G42V	-131.88729154757155
911	MEAIAKYDFKATADDELSFKRGDILKVLNEECDQNWYKAELNGKDGFIPKNYIEMKPHPWFFGKIPRAKAEEMLSKQRHDGAFLIRESESAPGDFSLSVKFGNDVQHFKVLRDGAGKYFLWVVKFNSLNELVDYHRSTSVSRNQQIFLRDIEQVPQQPTTVQALFDFDPQEDGELGFRRGDFIHVMDNSDPNWWKGACHWQTGMFPRNYVTPVNRNV	Y160T:G200W	-0.950538399203834	974.2081593787088	-120.81211768090724	-2.3500327417405984	-3.0	Y2W:G42W	-48.380406948839564
912	MEAIAKYDFKATADDELSFKRGDILKVLNEECDQNWYKAELNGKDGFIPKNYIEMKPHPWFFGKIPRAKAEEMLSKQRHDGAFLIRESESAPGDFSLSVKFGNDVQHFKVLRDGAGKYFLWVVKFNSLNELVDYHRSTSVSRNQQIFLRDIEQVPQQPTTVQALFDFDPQEDGELGFRRGDFIHVMDNSDPNWWKGACHLQTGMFPRNYVTPVNRNV	Y160T:G200L	-0.957556358332485	974.2697032594616	-120.22726832330228	-2.3328578108448093	-4.0	Y2L:G42L	-96.8162684648384
913	MEAIAKYDFKATADDELSFKRGDILKVLNEECDQNWYKAELNGKDGFIPKNYIEMKPHPWFFGKIPRAKAEEMLSKQRHDGAFLIRESESAPGDFSLSVKFGNDVQHFKVLRDGAGKYFLWVVKFNSLNELVDYHRSTSVSRNQQIFLRDIEQVPQQPTTVQALFDFDPQEDGELGFRRGDFIHVMDNSDPNWWKGACEGQTGMFPRNYVTPVNRNV	Y160T:H199E	-0.416471988800012	977.361160141002	-119.2829388231039	-2.282690791760461	-1.0	Y2E:H41E	-102.35982829434224
914	MEAIAKYDFKATADDELSFKRGDILKVLNEECDQNWYKAELNGKDGFIPKNYIEMKPHPWFFGKIPRAKAEEMLSKQRHDGAFLIRESESAPGDFSLSVKFGNDVQHFKVLRDGAGKYFLWVVKFNSLNELVDYHRSTSVSRNQQIFLRDIEQVPQQPTTVQALFDFDPQEDGELGFRRGDFIHVMDNSDPNWWKGACWGQTGMFPRNYVTPVNRNV	Y160T:H199W	-0.995972607060216	976.475078413826	-119.79044805467127	-2.3306711487850897	-4.0	Y2W:H41W	-44.02733334404777
915	MEAIAKYDFKATADDELSFKRGDILKVLNEECDQNWYKAELNGKDGFIPKNYIEMKPHPWFFGKIPRAKAEEMLSKQRHDGAFLIRESESAPGDFSLSVKFGNDVQHFKVLRDGAGKYFLWVVKFNSLNELVDYHRSTSVSRNQQIFLRDIEQVPQQPTTVQALFDFDPQEDGELGFRRGDFIHVMDNSDPNWWKGAWHGQTGMFPRNYVTPVNRNV	Y160T:C198W	-0.9946993163941832	973.8090912639444	-120.7444044202566	-2.335374735169492	-6.0	Y2W:C40W	-75.52196098666872
916	MEAIAKYDFKATADDELSFKRGDILKVLNEECDQNWYKAELNGKDGFIPKNYIEMKPHPWFFGKIPRAKAEEMLSKQRHDGAFLIRESESAPGDFSLSVKFGNDVQHFKVLRDGAGKYFLWVVKFNSLNELVDYHRSTSVSRNQQIFLRDIEQVPQQPTTVQALFDFDPQEDGELGFRRGDFIHVMDNSDPNWWKGGCHGQTGMFPRNYVTPVNRNV	Y160T:A197G	-0.2475206990476181	978.1777682821804	-118.2695385068655	-2.2685965845140363	-1.0	Y2G:A39G	-118.10665277864649
917	MEAIAKYDFKATADDELSFKRGDILKVLNEECDQNWYKAELNGKDGFIPKNYIEMKPHPWFFGKIPRAKAEEMLSKQRHDGAFLIRESESAPGDFSLSVKFGNDVQHFKVLRDGAGKYFLWVVKFNSLNELVDYHRSTSVSRNQQIFLRDIEQVPQQPTTVQALFDFDPQEDGELGFRRGDFIHVMDNSDPNWWKVACHGQTGMFPRNYVTPVNRNV	Y160T:G196V	-1.04465756210355	972.410131496482	-122.5958935469389	-2.4024265095338984	-4.0	Y2V:G38V	-268.02474482071386
918	MEAIAKYDFKATADDELSFKRGDILKVLNEECDQNWYKAELNGKDGFIPKNYIEMKPHPWFFGKIPRAKAEEMLSKQRHDGAFLIRESESAPGDFSLSVKFGNDVQHFKVLRDGAGKYFLWVVKFNSLNELVDYHRSTSVSRNQQIFLRDIEQVPQQPTTVQALFDFDPQEDGELGFRRGDFIHVMDNSDPNWWAGACHGQTGMFPRNYVTPVNRNV	Y160T:K195A	-0.603832961139713	975.1692884465384	-118.87557946145536	-2.2904365668862554	-2.0	Y2A:K37A	-106.23279775441503
919	MEAIAKYDFKATADDELSFKRGDILKVLNEECDQNWYKAELNGKDGFIPKNYIEMKPHPWFFGKIPRAKAEEMLSKQRHDGAFLIRESESAPGDFSLSVKFGNDVQHFKVLRDGAGKYFLWVVKFNSLNELVDYHRSTSVSRNQQIFLRDIEQVPQQPTTVQALFDFDPQEDGELGFRRGDFIHVMDNSDPNWWGGACHGQTGMFPRNYVTPVNRNV	Y160T:K195G	-0.7284684257270799	973.5644966379868	-119.44911728799345	-2.3375259658037604	-3.0	Y2G:K37G	-137.64091657460548
920	MEAIAKYDFKATADDELSFKRGDILKVLNEECDQNWYKAELNGKDGFIPKNYIEMKPHPWFFGKIPRAKAEEMLSKQRHDGAFLIRESESAPGDFSLSVKFGNDVQHFKVLRDGAGKYFLWVVKFNSLNELVDYHRSTSVSRNQQIFLRDIEQVPQQPTTVQALFDFDPQEDGELGFRRGDFIHVMDNSDPNWWWGACHGQTGMFPRNYVTPVNRNV	Y160T:K195W	-0.272568823833455	973.6106650320584	-117.51374541223048	-2.270502122782045	-3.0	Y2W:K37W	-28.738366187222958
921	MEAIAKYDFKATADDELSFKRGDILKVLNEECDQNWYKAELNGKDGFIPKNYIEMKPHPWFFGKIPRAKAEEMLSKQRHDGAFLIRESESAPGDFSLSVKFGNDVQHFKVLRDGAGKYFLWVVKFNSLNELVDYHRSTSVSRNQQIFLRDIEQVPQQPTTVQALFDFDPQEDGELGFRRGDFIHVMDNSDPGWWKGACHGQTGMFPRNYVTPVNRNV	Y160T:N192G	-0.77959730091285	975.901944465476	-118.24226985871792	-2.305653976181806	-1.0	Y2G:N34G	-157.14988411492686
922	MEAIAKYDFKATADDELSFKRGDILKVLNEECDQNWYKAELNGKDGFIPKNYIEMKPHPWFFGKIPRAKAEEMLSKQRHDGAFLIRESESAPGDFSLSVKFGNDVQHFKVLRDGAGKYFLWVVKFNSLNELVDYHRSTSVSRNQQIFLRDIEQVPQQPTTVQALFDFDPQEDGELGFRRGDFIHVMDNSDRNWWKGACHGQTGMFPRNYVTPVNRNV	Y160T:P191R	0.241633878480765	977.24482901815	-118.42207442224026	-2.303212828555349	-3.0	Y2R:P33R	-70.09884254397961
923	MEAIAKYDFKATADDELSFKRGDILKVLNEECDQNWYKAELNGKDGFIPKNYIEMKPHPWFFGKIPRAKAEEMLSKQRHDGAFLIRESESAPGDFSLSVKFGNDVQHFKVLRDGAGKYFLWVVKFNSLNELVDYHRSTSVSRNQQIFLRDIEQVPQQPTTVQALFDFDPQEDGELGFRRGDFIHVMDNSDENWWKGACHGQTGMFPRNYVTPVNRNV	Y160T:P191E	0.0243310561656716	979.063965289938	-117.00762782990932	-2.271595583123676	-1.0	Y2E:P33E	-87.13912474574657
924	MEAIAKYDFKATADDELSFKRGDILKVLNEECDQNWYKAELNGKDGFIPKNYIEMKPHPWFFGKIPRAKAEEMLSKQRHDGAFLIRESESAPGDFSLSVKFGNDVQHFKVLRDGAGKYFLWVVKFNSLNELVDYHRSTSVSRNQQIFLRDIEQVPQQPTTVQALFDFDPQEDGELGFRRGDFIHVMDNSDVNWWKGACHGQTGMFPRNYVTPVNRNV	Y160T:P191V	-0.455701514568595	977.7726711087644	-118.65168105065824	-2.314407607256356	-4.0	Y2V:P33V	-82.62345072688672
925	MEAIAKYDFKATADDELSFKRGDILKVLNEECDQNWYKAELNGKDGFIPKNYIEMKPHPWFFGKIPRAKAEEMLSKQRHDGAFLIRESESAPGDFSLSVKFGNDVQHFKVLRDGAGKYFLWVVKFNSLNELVDYHRSTSVSRNQQIFLRDIEQVPQQPTTVQALFDFDPQEDGELGFRRGDFIHVMDNSDSNWWKGACHGQTGMFPRNYVTPVNRNV	Y160T:P191S	-0.0628461322867769	978.2970436379192	-118.02427278459072	-2.3024638547735696	-2.0	Y2S:P33S	-78.51317080916974
926	MEAIAKYDFKATADDELSFKRGDILKVLNEECDQNWYKAELNGKDGFIPKNYIEMKPHPWFFGKIPRAKAEEMLSKQRHDGAFLIRESESAPGDFSLSVKFGNDVQHFKVLRDGAGKYFLWVVKFNSLNELVDYHRSTSVSRNQQIFLRDIEQVPQQPTTVQALFDFDPQEDGELGFRRGDFIHVMDNSDLNWWKGACHGQTGMFPRNYVTPVNRNV	Y160T:P191L	-0.313552085331613	976.8273070260302	-118.98124299943449	-2.3219128624867587	-4.0	Y2L:P33L	-72.98827423514936
927	MEAIAKYDFKATADDELSFKRGDILKVLNEECDQNWYKAELNGKDGFIPKNYIEMKPHPWFFGKIPRAKAEEMLSKQRHDGAFLIRESESAPGDFSLSVKFGNDVQHFKVLRDGAGKYFLWVVKFNSLNELVDYHRSTSVSRNQQIFLRDIEQVPQQPTTVQALFDFDPQEDGELGFRRGDFIHVMDNSGPNWWKGACHGQTGMFPRNYVTPVNRNV	Y160T:D190G	-0.323354124843075	977.1113024658453	-117.48499904572964	-2.28221001059322	-2.0	Y2G:D32G	-131.8846088567819
928	MEAIAKYDFKATADDELSFKRGDILKVLNEECDQNWYKAELNGKDGFIPKNYIEMKPHPWFFGKIPRAKAEEMLSKQRHDGAFLIRESESAPGDFSLSVKFGNDVQHFKVLRDGAGKYFLWVVKFNSLNELVDYHRSTSVSRNQQIFLRDIEQVPQQPTTVQALFDFDPQEDGELGFRRGDFIHVMGNSDPNWWKGACHGQTGMFPRNYVTPVNRNV	Y160T:D187G	-0.988467548494302	976.5647344328872	-118.35103641450404	-2.276461843716896	-2.0	Y2G:D29G	-166.7986534358261
929	MEAIAKYDFKATADDELSFKRGDILKVLNEECDQNWYKAELNGKDGFIPKNYIEMKPHPWFFGKIPRAKAEEMLSKQRHDGAFLIRESESAPGDFSLSVKFGNDVQHFKVLRDGAGKYFLWVVKFNSLNELVDYHRSTSVSRNQQIFLRDIEQVPQQPTTVQALFDFDPQEDGELGFRRGDFIHVEDNSDPNWWKGACHGQTGMFPRNYVTPVNRNV	Y160T:M186E	0.053504096076287	979.461811323502	-117.72698436677456	-2.258319402145127	-3.0	Y2E:M28E	-100.84082071466234
930	MEAIAKYDFKATADDELSFKRGDILKVLNEECDQNWYKAELNGKDGFIPKNYIEMKPHPWFFGKIPRAKAEEMLSKQRHDGAFLIRESESAPGDFSLSVKFGNDVQHFKVLRDGAGKYFLWVVKFNSLNELVDYHRSTSVSRNQQIFLRDIEQVPQQPTTVQALFDFDPQEDGELGFRRGDFIHVGDNSDPNWWKGACHGQTGMFPRNYVTPVNRNV	Y160T:M186G	-1.0067439866596402	976.7184972486092	-118.84530673921108	-2.329463376837261	-3.0	Y2G:M28G	-160.90602042360098
931	MEAIAKYDFKATADDELSFKRGDILKVLNEECDQNWYKAELNGKDGFIPKNYIEMKPHPWFFGKIPRAKAEEMLSKQRHDGAFLIRESESAPGDFSLSVKFGNDVQHFKVLRDGAGKYFLWVVKFNSLNELVDYHRSTSVSRNQQIFLRDIEQVPQQPTTVQALFDFDPQEDGELGFRRGDFIHVVDNSDPNWWKGACHGQTGMFPRNYVTPVNRNV	Y160T:M186V	0.185372136979513	981.6269238530922	-115.23781488835812	-2.232931104757018	0.0	Y2V:M28V	-86.90758626146106
932	MEAIAKYDFKATADDELSFKRGDILKVLNEECDQNWYKAELNGKDGFIPKNYIEMKPHPWFFGKIPRAKAEEMLSKQRHDGAFLIRESESAPGDFSLSVKFGNDVQHFKVLRDGAGKYFLWVVKFNSLNELVDYHRSTSVSRNQQIFLRDIEQVPQQPTTVQALFDFDPQEDGELGFRRGDFIHVWDNSDPNWWKGACHGQTGMFPRNYVTPVNRNV	Y160T:M186W	-0.3458174996934669	976.7184972486092	-118.9655355066061	-2.320841902393406	-3.0	Y2W:M28W	-36.143423840234576
933	MEAIAKYDFKATADDELSFKRGDILKVLNEECDQNWYKAELNGKDGFIPKNYIEMKPHPWFFGKIPRAKAEEMLSKQRHDGAFLIRESESAPGDFSLSVKFGNDVQHFKVLRDGAGKYFLWVVKFNSLNELVDYHRSTSVSRNQQIFLRDIEQVPQQPTTVQALFDFDPQEDGELGFRRGDFIHVLDNSDPNWWKGACHGQTGMFPRNYVTPVNRNV	Y160T:M186L	0.2110099585279981	983.5320161242536	-115.31630776822568	-2.2286001948987018	1.0	Y2L:M28L	-47.18980490846426
934	MEAIAKYDFKATADDELSFKRGDILKVLNEECDQNWYKAELNGKDGFIPKNYIEMKPHPWFFGKIPRAKAEEMLSKQRHDGAFLIRESESAPGDFSLSVKFGNDVQHFKVLRDGAGKYFLWVVKFNSLNELVDYHRSTSVSRNQQIFLRDIEQVPQQPTTVQALFDFDPQEDGELGFRRGAFIHVMDNSDPNWWKGACHGQTGMFPRNYVTPVNRNV	Y160T:D181A	-0.685770289062319	974.8481751885956	-120.73037447035313	-2.325136604955641	-3.0	Y2A:D23A	-142.2823257685898
935	MEAIAKYDFKATADDELSFKRGDILKVLNEECDQNWYKAELNGKDGFIPKNYIEMKPHPWFFGKIPRAKAEEMLSKQRHDGAFLIRESESAPGDFSLSVKFGNDVQHFKVLRDGAGKYFLWVVKFNSLNELVDYHRSTSVSRNQQIFLRDIEQVPQQPTTVQALFDFDPQEDGELGFRRGGFIHVMDNSDPNWWKGACHGQTGMFPRNYVTPVNRNV	Y160T:D181G	-1.00855959573799	975.6650959551124	-121.94512452185154	-2.3908463817531778	-2.0	Y2G:D23G	-180.28000595581517
936	MEAIAKYDFKATADDELSFKRGDILKVLNEECDQNWYKAELNGKDGFIPKNYIEMKPHPWFFGKIPRAKAEEMLSKQRHDGAFLIRESESAPGDFSLSVKFGNDVQHFKVLRDGAGKYFLWVVKFNSLNELVDYHRSTSVSRNQQIFLRDIEQVPQQPTTVQALFDFDPQEDGELGFREGDFIHVMDNSDPNWWKGACHGQTGMFPRNYVTPVNRNV	Y160T:R179E	0.2442180707480959	972.9562145474874	-117.7805055230856	-2.292471934173067	-1.0	Y2E:R21E	-114.8606163032508
937	MEAIAKYDFKATADDELSFKRGDILKVLNEECDQNWYKAELNGKDGFIPKNYIEMKPHPWFFGKIPRAKAEEMLSKQRHDGAFLIRESESAPGDFSLSVKFGNDVQHFKVLRDGAGKYFLWVVKFNSLNELVDYHRSTSVSRNQQIFLRDIEQVPQQPTTVQALFDFDPQEDGELGFRGGDFIHVMDNSDPNWWKGACHGQTGMFPRNYVTPVNRNV	Y160T:R179G	-0.520715374893257	972.9698771229936	-120.2629524320364	-2.3646178164724576	-3.0	Y2G:R21G	-177.24041500167613
938	MEAIAKYDFKATADDELSFKRGDILKVLNEECDQNWYKAELNGKDGFIPKNYIEMKPHPWFFGKIPRAKAEEMLSKQRHDGAFLIRESESAPGDFSLSVKFGNDVQHFKVLRDGAGKYFLWVVKFNSLNELVDYHRSTSVSRNQQIFLRDIEQVPQQPTTVQALFDFDPQEDGELGFRVGDFIHVMDNSDPNWWKGACHGQTGMFPRNYVTPVNRNV	Y160T:R179V	0.0159248749259916	976.0823293930198	-119.1341317743063	-2.2919151176840566	-3.0	Y2V:R21V	-119.33398265914681
939	MEAIAKYDFKATADDELSFKRGDILKVLNEECDQNWYKAELNGKDGFIPKNYIEMKPHPWFFGKIPRAKAEEMLSKQRHDGAFLIRESESAPGDFSLSVKFGNDVQHFKVLRDGAGKYFLWVVKFNSLNELVDYHRSTSVSRNQQIFLRDIEQVPQQPTTVQALFDFDPQEDGELGFRWGDFIHVMDNSDPNWWKGACHGQTGMFPRNYVTPVNRNV	Y160T:R179W	-0.97997865259409	972.9562145474874	-120.66419516503812	-2.333353592177569	-3.0	Y2W:R21W	-97.98369367198707
940	MEAIAKYDFKATADDELSFKRGDILKVLNEECDQNWYKAELNGKDGFIPKNYIEMKPHPWFFGKIPRAKAEEMLSKQRHDGAFLIRESESAPGDFSLSVKFGNDVQHFKVLRDGAGKYFLWVVKFNSLNELVDYHRSTSVSRNQQIFLRDIEQVPQQPTTVQALFDFDPQEDGELGFRLGDFIHVMDNSDPNWWKGACHGQTGMFPRNYVTPVNRNV	Y160T:R179L	-0.4611724582464149	975.0645793200174	-119.50401221215724	-2.304130166263904	-3.0	Y2L:R21L	-108.89107914047008
941	MEAIAKYDFKATADDELSFKRGDILKVLNEECDQNWYKAELNGKDGFIPKNYIEMKPHPWFFGKIPRAKAEEMLSKQRHDGAFLIRESESAPGDFSLSVKFGNDVQHFKVLRDGAGKYFLWVVKFNSLNELVDYHRSTSVSRNQQIFLRDIEQVPQQPTTVQALFDFDPQEDGELGFLRGDFIHVMDNSDPNWWKGACHGQTGMFPRNYVTPVNRNV	Y160T:R178L	-0.159429295459564	977.2531822907412	-119.14806233346462	-2.307240890244306	-3.0	Y2L:R20L	-93.49438806397156
942	MEAIAKYDFKATADDELSFKRGDILKVLNEECDQNWYKAELNGKDGFIPKNYIEMKPHPWFFGKIPRAKAEEMLSKQRHDGAFLIRESESAPGDFSLSVKFGNDVQHFKVLRDGAGKYFLWVVKFNSLNELVDYHRSTSVSRNQQIFLRDIEQVPQQPTTVQALFDFDPQEDGELGFERGDFIHVMDNSDPNWWKGACHGQTGMFPRNYVTPVNRNV	Y160T:R178E	-0.0994247161887088	976.1967597997108	-117.5755265802145	-2.294965841002384	-1.0	Y2E:R20E	-94.19899450165464
943	MEAIAKYDFKATADDELSFKRGDILKVLNEECDQNWYKAELNGKDGFIPKNYIEMKPHPWFFGKIPRAKAEEMLSKQRHDGAFLIRESESAPGDFSLSVKFGNDVQHFKVLRDGAGKYFLWVVKFNSLNELVDYHRSTSVSRNQQIFLRDIEQVPQQPTTVQALFDFDPQEDGELGFARGDFIHVMDNSDPNWWKGACHGQTGMFPRNYVTPVNRNV	Y160T:R178A	-0.2714547557170499	975.6266955763504	-118.4911976903677	-2.293725223864539	-3.0	Y2A:R20A	-97.87470637184813
944	MEAIAKYDFKATADDELSFKRGDILKVLNEECDQNWYKAELNGKDGFIPKNYIEMKPHPWFFGKIPRAKAEEMLSKQRHDGAFLIRESESAPGDFSLSVKFGNDVQHFKVLRDGAGKYFLWVVKFNSLNELVDYHRSTSVSRNQQIFLRDIEQVPQQPTTVQALFDFDPQEDGELGFGRGDFIHVMDNSDPNWWKGACHGQTGMFPRNYVTPVNRNV	Y160T:R178G	-0.364670178075247	976.1178872962493	-119.46556578576563	-2.324428752317267	-3.0	Y2G:R20G	-131.12730131966308
945	MEAIAKYDFKATADDELSFKRGDILKVLNEECDQNWYKAELNGKDGFIPKNYIEMKPHPWFFGKIPRAKAEEMLSKQRHDGAFLIRESESAPGDFSLSVKFGNDVQHFKVLRDGAGKYFLWVVKFNSLNELVDYHRSTSVSRNQQIFLRDIEQVPQQPTTVQALFDFDPQEDGELGFVRGDFIHVMDNSDPNWWKGACHGQTGMFPRNYVTPVNRNV	Y160T:R178V	-0.114583160534264	976.5185966607578	-118.1094699949026	-2.291741581286414	-3.0	Y2V:R20V	-114.47612658364012
946	MEAIAKYDFKATADDELSFKRGDILKVLNEECDQNWYKAELNGKDGFIPKNYIEMKPHPWFFGKIPRAKAEEMLSKQRHDGAFLIRESESAPGDFSLSVKFGNDVQHFKVLRDGAGKYFLWVVKFNSLNELVDYHRSTSVSRNQQIFLRDIEQVPQQPTTVQALFDFDPQEDGELGFWRGDFIHVMDNSDPNWWKGACHGQTGMFPRNYVTPVNRNV	Y160T:R178W	-0.7193044391828729	974.8598653622296	-120.0773268789053	-2.331802109540519	-3.0	Y2W:R20W	-61.171957477156674
947	MEAIAKYDFKATADDELSFKRGDILKVLNEECDQNWYKAELNGKDGFIPKNYIEMKPHPWFFGKIPRAKAEEMLSKQRHDGAFLIRESESAPGDFSLSVKFGNDVQHFKVLRDGAGKYFLWVVKFNSLNELVDYHRSTSVSRNQQIFLRDIEQVPQQPTTVQALFDFDPQEDGELGLRRGDFIHVMDNSDPNWWKGACHGQTGMFPRNYVTPVNRNV	Y160T:F177L	-0.665254840783741	978.1548148804004	-122.513215623796	-2.3602566476595603	0.0	Y2L:F19L	-91.52748008706578
948	MEAIAKYDFKATADDELSFKRGDILKVLNEECDQNWYKAELNGKDGFIPKNYIEMKPHPWFFGKIPRAKAEEMLSKQRHDGAFLIRESESAPGDFSLSVKFGNDVQHFKVLRDGAGKYFLWVVKFNSLNELVDYHRSTSVSRNQQIFLRDIEQVPQQPTTVQALFDFDPQEDGELWFRRGDFIHVMDNSDPNWWKGACHGQTGMFPRNYVTPVNRNV	Y160T:G176W	0.0290453207706514	974.9088900030883	-120.27540956437588	-2.279539205260196	-3.0	Y2W:G18W	-41.18120926049912
949	MEAIAKYDFKATADDELSFKRGDILKVLNEECDQNWYKAELNGKDGFIPKNYIEMKPHPWFFGKIPRAKAEEMLSKQRHDGAFLIRESESAPGDFSLSVKFGNDVQHFKVLRDGAGKYFLWVVKFNSLNELVDYHRSTSVSRNQQIFLRDIEQVPQQPTTVQALFDFDPQEDGEVGFRRGDFIHVMDNSDPNWWKGACHGQTGMFPRNYVTPVNRNV	Y160T:L175V	-0.603290211108682	977.6065344015888	-121.87864871323109	-2.3243651309255826	0.0	Y2V:L17V	-135.23078484552377
950	MEAIAKYDFKATADDELSFKRGDILKVLNEECDQNWYKAELNGKDGFIPKNYIEMKPHPWFFGKIPRAKAEEMLSKQRHDGAFLIRESESAPGDFSLSVKFGNDVQHFKVLRDGAGKYFLWVVKFNSLNELVDYHRSTSVSRNQQIFLRDIEQVPQQPTTVQALFDFDPQEDGEWGFRRGDFIHVMDNSDPNWWKGACHGQTGMFPRNYVTPVNRNV	Y160T:L175W	-0.963695140954034	973.0185646293952	-122.59044356644154	-2.424977706650556	-3.0	Y2W:L17W	-46.12369124906535
951	MEAIAKYDFKATADDELSFKRGDILKVLNEECDQNWYKAELNGKDGFIPKNYIEMKPHPWFFGKIPRAKAEEMLSKQRHDGAFLIRESESAPGDFSLSVKFGNDVQHFKVLRDGAGKYFLWVVKFNSLNELVDYHRSTSVSRNQQIFLRDIEQVPQQPTTVQALFDFDPQLDGELGFRRGDFIHVMDNSDPNWWKGACHGQTGMFPRNYVTPVNRNV	Y160T:E171L	0.154004159207213	973.8998818765216	-117.62547813355924	-2.2822586318193854	-3.0	Y2L:E13L	-81.07037426971803
952	MEAIAKYDFKATADDELSFKRGDILKVLNEECDQNWYKAELNGKDGFIPKNYIEMKPHPWFFGKIPRAKAEEMLSKQRHDGAFLIRESESAPGDFSLSVKFGNDVQHFKVLRDGAGKYFLWVVKFNSLNELVDYHRSTSVSRNQQIFLRDIEQVPQQPTTVQALFDFDPGEDGELGFRRGDFIHVMDNSDPNWWKGACHGQTGMFPRNYVTPVNRNV	Y160T:Q170G	-0.0406224566799991	976.4613338321004	-118.56619153916836	-2.295800936424126	-3.0	Y2G:Q12G	-163.33472404145394
953	MEAIAKYDFKATADDELSFKRGDILKVLNEECDQNWYKAELNGKDGFIPKNYIEMKPHPWFFGKIPRAKAEEMLSKQRHDGAFLIRESESAPGDFSLSVKFGNDVQHFKVLRDGAGKYFLWVVKFNSLNELVDYHRSTSVSRNQQIFLRDIEQVPQQPTTVQALFDFAPQEDGELGFRRGDFIHVMDNSDPNWWKGACHGQTGMFPRNYVTPVNRNV	Y160T:D168A	0.1367449594438259	978.57259505168	-117.21815119683744	-2.2695485777774103	-3.0	Y2A:D10A	-89.77684399947654
954	MEAIAKYDFKATADDELSFKRGDILKVLNEECDQNWYKAELNGKDGFIPKNYIEMKPHPWFFGKIPRAKAEEMLSKQRHDGAFLIRESESAPGDFSLSVKFGNDVQHFKVLRDGAGKYFLWVVKFNSLNELVDYHRSTSVSRNQQIFLRDIEQVPQQPTTVQALFDFGPQEDGELGFRRGDFIHVMDNSDPNWWKGACHGQTGMFPRNYVTPVNRNV	Y160T:D168G	-0.6782040246279188	977.1347135524748	-118.85766135156156	-2.283706923662606	-2.0	Y2G:D10G	-128.5386726127578
955	MEAIAKYDFKATADDELSFKRGDILKVLNEECDQNWYKAELNGKDGFIPKNYIEMKPHPWFFGKIPRAKAEEMLSKQRHDGAFLIRESESAPGDFSLSVKFGNDVQHFKVLRDGAGKYFLWVVKFNSLNELVDYHRSTSVSRNQQIFLRDIEQVPQQPTTVQALFDFWPQEDGELGFRRGDFIHVMDNSDPNWWKGACHGQTGMFPRNYVTPVNRNV	Y160T:D168W	-0.174686198523645	974.8825958553872	-118.26082907617092	-2.2853349588685115	-5.0	Y2W:D10W	-37.03171887263785
956	MEAIAKYDFKATADDELSFKRGDILKVLNEECDQNWYKAELNGKDGFIPKNYIEMKPHPWFFGKIPRAKAEEMLSKQRHDGAFLIRESESAPGDFSLSVKFGNDVQHFKVLRDGAGKYFLWVVKFNSLNELVDYHRSTSVSRNQQIFLRDIEQVPQQPTTVQALFDFFPQEDGELGFRRGDFIHVMDNSDPNWWKGACHGQTGMFPRNYVTPVNRNV	Y160T:D168F	-0.0175986872218826	977.7434869767976	-117.65865908563136	-2.27814393124338	-5.0	Y2F:D10F	-59.81317341193687
957	MEAIAKYDFKATADDELSFKRGDILKVLNEECDQNWYKAELNGKDGFIPKNYIEMKPHPWFFGKIPRAKAEEMLSKQRHDGAFLIRESESAPGDFSLSVKFGNDVQHFKVLRDGAGKYFLWVVKFNSLNELVDYHRSTSVSRNQQIFLRDIEQVPQQPTTVQALFAFDPQEDGELGFRRGDFIHVMDNSDPNWWKGACHGQTGMFPRNYVTPVNRNV	Y160T:D166A	-1.07733874779739	972.8688517810378	-121.90489722788334	-2.3452391543630826	-3.0	Y2A:D8A	-115.37904566272168
958	MEAIAKYDFKATADDELSFKRGDILKVLNEECDQNWYKAELNGKDGFIPKNYIEMKPHPWFFGKIPRAKAEEMLSKQRHDGAFLIRESESAPGDFSLSVKFGNDVQHFKVLRDGAGKYFLWVVKFNSLNELVDYHRSTSVSRNQQIFLRDIEQVPQQPTTVQALFGFDPQEDGELGFRRGDFIHVMDNSDPNWWKGACHGQTGMFPRNYVTPVNRNV	Y160T:D166G	-0.759079271586647	975.4199273934146	-122.13982965052128	-2.3761275986493646	-2.0	Y2G:D8G	-151.60103758319286
959	MEAIAKYDFKATADDELSFKRGDILKVLNEECDQNWYKAELNGKDGFIPKNYIEMKPHPWFFGKIPRAKAEEMLSKQRHDGAFLIRESESAPGDFSLSVKFGNDVQHFKVLRDGAGKYFLWVVKFNSLNELVDYHRSTSVSRNQQIFLRDIEQVPQQPTTVQALFVFDPQEDGELGFRRGDFIHVMDNSDPNWWKGACHGQTGMFPRNYVTPVNRNV	Y160T:D166V	-1.01061146999854	972.7934141558002	-121.87481309473516	-2.342429468187236	-4.0	Y2V:D8V	-130.88384588702587
960	MEAIAKYDFKATADDELSFKRGDILKVLNEECDQNWYKAELNGKDGFIPKNYIEMKPHPWFFGKIPRAKAEEMLSKQRHDGAFLIRESESAPGDFSLSVKFGNDVQHFKVLRDGAGKYFLWVVKFNSLNELVDYHRSTSVSRNQQIFLRDIEQVPQQPTTVQALFWFDPQEDGELGFRRGDFIHVMDNSDPNWWKGACHGQTGMFPRNYVTPVNRNV	Y160T:D166W	-1.2363213676353502	972.7753698319756	-121.98019029200076	-2.3569498870332364	-5.0	Y2W:D8W	-78.98950038894085
961	MEAIAKYDFKATADDELSFKRGDILKVLNEECDQNWYKAELNGKDGFIPKNYIEMKPHPWFFGKIPRAKAEEMLSKQRHDGAFLIRESESAPGDFSLSVKFGNDVQHFKVLRDGAGKYFLWVVKFNSLNELVDYHRSTSVSRNQQIFLRDIEQVPQQPTTVQALKDFDPQEDGELGFRRGDFIHVMDNSDPNWWKGACHGQTGMFPRNYVTPVNRNV	Y160T:F165K	0.220533372217815	973.1100497675952	-115.78348003327848	-2.2355424266750528	-4.0	Y2K:F7K	-84.68255359837497
962	MEAIAKYDFKATADDELSFKRGDILKVLNEECDQNWYKAELNGKDGFIPKNYIEMKPHPWFFGKIPRAKAEEMLSKQRHDGAFLIRESESAPGDFSLSVKFGNDVQHFKVLRDGAGKYFLWVVKFNSLNELVDYHRSTSVSRNQQIFLRDIEQVPQQPTTVQALFTFDPQEDGELGFRRGDFIHVMDNSDPNWWKGACHGQTGMFPRNYVTPVNRNV	Y160T:D166T	-0.870413121246481	976.0765862645576	-121.38621331751348	-2.3149372682733054	-2.0	Y2T:D8T	-76.57214787944223
963	MEAIAKYDFKATADDELSFKRGDILKVLNEECDQNWYKAELNGKDGFIPKNYIEMKPHPWFFGKIPRAKAEEMLSKQRHDGAFLIRESESAPGDFSLSVKFGNDVQHFKVLRDGAGKYFLWVVKFNSLNELVDYHRSTSVSRNQQIFLRDIEQVPQQPTTVQALFPFDPQEDGELGFRRGDFIHVMDNSDPNWWKGACHGQTGMFPRNYVTPVNRNV	Y160T:D166P	-0.930715334243154	972.7753698319756	-122.2032900005579	-2.4002967446537338	-2.0	Y2P:D8P	-220.03266857608224
964	MEAIAKYDFKATADDELSFKRGDILKVLNEECDQNWYKAELNGKDGFIPKNYIEMKPHPWFFGKIPRAKAEEMLSKQRHDGAFLIRESESAPGDFSLSVKFGNDVQHFKVLRDGAGKYFLWVVKFNSLNELVDYHRSTSVSRNQQIFLRDIEQVPQQPTTVQALFRFDPQEDGELGFRRGDFIHVMDNSDPNWWKGACHGQTGMFPRNYVTPVNRNV	Y160T:D166R	-0.916375535389456	975.6799555067056	-121.70638467371464	-2.3301921779826538	-2.0	Y2R:D8R	-110.8685305450764
965	MEAIAKYDFKATADDELSFKRGDILKVLNEECDQNWYKAELNGKDGFIPKNYIEMKPHPWFFGKIPRAKAEEMLSKQRHDGAFLIRESESAPGDFSLSVKFGNDVQHFKVLRDGAGKYFLWVVKFNSLNELVDYHRSTSVSRNQQIFLRDIEQVPQQPTTVQALFDVDPQEDGELGFRRGDFIHVMDNSDPNWWKGACHGQTGMFPRNYVTPVNRNV	Y160T:F167V	-0.56409581579947	975.3523637392908	-120.48253773152828	-2.2628522969908635	-1.0	Y2V:F9V	-150.8972498319616
966	MEAIAKYDFKATADDELSFKRGDILKVLNEECDQNWYKAELNGKDGFIPKNYIEMKPHPWFFGKIPRAKAEEMLSKQRHDGAFLIRESESAPGDFSLSVKFGNDVQHFKVLRDGAGKYFLWVVKFNSLNELVDYHRSTSVSRNQQIFLRDIEQVPQQPTTVQALFDFDQQEDGELGFRRGDFIHVMDNSDPNWWKGACHGQTGMFPRNYVTPVNRNV	Y160T:P169Q	-0.688139183244961	974.2987309296598	-120.9366176277399	-2.298378895905058	-2.0	Y2Q:P11Q	-298.28918936264495
967	MEAIAKYDFKATADDELSFKRGDILKVLNEECDQNWYKAELNGKDGFIPKNYIEMKPHPWFFGKIPRAKAEEMLSKQRHDGAFLIRESESAPGDFSLSVKFGNDVQHFKVLRDGAGKYFLWVVKFNSLNELVDYHRSTSVSRNQQIFLRDIEQVPQQPTTVQALFDFDPQEDGELSFRRGDFIHVMDNSDPNWWKGACHGQTGMFPRNYVTPVNRNV	Y160T:G176S	0.0765296513917216	978.7935991216808	-117.18590520322324	-2.214238312284825	-1.0	Y2S:G18S	-87.20181017545426
968	MEAIAKYDFKATADDELSFKRGDILKVLNEECDQNWYKAELNGKDGFIPKNYIEMKPHPWFFGKIPRAKAEEMLSKQRHDGAFLIRESESAPGDFSLSVKFGNDVQHFKVLRDGAGKYFLWVVKFNSLNELVDYHRSTSVSRNQQIFLRDIEQVPQQPTTVQALFDFDPQEDGELIFRRGDFIHVMDNSDPNWWKGACHGQTGMFPRNYVTPVNRNV	Y160T:G176I	-0.539196348230905	976.3139863034094	-120.51114164292812	-2.27413449044955	-5.0	Y2I:G18I	-140.4617643418666
969	MEAIAKYDFKATADDELSFKRGDILKVLNEECDQNWYKAELNGKDGFIPKNYIEMKPHPWFFGKIPRAKAEEMLSKQRHDGAFLIRESESAPGDFSLSVKFGNDVQHFKVLRDGAGKYFLWVVKFNSLNELVDYHRSTSVSRNQQIFLRDIEQVPQQPTTVQALFDFDPQEDGELAFRRGDFIHVMDNSDPNWWKGACHGQTGMFPRNYVTPVNRNV	Y160T:G176A	0.0187898499449652	978.2095030792634	-117.5574921220541	-2.2310488426079185	-1.0	Y2A:G18A	-88.47272124913894
970	MEAIAKYDFKATADDELSFKRGDILKVLNEECDQNWYKAELNGKDGFIPKNYIEMKPHPWFFGKIPRAKAEEMLSKQRHDGAFLIRESESAPGDFSLSVKFGNDVQHFKVLRDGAGKYFLWVVKFNSLNELVDYHRSTSVSRNQQIFLRDIEQVPQQPTTVQALFDFDPQEDGELGIRRGDFIHVMDNSDPNWWKGACHGQTGMFPRNYVTPVNRNV	Y160T:F177I	-1.35585099367365	975.3690250501468	-122.22652205079794	-2.35301829192598	-1.0	Y2I:F19I	-143.47159620263582
971	MEAIAKYDFKATADDELSFKRGDILKVLNEECDQNWYKAELNGKDGFIPKNYIEMKPHPWFFGKIPRAKAEEMLSKQRHDGAFLIRESESAPGDFSLSVKFGNDVQHFKVLRDGAGKYFLWVVKFNSLNELVDYHRSTSVSRNQQIFLRDIEQVPQQPTTVQALFDFDPQEDGELGMRRGDFIHVMDNSDPNWWKGACHGQTGMFPRNYVTPVNRNV	Y160T:F177M	-0.934263792360055	976.2812579453685	-122.67086561769248	-2.3801266945014565	-1.0	Y2M:F19M	-89.01329170205602
972	MEAIAKYDFKATADDELSFKRGDILKVLNEECDQNWYKAELNGKDGFIPKNYIEMKPHPWFFGKIPRAKAEEMLSKQRHDGAFLIRESESAPGDFSLSVKFGNDVQHFKVLRDGAGKYFLWVVKFNSLNELVDYHRSTSVSRNQQIFLRDIEQVPQQPTTVQALFDFDPQEDGELGFKRGDFIHVMDNSDPNWWKGACHGQTGMFPRNYVTPVNRNV	Y160T:R178K	0.0962691399425486	979.449522744052	-116.16007505357264	-2.26763010833223	2.0	Y2K:R20K	-65.47814062458708
973	MEAIAKYDFKATADDELSFKRGDILKVLNEECDQNWYKAELNGKDGFIPKNYIEMKPHPWFFGKIPRAKAEEMLSKQRHDGAFLIRESESAPGDFSLSVKFGNDVQHFKVLRDGAGKYFLWVVKFNSLNELVDYHRSTSVSRNQQIFLRDIEQVPQQPTTVQALFDFDPQEDGELGFRNGDFIHVMDNSDPNWWKGACHGQTGMFPRNYVTPVNRNV	Y160T:R179N	-0.513090753991236	974.8679215449348	-119.49408684670924	-2.3106668763241527	-1.0	Y2N:R21N	-133.5565881736732
974	MEAIAKYDFKATADDELSFKRGDILKVLNEECDQNWYKAELNGKDGFIPKNYIEMKPHPWFFGKIPRAKAEEMLSKQRHDGAFLIRESESAPGDFSLSVKFGNDVQHFKVLRDGAGKYFLWVVKFNSLNELVDYHRSTSVSRNQQIFLRDIEQVPQQPTTVQALFDFDPQEDGELGFRMGDFIHVMDNSDPNWWKGACHGQTGMFPRNYVTPVNRNV	Y160T:R179M	-0.252818687450625	975.6475961983097	-120.00142060220242	-2.3094125521385065	-2.0	Y2M:R21M	-115.74679775314095
975	MEAIAKYDFKATADDELSFKRGDILKVLNEECDQNWYKAELNGKDGFIPKNYIEMKPHPWFFGKIPRAKAEEMLSKQRHDGAFLIRESESAPGDFSLSVKFGNDVQHFKVLRDGAGKYFLWVVKFNSLNELVDYHRSTSVSRNQQIFLRDIEQVPQQPTTVQALFDFDPQEDGELGFRQGDFIHVMDNSDPNWWKGACHGQTGMFPRNYVTPVNRNV	Y160T:R179Q	0.118890997784958	976.7887596908922	-117.68549762666224	-2.281958369885461	0.0	Y2Q:R21Q	-98.48460760192636
976	MEAIAKYDFKATADDELSFKRGDILKVLNEECDQNWYKAELNGKDGFIPKNYIEMKPHPWFFGKIPRAKAEEMLSKQRHDGAFLIRESESAPGDFSLSVKFGNDVQHFKVLRDGAGKYFLWVVKFNSLNELVDYHRSTSVSRNQQIFLRDIEQVPQQPTTVQALFDFDPQEDGELGFRRLDFIHVMDNSDPNWWKGACHGQTGMFPRNYVTPVNRNV	Y160T:G180L	-1.2026577614505	972.9528144510596	-121.76565043628216	-2.339761249089645	-4.0	Y2L:G22L	-205.94395430099948
977	MEAIAKYDFKATADDELSFKRGDILKVLNEECDQNWYKAELNGKDGFIPKNYIEMKPHPWFFGKIPRAKAEEMLSKQRHDGAFLIRESESAPGDFSLSVKFGNDVQHFKVLRDGAGKYFLWVVKFNSLNELVDYHRSTSVSRNQQIFLRDIEQVPQQPTTVQALFDFDPQEDGELGFRRGRFIHVMDNSDPNWWKGACHGQTGMFPRNYVTPVNRNV	Y160T:D181R	-1.36104542006756	973.627151986172	-122.06565560400486	-2.3876513464976163	-2.0	Y2R:D23R	-191.8292185069321
978	MEAIAKYDFKATADDELSFKRGDILKVLNEECDQNWYKAELNGKDGFIPKNYIEMKPHPWFFGKIPRAKAEEMLSKQRHDGAFLIRESESAPGDFSLSVKFGNDVQHFKVLRDGAGKYFLWVVKFNSLNELVDYHRSTSVSRNQQIFLRDIEQVPQQPTTVQALFDFDPQEDGELGFRRGDFIHVMTNSDPNWWKGACHGQTGMFPRNYVTPVNRNV	Y160T:D187T	-1.13501891304112	972.9729786030994	-118.88371287286282	-2.2900248382051114	-2.0	Y2T:D29T	-147.06822903168182
979	MEAIAKYDFKATADDELSFKRGDILKVLNEECDQNWYKAELNGKDGFIPKNYIEMKPHPWFFGKIPRAKAEEMLSKQRHDGAFLIRESESAPGDFSLSVKFGNDVQHFKVLRDGAGKYFLWVVKFNSLNELVDYHRSTSVSRNQQIFLRDIEQVPQQPTTVQALFDFDPQEDGELGFRRGDFIHVMDNSDPNLWKGACHGQTGMFPRNYVTPVNRNV	Y160T:W193L	-0.220395234657525	974.8537760834142	-117.55446611344814	-2.2576017218121027	-3.0	Y2L:W35L	-142.95796473038183
980	MEAIAKYDFKATADDELSFKRGDILKVLNEECDQNWYKAELNGKDGFIPKNYIEMKPHPWFFGKIPRAKAEEMLSKQRHDGAFLIRESESAPGDFSLSVKFGNDVQHFKVLRDGAGKYFLWVVKFNSLNELVDYHRSTSVSRNQQIFLRDIEQVPQQPTTVQALFDFDPQEDGELGFRRGDFIHVMDNSDPNAWKGACHGQTGMFPRNYVTPVNRNV	Y160T:W193A	-0.506914318504691	974.6002474465358	-118.7125955671072	-2.3130076780157576	-3.0	Y2A:W35A	-200.6674409152268
981	MEAIAKYDFKATADDELSFKRGDILKVLNEECDQNWYKAELNGKDGFIPKNYIEMKPHPWFFGKIPRAKAEEMLSKQRHDGAFLIRESESAPGDFSLSVKFGNDVQHFKVLRDGAGKYFLWVVKFNSLNELVDYHRSTSVSRNQQIFLRDIEQVPQQPTTVQALFDFDPQEDGELGFRRGDFIHVMDNSDPNWWKRACHGQTGMFPRNYVTPVNRNV	Y160T:G196R	-0.8400764239669991	972.410131496482	-122.750615760684	-2.523563708289194	-3.0	Y2R:G38R	-257.9869437457321
982	MEAIAKYDFKATADDELSFKRGDILKVLNEECDQNWYKAELNGKDGFIPKNYIEMKPHPWFFGKIPRAKAEEMLSKQRHDGAFLIRESESAPGDFSLSVKFGNDVQHFKVLRDGAGKYFLWVVKFNSLNELVDYHRSTSVSRNQQIFLRDIEQVPQQPTTVQALFDFDPQEDGELGFRRGDFIHVMDNSDPNWWKGACHGQTPMFPRNYVTPVNRNV	Y160T:G203P	-0.955007711437991	971.5093199114	-122.75034348666668	-2.5352436647576804	-3.0	Y2P:G45P	-229.93810789597015
983	MEAIAKYDFKATADDELSFKRGDILKVLNEECDQNWYKAELNGKDGFIPKNYIEMKPHPWFFGKIPRAKAEEMLSKQRHDGAFLIRESESAPGDFSLSVKFGNDVQHFKVLRDGAGKYFLWVVKFNSLNELVDYHRSTSVSRNQQIFLRDIEQVPQQPTTVQALFDFDPQEDGELGFRRGDFIHVMDNSDPNWWKGACHGQTGMKPRNYVTPVNRNV	Y160T:F205K	-0.9854709849436992	972.6119391403238	-121.12985776364803	-2.4155865685414457	-4.0	Y2K:F47K	-224.58423150601783
984	MEAIAKYDFKATADDELSFKRGDILKVLNEECDQNWYKAELNGKDGFIPKNYIEMKPHPWFFGKIPRAKAEEMLSKQRHDGAFLIRESESAPGDFSLSVKFGNDVQHFKVLRDGAGKYFLWVVKFNSLNELVDYHRSTSVSRNQQIFLRDIEQVPQQPTTVQALFDFDPQEDGELGFRRGDFIHVMDNSDPNWWKGACHGQTGMFPRNYVTPVHRNV	Y160T:N214H	-0.125878499897372	981.0824969004688	-117.15528045594692	-2.289809663416976	0.0	Y2H:N56H	-54.8280238268391
985	MEAIAKYDFKATADDELSFKRGDILKVLNEECDQNWYKAELNGKDGFIPKNYIEMKPHPWFFGKIPRAKAEEMLSKQRHDGAFLIRESESAPGDFSLSVKFGNDVQHFKVLRDGAGKYFLWVVKFNSLNELVDYHRSTSVSRNQQIFLRDIEQVPQQPTTVQALFDFDPQEDGELGFRRGDFIHVMDNSDPNWWKGACHGQTGMFPRNYVTPVVRNV	Y160T:N214V	0.0535617500060035	981.0824969004688	-118.94629083573818	-2.2922565007613875	-4.0	Y2V:N56V	-86.25720804906047
986	MEAIAKYDFKATADDELSFKRGDILKVLNEECDQNWYKAELNGKDGFIPKNYIEMKPHPWFFGKIPRAKAEEMLSKQRHDGAFLIRESESAPGDFSLSVKFGNDVQHFKVLRDGAGKYFLWVVKFNSLNELVDYHRSTSVSRNQQIFLRDIEQVPQQPTTVQALFDFDPQEDGELGFRRGDFIHVMDNSDPNWWKGACHGQTGMFPRNYVTGVNRNV	Y160T:P212G	0.0688796284907765	976.3727061150994	-120.4192458242178	-2.413473096944518	-3.0	Y2G:P54G	-84.10047304642185
987	MEAIAKYDFKATADDELSFKRGDILKVLNEECDQNWYKAELNGKDGFIPKNYIEMKPHPWFFGKIPRAKAEEMLSKQRHDGAFLIRESESAPGDFSLSVKFGNDVQHFKVLRDGAGKYFLWVVKFNSLNELVDYHRSTSVSRNQQIFLRDIEQVPQQPTTVQALFDFDPQEDGELGFRRGDFIHVMDNSDPNWWKGACHGQTGMFPRNYVIPVNRNV	Y160T:T211I	-0.241608180019849	976.2084421294176	-117.57850919663906	-2.278446262165652	-2.0	Y2I:T53I	-129.28628744656976
988	MEAIAKYDFKATADDELSFKRGDILKVLNEECDQNWYKAELNGKDGFIPKNYIEMKPHPWFFGKIPRAKAEEMLSKQRHDGAFLIRESESAPGDFSLSVKFGNDVQHFKVLRDGAGKYFLWVVKFNSLNELVDYHRSTSVSRNQQIFLRDIEQVPQQPTTVQALFDFDPQEDGELGFRRGDFIHVMDNSDPNWWKGACHGQTGMFPRNYVPPVNRNV	Y160T:T211P	-1.4538720461819898	974.0702784639844	-120.29146157205103	-2.4492084050582625	-2.0	Y2P:T53P	-234.39509806210935
989	MEAIAKYDFKATADDELSFKRGDILKVLNEECDQNWYKAELNGKDGFIPKNYIEMKPHPWFFGKIPRAKAEEMLSKQRHDGAFLIRESESAPGDFSLSVKFGNDVQHFKVLRDGAGKYFLWVVKFNSLNELVDYHRSTSVSRNQQIFLRDIEQVPQQPTTVQALFDFDPQEDGELGFRRGDFIHVMDNSDPNWWKGACHGQTGMFPRNYVAPVNRNV	Y160T:T211A	0.10218834919845	978.1400066423748	-117.81663809716702	-2.2793367030256886	-1.0	Y2A:T53A	-100.61073808247983
990	MEAIAKYDFKATADDELSFKRGDILKVLNEECDQNWYKAELNGKDGFIPKNYIEMKPHPWFFGKIPRAKAEEMLSKQRHDGAFLIRESESAPGDFSLSVKFGNDVQHFKVLRDGAGKYFLWVVKFNSLNELVDYHRSTSVSRNQQIFLRDIEQVPQQPTTVQALFDFDPQEDGELGFRRGDFIHVMDNSDPNWWKGACHGQTGMFPRYYVTPVNRNV	Y160T:N208Y	-0.0917331065193548	973.7033748593984	-117.49051557481287	-2.322914252846928	-3.0	Y2Y:N50Y	-81.49645703229838
991	MEAIAKYDFKATADDELSFKRGDILKVLNEECDQNWYKAELNGKDGFIPKNYIEMKPHPWFFGKIPRAKAEEMLSKQRHDGAFLIRESESAPGDFSLSVKFGNDVQHFKVLRDGAGKYFLWVVKFNSLNELVDYHRSTSVSRNQQIFLRDIEQVPQQPTTVQALFDFDPQEDGELGFRRGDFIHVMDNSDPNWWKGACHGQTGMFPENYVTPVNRNV	Y160T:R207E	-0.483243137387324	976.3850088220725	-120.36152623593809	-2.3107341184454446	-1.0	Y2E:R49E	-96.00834455795572
992	MEAIAKYDFKATADDELSFKRGDILKVLNEECDQNWYKAELNGKDGFIPKNYIEMKPHPWFFGKIPRAKAEEMLSKQRHDGAFLIRESESAPGDFSLSVKFGNDVQHFKVLRDGAGKYFLWVVKFNSLNELVDYHRSTSVSRNQQIFLRDIEQVPQQPTTVQALFDFDPQEDGELGFRRGDFIHVMDNSDPNWWKGACHGQTGMFSRNYVTPVNRNV	Y160T:P206S	-0.542620635837783	975.211191670759	-121.84894862771034	-2.4268454858812234	-2.0	Y2S:P48S	-180.02157013428194
993	MEAIAKYDFKATADDELSFKRGDILKVLNEECDQNWYKAELNGKDGFIPKNYIEMKPHPWFFGKIPRAKAEEMLSKQRHDGAFLIRESESAPGDFSLSVKFGNDVQHFKVLRDGAGKYFLWVVKFNSLNELVDYHRSTSVSRNQQIFLRDIEQVPQQPTTVQALFDFDPQEDGELGFRRGDFIHVMDNSDPNWWKGACHGETGMFPRNYVTPVNRNV	Y160T:Q201E	-0.0494331601364124	978.5937351841358	-117.82759653031826	-2.279589636851165	1.0	Y2E:Q43E	-79.83904923181802
994	MEAIAKYDFKATADDELSFKRGDILKVLNEECDQNWYKAELNGKDGFIPKNYIEMKPHPWFFGKIPRAKAEEMLSKQRHDGAFLIRESESAPGDFSLSVKFGNDVQHFKVLRDGAGKYFLWVVKFNSLNELVDYHRSTSVSRNQQIFLRDIEQVPQQPTTVQALFDFDPQEDGELGFRRGDFIHVMDNSDPNWWKGACHCQTGMFPRNYVTPVNRNV	Y160T:G200C	-0.9944566383997578	975.622439543401	-121.2032338231802	-2.374713962360964	-4.0	Y2C:G42C	-103.42746550730362
995	MEAIAKYDFKATADDELSFKRGDILKVLNEECDQNWYKAELNGKDGFIPKNYIEMKPHPWFFGKIPRAKAEEMLSKQRHDGAFLIRESESAPGDFSLSVKFGNDVQHFKVLRDGAGKYFLWVVKFNSLNELVDYHRSTSVSRNQQIFLRDIEQVPQQPTTVQALFDFDPQEDGELGFRRGDFIHVMDNSDPNWWKGACGGQTGMFPRNYVTPVNRNV	Y160T:H199G	-0.204204327490402	978.54156769398	-117.35518370568752	-2.2779711707163663	-3.0	Y2G:H41G	-118.28156119686912
996	MEAIAKYDFKATADDELSFKRGDILKVLNEECDQNWYKAELNGKDGFIPKNYIEMKPHPWFFGKIPRAKAEEMLSKQRHDGAFLIRESESAPGDFSLSVKFGNDVQHFKVLRDGAGKYFLWVVKFNSLNELVDYHRSTSVSRNQQIFLRDIEQVPQQPTTVQALFDFDPQEDGELGFRRGDFIHVMDNSDPNWWKWACHGQTGMFPRNYVTPVNRNV	Y160T:G196W	-1.20611583165109	972.410131496482	-122.77369992434978	-2.4726205599510065	-3.0	Y2W:G38W	-213.6391824723481
997	MEAIAKYDFKATADDELSFKRGDILKVLNEECDQNWYKAELNGKDGFIPKNYIEMKPHPWFFGKIPRAKAEEMLSKQRHDGAFLIRESESAPGDFSLSVKFGNDVQHFKVLRDGAGKYFLWVVKFNSLNELVDYHRSTSVSRNQQIFLRDIEQVPQQPTTVQALFDFDPQEDGELGFRRGDFIHVMDNSDPNWWMGACHGQTGMFPRNYVTPVNRNV	Y160T:K195M	0.0026906835838502	977.1463629047004	-117.63406620919704	-2.2815882795948093	-2.0	Y2M:K37M	-75.14436634839392
998	MEAIAKYDFKATADDELSFKRGDILKVLNEECDQNWYKAELNGKDGFIPKNYIEMKPHPWFFGKIPRAKAEEMLSKQRHDGAFLIRESESAPGDFSLSVKFGNDVQHFKVLRDGAGKYFLWVVKFNSLNELVDYHRSTSVSRNQQIFLRDIEQVPQQPTTVQALFDFDPQEDGELGFRRGDFIHVMDNSDPNWWEGACHGQTGMFPRNYVTPVNRNV	Y160T:K195E	-0.103123308938349	977.9906300928278	-117.8442808240652	-2.2555898892677435	0.0	Y2E:K37E	-97.28769296468113
999	MEAIAKYDFKATADDELSFKRGDILKVLNEECDQNWYKAELNGKDGFIPKNYIEMKPHPWFFGKIPRAKAEEMLSKQRHDGAFLIRESESAPGDFSLSVKFGNDVQHFKVLRDGAGKYFLWVVKFNSLNELVDYHRSTSVSRNQQIFLRDIEQVPQQPTTVQALFDFDPQEDGELGFRRGDFIHVMDNSDPNWLKGACHGQTGMFPRNYVTPVNRNV	Y160T:W194L	0.0274020263880962	975.2426899481223	-120.56793908774851	-2.2254036079018804	-3.0	Y2L:W36L	-141.53792884361727
1000	MEAIAKYDFKATADDELSFKRGDILKVLNEECDQNWYKAELNGKDGFIPKNYIEMKPHPWFFGKIPRAKAEEMLSKQRHDGAFLIRESESAPGDFSLSVKFGNDVQHFKVLRDGAGKYFLWVVKFNSLNELVDYHRSTSVSRNQQIFLRDIEQVPQQPTTVQALFDFDPQEDGELGFRRGDFIHVMDNSAPNWWKGACHGQTGMFPRNYVTPVNRNV	Y160T:D190A	-0.462958642498512	975.0081902745052	-117.88817749917509	-2.286420919127384	-3.0	Y2A:D32A	-119.95923968945405
1001	MEAIAKYDFKATADDELSFKRGDILKVLNEECDQNWYKAELNGKDGFIPKNYIEMKPHPWFFGKIPRAKAEEMLSKQRHDGAFLIRESESAPGDFSLSVKFGNDVQHFKVLRDGAGKYFLWVVKFNSLNELVDYHRSTSVSRNQQIFLRDIEQVPQQPTTVQALFDFDPQEDGELGFRRGDFIHVMVNSDPNWWKGACHGQTGMFPRNYVTPVNRNV	Y160T:D187V	-1.07873864495256	972.9729786030994	-119.4956241697073	-2.306870799953655	-4.0	Y2V:D29V	-173.6513687373398
1002	MEAIAKYDFKATADDELSFKRGDILKVLNEECDQNWYKAELNGKDGFIPKNYIEMKPHPWFFGKIPRAKAEEMLSKQRHDGAFLIRESESAPGDFSLSVKFGNDVQHFKVLRDGAGKYFLWVVKFNSLNELVDYHRSTSVSRNQQIFLRDIEQVPQQPTTVQALFDFDPQEDGELGFRRGDFIHVQDNSDPNWWKGACHGQTGMFPRNYVTPVNRNV	Y160T:M186Q	-0.0918961376689856	977.779301035128	-118.20655570924282	-2.2729818053164723	-1.0	Y2Q:M28Q	-85.35454713983327
1003	MEAIAKYDFKATADDELSFKRGDILKVLNEECDQNWYKAELNGKDGFIPKNYIEMKPHPWFFGKIPRAKAEEMLSKQRHDGAFLIRESESAPGDFSLSVKFGNDVQHFKVLRDGAGKYFLWVVKFNSLNELVDYHRSTSVSRNQQIFLRDIEQVPQQPTTVQALFDFDPQEDGELGFRRGDFIHVADNSDPNWWKGACHGQTGMFPRNYVTPVNRNV	Y160T:M186A	-0.356349852347288	978.7357785922914	-118.5719798654318	-2.2859936730336337	-2.0	Y2A:M28A	-133.14966036958484
1004	MEAIAKYDFKATADDELSFKRGDILKVLNEECDQNWYKAELNGKDGFIPKNYIEMKPHPWFFGKIPRAKAEEMLSKQRHDGAFLIRESESAPGDFSLSVKFGNDVQHFKVLRDGAGKYFLWVVKFNSLNELVDYHRSTSVSRNQQIFLRDIEQVPQQPTTVQALFDFDPQEDGELGFRRGDFIHVSDNSDPNWWKGACHGQTGMFPRNYVTPVNRNV	Y160T:M186S	-0.0397191678719004	976.736711800314	-118.3793457597494	-2.292286759715969	-3.0	Y2S:M28S	-113.29171263856679
1005	MEAIAKYDFKATADDELSFKRGDILKVLNEECDQNWYKAELNGKDGFIPKNYIEMKPHPWFFGKIPRAKAEEMLSKQRHDGAFLIRESESAPGDFSLSVKFGNDVQHFKVLRDGAGKYFLWVVKFNSLNELVDYHRSTSVSRNQQIFLRDIEQVPQQPTTVQALFDFDPQEDGELGFRRGDFIEVMDNSDPNWWKGACHGQTGMFPRNYVTPVNRNV	Y160T:H184E	0.229067665586723	982.8478795021556	-116.89295445382596	-2.2557541152178238	-1.0	Y2E:H26E	-83.84704493212433
1006	MEAIAKYDFKATADDELSFKRGDILKVLNEECDQNWYKAELNGKDGFIPKNYIEMKPHPWFFGKIPRAKAEEMLSKQRHDGAFLIRESESAPGDFSLSVKFGNDVQHFKVLRDGAGKYFLWVVKFNSLNELVDYHRSTSVSRNQQIFLRDIEQVPQQPTTVQALFDFDPQEDGELGFRRVDFIHVMDNSDPNWWKGACHGQTGMFPRNYVTPVNRNV	Y160T:G180V	-1.1111619736461298	972.9528144510596	-122.23791091144084	-2.3982166354939087	-4.0	Y2V:G22V	-233.37260878097996
1007	MEAIAKYDFKATADDELSFKRGDILKVLNEECDQNWYKAELNGKDGFIPKNYIEMKPHPWFFGKIPRAKAEEMLSKQRHDGAFLIRESESAPGDFSLSVKFGNDVQHFKVLRDGAGKYFLWVVKFNSLNELVDYHRSTSVSRNQQIFLRDIEQVPQQPTTVQALFDFDPQEDGELGFCRGDFIHVMDNSDPNWWKGACHGQTGMFPRNYVTPVNRNV	Y160T:R178C	-0.224508875243731	978.0672457486376	-119.71887455880642	-2.317867473020392	-4.0	Y2C:R20C	-100.40526777130798
1008	MEAIAKYDFKATADDELSFKRGDILKVLNEECDQNWYKAELNGKDGFIPKNYIEMKPHPWFFGKIPRAKAEEMLSKQRHDGAFLIRESESAPGDFSLSVKFGNDVQHFKVLRDGAGKYFLWVVKFNSLNELVDYHRSTSVSRNQQIFLRDIEQVPQQPTTVQALFDFDPQCDGELGFRRGDFIHVMDNSDPNWWKGACHGQTGMFPRNYVTPVNRNV	Y160T:E171C	0.066660578714977	973.1035346061772	-119.33879314363004	-2.258442765575344	-4.0	Y2C:E13C	-85.59747836136233
1009	MEAIAKYDFKATADDELSFKRGDILKVLNEECDQNWYKAELNGKDGFIPKNYIEMKPHPWFFGKIPRAKAEEMLSKQRHDGAFLIRESESAPGDFSLSVKFGNDVQHFKVLRDGAGKYFLWVVKFNSLNELVDYHRSTSVSRNQQIFLRDIEQVPQQPTTVQALFDFDGQEDGELGFRRGDFIHVMDNSDPNWWKGACHGQTGMFPRNYVTPVNRNV	Y160T:P169G	0.0103678331554651	976.741282890588	-121.78785826265812	-2.3155789132845603	-3.0	Y2G:P11G	-300.4690662623642
1010	MEAIAKYDFKATADDELSFKRGDILKVLNEECDQNWYKAELNGKDGFIPKNYIEMKPHPWFFGKIPRAKAEEMLSKQRHDGAFLIRESESAPGDFSLSVKFGNDVQHFKVLRDGAGKYFLWVVKFNSLNELVDYHRSTSVSRNQQIFLRDIEQVPQQPTSVQTLFDFDPQEDGELGFRRGDFIHVMDNSDPNWWKGACHGQTGMFPRNYVTPVNRNV	Y160S:A163T	-1.16532452749748	973.3373741627374	-122.92448915541172	-2.354010889085673	-2.0	Y2T:A5T	-183.0759592295883
1011	MEAIAKYDFKATADDELSFKRGDILKVLNEECDQNWYKAELNGKDGFIPKNYIEMKPHPWFFGKIPRAKAEEMLSKQRHDGAFLIRESESAPGDFSLSVKFGNDVQHFKVLRDGAGKYFLWVVKFNSLNELVDYHRSTSVSRNQQIFLRDIEQVPQQPTSVQELFDFDPQEDGELGFRRGDFIHVMDNSDPNWWKGACHGQTGMFPRNYVTPVNRNV	Y160S:A163E	-1.05068280904053	971.7789211197642	-122.94578517973424	-2.455906496209613	-3.0	Y2E:A5E	-251.7640630961655
1012	MEAIAKYDFKATADDELSFKRGDILKVLNEECDQNWYKAELNGKDGFIPKNYIEMKPHPWFFGKIPRAKAEEMLSKQRHDGAFLIRESESAPGDFSLSVKFGNDVQHFKVLRDGAGKYFLWVVKFNSLNELVDYHRSTSVSRNQQIFLRDIEQVPQQPTSVQALWDFDPQEDGELGFRRGDFIHVMDNSDPNWWKGACHGQTGMFPRNYVTPVNRNV	Y160S:F165W	-0.601051908146559	974.1821961371032	-118.71661053597929	-2.2915571826999472	-1.0	Y2W:F7W	-10.362034365625036
1013	MEAIAKYDFKATADDELSFKRGDILKVLNEECDQNWYKAELNGKDGFIPKNYIEMKPHPWFFGKIPRAKAEEMLSKQRHDGAFLIRESESAPGDFSLSVKFGNDVQHFKVLRDGAGKYFLWVVKFNSLNELVDYHRSTSVSRNQQIFLRDIEQVPQQPTSVQALLDFDPQEDGELGFRRGDFIHVMDNSDPNWWKGACHGQTGMFPRNYVTPVNRNV	Y160S:F165L	-0.385030639215212	974.8602949450732	-118.48958884179592	-2.287287307997881	-1.0	Y2L:F7L	-88.91445424267735
1014	MEAIAKYDFKATADDELSFKRGDILKVLNEECDQNWYKAELNGKDGFIPKNYIEMKPHPWFFGKIPRAKAEEMLSKQRHDGAFLIRESESAPGDFSLSVKFGNDVQHFKVLRDGAGKYFLWVVKFNSLNELVDYHRSTSVSRNQQIFLRDIEQVPQQPTSVQALFHFDPQEDGELGFRRGDFIHVMDNSDPNWWKGACHGQTGMFPRNYVTPVNRNV	Y160S:D166H	-1.02495471479472	972.1792671718476	-122.19440652430058	-2.3597975908699684	-2.0	Y2H:D8H	-86.03328002437021
1015	MEAIAKYDFKATADDELSFKRGDILKVLNEECDQNWYKAELNGKDGFIPKNYIEMKPHPWFFGKIPRAKAEEMLSKQRHDGAFLIRESESAPGDFSLSVKFGNDVQHFKVLRDGAGKYFLWVVKFNSLNELVDYHRSTSVSRNQQIFLRDIEQVPQQPTSVQALFRFDPQEDGELGFRRGDFIHVMDNSDPNWWKGACHGQTGMFPRNYVTPVNRNV	Y160S:D166R	-1.21632940687378	974.583832327554	-122.54906417429449	-2.346782102423199	-3.0	Y2R:D8R	-110.8685305450764
1016	MEAIAKYDFKATADDELSFKRGDILKVLNEECDQNWYKAELNGKDGFIPKNYIEMKPHPWFFGKIPRAKAEEMLSKQRHDGAFLIRESESAPGDFSLSVKFGNDVQHFKVLRDGAGKYFLWVVKFNSLNELVDYHRSTSVSRNQQIFLRDIEQVPQQPTSVQALFDNDPQEDGELGFRRGDFIHVMDNSDPNWWKGACHGQTGMFPRNYVTPVNRNV	Y160S:F167N	-0.682776743752416	971.499335344979	-121.73420713841917	-2.3097035036248674	-4.0	Y2N:F9N	-141.9469404600134
1017	MEAIAKYDFKATADDELSFKRGDILKVLNEECDQNWYKAELNGKDGFIPKNYIEMKPHPWFFGKIPRAKAEEMLSKQRHDGAFLIRESESAPGDFSLSVKFGNDVQHFKVLRDGAGKYFLWVVKFNSLNELVDYHRSTSVSRNQQIFLRDIEQVPQQPTSVQALFDIDPQEDGELGFRRGDFIHVMDNSDPNWWKGACHGQTGMFPRNYVTPVNRNV	Y160S:F167I	-1.1669609332001205	971.499335344979	-121.78957937657832	-2.326538603184587	-2.0	Y2I:F9I	-139.9399763486852
1018	MEAIAKYDFKATADDELSFKRGDILKVLNEECDQNWYKAELNGKDGFIPKNYIEMKPHPWFFGKIPRAKAEEMLSKQRHDGAFLIRESESAPGDFSLSVKFGNDVQHFKVLRDGAGKYFLWVVKFNSLNELVDYHRSTSVSRNQQIFLRDIEQVPQQPTSVQALFDWDPQEDGELGFRRGDFIHVMDNSDPNWWKGACHGQTGMFPRNYVTPVNRNV	Y160S:F167W	-0.307598129561595	971.499335344979	-119.38994406163692	-2.299872188244836	-1.0	Y2W:F9W	-43.97772037010094
1019	MEAIAKYDFKATADDELSFKRGDILKVLNEECDQNWYKAELNGKDGFIPKNYIEMKPHPWFFGKIPRAKAEEMLSKQRHDGAFLIRESESAPGDFSLSVKFGNDVQHFKVLRDGAGKYFLWVVKFNSLNELVDYHRSTSVSRNQQIFLRDIEQVPQQPTSVQALFDFPPQEDGELGFRRGDFIHVMDNSDPNWWKGACHGQTGMFPRNYVTPVNRNV	Y160S:D168P	-1.15307355525039	976.4508187362162	-117.91486559808254	-2.2999096886586337	-3.0	Y2P:D10P	-166.66933605536946
1020	MEAIAKYDFKATADDELSFKRGDILKVLNEECDQNWYKAELNGKDGFIPKNYIEMKPHPWFFGKIPRAKAEEMLSKQRHDGAFLIRESESAPGDFSLSVKFGNDVQHFKVLRDGAGKYFLWVVKFNSLNELVDYHRSTSVSRNQQIFLRDIEQVPQQPTSVQALFDFRPQEDGELGFRRGDFIHVMDNSDPNWWKGACHGQTGMFPRNYVTPVNRNV	Y160S:D168R	-0.561045630652742	977.7391776410524	-118.09067784249784	-2.2638518769862293	-3.0	Y2R:D10R	-69.20251822337637
1021	MEAIAKYDFKATADDELSFKRGDILKVLNEECDQNWYKAELNGKDGFIPKNYIEMKPHPWFFGKIPRAKAEEMLSKQRHDGAFLIRESESAPGDFSLSVKFGNDVQHFKVLRDGAGKYFLWVVKFNSLNELVDYHRSTSVSRNQQIFLRDIEQVPQQPTSVQALFDFDPQEDGELAFRRGDFIHVMDNSDPNWWKGACHGQTGMFPRNYVTPVNRNV	Y160S:G176A	-0.177031871795023	977.2076237220326	-118.40017162263392	-2.2486479161149364	-2.0	Y2A:G18A	-88.47272124913894
1022	MEAIAKYDFKATADDELSFKRGDILKVLNEECDQNWYKAELNGKDGFIPKNYIEMKPHPWFFGKIPRAKAEEMLSKQRHDGAFLIRESESAPGDFSLSVKFGNDVQHFKVLRDGAGKYFLWVVKFNSLNELVDYHRSTSVSRNQQIFLRDIEQVPQQPTSVQALFDFDPQEDGELGTRRGDFIHVMDNSDPNWWKGACHGQTGMFPRNYVTPVNRNV	Y160S:F177T	-1.18657790397205	971.7639369446616	-123.4992309436202	-2.411290572861493	-3.0	Y2T:F19T	-138.4280861470938
1023	MEAIAKYDFKATADDELSFKRGDILKVLNEECDQNWYKAELNGKDGFIPKNYIEMKPHPWFFGKIPRAKAEEMLSKQRHDGAFLIRESESAPGDFSLSVKFGNDVQHFKVLRDGAGKYFLWVVKFNSLNELVDYHRSTSVSRNQQIFLRDIEQVPQQPTSVQALFDFDPQEDGELGQRRGDFIHVMDNSDPNWWKGACHGQTGMFPRNYVTPVNRNV	Y160S:F177Q	-1.05473747051232	971.7639369446616	-123.20901592820884	-2.4504958330574684	-6.0	Y2Q:F19Q	-127.48803602197177
1024	MEAIAKYDFKATADDELSFKRGDILKVLNEECDQNWYKAELNGKDGFIPKNYIEMKPHPWFFGKIPRAKAEEMLSKQRHDGAFLIRESESAPGDFSLSVKFGNDVQHFKVLRDGAGKYFLWVVKFNSLNELVDYHRSTSVSRNQQIFLRDIEQVPQQPTSVQALFDFDPQEDGELGARRGDFIHVMDNSDPNWWKGACHGQTGMFPRNYVTPVNRNV	Y160S:F177A	-0.975990026002963	971.8060311625886	-123.50161942094564	-2.3832436254469016	-4.0	Y2A:F19A	-147.734563312316
1025	MEAIAKYDFKATADDELSFKRGDILKVLNEECDQNWYKAELNGKDGFIPKNYIEMKPHPWFFGKIPRAKAEEMLSKQRHDGAFLIRESESAPGDFSLSVKFGNDVQHFKVLRDGAGKYFLWVVKFNSLNELVDYHRSTSVSRNQQIFLRDIEQVPQQPTSVQALFDFDPQEDGELGGRRGDFIHVMDNSDPNWWKGACHGQTGMFPRNYVTPVNRNV	Y160S:F177G	-1.25633121892483	971.7639369446616	-123.4894700869918	-2.4111871234441207	-5.0	Y2G:F19G	-184.906765517974
1026	MEAIAKYDFKATADDELSFKRGDILKVLNEECDQNWYKAELNGKDGFIPKNYIEMKPHPWFFGKIPRAKAEEMLSKQRHDGAFLIRESESAPGDFSLSVKFGNDVQHFKVLRDGAGKYFLWVVKFNSLNELVDYHRSTSVSRNQQIFLRDIEQVPQQPTSVQALFDFDPQEDGELGVRRGDFIHVMDNSDPNWWKGACHGQTGMFPRNYVTPVNRNV	Y160S:F177V	-1.06013385247242	971.7639369446616	-122.60894402116536	-2.353153293415652	-2.0	Y2V:F19V	-139.1344170186759
1027	MEAIAKYDFKATADDELSFKRGDILKVLNEECDQNWYKAELNGKDGFIPKNYIEMKPHPWFFGKIPRAKAEEMLSKQRHDGAFLIRESESAPGDFSLSVKFGNDVQHFKVLRDGAGKYFLWVVKFNSLNELVDYHRSTSVSRNQQIFLRDIEQVPQQPTSVQALFDFDPQEDGELGWRRGDFIHVMDNSDPNWWKGACHGQTGMFPRNYVTPVNRNV	Y160S:F177W	-1.07595976216444	971.7639369446616	-122.96247919648886	-2.409556243379237	-1.0	Y2W:F19W	-43.04847234227664
1028	MEAIAKYDFKATADDELSFKRGDILKVLNEECDQNWYKAELNGKDGFIPKNYIEMKPHPWFFGKIPRAKAEEMLSKQRHDGAFLIRESESAPGDFSLSVKFGNDVQHFKVLRDGAGKYFLWVVKFNSLNELVDYHRSTSVSRNQQIFLRDIEQVPQQPTSVQALFDFDPQEDGELGFNRGDFIHVMDNSDPNWWKGACHGQTGMFPRNYVTPVNRNV	Y160S:R178N	-0.674732904602894	976.5516046984276	-119.46708498895168	-2.3131051790916315	-2.0	Y2N:R20N	-78.06386557442383
1029	MEAIAKYDFKATADDELSFKRGDILKVLNEECDQNWYKAELNGKDGFIPKNYIEMKPHPWFFGKIPRAKAEEMLSKQRHDGAFLIRESESAPGDFSLSVKFGNDVQHFKVLRDGAGKYFLWVVKFNSLNELVDYHRSTSVSRNQQIFLRDIEQVPQQPTSVQALFDFDPQEDGELGFRRGDFIHLMDNSDPNWWKGACHGQTGMFPRNYVTPVNRNV	Y160S:V185L	-0.7110333255595259	976.6600336452548	-120.76337490975855	-2.2924628823490467	-1.0	Y2L:V27L	-82.61995690932451
1030	MEAIAKYDFKATADDELSFKRGDILKVLNEECDQNWYKAELNGKDGFIPKNYIEMKPHPWFFGKIPRAKAEEMLSKQRHDGAFLIRESESAPGDFSLSVKFGNDVQHFKVLRDGAGKYFLWVVKFNSLNELVDYHRSTSVSRNQQIFLRDIEQVPQQPTSVQALFDFDPQEDGELGFRRGDFIHVKDNSDPNWWKGACHGQTGMFPRNYVTPVNRNV	Y160S:M186K	-0.510122618616786	975.7057265030516	-118.58176408708096	-2.3119923219842424	-3.0	Y2K:M28K	-86.07116195840626
1031	MEAIAKYDFKATADDELSFKRGDILKVLNEECDQNWYKAELNGKDGFIPKNYIEMKPHPWFFGKIPRAKAEEMLSKQRHDGAFLIRESESAPGDFSLSVKFGNDVQHFKVLRDGAGKYFLWVVKFNSLNELVDYHRSTSVSRNQQIFLRDIEQVPQQPTSVQALFDFDPQEDGELGFRRGDFIHVRDNSDPNWWKGACHGQTGMFPRNYVTPVNRNV	Y160S:M186R	-0.8140609646848459	977.9276562676288	-119.07288061082365	-2.31863817117982	-3.0	Y2R:M28R	-85.73654548806934
1032	MEAIAKYDFKATADDELSFKRGDILKVLNEECDQNWYKAELNGKDGFIPKNYIEMKPHPWFFGKIPRAKAEEMLSKQRHDGAFLIRESESAPGDFSLSVKFGNDVQHFKVLRDGAGKYFLWVVKFNSLNELVDYHRSTSVSRNQQIFLRDIEQVPQQPTSVQALFDFDPQEDGELGFRRGDFIHVMDNSTPNWWKGACHGQTGMFPRNYVTPVNRNV	Y160S:D190T	-1.26286258960808	974.005289703794	-118.3682705014944	-2.320143360202595	-3.0	Y2T:D32T	-115.87937804852382
1033	MEAIAKYDFKATADDELSFKRGDILKVLNEECDQNWYKAELNGKDGFIPKNYIEMKPHPWFFGKIPRAKAEEMLSKQRHDGAFLIRESESAPGDFSLSVKFGNDVQHFKVLRDGAGKYFLWVVKFNSLNELVDYHRSTSVSRNQQIFLRDIEQVPQQPTSVQALFDFDPQEDGELGFRRGDFIHVMDNSLPNWWKGACHGQTGMFPRNYVTPVNRNV	Y160S:D190L	-1.14084821991657	973.8713311579022	-118.97745881974696	-2.3542441675218484	-5.0	Y2L:D32L	-113.2550551572885
1034	MEAIAKYDFKATADDELSFKRGDILKVLNEECDQNWYKAELNGKDGFIPKNYIEMKPHPWFFGKIPRAKAEEMLSKQRHDGAFLIRESESAPGDFSLSVKFGNDVQHFKVLRDGAGKYFLWVVKFNSLNELVDYHRSTSVSRNQQIFLRDIEQVPQQPTSVQALFDFDPQEDGELGFRRGDFIHVMDNSDQNWWKGACHGQTGMFPRNYVTPVNRNV	Y160S:P191Q	-1.0385988205566	976.85945670182	-119.46823678910732	-2.3211313021385065	-3.0	Y2Q:P33Q	-77.97750639381024
1035	MEAIAKYDFKATADDELSFKRGDILKVLNEECDQNWYKAELNGKDGFIPKNYIEMKPHPWFFGKIPRAKAEEMLSKQRHDGAFLIRESESAPGDFSLSVKFGNDVQHFKVLRDGAGKYFLWVVKFNSLNELVDYHRSTSVSRNQQIFLRDIEQVPQQPTSVQALFDFDPQEDGELGFRRGDFIHVMDNSDPNSWKGACHGQTGMFPRNYVTPVNRNV	Y160S:W193S	-0.955329965325322	974.3530200848372	-118.52122627198696	-2.30592475503178	-6.0	Y2S:W35S	-199.6265513659714
1036	MEAIAKYDFKATADDELSFKRGDILKVLNEECDQNWYKAELNGKDGFIPKNYIEMKPHPWFFGKIPRAKAEEMLSKQRHDGAFLIRESESAPGDFSLSVKFGNDVQHFKVLRDGAGKYFLWVVKFNSLNELVDYHRSTSVSRNQQIFLRDIEQVPQQPTSVQALFDFDPQEDGELGFRRGDFIHVMDNSDPNGWKGACHGQTGMFPRNYVTPVNRNV	Y160S:W193G	-1.09031974744883	972.012776900885	-120.56454001367092	-2.377907187251721	-4.0	Y2G:W35G	-247.40928690445404
1037	MEAIAKYDFKATADDELSFKRGDILKVLNEECDQNWYKAELNGKDGFIPKNYIEMKPHPWFFGKIPRAKAEEMLSKQRHDGAFLIRESESAPGDFSLSVKFGNDVQHFKVLRDGAGKYFLWVVKFNSLNELVDYHRSTSVSRNQQIFLRDIEQVPQQPTSVQALFDFDPQEDGELGFRRGDFIHVMDNSDPNWWKDACHGQTGMFPRNYVTPVNRNV	Y160S:G196D	-1.04098002500982	972.7785602626363	-123.64362017810345	-2.473775831319518	-3.0	Y2D:G38D	-243.47401535522923
1038	MEAIAKYDFKATADDELSFKRGDILKVLNEECDQNWYKAELNGKDGFIPKNYIEMKPHPWFFGKIPRAKAEEMLSKQRHDGAFLIRESESAPGDFSLSVKFGNDVQHFKVLRDGAGKYFLWVVKFNSLNELVDYHRSTSVSRNQQIFLRDIEQVPQQPTSVQALFDFDPQEDGELGFRRGDFIHVMDNSDPNWWKGSCHGQTGMFPRNYVTPVNRNV	Y160S:A197S	-0.1107820444006709	978.2959385923672	-117.6380151361227	-2.259138980154264	-1.0	Y2S:A39S	-73.70037938978388
1039	MEAIAKYDFKATADDELSFKRGDILKVLNEECDQNWYKAELNGKDGFIPKNYIEMKPHPWFFGKIPRAKAEEMLSKQRHDGAFLIRESESAPGDFSLSVKFGNDVQHFKVLRDGAGKYFLWVVKFNSLNELVDYHRSTSVSRNQQIFLRDIEQVPQQPTSVQALFDFDPQEDGELGFRRGDFIHVMDNSDPNWWKGAPHGQTGMFPRNYVTPVNRNV	Y160S:C198P	-1.19849929362357	974.5733252471736	-122.34705935418606	-2.439254502118644	-6.0	Y2P:C40P	-177.8429065595218
1040	MEAIAKYDFKATADDELSFKRGDILKVLNEECDQNWYKAELNGKDGFIPKNYIEMKPHPWFFGKIPRAKAEEMLSKQRHDGAFLIRESESAPGDFSLSVKFGNDVQHFKVLRDGAGKYFLWVVKFNSLNELVDYHRSTSVSRNQQIFLRDIEQVPQQPTSVQALFDFDPQEDGELGFRRGDFIHVMDNSDPNWWKGAGHGQTGMFPRNYVTPVNRNV	Y160S:C198G	-1.27953740870801	972.7658663688115	-122.344545468688	-2.344244746838586	-5.0	Y2G:C40G	-135.091421211774
1041	MEAIAKYDFKATADDELSFKRGDILKVLNEECDQNWYKAELNGKDGFIPKNYIEMKPHPWFFGKIPRAKAEEMLSKQRHDGAFLIRESESAPGDFSLSVKFGNDVQHFKVLRDGAGKYFLWVVKFNSLNELVDYHRSTSVSRNQQIFLRDIEQVPQQPTSVQALFDFDPQEDGELGFRRGDFIHVMDNSDPNWWKGACHRQTGMFPRNYVTPVNRNV	Y160S:G200R	-0.9457110142581328	975.6453643383512	-119.95807133615016	-2.333718768620895	-4.0	Y2R:G42R	-93.58419673136368
1042	MEAIAKYDFKATADDELSFKRGDILKVLNEECDQNWYKAELNGKDGFIPKNYIEMKPHPWFFGKIPRAKAEEMLSKQRHDGAFLIRESESAPGDFSLSVKFGNDVQHFKVLRDGAGKYFLWVVKFNSLNELVDYHRSTSVSRNQQIFLRDIEQVPQQPTSVQALFDFDPQEDGELGFRRGDFIHVMDNSDPNWWKGACHGKTGMFPRNYVTPVNRNV	Y160S:Q201K	0.0321144725185713	977.9981423719884	-116.91552184522152	-2.2740897485765363	-1.0	Y2K:Q43K	-65.47841650228769
1043	MEAIAKYDFKATADDELSFKRGDILKVLNEECDQNWYKAELNGKDGFIPKNYIEMKPHPWFFGKIPRAKAEEMLSKQRHDGAFLIRESESAPGDFSLSVKFGNDVQHFKVLRDGAGKYFLWVVKFNSLNELVDYHRSTSVSRNQQIFLRDIEQVPQQPTSVQALFDFDPQEDGELGFRRGDFIHVMDNSDPNWWKGACHGTTGMFPRNYVTPVNRNV	Y160S:Q201T	-0.500133276243418	975.9816012839156	-118.70425806939602	-2.3066292455640887	-3.0	Y2T:Q43T	-86.50029669981271
1044	MEAIAKYDFKATADDELSFKRGDILKVLNEECDQNWYKAELNGKDGFIPKNYIEMKPHPWFFGKIPRAKAEEMLSKQRHDGAFLIRESESAPGDFSLSVKFGNDVQHFKVLRDGAGKYFLWVVKFNSLNELVDYHRSTSVSRNQQIFLRDIEQVPQQPTSVQALFDFDPQEDGELGFRRGDFIHVMDNSDPNWWKGACHGRTGMFPRNYVTPVNRNV	Y160S:Q201R	-0.0779296665617924	978.347842428223	-117.26822839677334	-2.279347306590969	-1.0	Y2R:Q43R	-68.12921954374583
1045	MEAIAKYDFKATADDELSFKRGDILKVLNEECDQNWYKAELNGKDGFIPKNYIEMKPHPWFFGKIPRAKAEEMLSKQRHDGAFLIRESESAPGDFSLSVKFGNDVQHFKVLRDGAGKYFLWVVKFNSLNELVDYHRSTSVSRNQQIFLRDIEQVPQQPTSVQALFDFDPQEDGELGFRRGDFIHVMDNSDPNWWKGACHGQNGMFPRNYVTPVNRNV	Y160S:T202N	-0.907665272399154	973.9991482153936	-120.24293719232082	-2.3170853954250528	-2.0	Y2N:T44N	-88.98648808802433
1046	MEAIAKYDFKATADDELSFKRGDILKVLNEECDQNWYKAELNGKDGFIPKNYIEMKPHPWFFGKIPRAKAEEMLSKQRHDGAFLIRESESAPGDFSLSVKFGNDVQHFKVLRDGAGKYFLWVVKFNSLNELVDYHRSTSVSRNQQIFLRDIEQVPQQPTSVQALFDFDPQEDGELGFRRGDFIHVMDNSDPNWWKGACHGQKGMFPRNYVTPVNRNV	Y160S:T202K	-0.347189938495836	977.3566492563832	-119.15399561822414	-2.3114391262248413	-3.0	Y2K:T44K	-77.50278275812929
1047	MEAIAKYDFKATADDELSFKRGDILKVLNEECDQNWYKAELNGKDGFIPKNYIEMKPHPWFFGKIPRAKAEEMLSKQRHDGAFLIRESESAPGDFSLSVKFGNDVQHFKVLRDGAGKYFLWVVKFNSLNELVDYHRSTSVSRNQQIFLRDIEQVPQQPTSVQALFDFDPQEDGELGFRRGDFIHVMDNSDPNWWKGACHGQTNMFPRNYVTPVNRNV	Y160S:G203N	-1.09218625067155	970.4133045883294	-123.53906981647016	-2.4519999875860696	-2.0	Y2N:G45N	-118.23114702713474
1048	MEAIAKYDFKATADDELSFKRGDILKVLNEECDQNWYKAELNGKDGFIPKNYIEMKPHPWFFGKIPRAKAEEMLSKQRHDGAFLIRESESAPGDFSLSVKFGNDVQHFKVLRDGAGKYFLWVVKFNSLNELVDYHRSTSVSRNQQIFLRDIEQVPQQPTSVQALFDFDPQEDGELGFRRGDFIHVMDNSDPNWWKGACHGQTKMFPRNYVTPVNRNV	Y160S:G203K	-1.21987886146945	970.4133045883294	-123.63781277835368	-2.46745920989473	-4.0	Y2K:G45K	-133.92159578812104
1049	MEAIAKYDFKATADDELSFKRGDILKVLNEECDQNWYKAELNGKDGFIPKNYIEMKPHPWFFGKIPRAKAEEMLSKQRHDGAFLIRESESAPGDFSLSVKFGNDVQHFKVLRDGAGKYFLWVVKFNSLNELVDYHRSTSVSRNQQIFLRDIEQVPQQPTSVQALFDFDPQEDGELGFRRGDFIHVMDNSDPNWWKGACHGQTTMFPRNYVTPVNRNV	Y160S:G203T	-1.20104766489876	970.4133045883294	-123.55840365588664	-2.4806306483381886	-4.0	Y2T:G45T	-146.54605333816988
1050	MEAIAKYDFKATADDELSFKRGDILKVLNEECDQNWYKAELNGKDGFIPKNYIEMKPHPWFFGKIPRAKAEEMLSKQRHDGAFLIRESESAPGDFSLSVKFGNDVQHFKVLRDGAGKYFLWVVKFNSLNELVDYHRSTSVSRNQQIFLRDIEQVPQQPTSVQALFDFDPQEDGELGFRRGDFIHVMDNSDPNWWKGACHGQTSMFPRNYVTPVNRNV	Y160S:G203S	-1.2289324223881	970.4133045883294	-123.56412188708782	-2.4347040208719544	-2.0	Y2S:G45S	-134.54876406204684
1051	MEAIAKYDFKATADDELSFKRGDILKVLNEECDQNWYKAELNGKDGFIPKNYIEMKPHPWFFGKIPRAKAEEMLSKQRHDGAFLIRESESAPGDFSLSVKFGNDVQHFKVLRDGAGKYFLWVVKFNSLNELVDYHRSTSVSRNQQIFLRDIEQVPQQPTSVQALFDFDPQEDGELGFRRGDFIHVMDNSDPNWWKGACHGQTRMFPRNYVTPVNRNV	Y160S:G203R	-1.20018121423061	970.4133045883294	-123.63547770678996	-2.460342665850106	-4.0	Y2R:G45R	-124.51010849487766
1052	MEAIAKYDFKATADDELSFKRGDILKVLNEECDQNWYKAELNGKDGFIPKNYIEMKPHPWFFGKIPRAKAEEMLSKQRHDGAFLIRESESAPGDFSLSVKFGNDVQHFKVLRDGAGKYFLWVVKFNSLNELVDYHRSTSVSRNQQIFLRDIEQVPQQPTSVQALFDFDPQEDGELGFRRGDFIHVMDNSDPNWWKGACHGQTMMFPRNYVTPVNRNV	Y160S:G203M	-1.16675876605883	970.4133045883294	-123.61990611255167	-2.48270817126258	-4.0	Y2M:G45M	-132.33638126862033
1053	MEAIAKYDFKATADDELSFKRGDILKVLNEECDQNWYKAELNGKDGFIPKNYIEMKPHPWFFGKIPRAKAEEMLSKQRHDGAFLIRESESAPGDFSLSVKFGNDVQHFKVLRDGAGKYFLWVVKFNSLNELVDYHRSTSVSRNQQIFLRDIEQVPQQPTSVQALFDFDPQEDGELGFRRGDFIHVMDNSDPNWWKGACHGQTHMFPRNYVTPVNRNV	Y160S:G203H	-1.2407507646168	970.4133045883294	-123.663252517581	-2.481953507762844	-4.0	Y2H:G45H	-108.15652625572666
1054	MEAIAKYDFKATADDELSFKRGDILKVLNEECDQNWYKAELNGKDGFIPKNYIEMKPHPWFFGKIPRAKAEEMLSKQRHDGAFLIRESESAPGDFSLSVKFGNDVQHFKVLRDGAGKYFLWVVKFNSLNELVDYHRSTSVSRNQQIFLRDIEQVPQQPTSVQALFDFDPQEDGELGFRRGDFIHVMDNSDPNWWKGACHGQTPMFPRNYVTPVNRNV	Y160S:G203P	-1.2316934302788	970.4133045883294	-123.59302298724651	-2.553665937003444	-4.0	Y2P:G45P	-229.93810789597015
1055	MEAIAKYDFKATADDELSFKRGDILKVLNEECDQNWYKAELNGKDGFIPKNYIEMKPHPWFFGKIPRAKAEEMLSKQRHDGAFLIRESESAPGDFSLSVKFGNDVQHFKVLRDGAGKYFLWVVKFNSLNELVDYHRSTSVSRNQQIFLRDIEQVPQQPTSVQALFDFDPQEDGELGFRRGDFIHVMDNSDPNWWKGACHGQTLMFPRNYVTPVNRNV	Y160S:G203L	-1.19263997195562	970.4133045883294	-123.50573746860027	-2.4799460718187234	-5.0	Y2L:G45L	-135.78434298050388
1056	MEAIAKYDFKATADDELSFKRGDILKVLNEECDQNWYKAELNGKDGFIPKNYIEMKPHPWFFGKIPRAKAEEMLSKQRHDGAFLIRESESAPGDFSLSVKFGNDVQHFKVLRDGAGKYFLWVVKFNSLNELVDYHRSTSVSRNQQIFLRDIEQVPQQPTSVQALFDFDPQEDGELGFRRGDFIHVMDNSDPNWWKGACHGQTDMFPRNYVTPVNRNV	Y160S:G203D	-1.08866601934276	970.4133045883294	-123.6249257773161	-2.4465885485632946	-3.0	Y2D:G45D	-144.48441631805878
1057	MEAIAKYDFKATADDELSFKRGDILKVLNEECDQNWYKAELNGKDGFIPKNYIEMKPHPWFFGKIPRAKAEEMLSKQRHDGAFLIRESESAPGDFSLSVKFGNDVQHFKVLRDGAGKYFLWVVKFNSLNELVDYHRSTSVSRNQQIFLRDIEQVPQQPTSVQALFDFDPQEDGELGFRRGDFIHVMDNSDPNWWKGACHGQTEMFPRNYVTPVNRNV	Y160S:G203E	-1.24493209174871	970.4133045883294	-123.62992875277996	-2.4846488823324946	-4.0	Y2E:G45E	-144.09055130493624
1058	MEAIAKYDFKATADDELSFKRGDILKVLNEECDQNWYKAELNGKDGFIPKNYIEMKPHPWFFGKIPRAKAEEMLSKQRHDGAFLIRESESAPGDFSLSVKFGNDVQHFKVLRDGAGKYFLWVVKFNSLNELVDYHRSTSVSRNQQIFLRDIEQVPQQPTSVQALFDFDPQEDGELGFRRGDFIHVMDNSDPNWWKGACHGQTAMFPRNYVTPVNRNV	Y160S:G203A	-1.1519861563925902	970.4373496042966	-123.5953218191862	-2.4120850643869174	-2.0	Y2A:G45A	-142.57556040298923
1059	MEAIAKYDFKATADDELSFKRGDILKVLNEECDQNWYKAELNGKDGFIPKNYIEMKPHPWFFGKIPRAKAEEMLSKQRHDGAFLIRESESAPGDFSLSVKFGNDVQHFKVLRDGAGKYFLWVVKFNSLNELVDYHRSTSVSRNQQIFLRDIEQVPQQPTSVQALFDFDPQEDGELGFRRGDFIHVMDNSDPNWWKGACHGQTGRFPRNYVTPVNRNV	Y160S:M204R	0.189008259653366	973.0573910670092	-117.15372739732264	-2.275519160901086	-3.0	Y2R:M46R	-88.82879297460477
1060	MEAIAKYDFKATADDELSFKRGDILKVLNEECDQNWYKAELNGKDGFIPKNYIEMKPHPWFFGKIPRAKAEEMLSKQRHDGAFLIRESESAPGDFSLSVKFGNDVQHFKVLRDGAGKYFLWVVKFNSLNELVDYHRSTSVSRNQQIFLRDIEQVPQQPTSVQALFDFDPQEDGELGFRRGDFIHVMDNSDPNWWKGACHGQTGMMPRNYVTPVNRNV	Y160S:F205M	-1.18414572622609	971.540764190276	-121.7102272361517	-2.354390031200344	-2.0	Y2M:F47M	-130.52214883389868
1061	MEAIAKYDFKATADDELSFKRGDILKVLNEECDQNWYKAELNGKDGFIPKNYIEMKPHPWFFGKIPRAKAEEMLSKQRHDGAFLIRESESAPGDFSLSVKFGNDVQHFKVLRDGAGKYFLWVVKFNSLNELVDYHRSTSVSRNQQIFLRDIEQVPQQPTSVQALFDFDPQEDGELGFRRGDFIHVMDNSDPNWWKGACHGQTGMAPRNYVTPVNRNV	Y160S:F205A	-1.33190816488602	971.5228245910946	-119.05132316052914	-2.3394896943690413	-4.0	Y2A:F47A	-189.50700677457252
1062	MEAIAKYDFKATADDELSFKRGDILKVLNEECDQNWYKAELNGKDGFIPKNYIEMKPHPWFFGKIPRAKAEEMLSKQRHDGAFLIRESESAPGDFSLSVKFGNDVQHFKVLRDGAGKYFLWVVKFNSLNELVDYHRSTSVSRNQQIFLRDIEQVPQQPTSVQALFDFDPQEDGELGFRRGDFIHVMDNSDPNWWKGACHGQTGMGPRNYVTPVNRNV	Y160S:F205G	-1.11777947424855	971.5228245910946	-121.89665387570858	-2.379264702231197	-5.0	Y2G:F47G	-252.1348522526304
1063	MEAIAKYDFKATADDELSFKRGDILKVLNEECDQNWYKAELNGKDGFIPKNYIEMKPHPWFFGKIPRAKAEEMLSKQRHDGAFLIRESESAPGDFSLSVKFGNDVQHFKVLRDGAGKYFLWVVKFNSLNELVDYHRSTSVSRNQQIFLRDIEQVPQQPTSVQALFDFDPQEDGELGFRRGDFIHVMDNSDPNWWKGACHGQTGMVPRNYVTPVNRNV	Y160S:F205V	-0.983075192986231	975.3221357631492	-117.8287653774023	-2.3069556284759005	-2.0	Y2V:F47V	-190.23450511517922
1064	MEAIAKYDFKATADDELSFKRGDILKVLNEECDQNWYKAELNGKDGFIPKNYIEMKPHPWFFGKIPRAKAEEMLSKQRHDGAFLIRESESAPGDFSLSVKFGNDVQHFKVLRDGAGKYFLWVVKFNSLNELVDYHRSTSVSRNQQIFLRDIEQVPQQPTSVQALFDFDPQEDGELGFRRGDFIHVMDNSDPNWWKGACHGQTGMWPRNYVTPVNRNV	Y160S:F205W	-1.0035981960056	971.5228245910946	-121.37509749829768	-2.3761239779197565	-1.0	Y2W:F47W	-32.17995434823433
1065	MEAIAKYDFKATADDELSFKRGDILKVLNEECDQNWYKAELNGKDGFIPKNYIEMKPHPWFFGKIPRAKAEEMLSKQRHDGAFLIRESESAPGDFSLSVKFGNDVQHFKVLRDGAGKYFLWVVKFNSLNELVDYHRSTSVSRNQQIFLRDIEQVPQQPTSVQALFDFDPQEDGELGFRRGDFIHVMDNSDPNWWKGACHGQTGMLPRNYVTPVNRNV	Y160S:F205L	-1.09516878735005	975.302831826325	-121.38892577588558	-2.321562686208951	-1.0	Y2L:F47L	-135.1201353413145
1066	MEAIAKYDFKATADDELSFKRGDILKVLNEECDQNWYKAELNGKDGFIPKNYIEMKPHPWFFGKIPRAKAEEMLSKQRHDGAFLIRESESAPGDFSLSVKFGNDVQHFKVLRDGAGKYFLWVVKFNSLNELVDYHRSTSVSRNQQIFLRDIEQVPQQPTSVQALFDFDPQEDGELGFRRGDFIHVMDNSDPNWWKGACHGQTGMFPHNYVTPVNRNV	Y160S:R207H	-0.902591476816065	976.6588861865904	-120.86111138761044	-2.326922659146584	-2.0	Y2H:R49H	-69.12432380028059
1067	MEAIAKYDFKATADDELSFKRGDILKVLNEECDQNWYKAELNGKDGFIPKNYIEMKPHPWFFGKIPRAKAEEMLSKQRHDGAFLIRESESAPGDFSLSVKFGNDVQHFKVLRDGAGKYFLWVVKFNSLNELVDYHRSTSVSRNQQIFLRDIEQVPQQPTSVQALFDFDPQEDGELGFRRGDFIHVMDNSDPNWWKGACHGQTGMFPRKYVTPVNRNV	Y160S:N208K	0.0238945447806857	975.9888980597724	-119.33512531220912	-2.309228153552039	-2.0	Y2K:N50K	-102.09699719343118
1068	MEAIAKYDFKATADDELSFKRGDILKVLNEECDQNWYKAELNGKDGFIPKNYIEMKPHPWFFGKIPRAKAEEMLSKQRHDGAFLIRESESAPGDFSLSVKFGNDVQHFKVLRDGAGKYFLWVVKFNSLNELVDYHRSTSVSRNQQIFLRDIEQVPQQPTSVQALFDFDPQEDGELGFRRGDFIHVMDNSDPNWWKGACHGQTGMFPRNTVTPVNRNV	Y160S:Y209T	-0.8181284140915541	971.978768849307	-120.86192904412746	-2.3069776114770923	-3.0	Y2T:Y51T	-142.6354029745317
1069	MEAIAKYDFKATADDELSFKRGDILKVLNEECDQNWYKAELNGKDGFIPKNYIEMKPHPWFFGKIPRAKAEEMLSKQRHDGAFLIRESESAPGDFSLSVKFGNDVQHFKVLRDGAGKYFLWVVKFNSLNELVDYHRSTSVSRNQQIFLRDIEQVPQQPTSVQALFDFDPQEDGELGFRRGDFIHVMDNSDPNWWKGACHGQTGMFPRNMVTPVNRNV	Y160S:Y209M	-0.0907776605827728	971.9433180928808	-119.7967487424612	-2.2968287063857256	-2.0	Y2M:Y51M	-64.15174661581284
1070	MEAIAKYDFKATADDELSFKRGDILKVLNEECDQNWYKAELNGKDGFIPKNYIEMKPHPWFFGKIPRAKAEEMLSKQRHDGAFLIRESESAPGDFSLSVKFGNDVQHFKVLRDGAGKYFLWVVKFNSLNELVDYHRSTSVSRNQQIFLRDIEQVPQQPTSVQALFDFDPQEDGELGFRRGDFIHVMDNSDPNWWKGACHGQTGMFPRNAVTPVNRNV	Y160S:Y209A	-0.306478747048234	974.5176397344048	-118.4982230514288	-2.253750041379767	-4.0	Y2A:Y51A	-145.78655920927292
1071	MEAIAKYDFKATADDELSFKRGDILKVLNEECDQNWYKAELNGKDGFIPKNYIEMKPHPWFFGKIPRAKAEEMLSKQRHDGAFLIRESESAPGDFSLSVKFGNDVQHFKVLRDGAGKYFLWVVKFNSLNELVDYHRSTSVSRNQQIFLRDIEQVPQQPTSVQALFDFDPQEDGELGFRRGDFIHVMDNSDPNWWKGACHGQTGMFPRNGVTPVNRNV	Y160S:Y209G	-1.02941709861514	971.9433180928808	-118.956747636199	-2.3284860384666315	-5.0	Y2G:Y51G	-207.02374468748337
1072	MEAIAKYDFKATADDELSFKRGDILKVLNEECDQNWYKAELNGKDGFIPKNYIEMKPHPWFFGKIPRAKAEEMLSKQRHDGAFLIRESESAPGDFSLSVKFGNDVQHFKVLRDGAGKYFLWVVKFNSLNELVDYHRSTSVSRNQQIFLRDIEQVPQQPTSVQALFDFDPQEDGELGFRRGDFIHVMDNSDPNWWKGACHGQTGMFPRNVVTPVNRNV	Y160S:Y209V	-0.459829850949565	972.167597510098	-121.26140938699244	-2.30805348541777	-3.0	Y2V:Y51V	-146.00588684980636
1073	MEAIAKYDFKATADDELSFKRGDILKVLNEECDQNWYKAELNGKDGFIPKNYIEMKPHPWFFGKIPRAKAEEMLSKQRHDGAFLIRESESAPGDFSLSVKFGNDVQHFKVLRDGAGKYFLWVVKFNSLNELVDYHRSTSVSRNQQIFLRDIEQVPQQPTSVQALFDFDPQEDGELGFRRGDFIHVMDNSDPNWWKGACHGQTGMFPRNYVTPGNRNV	Y160S:V213G	-0.0372460800467215	973.2689993874956	-122.44288866221903	-2.4079933813062766	-5.0	Y2G:V55G	-174.74485075387412
1074	MEAIAKYDFKATADDELSFKRGDILKVLNEECDQNWYKAELNGKDGFIPKNYIEMKPHPWFFGKIPRAKAEEMLSKQRHDGAFLIRESESAPGDFSLSVKFGNDVQHFKVLRDGAGKYFLWVVKFNSLNELVDYHRSTSVSRNQQIFLRDIEQVPQQPTSVQALFDFDPQEDGELGFRRGDFIHVMDNSDPNWWKGACHGQTGMFPRNYVTPVTRNV	Y160S:N214T	-0.426809608634535	980.0203111096498	-119.12817917764188	-2.299856153585143	-2.0	Y2T:N56T	-70.70991090512427
1075	MEAIAKYDFKATADDELSFKRGDILKVLNEECDQNWYKAELNGKDGFIPKNYIEMKPHPWFFGKIPRAKAEEMLSKQRHDGAFLIRESESAPGDFSLSVKFGNDVQHFKVLRDGAGKYFLWVVKFNSLNELVDYHRSTSVSRNQQIFLRDIEQVPQQPTSVQALFDFDPQEDGELGFRRGDFIHVMDNSDPNWWKGACHGQTGMFPRNYVTPVRRNV	Y160S:N214R	-0.680288548139658	980.0203111096498	-119.63240085542202	-2.300692024877516	-2.0	Y2R:N56R	-72.11315804696238
1076	MEAIAKYDFKATADDELSFKRGDILKVLNEECDQNWYKAELNGKDGFIPKNYIEMKPHPWFFGKIPRAKAEEMLSKQRHDGAFLIRESESAPGDFSLSVKFGNDVQHFKVLRDGAGKYFLWVVKFNSLNELVDYHRSTSVSRNQQIFLRDIEQVPQQPTSVQALFDFDPQEDGELGFRRGDFIHVMDNSDPNWWKGACHGQTGMFPRNYVTPVARNV	Y160S:N214A	-0.768052750507277	980.0203111096498	-119.128547295928	-2.29495730642545	-3.0	Y2A:N56A	-84.3810809013859
1077	MEAIAKYDFKATADDELSFKRGDILKVLNEECDQNWYKAELNGKDGFIPKNYIEMKPHPWFFGKIPRAKAEEMLSKQRHDGAFLIRESESAPGDFSLSVKFGNDVQHFKVLRDGAGKYFLWVVKFNSLNELVDYHRSTSVSRNQQIFLRDIEQVPQQPTSVQALFDFDPQEDGELGFRRGDFIHVMDNSDPNWWKGACHGQTGMFPRNYVTVVNRNV	Y160S:P212V	-0.297737081014551	977.0199654425168	-120.66683302819727	-2.416138212559587	-5.0	Y2V:P54V	-64.87982008469089
1078	MEAIAKYDFKATADDELSFKRGDILKVLNEECDQNWYKAELNGKDGFIPKNYIEMKPHPWFFGKIPRAKAEEMLSKQRHDGAFLIRESESAPGDFSLSVKFGNDVQHFKVLRDGAGKYFLWVVKFNSLNELVDYHRSTSVSRNQQIFLRDIEQVPQQPTSVQALFDFDPQEDGELGFRRGDFIHVMDNSDPNWWKGACHGQTGMFPRNYVSPVNRNV	Y160S:T211S	-0.486925613820275	976.7763480418809	-118.60086403787136	-2.3035570564916577	0.0	Y2S:T53S	-90.64326858098447
1079	MEAIAKYDFKATADDELSFKRGDILKVLNEECDQNWYKAELNGKDGFIPKNYIEMKPHPWFFGKIPRAKAEEMLSKQRHDGAFLIRESESAPGDFSLSVKFGNDVQHFKVLRDGAGKYFLWVVKFNSLNELVDYHRSTSVSRNQQIFLRDIEQVPQQPTSVQALFDFDPQEDGELGFRRGDFIHVMDNSDPNWWKGACHGQTGMFPRNYVIPVNRNV	Y160S:T211I	-0.4596131168667259	975.1313660012428	-118.4211886972189	-2.2950400659593484	-3.0	Y2I:T53I	-129.28628744656976
1080	MEAIAKYDFKATADDELSFKRGDILKVLNEECDQNWYKAELNGKDGFIPKNYIEMKPHPWFFGKIPRAKAEEMLSKQRHDGAFLIRESESAPGDFSLSVKFGNDVQHFKVLRDGAGKYFLWVVKFNSLNELVDYHRSTSVSRNQQIFLRDIEQVPQQPTSVQALFDFDPQEDGELGFRRGDFIHVMDNSDPNWWKGACHGQTGMFPRNYVLPVNRNV	Y160S:T211L	-0.884138579679427	975.3301835325028	-118.62156020104884	-2.305459491277145	-3.0	Y2L:T53L	-105.26258358533322
1081	MEAIAKYDFKATADDELSFKRGDILKVLNEECDQNWYKAELNGKDGFIPKNYIEMKPHPWFFGKIPRAKAEEMLSKQRHDGAFLIRESESAPGDFSLSVKFGNDVQHFKVLRDGAGKYFLWVVKFNSLNELVDYHRSTSVSRNQQIFLRDIEQVPQQPTSVQALFDFDPQEDGELGFRRGDFIHVMDNSDPNWWKGACHGQTGMFPRNWVTPVNRNV	Y160S:Y209W	-0.4533767532209389	971.9433180928808	-118.53831647336484	-2.3077389991889565	1.0	Y2W:Y51W	-17.098387274191445
1082	MEAIAKYDFKATADDELSFKRGDILKVLNEECDQNWYKAELNGKDGFIPKNYIEMKPHPWFFGKIPRAKAEEMLSKQRHDGAFLIRESESAPGDFSLSVKFGNDVQHFKVLRDGAGKYFLWVVKFNSLNELVDYHRSTSVSRNQQIFLRDIEQVPQQPTSVQALFDFDPQEDGELGFRRGDFIHVMDNSDPNWWKGACHGQTGMFPRNLVTPVNRNV	Y160S:Y209L	-0.139635919581106	973.46966921667	-120.29056011140348	-2.2878084344378973	-2.0	Y2L:Y51L	-79.4789588064409
1083	MEAIAKYDFKATADDELSFKRGDILKVLNEECDQNWYKAELNGKDGFIPKNYIEMKPHPWFFGKIPRAKAEEMLSKQRHDGAFLIRESESAPGDFSLSVKFGNDVQHFKVLRDGAGKYFLWVVKFNSLNELVDYHRSTSVSRNQQIFLRDIEQVPQQPTSVQALFDFDPQEDGELGFRRGDFIHVMDNSDPNWWKGACHGQTGMFPRTYVTPVNRNV	Y160S:N208T	-0.2495025645000249	977.4837789491584	-118.0127652734518	-2.3136433746855136	-2.0	Y2T:N50T	-101.5873504439347
1084	MEAIAKYDFKATADDELSFKRGDILKVLNEECDQNWYKAELNGKDGFIPKNYIEMKPHPWFFGKIPRAKAEEMLSKQRHDGAFLIRESESAPGDFSLSVKFGNDVQHFKVLRDGAGKYFLWVVKFNSLNELVDYHRSTSVSRNQQIFLRDIEQVPQQPTSVQALFDFDPQEDGELGFRRGDFIHVMDNSDPNWWKGACHGQTGMFPRSYVTPVNRNV	Y160S:N208S	0.0470760534331686	976.5987258944888	-118.31065712869167	-2.29830441232455	-1.0	Y2S:N50S	-89.8469405928605
1085	MEAIAKYDFKATADDELSFKRGDILKVLNEECDQNWYKAELNGKDGFIPKNYIEMKPHPWFFGKIPRAKAEEMLSKQRHDGAFLIRESESAPGDFSLSVKFGNDVQHFKVLRDGAGKYFLWVVKFNSLNELVDYHRSTSVSRNQQIFLRDIEQVPQQPTSVQALFDFDPQEDGELGFRRGDFIHVMDNSDPNWWKGACHGQTGMFPRRYVTPVNRNV	Y160S:N208R	-0.0322223915937492	974.3445482286417	-119.10269938409328	-2.3031424829515363	-2.0	Y2R:N50R	-99.52946684751443
1086	MEAIAKYDFKATADDELSFKRGDILKVLNEECDQNWYKAELNGKDGFIPKNYIEMKPHPWFFGKIPRAKAEEMLSKQRHDGAFLIRESESAPGDFSLSVKFGNDVQHFKVLRDGAGKYFLWVVKFNSLNELVDYHRSTSVSRNQQIFLRDIEQVPQQPTSVQALFDFDPQEDGELGFRRGDFIHVMDNSDPNWWKGACHGQTGMFPREYVTPVNRNV	Y160S:N208E	0.0149936071497971	975.4277827235428	-118.89418111741544	-2.289773973367982	-2.0	Y2E:N50E	-95.64027388486794
1087	MEAIAKYDFKATADDELSFKRGDILKVLNEECDQNWYKAELNGKDGFIPKNYIEMKPHPWFFGKIPRAKAEEMLSKQRHDGAFLIRESESAPGDFSLSVKFGNDVQHFKVLRDGAGKYFLWVVKFNSLNELVDYHRSTSVSRNQQIFLRDIEQVPQQPTSVQALFDFDPQEDGELGFRRGDFIHVMDNSDPNWWKGACHGQTGMFPRGYVTPVNRNV	Y160S:N208G	-0.122518465465085	974.3329402829632	-120.001580581069	-2.3105903237552967	-2.0	Y2G:N50G	-134.75638859662942
1088	MEAIAKYDFKATADDELSFKRGDILKVLNEECDQNWYKAELNGKDGFIPKNYIEMKPHPWFFGKIPRAKAEEMLSKQRHDGAFLIRESESAPGDFSLSVKFGNDVQHFKVLRDGAGKYFLWVVKFNSLNELVDYHRSTSVSRNQQIFLRDIEQVPQQPTSVQALFDFDPQEDGELGFRRGDFIHVMDNSDPNWWKGACHGQTGMFPRVYVTPVNRNV	Y160S:N208V	-0.171079436946741	972.4549159708658	-119.96018753945827	-2.339532367253708	-5.0	Y2V:N50V	-127.30615628156593
1089	MEAIAKYDFKATADDELSFKRGDILKVLNEECDQNWYKAELNGKDGFIPKNYIEMKPHPWFFGKIPRAKAEEMLSKQRHDGAFLIRESESAPGDFSLSVKFGNDVQHFKVLRDGAGKYFLWVVKFNSLNELVDYHRSTSVSRNQQIFLRDIEQVPQQPTSVQALFDFDPQEDGELGFRRGDFIHVMDNSDPNWWKGACHGQTGMFPRYYVTPVNRNV	Y160S:N208Y	-0.613722196742699	972.5894997969208	-118.33319507539272	-2.3403033240366797	-4.0	Y2Y:N50Y	-81.49645703229838
1090	MEAIAKYDFKATADDELSFKRGDILKVLNEECDQNWYKAELNGKDGFIPKNYIEMKPHPWFFGKIPRAKAEEMLSKQRHDGAFLIRESESAPGDFSLSVKFGNDVQHFKVLRDGAGKYFLWVVKFNSLNELVDYHRSTSVSRNQQIFLRDIEQVPQQPTSVQALFDFDPQEDGELGFRRGDFIHVMDNSDPNWWKGACHGQTGMFPRWYVTPVNRNV	Y160S:N208W	-0.0722494848294961	972.4549159708658	-119.6499050706625	-2.384163808014433	-6.0	Y2W:N50W	-60.93514137659006
1091	MEAIAKYDFKATADDELSFKRGDILKVLNEECDQNWYKAELNGKDGFIPKNYIEMKPHPWFFGKIPRAKAEEMLSKQRHDGAFLIRESESAPGDFSLSVKFGNDVQHFKVLRDGAGKYFLWVVKFNSLNELVDYHRSTSVSRNQQIFLRDIEQVPQQPTSVQALFDFDPQEDGELGFRRGDFIHVMDNSDPNWWKGACHGQTGMFPRLYVTPVNRNV	Y160S:N208L	-0.2246922776078839	972.4549159708658	-119.68533264100552	-2.323013047040519	-5.0	Y2L:N50L	-109.96119969282083
1092	MEAIAKYDFKATADDELSFKRGDILKVLNEECDQNWYKAELNGKDGFIPKNYIEMKPHPWFFGKIPRAKAEEMLSKQRHDGAFLIRESESAPGDFSLSVKFGNDVQHFKVLRDGAGKYFLWVVKFNSLNELVDYHRSTSVSRNQQIFLRDIEQVPQQPTSVQALFDFDPQEDGELGFRRGDFIHVMDNSDPNWWKGACHGQTGMFPANYVTPVNRNV	Y160S:R207A	0.0771437402112388	978.8874465174312	-117.88032101094724	-2.296825861526748	-4.0	Y2A:R49A	-70.83078294105816
1093	MEAIAKYDFKATADDELSFKRGDILKVLNEECDQNWYKAELNGKDGFIPKNYIEMKPHPWFFGKIPRAKAEEMLSKQRHDGAFLIRESESAPGDFSLSVKFGNDVQHFKVLRDGAGKYFLWVVKFNSLNELVDYHRSTSVSRNQQIFLRDIEQVPQQPTSVQALFDFDPQEDGELGFRRGDFIHVMDNSDPNWWKGACHGQTGMFPGNYVTPVNRNV	Y160S:R207G	-0.502321057813144	973.5363706177604	-120.71391271054743	-2.3358451713949946	-4.0	Y2G:R49G	-155.62650366134932
1094	MEAIAKYDFKATADDELSFKRGDILKVLNEECDQNWYKAELNGKDGFIPKNYIEMKPHPWFFGKIPRAKAEEMLSKQRHDGAFLIRESESAPGDFSLSVKFGNDVQHFKVLRDGAGKYFLWVVKFNSLNELVDYHRSTSVSRNQQIFLRDIEQVPQQPTSVQALFDFDPQEDGELGFRRGDFIHVMDNSDPNWWKGACHGQTGMFPVNYVTPVNRNV	Y160S:R207V	-0.300819152387791	977.3354103718676	-120.42529891431332	-2.329507342839645	-4.0	Y2V:R49V	-68.34984312362957
1095	MEAIAKYDFKATADDELSFKRGDILKVLNEECDQNWYKAELNGKDGFIPKNYIEMKPHPWFFGKIPRAKAEEMLSKQRHDGAFLIRESESAPGDFSLSVKFGNDVQHFKVLRDGAGKYFLWVVKFNSLNELVDYHRSTSVSRNQQIFLRDIEQVPQQPTSVQALFDFDPQEDGELGFRRGDFIHVMDNSDPNWWKGACHGQTGMFPWNYVTPVNRNV	Y160S:R207W	-1.2225618018656002	973.5363706177604	-120.90134166181087	-2.3477690098649364	-4.0	Y2W:R49W	-50.394063547327995
1096	MEAIAKYDFKATADDELSFKRGDILKVLNEECDQNWYKAELNGKDGFIPKNYIEMKPHPWFFGKIPRAKAEEMLSKQRHDGAFLIRESESAPGDFSLSVKFGNDVQHFKVLRDGAGKYFLWVVKFNSLNELVDYHRSTSVSRNQQIFLRDIEQVPQQPTSVQALFDFDPQEDGELGFRRGDFIHVMDNSDPNWWKGACHGQTGMFPLNYVTPVNRNV	Y160S:R207L	-0.7971251128745659	974.2331765041693	-120.0896193832159	-2.3100922148106457	-4.0	Y2L:R49L	-95.18698492355635
1097	MEAIAKYDFKATADDELSFKRGDILKVLNEECDQNWYKAELNGKDGFIPKNYIEMKPHPWFFGKIPRAKAEEMLSKQRHDGAFLIRESESAPGDFSLSVKFGNDVQHFKVLRDGAGKYFLWVVKFNSLNELVDYHRSTSVSRNQQIFLRDIEQVPQQPTSVQALFDFDPQEDGELGFRRGDFIHVMDNSDPNWWKGACHGQTGMFGRNYVTPVNRNV	Y160S:P206G	-1.1577626859423	971.091607743104	-123.05095115303992	-2.4710564047603283	-4.0	Y2G:P48G	-223.15591585648045
1098	MEAIAKYDFKATADDELSFKRGDILKVLNEECDQNWYKAELNGKDGFIPKNYIEMKPHPWFFGKIPRAKAEEMLSKQRHDGAFLIRESESAPGDFSLSVKFGNDVQHFKVLRDGAGKYFLWVVKFNSLNELVDYHRSTSVSRNQQIFLRDIEQVPQQPTSVQALFDFDPQEDGELGFRRGDFIHVMDNSDPNWWKGACHGQTGLFPRNYVTPVNRNV	Y160S:M204L	-0.1703620040531	978.4715328410866	-117.79628477990629	-2.2834348516949152	0.0	Y2L:M46L	-81.30124184812468
1099	MEAIAKYDFKATADDELSFKRGDILKVLNEECDQNWYKAELNGKDGFIPKNYIEMKPHPWFFGKIPRAKAEEMLSKQRHDGAFLIRESESAPGDFSLSVKFGNDVQHFKVLRDGAGKYFLWVVKFNSLNELVDYHRSTSVSRNQQIFLRDIEQVPQQPTSVQALFDFDPQEDGELGFRRGDFIHVMDNSDPNWWKGACHGQTGEFPRNYVTPVNRNV	Y160S:M204E	-0.553860372489756	973.0573910670092	-118.9287911504507	-2.293418754965572	-4.0	Y2E:M46E	-108.96060836042324
1100	MEAIAKYDFKATADDELSFKRGDILKVLNEECDQNWYKAELNGKDGFIPKNYIEMKPHPWFFGKIPRAKAEEMLSKQRHDGAFLIRESESAPGDFSLSVKFGNDVQHFKVLRDGAGKYFLWVVKFNSLNELVDYHRSTSVSRNQQIFLRDIEQVPQQPTSVQALFDFDPQEDGELGFRRGDFIHVMDNSDPNWWKGACHGQTGGFPRNYVTPVNRNV	Y160S:M204G	-0.609178257808357	973.0573910670092	-119.831006154418	-2.326638173248808	-4.0	Y2G:M46G	-143.89585382665555
1101	MEAIAKYDFKATADDELSFKRGDILKVLNEECDQNWYKAELNGKDGFIPKNYIEMKPHPWFFGKIPRAKAEEMLSKQRHDGAFLIRESESAPGDFSLSVKFGNDVQHFKVLRDGAGKYFLWVVKFNSLNELVDYHRSTSVSRNQQIFLRDIEQVPQQPTSVQALFDFDPQEDGELGFRRGDFIHVMDNSDPNWWKGACHGQTGVFPRNYVTPVNRNV	Y160S:M204V	-0.217591583452227	977.3469712468732	-118.22850166261196	-2.2866169557733054	-1.0	Y2V:M46V	-64.88636176313322
1102	MEAIAKYDFKATADDELSFKRGDILKVLNEECDQNWYKAELNGKDGFIPKNYIEMKPHPWFFGKIPRAKAEEMLSKQRHDGAFLIRESESAPGDFSLSVKFGNDVQHFKVLRDGAGKYFLWVVKFNSLNELVDYHRSTSVSRNQQIFLRDIEQVPQQPTSVQALFDFDPQEDGELGFRRGDFIHVMDNSDPNWWKGACHGQTGSFPRNYVTPVNRNV	Y160S:M204S	-0.483486589952852	975.2175378809852	-118.30195628106594	-2.2753575211864407	-4.0	Y2S:M46S	-104.32043964589994
1103	MEAIAKYDFKATADDELSFKRGDILKVLNEECDQNWYKAELNGKDGFIPKNYIEMKPHPWFFGKIPRAKAEEMLSKQRHDGAFLIRESESAPGDFSLSVKFGNDVQHFKVLRDGAGKYFLWVVKFNSLNELVDYHRSTSVSRNQQIFLRDIEQVPQQPTSVQALFDFDPQEDGELGFRRGDFIHVMDNSDPNWWKGACHGQTGWFPRNYVTPVNRNV	Y160S:M204W	-0.0883217290353886	973.0573910670092	-117.2204891294241	-2.252814600023173	-4.0	Y2W:M46W	-58.198112961901835
1104	MEAIAKYDFKATADDELSFKRGDILKVLNEECDQNWYKAELNGKDGFIPKNYIEMKPHPWFFGKIPRAKAEEMLSKQRHDGAFLIRESESAPGDFSLSVKFGNDVQHFKVLRDGAGKYFLWVVKFNSLNELVDYHRSTSVSRNQQIFLRDIEQVPQQPTSVQALFDFDPQEDGELGFRRGDFIHVMDNSDPNWWKGACHGQTVMFPRNYVTPVNRNV	Y160S:G203V	-1.0998881499930802	970.5616020476864	-123.55496089160442	-2.4980354955640887	-5.0	Y2V:G45V	-168.56151230347143
1105	MEAIAKYDFKATADDELSFKRGDILKVLNEECDQNWYKAELNGKDGFIPKNYIEMKPHPWFFGKIPRAKAEEMLSKQRHDGAFLIRESESAPGDFSLSVKFGNDVQHFKVLRDGAGKYFLWVVKFNSLNELVDYHRSTSVSRNQQIFLRDIEQVPQQPTSVQALFDFDPQEDGELGFRRGDFIHVMDNSDPNWWKGACHGQTYMFPRNYVTPVNRNV	Y160S:G203Y	-1.1707506745442	970.4133045883294	-123.5950938910246	-2.4936042397709217	-5.0	Y2Y:G45Y	-89.02774069321141
1106	MEAIAKYDFKATADDELSFKRGDILKVLNEECDQNWYKAELNGKDGFIPKNYIEMKPHPWFFGKIPRAKAEEMLSKQRHDGAFLIRESESAPGDFSLSVKFGNDVQHFKVLRDGAGKYFLWVVKFNSLNELVDYHRSTSVSRNQQIFLRDIEQVPQQPTSVQALFDFDPQEDGELGFRRGDFIHVMDNSDPNWWKGACHGQTCMFPRNYVTPVNRNV	Y160S:G203C	-1.1025345905134598	970.4133045883294	-123.5628830641508	-2.477659322447696	-5.0	Y2C:G45C	-129.77408468735203
1107	MEAIAKYDFKATADDELSFKRGDILKVLNEECDQNWYKAELNGKDGFIPKNYIEMKPHPWFFGKIPRAKAEEMLSKQRHDGAFLIRESESAPGDFSLSVKFGNDVQHFKVLRDGAGKYFLWVVKFNSLNELVDYHRSTSVSRNQQIFLRDIEQVPQQPTSVQALFDFDPQEDGELGFRRGDFIHVMDNSDPNWWKGACHGQTWMFPRNYVTPVNRNV	Y160S:G203W	-1.14268175253748	970.4133045883294	-123.58384816348553	-2.517011739439884	-4.0	Y2W:G45W	-71.83500003826603
1108	MEAIAKYDFKATADDELSFKRGDILKVLNEECDQNWYKAELNGKDGFIPKNYIEMKPHPWFFGKIPRAKAEEMLSKQRHDGAFLIRESESAPGDFSLSVKFGNDVQHFKVLRDGAGKYFLWVVKFNSLNELVDYHRSTSVSRNQQIFLRDIEQVPQQPTSVQALFDFDPQEDGELGFRRGDFIHVMDNSDPNWWKGACHGQTFMFPRNYVTPVNRNV	Y160S:G203F	-1.07213835962548	970.4133045883294	-123.56253497302532	-2.4798873642743646	-5.0	Y2F:G45F	-98.03915431511389
1109	MEAIAKYDFKATADDELSFKRGDILKVLNEECDQNWYKAELNGKDGFIPKNYIEMKPHPWFFGKIPRAKAEEMLSKQRHDGAFLIRESESAPGDFSLSVKFGNDVQHFKVLRDGAGKYFLWVVKFNSLNELVDYHRSTSVSRNQQIFLRDIEQVPQQPTSVQALFDFDPQEDGELGFRRGDFIHVMDNSDPNWWKGACHGQRGMFPRNYVTPVNRNV	Y160S:T202R	-0.5091574470512439	977.3343798531578	-119.75447545945644	-2.3116817151085804	-3.0	Y2R:T44R	-73.93684409464663
1110	MEAIAKYDFKATADDELSFKRGDILKVLNEECDQNWYKAELNGKDGFIPKNYIEMKPHPWFFGKIPRAKAEEMLSKQRHDGAFLIRESESAPGDFSLSVKFGNDVQHFKVLRDGAGKYFLWVVKFNSLNELVDYHRSTSVSRNQQIFLRDIEQVPQQPTSVQALFDFDPQEDGELGFRRGDFIHVMDNSDPNWWKGACHGQMGMFPRNYVTPVNRNV	Y160S:T202M	-0.288302784604542	975.748922293672	-120.16297017037868	-2.312386464264433	-3.0	Y2M:T44M	-69.18275698031253
1111	MEAIAKYDFKATADDELSFKRGDILKVLNEECDQNWYKAELNGKDGFIPKNYIEMKPHPWFFGKIPRAKAEEMLSKQRHDGAFLIRESESAPGDFSLSVKFGNDVQHFKVLRDGAGKYFLWVVKFNSLNELVDYHRSTSVSRNQQIFLRDIEQVPQQPTSVQALFDFDPQEDGELGFRRGDFIHVMDNSDPNWWKGACHGQHGMFPRNYVTPVNRNV	Y160S:T202H	-0.5589352449661651	975.6513166275336	-120.68254886567593	-2.33168314271054	-4.0	Y2H:T44H	-63.24988339747257
1112	MEAIAKYDFKATADDELSFKRGDILKVLNEECDQNWYKAELNGKDGFIPKNYIEMKPHPWFFGKIPRAKAEEMLSKQRHDGAFLIRESESAPGDFSLSVKFGNDVQHFKVLRDGAGKYFLWVVKFNSLNELVDYHRSTSVSRNQQIFLRDIEQVPQQPTSVQALFDFDPQEDGELGFRRGDFIHVMDNSDPNWWKGACHGQQGMFPRNYVTPVNRNV	Y160S:T202Q	-0.195022332786707	976.7622434680388	-119.14744697511196	-2.2957000732421875	-3.0	Y2Q:T44Q	-73.69355743731326
1113	MEAIAKYDFKATADDELSFKRGDILKVLNEECDQNWYKAELNGKDGFIPKNYIEMKPHPWFFGKIPRAKAEEMLSKQRHDGAFLIRESESAPGDFSLSVKFGNDVQHFKVLRDGAGKYFLWVVKFNSLNELVDYHRSTSVSRNQQIFLRDIEQVPQQPTSVQALFDFDPQEDGELGFRRGDFIHVMDNSDPNWWKGACHGQLGMFPRNYVTPVNRNV	Y160S:T202L	-0.546086699941993	976.4687287298156	-120.5350950807333	-2.3343262753244174	-3.0	Y2L:T44L	-77.72513502444095
1114	MEAIAKYDFKATADDELSFKRGDILKVLNEECDQNWYKAELNGKDGFIPKNYIEMKPHPWFFGKIPRAKAEEMLSKQRHDGAFLIRESESAPGDFSLSVKFGNDVQHFKVLRDGAGKYFLWVVKFNSLNELVDYHRSTSVSRNQQIFLRDIEQVPQQPTSVQALFDFDPQEDGELGFRRGDFIHVMDNSDPNWWKGACHGQDGMFPRNYVTPVNRNV	Y160S:T202D	-1.10843646413931	975.2258016762944	-119.3806589692831	-2.3095423811573093	-3.0	Y2D:T44D	-101.49703029002015
1115	MEAIAKYDFKATADDELSFKRGDILKVLNEECDQNWYKAELNGKDGFIPKNYIEMKPHPWFFGKIPRAKAEEMLSKQRHDGAFLIRESESAPGDFSLSVKFGNDVQHFKVLRDGAGKYFLWVVKFNSLNELVDYHRSTSVSRNQQIFLRDIEQVPQQPTSVQALFDFDPQEDGELGFRRGDFIHVMDNSDPNWWKGACHGQEGMFPRNYVTPVNRNV	Y160S:T202E	-0.0334878669683626	977.8176751122164	-117.6058275550604	-2.270986524678893	-3.0	Y2E:T44E	-81.67789011801545
1116	MEAIAKYDFKATADDELSFKRGDILKVLNEECDQNWYKAELNGKDGFIPKNYIEMKPHPWFFGKIPRAKAEEMLSKQRHDGAFLIRESESAPGDFSLSVKFGNDVQHFKVLRDGAGKYFLWVVKFNSLNELVDYHRSTSVSRNQQIFLRDIEQVPQQPTSVQALFDFDPQEDGELGFRRGDFIHVMDNSDPNWWKGACHGQAGMFPRNYVTPVNRNV	Y160S:T202A	-0.526773847605662	975.7407730639125	-119.34974609315395	-2.3151687363446767	-2.0	Y2A:T44A	-88.150838073147
1117	MEAIAKYDFKATADDELSFKRGDILKVLNEECDQNWYKAELNGKDGFIPKNYIEMKPHPWFFGKIPRAKAEEMLSKQRHDGAFLIRESESAPGDFSLSVKFGNDVQHFKVLRDGAGKYFLWVVKFNSLNELVDYHRSTSVSRNQQIFLRDIEQVPQQPTSVQALFDFDPQEDGELGFRRGDFIHVMDNSDPNWWKGACHGQGGMFPRNYVTPVNRNV	Y160S:T202G	-1.11854558007927	973.1072274760072	-119.80729542672634	-2.3235602944584217	-4.0	Y2G:T44G	-128.3967594465143
1118	MEAIAKYDFKATADDELSFKRGDILKVLNEECDQNWYKAELNGKDGFIPKNYIEMKPHPWFFGKIPRAKAEEMLSKQRHDGAFLIRESESAPGDFSLSVKFGNDVQHFKVLRDGAGKYFLWVVKFNSLNELVDYHRSTSVSRNQQIFLRDIEQVPQQPTSVQALFDFDPQEDGELGFRRGDFIHVMDNSDPNWWKGACHGQVGMFPRNYVTPVNRNV	Y160S:T202V	-0.135196224801259	978.256259993258	-119.5198191255331	-2.297534490035752	-2.0	Y2V:T44V	-73.51160229052371
1119	MEAIAKYDFKATADDELSFKRGDILKVLNEECDQNWYKAELNGKDGFIPKNYIEMKPHPWFFGKIPRAKAEEMLSKQRHDGAFLIRESESAPGDFSLSVKFGNDVQHFKVLRDGAGKYFLWVVKFNSLNELVDYHRSTSVSRNQQIFLRDIEQVPQQPTSVQALFDFDPQEDGELGFRRGDFIHVMDNSDPNWWKGACHGQSGMFPRNYVTPVNRNV	Y160S:T202S	-0.502840211929377	977.6220807146974	-118.59628115594388	-2.298838469941737	0.0	Y2S:T44S	-76.8285941442377
1120	MEAIAKYDFKATADDELSFKRGDILKVLNEECDQNWYKAELNGKDGFIPKNYIEMKPHPWFFGKIPRAKAEEMLSKQRHDGAFLIRESESAPGDFSLSVKFGNDVQHFKVLRDGAGKYFLWVVKFNSLNELVDYHRSTSVSRNQQIFLRDIEQVPQQPTSVQALFDFDPQEDGELGFRRGDFIHVMDNSDPNWWKGACHGQWGMFPRNYVTPVNRNV	Y160S:T202W	-0.7986633958903679	973.1072274760072	-121.31046758592127	-2.3588158558990995	-5.0	Y2W:T44W	-22.877358158481783
1121	MEAIAKYDFKATADDELSFKRGDILKVLNEECDQNWYKAELNGKDGFIPKNYIEMKPHPWFFGKIPRAKAEEMLSKQRHDGAFLIRESESAPGDFSLSVKFGNDVQHFKVLRDGAGKYFLWVVKFNSLNELVDYHRSTSVSRNQQIFLRDIEQVPQQPTSVQALFDFDPQEDGELGFRRGDFIHVMDNSDPNWWKGACHGQFGMFPRNYVTPVNRNV	Y160S:T202F	-0.532044758881031	975.528818263968	-120.94399724900724	-2.3272081795385327	-3.0	Y2F:T44F	-48.12007010783023
1122	MEAIAKYDFKATADDELSFKRGDILKVLNEECDQNWYKAELNGKDGFIPKNYIEMKPHPWFFGKIPRAKAEEMLSKQRHDGAFLIRESESAPGDFSLSVKFGNDVQHFKVLRDGAGKYFLWVVKFNSLNELVDYHRSTSVSRNQQIFLRDIEQVPQQPTSVQALFDFDPQEDGELGFRRGDFIHVMDNSDPNWWKGACHGPTGMFPRNYVTPVNRNV	Y160S:Q201P	-1.06385064737315	974.9453905989294	-121.39209066331388	-2.434432207527806	-3.0	Y2P:Q43P	-211.12183171491893
1123	MEAIAKYDFKATADDELSFKRGDILKVLNEECDQNWYKAELNGKDGFIPKNYIEMKPHPWFFGKIPRAKAEEMLSKQRHDGAFLIRESESAPGDFSLSVKFGNDVQHFKVLRDGAGKYFLWVVKFNSLNELVDYHRSTSVSRNQQIFLRDIEQVPQQPTSVQALFDFDPQEDGELGFRRGDFIHVMDNSDPNWWKGACHGLTGMFPRNYVTPVNRNV	Y160S:Q201L	-0.451431372824497	975.8236117734932	-120.10977636277676	-2.3240490929555087	-4.0	Y2L:Q43L	-82.44147068243296
1124	MEAIAKYDFKATADDELSFKRGDILKVLNEECDQNWYKAELNGKDGFIPKNYIEMKPHPWFFGKIPRAKAEEMLSKQRHDGAFLIRESESAPGDFSLSVKFGNDVQHFKVLRDGAGKYFLWVVKFNSLNELVDYHRSTSVSRNQQIFLRDIEQVPQQPTSVQALFDFDPQEDGELGFRRGDFIHVMDNSDPNWWKGACHGATGMFPRNYVTPVNRNV	Y160S:Q201A	-0.291474969574157	976.1551525077676	-119.0027443021536	-2.3176647121623413	-3.0	Y2A:Q43A	-94.41326833944589
1125	MEAIAKYDFKATADDELSFKRGDILKVLNEECDQNWYKAELNGKDGFIPKNYIEMKPHPWFFGKIPRAKAEEMLSKQRHDGAFLIRESESAPGDFSLSVKFGNDVQHFKVLRDGAGKYFLWVVKFNSLNELVDYHRSTSVSRNQQIFLRDIEQVPQQPTSVQALFDFDPQEDGELGFRRGDFIHVMDNSDPNWWKGACHGGTGMFPRNYVTPVNRNV	Y160S:Q201G	-0.726754082099395	973.1068025911808	-119.7677849382162	-2.3592506020756088	-4.0	Y2G:Q43G	-146.05969926100047
1126	MEAIAKYDFKATADDELSFKRGDILKVLNEECDQNWYKAELNGKDGFIPKNYIEMKPHPWFFGKIPRAKAEEMLSKQRHDGAFLIRESESAPGDFSLSVKFGNDVQHFKVLRDGAGKYFLWVVKFNSLNELVDYHRSTSVSRNQQIFLRDIEQVPQQPTSVQALFDFDPQEDGELGFRRGDFIHVMDNSDPNWWKGACHGVTGMFPRNYVTPVNRNV	Y160S:Q201V	-0.238282486123992	976.4935844603395	-119.03036461770536	-2.300303572315281	-5.0	Y2V:Q43V	-90.8062940238026
1127	MEAIAKYDFKATADDELSFKRGDILKVLNEECDQNWYKAELNGKDGFIPKNYIEMKPHPWFFGKIPRAKAEEMLSKQRHDGAFLIRESESAPGDFSLSVKFGNDVQHFKVLRDGAGKYFLWVVKFNSLNELVDYHRSTSVSRNQQIFLRDIEQVPQQPTSVQALFDFDPQEDGELGFRRGDFIHVMDNSDPNWWKGACHGYTGMFPRNYVTPVNRNV	Y160S:Q201Y	-0.551107206747544	974.8757326549248	-120.49795852601528	-2.3342106706005032	-3.0	Y2Y:Q43Y	-61.52268291693004
1128	MEAIAKYDFKATADDELSFKRGDILKVLNEECDQNWYKAELNGKDGFIPKNYIEMKPHPWFFGKIPRAKAEEMLSKQRHDGAFLIRESESAPGDFSLSVKFGNDVQHFKVLRDGAGKYFLWVVKFNSLNELVDYHRSTSVSRNQQIFLRDIEQVPQQPTSVQALFDFDPQEDGELGFRRGDFIHVMDNSDPNWWKGACHGSTGMFPRNYVTPVNRNV	Y160S:Q201S	-0.4095067254712679	976.3062797216544	-118.8406509011984	-2.3141213109937766	-2.0	Y2S:Q43S	-88.08799730520516
1129	MEAIAKYDFKATADDELSFKRGDILKVLNEECDQNWYKAELNGKDGFIPKNYIEMKPHPWFFGKIPRAKAEEMLSKQRHDGAFLIRESESAPGDFSLSVKFGNDVQHFKVLRDGAGKYFLWVVKFNSLNELVDYHRSTSVSRNQQIFLRDIEQVPQQPTSVQALFDFDPQEDGELGFRRGDFIHVMDNSDPNWWKGACHGCTGMFPRNYVTPVNRNV	Y160S:Q201C	-0.217656391706551	975.4605857420256	-120.17144618928432	-2.357677395060912	-5.0	Y2C:Q43C	-94.39335437994274
1130	MEAIAKYDFKATADDELSFKRGDILKVLNEECDQNWYKAELNGKDGFIPKNYIEMKPHPWFFGKIPRAKAEEMLSKQRHDGAFLIRESESAPGDFSLSVKFGNDVQHFKVLRDGAGKYFLWVVKFNSLNELVDYHRSTSVSRNQQIFLRDIEQVPQQPTSVQALFDFDPQEDGELGFRRGDFIHVMDNSDPNWWKGACHGWTGMFPRNYVTPVNRNV	Y160S:Q201W	-0.902584128900187	973.1068025911808	-120.85301910340786	-2.3645337638208423	-4.0	Y2W:Q43W	-58.46827315073282
1131	MEAIAKYDFKATADDELSFKRGDILKVLNEECDQNWYKAELNGKDGFIPKNYIEMKPHPWFFGKIPRAKAEEMLSKQRHDGAFLIRESESAPGDFSLSVKFGNDVQHFKVLRDGAGKYFLWVVKFNSLNELVDYHRSTSVSRNQQIFLRDIEQVPQQPTSVQALFDFDPQEDGELGFRRGDFIHVMDNSDPNWWKGACHGFTGMFPRNYVTPVNRNV	Y160S:Q201F	-0.41454107485322	974.700233145356	-120.73719297349452	-2.339345899678893	-6.0	Y2F:Q43F	-68.04059597234995
1132	MEAIAKYDFKATADDELSFKRGDILKVLNEECDQNWYKAELNGKDGFIPKNYIEMKPHPWFFGKIPRAKAEEMLSKQRHDGAFLIRESESAPGDFSLSVKFGNDVQHFKVLRDGAGKYFLWVVKFNSLNELVDYHRSTSVSRNQQIFLRDIEQVPQQPTSVQALFDFDPQEDGELGFRRGDFIHVMDNSDPNWWKGACHVQTGMFPRNYVTPVNRNV	Y160S:G200V	-1.1822425037633402	975.8850376408454	-121.66058169305325	-2.3804864398503707	-5.0	Y2V:G42V	-131.88729154757155
1133	MEAIAKYDFKATADDELSFKRGDILKVLNEECDQNWYKAELNGKDGFIPKNYIEMKPHPWFFGKIPRAKAEEMLSKQRHDGAFLIRESESAPGDFSLSVKFGNDVQHFKVLRDGAGKYFLWVVKFNSLNELVDYHRSTSVSRNQQIFLRDIEQVPQQPTSVQALFDFDPQEDGELGFRRGDFIHVMDNSDPNWWKGACRGQTGMFPRNYVTPVNRNV	Y160S:H199R	-0.274637806902042	978.0293161309392	-118.5852922052145	-2.2599324371855136	-2.0	Y2R:H41R	-66.29090582234213
1134	MEAIAKYDFKATADDELSFKRGDILKVLNEECDQNWYKAELNGKDGFIPKNYIEMKPHPWFFGKIPRAKAEEMLSKQRHDGAFLIRESESAPGDFSLSVKFGNDVQHFKVLRDGAGKYFLWVVKFNSLNELVDYHRSTSVSRNQQIFLRDIEQVPQQPTSVQALFDFDPQEDGELGFRRGDFIHVMDNSDPNWWKGACGGQTGMFPRNYVTPVNRNV	Y160S:H199G	-0.667378751800418	977.4694888016376	-118.19786320626736	-2.2942776437533103	-4.0	Y2G:H41G	-118.28156119686912
1135	MEAIAKYDFKATADDELSFKRGDILKVLNEECDQNWYKAELNGKDGFIPKNYIEMKPHPWFFGKIPRAKAEEMLSKQRHDGAFLIRESESAPGDFSLSVKFGNDVQHFKVLRDGAGKYFLWVVKFNSLNELVDYHRSTSVSRNQQIFLRDIEQVPQQPTSVQALFDFDPQEDGELGFRRGDFIHVMDNSDPNWWKGALHGQTGMFPRNYVTPVNRNV	Y160S:C198L	-0.4643393292046099	978.0698355506948	-120.68998681008816	-2.338919688079317	-4.0	Y2L:C40L	-101.81139229636872
1136	MEAIAKYDFKATADDELSFKRGDILKVLNEECDQNWYKAELNGKDGFIPKNYIEMKPHPWFFGKIPRAKAEEMLSKQRHDGAFLIRESESAPGDFSLSVKFGNDVQHFKVLRDGAGKYFLWVVKFNSLNELVDYHRSTSVSRNQQIFLRDIEQVPQQPTSVQALFDFDPQEDGELGFRRGDFIHVMDNSDPNWWKGVCHGQTGMFPRNYVTPVNRNV	Y160S:A197V	-0.211805612521314	977.3617346447164	-118.17338572442532	-2.2854740983348782	-2.0	Y2V:A39V	-114.71707806017115
1137	MEAIAKYDFKATADDELSFKRGDILKVLNEECDQNWYKAELNGKDGFIPKNYIEMKPHPWFFGKIPRAKAEEMLSKQRHDGAFLIRESESAPGDFSLSVKFGNDVQHFKVLRDGAGKYFLWVVKFNSLNELVDYHRSTSVSRNQQIFLRDIEQVPQQPTSVQALFDFDPQEDGELGFRRGDFIHVMDNSDPNWWKGWCHGQTGMFPRNYVTPVNRNV	Y160S:A197W	-0.8501629941648761	974.5833705756731	-118.12432418763638	-2.3017125533798994	-4.0	Y2W:A39W	-49.80503570463374
1138	MEAIAKYDFKATADDELSFKRGDILKVLNEECDQNWYKAELNGKDGFIPKNYIEMKPHPWFFGKIPRAKAEEMLSKQRHDGAFLIRESESAPGDFSLSVKFGNDVQHFKVLRDGAGKYFLWVVKFNSLNELVDYHRSTSVSRNQQIFLRDIEQVPQQPTSVQALFDFDPQEDGELGFRRGDFIHVMDNSDPNWWMGACHGQTGMFPRNYVTPVNRNV	Y160S:K195M	-0.281946473484796	976.0373822926058	-118.47674570977688	-2.2992595090704446	-3.0	Y2M:K37M	-75.14436634839392
1139	MEAIAKYDFKATADDELSFKRGDILKVLNEECDQNWYKAELNGKDGFIPKNYIEMKPHPWFFGKIPRAKAEEMLSKQRHDGAFLIRESESAPGDFSLSVKFGNDVQHFKVLRDGAGKYFLWVVKFNSLNELVDYHRSTSVSRNQQIFLRDIEQVPQQPTSVQALFDFDPQEDGELGFRRGDFIHVMDNSDPNWWGGACHGQTGMFPRNYVTPVNRNV	Y160S:K195G	-1.04944301011969	972.4512827975076	-120.29179678857328	-2.356263500148968	-4.0	Y2G:K37G	-137.64091657460548
1140	MEAIAKYDFKATADDELSFKRGDILKVLNEECDQNWYKAELNGKDGFIPKNYIEMKPHPWFFGKIPRAKAEEMLSKQRHDGAFLIRESESAPGDFSLSVKFGNDVQHFKVLRDGAGKYFLWVVKFNSLNELVDYHRSTSVSRNQQIFLRDIEQVPQQPTSVQALFDFDPQEDGELGFRRGDFIHVMDNSDPNWWVGACHGQTGMFPRNYVTPVNRNV	Y160S:K195V	-0.337301375691565	975.2536108150266	-118.06354962289332	-2.295452570511123	-4.0	Y2V:K37V	-72.03145631612158
1141	MEAIAKYDFKATADDELSFKRGDILKVLNEECDQNWYKAELNGKDGFIPKNYIEMKPHPWFFGKIPRAKAEEMLSKQRHDGAFLIRESESAPGDFSLSVKFGNDVQHFKVLRDGAGKYFLWVVKFNSLNELVDYHRSTSVSRNQQIFLRDIEQVPQQPTSVQALFDFDPQEDGELGFRRGDFIHVMDNSDPNWWCGACHGQTGMFPRNYVTPVNRNV	Y160S:K195C	-0.7064632374880229	972.5124918502288	-119.8665376752615	-2.3474382303528865	-5.0	Y2C:K37C	-85.79460033238745
1142	MEAIAKYDFKATADDELSFKRGDILKVLNEECDQNWYKAELNGKDGFIPKNYIEMKPHPWFFGKIPRAKAEEMLSKQRHDGAFLIRESESAPGDFSLSVKFGNDVQHFKVLRDGAGKYFLWVVKFNSLNELVDYHRSTSVSRNQQIFLRDIEQVPQQPTSVQALFDFDPQEDGELGFRRGDFIHVMGNSDPNWWKGACHGQTGMFPRNYVTPVNRNV	Y160S:D187G	-1.25993304041568	975.5043820497422	-119.19371591508389	-2.29496635824947	-3.0	Y2G:D29G	-166.7986534358261
1143	MEAIAKYDFKATADDELSFKRGDILKVLNEECDQNWYKAELNGKDGFIPKNYIEMKPHPWFFGKIPRAKAEEMLSKQRHDGAFLIRESESAPGDFSLSVKFGNDVQHFKVLRDGAGKYFLWVVKFNSLNELVDYHRSTSVSRNQQIFLRDIEQVPQQPTSVQALFDFDPQEDGELGFRRGDFIHVQDNSDPNWWKGACHGQTGMFPRNYVTPVNRNV	Y160S:M186Q	-0.7793771159405799	976.736778800264	-119.04923520982264	-2.291291317697299	-2.0	Y2Q:M28Q	-85.35454713983327
1144	MEAIAKYDFKATADDELSFKRGDILKVLNEECDQNWYKAELNGKDGFIPKNYIEMKPHPWFFGKIPRAKAEEMLSKQRHDGAFLIRESESAPGDFSLSVKFGNDVQHFKVLRDGAGKYFLWVVKFNSLNELVDYHRSTSVSRNQQIFLRDIEQVPQQPTSVQALFDFDPQEDGELGFRRGDFIHVEDNSDPNWWKGACHGQTGMFPRNYVTPVNRNV	Y160S:M186E	-0.432443631231363	978.421246019313	-118.5696638673544	-2.2775897009898043	-4.0	Y2E:M28E	-100.84082071466234
1145	MEAIAKYDFKATADDELSFKRGDILKVLNEECDQNWYKAELNGKDGFIPKNYIEMKPHPWFFGKIPRAKAEEMLSKQRHDGAFLIRESESAPGDFSLSVKFGNDVQHFKVLRDGAGKYFLWVVKFNSLNELVDYHRSTSVSRNQQIFLRDIEQVPQQPTSVQALFDFDPQEDGELGFRRGDFIHVADNSDPNWWKGACHGQTGMFPRNYVTPVNRNV	Y160S:M186A	-0.9278192624679732	977.6718529067048	-119.41465936601162	-2.306142516055349	-3.0	Y2A:M28A	-133.14966036958484
1146	MEAIAKYDFKATADDELSFKRGDILKVLNEECDQNWYKAELNGKDGFIPKNYIEMKPHPWFFGKIPRAKAEEMLSKQRHDGAFLIRESESAPGDFSLSVKFGNDVQHFKVLRDGAGKYFLWVVKFNSLNELVDYHRSTSVSRNQQIFLRDIEQVPQQPTSVQALFDFDPQEDGELGFRRGDFIHVGDNSDPNWWKGACHGQTGMFPRNYVTPVNRNV	Y160S:M186G	-1.1515730125863002	975.6758190722312	-119.68798623979092	-2.3482953087758207	-4.0	Y2G:M28G	-160.90602042360098
1147	MEAIAKYDFKATADDELSFKRGDILKVLNEECDQNWYKAELNGKDGFIPKNYIEMKPHPWFFGKIPRAKAEEMLSKQRHDGAFLIRESESAPGDFSLSVKFGNDVQHFKVLRDGAGKYFLWVVKFNSLNELVDYHRSTSVSRNQQIFLRDIEQVPQQPTSVQALFDFDPQEDGELGFRRGDFIHVVDNSDPNWWKGACHGQTGMFPRNYVTPVNRNV	Y160S:M186V	-0.305678046327449	980.5930473607197	-116.08049438893796	-2.252960722325212	-1.0	Y2V:M28V	-86.90758626146106
1148	MEAIAKYDFKATADDELSFKRGDILKVLNEECDQNWYKAELNGKDGFIPKNYIEMKPHPWFFGKIPRAKAEEMLSKQRHDGAFLIRESESAPGDFSLSVKFGNDVQHFKVLRDGAGKYFLWVVKFNSLNELVDYHRSTSVSRNQQIFLRDIEQVPQQPTSVQALFDFDPQEDGELGFRRGDFIHVSDNSDPNWWKGACHGQTGMFPRNYVTPVNRNV	Y160S:M186S	-0.644886326658499	975.6940369973428	-119.22202526032925	-2.310229802535752	-4.0	Y2S:M28S	-113.29171263856679
1149	MEAIAKYDFKATADDELSFKRGDILKVLNEECDQNWYKAELNGKDGFIPKNYIEMKPHPWFFGKIPRAKAEEMLSKQRHDGAFLIRESESAPGDFSLSVKFGNDVQHFKVLRDGAGKYFLWVVKFNSLNELVDYHRSTSVSRNQQIFLRDIEQVPQQPTSVQALFDFDPQEDGELGFRRGDFIHVCDNSDPNWWKGACHGQTGMFPRNYVTPVNRNV	Y160S:M186C	-0.8994037624134811	975.6758190722312	-119.61019550263882	-2.327119471663136	-4.0	Y2C:M28C	-95.57711574716359
1150	MEAIAKYDFKATADDELSFKRGDILKVLNEECDQNWYKAELNGKDGFIPKNYIEMKPHPWFFGKIPRAKAEEMLSKQRHDGAFLIRESESAPGDFSLSVKFGNDVQHFKVLRDGAGKYFLWVVKFNSLNELVDYHRSTSVSRNQQIFLRDIEQVPQQPTSVQALFDFDPQEDGELGFRRGDFIHVWDNSDPNWWKGACHGQTGMFPRNYVTPVNRNV	Y160S:M186W	-0.726336506354708	975.6758190722312	-119.80821500718594	-2.338723651433395	-4.0	Y2W:M28W	-36.143423840234576
1151	MEAIAKYDFKATADDELSFKRGDILKVLNEECDQNWYKAELNGKDGFIPKNYIEMKPHPWFFGKIPRAKAEEMLSKQRHDGAFLIRESESAPGDFSLSVKFGNDVQHFKVLRDGAGKYFLWVVKFNSLNELVDYHRSTSVSRNQQIFLRDIEQVPQQPTSVQALFDFDPQEDGELGFRRGDFIHVLDNSDPNWWKGACHGQTGMFPRNYVTPVNRNV	Y160S:M186L	0.1151552682027499	982.4755027498512	-116.1589872688055	-2.2474398855435647	0.0	Y2L:M28L	-47.18980490846426
1152	MEAIAKYDFKATADDELSFKRGDILKVLNEECDQNWYKAELNGKDGFIPKNYIEMKPHPWFFGKIPRAKAEEMLSKQRHDGAFLIRESESAPGDFSLSVKFGNDVQHFKVLRDGAGKYFLWVVKFNSLNELVDYHRSTSVSRNQQIFLRDIEQVPQQPTSVQALFDFDPQEDGELGFRRGDFGHVMDNSDPNWWKGACHGQTGMFPRNYVTPVNRNV	Y160S:I183G	-1.24782178141147	971.2610570603944	-122.52328096330166	-2.4112062615863348	-6.0	Y2G:I25G	-277.822464347005
[truncated: 62,213 more rows]
